# Supplementary material for: Molecular subtypes of ALS are associated with differences in patient prognosis
Source: Nat Commun. 2023 Jan 6;14:95. doi: 10.1038/s41467-022-35494-w (PMC9822908; doi:10.1038/s41467-022-35494-w)
Supplement: Supplementary file 4 — Supplementary Data 1 [file 41467_2022_35494_MOESM4_ESM.xlsx]

## Sheet: SRR IDs
SRR IDs
ALS	Healthy Control	Other Neurological Disorders
SRR12165732	SRR12165859	SRR12165802
SRR12165733	SRR12166088	SRR12167543
SRR12165734	SRR12166096	SRR12167552
SRR12165778	SRR12166097	SRR12167558
SRR12165781	SRR12166098	SRR12167564
SRR12165792	SRR12166108	SRR12167571
SRR12165815	SRR12166110	SRR12167578
SRR12165827	SRR12166184	SRR12167581
SRR12165837	SRR12166185	SRR12167590
SRR12165849	SRR12166187	SRR12167594
SRR12165863	SRR12166190	SRR12167603
SRR12165876	SRR12166192	SRR12167609
SRR12165878	SRR12166193	SRR12167618
SRR12165886	SRR12166194	SRR12167627
SRR12165888	SRR12166221	SRR12167645
SRR12165898	SRR12166268	SRR12167739
SRR12165904	SRR12166271	SRR12167746
SRR12165906	SRR12166290	SRR12167753
SRR12165918	SRR12166291	SRR12167760
SRR12165920	SRR12166292	SRR12167765
SRR12165926	SRR12166355	SRR12167768
SRR12165928	SRR12166387	SRR12167770
SRR12165936	SRR12166405	SRR12167773
SRR12165938	SRR12166435	SRR12167776
SRR12165946	SRR12166440	SRR12167779
SRR12165948	SRR12166444	SRR12167783
SRR12165966	SRR12166445	SRR12167786
SRR12165968	SRR12166446	SRR12167791
SRR12165976	SRR12166458	SRR12167810
SRR12165978	SRR12166459	SRR12167813
SRR12165988	SRR12166464	SRR12167816
SRR12165996	SRR12166465	SRR12167819
SRR12166004	SRR12166494	SRR12167822
SRR12166010	SRR12166510	SRR12167829
SRR12166012	SRR12166523	SRR12167832
SRR12166018	SRR12166530	SRR12167835
SRR12166020	SRR12166531	SRR12167838
SRR12166026	SRR12166550	SRR12167840
SRR12166028	SRR12166551	SRR12167843
SRR12166036	SRR12166569	SRR12167846
SRR12166042	SRR12166570	SRR12167849
SRR12166066	SRR12166573	SRR12167850
SRR12166078	SRR12166587
SRR12166083	SRR12166753
SRR12166084	SRR12166759
SRR12166089	SRR12166775
SRR12166118	SRR12166823
SRR12166149	SRR12167000
SRR12166151	SRR12167102
SRR12166156	SRR12167104
SRR12166157	SRR12167141
SRR12166161	SRR12167145
SRR12166172	SRR12167179
SRR12166173	SRR12167192
SRR12166175	SRR12167200
SRR12166176	SRR12167207
SRR12166180	SRR12167213
SRR12166181	SRR12167218
SRR12166225	SRR12167276
SRR12166229	SRR12167295
SRR12166230	SRR12167296
SRR12166237	SRR12167307
SRR12166238	SRR12167311
SRR12166242	SRR12167315
SRR12166243	SRR12167393
SRR12166246	SRR12167396
SRR12166247	SRR12167397
SRR12166251	SRR12167399
SRR12166252	SRR12167499
SRR12166256	SRR12167511
SRR12166257	SRR12167685
SRR12166261	SRR12167698
SRR12166262	SRR12167705
SRR12166264	SRR12167706
SRR12166265	SRR12167707
SRR12166306	SRR12167708
SRR12166310	SRR12167714
SRR12166311	SRR12167715
SRR12166316	SRR12167727
SRR12166317	SRR12167860
SRR12166321	SRR12167862
SRR12166322	SRR12167864
SRR12166326	SRR12167867
SRR12166327	SRR12167869
SRR12166331	SRR12167872
SRR12166332	SRR12167875
SRR12166336	SRR12167877
SRR12166337	SRR12167879
SRR12166341	SRR12167921
SRR12166342	SRR12167931
SRR12166346	SRR12167933
SRR12166351	SRR12167959
SRR12166377	SRR12167961
SRR12166395
SRR12166411
SRR12166425
SRR12166474
SRR12166475
SRR12166479
SRR12166480
SRR12166484
SRR12166485
SRR12166489
SRR12166490
SRR12166499
SRR12166500
SRR12166504
SRR12166505
SRR12166540
SRR12166541
SRR12166546
SRR12166547
SRR12166554
SRR12166557
SRR12166558
SRR12166562
SRR12166563
SRR12166566
SRR12166577
SRR12166578
SRR12166580
SRR12166582
SRR12166583
SRR12166591
SRR12166592
SRR12166597
SRR12166600
SRR12166601
SRR12166602
SRR12166603
SRR12166618
SRR12166619
SRR12166623
SRR12166624
SRR12166631
SRR12166634
SRR12166652
SRR12166659
SRR12166671
SRR12166672
SRR12166674
SRR12166676
SRR12166677
SRR12166679
SRR12166682
SRR12166683
SRR12166685
SRR12166687
SRR12166693
SRR12166696
SRR12166699
SRR12166700
SRR12166705
SRR12166709
SRR12166710
SRR12166715
SRR12166716
SRR12166717
SRR12166720
SRR12166721
SRR12166724
SRR12166725
SRR12166729
SRR12166733
SRR12166734
SRR12166736
SRR12166738
SRR12166740
SRR12166742
SRR12166745
SRR12166746
SRR12166747
SRR12166748
SRR12166749
SRR12166750
SRR12166767
SRR12166783
SRR12166793
SRR12166805
SRR12166817
SRR12166832
SRR12166834
SRR12166835
SRR12166845
SRR12166848
SRR12166852
SRR12166853
SRR12166856
SRR12166857
SRR12166860
SRR12166861
SRR12166862
SRR12166865
SRR12166866
SRR12166869
SRR12166871
SRR12166872
SRR12166875
SRR12166876
SRR12166879
SRR12166880
SRR12166883
SRR12166886
SRR12166887
SRR12166889
SRR12166890
SRR12166893
SRR12166894
SRR12166896
SRR12166900
SRR12166902
SRR12166904
SRR12166906
SRR12166907
SRR12166909
SRR12166910
SRR12166912
SRR12166914
SRR12166916
SRR12166918
SRR12166919
SRR12166920
SRR12166922
SRR12166924
SRR12166933
SRR12166934
SRR12166936
SRR12166937
SRR12166942
SRR12166943
SRR12166946
SRR12166947
SRR12166949
SRR12166950
SRR12166952
SRR12166960
SRR12166961
SRR12166967
SRR12166969
SRR12166971
SRR12166973
SRR12166974
SRR12166978
SRR12166979
SRR12166980
SRR12166983
SRR12166984
SRR12166987
SRR12166989
SRR12166992
SRR12166995
SRR12166996
SRR12166999
SRR12167002
SRR12167004
SRR12167005
SRR12167010
SRR12167012
SRR12167015
SRR12167074
SRR12167075
SRR12167076
SRR12167077
SRR12167081
SRR12167084
SRR12167093
SRR12167098
SRR12167106
SRR12167171
SRR12167172
SRR12167173
SRR12167174
SRR12167175
SRR12167176
SRR12167177
SRR12167178
SRR12167180
SRR12167181
SRR12167183
SRR12167184
SRR12167185
SRR12167186
SRR12167187
SRR12167188
SRR12167189
SRR12167190
SRR12167191
SRR12167193
SRR12167194
SRR12167195
SRR12167196
SRR12167197
SRR12167198
SRR12167199
SRR12167201
SRR12167202
SRR12167203
SRR12167204
SRR12167205
SRR12167206
SRR12167208
SRR12167209
SRR12167210
SRR12167211
SRR12167212
SRR12167214
SRR12167215
SRR12167216
SRR12167217
SRR12167219
SRR12167220
SRR12167221
SRR12167222
SRR12167223
SRR12167224
SRR12167225
SRR12167226
SRR12167227
SRR12167228
SRR12167229
SRR12167230
SRR12167231
SRR12167232
SRR12167233
SRR12167234
SRR12167235
SRR12167236
SRR12167237
SRR12167238
SRR12167239
SRR12167240
SRR12167241
SRR12167242
SRR12167243
SRR12167244
SRR12167245
SRR12167246
SRR12167247
SRR12167248
SRR12167249
SRR12167250
SRR12167251
SRR12167252
SRR12167254
SRR12167255
SRR12167256
SRR12167257
SRR12167258
SRR12167259
SRR12167260
SRR12167261
SRR12167262
SRR12167263
SRR12167264
SRR12167265
SRR12167266
SRR12167267
SRR12167268
SRR12167269
SRR12167270
SRR12167271
SRR12167272
SRR12167273
SRR12167274
SRR12167275
SRR12167277
SRR12167278
SRR12167279
SRR12167280
SRR12167281
SRR12167282
SRR12167283
SRR12167284
SRR12167285
SRR12167286
SRR12167287
SRR12167288
SRR12167289
SRR12167290
SRR12167291
SRR12167292
SRR12167293
SRR12167297
SRR12167298
SRR12167299
SRR12167300
SRR12167301
SRR12167302
SRR12167303
SRR12167304
SRR12167305
SRR12167306
SRR12167308
SRR12167309
SRR12167310
SRR12167312
SRR12167323
SRR12167339
SRR12167351
SRR12167370
SRR12167380
SRR12167394
SRR12167395
SRR12167398
SRR12167400
SRR12167401
SRR12167402
SRR12167403
SRR12167404
SRR12167405
SRR12167406
SRR12167407
SRR12167408
SRR12167454
SRR12167455
SRR12167465
SRR12167468
SRR12167469
SRR12167477
SRR12167489
SRR12167503
SRR12167531
SRR12167649
SRR12167683
SRR12167690
SRR12167693
SRR12167694
SRR12167695
SRR12167702
SRR12167703
SRR12167709
SRR12167710
SRR12167717
SRR12167720
SRR12167721
SRR12167885
SRR12167903
SRR12167907
SRR12167913
SRR12167915
SRR12167935
SRR12167937
SRR12167943
SRR12167945
SRR12167951
SRR12167953
SRR12167963
SRR12167965
SRR12167973
SRR12167975
SRR12165986

## Sheet: ALS MetaData
Run	Assay.Type	AvgSpotLen	Bases	BioProject	BioSample	Bytes	Center.Name	Consent	DATASTORE.filetype	DATASTORE.provider	DATASTORE.region	Experiment	GEO_Accession..exp.	Instrument	library_preparation_method	LibraryLayout	LibrarySelection	LibrarySource	Organism	Platform	project	ReleaseDate	sample_id_alt	Sample.Name	source_name	SRA.Study	Subject_ID	tissue	Group	RIN
SRR12165732	RNA-Seq	250	16892156250	PRJNA644618	SAMN15465376	9229635695	GEO	public	fastq,sra	gs,ncbi,s3	gs.US,ncbi.public,s3.us-east-1	SRX8682258	GSM4659184	Illumina HiSeq 2500	Manual KAPA Total	PAIRED	cDNA	TRANSCRIPTOMIC	Homo sapiens	ILLUMINA	Target ALS PM core	2020-10-20T00:00:00Z	CGND-HRA-00085	GSM4659184	Cortex Motor Lateral	SRP270799	NEUZU200WEQ	Cortex Motor Lateral	ALS Spectrum MND	2.4
SRR12165733	RNA-Seq	250	8543817250	PRJNA644618	SAMN15465375	4552011597	GEO	public	fastq,sra	gs,ncbi,s3	gs.US,ncbi.public,s3.us-east-1	SRX8682259	GSM4659185	Illumina HiSeq 2500	Manual KAPA Total	PAIRED	cDNA	TRANSCRIPTOMIC	Homo sapiens	ILLUMINA	Target ALS PM core	2020-10-20T00:00:00Z	CGND-HRA-00087	GSM4659185	Cortex Motor Lateral	SRP270799	NEUEC006FND	Cortex Motor Lateral	ALS Spectrum MND	4
SRR12165734	RNA-Seq	250	11298152500	PRJNA644618	SAMN15465374	6084402869	GEO	public	fastq,sra	gs,ncbi,s3	gs.US,ncbi.public,s3.us-east-1	SRX8682260	GSM4659186	Illumina HiSeq 2500	Manual KAPA Total	PAIRED	cDNA	TRANSCRIPTOMIC	Homo sapiens	ILLUMINA	Target ALS PM core	2020-10-20T00:00:00Z	CGND-HRA-00090	GSM4659186	Cortex Motor Lateral	SRP270799	NEUJZ255ZC5	Cortex Motor Lateral	ALS Spectrum MND	2.6
SRR12165778	RNA-Seq	250	14038703500	PRJNA644618	SAMN15465403	7322198465	GEO	public	fastq,sra	gs,ncbi,s3	gs.US,ncbi.public,s3.us-east-1	SRX8682476	GSM4659230	Illumina HiSeq 2500	Manual KAPA Total	PAIRED	cDNA	TRANSCRIPTOMIC	Homo sapiens	ILLUMINA	Target ALS PM core	2020-10-20T00:00:00Z	CGND-HRA-00193	GSM4659230	Cortex Motor Unspecified	SRP270799	NEURJ387PPV	Cortex Motor Unspecified	ALS Spectrum MND	4.5
SRR12165781	RNA-Seq	250	10172562500	PRJNA644618	SAMN15465400	5703377090	GEO	public	fastq,sra	gs,ncbi,s3	gs.US,ncbi.public,s3.us-east-1	SRX8682479	GSM4659233	Illumina HiSeq 2500	Manual KAPA Total	PAIRED	cDNA	TRANSCRIPTOMIC	Homo sapiens	ILLUMINA	Target ALS PM core	2020-10-20T00:00:00Z	CGND-HRA-00024	GSM4659233	Cortex Frontal	SRP270799	NEUJR139GPF	Cortex Frontal	ALS Spectrum MND	5.4
SRR12165792	RNA-Seq	200	4336707200	PRJNA644618	SAMN15467166	1356565376	GEO	public	fastq,sra	gs,ncbi,s3	gs.US,ncbi.public,s3.us-east-1	SRX8681135	GSM4659725	Illumina NovaSeq 6000	Automated KAPA Total	PAIRED	cDNA	TRANSCRIPTOMIC	Homo sapiens	ILLUMINA	NYGC ALS Consortium	2020-10-20T00:00:00Z	CGND-HRA-00883	GSM4659725	Cortex Frontal	SRP270799	PF-UCL-34	Cortex Frontal	ALS Spectrum MND\, Other Neurological Disorders	6.2
SRR12165815	RNA-Seq	200	14120294400	PRJNA644618	SAMN15467155	4407340983	GEO	public	fastq,sra	gs,ncbi,s3	gs.US,ncbi.public,s3.us-east-1	SRX8681146	GSM4659736	Illumina NovaSeq 6000	Automated KAPA Total	PAIRED	cDNA	TRANSCRIPTOMIC	Homo sapiens	ILLUMINA	NYGC ALS Consortium	2020-10-20T00:00:00Z	CGND-HRA-00891	GSM4659736	Cortex Frontal	SRP270799	PF-UCL-36	Cortex Frontal	ALS Spectrum MND\, Other Neurological Disorders	2.4
SRR12165827	RNA-Seq	200	10735384200	PRJNA644618	SAMN15467149	3377414831	GEO	public	fastq,sra	gs,ncbi,s3	gs.US,ncbi.public,s3.us-east-1	SRX8681216	GSM4659742	Illumina NovaSeq 6000	Automated KAPA Total	PAIRED	cDNA	TRANSCRIPTOMIC	Homo sapiens	ILLUMINA	NYGC ALS Consortium	2020-10-20T00:00:00Z	CGND-HRA-00897	GSM4659742	Cortex Frontal	SRP270799	PF-UCL-38	Cortex Frontal	ALS Spectrum MND	3.4
SRR12165837	RNA-Seq	200	14132858600	PRJNA644618	SAMN15467232	4372399939	GEO	public	fastq,sra	gs,ncbi,s3	gs.US,ncbi.public,s3.us-east-1	SRX8681221	GSM4659747	Illumina NovaSeq 6000	Automated KAPA Total	PAIRED	cDNA	TRANSCRIPTOMIC	Homo sapiens	ILLUMINA	NYGC ALS Consortium	2020-10-20T00:00:00Z	CGND-HRA-00903	GSM4659747	Cortex Frontal	SRP270799	PF-UCL-40	Cortex Frontal	ALS Spectrum MND	5
SRR12165849	RNA-Seq	200	16840292800	PRJNA644618	SAMN15466946	5262879735	GEO	public	fastq,sra	gs,ncbi,s3	gs.US,ncbi.public,s3.us-east-1	SRX8681227	GSM4659753	Illumina NovaSeq 6000	Automated KAPA Total	PAIRED	cDNA	TRANSCRIPTOMIC	Homo sapiens	ILLUMINA	NYGC ALS Consortium	2020-10-20T00:00:00Z	CGND-HRA-00909	GSM4659753	Cortex Frontal	SRP270799	PF-UCL-42	Cortex Frontal	ALS Spectrum MND	2
SRR12165863	RNA-Seq	200	13517298200	PRJNA644618	SAMN15467021	4224534808	GEO	public	fastq,sra	gs,ncbi,s3	gs.US,ncbi.public,s3.us-east-1	SRX8681298	GSM4659760	Illumina NovaSeq 6000	Automated KAPA Total	PAIRED	cDNA	TRANSCRIPTOMIC	Homo sapiens	ILLUMINA	NYGC ALS Consortium	2020-10-20T00:00:00Z	CGND-HRA-00916	GSM4659760	Cortex Frontal	SRP270799	PF-UCL-44	Cortex Frontal	ALS Spectrum MND	6.8
SRR12165876	RNA-Seq	200	5180296200	PRJNA644618	SAMN15467552	1610307646	GEO	public	fastq,sra	gs,ncbi,s3	gs.US,ncbi.public,s3.us-east-1	SRX8682602	GSM4660040	Illumina NovaSeq 6000	Automated KAPA Total	PAIRED	cDNA	TRANSCRIPTOMIC	Homo sapiens	ILLUMINA	NYGC ALS Consortium	2020-10-20T00:00:00Z	CGND-HRA-01663	GSM4660040	Cortex Frontal	SRP270799	18-228-63	Cortex Frontal	ALS Spectrum MND	7.3
SRR12165878	RNA-Seq	200	4199066000	PRJNA644618	SAMN15467551	1303134674	GEO	public	fastq,sra	gs,ncbi,s3	gs.US,ncbi.public,s3.us-east-1	SRX8682667	GSM4660041	Illumina NovaSeq 6000	Automated KAPA Total	PAIRED	cDNA	TRANSCRIPTOMIC	Homo sapiens	ILLUMINA	NYGC ALS Consortium	2020-10-20T00:00:00Z	CGND-HRA-01664	GSM4660041	Cortex Motor Unspecified	SRP270799	18-228-63	Cortex Motor Unspecified	ALS Spectrum MND	6.3
SRR12165886	RNA-Seq	200	4162078400	PRJNA644618	SAMN15467547	1294699280	GEO	public	fastq,sra	gs,ncbi,s3	gs.US,ncbi.public,s3.us-east-1	SRX8682671	GSM4660045	Illumina NovaSeq 6000	Automated KAPA Total	PAIRED	cDNA	TRANSCRIPTOMIC	Homo sapiens	ILLUMINA	NYGC ALS Consortium	2020-10-20T00:00:00Z	CGND-HRA-01668	GSM4660045	Cortex Frontal	SRP270799	18-227-15	Cortex Frontal	ALS Spectrum MND	7.9
SRR12165888	RNA-Seq	200	4866469800	PRJNA644618	SAMN15467546	1505100341	GEO	public	fastq,sra	gs,ncbi,s3	gs.US,ncbi.public,s3.us-east-1	SRX8682672	GSM4660046	Illumina NovaSeq 6000	Automated KAPA Total	PAIRED	cDNA	TRANSCRIPTOMIC	Homo sapiens	ILLUMINA	NYGC ALS Consortium	2020-10-20T00:00:00Z	CGND-HRA-01669	GSM4660046	Cortex Motor Unspecified	SRP270799	18-227-15	Cortex Motor Unspecified	ALS Spectrum MND	7.5
SRR12165898	RNA-Seq	200	4432629000	PRJNA644618	SAMN15467432	1370322261	GEO	public	fastq,sra	gs,ncbi,s3	gs.US,ncbi.public,s3.us-east-1	SRX8682677	GSM4660051	Illumina NovaSeq 6000	Automated KAPA Total	PAIRED	cDNA	TRANSCRIPTOMIC	Homo sapiens	ILLUMINA	NYGC ALS Consortium	2020-10-20T00:00:00Z	CGND-HRA-01674	GSM4660051	Cortex Motor Unspecified	SRP270799	16-223-17	Cortex Motor Unspecified	ALS Spectrum MND	7.7
SRR12165904	RNA-Seq	200	4107721200	PRJNA644618	SAMN15467429	1275096068	GEO	public	fastq,sra	gs,ncbi,s3	gs.US,ncbi.public,s3.us-east-1	SRX8682680	GSM4660054	Illumina NovaSeq 6000	Automated KAPA Total	PAIRED	cDNA	TRANSCRIPTOMIC	Homo sapiens	ILLUMINA	NYGC ALS Consortium	2020-10-20T00:00:00Z	CGND-HRA-01678	GSM4660054	Cortex Frontal	SRP270799	15-217-60	Cortex Frontal	ALS Spectrum MND\, Other Neurological Disorders	7.1
SRR12165906	RNA-Seq	200	4451184200	PRJNA644618	SAMN15467428	1436043818	GEO	public	fastq,sra	gs,ncbi,s3	gs.US,ncbi.public,s3.us-east-1	SRX8682681	GSM4660055	Illumina NovaSeq 6000	Automated KAPA Total	PAIRED	cDNA	TRANSCRIPTOMIC	Homo sapiens	ILLUMINA	NYGC ALS Consortium	2020-10-20T00:00:00Z	CGND-HRA-01679	GSM4660055	Cortex Motor Unspecified	SRP270799	15-217-60	Cortex Motor Unspecified	ALS Spectrum MND\, Other Neurological Disorders	6.5
SRR12165918	RNA-Seq	200	4076055600	PRJNA644618	SAMN15467540	1250495937	GEO	public	fastq,sra	gs,ncbi,s3	gs.US,ncbi.public,s3.us-east-1	SRX8682751	GSM4660061	Illumina NovaSeq 6000	Automated KAPA Total	PAIRED	cDNA	TRANSCRIPTOMIC	Homo sapiens	ILLUMINA	NYGC ALS Consortium	2020-10-20T00:00:00Z	CGND-HRA-01685	GSM4660061	Cortex Frontal	SRP270799	15-211-72	Cortex Frontal	ALS Spectrum MND	6.7
SRR12165920	RNA-Seq	200	5011520000	PRJNA644618	SAMN15467539	1552276627	GEO	public	fastq,sra	gs,ncbi,s3	gs.US,ncbi.public,s3.us-east-1	SRX8682752	GSM4660062	Illumina NovaSeq 6000	Automated KAPA Total	PAIRED	cDNA	TRANSCRIPTOMIC	Homo sapiens	ILLUMINA	NYGC ALS Consortium	2020-10-20T00:00:00Z	CGND-HRA-01686	GSM4660062	Cortex Motor Unspecified	SRP270799	15-211-72	Cortex Motor Unspecified	ALS Spectrum MND	5.9
SRR12165926	RNA-Seq	200	4993997800	PRJNA644618	SAMN15467536	1553111414	GEO	public	fastq,sra	gs,ncbi,s3	gs.US,ncbi.public,s3.us-east-1	SRX8682755	GSM4660065	Illumina NovaSeq 6000	Automated KAPA Total	PAIRED	cDNA	TRANSCRIPTOMIC	Homo sapiens	ILLUMINA	NYGC ALS Consortium	2020-10-20T00:00:00Z	CGND-HRA-01689	GSM4660065	Cortex Frontal	SRP270799	15-207-34	Cortex Frontal	ALS Spectrum MND\, Other Neurological Disorders	7.6
SRR12165928	RNA-Seq	200	4860968600	PRJNA644618	SAMN15467535	1503396133	GEO	public	fastq,sra	gs,ncbi,s3	gs.US,ncbi.public,s3.us-east-1	SRX8682756	GSM4660066	Illumina NovaSeq 6000	Automated KAPA Total	PAIRED	cDNA	TRANSCRIPTOMIC	Homo sapiens	ILLUMINA	NYGC ALS Consortium	2020-10-20T00:00:00Z	CGND-HRA-01690	GSM4660066	Cortex Motor Unspecified	SRP270799	15-207-34	Cortex Motor Unspecified	ALS Spectrum MND\, Other Neurological Disorders	7.4
SRR12165936	RNA-Seq	200	4413710200	PRJNA644618	SAMN15467531	1361811169	GEO	public	fastq,sra	gs,ncbi,s3	gs.US,ncbi.public,s3.us-east-1	SRX8682760	GSM4660070	Illumina NovaSeq 6000	Automated KAPA Total	PAIRED	cDNA	TRANSCRIPTOMIC	Homo sapiens	ILLUMINA	NYGC ALS Consortium	2020-10-20T00:00:00Z	CGND-HRA-01694	GSM4660070	Cortex Frontal	SRP270799	14-200-25	Cortex Frontal	ALS Spectrum MND	6.7
SRR12165938	RNA-Seq	200	4313516800	PRJNA644618	SAMN15467530	1341579826	GEO	public	fastq,sra	gs,ncbi,s3	gs.US,ncbi.public,s3.us-east-1	SRX8682761	GSM4660071	Illumina NovaSeq 6000	Automated KAPA Total	PAIRED	cDNA	TRANSCRIPTOMIC	Homo sapiens	ILLUMINA	NYGC ALS Consortium	2020-10-20T00:00:00Z	CGND-HRA-01695	GSM4660071	Cortex Motor Unspecified	SRP270799	14-200-25	Cortex Motor Unspecified	ALS Spectrum MND	5.8
SRR12165946	RNA-Seq	200	4680716600	PRJNA644618	SAMN15467526	1447482445	GEO	public	fastq,sra	gs,ncbi,s3	gs.US,ncbi.public,s3.us-east-1	SRX8682829	GSM4660075	Illumina NovaSeq 6000	Automated KAPA Total	PAIRED	cDNA	TRANSCRIPTOMIC	Homo sapiens	ILLUMINA	NYGC ALS Consortium	2020-10-20T00:00:00Z	CGND-HRA-01699	GSM4660075	Cortex Frontal	SRP270799	14-198-02	Cortex Frontal	ALS Spectrum MND	7.7
SRR12165948	RNA-Seq	200	4461422600	PRJNA644618	SAMN15467525	1388266864	GEO	public	fastq,sra	gs,ncbi,s3	gs.US,ncbi.public,s3.us-east-1	SRX8682830	GSM4660076	Illumina NovaSeq 6000	Automated KAPA Total	PAIRED	cDNA	TRANSCRIPTOMIC	Homo sapiens	ILLUMINA	NYGC ALS Consortium	2020-10-20T00:00:00Z	CGND-HRA-01700	GSM4660076	Cortex Motor Unspecified	SRP270799	14-198-02	Cortex Motor Unspecified	ALS Spectrum MND	7.9
SRR12165966	RNA-Seq	200	4859766200	PRJNA644618	SAMN15467516	1507096119	GEO	public	fastq,sra	gs,ncbi,s3	gs.US,ncbi.public,s3.us-east-1	SRX8682839	GSM4660085	Illumina NovaSeq 6000	Automated KAPA Total	PAIRED	cDNA	TRANSCRIPTOMIC	Homo sapiens	ILLUMINA	NYGC ALS Consortium	2020-10-20T00:00:00Z	CGND-HRA-01709	GSM4660085	Cortex Frontal	SRP270799	13-194-74	Cortex Frontal	ALS Spectrum MND	7.3
SRR12165968	RNA-Seq	200	4179827400	PRJNA644618	SAMN15467515	1321612121	GEO	public	fastq,sra	gs,ncbi,s3	gs.US,ncbi.public,s3.us-east-1	SRX8682840	GSM4660086	Illumina NovaSeq 6000	Automated KAPA Total	PAIRED	cDNA	TRANSCRIPTOMIC	Homo sapiens	ILLUMINA	NYGC ALS Consortium	2020-10-20T00:00:00Z	CGND-HRA-01710	GSM4660086	Cortex Motor Unspecified	SRP270799	13-194-74	Cortex Motor Unspecified	ALS Spectrum MND	6.9
SRR12165976	RNA-Seq	200	3976122800	PRJNA644618	SAMN15467511	1232793659	GEO	public	fastq,sra	gs,ncbi,s3	gs.US,ncbi.public,s3.us-east-1	SRX8682908	GSM4660090	Illumina NovaSeq 6000	Automated KAPA Total	PAIRED	cDNA	TRANSCRIPTOMIC	Homo sapiens	ILLUMINA	NYGC ALS Consortium	2020-10-20T00:00:00Z	CGND-HRA-01714	GSM4660090	Cortex Frontal	SRP270799	13-193-72	Cortex Frontal	ALS Spectrum MND\, Other Neurological Disorders	7.3
SRR12165978	RNA-Seq	200	4226014800	PRJNA644618	SAMN15467510	1307644776	GEO	public	fastq,sra	gs,ncbi,s3	gs.US,ncbi.public,s3.us-east-1	SRX8682909	GSM4660091	Illumina NovaSeq 6000	Automated KAPA Total	PAIRED	cDNA	TRANSCRIPTOMIC	Homo sapiens	ILLUMINA	NYGC ALS Consortium	2020-10-20T00:00:00Z	CGND-HRA-01715	GSM4660091	Cortex Motor Unspecified	SRP270799	13-193-72	Cortex Motor Unspecified	ALS Spectrum MND\, Other Neurological Disorders	7.2
SRR12165986	RNA-Seq	200	4328717200	PRJNA644618	SAMN15467506	1333485515	GEO	public	fastq,sra	gs,ncbi,s3	gs.US,ncbi.public,s3.us-east-1	SRX8682913	GSM4660095	Illumina NovaSeq 6000	Automated KAPA Total	PAIRED	cDNA	TRANSCRIPTOMIC	Homo sapiens	ILLUMINA	NYGC ALS Consortium	2020-10-20T00:00:00Z	CGND-HRA-01719	GSM4660095	Cortex Frontal	SRP270799	13-192-54	Cortex Frontal	ALS Spectrum MND	7.1
SRR12165988	RNA-Seq	200	5105387200	PRJNA644618	SAMN15467505	1574415044	GEO	public	fastq,sra	gs,ncbi,s3	gs.US,ncbi.public,s3.us-east-1	SRX8682914	GSM4660096	Illumina NovaSeq 6000	Automated KAPA Total	PAIRED	cDNA	TRANSCRIPTOMIC	Homo sapiens	ILLUMINA	NYGC ALS Consortium	2020-10-20T00:00:00Z	CGND-HRA-01720	GSM4660096	Cortex Motor Unspecified	SRP270799	13-192-54	Cortex Motor Unspecified	ALS Spectrum MND	7
SRR12165996	RNA-Seq	200	4365745800	PRJNA644618	SAMN15467501	1357334824	GEO	public	fastq,sra	gs,ncbi,s3	gs.US,ncbi.public,s3.us-east-1	SRX8682918	GSM4660100	Illumina NovaSeq 6000	Automated KAPA Total	PAIRED	cDNA	TRANSCRIPTOMIC	Homo sapiens	ILLUMINA	NYGC ALS Consortium	2020-10-20T00:00:00Z	CGND-HRA-01724	GSM4660100	Cortex Frontal	SRP270799	13-190-33	Cortex Frontal	ALS Spectrum MND	7.8
SRR12166004	RNA-Seq	200	5105758800	PRJNA644618	SAMN15467497	1590825262	GEO	public	fastq,sra	gs,ncbi,s3	gs.US,ncbi.public,s3.us-east-1	SRX8682922	GSM4660104	Illumina NovaSeq 6000	Automated KAPA Total	PAIRED	cDNA	TRANSCRIPTOMIC	Homo sapiens	ILLUMINA	NYGC ALS Consortium	2020-10-20T00:00:00Z	CGND-HRA-01728	GSM4660104	Cortex Motor Unspecified	SRP270799	90-065-49	Cortex Motor Unspecified	ALS Spectrum MND	4.9
SRR12166010	RNA-Seq	200	4430704000	PRJNA644618	SAMN15467494	1387539046	GEO	public	fastq,sra	gs,ncbi,s3	gs.US,ncbi.public,s3.us-east-1	SRX8681151	GSM4660107	Illumina NovaSeq 6000	Automated KAPA Total	PAIRED	cDNA	TRANSCRIPTOMIC	Homo sapiens	ILLUMINA	NYGC ALS Consortium	2020-10-20T00:00:00Z	CGND-HRA-01731	GSM4660107	Cortex Frontal	SRP270799	91-077-47	Cortex Frontal	ALS Spectrum MND	5.5
SRR12166012	RNA-Seq	200	5044897200	PRJNA644618	SAMN15467493	1558203722	GEO	public	fastq,sra	gs,ncbi,s3	gs.US,ncbi.public,s3.us-east-1	SRX8681152	GSM4660108	Illumina NovaSeq 6000	Automated KAPA Total	PAIRED	cDNA	TRANSCRIPTOMIC	Homo sapiens	ILLUMINA	NYGC ALS Consortium	2020-10-20T00:00:00Z	CGND-HRA-01732	GSM4660108	Cortex Motor Unspecified	SRP270799	91-077-47	Cortex Motor Unspecified	ALS Spectrum MND	NA
SRR12166018	RNA-Seq	200	4985516800	PRJNA644618	SAMN15467462	1561462710	GEO	public	fastq,sra	gs,ncbi,s3	gs.US,ncbi.public,s3.us-east-1	SRX8681155	GSM4660111	Illumina NovaSeq 6000	Automated KAPA Total	PAIRED	cDNA	TRANSCRIPTOMIC	Homo sapiens	ILLUMINA	NYGC ALS Consortium	2020-10-20T00:00:00Z	CGND-HRA-01735	GSM4660111	Cortex Frontal	SRP270799	91-078-52	Cortex Frontal	ALS Spectrum MND	5
SRR12166020	RNA-Seq	200	4319364400	PRJNA644618	SAMN15467461	1333708961	GEO	public	fastq,sra	gs,ncbi,s3	gs.US,ncbi.public,s3.us-east-1	SRX8681156	GSM4660112	Illumina NovaSeq 6000	Automated KAPA Total	PAIRED	cDNA	TRANSCRIPTOMIC	Homo sapiens	ILLUMINA	NYGC ALS Consortium	2020-10-20T00:00:00Z	CGND-HRA-01736	GSM4660112	Cortex Motor Unspecified	SRP270799	91-078-52	Cortex Motor Unspecified	ALS Spectrum MND	5.7
SRR12166026	RNA-Seq	200	4791429800	PRJNA644618	SAMN15467458	1482685728	GEO	public	fastq,sra	gs,ncbi,s3	gs.US,ncbi.public,s3.us-east-1	SRX8681159	GSM4660115	Illumina NovaSeq 6000	Automated KAPA Total	PAIRED	cDNA	TRANSCRIPTOMIC	Homo sapiens	ILLUMINA	NYGC ALS Consortium	2020-10-20T00:00:00Z	CGND-HRA-01739	GSM4660115	Cortex Frontal	SRP270799	93-098-25	Cortex Frontal	ALS Spectrum MND	4.5
SRR12166028	RNA-Seq	200	4473277200	PRJNA644618	SAMN15467457	1383455293	GEO	public	fastq,sra	gs,ncbi,s3	gs.US,ncbi.public,s3.us-east-1	SRX8681160	GSM4660116	Illumina NovaSeq 6000	Automated KAPA Total	PAIRED	cDNA	TRANSCRIPTOMIC	Homo sapiens	ILLUMINA	NYGC ALS Consortium	2020-10-20T00:00:00Z	CGND-HRA-01740	GSM4660116	Cortex Motor Unspecified	SRP270799	93-098-25	Cortex Motor Unspecified	ALS Spectrum MND	4.1
SRR12166036	RNA-Seq	250	10569131500	PRJNA644618	SAMN15465813	5278701102	GEO	public	fastq,sra	gs,ncbi,s3	gs.US,ncbi.public,s3.us-east-1	SRX8681504	GSM4659408	Illumina HiSeq 2500	Manual KAPA Total	PAIRED	cDNA	TRANSCRIPTOMIC	Homo sapiens	ILLUMINA	Target ALS PM core	2020-10-20T00:00:00Z	CGND-HRA-00526	GSM4659408	Cortex Frontal	SRP270799	JHU79	Cortex Frontal	ALS Spectrum MND	4
SRR12166042	RNA-Seq	250	8740055250	PRJNA644618	SAMN15465855	4480855101	GEO	public	fastq,sra	gs,ncbi,s3	gs.US,ncbi.public,s3.us-east-1	SRX8681510	GSM4659414	Illumina HiSeq 2500	Manual KAPA Total	PAIRED	cDNA	TRANSCRIPTOMIC	Homo sapiens	ILLUMINA	Target ALS PM core	2020-10-20T00:00:00Z	CGND-HRA-00563	GSM4659414	Cortex Motor Medial	SRP270799	JHU79	Cortex Motor Medial	ALS Spectrum MND	4.9
SRR12166066	RNA-Seq	250	10501643000	PRJNA644618	SAMN15465913	5992975222	GEO	public	fastq,sra	gs,ncbi,s3	gs.US,ncbi.public,s3.us-east-1	SRX8681662	GSM4659438	Illumina HiSeq 2500	Manual KAPA Total	PAIRED	cDNA	TRANSCRIPTOMIC	Homo sapiens	ILLUMINA	Target ALS PM core	2020-10-20T00:00:00Z	CGND-HRA-00574	GSM4659438	Cortex Motor Medial	SRP270799	JHU82	Cortex Motor Medial	ALS Spectrum MND	5.1
SRR12166078	RNA-Seq	250	10646706000	PRJNA644618	SAMN15465724	5737235052	GEO	public	fastq,sra	gs,ncbi,s3	gs.US,ncbi.public,s3.us-east-1	SRX8681674	GSM4659450	Illumina HiSeq 2500	Manual KAPA Total	PAIRED	cDNA	TRANSCRIPTOMIC	Homo sapiens	ILLUMINA	Target ALS PM core	2020-10-20T00:00:00Z	CGND-HRA-00249	GSM4659450	Cortex Motor Medial	SRP270799	NEUYY221HZA	Cortex Motor Medial	ALS Spectrum MND	4.1
SRR12166083	RNA-Seq	250	12942167750	PRJNA644618	SAMN15465719	6774746882	GEO	public	fastq,sra	gs,ncbi,s3	gs.US,ncbi.public,s3.us-east-1	SRX8681733	GSM4659455	Illumina HiSeq 2500	Manual KAPA Total	PAIRED	cDNA	TRANSCRIPTOMIC	Homo sapiens	ILLUMINA	Target ALS PM core	2020-10-20T00:00:00Z	CGND-HRA-00586	GSM4659455	Cortex Motor Medial	SRP270799	NEUGY575NUQ	Cortex Motor Medial	ALS Spectrum MND	5.3
SRR12166084	RNA-Seq	250	5646434000	PRJNA644618	SAMN15465718	2978325715	GEO	public	fastq,sra	gs,ncbi,s3	gs.US,ncbi.public,s3.us-east-1	SRX8681734	GSM4659456	Illumina HiSeq 2500	Manual KAPA Total	PAIRED	cDNA	TRANSCRIPTOMIC	Homo sapiens	ILLUMINA	Target ALS PM core	2020-10-20T00:00:00Z	CGND-HRA-00587	GSM4659456	Cortex Motor Lateral	SRP270799	NEUGY575NUQ	Cortex Motor Lateral	ALS Spectrum MND	5.4
SRR12166089	RNA-Seq	250	8246893750	PRJNA644618	SAMN15465709	4526310236	GEO	public	fastq,sra	gs,ncbi,s3	gs.US,ncbi.public,s3.us-east-1	SRX8681739	GSM4659461	Illumina HiSeq 2500	Manual KAPA Total	PAIRED	cDNA	TRANSCRIPTOMIC	Homo sapiens	ILLUMINA	Target ALS PM core	2020-10-20T00:00:00Z	CGND-HRA-00599	GSM4659461	Cortex Motor Medial	SRP270799	NEUZB953VCD	Cortex Motor Medial	ALS Spectrum MND	5.3
SRR12166118	RNA-Seq	200	4591092400	PRJNA644618	SAMN15467452	1431654692	GEO	public	fastq,sra	gs,ncbi,s3	gs.US,ncbi.public,s3.us-east-1	SRX8681229	GSM4660121	Illumina NovaSeq 6000	Automated KAPA Total	PAIRED	cDNA	TRANSCRIPTOMIC	Homo sapiens	ILLUMINA	NYGC ALS Consortium	2020-10-20T00:00:00Z	CGND-HRA-01746	GSM4660121	Cortex Motor Unspecified	SRP270799	94-100-17	Cortex Motor Unspecified	ALS Spectrum MND	4.2
SRR12166149	RNA-Seq	200	6629506400	PRJNA644618	SAMN15467382	2203723952	GEO	public	fastq,sra	gs,ncbi,s3	gs.US,ncbi.public,s3.us-east-1	SRX8681377	GSM4660141	Illumina NovaSeq 6000	Automated KAPA Total	PAIRED	cDNA	TRANSCRIPTOMIC	Homo sapiens	ILLUMINA	NYGC ALS Consortium	2020-10-20T00:00:00Z	CGND-HRA-01766	GSM4660141	Cortex Motor Unspecified	SRP270799	04-152-76	Cortex Motor Unspecified	ALS Spectrum MND\, Other Neurological Disorders	5.9
SRR12166151	RNA-Seq	200	6370903400	PRJNA644618	SAMN15467380	2133213678	GEO	public	fastq,sra	gs,ncbi,s3	gs.US,ncbi.public,s3.us-east-1	SRX8681379	GSM4660143	Illumina NovaSeq 6000	Automated KAPA Total	PAIRED	cDNA	TRANSCRIPTOMIC	Homo sapiens	ILLUMINA	NYGC ALS Consortium	2020-10-20T00:00:00Z	CGND-HRA-01770	GSM4660143	Cortex Frontal	SRP270799	06-159-51	Cortex Frontal	ALS Spectrum MND	3.9
SRR12166156	RNA-Seq	200	5812596400	PRJNA644618	SAMN15467375	1931017430	GEO	public	fastq,sra	gs,ncbi,s3	gs.US,ncbi.public,s3.us-east-1	SRX8681384	GSM4660148	Illumina NovaSeq 6000	Automated KAPA Total	PAIRED	cDNA	TRANSCRIPTOMIC	Homo sapiens	ILLUMINA	NYGC ALS Consortium	2020-10-20T00:00:00Z	CGND-HRA-01775	GSM4660148	Cortex Frontal	SRP270799	08-158-43	Cortex Frontal	ALS Spectrum MND\, Other Neurological Disorders	5.4
SRR12166157	RNA-Seq	200	6544921000	PRJNA644618	SAMN15467374	2255045541	GEO	public	fastq,sra	gs,ncbi,s3	gs.US,ncbi.public,s3.us-east-1	SRX8681385	GSM4660149	Illumina NovaSeq 6000	Automated KAPA Total	PAIRED	cDNA	TRANSCRIPTOMIC	Homo sapiens	ILLUMINA	NYGC ALS Consortium	2020-10-20T00:00:00Z	CGND-HRA-01776	GSM4660149	Cortex Motor Unspecified	SRP270799	08-158-43	Cortex Motor Unspecified	ALS Spectrum MND\, Other Neurological Disorders	2.5
SRR12166161	RNA-Seq	200	5945347000	PRJNA644618	SAMN15467480	1987118373	GEO	public	fastq,sra	gs,ncbi,s3	gs.US,ncbi.public,s3.us-east-1	SRX8681453	GSM4660153	Illumina NovaSeq 6000	Automated KAPA Total	PAIRED	cDNA	TRANSCRIPTOMIC	Homo sapiens	ILLUMINA	NYGC ALS Consortium	2020-10-20T00:00:00Z	CGND-HRA-01780	GSM4660153	Cortex Frontal	SRP270799	10-167-35	Cortex Frontal	ALS Spectrum MND	5.4
SRR12166172	RNA-Seq	200	6729177400	PRJNA644618	SAMN15467469	2233374933	GEO	public	fastq,sra	gs,ncbi,s3	gs.US,ncbi.public,s3.us-east-1	SRX8681464	GSM4660164	Illumina NovaSeq 6000	Automated KAPA Total	PAIRED	cDNA	TRANSCRIPTOMIC	Homo sapiens	ILLUMINA	NYGC ALS Consortium	2020-10-20T00:00:00Z	CGND-HRA-01800	GSM4660164	Cortex Frontal	SRP270799	13-191-47	Cortex Frontal	ALS Spectrum MND\, Other Neurological Disorders	6.1
SRR12166173	RNA-Seq	200	7126112800	PRJNA644618	SAMN15467468	2383720134	GEO	public	fastq,sra	gs,ncbi,s3	gs.US,ncbi.public,s3.us-east-1	SRX8681465	GSM4660165	Illumina NovaSeq 6000	Automated KAPA Total	PAIRED	cDNA	TRANSCRIPTOMIC	Homo sapiens	ILLUMINA	NYGC ALS Consortium	2020-10-20T00:00:00Z	CGND-HRA-01801	GSM4660165	Cortex Motor Unspecified	SRP270799	13-191-47	Cortex Motor Unspecified	ALS Spectrum MND\, Other Neurological Disorders	6.7
SRR12166175	RNA-Seq	200	8492084400	PRJNA644618	SAMN15467466	2813575897	GEO	public	fastq,sra	gs,ncbi,s3	gs.US,ncbi.public,s3.us-east-1	SRX8681467	GSM4660167	Illumina NovaSeq 6000	Automated KAPA Total	PAIRED	cDNA	TRANSCRIPTOMIC	Homo sapiens	ILLUMINA	NYGC ALS Consortium	2020-10-20T00:00:00Z	CGND-HRA-01803	GSM4660167	Cortex Frontal	SRP270799	13-195-03	Cortex Frontal	ALS Spectrum MND	6.9
SRR12166176	RNA-Seq	200	5924658800	PRJNA644618	SAMN15467465	1963619154	GEO	public	fastq,sra	gs,ncbi,s3	gs.US,ncbi.public,s3.us-east-1	SRX8681468	GSM4660168	Illumina NovaSeq 6000	Automated KAPA Total	PAIRED	cDNA	TRANSCRIPTOMIC	Homo sapiens	ILLUMINA	NYGC ALS Consortium	2020-10-20T00:00:00Z	CGND-HRA-01804	GSM4660168	Cortex Motor Unspecified	SRP270799	13-195-03	Cortex Motor Unspecified	ALS Spectrum MND	6.7
SRR12166180	RNA-Seq	200	6091650200	PRJNA644618	SAMN15467228	2021459412	GEO	public	fastq,sra	gs,ncbi,s3	gs.US,ncbi.public,s3.us-east-1	SRX8681536	GSM4660172	Illumina NovaSeq 6000	Automated KAPA Total	PAIRED	cDNA	TRANSCRIPTOMIC	Homo sapiens	ILLUMINA	NYGC ALS Consortium	2020-10-20T00:00:00Z	CGND-HRA-01808	GSM4660172	Cortex Frontal	SRP270799	13-196-12	Cortex Frontal	ALS Spectrum MND	7.6
SRR12166181	RNA-Seq	200	7366581400	PRJNA644618	SAMN15467227	2451189405	GEO	public	fastq,sra	gs,ncbi,s3	gs.US,ncbi.public,s3.us-east-1	SRX8681537	GSM4660173	Illumina NovaSeq 6000	Automated KAPA Total	PAIRED	cDNA	TRANSCRIPTOMIC	Homo sapiens	ILLUMINA	NYGC ALS Consortium	2020-10-20T00:00:00Z	CGND-HRA-01809	GSM4660173	Cortex Motor Unspecified	SRP270799	13-196-12	Cortex Motor Unspecified	ALS Spectrum MND	7.4
SRR12166225	RNA-Seq	200	10344917600	PRJNA644618	SAMN15467401	3441969684	GEO	public	fastq,sra	gs,ncbi,s3	gs.US,ncbi.public,s3.us-east-1	SRX8681763	GSM4660217	Illumina NovaSeq 6000	Automated KAPA Total	PAIRED	cDNA	TRANSCRIPTOMIC	Homo sapiens	ILLUMINA	NYGC ALS Consortium	2020-10-20T00:00:00Z	CGND-HRA-01791	GSM4660217	Cortex Motor Unspecified	SRP270799	11-178-56	Cortex Motor Unspecified	ALS Spectrum MND	5.6
SRR12166229	RNA-Seq	200	10337996200	PRJNA644618	SAMN15467397	3259019739	GEO	public	fastq,sra	gs,ncbi,s3	gs.US,ncbi.public,s3.us-east-1	SRX8681767	GSM4660221	Illumina NovaSeq 6000	Automated KAPA Total	PAIRED	cDNA	TRANSCRIPTOMIC	Homo sapiens	ILLUMINA	NYGC ALS Consortium	2020-10-20T00:00:00Z	CGND-HRA-01795	GSM4660221	Cortex Frontal	SRP270799	13-189-06	Cortex Frontal	ALS Spectrum MND\, Other Neurological Disorders	5.1
SRR12166230	RNA-Seq	200	8296488400	PRJNA644618	SAMN15467396	2625852650	GEO	public	fastq,sra	gs,ncbi,s3	gs.US,ncbi.public,s3.us-east-1	SRX8681768	GSM4660222	Illumina NovaSeq 6000	Automated KAPA Total	PAIRED	cDNA	TRANSCRIPTOMIC	Homo sapiens	ILLUMINA	NYGC ALS Consortium	2020-10-20T00:00:00Z	CGND-HRA-01796	GSM4660222	Cortex Motor Unspecified	SRP270799	13-189-06	Cortex Motor Unspecified	ALS Spectrum MND\, Other Neurological Disorders	5.5
SRR12166237	RNA-Seq	200	10334775200	PRJNA644618	SAMN15467389	3259466287	GEO	public	fastq,sra	gs,ncbi,s3	gs.US,ncbi.public,s3.us-east-1	SRX8681775	GSM4660229	Illumina NovaSeq 6000	Automated KAPA Total	PAIRED	cDNA	TRANSCRIPTOMIC	Homo sapiens	ILLUMINA	NYGC ALS Consortium	2020-10-20T00:00:00Z	CGND-HRA-01813	GSM4660229	Cortex Frontal	SRP270799	14-199-05	Cortex Frontal	ALS Spectrum MND	3.7
SRR12166238	RNA-Seq	200	9092685600	PRJNA644618	SAMN15467388	2856860680	GEO	public	fastq,sra	gs,ncbi,s3	gs.US,ncbi.public,s3.us-east-1	SRX8681776	GSM4660230	Illumina NovaSeq 6000	Automated KAPA Total	PAIRED	cDNA	TRANSCRIPTOMIC	Homo sapiens	ILLUMINA	NYGC ALS Consortium	2020-10-20T00:00:00Z	CGND-HRA-01814	GSM4660230	Cortex Motor Unspecified	SRP270799	14-199-05	Cortex Motor Unspecified	ALS Spectrum MND	4.2
SRR12166242	RNA-Seq	200	7980523400	PRJNA644618	SAMN15467384	2535939568	GEO	public	fastq,sra	gs,ncbi,s3	gs.US,ncbi.public,s3.us-east-1	SRX8681828	GSM4660234	Illumina NovaSeq 6000	Automated KAPA Total	PAIRED	cDNA	TRANSCRIPTOMIC	Homo sapiens	ILLUMINA	NYGC ALS Consortium	2020-10-20T00:00:00Z	CGND-HRA-01818	GSM4660234	Cortex Frontal	SRP270799	14-201-94	Cortex Frontal	ALS Spectrum MND	6.8
SRR12166243	RNA-Seq	200	8158843400	PRJNA644618	SAMN15467383	2595562894	GEO	public	fastq,sra	gs,ncbi,s3	gs.US,ncbi.public,s3.us-east-1	SRX8681829	GSM4660235	Illumina NovaSeq 6000	Automated KAPA Total	PAIRED	cDNA	TRANSCRIPTOMIC	Homo sapiens	ILLUMINA	NYGC ALS Consortium	2020-10-20T00:00:00Z	CGND-HRA-01819	GSM4660235	Cortex Motor Unspecified	SRP270799	14-201-94	Cortex Motor Unspecified	ALS Spectrum MND	5.9
SRR12166246	RNA-Seq	200	8257626400	PRJNA644618	SAMN15467288	2604326294	GEO	public	fastq,sra	gs,ncbi,s3	gs.US,ncbi.public,s3.us-east-1	SRX8681832	GSM4660238	Illumina NovaSeq 6000	Automated KAPA Total	PAIRED	cDNA	TRANSCRIPTOMIC	Homo sapiens	ILLUMINA	NYGC ALS Consortium	2020-10-20T00:00:00Z	CGND-HRA-01822	GSM4660238	Cortex Frontal	SRP270799	14-202-10	Cortex Frontal	ALS Spectrum MND	4.1
SRR12166247	RNA-Seq	200	9652321600	PRJNA644618	SAMN15467287	3059486364	GEO	public	fastq,sra	gs,ncbi,s3	gs.US,ncbi.public,s3.us-east-1	SRX8681833	GSM4660239	Illumina NovaSeq 6000	Automated KAPA Total	PAIRED	cDNA	TRANSCRIPTOMIC	Homo sapiens	ILLUMINA	NYGC ALS Consortium	2020-10-20T00:00:00Z	CGND-HRA-01823	GSM4660239	Cortex Motor Unspecified	SRP270799	14-202-10	Cortex Motor Unspecified	ALS Spectrum MND	3.9
SRR12166251	RNA-Seq	200	9483013000	PRJNA644618	SAMN15467371	3002899000	GEO	public	fastq,sra	gs,ncbi,s3	gs.US,ncbi.public,s3.us-east-1	SRX8681837	GSM4660243	Illumina NovaSeq 6000	Automated KAPA Total	PAIRED	cDNA	TRANSCRIPTOMIC	Homo sapiens	ILLUMINA	NYGC ALS Consortium	2020-10-20T00:00:00Z	CGND-HRA-01827	GSM4660243	Cortex Frontal	SRP270799	14-203-19	Cortex Frontal	ALS Spectrum MND\, Other Neurological Disorders	7.4
SRR12166252	RNA-Seq	200	8246859000	PRJNA644618	SAMN15467370	2611916296	GEO	public	fastq,sra	gs,ncbi,s3	gs.US,ncbi.public,s3.us-east-1	SRX8681838	GSM4660244	Illumina NovaSeq 6000	Automated KAPA Total	PAIRED	cDNA	TRANSCRIPTOMIC	Homo sapiens	ILLUMINA	NYGC ALS Consortium	2020-10-20T00:00:00Z	CGND-HRA-01828	GSM4660244	Cortex Motor Unspecified	SRP270799	14-203-19	Cortex Motor Unspecified	ALS Spectrum MND\, Other Neurological Disorders	5.7
SRR12166256	RNA-Seq	200	9560304600	PRJNA644618	SAMN15467366	3016772225	GEO	public	fastq,sra	gs,ncbi,s3	gs.US,ncbi.public,s3.us-east-1	SRX8681842	GSM4660248	Illumina NovaSeq 6000	Automated KAPA Total	PAIRED	cDNA	TRANSCRIPTOMIC	Homo sapiens	ILLUMINA	NYGC ALS Consortium	2020-10-20T00:00:00Z	CGND-HRA-01832	GSM4660248	Cortex Frontal	SRP270799	14-204-56	Cortex Frontal	ALS Spectrum MND	3.5
SRR12166257	RNA-Seq	200	14176650800	PRJNA644618	SAMN15467365	4749403532	GEO	public	fastq,sra	gs,ncbi,s3	gs.US,ncbi.public,s3.us-east-1	SRX8681889	GSM4660249	Illumina NovaSeq 6000	Automated KAPA Total	PAIRED	cDNA	TRANSCRIPTOMIC	Homo sapiens	ILLUMINA	NYGC ALS Consortium	2020-10-20T00:00:00Z	CGND-HRA-01833	GSM4660249	Cortex Motor Unspecified	SRP270799	14-204-56	Cortex Motor Unspecified	ALS Spectrum MND	4.4
SRR12166261	RNA-Seq	200	7417923800	PRJNA644618	SAMN15467361	2337457535	GEO	public	fastq,sra	gs,ncbi,s3	gs.US,ncbi.public,s3.us-east-1	SRX8681893	GSM4660253	Illumina NovaSeq 6000	Automated KAPA Total	PAIRED	cDNA	TRANSCRIPTOMIC	Homo sapiens	ILLUMINA	NYGC ALS Consortium	2020-10-20T00:00:00Z	CGND-HRA-01837	GSM4660253	Cortex Frontal	SRP270799	15-205-18	Cortex Frontal	ALS Spectrum MND	6.3
SRR12166262	RNA-Seq	200	9616121400	PRJNA644618	SAMN15467360	3062306493	GEO	public	fastq,sra	gs,ncbi,s3	gs.US,ncbi.public,s3.us-east-1	SRX8681894	GSM4660254	Illumina NovaSeq 6000	Automated KAPA Total	PAIRED	cDNA	TRANSCRIPTOMIC	Homo sapiens	ILLUMINA	NYGC ALS Consortium	2020-10-20T00:00:00Z	CGND-HRA-01838	GSM4660254	Cortex Motor Unspecified	SRP270799	15-205-18	Cortex Motor Unspecified	ALS Spectrum MND	6
SRR12166264	RNA-Seq	200	7680573000	PRJNA644618	SAMN15467358	2421891218	GEO	public	fastq,sra	gs,ncbi,s3	gs.US,ncbi.public,s3.us-east-1	SRX8681896	GSM4660256	Illumina NovaSeq 6000	Automated KAPA Total	PAIRED	cDNA	TRANSCRIPTOMIC	Homo sapiens	ILLUMINA	NYGC ALS Consortium	2020-10-20T00:00:00Z	CGND-HRA-01848	GSM4660256	Cortex Frontal	SRP270799	15-210-54	Cortex Frontal	ALS Spectrum MND	4.1
SRR12166265	RNA-Seq	200	7777285400	PRJNA644618	SAMN15467357	2473697575	GEO	public	fastq,sra	gs,ncbi,s3	gs.US,ncbi.public,s3.us-east-1	SRX8681897	GSM4660257	Illumina NovaSeq 6000	Automated KAPA Total	PAIRED	cDNA	TRANSCRIPTOMIC	Homo sapiens	ILLUMINA	NYGC ALS Consortium	2020-10-20T00:00:00Z	CGND-HRA-01849	GSM4660257	Cortex Motor Unspecified	SRP270799	15-210-54	Cortex Motor Unspecified	ALS Spectrum MND	3.4
SRR12166306	RNA-Seq	200	12211750800	PRJNA644618	SAMN15467283	3869184486	GEO	public	fastq,sra	gs,ncbi,s3	gs.US,ncbi.public,s3.us-east-1	SRX8682082	GSM4660298	Illumina NovaSeq 6000	Automated KAPA Total	PAIRED	cDNA	TRANSCRIPTOMIC	Homo sapiens	ILLUMINA	NYGC ALS Consortium	2020-10-20T00:00:00Z	CGND-HRA-01840	GSM4660298	Cortex Frontal	SRP270799	15-208-36	Cortex Frontal	ALS Spectrum MND\, Other Neurological Disorders	4.7
SRR12166310	RNA-Seq	200	10520393000	PRJNA644618	SAMN15467279	3348826190	GEO	public	fastq,sra	gs,ncbi,s3	gs.US,ncbi.public,s3.us-east-1	SRX8682086	GSM4660302	Illumina NovaSeq 6000	Automated KAPA Total	PAIRED	cDNA	TRANSCRIPTOMIC	Homo sapiens	ILLUMINA	NYGC ALS Consortium	2020-10-20T00:00:00Z	CGND-HRA-01844	GSM4660302	Cortex Frontal	SRP270799	15-209-43	Cortex Frontal	ALS Spectrum MND	6.4
SRR12166311	RNA-Seq	200	9103440000	PRJNA644618	SAMN15467278	2901620367	GEO	public	fastq,sra	gs,ncbi,s3	gs.US,ncbi.public,s3.us-east-1	SRX8682087	GSM4660303	Illumina NovaSeq 6000	Automated KAPA Total	PAIRED	cDNA	TRANSCRIPTOMIC	Homo sapiens	ILLUMINA	NYGC ALS Consortium	2020-10-20T00:00:00Z	CGND-HRA-01845	GSM4660303	Cortex Motor Unspecified	SRP270799	15-209-43	Cortex Motor Unspecified	ALS Spectrum MND	7
SRR12166316	RNA-Seq	200	9929826200	PRJNA644618	SAMN15467273	3189810329	GEO	public	fastq,sra	gs,ncbi,s3	gs.US,ncbi.public,s3.us-east-1	SRX8682092	GSM4660308	Illumina NovaSeq 6000	Automated KAPA Total	PAIRED	cDNA	TRANSCRIPTOMIC	Homo sapiens	ILLUMINA	NYGC ALS Consortium	2020-10-20T00:00:00Z	CGND-HRA-01853	GSM4660308	Cortex Frontal	SRP270799	15-212-81	Cortex Frontal	ALS Spectrum MND	7.4
SRR12166317	RNA-Seq	200	10382736600	PRJNA644618	SAMN15467272	3277906311	GEO	public	fastq,sra	gs,ncbi,s3	gs.US,ncbi.public,s3.us-east-1	SRX8682093	GSM4660309	Illumina NovaSeq 6000	Automated KAPA Total	PAIRED	cDNA	TRANSCRIPTOMIC	Homo sapiens	ILLUMINA	NYGC ALS Consortium	2020-10-20T00:00:00Z	CGND-HRA-01854	GSM4660309	Cortex Motor Unspecified	SRP270799	15-212-81	Cortex Motor Unspecified	ALS Spectrum MND	6.4
SRR12166321	RNA-Seq	200	10865190000	PRJNA644618	SAMN15467268	3566748807	GEO	public	fastq,sra	gs,ncbi,s3	gs.US,ncbi.public,s3.us-east-1	SRX8682145	GSM4660313	Illumina NovaSeq 6000	Automated KAPA Total	PAIRED	cDNA	TRANSCRIPTOMIC	Homo sapiens	ILLUMINA	NYGC ALS Consortium	2020-10-20T00:00:00Z	CGND-HRA-01858	GSM4660313	Cortex Frontal	SRP270799	15-213-15	Cortex Frontal	ALS Spectrum MND	4.2
SRR12166322	RNA-Seq	200	10315077200	PRJNA644618	SAMN15467267	3254009055	GEO	public	fastq,sra	gs,ncbi,s3	gs.US,ncbi.public,s3.us-east-1	SRX8682146	GSM4660314	Illumina NovaSeq 6000	Automated KAPA Total	PAIRED	cDNA	TRANSCRIPTOMIC	Homo sapiens	ILLUMINA	NYGC ALS Consortium	2020-10-20T00:00:00Z	CGND-HRA-01859	GSM4660314	Cortex Motor Unspecified	SRP270799	15-213-15	Cortex Motor Unspecified	ALS Spectrum MND	4.6
SRR12166326	RNA-Seq	200	13800603600	PRJNA644618	SAMN15467263	4381875050	GEO	public	fastq,sra	gs,ncbi,s3	gs.US,ncbi.public,s3.us-east-1	SRX8682150	GSM4660318	Illumina NovaSeq 6000	Automated KAPA Total	PAIRED	cDNA	TRANSCRIPTOMIC	Homo sapiens	ILLUMINA	NYGC ALS Consortium	2020-10-20T00:00:00Z	CGND-HRA-01863	GSM4660318	Cortex Frontal	SRP270799	15-214-17	Cortex Frontal	ALS Spectrum MND	7.7
SRR12166327	RNA-Seq	200	9144762000	PRJNA644618	SAMN15467262	2883041075	GEO	public	fastq,sra	gs,ncbi,s3	gs.US,ncbi.public,s3.us-east-1	SRX8682151	GSM4660319	Illumina NovaSeq 6000	Automated KAPA Total	PAIRED	cDNA	TRANSCRIPTOMIC	Homo sapiens	ILLUMINA	NYGC ALS Consortium	2020-10-20T00:00:00Z	CGND-HRA-01864	GSM4660319	Cortex Motor Unspecified	SRP270799	15-214-17	Cortex Motor Unspecified	ALS Spectrum MND	5.9
SRR12166331	RNA-Seq	200	11767760800	PRJNA644618	SAMN15467258	3727849064	GEO	public	fastq,sra	gs,ncbi,s3	gs.US,ncbi.public,s3.us-east-1	SRX8682155	GSM4660323	Illumina NovaSeq 6000	Automated KAPA Total	PAIRED	cDNA	TRANSCRIPTOMIC	Homo sapiens	ILLUMINA	NYGC ALS Consortium	2020-10-20T00:00:00Z	CGND-HRA-01868	GSM4660323	Cortex Frontal	SRP270799	15-216-56	Cortex Frontal	ALS Spectrum MND	4.3
SRR12166332	RNA-Seq	200	8991311400	PRJNA644618	SAMN15467257	2832025225	GEO	public	fastq,sra	gs,ncbi,s3	gs.US,ncbi.public,s3.us-east-1	SRX8682156	GSM4660324	Illumina NovaSeq 6000	Automated KAPA Total	PAIRED	cDNA	TRANSCRIPTOMIC	Homo sapiens	ILLUMINA	NYGC ALS Consortium	2020-10-20T00:00:00Z	CGND-HRA-01869	GSM4660324	Cortex Motor Unspecified	SRP270799	15-216-56	Cortex Motor Unspecified	ALS Spectrum MND	4.7
SRR12166336	RNA-Seq	200	10239236600	PRJNA644618	SAMN15467253	3232600983	GEO	public	fastq,sra	gs,ncbi,s3	gs.US,ncbi.public,s3.us-east-1	SRX8682224	GSM4660328	Illumina NovaSeq 6000	Automated KAPA Total	PAIRED	cDNA	TRANSCRIPTOMIC	Homo sapiens	ILLUMINA	NYGC ALS Consortium	2020-10-20T00:00:00Z	CGND-HRA-01873	GSM4660328	Cortex Frontal	SRP270799	16-218-08	Cortex Frontal	ALS Spectrum MND\, Other Neurological Disorders	4.8
SRR12166337	RNA-Seq	200	9716636800	PRJNA644618	SAMN15467252	3081777762	GEO	public	fastq,sra	gs,ncbi,s3	gs.US,ncbi.public,s3.us-east-1	SRX8682225	GSM4660329	Illumina NovaSeq 6000	Automated KAPA Total	PAIRED	cDNA	TRANSCRIPTOMIC	Homo sapiens	ILLUMINA	NYGC ALS Consortium	2020-10-20T00:00:00Z	CGND-HRA-01874	GSM4660329	Cortex Motor Unspecified	SRP270799	16-218-08	Cortex Motor Unspecified	ALS Spectrum MND\, Other Neurological Disorders	4.3
SRR12166341	RNA-Seq	200	9599629200	PRJNA644618	SAMN15467248	3027230653	GEO	public	fastq,sra	gs,ncbi,s3	gs.US,ncbi.public,s3.us-east-1	SRX8682229	GSM4660333	Illumina NovaSeq 6000	Automated KAPA Total	PAIRED	cDNA	TRANSCRIPTOMIC	Homo sapiens	ILLUMINA	NYGC ALS Consortium	2020-10-20T00:00:00Z	CGND-HRA-01878	GSM4660333	Cortex Frontal	SRP270799	16-219-14	Cortex Frontal	ALS Spectrum MND	3.5
SRR12166342	RNA-Seq	200	10034031200	PRJNA644618	SAMN15467247	3182730246	GEO	public	fastq,sra	gs,ncbi,s3	gs.US,ncbi.public,s3.us-east-1	SRX8682230	GSM4660334	Illumina NovaSeq 6000	Automated KAPA Total	PAIRED	cDNA	TRANSCRIPTOMIC	Homo sapiens	ILLUMINA	NYGC ALS Consortium	2020-10-20T00:00:00Z	CGND-HRA-01879	GSM4660334	Cortex Motor Unspecified	SRP270799	16-219-14	Cortex Motor Unspecified	ALS Spectrum MND	7.3
SRR12166346	RNA-Seq	200	9692987600	PRJNA644618	SAMN15467240	3099362885	GEO	public	fastq,sra	gs,ncbi,s3	gs.US,ncbi.public,s3.us-east-1	SRX8682234	GSM4660338	Illumina NovaSeq 6000	Automated KAPA Total	PAIRED	cDNA	TRANSCRIPTOMIC	Homo sapiens	ILLUMINA	NYGC ALS Consortium	2020-10-20T00:00:00Z	CGND-HRA-01883	GSM4660338	Cortex Frontal	SRP270799	16-220-23	Cortex Frontal	ALS Spectrum MND\, Other Neurological Disorders	5.5
SRR12166351	RNA-Seq	250	10686216750	PRJNA644618	SAMN15465594	5579769740	GEO	public	fastq,sra	gs,ncbi,s3	gs.US,ncbi.public,s3.us-east-1	SRX8682571	GSM4659643	Illumina HiSeq 2500	Manual KAPA Total	PAIRED	cDNA	TRANSCRIPTOMIC	Homo sapiens	ILLUMINA	NYGC ALS Consortium	2020-10-20T00:00:00Z	CGND-HRA-00765	GSM4659643	Cortex Frontal	SRP270799	PF-UCL-4	Cortex Frontal	ALS Spectrum MND	7.4
SRR12166377	RNA-Seq	200	4683283800	PRJNA644618	SAMN15465643	1448587355	GEO	public	fastq,sra	gs,ncbi,s3	gs.US,ncbi.public,s3.us-east-1	SRX8682585	GSM4659657	Illumina NovaSeq 6000	Automated KAPA Total	PAIRED	cDNA	TRANSCRIPTOMIC	Homo sapiens	ILLUMINA	NYGC ALS Consortium	2020-10-20T00:00:00Z	CGND-HRA-00806	GSM4659657	Cortex Frontal	SRP270799	PF-UCL-14	Cortex Frontal	ALS Spectrum MND\, Other Neurological Disorders	6.9
SRR12166395	RNA-Seq	200	4421265600	PRJNA644618	SAMN15467137	1381528028	GEO	public	fastq,sra	gs,ncbi,s3	gs.US,ncbi.public,s3.us-east-1	SRX8682658	GSM4659666	Illumina NovaSeq 6000	Automated KAPA Total	PAIRED	cDNA	TRANSCRIPTOMIC	Homo sapiens	ILLUMINA	NYGC ALS Consortium	2020-10-20T00:00:00Z	CGND-HRA-00815	GSM4659666	Cortex Frontal	SRP270799	PF-UCL-16	Cortex Frontal	ALS Spectrum MND	7
SRR12166411	RNA-Seq	200	4382444400	PRJNA644618	SAMN15467129	1365559716	GEO	public	fastq,sra	gs,ncbi,s3	gs.US,ncbi.public,s3.us-east-1	SRX8682666	GSM4659674	Illumina NovaSeq 6000	Automated KAPA Total	PAIRED	cDNA	TRANSCRIPTOMIC	Homo sapiens	ILLUMINA	NYGC ALS Consortium	2020-10-20T00:00:00Z	CGND-HRA-00823	GSM4659674	Cortex Frontal	SRP270799	PF-UCL-18	Cortex Frontal	ALS Spectrum MND	6.9
SRR12166425	RNA-Seq	200	4601267400	PRJNA644618	SAMN15467126	1431395631	GEO	public	fastq,sra	gs,ncbi,s3	gs.US,ncbi.public,s3.us-east-1	SRX8682737	GSM4659681	Illumina NovaSeq 6000	Automated KAPA Total	PAIRED	cDNA	TRANSCRIPTOMIC	Homo sapiens	ILLUMINA	NYGC ALS Consortium	2020-10-20T00:00:00Z	CGND-HRA-00830	GSM4659681	Cortex Frontal	SRP270799	PF-UCL-20	Cortex Frontal	ALS Spectrum MND\, Other Neurological Disorders	6.3
SRR12166474	RNA-Seq	200	13404105000	PRJNA644618	SAMN15467223	4223304116	GEO	public	fastq,sra	gs,ncbi,s3	gs.US,ncbi.public,s3.us-east-1	SRX8682454	GSM4660386	Illumina NovaSeq 6000	Automated KAPA Total	PAIRED	cDNA	TRANSCRIPTOMIC	Homo sapiens	ILLUMINA	NYGC ALS Consortium	2020-10-20T00:00:00Z	CGND-HRA-01888	GSM4660386	Cortex Frontal	SRP270799	16-221-38	Cortex Frontal	ALS Spectrum MND	7.7
SRR12166475	RNA-Seq	200	11323368200	PRJNA644618	SAMN15467222	3425431540	GEO	public	fastq,sra	gs,ncbi,s3	gs.US,ncbi.public,s3.us-east-1	SRX8682455	GSM4660387	Illumina NovaSeq 6000	Automated KAPA Total	PAIRED	cDNA	TRANSCRIPTOMIC	Homo sapiens	ILLUMINA	NYGC ALS Consortium	2020-10-20T00:00:00Z	CGND-HRA-01889	GSM4660387	Cortex Motor Unspecified	SRP270799	16-221-38	Cortex Motor Unspecified	ALS Spectrum MND	7.6
SRR12166479	RNA-Seq	200	10518644600	PRJNA644618	SAMN15468174	3176819892	GEO	public	fastq,sra	gs,ncbi,s3	gs.US,ncbi.public,s3.us-east-1	SRX8682523	GSM4660391	Illumina NovaSeq 6000	Automated KAPA Total	PAIRED	cDNA	TRANSCRIPTOMIC	Homo sapiens	ILLUMINA	NYGC ALS Consortium	2020-10-20T00:00:00Z	CGND-HRA-01893	GSM4660391	Cortex Frontal	SRP270799	16-222-00	Cortex Frontal	ALS Spectrum MND	7.5
SRR12166480	RNA-Seq	200	12562554200	PRJNA644618	SAMN15468173	3934930944	GEO	public	fastq,sra	gs,ncbi,s3	gs.US,ncbi.public,s3.us-east-1	SRX8682524	GSM4660392	Illumina NovaSeq 6000	Automated KAPA Total	PAIRED	cDNA	TRANSCRIPTOMIC	Homo sapiens	ILLUMINA	NYGC ALS Consortium	2020-10-20T00:00:00Z	CGND-HRA-01894	GSM4660392	Cortex Motor Unspecified	SRP270799	16-222-00	Cortex Motor Unspecified	ALS Spectrum MND	6.9
SRR12166484	RNA-Seq	200	13958716000	PRJNA644618	SAMN15468169	4355229993	GEO	public	fastq,sra	gs,ncbi,s3	gs.US,ncbi.public,s3.us-east-1	SRX8682528	GSM4660396	Illumina NovaSeq 6000	Automated KAPA Total	PAIRED	cDNA	TRANSCRIPTOMIC	Homo sapiens	ILLUMINA	NYGC ALS Consortium	2020-10-20T00:00:00Z	CGND-HRA-01898	GSM4660396	Cortex Frontal	SRP270799	16-224-35	Cortex Frontal	ALS Spectrum MND	8.2
SRR12166485	RNA-Seq	200	12833996400	PRJNA644618	SAMN15468167	4054790043	GEO	public	fastq,sra	gs,ncbi,s3	gs.US,ncbi.public,s3.us-east-1	SRX8682529	GSM4660397	Illumina NovaSeq 6000	Automated KAPA Total	PAIRED	cDNA	TRANSCRIPTOMIC	Homo sapiens	ILLUMINA	NYGC ALS Consortium	2020-10-20T00:00:00Z	CGND-HRA-01899	GSM4660397	Cortex Motor Unspecified	SRP270799	16-224-35	Cortex Motor Unspecified	ALS Spectrum MND	7.7
SRR12166489	RNA-Seq	200	11703046000	PRJNA644618	SAMN15468163	3558659709	GEO	public	fastq,sra	gs,ncbi,s3	gs.US,ncbi.public,s3.us-east-1	SRX8682533	GSM4660401	Illumina NovaSeq 6000	Automated KAPA Total	PAIRED	cDNA	TRANSCRIPTOMIC	Homo sapiens	ILLUMINA	NYGC ALS Consortium	2020-10-20T00:00:00Z	CGND-HRA-01903	GSM4660401	Cortex Frontal	SRP270799	16-225-87	Cortex Frontal	ALS Spectrum MND\, Other Neurological Disorders	7.9
SRR12166490	RNA-Seq	200	10570503200	PRJNA644618	SAMN15468162	3201373458	GEO	public	fastq,sra	gs,ncbi,s3	gs.US,ncbi.public,s3.us-east-1	SRX8682534	GSM4660402	Illumina NovaSeq 6000	Automated KAPA Total	PAIRED	cDNA	TRANSCRIPTOMIC	Homo sapiens	ILLUMINA	NYGC ALS Consortium	2020-10-20T00:00:00Z	CGND-HRA-01904	GSM4660402	Cortex Motor Unspecified	SRP270799	16-225-87	Cortex Motor Unspecified	ALS Spectrum MND\, Other Neurological Disorders	7.9
SRR12166499	RNA-Seq	200	11010387800	PRJNA644618	SAMN15468153	3330718129	GEO	public	fastq,sra	gs,ncbi,s3	gs.US,ncbi.public,s3.us-east-1	SRX8682607	GSM4660411	Illumina NovaSeq 6000	Automated KAPA Total	PAIRED	cDNA	TRANSCRIPTOMIC	Homo sapiens	ILLUMINA	NYGC ALS Consortium	2020-10-20T00:00:00Z	CGND-HRA-01913	GSM4660411	Cortex Frontal	SRP270799	17-226-00	Cortex Frontal	ALS Spectrum MND	7
SRR12166500	RNA-Seq	200	12707259600	PRJNA644618	SAMN15468152	4061340085	GEO	public	fastq,sra	gs,ncbi,s3	gs.US,ncbi.public,s3.us-east-1	SRX8682608	GSM4660412	Illumina NovaSeq 6000	Automated KAPA Total	PAIRED	cDNA	TRANSCRIPTOMIC	Homo sapiens	ILLUMINA	NYGC ALS Consortium	2020-10-20T00:00:00Z	CGND-HRA-01914	GSM4660412	Cortex Motor Unspecified	SRP270799	17-226-00	Cortex Motor Unspecified	ALS Spectrum MND	7.2
SRR12166504	RNA-Seq	200	9899773000	PRJNA644618	SAMN15468096	3001062854	GEO	public	fastq,sra	gs,ncbi,s3	gs.US,ncbi.public,s3.us-east-1	SRX8682612	GSM4660416	Illumina NovaSeq 6000	Automated KAPA Total	PAIRED	cDNA	TRANSCRIPTOMIC	Homo sapiens	ILLUMINA	NYGC ALS Consortium	2020-10-20T00:00:00Z	CGND-HRA-01918	GSM4660416	Cortex Frontal	SRP270799	18-229-70	Cortex Frontal	ALS Spectrum MND	7.3
SRR12166505	RNA-Seq	200	13007726400	PRJNA644618	SAMN15468095	3927538961	GEO	public	fastq,sra	gs,ncbi,s3	gs.US,ncbi.public,s3.us-east-1	SRX8682613	GSM4660417	Illumina NovaSeq 6000	Automated KAPA Total	PAIRED	cDNA	TRANSCRIPTOMIC	Homo sapiens	ILLUMINA	NYGC ALS Consortium	2020-10-20T00:00:00Z	CGND-HRA-01919	GSM4660417	Cortex Motor Unspecified	SRP270799	18-229-70	Cortex Motor Unspecified	ALS Spectrum MND	7.4
SRR12166540	RNA-Seq	200	6622086600	PRJNA644618	SAMN15468120	2141017090	GEO	public	fastq,sra	gs,ncbi,s3	gs.US,ncbi.public,s3.us-east-1	SRX8682776	GSM4660452	Illumina NovaSeq 6000	Automated KAPA Total	PAIRED	cDNA	TRANSCRIPTOMIC	Homo sapiens	ILLUMINA	Target ALS PM core	2020-10-20T00:00:00Z	CGND-HRA-00732	GSM4660452	Cortex Motor Medial	SRP270799	NEULN488RD5	Cortex Motor Medial	ALS Spectrum MND	6.1
SRR12166541	RNA-Seq	200	5963942800	PRJNA644618	SAMN15468119	1924189247	GEO	public	fastq,sra	gs,ncbi,s3	gs.US,ncbi.public,s3.us-east-1	SRX8682777	GSM4660453	Illumina NovaSeq 6000	Automated KAPA Total	PAIRED	cDNA	TRANSCRIPTOMIC	Homo sapiens	ILLUMINA	Target ALS PM core	2020-10-20T00:00:00Z	CGND-HRA-00733	GSM4660453	Cortex Motor Lateral	SRP270799	NEULN488RD5	Cortex Motor Lateral	ALS Spectrum MND	5.9
SRR12166546	RNA-Seq	200	9608487800	PRJNA644618	SAMN15468114	3127925465	GEO	public	fastq,sra	gs,ncbi,s3	gs.US,ncbi.public,s3.us-east-1	SRX8682846	GSM4660458	Illumina NovaSeq 6000	Automated KAPA Total	PAIRED	cDNA	TRANSCRIPTOMIC	Homo sapiens	ILLUMINA	Target ALS PM core	2020-10-20T00:00:00Z	CGND-HRA-01174	GSM4660458	Cortex Motor Medial	SRP270799	NEUGK141CFH	Cortex Motor Medial	ALS Spectrum MND	5.6
SRR12166547	RNA-Seq	200	6268898800	PRJNA644618	SAMN15468113	2018596157	GEO	public	fastq,sra	gs,ncbi,s3	gs.US,ncbi.public,s3.us-east-1	SRX8682847	GSM4660459	Illumina NovaSeq 6000	Automated KAPA Total	PAIRED	cDNA	TRANSCRIPTOMIC	Homo sapiens	ILLUMINA	Target ALS PM core	2020-10-20T00:00:00Z	CGND-HRA-01175	GSM4660459	Cortex Motor Lateral	SRP270799	NEUGK141CFH	Cortex Motor Lateral	ALS Spectrum MND	6
SRR12166554	RNA-Seq	200	5428620600	PRJNA644618	SAMN15468106	1760053872	GEO	public	fastq,sra	gs,ncbi,s3	gs.US,ncbi.public,s3.us-east-1	SRX8682854	GSM4660466	Illumina NovaSeq 6000	Automated KAPA Total	PAIRED	cDNA	TRANSCRIPTOMIC	Homo sapiens	ILLUMINA	Target ALS PM core	2020-10-20T00:00:00Z	CGND-HRA-01272	GSM4660466	Cortex Frontal	SRP270799	NEUGK141CFH	Cortex Frontal	ALS Spectrum MND	5.3
SRR12166557	RNA-Seq	200	14025460400	PRJNA644618	SAMN15468103	4547651019	GEO	public	fastq,sra	gs,ncbi,s3	gs.US,ncbi.public,s3.us-east-1	SRX8682857	GSM4660469	Illumina NovaSeq 6000	Automated KAPA Total	PAIRED	cDNA	TRANSCRIPTOMIC	Homo sapiens	ILLUMINA	Target ALS PM core	2020-10-20T00:00:00Z	CGND-HRA-01279	GSM4660469	Cortex Motor Medial	SRP270799	NEULH417FZJ	Cortex Motor Medial	ALS Spectrum MND	7.5
SRR12166558	RNA-Seq	200	6606644400	PRJNA644618	SAMN15468102	2131082517	GEO	public	fastq,sra	gs,ncbi,s3	gs.US,ncbi.public,s3.us-east-1	SRX8682858	GSM4660470	Illumina NovaSeq 6000	Automated KAPA Total	PAIRED	cDNA	TRANSCRIPTOMIC	Homo sapiens	ILLUMINA	Target ALS PM core	2020-10-20T00:00:00Z	CGND-HRA-01280	GSM4660470	Cortex Motor Lateral	SRP270799	NEULH417FZJ	Cortex Motor Lateral	ALS Spectrum MND	6.9
SRR12166562	RNA-Seq	200	8334847400	PRJNA644618	SAMN15468098	2707706870	GEO	public	fastq,sra	gs,ncbi,s3	gs.US,ncbi.public,s3.us-east-1	SRX8682926	GSM4660474	Illumina NovaSeq 6000	Automated KAPA Total	PAIRED	cDNA	TRANSCRIPTOMIC	Homo sapiens	ILLUMINA	Target ALS PM core	2020-10-20T00:00:00Z	CGND-HRA-01304	GSM4660474	Cortex Motor Medial	SRP270799	NEUAL503EPH	Cortex Motor Medial	ALS Spectrum MND\, Other Neurological Disorders	6.9
SRR12166563	RNA-Seq	200	7204698400	PRJNA644618	SAMN15468029	2333979289	GEO	public	fastq,sra	gs,ncbi,s3	gs.US,ncbi.public,s3.us-east-1	SRX8682927	GSM4660475	Illumina NovaSeq 6000	Automated KAPA Total	PAIRED	cDNA	TRANSCRIPTOMIC	Homo sapiens	ILLUMINA	Target ALS PM core	2020-10-20T00:00:00Z	CGND-HRA-01305	GSM4660475	Cortex Motor Lateral	SRP270799	NEUAL503EPH	Cortex Motor Lateral	ALS Spectrum MND\, Other Neurological Disorders	7.5
SRR12166566	RNA-Seq	200	9223207600	PRJNA644618	SAMN15468026	3051012736	GEO	public	fastq,sra	gs,ncbi,s3	gs.US,ncbi.public,s3.us-east-1	SRX8682930	GSM4660478	Illumina NovaSeq 6000	Automated KAPA Total	PAIRED	cDNA	TRANSCRIPTOMIC	Homo sapiens	ILLUMINA	Target ALS PM core	2020-10-20T00:00:00Z	CGND-HRA-01308	GSM4660478	Cortex Frontal	SRP270799	NEUAL503EPH	Cortex Frontal	ALS Spectrum MND\, Other Neurological Disorders	7.7
SRR12166577	RNA-Seq	200	8878774400	PRJNA644618	SAMN15468142	2900741602	GEO	public	fastq,sra	gs,ncbi,s3	gs.US,ncbi.public,s3.us-east-1	SRX8681167	GSM4660489	Illumina NovaSeq 6000	Automated KAPA Total	PAIRED	cDNA	TRANSCRIPTOMIC	Homo sapiens	ILLUMINA	Target ALS PM core	2020-10-20T00:00:00Z	CGND-HRA-01320	GSM4660489	Cortex Motor Medial	SRP270799	NEUBB078VEG	Cortex Motor Medial	ALS Spectrum MND	6.3
SRR12166578	RNA-Seq	200	7266121200	PRJNA644618	SAMN15468141	2341364201	GEO	public	fastq,sra	gs,ncbi,s3	gs.US,ncbi.public,s3.us-east-1	SRX8681168	GSM4660490	Illumina NovaSeq 6000	Automated KAPA Total	PAIRED	cDNA	TRANSCRIPTOMIC	Homo sapiens	ILLUMINA	Target ALS PM core	2020-10-20T00:00:00Z	CGND-HRA-01321	GSM4660490	Cortex Motor Lateral	SRP270799	NEUBB078VEG	Cortex Motor Lateral	ALS Spectrum MND	7.8
SRR12166580	RNA-Seq	200	12178798400	PRJNA644618	SAMN15468140	3985015422	GEO	public	fastq,sra	gs,ncbi,s3	gs.US,ncbi.public,s3.us-east-1	SRX8681170	GSM4660492	Illumina NovaSeq 6000	Automated KAPA Total	PAIRED	cDNA	TRANSCRIPTOMIC	Homo sapiens	ILLUMINA	Target ALS PM core	2020-10-20T00:00:00Z	CGND-HRA-01324	GSM4660492	Cortex Frontal	SRP270799	NEUBB078VEG	Cortex Frontal	ALS Spectrum MND	7.1
SRR12166582	RNA-Seq	200	8081358400	PRJNA644618	SAMN15468138	2620865625	GEO	public	fastq,sra	gs,ncbi,s3	gs.US,ncbi.public,s3.us-east-1	SRX8681172	GSM4660494	Illumina NovaSeq 6000	Automated KAPA Total	PAIRED	cDNA	TRANSCRIPTOMIC	Homo sapiens	ILLUMINA	Target ALS PM core	2020-10-20T00:00:00Z	CGND-HRA-01374	GSM4660494	Cortex Motor Medial	SRP270799	NEUWC334RTZ	Cortex Motor Medial	ALS Spectrum MND\, Other Neurological Disorders	7.5
SRR12166583	RNA-Seq	200	9539556400	PRJNA644618	SAMN15468137	3132804084	GEO	public	fastq,sra	gs,ncbi,s3	gs.US,ncbi.public,s3.us-east-1	SRX8681173	GSM4660495	Illumina NovaSeq 6000	Automated KAPA Total	PAIRED	cDNA	TRANSCRIPTOMIC	Homo sapiens	ILLUMINA	Target ALS PM core	2020-10-20T00:00:00Z	CGND-HRA-01375	GSM4660495	Cortex Motor Lateral	SRP270799	NEUWC334RTZ	Cortex Motor Lateral	ALS Spectrum MND\, Other Neurological Disorders	5
SRR12166591	RNA-Seq	250	13359425250	PRJNA644618	SAMN15465429	7595243792	GEO	public	fastq,sra	gs,ncbi,s3	gs.US,ncbi.public,s3.us-east-1	SRX8682489	GSM4659243	Illumina HiSeq 2500	Manual KAPA Total	PAIRED	cDNA	TRANSCRIPTOMIC	Homo sapiens	ILLUMINA	Target ALS PM core	2020-10-20T00:00:00Z	CGND-HRA-00065	GSM4659243	Cortex Motor Medial	SRP270799	NEUYB686REL	Cortex Motor Medial	ALS Spectrum MND	4.1
SRR12166592	RNA-Seq	250	15358011250	PRJNA644618	SAMN15465428	8591116883	GEO	public	fastq,sra	gs,ncbi,s3	gs.US,ncbi.public,s3.us-east-1	SRX8682490	GSM4659244	Illumina HiSeq 2500	Manual KAPA Total	PAIRED	cDNA	TRANSCRIPTOMIC	Homo sapiens	ILLUMINA	Target ALS PM core	2020-10-20T00:00:00Z	CGND-HRA-00066	GSM4659244	Cortex Motor Medial	SRP270799	NEUJR139GPF	Cortex Motor Medial	ALS Spectrum MND	3.1
SRR12166597	RNA-Seq	250	10861855000	PRJNA644618	SAMN15465423	5773893576	GEO	public	fastq,sra	gs,ncbi,s3	gs.US,ncbi.public,s3.us-east-1	SRX8682559	GSM4659249	Illumina HiSeq 2500	Manual KAPA Total	PAIRED	cDNA	TRANSCRIPTOMIC	Homo sapiens	ILLUMINA	Target ALS PM core	2020-10-20T00:00:00Z	CGND-HRA-00095	GSM4659249	Cortex Motor Lateral	SRP270799	NEUGA773REC	Cortex Motor Lateral	ALS Spectrum MND	5.4
SRR12166600	RNA-Seq	250	11551438000	PRJNA644618	SAMN15465364	6253262402	GEO	public	fastq,sra	gs,ncbi,s3	gs.US,ncbi.public,s3.us-east-1	SRX8682562	GSM4659252	Illumina HiSeq 2500	Manual KAPA Total	PAIRED	cDNA	TRANSCRIPTOMIC	Homo sapiens	ILLUMINA	Target ALS PM core	2020-10-20T00:00:00Z	CGND-HRA-00129	GSM4659252	Cortex Frontal	SRP270799	JHU33	Cortex Frontal	ALS Spectrum MND	4.2
SRR12166601	RNA-Seq	250	17007645750	PRJNA644618	SAMN15465422	8828109126	GEO	public	fastq,sra	gs,ncbi,s3	gs.US,ncbi.public,s3.us-east-1	SRX8682563	GSM4659253	Illumina HiSeq 2500	Manual KAPA Total	PAIRED	cDNA	TRANSCRIPTOMIC	Homo sapiens	ILLUMINA	Target ALS PM core	2020-10-20T00:00:00Z	CGND-HRA-00139	GSM4659253	Cortex Frontal	SRP270799	JHU43	Cortex Frontal	ALS Spectrum MND	3
SRR12166602	RNA-Seq	250	13595701750	PRJNA644618	SAMN15465421	7191930100	GEO	public	fastq,sra	gs,ncbi,s3	gs.US,ncbi.public,s3.us-east-1	SRX8682564	GSM4659254	Illumina HiSeq 2500	Manual KAPA Total	PAIRED	cDNA	TRANSCRIPTOMIC	Homo sapiens	ILLUMINA	Target ALS PM core	2020-10-20T00:00:00Z	CGND-HRA-00148	GSM4659254	Cortex Frontal	SRP270799	JHU52	Cortex Frontal	ALS Spectrum MND	2.3
SRR12166603	RNA-Seq	250	17195441500	PRJNA644618	SAMN15465420	9118245911	GEO	public	fastq,sra	gs,ncbi,s3	gs.US,ncbi.public,s3.us-east-1	SRX8682565	GSM4659255	Illumina HiSeq 2500	Manual KAPA Total	PAIRED	cDNA	TRANSCRIPTOMIC	Homo sapiens	ILLUMINA	Target ALS PM core	2020-10-20T00:00:00Z	CGND-HRA-00160	GSM4659255	Cortex Frontal	SRP270799	JHU64	Cortex Frontal	ALS Spectrum MND\, Other Neurological Disorders	5.1
SRR12166618	RNA-Seq	250	9137772250	PRJNA644618	SAMN15465383	4841740614	GEO	public	fastq,sra	gs,ncbi,s3	gs.US,ncbi.public,s3.us-east-1	SRX8682644	GSM4659270	Illumina HiSeq 2500	Manual KAPA Total	PAIRED	cDNA	TRANSCRIPTOMIC	Homo sapiens	ILLUMINA	Target ALS PM core	2020-10-20T00:00:00Z	CGND-HRA-00320	GSM4659270	Cortex Motor Medial	SRP270799	NEUTL441LZ7	Cortex Motor Medial	ALS Spectrum MND	3.2
SRR12166619	RNA-Seq	250	8291527250	PRJNA644618	SAMN15465382	4406015746	GEO	public	fastq,sra	gs,ncbi,s3	gs.US,ncbi.public,s3.us-east-1	SRX8682645	GSM4659271	Illumina HiSeq 2500	Manual KAPA Total	PAIRED	cDNA	TRANSCRIPTOMIC	Homo sapiens	ILLUMINA	Target ALS PM core	2020-10-20T00:00:00Z	CGND-HRA-00323	GSM4659271	Cortex Frontal	SRP270799	NEUTL441LZ7	Cortex Frontal	ALS Spectrum MND	3.3
SRR12166623	RNA-Seq	250	12287836000	PRJNA644618	SAMN15465378	6159359724	GEO	public	fastq,sra	gs,ncbi,s3	gs.US,ncbi.public,s3.us-east-1	SRX8682649	GSM4659275	Illumina HiSeq 2500	Manual KAPA Total	PAIRED	cDNA	TRANSCRIPTOMIC	Homo sapiens	ILLUMINA	Target ALS PM core	2020-10-20T00:00:00Z	CGND-HRA-00328	GSM4659275	Cortex Motor Lateral	SRP270799	NEUVZ387WGH	Cortex Motor Lateral	ALS Spectrum MND\, Other Neurological Disorders	3.7
SRR12166624	RNA-Seq	250	11004280250	PRJNA644618	SAMN15465413	5517439505	GEO	public	fastq,sra	gs,ncbi,s3	gs.US,ncbi.public,s3.us-east-1	SRX8682650	GSM4659276	Illumina HiSeq 2500	Manual KAPA Total	PAIRED	cDNA	TRANSCRIPTOMIC	Homo sapiens	ILLUMINA	Target ALS PM core	2020-10-20T00:00:00Z	CGND-HRA-00330	GSM4659276	Cortex Frontal	SRP270799	NEUVZ387WGH	Cortex Frontal	ALS Spectrum MND\, Other Neurological Disorders	4.9
SRR12166631	RNA-Seq	250	12017871250	PRJNA644618	SAMN15465789	5981531045	GEO	public	fastq,sra	gs,ncbi,s3	gs.US,ncbi.public,s3.us-east-1	SRX8682721	GSM4659283	Illumina HiSeq 2500	Manual KAPA Total	PAIRED	cDNA	TRANSCRIPTOMIC	Homo sapiens	ILLUMINA	Target ALS PM core	2020-10-20T00:00:00Z	CGND-HRA-00343	GSM4659283	Cortex Motor Lateral	SRP270799	NEUAV667LJK	Cortex Motor Lateral	ALS Spectrum MND	5.4
SRR12166634	RNA-Seq	250	12606161500	PRJNA644618	SAMN15465878	6316414440	GEO	public	fastq,sra	gs,ncbi,s3	gs.US,ncbi.public,s3.us-east-1	SRX8682724	GSM4659286	Illumina HiSeq 2500	Manual KAPA Total	PAIRED	cDNA	TRANSCRIPTOMIC	Homo sapiens	ILLUMINA	Target ALS PM core	2020-10-20T00:00:00Z	CGND-HRA-00346	GSM4659286	Cortex Frontal	SRP270799	NEUAV667LJK	Cortex Frontal	ALS Spectrum MND	4.8
SRR12166652	RNA-Seq	250	11572678000	PRJNA644618	SAMN15465860	6005440378	GEO	public	fastq,sra	gs,ncbi,s3	gs.US,ncbi.public,s3.us-east-1	SRX8682806	GSM4659304	Illumina HiSeq 2500	Manual KAPA Total	PAIRED	cDNA	TRANSCRIPTOMIC	Homo sapiens	ILLUMINA	Target ALS PM core	2020-10-20T00:00:00Z	CGND-HRA-00369	GSM4659304	Cortex Frontal	SRP270799	NEUGV399KJW	Cortex Frontal	ALS Spectrum MND	4.5
SRR12166659	RNA-Seq	250	12960310250	PRJNA644618	SAMN15465773	6478640818	GEO	public	fastq,sra	gs,ncbi,s3	gs.US,ncbi.public,s3.us-east-1	SRX8682877	GSM4659311	Illumina HiSeq 2500	Manual KAPA Total	PAIRED	cDNA	TRANSCRIPTOMIC	Homo sapiens	ILLUMINA	Target ALS PM core	2020-10-20T00:00:00Z	CGND-HRA-00391	GSM4659311	Cortex Frontal	SRP270799	NEUYX020CB0	Cortex Frontal	ALS Spectrum MND\, Other Neurological Disorders	4.7
SRR12166671	RNA-Seq	200	8160945600	PRJNA644618	SAMN15468129	2669843516	GEO	public	fastq,sra	gs,ncbi,s3	gs.US,ncbi.public,s3.us-east-1	SRX8681245	GSM4660503	Illumina NovaSeq 6000	Automated KAPA Total	PAIRED	cDNA	TRANSCRIPTOMIC	Homo sapiens	ILLUMINA	Target ALS PM core	2020-10-20T00:00:00Z	CGND-HRA-01386	GSM4660503	Cortex Motor Medial	SRP270799	NEUMY028JH4	Cortex Motor Medial	ALS Spectrum MND	6.1
SRR12166672	RNA-Seq	200	13145912800	PRJNA644618	SAMN15468128	4301149125	GEO	public	fastq,sra	gs,ncbi,s3	gs.US,ncbi.public,s3.us-east-1	SRX8681246	GSM4660504	Illumina NovaSeq 6000	Automated KAPA Total	PAIRED	cDNA	TRANSCRIPTOMIC	Homo sapiens	ILLUMINA	Target ALS PM core	2020-10-20T00:00:00Z	CGND-HRA-01387	GSM4660504	Cortex Motor Lateral	SRP270799	NEUMY028JH4	Cortex Motor Lateral	ALS Spectrum MND	7.2
SRR12166674	RNA-Seq	200	8114516800	PRJNA644618	SAMN15467991	2653938701	GEO	public	fastq,sra	gs,ncbi,s3	gs.US,ncbi.public,s3.us-east-1	SRX8681248	GSM4660506	Illumina NovaSeq 6000	Automated KAPA Total	PAIRED	cDNA	TRANSCRIPTOMIC	Homo sapiens	ILLUMINA	Target ALS PM core	2020-10-20T00:00:00Z	CGND-HRA-01390	GSM4660506	Cortex Motor Medial	SRP270799	NEUXR145UBL	Cortex Motor Medial	ALS Spectrum MND\, Other Neurological Disorders	7.7
SRR12166676	RNA-Seq	200	7644370800	PRJNA644618	SAMN15467989	2466567687	GEO	public	fastq,sra	gs,ncbi,s3	gs.US,ncbi.public,s3.us-east-1	SRX8681250	GSM4660508	Illumina NovaSeq 6000	Automated KAPA Total	PAIRED	cDNA	TRANSCRIPTOMIC	Homo sapiens	ILLUMINA	Target ALS PM core	2020-10-20T00:00:00Z	CGND-HRA-01403	GSM4660508	Cortex Motor Lateral	SRP270799	NEUPU334DL1	Cortex Motor Lateral	ALS Spectrum MND	5.8
SRR12166677	RNA-Seq	200	7404160000	PRJNA644618	SAMN15467988	2410823341	GEO	public	fastq,sra	gs,ncbi,s3	gs.US,ncbi.public,s3.us-east-1	SRX8681251	GSM4660509	Illumina NovaSeq 6000	Automated KAPA Total	PAIRED	cDNA	TRANSCRIPTOMIC	Homo sapiens	ILLUMINA	Target ALS PM core	2020-10-20T00:00:00Z	CGND-HRA-01412	GSM4660509	Cortex Frontal	SRP270799	NEUKD974CXJ	Cortex Frontal	ALS Spectrum MND	6.2
SRR12166679	RNA-Seq	200	9072148800	PRJNA644618	SAMN15467986	2932774241	GEO	public	fastq,sra	gs,ncbi,s3	gs.US,ncbi.public,s3.us-east-1	SRX8681253	GSM4660511	Illumina NovaSeq 6000	Automated KAPA Total	PAIRED	cDNA	TRANSCRIPTOMIC	Homo sapiens	ILLUMINA	Target ALS PM core	2020-10-20T00:00:00Z	CGND-HRA-01420	GSM4660511	Cortex Frontal	SRP270799	NEUEB569WFU	Cortex Frontal	ALS Spectrum MND	5.2
SRR12166682	RNA-Seq	200	7084384600	PRJNA644618	SAMN15467983	2298913813	GEO	public	fastq,sra	gs,ncbi,s3	gs.US,ncbi.public,s3.us-east-1	SRX8681256	GSM4660514	Illumina NovaSeq 6000	Automated KAPA Total	PAIRED	cDNA	TRANSCRIPTOMIC	Homo sapiens	ILLUMINA	Target ALS PM core	2020-10-20T00:00:00Z	CGND-HRA-01433	GSM4660514	Cortex Frontal	SRP270799	NEUAG831KFQ	Cortex Frontal	ALS Spectrum MND	7
SRR12166683	RNA-Seq	200	8722462000	PRJNA644618	SAMN15467982	2837789616	GEO	public	fastq,sra	gs,ncbi,s3	gs.US,ncbi.public,s3.us-east-1	SRX8681257	GSM4660515	Illumina NovaSeq 6000	Automated KAPA Total	PAIRED	cDNA	TRANSCRIPTOMIC	Homo sapiens	ILLUMINA	Target ALS PM core	2020-10-20T00:00:00Z	CGND-HRA-01441	GSM4660515	Cortex Frontal	SRP270799	NEUWX051HMF	Cortex Frontal	ALS Spectrum MND\, Other Neurological Disorders	6.7
SRR12166685	RNA-Seq	200	9028066000	PRJNA644618	SAMN15467980	2943835615	GEO	public	fastq,sra	gs,ncbi,s3	gs.US,ncbi.public,s3.us-east-1	SRX8681259	GSM4660517	Illumina NovaSeq 6000	Automated KAPA Total	PAIRED	cDNA	TRANSCRIPTOMIC	Homo sapiens	ILLUMINA	Target ALS PM core	2020-10-20T00:00:00Z	CGND-HRA-01448	GSM4660517	Cortex Frontal	SRP270799	NEUGP259EBV	Cortex Frontal	ALS Spectrum MND\, Other Neurological Disorders	6
SRR12166687	RNA-Seq	200	7186944600	PRJNA644618	SAMN15468069	2346116690	GEO	public	fastq,sra	gs,ncbi,s3	gs.US,ncbi.public,s3.us-east-1	SRX8681309	GSM4660519	Illumina NovaSeq 6000	Automated KAPA Total	PAIRED	cDNA	TRANSCRIPTOMIC	Homo sapiens	ILLUMINA	Target ALS PM core	2020-10-20T00:00:00Z	CGND-HRA-01472	GSM4660519	Cortex Frontal	SRP270799	NEULJ443PF5	Cortex Frontal	ALS Spectrum MND\, Other Neurological Disorders	4.7
SRR12166693	RNA-Seq	200	6648513200	PRJNA644618	SAMN15468063	2260805981	GEO	public	fastq,sra	gs,ncbi,s3	gs.US,ncbi.public,s3.us-east-1	SRX8681315	GSM4660525	Illumina NovaSeq 6000	Automated KAPA Total	PAIRED	cDNA	TRANSCRIPTOMIC	Homo sapiens	ILLUMINA	Target ALS PM core	2020-10-20T00:00:00Z	CGND-HRA-01384	GSM4660525	Cortex Motor Lateral	SRP270799	NEUJL308UBK	Cortex Motor Lateral	ALS Spectrum MND	6.1
SRR12166696	RNA-Seq	200	7270818000	PRJNA644618	SAMN15468060	2467493336	GEO	public	fastq,sra	gs,ncbi,s3	gs.US,ncbi.public,s3.us-east-1	SRX8681318	GSM4660528	Illumina NovaSeq 6000	Automated KAPA Total	PAIRED	cDNA	TRANSCRIPTOMIC	Homo sapiens	ILLUMINA	Target ALS PM core	2020-10-20T00:00:00Z	CGND-HRA-01394	GSM4660528	Cortex Motor Medial	SRP270799	NEUKN209FNW	Cortex Motor Medial	ALS Spectrum MND	6.2
SRR12166699	RNA-Seq	200	7868838600	PRJNA644618	SAMN15468057	2652481915	GEO	public	fastq,sra	gs,ncbi,s3	gs.US,ncbi.public,s3.us-east-1	SRX8681321	GSM4660531	Illumina NovaSeq 6000	Automated KAPA Total	PAIRED	cDNA	TRANSCRIPTOMIC	Homo sapiens	ILLUMINA	Target ALS PM core	2020-10-20T00:00:00Z	CGND-HRA-01398	GSM4660531	Cortex Motor Medial	SRP270799	NEUUF289NRL	Cortex Motor Medial	ALS Spectrum MND	5.6
SRR12166700	RNA-Seq	200	6676881400	PRJNA644618	SAMN15468056	2273129354	GEO	public	fastq,sra	gs,ncbi,s3	gs.US,ncbi.public,s3.us-east-1	SRX8681322	GSM4660532	Illumina NovaSeq 6000	Automated KAPA Total	PAIRED	cDNA	TRANSCRIPTOMIC	Homo sapiens	ILLUMINA	Target ALS PM core	2020-10-20T00:00:00Z	CGND-HRA-01399	GSM4660532	Cortex Motor Lateral	SRP270799	NEUUF289NRL	Cortex Motor Lateral	ALS Spectrum MND	5.6
SRR12166705	RNA-Seq	200	6089998000	PRJNA644618	SAMN15468051	2079438022	GEO	public	fastq,sra	gs,ncbi,s3	gs.US,ncbi.public,s3.us-east-1	SRX8681391	GSM4660537	Illumina NovaSeq 6000	Automated KAPA Total	PAIRED	cDNA	TRANSCRIPTOMIC	Homo sapiens	ILLUMINA	Target ALS PM core	2020-10-20T00:00:00Z	CGND-HRA-01407	GSM4660537	Cortex Motor Lateral	SRP270799	NEUKD974CXJ	Cortex Motor Lateral	ALS Spectrum MND	4.4
SRR12166709	RNA-Seq	200	5879264200	PRJNA644618	SAMN15468047	1998766604	GEO	public	fastq,sra	gs,ncbi,s3	gs.US,ncbi.public,s3.us-east-1	SRX8681395	GSM4660541	Illumina NovaSeq 6000	Automated KAPA Total	PAIRED	cDNA	TRANSCRIPTOMIC	Homo sapiens	ILLUMINA	Target ALS PM core	2020-10-20T00:00:00Z	CGND-HRA-01414	GSM4660541	Cortex Motor Medial	SRP270799	NEUEB569WFU	Cortex Motor Medial	ALS Spectrum MND	5.9
SRR12166710	RNA-Seq	200	5649814000	PRJNA644618	SAMN15468046	1920533170	GEO	public	fastq,sra	gs,ncbi,s3	gs.US,ncbi.public,s3.us-east-1	SRX8681396	GSM4660542	Illumina NovaSeq 6000	Automated KAPA Total	PAIRED	cDNA	TRANSCRIPTOMIC	Homo sapiens	ILLUMINA	Target ALS PM core	2020-10-20T00:00:00Z	CGND-HRA-01415	GSM4660542	Cortex Motor Lateral	SRP270799	NEUEB569WFU	Cortex Motor Lateral	ALS Spectrum MND	5.9
SRR12166715	RNA-Seq	200	6184627400	PRJNA644618	SAMN15468041	2126517906	GEO	public	fastq,sra	gs,ncbi,s3	gs.US,ncbi.public,s3.us-east-1	SRX8681401	GSM4660547	Illumina NovaSeq 6000	Automated KAPA Total	PAIRED	cDNA	TRANSCRIPTOMIC	Homo sapiens	ILLUMINA	Target ALS PM core	2020-10-20T00:00:00Z	CGND-HRA-01423	GSM4660547	Cortex Frontal	SRP270799	NEUGU437VNF	Cortex Frontal	ALS Spectrum MND	4.5
SRR12166716	RNA-Seq	200	6314638400	PRJNA644618	SAMN15468036	2131174775	GEO	public	fastq,sra	gs,ncbi,s3	gs.US,ncbi.public,s3.us-east-1	SRX8681402	GSM4660548	Illumina NovaSeq 6000	Automated KAPA Total	PAIRED	cDNA	TRANSCRIPTOMIC	Homo sapiens	ILLUMINA	Target ALS PM core	2020-10-20T00:00:00Z	CGND-HRA-01424	GSM4660548	Cortex Motor Medial	SRP270799	NEUGU437VNF	Cortex Motor Medial	ALS Spectrum MND	4.2
SRR12166717	RNA-Seq	200	7002201800	PRJNA644618	SAMN15468035	2372513489	GEO	public	fastq,sra	gs,ncbi,s3	gs.US,ncbi.public,s3.us-east-1	SRX8681403	GSM4660549	Illumina NovaSeq 6000	Automated KAPA Total	PAIRED	cDNA	TRANSCRIPTOMIC	Homo sapiens	ILLUMINA	Target ALS PM core	2020-10-20T00:00:00Z	CGND-HRA-01425	GSM4660549	Cortex Motor Lateral	SRP270799	NEUGU437VNF	Cortex Motor Lateral	ALS Spectrum MND	5.6
SRR12166720	RNA-Seq	200	5951972800	PRJNA644618	SAMN15468039	1998546891	GEO	public	fastq,sra	gs,ncbi,s3	gs.US,ncbi.public,s3.us-east-1	SRX8681470	GSM4660552	Illumina NovaSeq 6000	Automated KAPA Total	PAIRED	cDNA	TRANSCRIPTOMIC	Homo sapiens	ILLUMINA	Target ALS PM core	2020-10-20T00:00:00Z	CGND-HRA-01428	GSM4660552	Cortex Motor Medial	SRP270799	NEUAG831KFQ	Cortex Motor Medial	ALS Spectrum MND	6.9
SRR12166721	RNA-Seq	200	6253254400	PRJNA644618	SAMN15468038	2109363266	GEO	public	fastq,sra	gs,ncbi,s3	gs.US,ncbi.public,s3.us-east-1	SRX8681471	GSM4660553	Illumina NovaSeq 6000	Automated KAPA Total	PAIRED	cDNA	TRANSCRIPTOMIC	Homo sapiens	ILLUMINA	Target ALS PM core	2020-10-20T00:00:00Z	CGND-HRA-01429	GSM4660553	Cortex Motor Lateral	SRP270799	NEUAG831KFQ	Cortex Motor Lateral	ALS Spectrum MND	6.9
SRR12166724	RNA-Seq	200	6249077400	PRJNA644618	SAMN15468032	2110446166	GEO	public	fastq,sra	gs,ncbi,s3	gs.US,ncbi.public,s3.us-east-1	SRX8681474	GSM4660556	Illumina NovaSeq 6000	Automated KAPA Total	PAIRED	cDNA	TRANSCRIPTOMIC	Homo sapiens	ILLUMINA	Target ALS PM core	2020-10-20T00:00:00Z	CGND-HRA-01437	GSM4660556	Cortex Motor Medial	SRP270799	NEUWX051HMF	Cortex Motor Medial	ALS Spectrum MND\, Other Neurological Disorders	7.6
SRR12166725	RNA-Seq	200	7203180000	PRJNA644618	SAMN15468031	2439533762	GEO	public	fastq,sra	gs,ncbi,s3	gs.US,ncbi.public,s3.us-east-1	SRX8681475	GSM4660557	Illumina NovaSeq 6000	Automated KAPA Total	PAIRED	cDNA	TRANSCRIPTOMIC	Homo sapiens	ILLUMINA	Target ALS PM core	2020-10-20T00:00:00Z	CGND-HRA-01438	GSM4660557	Cortex Motor Lateral	SRP270799	NEUWX051HMF	Cortex Motor Lateral	ALS Spectrum MND\, Other Neurological Disorders	6.2
SRR12166729	RNA-Seq	200	6062271600	PRJNA644618	SAMN15467868	2068866102	GEO	public	fastq,sra	gs,ncbi,s3	gs.US,ncbi.public,s3.us-east-1	SRX8681479	GSM4660561	Illumina NovaSeq 6000	Automated KAPA Total	PAIRED	cDNA	TRANSCRIPTOMIC	Homo sapiens	ILLUMINA	Target ALS PM core	2020-10-20T00:00:00Z	CGND-HRA-01445	GSM4660561	Cortex Motor Lateral	SRP270799	NEUGP259EBV	Cortex Motor Lateral	ALS Spectrum MND\, Other Neurological Disorders	7.6
SRR12166733	RNA-Seq	200	6617869000	PRJNA644618	SAMN15467976	2249782178	GEO	public	fastq,sra	gs,ncbi,s3	gs.US,ncbi.public,s3.us-east-1	SRX8681483	GSM4660565	Illumina NovaSeq 6000	Automated KAPA Total	PAIRED	cDNA	TRANSCRIPTOMIC	Homo sapiens	ILLUMINA	Target ALS PM core	2020-10-20T00:00:00Z	CGND-HRA-01452	GSM4660565	Cortex Motor Medial	SRP270799	NEURW761XNG	Cortex Motor Medial	ALS Spectrum MND\, Other Neurological Disorders	6
SRR12166734	RNA-Seq	200	8697541000	PRJNA644618	SAMN15467975	2964217843	GEO	public	fastq,sra	gs,ncbi,s3	gs.US,ncbi.public,s3.us-east-1	SRX8681484	GSM4660566	Illumina NovaSeq 6000	Automated KAPA Total	PAIRED	cDNA	TRANSCRIPTOMIC	Homo sapiens	ILLUMINA	Target ALS PM core	2020-10-20T00:00:00Z	CGND-HRA-01453	GSM4660566	Cortex Motor Lateral	SRP270799	NEURW761XNG	Cortex Motor Lateral	ALS Spectrum MND\, Other Neurological Disorders	6.3
SRR12166736	RNA-Seq	200	6495571200	PRJNA644618	SAMN15467973	2199423987	GEO	public	fastq,sra	gs,ncbi,s3	gs.US,ncbi.public,s3.us-east-1	SRX8681550	GSM4660568	Illumina NovaSeq 6000	Automated KAPA Total	PAIRED	cDNA	TRANSCRIPTOMIC	Homo sapiens	ILLUMINA	Target ALS PM core	2020-10-20T00:00:00Z	CGND-HRA-01456	GSM4660568	Cortex Frontal	SRP270799	NEURW761XNG	Cortex Frontal	ALS Spectrum MND\, Other Neurological Disorders	6.8
SRR12166738	RNA-Seq	200	6649476400	PRJNA644618	SAMN15467971	2263168780	GEO	public	fastq,sra	gs,ncbi,s3	gs.US,ncbi.public,s3.us-east-1	SRX8681552	GSM4660570	Illumina NovaSeq 6000	Automated KAPA Total	PAIRED	cDNA	TRANSCRIPTOMIC	Homo sapiens	ILLUMINA	Target ALS PM core	2020-10-20T00:00:00Z	CGND-HRA-01461	GSM4660570	Cortex Motor Lateral	SRP270799	NEUTL588HAA	Cortex Motor Lateral	ALS Spectrum MND	5
SRR12166740	RNA-Seq	200	6053880400	PRJNA644618	SAMN15467969	2047744383	GEO	public	fastq,sra	gs,ncbi,s3	gs.US,ncbi.public,s3.us-east-1	SRX8681554	GSM4660572	Illumina NovaSeq 6000	Automated KAPA Total	PAIRED	cDNA	TRANSCRIPTOMIC	Homo sapiens	ILLUMINA	Target ALS PM core	2020-10-20T00:00:00Z	CGND-HRA-01464	GSM4660572	Cortex Frontal	SRP270799	NEUTL588HAA	Cortex Frontal	ALS Spectrum MND	7.8
SRR12166742	RNA-Seq	200	6483120600	PRJNA644618	SAMN15467967	2212333876	GEO	public	fastq,sra	gs,ncbi,s3	gs.US,ncbi.public,s3.us-east-1	SRX8681556	GSM4660574	Illumina NovaSeq 6000	Automated KAPA Total	PAIRED	cDNA	TRANSCRIPTOMIC	Homo sapiens	ILLUMINA	Target ALS PM core	2020-10-20T00:00:00Z	CGND-HRA-01468	GSM4660574	Cortex Motor Medial	SRP270799	NEULJ443PF5	Cortex Motor Medial	ALS Spectrum MND\, Other Neurological Disorders	5.9
SRR12166745	RNA-Seq	200	6661557400	PRJNA644618	SAMN15467964	2265123306	GEO	public	fastq,sra	gs,ncbi,s3	gs.US,ncbi.public,s3.us-east-1	SRX8681559	GSM4660577	Illumina NovaSeq 6000	Automated KAPA Total	PAIRED	cDNA	TRANSCRIPTOMIC	Homo sapiens	ILLUMINA	Target ALS PM core	2020-10-20T00:00:00Z	CGND-HRA-01476	GSM4660577	Cortex Motor Lateral	SRP270799	NEUNY116EZW	Cortex Motor Lateral	ALS Spectrum MND\, Other Neurological Disorders	6.4
SRR12166746	RNA-Seq	200	5735161800	PRJNA644618	SAMN15467963	1949168686	GEO	public	fastq,sra	gs,ncbi,s3	gs.US,ncbi.public,s3.us-east-1	SRX8681560	GSM4660578	Illumina NovaSeq 6000	Automated KAPA Total	PAIRED	cDNA	TRANSCRIPTOMIC	Homo sapiens	ILLUMINA	Target ALS PM core	2020-10-20T00:00:00Z	CGND-HRA-01479	GSM4660578	Cortex Frontal	SRP270799	NEUNY116EZW	Cortex Frontal	ALS Spectrum MND\, Other Neurological Disorders	6.4
SRR12166747	RNA-Seq	200	6643272800	PRJNA644618	SAMN15467962	2259415043	GEO	public	fastq,sra	gs,ncbi,s3	gs.US,ncbi.public,s3.us-east-1	SRX8681561	GSM4660579	Illumina NovaSeq 6000	Automated KAPA Total	PAIRED	cDNA	TRANSCRIPTOMIC	Homo sapiens	ILLUMINA	Target ALS PM core	2020-10-20T00:00:00Z	CGND-HRA-01485	GSM4660579	Cortex Frontal	SRP270799	NEUHM340FBZ	Cortex Frontal	ALS Spectrum MND	5.4
SRR12166748	RNA-Seq	200	8228124600	PRJNA644618	SAMN15467961	2795718430	GEO	public	fastq,sra	gs,ncbi,s3	gs.US,ncbi.public,s3.us-east-1	SRX8681562	GSM4660580	Illumina NovaSeq 6000	Automated KAPA Total	PAIRED	cDNA	TRANSCRIPTOMIC	Homo sapiens	ILLUMINA	Target ALS PM core	2020-10-20T00:00:00Z	CGND-HRA-01497	GSM4660580	Cortex Frontal	SRP270799	NEUXZ213MVF	Cortex Frontal	ALS Spectrum MND	4.8
SRR12166749	RNA-Seq	200	5636168000	PRJNA644618	SAMN15467960	1923887418	GEO	public	fastq,sra	gs,ncbi,s3	gs.US,ncbi.public,s3.us-east-1	SRX8681563	GSM4660581	Illumina NovaSeq 6000	Automated KAPA Total	PAIRED	cDNA	TRANSCRIPTOMIC	Homo sapiens	ILLUMINA	Target ALS PM core	2020-10-20T00:00:00Z	CGND-HRA-01509	GSM4660581	Cortex Frontal	SRP270799	NEURJ886YZU	Cortex Frontal	ALS Spectrum MND	4.5
SRR12166750	RNA-Seq	200	6144438600	PRJNA644618	SAMN15467959	2102260174	GEO	public	fastq,sra	gs,ncbi,s3	gs.US,ncbi.public,s3.us-east-1	SRX8681564	GSM4660582	Illumina NovaSeq 6000	Automated KAPA Total	PAIRED	cDNA	TRANSCRIPTOMIC	Homo sapiens	ILLUMINA	Target ALS PM core	2020-10-20T00:00:00Z	CGND-HRA-01515	GSM4660582	Cortex Frontal	SRP270799	NEUTD254HL0	Cortex Frontal	ALS Spectrum MND	6.3
SRR12166767	RNA-Seq	200	14015090400	PRJNA644618	SAMN15467009	4390680763	GEO	public	fastq,sra	gs,ncbi,s3	gs.US,ncbi.public,s3.us-east-1	SRX8681358	GSM4659772	Illumina NovaSeq 6000	Automated KAPA Total	PAIRED	cDNA	TRANSCRIPTOMIC	Homo sapiens	ILLUMINA	NYGC ALS Consortium	2020-10-20T00:00:00Z	CGND-HRA-00934	GSM4659772	Cortex Frontal	SRP270799	PF-UCL-48	Cortex Frontal	ALS Spectrum MND	7.2
SRR12166783	RNA-Seq	200	13060421000	PRJNA644618	SAMN15467001	4085311294	GEO	public	fastq,sra	gs,ncbi,s3	gs.US,ncbi.public,s3.us-east-1	SRX8681366	GSM4659780	Illumina NovaSeq 6000	Automated KAPA Total	PAIRED	cDNA	TRANSCRIPTOMIC	Homo sapiens	ILLUMINA	NYGC ALS Consortium	2020-10-20T00:00:00Z	CGND-HRA-00943	GSM4659780	Cortex Frontal	SRP270799	PF-UCL-50	Cortex Frontal	ALS Spectrum MND	7.2
SRR12166793	RNA-Seq	200	12079261200	PRJNA644618	SAMN15466996	3807270851	GEO	public	fastq,sra	gs,ncbi,s3	gs.US,ncbi.public,s3.us-east-1	SRX8681371	GSM4659785	Illumina NovaSeq 6000	Automated KAPA Total	PAIRED	cDNA	TRANSCRIPTOMIC	Homo sapiens	ILLUMINA	NYGC ALS Consortium	2020-10-20T00:00:00Z	CGND-HRA-00948	GSM4659785	Cortex Frontal	SRP270799	PF-UCL-52	Cortex Frontal	ALS Spectrum MND	4.7
SRR12166805	RNA-Seq	200	12956547600	PRJNA644618	SAMN15466990	4044776758	GEO	public	fastq,sra	gs,ncbi,s3	gs.US,ncbi.public,s3.us-east-1	SRX8681441	GSM4659791	Illumina NovaSeq 6000	Automated KAPA Total	PAIRED	cDNA	TRANSCRIPTOMIC	Homo sapiens	ILLUMINA	NYGC ALS Consortium	2020-10-20T00:00:00Z	CGND-HRA-00955	GSM4659791	Cortex Frontal	SRP270799	PF-UCL-54	Cortex Frontal	ALS Spectrum MND	6.4
SRR12166817	RNA-Seq	200	13253289200	PRJNA644618	SAMN15467096	4164062304	GEO	public	fastq,sra	gs,ncbi,s3	gs.US,ncbi.public,s3.us-east-1	SRX8681447	GSM4659797	Illumina NovaSeq 6000	Automated KAPA Total	PAIRED	cDNA	TRANSCRIPTOMIC	Homo sapiens	ILLUMINA	NYGC ALS Consortium	2020-10-20T00:00:00Z	CGND-HRA-00961	GSM4659797	Cortex Frontal	SRP270799	PF-UCL-56	Cortex Frontal	ALS Spectrum MND	2.2
SRR12166832	RNA-Seq	200	8204308800	PRJNA644618	SAMN15467957	2780244587	GEO	public	fastq,sra	gs,ncbi,s3	gs.US,ncbi.public,s3.us-east-1	SRX8681630	GSM4660584	Illumina NovaSeq 6000	Automated KAPA Total	PAIRED	cDNA	TRANSCRIPTOMIC	Homo sapiens	ILLUMINA	Target ALS PM core	2020-10-20T00:00:00Z	CGND-HRA-01521	GSM4660584	Cortex Frontal	SRP270799	NEUXN530DK8	Cortex Frontal	ALS Spectrum MND	6.6
SRR12166834	RNA-Seq	200	6197225800	PRJNA644618	SAMN15467955	2088272654	GEO	public	fastq,sra	gs,ncbi,s3	gs.US,ncbi.public,s3.us-east-1	SRX8681632	GSM4660586	Illumina NovaSeq 6000	Automated KAPA Total	PAIRED	cDNA	TRANSCRIPTOMIC	Homo sapiens	ILLUMINA	Target ALS PM core	2020-10-20T00:00:00Z	CGND-HRA-01543	GSM4660586	Cortex Frontal	SRP270799	NEULP959LBP	Cortex Frontal	ALS Spectrum MND	5.9
SRR12166835	RNA-Seq	200	7387544000	PRJNA644618	SAMN15467954	2529026274	GEO	public	fastq,sra	gs,ncbi,s3	gs.US,ncbi.public,s3.us-east-1	SRX8681633	GSM4660587	Illumina NovaSeq 6000	Automated KAPA Total	PAIRED	cDNA	TRANSCRIPTOMIC	Homo sapiens	ILLUMINA	Target ALS PM core	2020-10-20T00:00:00Z	CGND-HRA-01557	GSM4660587	Cortex Motor Unspecified	SRP270799	NEUHM399CBL	Cortex Motor Unspecified	ALS Spectrum MND	7.3
SRR12166845	RNA-Seq	200	6944530000	PRJNA644618	SAMN15468014	2361515839	GEO	public	fastq,sra	gs,ncbi,s3	gs.US,ncbi.public,s3.us-east-1	SRX8681643	GSM4660597	Illumina NovaSeq 6000	Automated KAPA Total	PAIRED	cDNA	TRANSCRIPTOMIC	Homo sapiens	ILLUMINA	Target ALS PM core	2020-10-20T00:00:00Z	CGND-HRA-01469	GSM4660597	Cortex Motor Lateral	SRP270799	NEULJ443PF5	Cortex Motor Lateral	ALS Spectrum MND\, Other Neurological Disorders	5.9
SRR12166848	RNA-Seq	200	6860760600	PRJNA644618	SAMN15468011	2327267968	GEO	public	fastq,sra	gs,ncbi,s3	gs.US,ncbi.public,s3.us-east-1	SRX8681710	GSM4660600	Illumina NovaSeq 6000	Automated KAPA Total	PAIRED	cDNA	TRANSCRIPTOMIC	Homo sapiens	ILLUMINA	Target ALS PM core	2020-10-20T00:00:00Z	CGND-HRA-01475	GSM4660600	Cortex Motor Medial	SRP270799	NEUNY116EZW	Cortex Motor Medial	ALS Spectrum MND\, Other Neurological Disorders	6.8
SRR12166852	RNA-Seq	200	6787001000	PRJNA644618	SAMN15468007	2393953185	GEO	public	fastq,sra	gs,ncbi,s3	gs.US,ncbi.public,s3.us-east-1	SRX8681714	GSM4660604	Illumina NovaSeq 6000	Automated KAPA Total	PAIRED	cDNA	TRANSCRIPTOMIC	Homo sapiens	ILLUMINA	Target ALS PM core	2020-10-20T00:00:00Z	CGND-HRA-01481	GSM4660604	Cortex Motor Medial	SRP270799	NEUHM340FBZ	Cortex Motor Medial	ALS Spectrum MND	6.5
SRR12166853	RNA-Seq	200	7418441400	PRJNA644618	SAMN15468005	2526068653	GEO	public	fastq,sra	gs,ncbi,s3	gs.US,ncbi.public,s3.us-east-1	SRX8681715	GSM4660605	Illumina NovaSeq 6000	Automated KAPA Total	PAIRED	cDNA	TRANSCRIPTOMIC	Homo sapiens	ILLUMINA	Target ALS PM core	2020-10-20T00:00:00Z	CGND-HRA-01482	GSM4660605	Cortex Motor Lateral	SRP270799	NEUHM340FBZ	Cortex Motor Lateral	ALS Spectrum MND	6.2
SRR12166856	RNA-Seq	200	5785572600	PRJNA644618	SAMN15468002	2007515086	GEO	public	fastq,sra	gs,ncbi,s3	gs.US,ncbi.public,s3.us-east-1	SRX8681718	GSM4660608	Illumina NovaSeq 6000	Automated KAPA Total	PAIRED	cDNA	TRANSCRIPTOMIC	Homo sapiens	ILLUMINA	Target ALS PM core	2020-10-20T00:00:00Z	CGND-HRA-01487	GSM4660608	Cortex Motor Medial	SRP270799	NEUGD887RT1	Cortex Motor Medial	ALS Spectrum MND	3.8
SRR12166857	RNA-Seq	200	5348333800	PRJNA644618	SAMN15468001	1843445423	GEO	public	fastq,sra	gs,ncbi,s3	gs.US,ncbi.public,s3.us-east-1	SRX8681719	GSM4660609	Illumina NovaSeq 6000	Automated KAPA Total	PAIRED	cDNA	TRANSCRIPTOMIC	Homo sapiens	ILLUMINA	Target ALS PM core	2020-10-20T00:00:00Z	CGND-HRA-01488	GSM4660609	Cortex Motor Lateral	SRP270799	NEUGD887RT1	Cortex Motor Lateral	ALS Spectrum MND	3.9
SRR12166860	RNA-Seq	200	6589456400	PRJNA644618	SAMN15467999	2252395776	GEO	public	fastq,sra	gs,ncbi,s3	gs.US,ncbi.public,s3.us-east-1	SRX8681722	GSM4660612	Illumina NovaSeq 6000	Automated KAPA Total	PAIRED	cDNA	TRANSCRIPTOMIC	Homo sapiens	ILLUMINA	Target ALS PM core	2020-10-20T00:00:00Z	CGND-HRA-01491	GSM4660612	Cortex Frontal	SRP270799	NEUGD887RT1	Cortex Frontal	ALS Spectrum MND	4.5
SRR12166861	RNA-Seq	200	5856205400	PRJNA644618	SAMN15467998	1981340463	GEO	public	fastq,sra	gs,ncbi,s3	gs.US,ncbi.public,s3.us-east-1	SRX8681723	GSM4660613	Illumina NovaSeq 6000	Automated KAPA Total	PAIRED	cDNA	TRANSCRIPTOMIC	Homo sapiens	ILLUMINA	Target ALS PM core	2020-10-20T00:00:00Z	CGND-HRA-01493	GSM4660613	Cortex Motor Medial	SRP270799	NEUXZ213MVF	Cortex Motor Medial	ALS Spectrum MND	5.6
SRR12166862	RNA-Seq	200	7576917400	PRJNA644618	SAMN15467997	2579428543	GEO	public	fastq,sra	gs,ncbi,s3	gs.US,ncbi.public,s3.us-east-1	SRX8681724	GSM4660614	Illumina NovaSeq 6000	Automated KAPA Total	PAIRED	cDNA	TRANSCRIPTOMIC	Homo sapiens	ILLUMINA	Target ALS PM core	2020-10-20T00:00:00Z	CGND-HRA-01494	GSM4660614	Cortex Motor Lateral	SRP270799	NEUXZ213MVF	Cortex Motor Lateral	ALS Spectrum MND	6.7
SRR12166865	RNA-Seq	200	8224928400	PRJNA644618	SAMN15467994	2797202578	GEO	public	fastq,sra	gs,ncbi,s3	gs.US,ncbi.public,s3.us-east-1	SRX8681781	GSM4660617	Illumina NovaSeq 6000	Automated KAPA Total	PAIRED	cDNA	TRANSCRIPTOMIC	Homo sapiens	ILLUMINA	Target ALS PM core	2020-10-20T00:00:00Z	CGND-HRA-01499	GSM4660617	Cortex Motor Medial	SRP270799	NEUFV843EVC	Cortex Motor Medial	ALS Spectrum MND	6.5
SRR12166866	RNA-Seq	200	7172340600	PRJNA644618	SAMN15467993	2436634271	GEO	public	fastq,sra	gs,ncbi,s3	gs.US,ncbi.public,s3.us-east-1	SRX8681782	GSM4660618	Illumina NovaSeq 6000	Automated KAPA Total	PAIRED	cDNA	TRANSCRIPTOMIC	Homo sapiens	ILLUMINA	Target ALS PM core	2020-10-20T00:00:00Z	CGND-HRA-01500	GSM4660618	Cortex Motor Lateral	SRP270799	NEUFV843EVC	Cortex Motor Lateral	ALS Spectrum MND	5.6
SRR12166869	RNA-Seq	200	5767982600	PRJNA644618	SAMN15467896	2010705403	GEO	public	fastq,sra	gs,ncbi,s3	gs.US,ncbi.public,s3.us-east-1	SRX8681785	GSM4660621	Illumina NovaSeq 6000	Automated KAPA Total	PAIRED	cDNA	TRANSCRIPTOMIC	Homo sapiens	ILLUMINA	Target ALS PM core	2020-10-20T00:00:00Z	CGND-HRA-01503	GSM4660621	Cortex Frontal	SRP270799	NEUFV843EVC	Cortex Frontal	ALS Spectrum MND	6.9
SRR12166871	RNA-Seq	200	6510889600	PRJNA644618	SAMN15467894	2227267324	GEO	public	fastq,sra	gs,ncbi,s3	gs.US,ncbi.public,s3.us-east-1	SRX8681787	GSM4660623	Illumina NovaSeq 6000	Automated KAPA Total	PAIRED	cDNA	TRANSCRIPTOMIC	Homo sapiens	ILLUMINA	Target ALS PM core	2020-10-20T00:00:00Z	CGND-HRA-01505	GSM4660623	Cortex Motor Medial	SRP270799	NEURJ886YZU	Cortex Motor Medial	ALS Spectrum MND	5.2
SRR12166872	RNA-Seq	200	6379967200	PRJNA644618	SAMN15467893	2194104518	GEO	public	fastq,sra	gs,ncbi,s3	gs.US,ncbi.public,s3.us-east-1	SRX8681788	GSM4660624	Illumina NovaSeq 6000	Automated KAPA Total	PAIRED	cDNA	TRANSCRIPTOMIC	Homo sapiens	ILLUMINA	Target ALS PM core	2020-10-20T00:00:00Z	CGND-HRA-01506	GSM4660624	Cortex Motor Lateral	SRP270799	NEURJ886YZU	Cortex Motor Lateral	ALS Spectrum MND	4.4
SRR12166875	RNA-Seq	200	5898648800	PRJNA644618	SAMN15467890	2009494248	GEO	public	fastq,sra	gs,ncbi,s3	gs.US,ncbi.public,s3.us-east-1	SRX8681791	GSM4660627	Illumina NovaSeq 6000	Automated KAPA Total	PAIRED	cDNA	TRANSCRIPTOMIC	Homo sapiens	ILLUMINA	Target ALS PM core	2020-10-20T00:00:00Z	CGND-HRA-01511	GSM4660627	Cortex Motor Medial	SRP270799	NEUTD254HL0	Cortex Motor Medial	ALS Spectrum MND	6.1
SRR12166876	RNA-Seq	200	6679038200	PRJNA644618	SAMN15467889	2296942395	GEO	public	fastq,sra	gs,ncbi,s3	gs.US,ncbi.public,s3.us-east-1	SRX8681792	GSM4660628	Illumina NovaSeq 6000	Automated KAPA Total	PAIRED	cDNA	TRANSCRIPTOMIC	Homo sapiens	ILLUMINA	Target ALS PM core	2020-10-20T00:00:00Z	CGND-HRA-01512	GSM4660628	Cortex Motor Lateral	SRP270799	NEUTD254HL0	Cortex Motor Lateral	ALS Spectrum MND	5.5
SRR12166879	RNA-Seq	200	5516682400	PRJNA644618	SAMN15467886	1888385285	GEO	public	fastq,sra	gs,ncbi,s3	gs.US,ncbi.public,s3.us-east-1	SRX8681843	GSM4660631	Illumina NovaSeq 6000	Automated KAPA Total	PAIRED	cDNA	TRANSCRIPTOMIC	Homo sapiens	ILLUMINA	Target ALS PM core	2020-10-20T00:00:00Z	CGND-HRA-01517	GSM4660631	Cortex Motor Medial	SRP270799	NEUXN530DK8	Cortex Motor Medial	ALS Spectrum MND	6.8
SRR12166880	RNA-Seq	200	6236321400	PRJNA644618	SAMN15467885	2144536952	GEO	public	fastq,sra	gs,ncbi,s3	gs.US,ncbi.public,s3.us-east-1	SRX8681844	GSM4660632	Illumina NovaSeq 6000	Automated KAPA Total	PAIRED	cDNA	TRANSCRIPTOMIC	Homo sapiens	ILLUMINA	Target ALS PM core	2020-10-20T00:00:00Z	CGND-HRA-01518	GSM4660632	Cortex Motor Lateral	SRP270799	NEUXN530DK8	Cortex Motor Lateral	ALS Spectrum MND	6.5
SRR12166883	RNA-Seq	200	7336349000	PRJNA644618	SAMN15467882	2549044557	GEO	public	fastq,sra	gs,ncbi,s3	gs.US,ncbi.public,s3.us-east-1	SRX8681847	GSM4660635	Illumina NovaSeq 6000	Automated KAPA Total	PAIRED	cDNA	TRANSCRIPTOMIC	Homo sapiens	ILLUMINA	Target ALS PM core	2020-10-20T00:00:00Z	CGND-HRA-01524	GSM4660635	Cortex Motor Lateral	SRP270799	NEUPM864FBE	Cortex Motor Lateral	ALS Spectrum MND	7.1
SRR12166886	RNA-Seq	200	5619654600	PRJNA644618	SAMN15467875	1964294864	GEO	public	fastq,sra	gs,ncbi,s3	gs.US,ncbi.public,s3.us-east-1	SRX8681850	GSM4660638	Illumina NovaSeq 6000	Automated KAPA Total	PAIRED	cDNA	TRANSCRIPTOMIC	Homo sapiens	ILLUMINA	Target ALS PM core	2020-10-20T00:00:00Z	CGND-HRA-01527	GSM4660638	Cortex Motor Medial	SRP270799	NEUKV592NUT	Cortex Motor Medial	ALS Spectrum MND	7.5
SRR12166887	RNA-Seq	200	5984177600	PRJNA644618	SAMN15467874	2043517192	GEO	public	fastq,sra	gs,ncbi,s3	gs.US,ncbi.public,s3.us-east-1	SRX8681851	GSM4660639	Illumina NovaSeq 6000	Automated KAPA Total	PAIRED	cDNA	TRANSCRIPTOMIC	Homo sapiens	ILLUMINA	Target ALS PM core	2020-10-20T00:00:00Z	CGND-HRA-01528	GSM4660639	Cortex Motor Lateral	SRP270799	NEUKV592NUT	Cortex Motor Lateral	ALS Spectrum MND	6.5
SRR12166889	RNA-Seq	200	8114146800	PRJNA644618	SAMN15467879	2801359825	GEO	public	fastq,sra	gs,ncbi,s3	gs.US,ncbi.public,s3.us-east-1	SRX8681853	GSM4660641	Illumina NovaSeq 6000	Automated KAPA Total	PAIRED	cDNA	TRANSCRIPTOMIC	Homo sapiens	ILLUMINA	Target ALS PM core	2020-10-20T00:00:00Z	CGND-HRA-01531	GSM4660641	Cortex Motor Medial	SRP270799	NEUWG326WUJ	Cortex Motor Medial	ALS Spectrum MND	7.4
SRR12166890	RNA-Seq	200	5530283400	PRJNA644618	SAMN15467878	1901594841	GEO	public	fastq,sra	gs,ncbi,s3	gs.US,ncbi.public,s3.us-east-1	SRX8681854	GSM4660642	Illumina NovaSeq 6000	Automated KAPA Total	PAIRED	cDNA	TRANSCRIPTOMIC	Homo sapiens	ILLUMINA	Target ALS PM core	2020-10-20T00:00:00Z	CGND-HRA-01532	GSM4660642	Cortex Motor Lateral	SRP270799	NEUWG326WUJ	Cortex Motor Lateral	ALS Spectrum MND	7.4
SRR12166893	RNA-Seq	200	6272012000	PRJNA644618	SAMN15467872	2164253564	GEO	public	fastq,sra	gs,ncbi,s3	gs.US,ncbi.public,s3.us-east-1	SRX8681905	GSM4660645	Illumina NovaSeq 6000	Automated KAPA Total	PAIRED	cDNA	TRANSCRIPTOMIC	Homo sapiens	ILLUMINA	Target ALS PM core	2020-10-20T00:00:00Z	CGND-HRA-01535	GSM4660645	Cortex Motor Medial	SRP270799	NEUKZ727YY5	Cortex Motor Medial	ALS Spectrum MND	6
SRR12166894	RNA-Seq	200	7274023400	PRJNA644618	SAMN15467871	2520582871	GEO	public	fastq,sra	gs,ncbi,s3	gs.US,ncbi.public,s3.us-east-1	SRX8681906	GSM4660646	Illumina NovaSeq 6000	Automated KAPA Total	PAIRED	cDNA	TRANSCRIPTOMIC	Homo sapiens	ILLUMINA	Target ALS PM core	2020-10-20T00:00:00Z	CGND-HRA-01536	GSM4660646	Cortex Motor Lateral	SRP270799	NEUKZ727YY5	Cortex Motor Lateral	ALS Spectrum MND	5.5
SRR12166896	RNA-Seq	200	7404182600	PRJNA644618	SAMN15467951	2531541860	GEO	public	fastq,sra	gs,ncbi,s3	gs.US,ncbi.public,s3.us-east-1	SRX8681908	GSM4660648	Illumina NovaSeq 6000	Automated KAPA Total	PAIRED	cDNA	TRANSCRIPTOMIC	Homo sapiens	ILLUMINA	Target ALS PM core	2020-10-20T00:00:00Z	CGND-HRA-01539	GSM4660648	Cortex Motor Medial	SRP270799	NEULP959LBP	Cortex Motor Medial	ALS Spectrum MND	6.3
SRR12166900	RNA-Seq	200	6265243200	PRJNA644618	SAMN15467947	2155242596	GEO	public	fastq,sra	gs,ncbi,s3	gs.US,ncbi.public,s3.us-east-1	SRX8681912	GSM4660652	Illumina NovaSeq 6000	Automated KAPA Total	PAIRED	cDNA	TRANSCRIPTOMIC	Homo sapiens	ILLUMINA	Target ALS PM core	2020-10-20T00:00:00Z	CGND-HRA-01549	GSM4660652	Cortex Frontal	SRP270799	NEULT268RM4	Cortex Frontal	ALS Spectrum MND\, Other Neurological Disorders	4.7
SRR12166902	RNA-Seq	200	5988018200	PRJNA644618	SAMN15467945	2061794250	GEO	public	fastq,sra	gs,ncbi,s3	gs.US,ncbi.public,s3.us-east-1	SRX8681914	GSM4660654	Illumina NovaSeq 6000	Automated KAPA Total	PAIRED	cDNA	TRANSCRIPTOMIC	Homo sapiens	ILLUMINA	Target ALS PM core	2020-10-20T00:00:00Z	CGND-HRA-01555	GSM4660654	Cortex Frontal	SRP270799	NEUZX847VWV-NEUWR459TCY	Cortex Frontal	ALS Spectrum MND\, Other Neurological Disorders	6.7
SRR12166904	RNA-Seq	200	7395653600	PRJNA644618	SAMN15467943	2547396520	GEO	public	fastq,sra	gs,ncbi,s3	gs.US,ncbi.public,s3.us-east-1	SRX8681916	GSM4660656	Illumina NovaSeq 6000	Automated KAPA Total	PAIRED	cDNA	TRANSCRIPTOMIC	Homo sapiens	ILLUMINA	Target ALS PM core	2020-10-20T00:00:00Z	CGND-HRA-01560	GSM4660656	Cortex Frontal	SRP270799	NEUHM399CBL	Cortex Frontal	ALS Spectrum MND	7
SRR12166906	RNA-Seq	200	6219141200	PRJNA644618	SAMN15467941	2154269007	GEO	public	fastq,sra	gs,ncbi,s3	gs.US,ncbi.public,s3.us-east-1	SRX8681918	GSM4660658	Illumina NovaSeq 6000	Automated KAPA Total	PAIRED	cDNA	TRANSCRIPTOMIC	Homo sapiens	ILLUMINA	Target ALS PM core	2020-10-20T00:00:00Z	CGND-HRA-01562	GSM4660658	Cortex Motor Medial	SRP270799	NEURN516YR8	Cortex Motor Medial	ALS Spectrum MND	7
SRR12166907	RNA-Seq	200	5964890400	PRJNA644618	SAMN15467940	2066630465	GEO	public	fastq,sra	gs,ncbi,s3	gs.US,ncbi.public,s3.us-east-1	SRX8681919	GSM4660659	Illumina NovaSeq 6000	Automated KAPA Total	PAIRED	cDNA	TRANSCRIPTOMIC	Homo sapiens	ILLUMINA	Target ALS PM core	2020-10-20T00:00:00Z	CGND-HRA-01563	GSM4660659	Cortex Motor Lateral	SRP270799	NEURN516YR8	Cortex Motor Lateral	ALS Spectrum MND	6.7
SRR12166909	RNA-Seq	200	5594849400	PRJNA644618	SAMN15467938	1938195375	GEO	public	fastq,sra	gs,ncbi,s3	gs.US,ncbi.public,s3.us-east-1	SRX8681969	GSM4660661	Illumina NovaSeq 6000	Automated KAPA Total	PAIRED	cDNA	TRANSCRIPTOMIC	Homo sapiens	ILLUMINA	Target ALS PM core	2020-10-20T00:00:00Z	CGND-HRA-01566	GSM4660661	Cortex Frontal	SRP270799	NEURN516YR8	Cortex Frontal	ALS Spectrum MND	6.5
SRR12166910	RNA-Seq	200	5554830200	PRJNA644618	SAMN15467937	1896376454	GEO	public	fastq,sra	gs,ncbi,s3	gs.US,ncbi.public,s3.us-east-1	SRX8681970	GSM4660662	Illumina NovaSeq 6000	Automated KAPA Total	PAIRED	cDNA	TRANSCRIPTOMIC	Homo sapiens	ILLUMINA	Target ALS PM core	2020-10-20T00:00:00Z	CGND-HRA-01572	GSM4660662	Cortex Frontal	SRP270799	NEUKJ257ZPG	Cortex Frontal	ALS Spectrum MND	6.5
SRR12166912	RNA-Seq	200	6305170800	PRJNA644618	SAMN15467935	2160807071	GEO	public	fastq,sra	gs,ncbi,s3	gs.US,ncbi.public,s3.us-east-1	SRX8681972	GSM4660664	Illumina NovaSeq 6000	Automated KAPA Total	PAIRED	cDNA	TRANSCRIPTOMIC	Homo sapiens	ILLUMINA	Target ALS PM core	2020-10-20T00:00:00Z	CGND-HRA-01578	GSM4660664	Cortex Frontal	SRP270799	NEUKG838WER	Cortex Frontal	ALS Spectrum MND	5.8
SRR12166914	RNA-Seq	200	5688884600	PRJNA644618	SAMN15467933	1949640111	GEO	public	fastq,sra	gs,ncbi,s3	gs.US,ncbi.public,s3.us-east-1	SRX8681974	GSM4660666	Illumina NovaSeq 6000	Automated KAPA Total	PAIRED	cDNA	TRANSCRIPTOMIC	Homo sapiens	ILLUMINA	Target ALS PM core	2020-10-20T00:00:00Z	CGND-HRA-01581	GSM4660666	Cortex Motor Lateral	SRP270799	NEUGL022MN2	Cortex Motor Lateral	ALS Spectrum MND	5
SRR12166916	RNA-Seq	200	6032009400	PRJNA644618	SAMN15467931	2079464384	GEO	public	fastq,sra	gs,ncbi,s3	gs.US,ncbi.public,s3.us-east-1	SRX8681976	GSM4660668	Illumina NovaSeq 6000	Automated KAPA Total	PAIRED	cDNA	TRANSCRIPTOMIC	Homo sapiens	ILLUMINA	Target ALS PM core	2020-10-20T00:00:00Z	CGND-HRA-01584	GSM4660668	Cortex Frontal	SRP270799	NEUGL022MN2	Cortex Frontal	ALS Spectrum MND	7.3
SRR12166918	RNA-Seq	200	6790077800	PRJNA644618	SAMN15467929	2332984061	GEO	public	fastq,sra	gs,ncbi,s3	gs.US,ncbi.public,s3.us-east-1	SRX8681978	GSM4660670	Illumina NovaSeq 6000	Automated KAPA Total	PAIRED	cDNA	TRANSCRIPTOMIC	Homo sapiens	ILLUMINA	Target ALS PM core	2020-10-20T00:00:00Z	CGND-HRA-01590	GSM4660670	Cortex Frontal	SRP270799	NEUTC651YRK	Cortex Frontal	ALS Spectrum MND	3.4
SRR12166919	RNA-Seq	200	5953880400	PRJNA644618	SAMN15467928	2040919136	GEO	public	fastq,sra	gs,ncbi,s3	gs.US,ncbi.public,s3.us-east-1	SRX8681979	GSM4660671	Illumina NovaSeq 6000	Automated KAPA Total	PAIRED	cDNA	TRANSCRIPTOMIC	Homo sapiens	ILLUMINA	Target ALS PM core	2020-10-20T00:00:00Z	CGND-HRA-01593	GSM4660671	Cortex Motor Lateral	SRP270799	NEUZK363UAQ	Cortex Motor Lateral	ALS Spectrum MND\, Other Neurological Disorders	6.1
SRR12166920	RNA-Seq	200	8523545600	PRJNA644618	SAMN15467927	2923098016	GEO	public	fastq,sra	gs,ncbi,s3	gs.US,ncbi.public,s3.us-east-1	SRX8681980	GSM4660672	Illumina NovaSeq 6000	Automated KAPA Total	PAIRED	cDNA	TRANSCRIPTOMIC	Homo sapiens	ILLUMINA	Target ALS PM core	2020-10-20T00:00:00Z	CGND-HRA-01596	GSM4660672	Cortex Frontal	SRP270799	NEUZK363UAQ	Cortex Frontal	ALS Spectrum MND\, Other Neurological Disorders	6.9
SRR12166922	RNA-Seq	200	5875522600	PRJNA644618	SAMN15467925	2022062717	GEO	public	fastq,sra	gs,ncbi,s3	gs.US,ncbi.public,s3.us-east-1	SRX8681982	GSM4660674	Illumina NovaSeq 6000	Automated KAPA Total	PAIRED	cDNA	TRANSCRIPTOMIC	Homo sapiens	ILLUMINA	Target ALS PM core	2020-10-20T00:00:00Z	CGND-HRA-01607	GSM4660674	Cortex Frontal	SRP270799	NEUBE992ZD1	Cortex Frontal	ALS Spectrum MND	4.7
SRR12166924	RNA-Seq	200	7083773400	PRJNA644618	SAMN15467923	2417129689	GEO	public	fastq,sra	gs,ncbi,s3	gs.US,ncbi.public,s3.us-east-1	SRX8681984	GSM4660676	Illumina NovaSeq 6000	Automated KAPA Total	PAIRED	cDNA	TRANSCRIPTOMIC	Homo sapiens	ILLUMINA	Target ALS PM core	2020-10-20T00:00:00Z	CGND-HRA-01614	GSM4660676	Cortex Frontal	SRP270799	NEUPM864FBE	Cortex Frontal	ALS Spectrum MND	6.2
SRR12166933	RNA-Seq	200	10525420400	PRJNA644618	SAMN15467781	3419008816	GEO	public	fastq,sra	gs,ncbi,s3	gs.US,ncbi.public,s3.us-east-1	SRX8682041	GSM4660685	Illumina NovaSeq 6000	Automated KAPA Total	PAIRED	cDNA	TRANSCRIPTOMIC	Homo sapiens	ILLUMINA	Target ALS PM core	2020-10-20T00:00:00Z	CGND-HRA-01540	GSM4660685	Cortex Motor Lateral	SRP270799	NEULP959LBP	Cortex Motor Lateral	ALS Spectrum MND	6.1
SRR12166934	RNA-Seq	200	9873095200	PRJNA644618	SAMN15467780	3232850624	GEO	public	fastq,sra	gs,ncbi,s3	gs.US,ncbi.public,s3.us-east-1	SRX8682042	GSM4660686	Illumina NovaSeq 6000	Automated KAPA Total	PAIRED	cDNA	TRANSCRIPTOMIC	Homo sapiens	ILLUMINA	Target ALS PM core	2020-10-20T00:00:00Z	CGND-HRA-01546	GSM4660686	Cortex Motor Lateral	SRP270799	NEULT268RM4	Cortex Motor Lateral	ALS Spectrum MND\, Other Neurological Disorders	5.3
SRR12166936	RNA-Seq	200	9896072600	PRJNA644618	SAMN15467778	3220008243	GEO	public	fastq,sra	gs,ncbi,s3	gs.US,ncbi.public,s3.us-east-1	SRX8682044	GSM4660688	Illumina NovaSeq 6000	Automated KAPA Total	PAIRED	cDNA	TRANSCRIPTOMIC	Homo sapiens	ILLUMINA	Target ALS PM core	2020-10-20T00:00:00Z	CGND-HRA-01551	GSM4660688	Cortex Motor Medial	SRP270799	NEUZX847VWV-NEUWR459TCY	Cortex Motor Medial	ALS Spectrum MND\, Other Neurological Disorders	6.5
SRR12166937	RNA-Seq	200	9451172400	PRJNA644618	SAMN15467777	3084837637	GEO	public	fastq,sra	gs,ncbi,s3	gs.US,ncbi.public,s3.us-east-1	SRX8682045	GSM4660689	Illumina NovaSeq 6000	Automated KAPA Total	PAIRED	cDNA	TRANSCRIPTOMIC	Homo sapiens	ILLUMINA	Target ALS PM core	2020-10-20T00:00:00Z	CGND-HRA-01552	GSM4660689	Cortex Motor Lateral	SRP270799	NEUZX847VWV-NEUWR459TCY	Cortex Motor Lateral	ALS Spectrum MND\, Other Neurological Disorders	6.9
SRR12166942	RNA-Seq	200	10443971400	PRJNA644618	SAMN15467772	3389866275	GEO	public	fastq,sra	gs,ncbi,s3	gs.US,ncbi.public,s3.us-east-1	SRX8682096	GSM4660694	Illumina NovaSeq 6000	Automated KAPA Total	PAIRED	cDNA	TRANSCRIPTOMIC	Homo sapiens	ILLUMINA	Target ALS PM core	2020-10-20T00:00:00Z	CGND-HRA-01568	GSM4660694	Cortex Motor Medial	SRP270799	NEUKJ257ZPG	Cortex Motor Medial	ALS Spectrum MND	6.7
SRR12166943	RNA-Seq	200	9463108200	PRJNA644618	SAMN15467770	3083150881	GEO	public	sra,fastq	gs,ncbi,s3	gs.US,ncbi.public,s3.us-east-1	SRX8682097	GSM4660695	Illumina NovaSeq 6000	Automated KAPA Total	PAIRED	cDNA	TRANSCRIPTOMIC	Homo sapiens	ILLUMINA	Target ALS PM core	2020-10-20T00:00:00Z	CGND-HRA-01569	GSM4660695	Cortex Motor Lateral	SRP270799	NEUKJ257ZPG	Cortex Motor Lateral	ALS Spectrum MND	6.8
SRR12166946	RNA-Seq	200	9440148200	PRJNA644618	SAMN15467866	3085288381	GEO	public	fastq,sra	gs,ncbi,s3	gs.US,ncbi.public,s3.us-east-1	SRX8682100	GSM4660698	Illumina NovaSeq 6000	Automated KAPA Total	PAIRED	cDNA	TRANSCRIPTOMIC	Homo sapiens	ILLUMINA	Target ALS PM core	2020-10-20T00:00:00Z	CGND-HRA-01574	GSM4660698	Cortex Motor Medial	SRP270799	NEUKG838WER	Cortex Motor Medial	ALS Spectrum MND	5.5
SRR12166947	RNA-Seq	200	9043382600	PRJNA644618	SAMN15467865	2984318264	GEO	public	fastq,sra	gs,ncbi,s3	gs.US,ncbi.public,s3.us-east-1	SRX8682101	GSM4660699	Illumina NovaSeq 6000	Automated KAPA Total	PAIRED	cDNA	TRANSCRIPTOMIC	Homo sapiens	ILLUMINA	Target ALS PM core	2020-10-20T00:00:00Z	CGND-HRA-01575	GSM4660699	Cortex Motor Lateral	SRP270799	NEUKG838WER	Cortex Motor Lateral	ALS Spectrum MND	6.2
SRR12166949	RNA-Seq	200	9013610600	PRJNA644618	SAMN15467771	3003830399	GEO	public	fastq,sra	gs,ncbi,s3	gs.US,ncbi.public,s3.us-east-1	SRX8682103	GSM4660701	Illumina NovaSeq 6000	Automated KAPA Total	PAIRED	cDNA	TRANSCRIPTOMIC	Homo sapiens	ILLUMINA	Target ALS PM core	2020-10-20T00:00:00Z	CGND-HRA-01580	GSM4660701	Cortex Motor Medial	SRP270799	NEUGL022MN2	Cortex Motor Medial	ALS Spectrum MND	6.5
SRR12166950	RNA-Seq	200	14337222800	PRJNA644618	SAMN15467863	4683001772	GEO	public	fastq,sra	gs,ncbi,s3	gs.US,ncbi.public,s3.us-east-1	SRX8682104	GSM4660702	Illumina NovaSeq 6000	Automated KAPA Total	PAIRED	cDNA	TRANSCRIPTOMIC	Homo sapiens	ILLUMINA	Target ALS PM core	2020-10-20T00:00:00Z	CGND-HRA-01587	GSM4660702	Cortex Motor Lateral	SRP270799	NEUTC651YRK	Cortex Motor Lateral	ALS Spectrum MND	6.2
SRR12166952	RNA-Seq	200	10888268600	PRJNA644618	SAMN15467861	3549928110	GEO	public	fastq,sra	gs,ncbi,s3	gs.US,ncbi.public,s3.us-east-1	SRX8682106	GSM4660704	Illumina NovaSeq 6000	Automated KAPA Total	PAIRED	cDNA	TRANSCRIPTOMIC	Homo sapiens	ILLUMINA	Target ALS PM core	2020-10-20T00:00:00Z	CGND-HRA-01592	GSM4660704	Cortex Motor Medial	SRP270799	NEUZK363UAQ	Cortex Motor Medial	ALS Spectrum MND\, Other Neurological Disorders	6.9
SRR12166960	RNA-Seq	200	10318316800	PRJNA644618	SAMN15467823	3354824249	GEO	public	fastq,sra	gs,ncbi,s3	gs.US,ncbi.public,s3.us-east-1	SRX8682162	GSM4660712	Illumina NovaSeq 6000	Automated KAPA Total	PAIRED	cDNA	TRANSCRIPTOMIC	Homo sapiens	ILLUMINA	Target ALS PM core	2020-10-20T00:00:00Z	CGND-HRA-01608	GSM4660712	Cortex Motor Medial	SRP270799	NEUBE992ZD1	Cortex Motor Medial	ALS Spectrum MND	6.3
SRR12166961	RNA-Seq	200	9332050400	PRJNA644618	SAMN15467822	3031713793	GEO	public	fastq,sra	gs,ncbi,s3	gs.US,ncbi.public,s3.us-east-1	SRX8682163	GSM4660713	Illumina NovaSeq 6000	Automated KAPA Total	PAIRED	cDNA	TRANSCRIPTOMIC	Homo sapiens	ILLUMINA	Target ALS PM core	2020-10-20T00:00:00Z	CGND-HRA-01609	GSM4660713	Cortex Motor Lateral	SRP270799	NEUBE992ZD1	Cortex Motor Lateral	ALS Spectrum MND	4.7
SRR12166967	RNA-Seq	200	7654237000	PRJNA644618	SAMN15467916	2537666799	GEO	public	fastq,sra	gs,ncbi,s3	gs.US,ncbi.public,s3.us-east-1	SRX8682169	GSM4660719	Illumina NovaSeq 6000	Automated KAPA Total	PAIRED	cDNA	TRANSCRIPTOMIC	Homo sapiens	ILLUMINA	Target ALS PM core	2020-10-20T00:00:00Z	CGND-HRA-01620	GSM4660719	Cortex Frontal	SRP270799	NEUWG326WUJ	Cortex Frontal	ALS Spectrum MND	7.2
SRR12166969	RNA-Seq	200	7734412800	PRJNA644618	SAMN15467914	2597424432	GEO	public	fastq,sra	gs,ncbi,s3	gs.US,ncbi.public,s3.us-east-1	SRX8682171	GSM4660721	Illumina NovaSeq 6000	Automated KAPA Total	PAIRED	cDNA	TRANSCRIPTOMIC	Homo sapiens	ILLUMINA	Target ALS PM core	2020-10-20T00:00:00Z	CGND-HRA-01623	GSM4660721	Cortex Frontal	SRP270799	NEUKZ727YY5	Cortex Frontal	ALS Spectrum MND	7.6
SRR12166971	RNA-Seq	200	8237392000	PRJNA644618	SAMN15467912	2743785477	GEO	public	fastq,sra	gs,ncbi,s3	gs.US,ncbi.public,s3.us-east-1	SRX8682173	GSM4660723	Illumina NovaSeq 6000	Automated KAPA Total	PAIRED	cDNA	TRANSCRIPTOMIC	Homo sapiens	ILLUMINA	Target ALS PM core	2020-10-20T00:00:00Z	CGND-HRA-01626	GSM4660723	Cortex Frontal	SRP270799	NEULA285XJ0	Cortex Frontal	ALS Spectrum MND	7.4
SRR12166973	RNA-Seq	200	7148566800	PRJNA644618	SAMN15467910	2397800339	GEO	public	fastq,sra	gs,ncbi,s3	gs.US,ncbi.public,s3.us-east-1	SRX8682239	GSM4660725	Illumina NovaSeq 6000	Automated KAPA Total	PAIRED	cDNA	TRANSCRIPTOMIC	Homo sapiens	ILLUMINA	Target ALS PM core	2020-10-20T00:00:00Z	CGND-HRA-01628	GSM4660725	Cortex Motor Lateral	SRP270799	NEULA285XJ0	Cortex Motor Lateral	ALS Spectrum MND	6.6
SRR12166974	RNA-Seq	200	9876082200	PRJNA644618	SAMN15467909	3288652858	GEO	public	fastq,sra	gs,ncbi,s3	gs.US,ncbi.public,s3.us-east-1	SRX8682240	GSM4660726	Illumina NovaSeq 6000	Automated KAPA Total	PAIRED	cDNA	TRANSCRIPTOMIC	Homo sapiens	ILLUMINA	Target ALS PM core	2020-10-20T00:00:00Z	CGND-HRA-01629	GSM4660726	Cortex Motor Medial	SRP270799	NEULA285XJ0	Cortex Motor Medial	ALS Spectrum MND	7.2
SRR12166978	RNA-Seq	200	10473869400	PRJNA644618	SAMN15467905	3483855762	GEO	public	fastq,sra	gs,ncbi,s3	gs.US,ncbi.public,s3.us-east-1	SRX8682244	GSM4660730	Illumina NovaSeq 6000	Automated KAPA Total	PAIRED	cDNA	TRANSCRIPTOMIC	Homo sapiens	ILLUMINA	Target ALS PM core	2020-10-20T00:00:00Z	CGND-HRA-01633	GSM4660730	Cortex Frontal	SRP270799	NEUEE362LGE	Cortex Frontal	ALS Spectrum MND	7
SRR12166979	RNA-Seq	200	7562513200	PRJNA644618	SAMN15467904	2521391036	GEO	public	fastq,sra	gs,ncbi,s3	gs.US,ncbi.public,s3.us-east-1	SRX8682245	GSM4660731	Illumina NovaSeq 6000	Automated KAPA Total	PAIRED	cDNA	TRANSCRIPTOMIC	Homo sapiens	ILLUMINA	Target ALS PM core	2020-10-20T00:00:00Z	CGND-HRA-01635	GSM4660731	Cortex Motor Lateral	SRP270799	NEUEE362LGE	Cortex Motor Lateral	ALS Spectrum MND	7.4
SRR12166980	RNA-Seq	200	8133036200	PRJNA644618	SAMN15467903	2700247615	GEO	public	fastq,sra	gs,ncbi,s3	gs.US,ncbi.public,s3.us-east-1	SRX8682246	GSM4660732	Illumina NovaSeq 6000	Automated KAPA Total	PAIRED	cDNA	TRANSCRIPTOMIC	Homo sapiens	ILLUMINA	Target ALS PM core	2020-10-20T00:00:00Z	CGND-HRA-01636	GSM4660732	Cortex Motor Medial	SRP270799	NEUEE362LGE	Cortex Motor Medial	ALS Spectrum MND	6.8
SRR12166983	RNA-Seq	200	9869047400	PRJNA644618	SAMN15467900	3296900094	GEO	public	fastq,sra	gs,ncbi,s3	gs.US,ncbi.public,s3.us-east-1	SRX8682249	GSM4660735	Illumina NovaSeq 6000	Automated KAPA Total	PAIRED	cDNA	TRANSCRIPTOMIC	Homo sapiens	ILLUMINA	Target ALS PM core	2020-10-20T00:00:00Z	CGND-HRA-01639	GSM4660735	Cortex Motor Medial	SRP270799	NEUUY552RBK	Cortex Motor Medial	ALS Spectrum MND\, Other Neurological Disorders	7.2
SRR12166984	RNA-Seq	200	8267696000	PRJNA644618	SAMN15467899	2742369167	GEO	public	fastq,sra	gs,ncbi,s3	gs.US,ncbi.public,s3.us-east-1	SRX8682250	GSM4660736	Illumina NovaSeq 6000	Automated KAPA Total	PAIRED	cDNA	TRANSCRIPTOMIC	Homo sapiens	ILLUMINA	Target ALS PM core	2020-10-20T00:00:00Z	CGND-HRA-01640	GSM4660736	Cortex Motor Lateral	SRP270799	NEUUY552RBK	Cortex Motor Lateral	ALS Spectrum MND\, Other Neurological Disorders	6.7
SRR12166987	RNA-Seq	200	7710942000	PRJNA644618	SAMN15467856	2559658073	GEO	public	fastq,sra	gs,ncbi,s3	gs.US,ncbi.public,s3.us-east-1	SRX8682253	GSM4660739	Illumina NovaSeq 6000	Automated KAPA Total	PAIRED	cDNA	TRANSCRIPTOMIC	Homo sapiens	ILLUMINA	Target ALS PM core	2020-10-20T00:00:00Z	CGND-HRA-01643	GSM4660739	Cortex Frontal	SRP270799	NEUUY552RBK	Cortex Frontal	ALS Spectrum MND\, Other Neurological Disorders	7.3
SRR12166989	RNA-Seq	200	8437425000	PRJNA644618	SAMN15467854	2814116423	GEO	public	fastq,sra	gs,ncbi,s3	gs.US,ncbi.public,s3.us-east-1	SRX8682317	GSM4660741	Illumina NovaSeq 6000	Automated KAPA Total	PAIRED	cDNA	TRANSCRIPTOMIC	Homo sapiens	ILLUMINA	Target ALS PM core	2020-10-20T00:00:00Z	CGND-HRA-01646	GSM4660741	Cortex Motor Lateral	SRP270799	NEUDT709YHN	Cortex Motor Lateral	ALS Spectrum MND	7
SRR12166992	RNA-Seq	200	7261534600	PRJNA644618	SAMN15467851	2451275728	GEO	public	fastq,sra	gs,ncbi,s3	gs.US,ncbi.public,s3.us-east-1	SRX8682320	GSM4660744	Illumina NovaSeq 6000	Automated KAPA Total	PAIRED	cDNA	TRANSCRIPTOMIC	Homo sapiens	ILLUMINA	Target ALS PM core	2020-10-20T00:00:00Z	CGND-HRA-01649	GSM4660744	Cortex Frontal	SRP270799	NEUDT709YHN	Cortex Frontal	ALS Spectrum MND	7.5
SRR12166995	RNA-Seq	200	8090524000	PRJNA644618	SAMN15467848	2706098392	GEO	public	fastq,sra	gs,ncbi,s3	gs.US,ncbi.public,s3.us-east-1	SRX8682323	GSM4660747	Illumina NovaSeq 6000	Automated KAPA Total	PAIRED	cDNA	TRANSCRIPTOMIC	Homo sapiens	ILLUMINA	Target ALS PM core	2020-10-20T00:00:00Z	CGND-HRA-01658	GSM4660747	Cortex Motor Medial	SRP270799	NEUXD265LJ8	Cortex Motor Medial	ALS Spectrum MND\, Other Neurological Disorders	6.3
SRR12166996	RNA-Seq	200	8142132200	PRJNA644618	SAMN15467847	2722994658	GEO	public	fastq,sra	gs,ncbi,s3	gs.US,ncbi.public,s3.us-east-1	SRX8682324	GSM4660748	Illumina NovaSeq 6000	Automated KAPA Total	PAIRED	cDNA	TRANSCRIPTOMIC	Homo sapiens	ILLUMINA	Target ALS PM core	2020-10-20T00:00:00Z	CGND-HRA-01659	GSM4660748	Cortex Motor Lateral	SRP270799	NEUXD265LJ8	Cortex Motor Lateral	ALS Spectrum MND\, Other Neurological Disorders	6.5
SRR12166999	RNA-Seq	200	7622994400	PRJNA644618	SAMN15467844	2518832604	GEO	public	fastq,sra	gs,ncbi,s3	gs.US,ncbi.public,s3.us-east-1	SRX8682327	GSM4660751	Illumina NovaSeq 6000	Automated KAPA Total	PAIRED	cDNA	TRANSCRIPTOMIC	Homo sapiens	ILLUMINA	Target ALS PM core	2020-10-20T00:00:00Z	CGND-HRA-01662	GSM4660751	Cortex Frontal	SRP270799	NEUXD265LJ8	Cortex Frontal	ALS Spectrum MND\, Other Neurological Disorders	6.2
SRR12167002	RNA-Seq	200	9841434800	PRJNA644618	SAMN15467841	3275607177	GEO	public	fastq,sra	gs,ncbi,s3	gs.US,ncbi.public,s3.us-east-1	SRX8682330	GSM4660754	Illumina NovaSeq 6000	Automated KAPA Total	PAIRED	cDNA	TRANSCRIPTOMIC	Homo sapiens	ILLUMINA	Target ALS PM core	2020-10-20T00:00:00Z	CGND-HRA-01981	GSM4660754	Cortex Frontal	SRP270799	NEULV114EY9	Cortex Frontal	ALS Spectrum MND	6.8
SRR12167004	RNA-Seq	200	9593300000	PRJNA644618	SAMN15467839	3184179857	GEO	public	fastq,sra	gs,ncbi,s3	gs.US,ncbi.public,s3.us-east-1	SRX8682332	GSM4660756	Illumina NovaSeq 6000	Automated KAPA Total	PAIRED	cDNA	TRANSCRIPTOMIC	Homo sapiens	ILLUMINA	Target ALS PM core	2020-10-20T00:00:00Z	CGND-HRA-01983	GSM4660756	Cortex Motor Medial	SRP270799	NEULV114EY9	Cortex Motor Medial	ALS Spectrum MND	5
SRR12167005	RNA-Seq	200	8316953600	PRJNA644618	SAMN15467838	2778401000	GEO	public	fastq,sra	gs,ncbi,s3	gs.US,ncbi.public,s3.us-east-1	SRX8682379	GSM4660757	Illumina NovaSeq 6000	Automated KAPA Total	PAIRED	cDNA	TRANSCRIPTOMIC	Homo sapiens	ILLUMINA	Target ALS PM core	2020-10-20T00:00:00Z	CGND-HRA-01984	GSM4660757	Cortex Motor Lateral	SRP270799	NEULV114EY9	Cortex Motor Lateral	ALS Spectrum MND	7
SRR12167010	RNA-Seq	200	13066574200	PRJNA644618	SAMN15467833	4239710491	GEO	public	fastq,sra	gs,ncbi,s3	gs.US,ncbi.public,s3.us-east-1	SRX8682384	GSM4660762	Illumina NovaSeq 6000	Automated KAPA Total	PAIRED	cDNA	TRANSCRIPTOMIC	Homo sapiens	ILLUMINA	Target ALS PM core	2020-10-20T00:00:00Z	CGND-HRA-02157	GSM4660762	Cortex Motor Medial	SRP270799	NEUYT145HVC	Cortex Motor Medial	ALS Spectrum MND	6.8
SRR12167012	RNA-Seq	200	7685147400	PRJNA644618	SAMN15467831	2563729787	GEO	public	fastq,sra	gs,ncbi,s3	gs.US,ncbi.public,s3.us-east-1	SRX8682386	GSM4660764	Illumina NovaSeq 6000	Automated KAPA Total	PAIRED	cDNA	TRANSCRIPTOMIC	Homo sapiens	ILLUMINA	Target ALS PM core	2020-10-20T00:00:00Z	CGND-HRA-02161	GSM4660764	Cortex Frontal	SRP270799	NEUYT145HVC	Cortex Frontal	ALS Spectrum MND	8
SRR12167015	RNA-Seq	200	8974073400	PRJNA644618	SAMN15467728	2968374014	GEO	public	fastq,sra	gs,ncbi,s3	gs.US,ncbi.public,s3.us-east-1	SRX8682389	GSM4660767	Illumina NovaSeq 6000	Automated KAPA Total	PAIRED	cDNA	TRANSCRIPTOMIC	Homo sapiens	ILLUMINA	Target ALS PM core	2020-10-20T00:00:00Z	CGND-HRA-02168	GSM4660767	Cortex Frontal	SRP270799	NEUPG876HJT	Cortex Frontal	ALS Spectrum MND	6.5
SRR12167074	RNA-Seq	250	10239481500	PRJNA644618	SAMN15465636	5474954042	GEO	public	fastq,sra	gs,ncbi,s3	gs.US,ncbi.public,s3.us-east-1	SRX8681810	GSM4659484	Illumina HiSeq 2500	Manual KAPA Total	PAIRED	cDNA	TRANSCRIPTOMIC	Homo sapiens	ILLUMINA	Target ALS PM core	2020-10-20T00:00:00Z	CGND-HRA-00239	GSM4659484	Cortex Frontal	SRP270799	NEUXT258BD4	Cortex Frontal	ALS Spectrum MND	5
SRR12167075	RNA-Seq	250	9938367250	PRJNA644618	SAMN15465635	5134755431	GEO	public	fastq,sra	gs,ncbi,s3	gs.US,ncbi.public,s3.us-east-1	SRX8681857	GSM4659485	Illumina HiSeq 2500	Manual KAPA Total	PAIRED	cDNA	TRANSCRIPTOMIC	Homo sapiens	ILLUMINA	Target ALS PM core	2020-10-20T00:00:00Z	CGND-HRA-00539	GSM4659485	Cortex Frontal	SRP270799	NEUUW911LWA	Cortex Frontal	ALS Spectrum MND\, Other Neurological Disorders	4
SRR12167076	RNA-Seq	250	12061319750	PRJNA644618	SAMN15465634	6672627228	GEO	public	fastq,sra	gs,ncbi,s3	gs.US,ncbi.public,s3.us-east-1	SRX8681858	GSM4659486	Illumina HiSeq 2500	Manual KAPA Total	PAIRED	cDNA	TRANSCRIPTOMIC	Homo sapiens	ILLUMINA	Target ALS PM core	2020-10-20T00:00:00Z	CGND-HRA-00607	GSM4659486	Cortex Motor Medial	SRP270799	NEUUW911LWA	Cortex Motor Medial	ALS Spectrum MND\, Other Neurological Disorders	4.9
SRR12167077	RNA-Seq	250	8815868000	PRJNA644618	SAMN15465633	4642105019	GEO	public	fastq,sra	gs,ncbi,s3	gs.US,ncbi.public,s3.us-east-1	SRX8681859	GSM4659487	Illumina HiSeq 2500	Manual KAPA Total	PAIRED	cDNA	TRANSCRIPTOMIC	Homo sapiens	ILLUMINA	Target ALS PM core	2020-10-20T00:00:00Z	CGND-HRA-00608	GSM4659487	Cortex Motor Lateral	SRP270799	NEUUW911LWA	Cortex Motor Lateral	ALS Spectrum MND\, Other Neurological Disorders	5.3
SRR12167081	RNA-Seq	250	10606074750	PRJNA644618	SAMN15465629	5657666582	GEO	public	fastq,sra	gs,ncbi,s3	gs.US,ncbi.public,s3.us-east-1	SRX8681863	GSM4659491	Illumina HiSeq 2500	Manual KAPA Total	PAIRED	cDNA	TRANSCRIPTOMIC	Homo sapiens	ILLUMINA	Target ALS PM core	2020-10-20T00:00:00Z	CGND-HRA-01212	GSM4659491	Cortex Frontal	SRP270799	NEUUK557CZW	Cortex Frontal	ALS Spectrum MND\, Other Neurological Disorders	5.2
SRR12167084	RNA-Seq	250	11056967500	PRJNA644618	SAMN15465626	5945825529	GEO	public	fastq,sra	gs,ncbi,s3	gs.US,ncbi.public,s3.us-east-1	SRX8681866	GSM4659494	Illumina HiSeq 2500	Manual KAPA Total	PAIRED	cDNA	TRANSCRIPTOMIC	Homo sapiens	ILLUMINA	Target ALS PM core	2020-10-20T00:00:00Z	CGND-HRA-01231	GSM4659494	Cortex Frontal	SRP270799	NEUVB305VU7	Cortex Frontal	ALS Spectrum MND\, Other Neurological Disorders	5.2
SRR12167093	RNA-Seq	250	8690217500	PRJNA644618	SAMN15465617	4574578806	GEO	public	fastq,sra	gs,ncbi,s3	gs.US,ncbi.public,s3.us-east-1	SRX8681923	GSM4659503	Illumina HiSeq 2500	Manual KAPA Total	PAIRED	cDNA	TRANSCRIPTOMIC	Homo sapiens	ILLUMINA	Target ALS PM core	2020-10-20T00:00:00Z	CGND-HRA-01245	GSM4659503	Cortex Frontal	SRP270799	NEUEA633EN5	Cortex Frontal	ALS Spectrum MND	4.9
SRR12167098	RNA-Seq	250	10403137250	PRJNA644618	SAMN15465612	5576024438	GEO	public	fastq,sra	gs,ncbi,s3	gs.US,ncbi.public,s3.us-east-1	SRX8681928	GSM4659508	Illumina HiSeq 2500	Manual KAPA Total	PAIRED	cDNA	TRANSCRIPTOMIC	Homo sapiens	ILLUMINA	Target ALS PM core	2020-10-20T00:00:00Z	CGND-HRA-01254	GSM4659508	Cortex Frontal	SRP270799	NEUGY575NUQ	Cortex Frontal	ALS Spectrum MND	5.1
SRR12167106	RNA-Seq	250	10966162750	PRJNA644618	SAMN15465695	5841900057	GEO	public	fastq,sra	gs,ncbi,s3	gs.US,ncbi.public,s3.us-east-1	SRX8681936	GSM4659516	Illumina HiSeq 2500	Manual KAPA Total	PAIRED	cDNA	TRANSCRIPTOMIC	Homo sapiens	ILLUMINA	Target ALS PM core	2020-10-20T00:00:00Z	CGND-HRA-01263	GSM4659516	Cortex Frontal	SRP270799	NEUZB953VCD	Cortex Frontal	ALS Spectrum MND	5.2
SRR12167171	RNA-Seq	250	14144112750	PRJNA644618	SAMN15467751	7672775592	GEO	public	fastq,sra	gs,ncbi,s3	gs.US,ncbi.public,s3.us-east-1	SRX8682785	GSM4660843	Illumina HiSeq 2500	Manual KAPA Total	PAIRED	cDNA	TRANSCRIPTOMIC	Homo sapiens	ILLUMINA	Target ALS PM core	2020-10-20T00:00:00Z	CGND-HRA-00013	GSM4660843	Cortex Frontal	SRP270799	NEUEL133AK6	Cortex Frontal	ALS Spectrum MND	6.5
SRR12167172	RNA-Seq	250	12582476250	PRJNA644618	SAMN15467750	6951951690	GEO	public	fastq,sra	gs,ncbi,s3	gs.US,ncbi.public,s3.us-east-1	SRX8682786	GSM4660844	Illumina HiSeq 2500	Manual KAPA Total	PAIRED	cDNA	TRANSCRIPTOMIC	Homo sapiens	ILLUMINA	Target ALS PM core	2020-10-20T00:00:00Z	CGND-HRA-00014-2	GSM4660844	Cortex Frontal	SRP270799	NEUYV496XLP	Cortex Frontal	ALS Spectrum MND\, Other Neurological Disorders	6
SRR12167173	RNA-Seq	250	11068158000	PRJNA644618	SAMN15467749	6155509494	GEO	public	fastq,sra	gs,ncbi,s3	gs.US,ncbi.public,s3.us-east-1	SRX8682787	GSM4660845	Illumina HiSeq 2500	Manual KAPA Total	PAIRED	cDNA	TRANSCRIPTOMIC	Homo sapiens	ILLUMINA	Target ALS PM core	2020-10-20T00:00:00Z	CGND-HRA-00015	GSM4660845	Cortex Frontal	SRP270799	NEUZU200WEQ	Cortex Frontal	ALS Spectrum MND	6.6
SRR12167174	RNA-Seq	250	11876075250	PRJNA644618	SAMN15467748	6727502359	GEO	public	fastq,sra	gs,ncbi,s3	gs.US,ncbi.public,s3.us-east-1	SRX8682788	GSM4660846	Illumina HiSeq 2500	Manual KAPA Total	PAIRED	cDNA	TRANSCRIPTOMIC	Homo sapiens	ILLUMINA	Target ALS PM core	2020-10-20T00:00:00Z	CGND-HRA-00016	GSM4660846	Cortex Frontal	SRP270799	NEUME287RK2	Cortex Frontal	ALS Spectrum MND\, Other Neurological Disorders	6.4
SRR12167175	RNA-Seq	250	12570925250	PRJNA644618	SAMN15467747	6944391375	GEO	public	fastq,sra	gs,ncbi,s3	gs.US,ncbi.public,s3.us-east-1	SRX8682789	GSM4660847	Illumina HiSeq 2500	Manual KAPA Total	PAIRED	cDNA	TRANSCRIPTOMIC	Homo sapiens	ILLUMINA	Target ALS PM core	2020-10-20T00:00:00Z	CGND-HRA-00017	GSM4660847	Cortex Frontal	SRP270799	NEUEC006FND	Cortex Frontal	ALS Spectrum MND	6.8
SRR12167176	RNA-Seq	250	6929977250	PRJNA644618	SAMN15467746	3745448447	GEO	public	fastq,sra	gs,ncbi,s3	gs.US,ncbi.public,s3.us-east-1	SRX8682790	GSM4660848	Illumina HiSeq 2500	Manual KAPA Total	PAIRED	cDNA	TRANSCRIPTOMIC	Homo sapiens	ILLUMINA	Target ALS PM core	2020-10-20T00:00:00Z	CGND-HRA-00018	GSM4660848	Cortex Frontal	SRP270799	NEUKM699KKH	Cortex Frontal	ALS Spectrum MND\, Other Neurological Disorders	6.4
SRR12167177	RNA-Seq	250	10999580500	PRJNA644618	SAMN15467745	6019173944	GEO	public	fastq,sra	gs,ncbi,s3	gs.US,ncbi.public,s3.us-east-1	SRX8682791	GSM4660849	Illumina HiSeq 2500	Manual KAPA Total	PAIRED	cDNA	TRANSCRIPTOMIC	Homo sapiens	ILLUMINA	Target ALS PM core	2020-10-20T00:00:00Z	CGND-HRA-00019	GSM4660849	Cortex Frontal	SRP270799	NEUWX086DGZ	Cortex Frontal	ALS Spectrum MND	7.3
SRR12167178	RNA-Seq	250	10285501750	PRJNA644618	SAMN15467738	5744030402	GEO	public	fastq,sra	gs,ncbi,s3	gs.US,ncbi.public,s3.us-east-1	SRX8682792	GSM4660850	Illumina HiSeq 2500	Manual KAPA Total	PAIRED	cDNA	TRANSCRIPTOMIC	Homo sapiens	ILLUMINA	Target ALS PM core	2020-10-20T00:00:00Z	CGND-HRA-00020-2	GSM4660850	Cortex Frontal	SRP270799	NEUJZ255ZC5	Cortex Frontal	ALS Spectrum MND	5.7
SRR12167180	RNA-Seq	250	11988729250	PRJNA644618	SAMN15467743	6525145585	GEO	public	fastq,sra	gs,ncbi,s3	gs.US,ncbi.public,s3.us-east-1	SRX8682794	GSM4660852	Illumina HiSeq 2500	Manual KAPA Total	PAIRED	cDNA	TRANSCRIPTOMIC	Homo sapiens	ILLUMINA	Target ALS PM core	2020-10-20T00:00:00Z	CGND-HRA-00022	GSM4660852	Cortex Frontal	SRP270799	NEUXT979EZV	Cortex Frontal	ALS Spectrum MND\, Other Neurological Disorders	7.1
SRR12167181	RNA-Seq	250	16613953000	PRJNA644618	SAMN15467742	8855097470	GEO	public	fastq,sra	gs,ncbi,s3	gs.US,ncbi.public,s3.us-east-1	SRX8682859	GSM4660853	Illumina HiSeq 2500	Manual KAPA Total	PAIRED	cDNA	TRANSCRIPTOMIC	Homo sapiens	ILLUMINA	Target ALS PM core	2020-10-20T00:00:00Z	CGND-HRA-00023	GSM4660853	Cortex Frontal	SRP270799	NEUYB686REL	Cortex Frontal	ALS Spectrum MND	5.8
SRR12167183	RNA-Seq	250	15061769000	PRJNA644618	SAMN15467740	9374450333	GEO	public	fastq,sra	gs,ncbi,s3	gs.US,ncbi.public,s3.us-east-1	SRX8682861	GSM4660855	Illumina HiSeq 2500	Manual KAPA Total	PAIRED	cDNA	TRANSCRIPTOMIC	Homo sapiens	ILLUMINA	Target ALS PM core	2020-10-20T00:00:00Z	CGND-HRA-00026	GSM4660855	Cortex Frontal	SRP270799	NEUNW210GCW	Cortex Frontal	ALS Spectrum MND	8.1
SRR12167184	RNA-Seq	250	16504425500	PRJNA644618	SAMN15467739	9019746212	GEO	public	fastq,sra	gs,ncbi,s3	gs.US,ncbi.public,s3.us-east-1	SRX8682862	GSM4660856	Illumina HiSeq 2500	Manual KAPA Total	PAIRED	cDNA	TRANSCRIPTOMIC	Homo sapiens	ILLUMINA	Target ALS PM core	2020-10-20T00:00:00Z	CGND-HRA-00055	GSM4660856	Cortex Motor Medial	SRP270799	NEUEL133AK6	Cortex Motor Medial	ALS Spectrum MND	7.9
SRR12167185	RNA-Seq	250	11977219250	PRJNA644618	SAMN15467737	6562216718	GEO	public	fastq,sra	gs,ncbi,s3	gs.US,ncbi.public,s3.us-east-1	SRX8682863	GSM4660857	Illumina HiSeq 2500	Manual KAPA Total	PAIRED	cDNA	TRANSCRIPTOMIC	Homo sapiens	ILLUMINA	Target ALS PM core	2020-10-20T00:00:00Z	CGND-HRA-00056	GSM4660857	Cortex Motor Medial	SRP270799	NEUYV496XLP	Cortex Motor Medial	ALS Spectrum MND\, Other Neurological Disorders	6.6
SRR12167186	RNA-Seq	250	10859462250	PRJNA644618	SAMN15467736	5889134605	GEO	public	fastq,sra	gs,ncbi,s3	gs.US,ncbi.public,s3.us-east-1	SRX8682864	GSM4660858	Illumina HiSeq 2500	Manual KAPA Total	PAIRED	cDNA	TRANSCRIPTOMIC	Homo sapiens	ILLUMINA	Target ALS PM core	2020-10-20T00:00:00Z	CGND-HRA-00057	GSM4660858	Cortex Motor Medial	SRP270799	NEUZU200WEQ	Cortex Motor Medial	ALS Spectrum MND	6.4
SRR12167187	RNA-Seq	250	10065762000	PRJNA644618	SAMN15467735	5581911077	GEO	public	fastq,sra	gs,ncbi,s3	gs.US,ncbi.public,s3.us-east-1	SRX8682865	GSM4660859	Illumina HiSeq 2500	Manual KAPA Total	PAIRED	cDNA	TRANSCRIPTOMIC	Homo sapiens	ILLUMINA	Target ALS PM core	2020-10-20T00:00:00Z	CGND-HRA-00058	GSM4660859	Cortex Motor Medial	SRP270799	NEUME287RK2	Cortex Motor Medial	ALS Spectrum MND\, Other Neurological Disorders	6.1
SRR12167188	RNA-Seq	250	11124524250	PRJNA644618	SAMN15467734	6166368893	GEO	public	fastq,sra	gs,ncbi,s3	gs.US,ncbi.public,s3.us-east-1	SRX8682866	GSM4660860	Illumina HiSeq 2500	Manual KAPA Total	PAIRED	cDNA	TRANSCRIPTOMIC	Homo sapiens	ILLUMINA	Target ALS PM core	2020-10-20T00:00:00Z	CGND-HRA-00059	GSM4660860	Cortex Motor Medial	SRP270799	NEUEC006FND	Cortex Motor Medial	ALS Spectrum MND	5.8
SRR12167189	RNA-Seq	250	13590248500	PRJNA644618	SAMN15467733	7293723553	GEO	public	fastq,sra	gs,ncbi,s3	gs.US,ncbi.public,s3.us-east-1	SRX8682867	GSM4660861	Illumina HiSeq 2500	Manual KAPA Total	PAIRED	cDNA	TRANSCRIPTOMIC	Homo sapiens	ILLUMINA	Target ALS PM core	2020-10-20T00:00:00Z	CGND-HRA-00060	GSM4660861	Cortex Motor Medial	SRP270799	NEUKM699KKH	Cortex Motor Medial	ALS Spectrum MND\, Other Neurological Disorders	5.7
SRR12167190	RNA-Seq	250	13446230000	PRJNA644618	SAMN15467732	7317013857	GEO	public	fastq,sra	gs,ncbi,s3	gs.US,ncbi.public,s3.us-east-1	SRX8682868	GSM4660862	Illumina HiSeq 2500	Manual KAPA Total	PAIRED	cDNA	TRANSCRIPTOMIC	Homo sapiens	ILLUMINA	Target ALS PM core	2020-10-20T00:00:00Z	CGND-HRA-00061	GSM4660862	Cortex Motor Medial	SRP270799	NEUWX086DGZ	Cortex Motor Medial	ALS Spectrum MND	6.2
SRR12167191	RNA-Seq	250	15694972750	PRJNA644618	SAMN15467731	8578333242	GEO	public	fastq,sra	gs,ncbi,s3	gs.US,ncbi.public,s3.us-east-1	SRX8682869	GSM4660863	Illumina HiSeq 2500	Manual KAPA Total	PAIRED	cDNA	TRANSCRIPTOMIC	Homo sapiens	ILLUMINA	Target ALS PM core	2020-10-20T00:00:00Z	CGND-HRA-00062	GSM4660863	Cortex Motor Medial	SRP270799	NEUJZ255ZC5	Cortex Motor Medial	ALS Spectrum MND	6.4
SRR12167193	RNA-Seq	250	12868276000	PRJNA644618	SAMN15467729	7017666816	GEO	public	fastq,sra	gs,ncbi,s3	gs.US,ncbi.public,s3.us-east-1	SRX8682871	GSM4660865	Illumina HiSeq 2500	Manual KAPA Total	PAIRED	cDNA	TRANSCRIPTOMIC	Homo sapiens	ILLUMINA	Target ALS PM core	2020-10-20T00:00:00Z	CGND-HRA-00064	GSM4660865	Cortex Motor Medial	SRP270799	NEUXT979EZV	Cortex Motor Medial	ALS Spectrum MND\, Other Neurological Disorders	6.2
SRR12167194	RNA-Seq	250	12390603500	PRJNA644618	SAMN15467686	6361249597	GEO	public	fastq,sra	gs,ncbi,s3	gs.US,ncbi.public,s3.us-east-1	SRX8682872	GSM4660866	Illumina HiSeq 2500	Manual KAPA Total	PAIRED	cDNA	TRANSCRIPTOMIC	Homo sapiens	ILLUMINA	Target ALS PM core	2020-10-20T00:00:00Z	CGND-HRA-00068	GSM4660866	Cortex Motor Medial	SRP270799	NEUNW210GCW	Cortex Motor Medial	ALS Spectrum MND	6.8
SRR12167195	RNA-Seq	250	13707345500	PRJNA644618	SAMN15467685	7431036378	GEO	public	fastq,sra	gs,ncbi,s3	gs.US,ncbi.public,s3.us-east-1	SRX8682873	GSM4660867	Illumina HiSeq 2500	Manual KAPA Total	PAIRED	cDNA	TRANSCRIPTOMIC	Homo sapiens	ILLUMINA	Target ALS PM core	2020-10-20T00:00:00Z	CGND-HRA-00083	GSM4660867	Cortex Motor Lateral	SRP270799	NEUEL133AK6	Cortex Motor Lateral	ALS Spectrum MND	5.9
SRR12167196	RNA-Seq	250	13325665750	PRJNA644618	SAMN15467684	7575247554	GEO	public	fastq,sra	gs,ncbi,s3	gs.US,ncbi.public,s3.us-east-1	SRX8682874	GSM4660868	Illumina HiSeq 2500	Manual KAPA Total	PAIRED	cDNA	TRANSCRIPTOMIC	Homo sapiens	ILLUMINA	Target ALS PM core	2020-10-20T00:00:00Z	CGND-HRA-00084-2	GSM4660868	Cortex Motor Lateral	SRP270799	NEUYV496XLP	Cortex Motor Lateral	ALS Spectrum MND\, Other Neurological Disorders	5.9
SRR12167197	RNA-Seq	250	13658408250	PRJNA644618	SAMN15467683	7343378840	GEO	public	fastq,sra	gs,ncbi,s3	gs.US,ncbi.public,s3.us-east-1	SRX8682939	GSM4660869	Illumina HiSeq 2500	Manual KAPA Total	PAIRED	cDNA	TRANSCRIPTOMIC	Homo sapiens	ILLUMINA	Target ALS PM core	2020-10-20T00:00:00Z	CGND-HRA-00086	GSM4660869	Cortex Motor Lateral	SRP270799	NEUME287RK2	Cortex Motor Lateral	ALS Spectrum MND\, Other Neurological Disorders	7.8
SRR12167198	RNA-Seq	250	12576973000	PRJNA644618	SAMN15467682	6849557691	GEO	public	fastq,sra	gs,ncbi,s3	gs.US,ncbi.public,s3.us-east-1	SRX8682940	GSM4660870	Illumina HiSeq 2500	Manual KAPA Total	PAIRED	cDNA	TRANSCRIPTOMIC	Homo sapiens	ILLUMINA	Target ALS PM core	2020-10-20T00:00:00Z	CGND-HRA-00088	GSM4660870	Cortex Motor Lateral	SRP270799	NEUKM699KKH	Cortex Motor Lateral	ALS Spectrum MND\, Other Neurological Disorders	7.4
SRR12167199	RNA-Seq	250	17264841000	PRJNA644618	SAMN15467681	9212195786	GEO	public	fastq,sra	gs,ncbi,s3	gs.US,ncbi.public,s3.us-east-1	SRX8682941	GSM4660871	Illumina HiSeq 2500	Manual KAPA Total	PAIRED	cDNA	TRANSCRIPTOMIC	Homo sapiens	ILLUMINA	Target ALS PM core	2020-10-20T00:00:00Z	CGND-HRA-00089-2	GSM4660871	Cortex Motor Lateral	SRP270799	NEUWX086DGZ	Cortex Motor Lateral	ALS Spectrum MND	7.1
SRR12167201	RNA-Seq	250	12864946250	PRJNA644618	SAMN15467679	6998391522	GEO	public	fastq,sra	gs,ncbi,s3	gs.US,ncbi.public,s3.us-east-1	SRX8682943	GSM4660873	Illumina HiSeq 2500	Manual KAPA Total	PAIRED	cDNA	TRANSCRIPTOMIC	Homo sapiens	ILLUMINA	Target ALS PM core	2020-10-20T00:00:00Z	CGND-HRA-00092	GSM4660873	Cortex Motor Lateral	SRP270799	NEUXT979EZV	Cortex Motor Lateral	ALS Spectrum MND\, Other Neurological Disorders	6.8
SRR12167202	RNA-Seq	250	13226929000	PRJNA644618	SAMN15467678	6279556366	GEO	public	fastq,sra	gs,ncbi,s3	gs.US,ncbi.public,s3.us-east-1	SRX8682944	GSM4660874	Illumina HiSeq 2500	Manual KAPA Total	PAIRED	cDNA	TRANSCRIPTOMIC	Homo sapiens	ILLUMINA	Target ALS PM core	2020-10-20T00:00:00Z	CGND-HRA-00096	GSM4660874	Cortex Motor Lateral	SRP270799	NEUNW210GCW	Cortex Motor Lateral	ALS Spectrum MND	7.3
SRR12167203	RNA-Seq	250	10338443250	PRJNA644618	SAMN15467677	5386021952	GEO	public	fastq,sra	gs,ncbi,s3	gs.US,ncbi.public,s3.us-east-1	SRX8682945	GSM4660875	Illumina HiSeq 2500	Manual KAPA Total	PAIRED	cDNA	TRANSCRIPTOMIC	Homo sapiens	ILLUMINA	Target ALS PM core	2020-10-20T00:00:00Z	CGND-HRA-00134	GSM4660875	Cortex Motor Unspecified	SRP270799	JHU38	Cortex Motor Unspecified	ALS Spectrum MND	6.4
SRR12167204	RNA-Seq	250	5725179500	PRJNA644618	SAMN15467676	3084666859	GEO	public	fastq,sra	gs,ncbi,s3	gs.US,ncbi.public,s3.us-east-1	SRX8682946	GSM4660876	Illumina HiSeq 2500	Manual KAPA Total	PAIRED	cDNA	TRANSCRIPTOMIC	Homo sapiens	ILLUMINA	Target ALS PM core	2020-10-20T00:00:00Z	CGND-HRA-00209	GSM4660876	Cortex Frontal	SRP270799	NEUFT454ZFP	Cortex Frontal	ALS Spectrum MND	8.9
SRR12167205	RNA-Seq	250	11210519250	PRJNA644618	SAMN15467675	5967808214	GEO	public	fastq,sra	gs,ncbi,s3	gs.US,ncbi.public,s3.us-east-1	SRX8682947	GSM4660877	Illumina HiSeq 2500	Manual KAPA Total	PAIRED	cDNA	TRANSCRIPTOMIC	Homo sapiens	ILLUMINA	Target ALS PM core	2020-10-20T00:00:00Z	CGND-HRA-00210	GSM4660877	Cortex Frontal	SRP270799	NEUMP035RP4	Cortex Frontal	ALS Spectrum MND	7.7
SRR12167206	RNA-Seq	250	12839362250	PRJNA644618	SAMN15467674	7079910873	GEO	public	fastq,sra	gs,ncbi,s3	gs.US,ncbi.public,s3.us-east-1	SRX8682948	GSM4660878	Illumina HiSeq 2500	Manual KAPA Total	PAIRED	cDNA	TRANSCRIPTOMIC	Homo sapiens	ILLUMINA	Target ALS PM core	2020-10-20T00:00:00Z	CGND-HRA-00211	GSM4660878	Cortex Frontal	SRP270799	NEUDM397JGD	Cortex Frontal	ALS Spectrum MND	8.1
SRR12167208	RNA-Seq	250	16617026500	PRJNA644618	SAMN15467672	8765428050	GEO	public	fastq,sra	gs,ncbi,s3	gs.US,ncbi.public,s3.us-east-1	SRX8682950	GSM4660880	Illumina HiSeq 2500	Manual KAPA Total	PAIRED	cDNA	TRANSCRIPTOMIC	Homo sapiens	ILLUMINA	Target ALS PM core	2020-10-20T00:00:00Z	CGND-HRA-00213	GSM4660880	Cortex Frontal	SRP270799	NEUDR086ZDQ	Cortex Frontal	ALS Spectrum MND	7.5
SRR12167209	RNA-Seq	250	10770090750	PRJNA644618	SAMN15467671	5983649543	GEO	public	fastq,sra	gs,ncbi,s3	gs.US,ncbi.public,s3.us-east-1	SRX8682951	GSM4660881	Illumina HiSeq 2500	Manual KAPA Total	PAIRED	cDNA	TRANSCRIPTOMIC	Homo sapiens	ILLUMINA	Target ALS PM core	2020-10-20T00:00:00Z	CGND-HRA-00214	GSM4660881	Cortex Frontal	SRP270799	NEUDG361GA9	Cortex Frontal	ALS Spectrum MND	7.5
SRR12167210	RNA-Seq	250	8982483250	PRJNA644618	SAMN15467670	5096062537	GEO	public	fastq,sra	gs,ncbi,s3	gs.US,ncbi.public,s3.us-east-1	SRX8682952	GSM4660882	Illumina HiSeq 2500	Manual KAPA Total	PAIRED	cDNA	TRANSCRIPTOMIC	Homo sapiens	ILLUMINA	Target ALS PM core	2020-10-20T00:00:00Z	CGND-HRA-00215	GSM4660882	Cortex Motor Medial	SRP270799	NEUFT454ZFP	Cortex Motor Medial	ALS Spectrum MND	5.9
SRR12167211	RNA-Seq	250	13040740500	PRJNA644618	SAMN15467669	6886569948	GEO	public	fastq,sra	gs,ncbi,s3	gs.US,ncbi.public,s3.us-east-1	SRX8682953	GSM4660883	Illumina HiSeq 2500	Manual KAPA Total	PAIRED	cDNA	TRANSCRIPTOMIC	Homo sapiens	ILLUMINA	Target ALS PM core	2020-10-20T00:00:00Z	CGND-HRA-00216	GSM4660883	Cortex Motor Medial	SRP270799	NEUMP035RP4	Cortex Motor Medial	ALS Spectrum MND	6.6
SRR12167212	RNA-Seq	250	8476917250	PRJNA644618	SAMN15467668	4584107327	GEO	public	fastq,sra	gs,ncbi,s3	gs.US,ncbi.public,s3.us-east-1	SRX8682954	GSM4660884	Illumina HiSeq 2500	Manual KAPA Total	PAIRED	cDNA	TRANSCRIPTOMIC	Homo sapiens	ILLUMINA	Target ALS PM core	2020-10-20T00:00:00Z	CGND-HRA-00217	GSM4660884	Cortex Motor Medial	SRP270799	NEUDM397JGD	Cortex Motor Medial	ALS Spectrum MND	6.8
SRR12167214	RNA-Seq	250	8121568750	PRJNA644618	SAMN15467766	4332488269	GEO	public	fastq,sra	gs,ncbi,s3	gs.US,ncbi.public,s3.us-east-1	SRX8681182	GSM4660886	Illumina HiSeq 2500	Manual KAPA Total	PAIRED	cDNA	TRANSCRIPTOMIC	Homo sapiens	ILLUMINA	Target ALS PM core	2020-10-20T00:00:00Z	CGND-HRA-00219	GSM4660886	Cortex Motor Medial	SRP270799	NEUDR086ZDQ	Cortex Motor Medial	ALS Spectrum MND	5.9
SRR12167215	RNA-Seq	250	16542331750	PRJNA644618	SAMN15467765	9033434901	GEO	public	fastq,sra	gs,ncbi,s3	gs.US,ncbi.public,s3.us-east-1	SRX8681183	GSM4660887	Illumina HiSeq 2500	Manual KAPA Total	PAIRED	cDNA	TRANSCRIPTOMIC	Homo sapiens	ILLUMINA	Target ALS PM core	2020-10-20T00:00:00Z	CGND-HRA-00220	GSM4660887	Cortex Motor Medial	SRP270799	NEUDG361GA9	Cortex Motor Medial	ALS Spectrum MND	6.3
SRR12167216	RNA-Seq	250	10322999000	PRJNA644618	SAMN15467764	5722611637	GEO	public	fastq,sra	gs,ncbi,s3	gs.US,ncbi.public,s3.us-east-1	SRX8681184	GSM4660888	Illumina HiSeq 2500	Manual KAPA Total	PAIRED	cDNA	TRANSCRIPTOMIC	Homo sapiens	ILLUMINA	Target ALS PM core	2020-10-20T00:00:00Z	CGND-HRA-00221	GSM4660888	Cortex Motor Lateral	SRP270799	NEUFT454ZFP	Cortex Motor Lateral	ALS Spectrum MND	6.3
SRR12167217	RNA-Seq	250	16301965750	PRJNA644618	SAMN15467763	8808945421	GEO	public	fastq,sra	gs,ncbi,s3	gs.US,ncbi.public,s3.us-east-1	SRX8681185	GSM4660889	Illumina HiSeq 2500	Manual KAPA Total	PAIRED	cDNA	TRANSCRIPTOMIC	Homo sapiens	ILLUMINA	Target ALS PM core	2020-10-20T00:00:00Z	CGND-HRA-00223	GSM4660889	Cortex Motor Lateral	SRP270799	NEUDM397JGD	Cortex Motor Lateral	ALS Spectrum MND	7.5
SRR12167219	RNA-Seq	250	11844170750	PRJNA644618	SAMN15467761	6365766575	GEO	public	fastq,sra	gs,ncbi,s3	gs.US,ncbi.public,s3.us-east-1	SRX8681187	GSM4660891	Illumina HiSeq 2500	Manual KAPA Total	PAIRED	cDNA	TRANSCRIPTOMIC	Homo sapiens	ILLUMINA	Target ALS PM core	2020-10-20T00:00:00Z	CGND-HRA-00225	GSM4660891	Cortex Motor Lateral	SRP270799	NEUDR086ZDQ	Cortex Motor Lateral	ALS Spectrum MND	6
SRR12167220	RNA-Seq	250	13965571500	PRJNA644618	SAMN15467760	7731718638	GEO	public	fastq,sra	gs,ncbi,s3	gs.US,ncbi.public,s3.us-east-1	SRX8681188	GSM4660892	Illumina HiSeq 2500	Manual KAPA Total	PAIRED	cDNA	TRANSCRIPTOMIC	Homo sapiens	ILLUMINA	Target ALS PM core	2020-10-20T00:00:00Z	CGND-HRA-00226	GSM4660892	Cortex Motor Lateral	SRP270799	NEUDG361GA9	Cortex Motor Lateral	ALS Spectrum MND	6.1
SRR12167221	RNA-Seq	250	10497354750	PRJNA644618	SAMN15467759	5610723596	GEO	public	fastq,sra	gs,ncbi,s3	gs.US,ncbi.public,s3.us-east-1	SRX8681189	GSM4660893	Illumina HiSeq 2500	Manual KAPA Total	PAIRED	cDNA	TRANSCRIPTOMIC	Homo sapiens	ILLUMINA	Target ALS PM core	2020-10-20T00:00:00Z	CGND-HRA-00240	GSM4660893	Cortex Frontal	SRP270799	NEUYY221HZA	Cortex Frontal	ALS Spectrum MND	5.9
SRR12167222	RNA-Seq	250	8297241500	PRJNA644618	SAMN15467758	4323237480	GEO	public	fastq,sra	gs,ncbi,s3	gs.US,ncbi.public,s3.us-east-1	SRX8681190	GSM4660894	Illumina HiSeq 2500	Manual KAPA Total	PAIRED	cDNA	TRANSCRIPTOMIC	Homo sapiens	ILLUMINA	Target ALS PM core	2020-10-20T00:00:00Z	CGND-HRA-00241	GSM4660894	Cortex Frontal	SRP270799	NEUUE532LFF	Cortex Frontal	ALS Spectrum MND	5.9
SRR12167223	RNA-Seq	250	7567180500	PRJNA644618	SAMN15467757	4189376635	GEO	public	fastq,sra	gs,ncbi,s3	gs.US,ncbi.public,s3.us-east-1	SRX8681191	GSM4660895	Illumina HiSeq 2500	Manual KAPA Total	PAIRED	cDNA	TRANSCRIPTOMIC	Homo sapiens	ILLUMINA	Target ALS PM core	2020-10-20T00:00:00Z	CGND-HRA-00243	GSM4660895	Cortex Frontal	SRP270799	NEUCV649UJK	Cortex Frontal	ALS Spectrum MND	8.3
SRR12167224	RNA-Seq	250	7811118750	PRJNA644618	SAMN15467578	4086931020	GEO	public	fastq,sra	gs,ncbi,s3	gs.US,ncbi.public,s3.us-east-1	SRX8681192	GSM4660896	Illumina HiSeq 2500	Manual KAPA Total	PAIRED	cDNA	TRANSCRIPTOMIC	Homo sapiens	ILLUMINA	Target ALS PM core	2020-10-20T00:00:00Z	CGND-HRA-00244	GSM4660896	Cortex Frontal	SRP270799	NEUNL548ZBN	Cortex Frontal	ALS Spectrum MND\, Other Neurological Disorders	6.9
SRR12167225	RNA-Seq	250	12946050750	PRJNA644618	SAMN15467577	6940735435	GEO	public	fastq,sra	gs,ncbi,s3	gs.US,ncbi.public,s3.us-east-1	SRX8681193	GSM4660897	Illumina HiSeq 2500	Manual KAPA Total	PAIRED	cDNA	TRANSCRIPTOMIC	Homo sapiens	ILLUMINA	Target ALS PM core	2020-10-20T00:00:00Z	CGND-HRA-00245	GSM4660897	Cortex Frontal	SRP270799	NEURK749WFB	Cortex Frontal	ALS Spectrum MND	6.4
SRR12167226	RNA-Seq	250	12457374250	PRJNA644618	SAMN15467576	6748386157	GEO	public	fastq,sra	gs,ncbi,s3	gs.US,ncbi.public,s3.us-east-1	SRX8681194	GSM4660898	Illumina HiSeq 2500	Manual KAPA Total	PAIRED	cDNA	TRANSCRIPTOMIC	Homo sapiens	ILLUMINA	Target ALS PM core	2020-10-20T00:00:00Z	CGND-HRA-00246	GSM4660898	Cortex Frontal	SRP270799	NEUPK732LNT	Cortex Frontal	ALS Spectrum MND	7.7
SRR12167227	RNA-Seq	250	9473597000	PRJNA644618	SAMN15467575	4945631685	GEO	public	fastq,sra	gs,ncbi,s3	gs.US,ncbi.public,s3.us-east-1	SRX8681195	GSM4660899	Illumina HiSeq 2500	Manual KAPA Total	PAIRED	cDNA	TRANSCRIPTOMIC	Homo sapiens	ILLUMINA	Target ALS PM core	2020-10-20T00:00:00Z	CGND-HRA-00247	GSM4660899	Cortex Frontal	SRP270799	NEUCW292DYJ	Cortex Frontal	ALS Spectrum MND	6.7
SRR12167228	RNA-Seq	250	9070156250	PRJNA644618	SAMN15467574	4882639507	GEO	public	fastq,sra	gs,ncbi,s3	gs.US,ncbi.public,s3.us-east-1	SRX8681196	GSM4660900	Illumina HiSeq 2500	Manual KAPA Total	PAIRED	cDNA	TRANSCRIPTOMIC	Homo sapiens	ILLUMINA	Target ALS PM core	2020-10-20T00:00:00Z	CGND-HRA-00248	GSM4660900	Cortex Frontal	SRP270799	NEULH901PYF	Cortex Frontal	ALS Spectrum MND	8
SRR12167229	RNA-Seq	250	12971371250	PRJNA644618	SAMN15467573	5468965269	GEO	public	fastq,sra	gs,ncbi,s3	gs.US,ncbi.public,s3.us-east-1	SRX8681261	GSM4660901	Illumina HiSeq 2500	Manual KAPA Total	PAIRED	cDNA	TRANSCRIPTOMIC	Homo sapiens	ILLUMINA	Target ALS PM core	2020-10-20T00:00:00Z	CGND-HRA-00250	GSM4660901	Cortex Motor Medial	SRP270799	NEUUE532LFF	Cortex Motor Medial	ALS Spectrum MND	6.2
SRR12167230	RNA-Seq	250	12129832000	PRJNA644618	SAMN15467572	5196575800	GEO	public	fastq,sra	gs,ncbi,s3	gs.US,ncbi.public,s3.us-east-1	SRX8681262	GSM4660902	Illumina HiSeq 2500	Manual KAPA Total	PAIRED	cDNA	TRANSCRIPTOMIC	Homo sapiens	ILLUMINA	Target ALS PM core	2020-10-20T00:00:00Z	CGND-HRA-00252	GSM4660902	Cortex Motor Medial	SRP270799	NEUCV649UJK	Cortex Motor Medial	ALS Spectrum MND	5.6
SRR12167231	RNA-Seq	250	12947036500	PRJNA644618	SAMN15467571	6953659056	GEO	public	fastq,sra	gs,ncbi,s3	gs.US,ncbi.public,s3.us-east-1	SRX8681263	GSM4660903	Illumina HiSeq 2500	Manual KAPA Total	PAIRED	cDNA	TRANSCRIPTOMIC	Homo sapiens	ILLUMINA	Target ALS PM core	2020-10-20T00:00:00Z	CGND-HRA-00255	GSM4660903	Cortex Motor Medial	SRP270799	NEUPK732LNT	Cortex Motor Medial	ALS Spectrum MND	5.8
SRR12167232	RNA-Seq	250	15993509500	PRJNA644618	SAMN15467570	8676927658	GEO	public	fastq,sra	gs,ncbi,s3	gs.US,ncbi.public,s3.us-east-1	SRX8681264	GSM4660904	Illumina HiSeq 2500	Manual KAPA Total	PAIRED	cDNA	TRANSCRIPTOMIC	Homo sapiens	ILLUMINA	Target ALS PM core	2020-10-20T00:00:00Z	CGND-HRA-00256	GSM4660904	Cortex Motor Medial	SRP270799	NEUCW292DYJ	Cortex Motor Medial	ALS Spectrum MND	5.7
SRR12167233	RNA-Seq	250	14034701000	PRJNA644618	SAMN15467569	6189230898	GEO	public	fastq,sra	gs,ncbi,s3	gs.US,ncbi.public,s3.us-east-1	SRX8681265	GSM4660905	Illumina HiSeq 2500	Manual KAPA Total	PAIRED	cDNA	TRANSCRIPTOMIC	Homo sapiens	ILLUMINA	Target ALS PM core	2020-10-20T00:00:00Z	CGND-HRA-00285	GSM4660905	Cortex Motor Lateral	SRP270799	NEUUE532LFF	Cortex Motor Lateral	ALS Spectrum MND	5.8
SRR12167234	RNA-Seq	250	9953149500	PRJNA644618	SAMN15467568	5249499050	GEO	public	fastq,sra	gs,ncbi,s3	gs.US,ncbi.public,s3.us-east-1	SRX8681266	GSM4660906	Illumina HiSeq 2500	Manual KAPA Total	PAIRED	cDNA	TRANSCRIPTOMIC	Homo sapiens	ILLUMINA	Target ALS PM core	2020-10-20T00:00:00Z	CGND-HRA-00286	GSM4660906	Cortex Motor Lateral	SRP270799	NEUNL548ZBN	Cortex Motor Lateral	ALS Spectrum MND\, Other Neurological Disorders	6.4
SRR12167235	RNA-Seq	250	11246474500	PRJNA644618	SAMN15467667	6012306475	GEO	public	fastq,sra	gs,ncbi,s3	gs.US,ncbi.public,s3.us-east-1	SRX8681267	GSM4660907	Illumina HiSeq 2500	Manual KAPA Total	PAIRED	cDNA	TRANSCRIPTOMIC	Homo sapiens	ILLUMINA	Target ALS PM core	2020-10-20T00:00:00Z	CGND-HRA-00287	GSM4660907	Cortex Motor Lateral	SRP270799	NEULH901PYF	Cortex Motor Lateral	ALS Spectrum MND	5.8
SRR12167236	RNA-Seq	250	12358233250	PRJNA644618	SAMN15467666	5397558371	GEO	public	fastq,sra	gs,ncbi,s3	gs.US,ncbi.public,s3.us-east-1	SRX8681268	GSM4660908	Illumina HiSeq 2500	Manual KAPA Total	PAIRED	cDNA	TRANSCRIPTOMIC	Homo sapiens	ILLUMINA	Target ALS PM core	2020-10-20T00:00:00Z	CGND-HRA-00288	GSM4660908	Cortex Motor Unspecified	SRP270799	NEUXT258BD4	Cortex Motor Unspecified	ALS Spectrum MND	6.7
SRR12167237	RNA-Seq	250	11374746000	PRJNA644618	SAMN15467665	6287893872	GEO	public	fastq,sra	gs,ncbi,s3	gs.US,ncbi.public,s3.us-east-1	SRX8681269	GSM4660909	Illumina HiSeq 2500	Manual KAPA Total	PAIRED	cDNA	TRANSCRIPTOMIC	Homo sapiens	ILLUMINA	Target ALS PM core	2020-10-20T00:00:00Z	CGND-HRA-00300	GSM4660909	Cortex Frontal	SRP270799	GWF14-01	Cortex Frontal	Pre-fALS\, Other Neurological Disorders	6
SRR12167238	RNA-Seq	250	11974287750	PRJNA644618	SAMN15467664	6710844693	GEO	public	fastq,sra	gs,ncbi,s3	gs.US,ncbi.public,s3.us-east-1	SRX8681270	GSM4660910	Illumina HiSeq 2500	Manual KAPA Total	PAIRED	cDNA	TRANSCRIPTOMIC	Homo sapiens	ILLUMINA	Target ALS PM core	2020-10-20T00:00:00Z	CGND-HRA-00304	GSM4660910	Cortex Motor Medial	SRP270799	NEUEF397VVN	Cortex Motor Medial	ALS Spectrum MND\, Other Neurological Disorders	7.9
SRR12167239	RNA-Seq	250	22214601250	PRJNA644618	SAMN15467663	12388097048	GEO	public	fastq,sra	gs,ncbi,s3	gs.US,ncbi.public,s3.us-east-1	SRX8681271	GSM4660911	Illumina HiSeq 2500	Manual KAPA Total	PAIRED	cDNA	TRANSCRIPTOMIC	Homo sapiens	ILLUMINA	Target ALS PM core	2020-10-20T00:00:00Z	CGND-HRA-00305	GSM4660911	Cortex Motor Lateral	SRP270799	NEUEF397VVN	Cortex Motor Lateral	ALS Spectrum MND\, Other Neurological Disorders	7.5
SRR12167240	RNA-Seq	250	11832454500	PRJNA644618	SAMN15467662	6332736892	GEO	public	fastq,sra	gs,ncbi,s3	gs.US,ncbi.public,s3.us-east-1	SRX8681272	GSM4660912	Illumina HiSeq 2500	Manual KAPA Total	PAIRED	cDNA	TRANSCRIPTOMIC	Homo sapiens	ILLUMINA	Target ALS PM core	2020-10-20T00:00:00Z	CGND-HRA-00308	GSM4660912	Cortex Frontal	SRP270799	NEUEF397VVN	Cortex Frontal	ALS Spectrum MND\, Other Neurological Disorders	7.6
SRR12167241	RNA-Seq	250	11764338750	PRJNA644618	SAMN15467661	6205960037	GEO	public	fastq,sra	gs,ncbi,s3	gs.US,ncbi.public,s3.us-east-1	SRX8681273	GSM4660913	Illumina HiSeq 2500	Manual KAPA Total	PAIRED	cDNA	TRANSCRIPTOMIC	Homo sapiens	ILLUMINA	Target ALS PM core	2020-10-20T00:00:00Z	CGND-HRA-00312	GSM4660913	Cortex Motor Medial	SRP270799	NEUWZ373ZHA	Cortex Motor Medial	ALS Spectrum MND	6.9
SRR12167242	RNA-Seq	250	10143035000	PRJNA644618	SAMN15467660	5363891115	GEO	public	fastq,sra	gs,ncbi,s3	gs.US,ncbi.public,s3.us-east-1	SRX8681274	GSM4660914	Illumina HiSeq 2500	Manual KAPA Total	PAIRED	cDNA	TRANSCRIPTOMIC	Homo sapiens	ILLUMINA	Target ALS PM core	2020-10-20T00:00:00Z	CGND-HRA-00313	GSM4660914	Cortex Motor Lateral	SRP270799	NEUWZ373ZHA	Cortex Motor Lateral	ALS Spectrum MND	6.7
SRR12167243	RNA-Seq	250	7733238750	PRJNA644618	SAMN15467659	4104199421	GEO	public	fastq,sra	gs,ncbi,s3	gs.US,ncbi.public,s3.us-east-1	SRX8681275	GSM4660915	Illumina HiSeq 2500	Manual KAPA Total	PAIRED	cDNA	TRANSCRIPTOMIC	Homo sapiens	ILLUMINA	Target ALS PM core	2020-10-20T00:00:00Z	CGND-HRA-00316	GSM4660915	Cortex Frontal	SRP270799	NEUWZ373ZHA	Cortex Frontal	ALS Spectrum MND	6.6
SRR12167244	RNA-Seq	250	7369229750	PRJNA644618	SAMN15467658	3981600074	GEO	public	fastq,sra	gs,ncbi,s3	gs.US,ncbi.public,s3.us-east-1	SRX8681276	GSM4660916	Illumina HiSeq 2500	Manual KAPA Total	PAIRED	cDNA	TRANSCRIPTOMIC	Homo sapiens	ILLUMINA	Target ALS PM core	2020-10-20T00:00:00Z	CGND-HRA-00321	GSM4660916	Cortex Motor Lateral	SRP270799	NEUTL441LZ7	Cortex Motor Lateral	ALS Spectrum MND	5.6
SRR12167245	RNA-Seq	250	9241097750	PRJNA644618	SAMN15467657	4685663442	GEO	public	fastq,sra	gs,ncbi,s3	gs.US,ncbi.public,s3.us-east-1	SRX8681325	GSM4660917	Illumina HiSeq 2500	Manual KAPA Total	PAIRED	cDNA	TRANSCRIPTOMIC	Homo sapiens	ILLUMINA	Target ALS PM core	2020-10-20T00:00:00Z	CGND-HRA-00334	GSM4660917	Cortex Motor Medial	SRP270799	NEUAT369TG5	Cortex Motor Medial	ALS Spectrum MND	6.7
SRR12167246	RNA-Seq	250	10599013000	PRJNA644618	SAMN15467656	5327917371	GEO	public	fastq,sra	gs,ncbi,s3	gs.US,ncbi.public,s3.us-east-1	SRX8681326	GSM4660918	Illumina HiSeq 2500	Manual KAPA Total	PAIRED	cDNA	TRANSCRIPTOMIC	Homo sapiens	ILLUMINA	Target ALS PM core	2020-10-20T00:00:00Z	CGND-HRA-00335	GSM4660918	Cortex Motor Lateral	SRP270799	NEUAT369TG5	Cortex Motor Lateral	ALS Spectrum MND	6
SRR12167247	RNA-Seq	250	10954968000	PRJNA644618	SAMN15467655	5595948340	GEO	public	fastq,sra	gs,ncbi,s3	gs.US,ncbi.public,s3.us-east-1	SRX8681327	GSM4660919	Illumina HiSeq 2500	Manual KAPA Total	PAIRED	cDNA	TRANSCRIPTOMIC	Homo sapiens	ILLUMINA	Target ALS PM core	2020-10-20T00:00:00Z	CGND-HRA-00338	GSM4660919	Cortex Frontal	SRP270799	NEUAT369TG5	Cortex Frontal	ALS Spectrum MND	5.6
SRR12167248	RNA-Seq	250	11191743750	PRJNA644618	SAMN15467654	5755364032	GEO	public	fastq,sra	gs,ncbi,s3	gs.US,ncbi.public,s3.us-east-1	SRX8681328	GSM4660920	Illumina HiSeq 2500	Manual KAPA Total	PAIRED	cDNA	TRANSCRIPTOMIC	Homo sapiens	ILLUMINA	Target ALS PM core	2020-10-20T00:00:00Z	CGND-HRA-00350	GSM4660920	Cortex Motor Medial	SRP270799	NEUNW244GF0	Cortex Motor Medial	ALS Spectrum MND	7.9
SRR12167249	RNA-Seq	250	10974627000	PRJNA644618	SAMN15467653	5488047371	GEO	public	fastq,sra	gs,ncbi,s3	gs.US,ncbi.public,s3.us-east-1	SRX8681329	GSM4660921	Illumina HiSeq 2500	Manual KAPA Total	PAIRED	cDNA	TRANSCRIPTOMIC	Homo sapiens	ILLUMINA	Target ALS PM core	2020-10-20T00:00:00Z	CGND-HRA-00351	GSM4660921	Cortex Motor Lateral	SRP270799	NEUNW244GF0	Cortex Motor Lateral	ALS Spectrum MND	7.6
SRR12167250	RNA-Seq	250	10945287250	PRJNA644618	SAMN15467652	5456094360	GEO	public	fastq,sra	gs,ncbi,s3	gs.US,ncbi.public,s3.us-east-1	SRX8681330	GSM4660922	Illumina HiSeq 2500	Manual KAPA Total	PAIRED	cDNA	TRANSCRIPTOMIC	Homo sapiens	ILLUMINA	Target ALS PM core	2020-10-20T00:00:00Z	CGND-HRA-00354	GSM4660922	Cortex Frontal	SRP270799	NEUNW244GF0	Cortex Frontal	ALS Spectrum MND	7.1
SRR12167251	RNA-Seq	250	10461233500	PRJNA644618	SAMN15467651	5376931323	GEO	public	fastq,sra	gs,ncbi,s3	gs.US,ncbi.public,s3.us-east-1	SRX8681331	GSM4660923	Illumina HiSeq 2500	Manual KAPA Total	PAIRED	cDNA	TRANSCRIPTOMIC	Homo sapiens	ILLUMINA	Target ALS PM core	2020-10-20T00:00:00Z	CGND-HRA-00358	GSM4660923	Cortex Motor Medial	SRP270799	NEUTP019MY9	Cortex Motor Medial	ALS Spectrum MND	7.1
SRR12167252	RNA-Seq	250	10683782250	PRJNA644618	SAMN15467650	5630520025	GEO	public	fastq,sra	gs,ncbi,s3	gs.US,ncbi.public,s3.us-east-1	SRX8681332	GSM4660924	Illumina HiSeq 2500	Manual KAPA Total	PAIRED	cDNA	TRANSCRIPTOMIC	Homo sapiens	ILLUMINA	Target ALS PM core	2020-10-20T00:00:00Z	CGND-HRA-00359	GSM4660924	Cortex Motor Lateral	SRP270799	NEUTP019MY9	Cortex Motor Lateral	ALS Spectrum MND	6.8
SRR12167254	RNA-Seq	250	11314422250	PRJNA644618	SAMN15467716	5899116346	GEO	public	fastq,sra	gs,ncbi,s3	gs.US,ncbi.public,s3.us-east-1	SRX8681334	GSM4660926	Illumina HiSeq 2500	Manual KAPA Total	PAIRED	cDNA	TRANSCRIPTOMIC	Homo sapiens	ILLUMINA	Target ALS PM core	2020-10-20T00:00:00Z	CGND-HRA-00366	GSM4660926	Cortex Motor Medial	SRP270799	NEUGV399KJW	Cortex Motor Medial	ALS Spectrum MND	6.3
SRR12167255	RNA-Seq	250	9617021750	PRJNA644618	SAMN15467715	4916554450	GEO	public	fastq,sra	gs,ncbi,s3	gs.US,ncbi.public,s3.us-east-1	SRX8681335	GSM4660927	Illumina HiSeq 2500	Manual KAPA Total	PAIRED	cDNA	TRANSCRIPTOMIC	Homo sapiens	ILLUMINA	Target ALS PM core	2020-10-20T00:00:00Z	CGND-HRA-00367	GSM4660927	Cortex Motor Lateral	SRP270799	NEUGV399KJW	Cortex Motor Lateral	ALS Spectrum MND	5.7
SRR12167256	RNA-Seq	250	9924381500	PRJNA644618	SAMN15467714	5228917279	GEO	public	fastq,sra	gs,ncbi,s3	gs.US,ncbi.public,s3.us-east-1	SRX8681336	GSM4660928	Illumina HiSeq 2500	Manual KAPA Total	PAIRED	cDNA	TRANSCRIPTOMIC	Homo sapiens	ILLUMINA	Target ALS PM core	2020-10-20T00:00:00Z	CGND-HRA-00373	GSM4660928	Cortex Motor Medial	SRP270799	NEUZX073BDK	Cortex Motor Medial	ALS Spectrum MND	6.4
SRR12167257	RNA-Seq	250	13491109250	PRJNA644618	SAMN15467713	6876673901	GEO	public	fastq,sra	gs,ncbi,s3	gs.US,ncbi.public,s3.us-east-1	SRX8681337	GSM4660929	Illumina HiSeq 2500	Manual KAPA Total	PAIRED	cDNA	TRANSCRIPTOMIC	Homo sapiens	ILLUMINA	Target ALS PM core	2020-10-20T00:00:00Z	CGND-HRA-00374	GSM4660929	Cortex Motor Lateral	SRP270799	NEUZX073BDK	Cortex Motor Lateral	ALS Spectrum MND	7.2
SRR12167258	RNA-Seq	250	10006499500	PRJNA644618	SAMN15467712	5198189440	GEO	public	fastq,sra	gs,ncbi,s3	gs.US,ncbi.public,s3.us-east-1	SRX8681338	GSM4660930	Illumina HiSeq 2500	Manual KAPA Total	PAIRED	cDNA	TRANSCRIPTOMIC	Homo sapiens	ILLUMINA	Target ALS PM core	2020-10-20T00:00:00Z	CGND-HRA-00377	GSM4660930	Cortex Frontal	SRP270799	NEUZX073BDK	Cortex Frontal	ALS Spectrum MND	7.1
SRR12167259	RNA-Seq	250	11147390500	PRJNA644618	SAMN15467711	5714097087	GEO	public	fastq,sra	gs,ncbi,s3	gs.US,ncbi.public,s3.us-east-1	SRX8681339	GSM4660931	Illumina HiSeq 2500	Manual KAPA Total	PAIRED	cDNA	TRANSCRIPTOMIC	Homo sapiens	ILLUMINA	Target ALS PM core	2020-10-20T00:00:00Z	CGND-HRA-00381	GSM4660931	Cortex Motor Medial	SRP270799	NEUKY135CV6	Cortex Motor Medial	ALS Spectrum MND\, Other Neurological Disorders	6.5
SRR12167260	RNA-Seq	250	11242682000	PRJNA644618	SAMN15467710	5783299255	GEO	public	fastq,sra	gs,ncbi,s3	gs.US,ncbi.public,s3.us-east-1	SRX8681340	GSM4660932	Illumina HiSeq 2500	Manual KAPA Total	PAIRED	cDNA	TRANSCRIPTOMIC	Homo sapiens	ILLUMINA	Target ALS PM core	2020-10-20T00:00:00Z	CGND-HRA-00382	GSM4660932	Cortex Motor Lateral	SRP270799	NEUKY135CV6	Cortex Motor Lateral	ALS Spectrum MND\, Other Neurological Disorders	8.1
SRR12167261	RNA-Seq	250	10271356500	PRJNA644618	SAMN15467709	5151363906	GEO	public	fastq,sra	gs,ncbi,s3	gs.US,ncbi.public,s3.us-east-1	SRX8681405	GSM4660933	Illumina HiSeq 2500	Manual KAPA Total	PAIRED	cDNA	TRANSCRIPTOMIC	Homo sapiens	ILLUMINA	Target ALS PM core	2020-10-20T00:00:00Z	CGND-HRA-00385	GSM4660933	Cortex Frontal	SRP270799	NEUKY135CV6	Cortex Frontal	ALS Spectrum MND\, Other Neurological Disorders	6.3
SRR12167262	RNA-Seq	250	7921127250	PRJNA644618	SAMN15467708	3961152369	GEO	public	fastq,sra	gs,ncbi,s3	gs.US,ncbi.public,s3.us-east-1	SRX8681406	GSM4660934	Illumina HiSeq 2500	Manual KAPA Total	PAIRED	cDNA	TRANSCRIPTOMIC	Homo sapiens	ILLUMINA	Target ALS PM core	2020-10-20T00:00:00Z	CGND-HRA-00387	GSM4660934	Cortex Motor Medial	SRP270799	NEUYX020CB0	Cortex Motor Medial	ALS Spectrum MND\, Other Neurological Disorders	5.7
SRR12167263	RNA-Seq	250	12585610000	PRJNA644618	SAMN15467707	6294098468	GEO	public	fastq,sra	gs,ncbi,s3	gs.US,ncbi.public,s3.us-east-1	SRX8681407	GSM4660935	Illumina HiSeq 2500	Manual KAPA Total	PAIRED	cDNA	TRANSCRIPTOMIC	Homo sapiens	ILLUMINA	Target ALS PM core	2020-10-20T00:00:00Z	CGND-HRA-00388	GSM4660935	Cortex Motor Lateral	SRP270799	NEUYX020CB0	Cortex Motor Lateral	ALS Spectrum MND\, Other Neurological Disorders	6.1
SRR12167264	RNA-Seq	250	13408215750	PRJNA644618	SAMN15467706	6714233242	GEO	public	fastq,sra	gs,ncbi,s3	gs.US,ncbi.public,s3.us-east-1	SRX8681408	GSM4660936	Illumina HiSeq 2500	Manual KAPA Total	PAIRED	cDNA	TRANSCRIPTOMIC	Homo sapiens	ILLUMINA	Target ALS PM core	2020-10-20T00:00:00Z	CGND-HRA-00393	GSM4660936	Cortex Motor Medial	SRP270799	NEUMT947ALA	Cortex Motor Medial	ALS Spectrum MND	7
SRR12167265	RNA-Seq	250	7902225250	PRJNA644618	SAMN15467702	4192141109	GEO	public	fastq,sra	gs,ncbi,s3	gs.US,ncbi.public,s3.us-east-1	SRX8681409	GSM4660937	Illumina HiSeq 2500	Manual KAPA Total	PAIRED	cDNA	TRANSCRIPTOMIC	Homo sapiens	ILLUMINA	Target ALS PM core	2020-10-20T00:00:00Z	CGND-HRA-00394	GSM4660937	Cortex Motor Lateral	SRP270799	NEUMT947ALA	Cortex Motor Lateral	ALS Spectrum MND	7.6
SRR12167266	RNA-Seq	250	13644585250	PRJNA644618	SAMN15467701	7171670695	GEO	public	fastq,sra	gs,ncbi,s3	gs.US,ncbi.public,s3.us-east-1	SRX8681410	GSM4660938	Illumina HiSeq 2500	Manual KAPA Total	PAIRED	cDNA	TRANSCRIPTOMIC	Homo sapiens	ILLUMINA	Target ALS PM core	2020-10-20T00:00:00Z	CGND-HRA-00397	GSM4660938	Cortex Frontal	SRP270799	NEUMT947ALA	Cortex Frontal	ALS Spectrum MND	6.4
SRR12167267	RNA-Seq	250	10420323000	PRJNA644618	SAMN15467700	5339821932	GEO	public	fastq,sra	gs,ncbi,s3	gs.US,ncbi.public,s3.us-east-1	SRX8681411	GSM4660939	Illumina HiSeq 2500	Manual KAPA Total	PAIRED	cDNA	TRANSCRIPTOMIC	Homo sapiens	ILLUMINA	Target ALS PM core	2020-10-20T00:00:00Z	CGND-HRA-00421	GSM4660939	Cortex Frontal	SRP270799	NEUWP285RM6	Cortex Frontal	ALS Spectrum MND\, Other Neurological Disorders	7.2
SRR12167268	RNA-Seq	250	8321953500	PRJNA644618	SAMN15467699	4269628985	GEO	public	fastq,sra	gs,ncbi,s3	gs.US,ncbi.public,s3.us-east-1	SRX8681412	GSM4660940	Illumina HiSeq 2500	Manual KAPA Total	PAIRED	cDNA	TRANSCRIPTOMIC	Homo sapiens	ILLUMINA	Target ALS PM core	2020-10-20T00:00:00Z	CGND-HRA-00423	GSM4660940	Cortex Motor Medial	SRP270799	NEUDT233ZZ1	Cortex Motor Medial	ALS Spectrum MND	5.7
SRR12167269	RNA-Seq	250	9348148250	PRJNA644618	SAMN15467705	4711318779	GEO	public	fastq,sra	gs,ncbi,s3	gs.US,ncbi.public,s3.us-east-1	SRX8681413	GSM4660941	Illumina HiSeq 2500	Manual KAPA Total	PAIRED	cDNA	TRANSCRIPTOMIC	Homo sapiens	ILLUMINA	Target ALS PM core	2020-10-20T00:00:00Z	CGND-HRA-00424	GSM4660941	Cortex Motor Lateral	SRP270799	NEUDT233ZZ1	Cortex Motor Lateral	ALS Spectrum MND	6
SRR12167270	RNA-Seq	250	9359000500	PRJNA644618	SAMN15467704	4894647008	GEO	public	fastq,sra	gs,ncbi,s3	gs.US,ncbi.public,s3.us-east-1	SRX8681414	GSM4660942	Illumina HiSeq 2500	Manual KAPA Total	PAIRED	cDNA	TRANSCRIPTOMIC	Homo sapiens	ILLUMINA	Target ALS PM core	2020-10-20T00:00:00Z	CGND-HRA-00427	GSM4660942	Cortex Frontal	SRP270799	NEUDT233ZZ1	Cortex Frontal	ALS Spectrum MND	6.7
SRR12167271	RNA-Seq	250	11169732000	PRJNA644618	SAMN15467703	5538794015	GEO	public	fastq,sra	gs,ncbi,s3	gs.US,ncbi.public,s3.us-east-1	SRX8681415	GSM4660943	Illumina HiSeq 2500	Manual KAPA Total	PAIRED	cDNA	TRANSCRIPTOMIC	Homo sapiens	ILLUMINA	Target ALS PM core	2020-10-20T00:00:00Z	CGND-HRA-00429	GSM4660943	Cortex Motor Medial	SRP270799	NEUDG727NTW	Cortex Motor Medial	ALS Spectrum MND	7
SRR12167272	RNA-Seq	250	10032856750	PRJNA644618	SAMN15467698	5075882416	GEO	public	fastq,sra	gs,ncbi,s3	gs.US,ncbi.public,s3.us-east-1	SRX8681416	GSM4660944	Illumina HiSeq 2500	Manual KAPA Total	PAIRED	cDNA	TRANSCRIPTOMIC	Homo sapiens	ILLUMINA	Target ALS PM core	2020-10-20T00:00:00Z	CGND-HRA-00430	GSM4660944	Cortex Motor Lateral	SRP270799	NEUDG727NTW	Cortex Motor Lateral	ALS Spectrum MND	6.6
SRR12167273	RNA-Seq	250	16280569250	PRJNA644618	SAMN15467697	8417416904	GEO	public	fastq,sra	gs,ncbi,s3	gs.US,ncbi.public,s3.us-east-1	SRX8681417	GSM4660945	Illumina HiSeq 2500	Manual KAPA Total	PAIRED	cDNA	TRANSCRIPTOMIC	Homo sapiens	ILLUMINA	Target ALS PM core	2020-10-20T00:00:00Z	CGND-HRA-00433	GSM4660945	Cortex Frontal	SRP270799	NEUDG727NTW	Cortex Frontal	ALS Spectrum MND	6.6
SRR12167274	RNA-Seq	250	8648433000	PRJNA644618	SAMN15467696	3736920665	GEO	public	fastq,sra	gs,ncbi,s3	gs.US,ncbi.public,s3.us-east-1	SRX8681418	GSM4660946	Illumina HiSeq 2500	Manual KAPA Total	PAIRED	cDNA	TRANSCRIPTOMIC	Homo sapiens	ILLUMINA	Target ALS PM core	2020-10-20T00:00:00Z	CGND-HRA-00436	GSM4660946	Cortex Motor Lateral	SRP270799	NEUTB398FC9	Cortex Motor Lateral	ALS Spectrum MND	5.7
SRR12167275	RNA-Seq	250	6601190000	PRJNA644618	SAMN15467695	3028430182	GEO	public	fastq,sra	gs,ncbi,s3	gs.US,ncbi.public,s3.us-east-1	SRX8681485	GSM4660947	Illumina HiSeq 2500	Manual KAPA Total	PAIRED	cDNA	TRANSCRIPTOMIC	Homo sapiens	ILLUMINA	Target ALS PM core	2020-10-20T00:00:00Z	CGND-HRA-00460	GSM4660947	Cortex Frontal	SRP270799	NEUEF856BLV	Cortex Frontal	ALS Spectrum MND	7
SRR12167277	RNA-Seq	250	7637151500	PRJNA644618	SAMN15467693	3551864834	GEO	public	fastq,sra	gs,ncbi,s3	gs.US,ncbi.public,s3.us-east-1	SRX8681487	GSM4660949	Illumina HiSeq 2500	Manual KAPA Total	PAIRED	cDNA	TRANSCRIPTOMIC	Homo sapiens	ILLUMINA	Target ALS PM core	2020-10-20T00:00:00Z	CGND-HRA-00481	GSM4660949	Cortex Frontal	SRP270799	NEUFE255AG2	Cortex Frontal	ALS Spectrum MND	7
SRR12167278	RNA-Seq	250	9736774750	PRJNA644618	SAMN15467692	5078402327	GEO	public	fastq,sra	gs,ncbi,s3	gs.US,ncbi.public,s3.us-east-1	SRX8681488	GSM4660950	Illumina HiSeq 2500	Manual KAPA Total	PAIRED	cDNA	TRANSCRIPTOMIC	Homo sapiens	ILLUMINA	Target ALS PM core	2020-10-20T00:00:00Z	CGND-HRA-00487	GSM4660950	Cortex Frontal	SRP270799	NEUFF179PPT	Cortex Frontal	ALS Spectrum MND	5.5
SRR12167279	RNA-Seq	250	12222502750	PRJNA644618	SAMN15467691	6863274458	GEO	public	fastq,sra	gs,ncbi,s3	gs.US,ncbi.public,s3.us-east-1	SRX8681489	GSM4660951	Illumina HiSeq 2500	Manual KAPA Total	PAIRED	cDNA	TRANSCRIPTOMIC	Homo sapiens	ILLUMINA	Target ALS PM core	2020-10-20T00:00:00Z	CGND-HRA-00535	GSM4660951	Cortex Frontal	SRP270799	NEUAP156PM4	Cortex Frontal	ALS Spectrum MND	6.3
SRR12167280	RNA-Seq	250	9857566000	PRJNA644618	SAMN15467690	5286814902	GEO	public	fastq,sra	gs,ncbi,s3	gs.US,ncbi.public,s3.us-east-1	SRX8681490	GSM4660952	Illumina HiSeq 2500	Manual KAPA Total	PAIRED	cDNA	TRANSCRIPTOMIC	Homo sapiens	ILLUMINA	Target ALS PM core	2020-10-20T00:00:00Z	CGND-HRA-00543	GSM4660952	Cortex Frontal	SRP270799	NEUEH612JPA	Cortex Frontal	ALS Spectrum MND\, Other Neurological Disorders	6.5
SRR12167281	RNA-Seq	250	10665788250	PRJNA644618	SAMN15467689	5667323506	GEO	public	fastq,sra	gs,ncbi,s3	gs.US,ncbi.public,s3.us-east-1	SRX8681491	GSM4660953	Illumina HiSeq 2500	Manual KAPA Total	PAIRED	cDNA	TRANSCRIPTOMIC	Homo sapiens	ILLUMINA	Target ALS PM core	2020-10-20T00:00:00Z	CGND-HRA-00546	GSM4660953	Cortex Frontal	SRP270799	NEURX991BWB	Cortex Frontal	ALS Spectrum MND	7.5
SRR12167282	RNA-Seq	250	14357324250	PRJNA644618	SAMN15467688	8314069038	GEO	public	fastq,sra	gs,ncbi,s3	gs.US,ncbi.public,s3.us-east-1	SRX8681492	GSM4660954	Illumina HiSeq 2500	Manual KAPA Total	PAIRED	cDNA	TRANSCRIPTOMIC	Homo sapiens	ILLUMINA	Target ALS PM core	2020-10-20T00:00:00Z	CGND-HRA-00550	GSM4660954	Cortex Frontal	SRP270799	NEUMK638LUX	Cortex Frontal	ALS Spectrum MND	6.1
SRR12167283	RNA-Seq	250	10741218750	PRJNA644618	SAMN15467687	5309734578	GEO	public	fastq,sra	gs,ncbi,s3	gs.US,ncbi.public,s3.us-east-1	SRX8681493	GSM4660955	Illumina HiSeq 2500	Manual KAPA Total	PAIRED	cDNA	TRANSCRIPTOMIC	Homo sapiens	ILLUMINA	Target ALS PM core	2020-10-20T00:00:00Z	CGND-HRA-00553	GSM4660955	Cortex Frontal	SRP270799	JHU73	Cortex Frontal	ALS Spectrum MND	8
SRR12167284	RNA-Seq	250	11528890250	PRJNA644618	SAMN15467648	6357559884	GEO	public	fastq,sra	gs,ncbi,s3	gs.US,ncbi.public,s3.us-east-1	SRX8681494	GSM4660956	Illumina HiSeq 2500	Manual KAPA Total	PAIRED	cDNA	TRANSCRIPTOMIC	Homo sapiens	ILLUMINA	Target ALS PM core	2020-10-20T00:00:00Z	CGND-HRA-00556	GSM4660956	Cortex Motor Medial	SRP270799	JHU73	Cortex Motor Medial	ALS Spectrum MND	6.6
SRR12167285	RNA-Seq	250	13818351500	PRJNA644618	SAMN15467647	7634794432	GEO	public	fastq,sra	gs,ncbi,s3	gs.US,ncbi.public,s3.us-east-1	SRX8681495	GSM4660957	Illumina HiSeq 2500	Manual KAPA Total	PAIRED	cDNA	TRANSCRIPTOMIC	Homo sapiens	ILLUMINA	Target ALS PM core	2020-10-20T00:00:00Z	CGND-HRA-00557	GSM4660957	Cortex Motor Lateral	SRP270799	JHU73	Cortex Motor Lateral	ALS Spectrum MND	7.1
SRR12167286	RNA-Seq	250	9637472250	PRJNA644618	SAMN15467646	4952419094	GEO	public	fastq,sra	gs,ncbi,s3	gs.US,ncbi.public,s3.us-east-1	SRX8681496	GSM4660958	Illumina HiSeq 2500	Manual KAPA Total	PAIRED	cDNA	TRANSCRIPTOMIC	Homo sapiens	ILLUMINA	Target ALS PM core	2020-10-20T00:00:00Z	CGND-HRA-00559	GSM4660958	Cortex Frontal	SRP270799	JHU74	Cortex Frontal	ALS Spectrum MND	5.7
SRR12167287	RNA-Seq	250	12707295750	PRJNA644618	SAMN15467645	7258194058	GEO	public	fastq,sra	gs,ncbi,s3	gs.US,ncbi.public,s3.us-east-1	SRX8681497	GSM4660959	Illumina HiSeq 2500	Manual KAPA Total	PAIRED	cDNA	TRANSCRIPTOMIC	Homo sapiens	ILLUMINA	Target ALS PM core	2020-10-20T00:00:00Z	CGND-HRA-00561	GSM4660959	Cortex Motor Medial	SRP270799	JHU74	Cortex Motor Medial	ALS Spectrum MND	6.4
SRR12167288	RNA-Seq	250	13689872250	PRJNA644618	SAMN15467644	7745252749	GEO	public	fastq,sra	gs,ncbi,s3	gs.US,ncbi.public,s3.us-east-1	SRX8681498	GSM4660960	Illumina HiSeq 2500	Manual KAPA Total	PAIRED	cDNA	TRANSCRIPTOMIC	Homo sapiens	ILLUMINA	Target ALS PM core	2020-10-20T00:00:00Z	CGND-HRA-00562	GSM4660960	Cortex Motor Lateral	SRP270799	JHU74	Cortex Motor Lateral	ALS Spectrum MND	6.1
SRR12167289	RNA-Seq	250	20096488250	PRJNA644618	SAMN15467643	11331350113	GEO	public	fastq,sra	gs,ncbi,s3	gs.US,ncbi.public,s3.us-east-1	SRX8681499	GSM4660961	Illumina HiSeq 2500	Manual KAPA Total	PAIRED	cDNA	TRANSCRIPTOMIC	Homo sapiens	ILLUMINA	Target ALS PM core	2020-10-20T00:00:00Z	CGND-HRA-00571	GSM4660961	Cortex Frontal	SRP270799	JHU82	Cortex Frontal	ALS Spectrum MND	6.5
SRR12167290	RNA-Seq	250	10665581500	PRJNA644618	SAMN15467642	6134061060	GEO	public	fastq,sra	gs,ncbi,s3	gs.US,ncbi.public,s3.us-east-1	SRX8681500	GSM4660962	Illumina HiSeq 2500	Manual KAPA Total	PAIRED	cDNA	TRANSCRIPTOMIC	Homo sapiens	ILLUMINA	Target ALS PM core	2020-10-20T00:00:00Z	CGND-HRA-00575	GSM4660962	Cortex Motor Lateral	SRP270799	JHU82	Cortex Motor Lateral	ALS Spectrum MND	5.9
SRR12167291	RNA-Seq	250	9777807250	PRJNA644618	SAMN15467641	5449920732	GEO	public	fastq,sra	gs,ncbi,s3	gs.US,ncbi.public,s3.us-east-1	SRX8681565	GSM4660963	Illumina HiSeq 2500	Manual KAPA Total	PAIRED	cDNA	TRANSCRIPTOMIC	Homo sapiens	ILLUMINA	Target ALS PM core	2020-10-20T00:00:00Z	CGND-HRA-00578	GSM4660963	Cortex Frontal	SRP270799	JHU83	Cortex Frontal	ALS Spectrum MND	7.2
SRR12167292	RNA-Seq	250	25437271250	PRJNA644618	SAMN15467640	13874026995	GEO	public	fastq,sra	gs,ncbi,s3	gs.US,ncbi.public,s3.us-east-1	SRX8681566	GSM4660964	Illumina HiSeq 2500	Manual KAPA Total	PAIRED	cDNA	TRANSCRIPTOMIC	Homo sapiens	ILLUMINA	Target ALS PM core	2020-10-20T00:00:00Z	CGND-HRA-00581	GSM4660964	Cortex Motor Medial	SRP270799	JHU83	Cortex Motor Medial	ALS Spectrum MND	8.6
SRR12167293	RNA-Seq	250	9796283500	PRJNA644618	SAMN15467639	5492816168	GEO	public	fastq,sra	gs,ncbi,s3	gs.US,ncbi.public,s3.us-east-1	SRX8681567	GSM4660965	Illumina HiSeq 2500	Manual KAPA Total	PAIRED	cDNA	TRANSCRIPTOMIC	Homo sapiens	ILLUMINA	Target ALS PM core	2020-10-20T00:00:00Z	CGND-HRA-00582	GSM4660965	Cortex Motor Lateral	SRP270799	JHU83	Cortex Motor Lateral	ALS Spectrum MND	7.2
SRR12167297	RNA-Seq	250	10309868500	PRJNA644618	SAMN15467635	5636499980	GEO	public	fastq,sra	gs,ncbi,s3	gs.US,ncbi.public,s3.us-east-1	SRX8681571	GSM4660969	Illumina HiSeq 2500	Manual KAPA Total	PAIRED	cDNA	TRANSCRIPTOMIC	Homo sapiens	ILLUMINA	Target ALS PM core	2020-10-20T00:00:00Z	CGND-HRA-00600	GSM4660969	Cortex Motor Lateral	SRP270799	NEUZB953VCD	Cortex Motor Lateral	ALS Spectrum MND	5.9
SRR12167298	RNA-Seq	250	12839616500	PRJNA644618	SAMN15467634	7137870982	GEO	public	fastq,sra	gs,ncbi,s3	gs.US,ncbi.public,s3.us-east-1	SRX8681572	GSM4660970	Illumina HiSeq 2500	Manual KAPA Total	PAIRED	cDNA	TRANSCRIPTOMIC	Homo sapiens	ILLUMINA	Target ALS PM core	2020-10-20T00:00:00Z	CGND-HRA-00603	GSM4660970	Cortex Motor Medial	SRP270799	NEUAP156PM4	Cortex Motor Medial	ALS Spectrum MND	7.3
SRR12167299	RNA-Seq	250	12728984500	PRJNA644618	SAMN15467633	7139243846	GEO	public	fastq,sra	gs,ncbi,s3	gs.US,ncbi.public,s3.us-east-1	SRX8681573	GSM4660971	Illumina HiSeq 2500	Manual KAPA Total	PAIRED	cDNA	TRANSCRIPTOMIC	Homo sapiens	ILLUMINA	Target ALS PM core	2020-10-20T00:00:00Z	CGND-HRA-00604	GSM4660971	Cortex Motor Lateral	SRP270799	NEUAP156PM4	Cortex Motor Lateral	ALS Spectrum MND	6.3
SRR12167300	RNA-Seq	250	10000588750	PRJNA644618	SAMN15467632	5282387586	GEO	public	fastq,sra	gs,ncbi,s3	gs.US,ncbi.public,s3.us-east-1	SRX8681574	GSM4660972	Illumina HiSeq 2500	Manual KAPA Total	PAIRED	cDNA	TRANSCRIPTOMIC	Homo sapiens	ILLUMINA	Target ALS PM core	2020-10-20T00:00:00Z	CGND-HRA-00611	GSM4660972	Cortex Motor Medial	SRP270799	NEUEH612JPA	Cortex Motor Medial	ALS Spectrum MND\, Other Neurological Disorders	6.5
SRR12167301	RNA-Seq	250	16393237500	PRJNA644618	SAMN15467631	6874477882	GEO	public	fastq,sra	gs,ncbi,s3	gs.US,ncbi.public,s3.us-east-1	SRX8681575	GSM4660973	Illumina HiSeq 2500	Manual KAPA Total	PAIRED	cDNA	TRANSCRIPTOMIC	Homo sapiens	ILLUMINA	Target ALS PM core	2020-10-20T00:00:00Z	CGND-HRA-00612	GSM4660973	Cortex Motor Lateral	SRP270799	NEUEH612JPA	Cortex Motor Lateral	ALS Spectrum MND\, Other Neurological Disorders	5.9
SRR12167302	RNA-Seq	250	10574612500	PRJNA644618	SAMN15467630	5491073067	GEO	public	fastq,sra	gs,ncbi,s3	gs.US,ncbi.public,s3.us-east-1	SRX8681576	GSM4660974	Illumina HiSeq 2500	Manual KAPA Total	PAIRED	cDNA	TRANSCRIPTOMIC	Homo sapiens	ILLUMINA	Target ALS PM core	2020-10-20T00:00:00Z	CGND-HRA-00615	GSM4660974	Cortex Motor Medial	SRP270799	NEURX991BWB	Cortex Motor Medial	ALS Spectrum MND	5.9
SRR12167303	RNA-Seq	250	10143226000	PRJNA644618	SAMN15467629	5244507265	GEO	public	fastq,sra	gs,ncbi,s3	gs.US,ncbi.public,s3.us-east-1	SRX8681577	GSM4660975	Illumina HiSeq 2500	Manual KAPA Total	PAIRED	cDNA	TRANSCRIPTOMIC	Homo sapiens	ILLUMINA	Target ALS PM core	2020-10-20T00:00:00Z	CGND-HRA-00616	GSM4660975	Cortex Motor Lateral	SRP270799	NEURX991BWB	Cortex Motor Lateral	ALS Spectrum MND	6.7
SRR12167304	RNA-Seq	250	10246897750	PRJNA644618	SAMN15467628	5489305834	GEO	public	fastq,sra	gs,ncbi,s3	gs.US,ncbi.public,s3.us-east-1	SRX8681578	GSM4660976	Illumina HiSeq 2500	Manual KAPA Total	PAIRED	cDNA	TRANSCRIPTOMIC	Homo sapiens	ILLUMINA	Target ALS PM core	2020-10-20T00:00:00Z	CGND-HRA-00621	GSM4660976	Cortex Frontal	SRP270799	NEUNL974RU6	Cortex Frontal	ALS Spectrum MND	7.3
SRR12167305	RNA-Seq	250	12681326500	PRJNA644618	SAMN15467627	7325476382	GEO	public	fastq,sra	gs,ncbi,s3	gs.US,ncbi.public,s3.us-east-1	SRX8681579	GSM4660977	Illumina HiSeq 2500	Manual KAPA Total	PAIRED	cDNA	TRANSCRIPTOMIC	Homo sapiens	ILLUMINA	Target ALS PM core	2020-10-20T00:00:00Z	CGND-HRA-00631	GSM4660977	Cortex Motor Unspecified	SRP270799	JHU75	Cortex Motor Unspecified	ALS Spectrum MND	7.3
SRR12167306	RNA-Seq	250	11011513000	PRJNA644618	SAMN15467626	5625081250	GEO	public	fastq,sra	gs,ncbi,s3	gs.US,ncbi.public,s3.us-east-1	SRX8681580	GSM4660978	Illumina HiSeq 2500	Manual KAPA Total	PAIRED	cDNA	TRANSCRIPTOMIC	Homo sapiens	ILLUMINA	Target ALS PM core	2020-10-20T00:00:00Z	CGND-HRA-00633	GSM4660978	Cortex Motor Unspecified	SRP270799	JHU77	Cortex Motor Unspecified	ALS Spectrum MND	5.5
SRR12167308	RNA-Seq	250	15354331500	PRJNA644618	SAMN15467624	7688278268	GEO	public	fastq,sra	gs,ncbi,s3	gs.US,ncbi.public,s3.us-east-1	SRX8681646	GSM4660980	Illumina HiSeq 2500	Manual KAPA Total	PAIRED	cDNA	TRANSCRIPTOMIC	Homo sapiens	ILLUMINA	NYGC ALS Consortium	2020-10-20T00:00:00Z	CGND-HRA-00756	GSM4660980	Cortex Frontal	SRP270799	PF-UCL-2	Cortex Frontal	ALS Spectrum MND	6.6
SRR12167309	RNA-Seq	250	10236807750	PRJNA644618	SAMN15467623	5147961040	GEO	public	fastq,sra	gs,ncbi,s3	gs.US,ncbi.public,s3.us-east-1	SRX8681647	GSM4660981	Illumina HiSeq 2500	Manual KAPA Total	PAIRED	cDNA	TRANSCRIPTOMIC	Homo sapiens	ILLUMINA	NYGC ALS Consortium	2020-10-20T00:00:00Z	CGND-HRA-00773	GSM4660981	Cortex Frontal	SRP270799	PF-UCL-6	Cortex Frontal	ALS Spectrum MND	7.4
SRR12167310	RNA-Seq	250	12619810750	PRJNA644618	SAMN15467622	6396461737	GEO	public	fastq,sra	gs,ncbi,s3	gs.US,ncbi.public,s3.us-east-1	SRX8681648	GSM4660982	Illumina HiSeq 2500	Manual KAPA Total	PAIRED	cDNA	TRANSCRIPTOMIC	Homo sapiens	ILLUMINA	NYGC ALS Consortium	2020-10-20T00:00:00Z	CGND-HRA-00783	GSM4660982	Cortex Frontal	SRP270799	PF-UCL-8	Cortex Frontal	ALS Spectrum MND	7.2
SRR12167312	RNA-Seq	250	10059141750	PRJNA644618	SAMN15467718	5211903792	GEO	public	fastq,sra	gs,ncbi,s3	gs.US,ncbi.public,s3.us-east-1	SRX8681650	GSM4660984	Illumina HiSeq 2500	Manual KAPA Total	PAIRED	cDNA	TRANSCRIPTOMIC	Homo sapiens	ILLUMINA	NYGC ALS Consortium	2020-10-20T00:00:00Z	CGND-HRA-00925	GSM4660984	Cortex Frontal	SRP270799	PF-UCL-46	Cortex Frontal	ALS Spectrum MND	7.1
SRR12167323	RNA-Seq	200	4325171200	PRJNA644618	SAMN15467114	1340024127	GEO	public	fastq,sra	gs,ncbi,s3	gs.US,ncbi.public,s3.us-east-1	SRX8682745	GSM4659689	Illumina NovaSeq 6000	Automated KAPA Total	PAIRED	cDNA	TRANSCRIPTOMIC	Homo sapiens	ILLUMINA	NYGC ALS Consortium	2020-10-20T00:00:00Z	CGND-HRA-00839	GSM4659689	Cortex Frontal	SRP270799	PF-UCL-22	Cortex Frontal	ALS Spectrum MND\, Other Neurological Disorders	4.2
SRR12167339	RNA-Seq	200	4142293000	PRJNA644618	SAMN15467106	1280756134	GEO	public	fastq,sra	gs,ncbi,s3	gs.US,ncbi.public,s3.us-east-1	SRX8682817	GSM4659697	Illumina NovaSeq 6000	Automated KAPA Total	PAIRED	cDNA	TRANSCRIPTOMIC	Homo sapiens	ILLUMINA	NYGC ALS Consortium	2020-10-20T00:00:00Z	CGND-HRA-00849	GSM4659697	Cortex Frontal	SRP270799	PF-UCL-24	Cortex Frontal	ALS Spectrum MND\, Other Neurological Disorders	7.1
SRR12167351	RNA-Seq	200	4378514600	PRJNA644618	SAMN15467188	1356435175	GEO	public	fastq,sra	gs,ncbi,s3	gs.US,ncbi.public,s3.us-east-1	SRX8682823	GSM4659703	Illumina NovaSeq 6000	Automated KAPA Total	PAIRED	cDNA	TRANSCRIPTOMIC	Homo sapiens	ILLUMINA	NYGC ALS Consortium	2020-10-20T00:00:00Z	CGND-HRA-00855	GSM4659703	Cortex Frontal	SRP270799	PF-UCL-26	Cortex Frontal	ALS Spectrum MND	6.7
SRR12167370	RNA-Seq	200	4112267000	PRJNA644618	SAMN15467178	1275982030	GEO	public	fastq,sra	gs,ncbi,s3	gs.US,ncbi.public,s3.us-east-1	SRX8682897	GSM4659713	Illumina NovaSeq 6000	Automated KAPA Total	PAIRED	cDNA	TRANSCRIPTOMIC	Homo sapiens	ILLUMINA	NYGC ALS Consortium	2020-10-20T00:00:00Z	CGND-HRA-00866	GSM4659713	Cortex Frontal	SRP270799	PF-UCL-30	Cortex Frontal	ALS Spectrum MND	7.5
SRR12167380	RNA-Seq	200	4109213200	PRJNA644618	SAMN15467173	1263235350	GEO	public	fastq,sra	gs,ncbi,s3	gs.US,ncbi.public,s3.us-east-1	SRX8682902	GSM4659718	Illumina NovaSeq 6000	Automated KAPA Total	PAIRED	cDNA	TRANSCRIPTOMIC	Homo sapiens	ILLUMINA	NYGC ALS Consortium	2020-10-20T00:00:00Z	CGND-HRA-00876	GSM4659718	Cortex Frontal	SRP270799	PF-UCL-32	Cortex Frontal	ALS Spectrum MND\, Other Neurological Disorders	5.2
SRR12167394	RNA-Seq	250	10577193000	PRJNA644618	SAMN15467567	5657534852	GEO	public	fastq,sra	gs,ncbi,s3	gs.US,ncbi.public,s3.us-east-1	SRX8681652	GSM4660986	Illumina HiSeq 2500	Manual KAPA Total	PAIRED	cDNA	TRANSCRIPTOMIC	Homo sapiens	ILLUMINA	Target ALS PM core	2020-10-20T00:00:00Z	CGND-HRA-01219	GSM4660986	Cortex Frontal	SRP270799	NEUZV622ZHF	Cortex Frontal	ALS Spectrum MND	6.2
SRR12167395	RNA-Seq	250	10885484000	PRJNA644618	SAMN15467566	5826382483	GEO	public	fastq,sra	gs,ncbi,s3	gs.US,ncbi.public,s3.us-east-1	SRX8681653	GSM4660987	Illumina HiSeq 2500	Manual KAPA Total	PAIRED	cDNA	TRANSCRIPTOMIC	Homo sapiens	ILLUMINA	Target ALS PM core	2020-10-20T00:00:00Z	CGND-HRA-01222	GSM4660987	Cortex Frontal	SRP270799	NEUWG523WRV	Cortex Frontal	ALS Spectrum MND	7
SRR12167398	RNA-Seq	250	11638433250	PRJNA644618	SAMN15467619	6155443908	GEO	public	fastq,sra	gs,ncbi,s3	gs.US,ncbi.public,s3.us-east-1	SRX8681656	GSM4660990	Illumina HiSeq 2500	Manual KAPA Total	PAIRED	cDNA	TRANSCRIPTOMIC	Homo sapiens	ILLUMINA	Target ALS PM core	2020-10-20T00:00:00Z	CGND-HRA-01239	GSM4660990	Cortex Frontal	SRP270799	NEUXY076JMB	Cortex Frontal	ALS Spectrum MND	7.1
SRR12167400	RNA-Seq	250	10576303750	PRJNA644618	SAMN15467617	5628331844	GEO	public	fastq,sra	gs,ncbi,s3	gs.US,ncbi.public,s3.us-east-1	SRX8681658	GSM4660992	Illumina HiSeq 2500	Manual KAPA Total	PAIRED	cDNA	TRANSCRIPTOMIC	Homo sapiens	ILLUMINA	Target ALS PM core	2020-10-20T00:00:00Z	CGND-HRA-01251	GSM4660992	Cortex Frontal	SRP270799	NEUZK186ZK4	Cortex Frontal	ALS Spectrum MND	6.2
SRR12167401	RNA-Seq	250	9196636750	PRJNA644618	SAMN15467616	4842031589	GEO	public	fastq,sra	gs,ncbi,s3	gs.US,ncbi.public,s3.us-east-1	SRX8681659	GSM4660993	Illumina HiSeq 2500	Manual KAPA Total	PAIRED	cDNA	TRANSCRIPTOMIC	Homo sapiens	ILLUMINA	Target ALS PM core	2020-10-20T00:00:00Z	CGND-HRA-01266	GSM4660993	Cortex Frontal	SRP270799	NEULN488RD5	Cortex Frontal	ALS Spectrum MND	6.3
SRR12167402	RNA-Seq	250	10765348250	PRJNA644618	SAMN15467615	5478541836	GEO	public	fastq,sra	gs,ncbi,s3	gs.US,ncbi.public,s3.us-east-1	SRX8681660	GSM4660994	Illumina HiSeq 2500	Manual KAPA Total	PAIRED	cDNA	TRANSCRIPTOMIC	Homo sapiens	ILLUMINA	Target ALS PM core	2020-10-20T00:00:00Z	CGND-HRA-01269	GSM4660994	Cortex Frontal	SRP270799	NEUAY067UTB	Cortex Frontal	ALS Spectrum MND	6.9
SRR12167403	RNA-Seq	250	9311438000	PRJNA644618	SAMN15467614	5217033916	GEO	public	fastq,sra	gs,ncbi,s3	gs.US,ncbi.public,s3.us-east-1	SRX8681725	GSM4660995	Illumina HiSeq 2500	Manual KAPA Total	PAIRED	cDNA	TRANSCRIPTOMIC	Homo sapiens	ILLUMINA	Target ALS PM core	2020-10-20T00:00:00Z	CGND-HRA-01349	GSM4660995	Cortex Frontal	SRP270799	NEUJL308UBK	Cortex Frontal	ALS Spectrum MND	6.6
SRR12167404	RNA-Seq	250	7912780250	PRJNA644618	SAMN15467613	4415792583	GEO	public	fastq,sra	gs,ncbi,s3	gs.US,ncbi.public,s3.us-east-1	SRX8681726	GSM4660996	Illumina HiSeq 2500	Manual KAPA Total	PAIRED	cDNA	TRANSCRIPTOMIC	Homo sapiens	ILLUMINA	Target ALS PM core	2020-10-20T00:00:00Z	CGND-HRA-01353	GSM4660996	Cortex Frontal	SRP270799	NEUMY028JH4	Cortex Frontal	ALS Spectrum MND	6.7
SRR12167405	RNA-Seq	250	16251340500	PRJNA644618	SAMN15467612	7521475826	GEO	public	fastq,sra	gs,ncbi,s3	gs.US,ncbi.public,s3.us-east-1	SRX8681727	GSM4660997	Illumina HiSeq 2500	Manual KAPA Total	PAIRED	cDNA	TRANSCRIPTOMIC	Homo sapiens	ILLUMINA	Target ALS PM core	2020-10-20T00:00:00Z	CGND-HRA-01357	GSM4660997	Cortex Frontal	SRP270799	NEUXR145UBL	Cortex Frontal	ALS Spectrum MND\, Other Neurological Disorders	6.3
SRR12167406	RNA-Seq	250	12636108000	PRJNA644618	SAMN15467611	5781065731	GEO	public	fastq,sra	gs,ncbi,s3	gs.US,ncbi.public,s3.us-east-1	SRX8681728	GSM4660998	Illumina HiSeq 2500	Manual KAPA Total	PAIRED	cDNA	TRANSCRIPTOMIC	Homo sapiens	ILLUMINA	Target ALS PM core	2020-10-20T00:00:00Z	CGND-HRA-01361	GSM4660998	Cortex Frontal	SRP270799	NEUKN209FNW	Cortex Frontal	ALS Spectrum MND	6.6
SRR12167407	RNA-Seq	250	16236979000	PRJNA644618	SAMN15467610	7358356539	GEO	public	fastq,sra	gs,ncbi,s3	gs.US,ncbi.public,s3.us-east-1	SRX8681729	GSM4660999	Illumina HiSeq 2500	Manual KAPA Total	PAIRED	cDNA	TRANSCRIPTOMIC	Homo sapiens	ILLUMINA	Target ALS PM core	2020-10-20T00:00:00Z	CGND-HRA-01365	GSM4660999	Cortex Frontal	SRP270799	NEUUF289NRL	Cortex Frontal	ALS Spectrum MND	6.6
SRR12167408	RNA-Seq	250	11669579000	PRJNA644618	SAMN15467609	5464736768	GEO	public	fastq,sra	gs,ncbi,s3	gs.US,ncbi.public,s3.us-east-1	SRX8681730	GSM4661000	Illumina HiSeq 2500	Manual KAPA Total	PAIRED	cDNA	TRANSCRIPTOMIC	Homo sapiens	ILLUMINA	Target ALS PM core	2020-10-20T00:00:00Z	CGND-HRA-01369	GSM4661000	Cortex Frontal	SRP270799	NEUPU334DL1	Cortex Frontal	ALS Spectrum MND	5.9
SRR12167454	RNA-Seq	250	16221080750	PRJNA644618	SAMN15465803	8420519855	GEO	public	fastq,sra	gs,ncbi,s3	gs.US,ncbi.public,s3.us-east-1	SRX8681288	GSM4659368	Illumina HiSeq 2500	Manual KAPA Total	PAIRED	cDNA	TRANSCRIPTOMIC	Homo sapiens	ILLUMINA	Target ALS PM core	2020-10-20T00:00:00Z	CGND-HRA-00417	GSM4659368	Cortex Motor Medial	SRP270799	NEUWP285RM6	Cortex Motor Medial	ALS Spectrum MND\, Other Neurological Disorders	4.9
SRR12167455	RNA-Seq	250	16662149000	PRJNA644618	SAMN15465802	8590948195	GEO	public	fastq,sra	gs,ncbi,s3	gs.US,ncbi.public,s3.us-east-1	SRX8681289	GSM4659369	Illumina HiSeq 2500	Manual KAPA Total	PAIRED	cDNA	TRANSCRIPTOMIC	Homo sapiens	ILLUMINA	Target ALS PM core	2020-10-20T00:00:00Z	CGND-HRA-00418	GSM4659369	Cortex Motor Lateral	SRP270799	NEUWP285RM6	Cortex Motor Lateral	ALS Spectrum MND\, Other Neurological Disorders	5.1
SRR12167465	RNA-Seq	250	8828174750	PRJNA644618	SAMN15465807	4514562559	GEO	public	fastq,sra	gs,ncbi,s3	gs.US,ncbi.public,s3.us-east-1	SRX8681347	GSM4659379	Illumina HiSeq 2500	Manual KAPA Total	PAIRED	cDNA	TRANSCRIPTOMIC	Homo sapiens	ILLUMINA	Target ALS PM core	2020-10-20T00:00:00Z	CGND-HRA-00435	GSM4659379	Cortex Motor Medial	SRP270799	NEUTB398FC9	Cortex Motor Medial	ALS Spectrum MND	4.2
SRR12167468	RNA-Seq	250	11602347250	PRJNA644618	SAMN15465804	5881000992	GEO	public	fastq,sra	gs,ncbi,s3	gs.US,ncbi.public,s3.us-east-1	SRX8681350	GSM4659382	Illumina HiSeq 2500	Manual KAPA Total	PAIRED	cDNA	TRANSCRIPTOMIC	Homo sapiens	ILLUMINA	Target ALS PM core	2020-10-20T00:00:00Z	CGND-HRA-00439	GSM4659382	Cortex Frontal	SRP270799	NEUTB398FC9	Cortex Frontal	ALS Spectrum MND	4.2
SRR12167469	RNA-Seq	250	13471495000	PRJNA644618	SAMN15465748	6009194979	GEO	public	fastq,sra	gs,ncbi,s3	gs.US,ncbi.public,s3.us-east-1	SRX8681351	GSM4659383	Illumina HiSeq 2500	Manual KAPA Total	PAIRED	cDNA	TRANSCRIPTOMIC	Homo sapiens	ILLUMINA	Target ALS PM core	2020-10-20T00:00:00Z	CGND-HRA-00254	GSM4659383	Cortex Motor Medial	SRP270799	NEURK749WFB	Cortex Motor Medial	ALS Spectrum MND	4.6
SRR12167477	RNA-Seq	250	11908115250	PRJNA644618	SAMN15465830	4989391871	GEO	public	fastq,sra	gs,ncbi,s3	gs.US,ncbi.public,s3.us-east-1	SRX8681423	GSM4659391	Illumina HiSeq 2500	Manual KAPA Total	PAIRED	cDNA	TRANSCRIPTOMIC	Homo sapiens	ILLUMINA	Target ALS PM core	2020-10-20T00:00:00Z	CGND-HRA-00284	GSM4659391	Cortex Motor Lateral	SRP270799	NEUYY221HZA	Cortex Motor Lateral	ALS Spectrum MND	5
SRR12167489	RNA-Seq	200	12115420400	PRJNA644618	SAMN15467089	3746388583	GEO	public	fastq,sra	gs,ncbi,s3	gs.US,ncbi.public,s3.us-east-1	SRX8681518	GSM4659804	Illumina NovaSeq 6000	Automated KAPA Total	PAIRED	cDNA	TRANSCRIPTOMIC	Homo sapiens	ILLUMINA	NYGC ALS Consortium	2020-10-20T00:00:00Z	CGND-HRA-00968	GSM4659804	Cortex Frontal	SRP270799	PF-UCL-58	Cortex Frontal	ALS Spectrum MND	5
SRR12167503	RNA-Seq	200	12032413800	PRJNA644618	SAMN15467082	3751313861	GEO	public	fastq,sra	gs,ncbi,s3	gs.US,ncbi.public,s3.us-east-1	SRX8681525	GSM4659811	Illumina NovaSeq 6000	Automated KAPA Total	PAIRED	cDNA	TRANSCRIPTOMIC	Homo sapiens	ILLUMINA	NYGC ALS Consortium	2020-10-20T00:00:00Z	CGND-HRA-00975	GSM4659811	Cortex Frontal	SRP270799	PF-UCL-60	Cortex Frontal	ALS Spectrum MND	7.2
SRR12167531	RNA-Seq	200	6937181200	PRJNA644618	SAMN15467068	2388927019	GEO	public	fastq,sra	gs,ncbi,s3	gs.US,ncbi.public,s3.us-east-1	SRX8681603	GSM4659825	Illumina NovaSeq 6000	Automated KAPA Total	PAIRED	cDNA	TRANSCRIPTOMIC	Homo sapiens	ILLUMINA	NYGC ALS Consortium	2020-10-20T00:00:00Z	CGND-HRA-00993	GSM4659825	Cortex Frontal	SRP270799	PF-UCL-64	Cortex Frontal	ALS Spectrum MND	5.2
SRR12167649	RNA-Seq	250	7040701750	PRJNA644618	SAMN15465740	3754889536	GEO	public	fastq,sra	gs,ncbi,s3	gs.US,ncbi.public,s3.us-east-1	SRX8682125	GSM4659563	Illumina HiSeq 2500	Manual KAPA Total	PAIRED	cDNA	TRANSCRIPTOMIC	Homo sapiens	ILLUMINA	Target ALS PM core	2020-10-20T00:00:00Z	CGND-HRA-00672	GSM4659563	Cortex Motor Medial	SRP270799	NEUEA633EN5	Cortex Motor Medial	ALS Spectrum MND	3.9
SRR12167683	RNA-Seq	250	12404582750	PRJNA644618	SAMN15465565	6158682759	GEO	public	fastq,sra	gs,ncbi,s3	gs.US,ncbi.public,s3.us-east-1	SRX8682286	GSM4659596	Illumina HiSeq 2500	Manual KAPA Total	PAIRED	cDNA	TRANSCRIPTOMIC	Homo sapiens	ILLUMINA	Target ALS PM core	2020-10-20T00:00:00Z	CGND-HRA-01373	GSM4659596	Cortex Frontal	SRP270799	NEUWC334RTZ	Cortex Frontal	ALS Spectrum MND\, Other Neurological Disorders	6
SRR12167690	RNA-Seq	250	14432446250	PRJNA644618	SAMN15465558	7452749747	GEO	public	fastq,sra	gs,ncbi,s3	gs.US,ncbi.public,s3.us-east-1	SRX8682355	GSM4659603	Illumina HiSeq 2500	Manual KAPA Total	PAIRED	cDNA	TRANSCRIPTOMIC	Homo sapiens	ILLUMINA	Target ALS PM core	2020-10-20T00:00:00Z	CGND-HRA-00624	GSM4659603	Cortex Motor Unspecified	SRP270799	NEUNL974RU6	Cortex Motor Unspecified	ALS Spectrum MND	6.4
SRR12167693	RNA-Seq	250	9578561000	PRJNA644618	SAMN15465555	4920074281	GEO	public	fastq,sra	gs,ncbi,s3	gs.US,ncbi.public,s3.us-east-1	SRX8682358	GSM4659606	Illumina HiSeq 2500	Manual KAPA Total	PAIRED	cDNA	TRANSCRIPTOMIC	Homo sapiens	ILLUMINA	Target ALS PM core	2020-10-20T00:00:00Z	CGND-HRA-00637	GSM4659606	Cortex Motor Medial	SRP270799	NEUZV622ZHF	Cortex Motor Medial	ALS Spectrum MND	5.1
SRR12167694	RNA-Seq	250	11061330250	PRJNA644618	SAMN15465554	5463747284	GEO	public	fastq,sra	gs,ncbi,s3	gs.US,ncbi.public,s3.us-east-1	SRX8682359	GSM4659607	Illumina HiSeq 2500	Manual KAPA Total	PAIRED	cDNA	TRANSCRIPTOMIC	Homo sapiens	ILLUMINA	Target ALS PM core	2020-10-20T00:00:00Z	CGND-HRA-00638	GSM4659607	Cortex Motor Lateral	SRP270799	NEUZV622ZHF	Cortex Motor Lateral	ALS Spectrum MND	5.9
SRR12167695	RNA-Seq	250	6482223250	PRJNA644618	SAMN15465553	3249048233	GEO	public	fastq,sra	gs,ncbi,s3	gs.US,ncbi.public,s3.us-east-1	SRX8682360	GSM4659608	Illumina HiSeq 2500	Manual KAPA Total	PAIRED	cDNA	TRANSCRIPTOMIC	Homo sapiens	ILLUMINA	Target ALS PM core	2020-10-20T00:00:00Z	CGND-HRA-00640	GSM4659608	Cortex Motor Unspecified	SRP270799	NEUWG523WRV	Cortex Motor Unspecified	ALS Spectrum MND	7.1
SRR12167702	RNA-Seq	250	13795378250	PRJNA644618	SAMN15465586	6776372603	GEO	public	fastq,sra	gs,ncbi,s3	gs.US,ncbi.public,s3.us-east-1	SRX8682415	GSM4659615	Illumina HiSeq 2500	Manual KAPA Total	PAIRED	cDNA	TRANSCRIPTOMIC	Homo sapiens	ILLUMINA	Target ALS PM core	2020-10-20T00:00:00Z	CGND-HRA-00650	GSM4659615	Cortex Motor Medial	SRP270799	NEUVB305VU7	Cortex Motor Medial	ALS Spectrum MND\, Other Neurological Disorders	6.7
SRR12167703	RNA-Seq	250	11589093750	PRJNA644618	SAMN15465585	5868830616	GEO	public	fastq,sra	gs,ncbi,s3	gs.US,ncbi.public,s3.us-east-1	SRX8682416	GSM4659616	Illumina HiSeq 2500	Manual KAPA Total	PAIRED	cDNA	TRANSCRIPTOMIC	Homo sapiens	ILLUMINA	Target ALS PM core	2020-10-20T00:00:00Z	CGND-HRA-00651	GSM4659616	Cortex Motor Lateral	SRP270799	NEUVB305VU7	Cortex Motor Lateral	ALS Spectrum MND\, Other Neurological Disorders	6
SRR12167709	RNA-Seq	250	14495210750	PRJNA644618	SAMN15465579	7436682721	GEO	public	fastq,sra	gs,ncbi,s3	gs.US,ncbi.public,s3.us-east-1	SRX8682422	GSM4659622	Illumina HiSeq 2500	Manual KAPA Total	PAIRED	cDNA	TRANSCRIPTOMIC	Homo sapiens	ILLUMINA	Target ALS PM core	2020-10-20T00:00:00Z	CGND-HRA-00663	GSM4659622	Cortex Motor Medial	SRP270799	NEUXY076JMB	Cortex Motor Medial	ALS Spectrum MND	7.6
SRR12167710	RNA-Seq	250	16011983000	PRJNA644618	SAMN15465578	7974453369	GEO	public	fastq,sra	gs,ncbi,s3	gs.US,ncbi.public,s3.us-east-1	SRX8682423	GSM4659623	Illumina HiSeq 2500	Manual KAPA Total	PAIRED	cDNA	TRANSCRIPTOMIC	Homo sapiens	ILLUMINA	Target ALS PM core	2020-10-20T00:00:00Z	CGND-HRA-00664	GSM4659623	Cortex Motor Lateral	SRP270799	NEUXY076JMB	Cortex Motor Lateral	ALS Spectrum MND	7.5
SRR12167717	RNA-Seq	250	15993166000	PRJNA644618	SAMN15465607	8247086620	GEO	public	fastq,sra	gs,ncbi,s3	gs.US,ncbi.public,s3.us-east-1	SRX8682494	GSM4659630	Illumina HiSeq 2500	Manual KAPA Total	PAIRED	cDNA	TRANSCRIPTOMIC	Homo sapiens	ILLUMINA	Target ALS PM core	2020-10-20T00:00:00Z	CGND-HRA-00673	GSM4659630	Cortex Motor Lateral	SRP270799	NEUEA633EN5	Cortex Motor Lateral	ALS Spectrum MND	6.8
SRR12167720	RNA-Seq	250	11564841500	PRJNA644618	SAMN15465604	5955267247	GEO	public	fastq,sra	gs,ncbi,s3	gs.US,ncbi.public,s3.us-east-1	SRX8682497	GSM4659633	Illumina HiSeq 2500	Manual KAPA Total	PAIRED	cDNA	TRANSCRIPTOMIC	Homo sapiens	ILLUMINA	Target ALS PM core	2020-10-20T00:00:00Z	CGND-HRA-00680	GSM4659633	Cortex Motor Medial	SRP270799	NEUZK186ZK4	Cortex Motor Medial	ALS Spectrum MND	5.5
SRR12167721	RNA-Seq	250	15235641500	PRJNA644618	SAMN15465603	7816236908	GEO	public	fastq,sra	gs,ncbi,s3	gs.US,ncbi.public,s3.us-east-1	SRX8682498	GSM4659634	Illumina HiSeq 2500	Manual KAPA Total	PAIRED	cDNA	TRANSCRIPTOMIC	Homo sapiens	ILLUMINA	Target ALS PM core	2020-10-20T00:00:00Z	CGND-HRA-00681	GSM4659634	Cortex Motor Lateral	SRP270799	NEUZK186ZK4	Cortex Motor Lateral	ALS Spectrum MND	4.8
SRR12167885	RNA-Seq	200	4726100000	PRJNA644618	SAMN15466826	1478846689	GEO	public	fastq,sra	gs,ncbi,s3	gs.US,ncbi.public,s3.us-east-1	SRX8682295	GSM4659987	Illumina NovaSeq 6000	Automated KAPA Total	PAIRED	cDNA	TRANSCRIPTOMIC	Homo sapiens	ILLUMINA	Target ALS PM core	2020-10-20T00:00:00Z	CGND-HRA-00115	GSM4659987	Cortex Frontal	SRP270799	JHU19	Cortex Frontal	ALS Spectrum MND	3.2
SRR12167903	RNA-Seq	200	6231521400	PRJNA644618	SAMN15466817	1938993549	GEO	public	fastq,sra	gs,ncbi,s3	gs.US,ncbi.public,s3.us-east-1	SRX8682430	GSM4659996	Illumina NovaSeq 6000	Automated KAPA Total	PAIRED	cDNA	TRANSCRIPTOMIC	Homo sapiens	ILLUMINA	Target ALS PM core	2020-10-20T00:00:00Z	CGND-HRA-00147	GSM4659996	Cortex Motor Unspecified	SRP270799	JHU51	Cortex Motor Unspecified	ALS Spectrum MND	2.4
SRR12167907	RNA-Seq	200	5599314200	PRJNA644618	SAMN15466815	1748634925	GEO	public	fastq,sra	gs,ncbi,s3	gs.US,ncbi.public,s3.us-east-1	SRX8682432	GSM4659998	Illumina NovaSeq 6000	Automated KAPA Total	PAIRED	cDNA	TRANSCRIPTOMIC	Homo sapiens	ILLUMINA	Target ALS PM core	2020-10-20T00:00:00Z	CGND-HRA-00257-2	GSM4659998	Cortex Motor Medial	SRP270799	NEULH901PYF	Cortex Motor Medial	ALS Spectrum MND	5.4
SRR12167913	RNA-Seq	200	6186297200	PRJNA644618	SAMN15466812	1923935224	GEO	public	fastq,sra	gs,ncbi,s3	gs.US,ncbi.public,s3.us-east-1	SRX8682435	GSM4660001	Illumina NovaSeq 6000	Automated KAPA Total	PAIRED	cDNA	TRANSCRIPTOMIC	Homo sapiens	ILLUMINA	Target ALS PM core	2020-10-20T00:00:00Z	CGND-HRA-00461	GSM4660001	Cortex Motor Medial	SRP270799	NEUEF856BLV	Cortex Motor Medial	ALS Spectrum MND	7.9
SRR12167915	RNA-Seq	200	4496362800	PRJNA644618	SAMN15466811	1393679979	GEO	public	fastq,sra	gs,ncbi,s3	gs.US,ncbi.public,s3.us-east-1	SRX8682436	GSM4660002	Illumina NovaSeq 6000	Automated KAPA Total	PAIRED	cDNA	TRANSCRIPTOMIC	Homo sapiens	ILLUMINA	Target ALS PM core	2020-10-20T00:00:00Z	CGND-HRA-00462	GSM4660002	Cortex Motor Lateral	SRP270799	NEUEF856BLV	Cortex Motor Lateral	ALS Spectrum MND	7
SRR12167935	RNA-Seq	200	5050138800	PRJNA644618	SAMN15466944	1585279191	GEO	public	fastq,sra	gs,ncbi,s3	gs.US,ncbi.public,s3.us-east-1	SRX8682510	GSM4660012	Illumina NovaSeq 6000	Automated KAPA Total	PAIRED	cDNA	TRANSCRIPTOMIC	Homo sapiens	ILLUMINA	Target ALS PM core	2020-10-20T00:00:00Z	CGND-HRA-00482	GSM4660012	Cortex Motor Medial	SRP270799	NEUFE255AG2	Cortex Motor Medial	ALS Spectrum MND	7
SRR12167937	RNA-Seq	200	5563153000	PRJNA644618	SAMN15466939	1745589093	GEO	public	fastq,sra	gs,ncbi,s3	gs.US,ncbi.public,s3.us-east-1	SRX8682511	GSM4660013	Illumina NovaSeq 6000	Automated KAPA Total	PAIRED	cDNA	TRANSCRIPTOMIC	Homo sapiens	ILLUMINA	Target ALS PM core	2020-10-20T00:00:00Z	CGND-HRA-00483	GSM4660013	Cortex Motor Lateral	SRP270799	NEUFE255AG2	Cortex Motor Lateral	ALS Spectrum MND	6.4
SRR12167943	RNA-Seq	200	5597770600	PRJNA644618	SAMN15466936	1745353230	GEO	public	fastq,sra	gs,ncbi,s3	gs.US,ncbi.public,s3.us-east-1	SRX8682514	GSM4660016	Illumina NovaSeq 6000	Automated KAPA Total	PAIRED	cDNA	TRANSCRIPTOMIC	Homo sapiens	ILLUMINA	Target ALS PM core	2020-10-20T00:00:00Z	CGND-HRA-00488	GSM4660016	Cortex Motor Medial	SRP270799	NEUFF179PPT	Cortex Motor Medial	ALS Spectrum MND	7.3
SRR12167945	RNA-Seq	200	5837259600	PRJNA644618	SAMN15466935	1828513852	GEO	public	fastq,sra	gs,ncbi,s3	gs.US,ncbi.public,s3.us-east-1	SRX8682515	GSM4660017	Illumina NovaSeq 6000	Automated KAPA Total	PAIRED	cDNA	TRANSCRIPTOMIC	Homo sapiens	ILLUMINA	Target ALS PM core	2020-10-20T00:00:00Z	CGND-HRA-00489	GSM4660017	Cortex Motor Lateral	SRP270799	NEUFF179PPT	Cortex Motor Lateral	ALS Spectrum MND	6.6
SRR12167951	RNA-Seq	200	4607582800	PRJNA644618	SAMN15466932	1434033570	GEO	public	fastq,sra	gs,ncbi,s3	gs.US,ncbi.public,s3.us-east-1	SRX8682518	GSM4660020	Illumina NovaSeq 6000	Automated KAPA Total	PAIRED	cDNA	TRANSCRIPTOMIC	Homo sapiens	ILLUMINA	Target ALS PM core	2020-10-20T00:00:00Z	CGND-HRA-00627	GSM4660020	Cortex Motor Medial	SRP270799	NEUMK638LUX	Cortex Motor Medial	ALS Spectrum MND	4.7
SRR12167953	RNA-Seq	200	4636730000	PRJNA644618	SAMN15467490	1475249974	GEO	public	fastq,sra	gs,ncbi,s3	gs.US,ncbi.public,s3.us-east-1	SRX8682519	GSM4660021	Illumina NovaSeq 6000	Automated KAPA Total	PAIRED	cDNA	TRANSCRIPTOMIC	Homo sapiens	ILLUMINA	Target ALS PM core	2020-10-20T00:00:00Z	CGND-HRA-00628	GSM4660021	Cortex Motor Lateral	SRP270799	NEUMK638LUX	Cortex Motor Lateral	ALS Spectrum MND	5.7
SRR12167963	RNA-Seq	200	4644223800	PRJNA644618	SAMN15467485	1467604321	GEO	public	fastq,sra	gs,ncbi,s3	gs.US,ncbi.public,s3.us-east-1	SRX8682588	GSM4660026	Illumina NovaSeq 6000	Automated KAPA Total	PAIRED	cDNA	TRANSCRIPTOMIC	Homo sapiens	ILLUMINA	Target ALS PM core	2020-10-20T00:00:00Z	CGND-HRA-00677	GSM4660026	Cortex Motor Medial	SRP270799	NEUWL993GU2	Cortex Motor Medial	ALS Spectrum MND	4.2
SRR12167965	RNA-Seq	200	4763481800	PRJNA644618	SAMN15467484	1481249153	GEO	public	fastq,sra	gs,ncbi,s3	gs.US,ncbi.public,s3.us-east-1	SRX8682589	GSM4660027	Illumina NovaSeq 6000	Automated KAPA Total	PAIRED	cDNA	TRANSCRIPTOMIC	Homo sapiens	ILLUMINA	Target ALS PM core	2020-10-20T00:00:00Z	CGND-HRA-00678	GSM4660027	Cortex Motor Lateral	SRP270799	NEUWL993GU2	Cortex Motor Lateral	ALS Spectrum MND	4.2
SRR12167973	RNA-Seq	200	4388163200	PRJNA644618	SAMN15467561	1374771107	GEO	public	fastq,sra	gs,ncbi,s3	gs.US,ncbi.public,s3.us-east-1	SRX8682593	GSM4660031	Illumina NovaSeq 6000	Automated KAPA Total	PAIRED	cDNA	TRANSCRIPTOMIC	Homo sapiens	ILLUMINA	Target ALS PM core	2020-10-20T00:00:00Z	CGND-HRA-00747	GSM4660031	Cortex Motor Medial	SRP270799	NEUAY067UTB	Cortex Motor Medial	ALS Spectrum MND	6.8
SRR12167975	RNA-Seq	200	4445646000	PRJNA644618	SAMN15467560	1415467292	GEO	public	fastq,sra	gs,ncbi,s3	gs.US,ncbi.public,s3.us-east-1	SRX8682594	GSM4660032	Illumina NovaSeq 6000	Automated KAPA Total	PAIRED	cDNA	TRANSCRIPTOMIC	Homo sapiens	ILLUMINA	Target ALS PM core	2020-10-20T00:00:00Z	CGND-HRA-00748	GSM4660032	Cortex Motor Lateral	SRP270799	NEUAY067UTB	Cortex Motor Lateral	ALS Spectrum MND	6.4

## Sheet: HC MetaData
Run	Assay.Type	AvgSpotLen	Bases	BioProject	BioSample	Bytes	Center.Name	Consent	DATASTORE.filetype	DATASTORE.provider	DATASTORE.region	Experiment	GEO_Accession..exp.	Instrument	library_preparation_method	LibraryLayout	LibrarySelection	LibrarySource	Organism	Platform	project	ReleaseDate	sample_id_alt	Sample.Name	source_name	SRA.Study	Subject_ID	tissue	Group	RIN
SRR12165859	RNA-Seq	200	12684289000	PRJNA644618	SAMN15467023	3953604849	GEO	public	fastq,sra	gs,ncbi,s3	gs.US,ncbi.public,s3.us-east-1	SRX8681296	GSM4659758	Illumina NovaSeq 6000	Automated KAPA Total	PAIRED	cDNA	TRANSCRIPTOMIC	Homo sapiens	ILLUMINA	NYGC ALS Consortium	2020-10-20T00:00:00Z	CGND-HRA-00914	GSM4659758	Cortex Frontal	SRP270799	PF-UCL-43	Cortex Frontal	Non-Neurological Control	7.9
SRR12166088	RNA-Seq	250	9620536250	PRJNA644618	SAMN15465714	5104512778	GEO	public	fastq,sra	gs,ncbi,s3	gs.US,ncbi.public,s3.us-east-1	SRX8681738	GSM4659460	Illumina HiSeq 2500	Manual KAPA Total	PAIRED	cDNA	TRANSCRIPTOMIC	Homo sapiens	ILLUMINA	Target ALS PM core	2020-10-20T00:00:00Z	CGND-HRA-00594	GSM4659460	Cortex Motor Medial	SRP270799	NEUDA151YMK	Cortex Motor Medial	Non-Neurological Control	5.4
SRR12166096	RNA-Seq	250	14458478750	PRJNA644618	SAMN15465705	7892255344	GEO	public	fastq,sra	gs,ncbi,s3	gs.US,ncbi.public,s3.us-east-1	SRX8681746	GSM4659468	Illumina HiSeq 2500	Manual KAPA Total	PAIRED	cDNA	TRANSCRIPTOMIC	Homo sapiens	ILLUMINA	Target ALS PM core	2020-10-20T00:00:00Z	CGND-HRA-01185	GSM4659468	Cortex Frontal	SRP270799	NEUGJ583BEE	Cortex Frontal	Non-Neurological Control	4.5
SRR12166097	RNA-Seq	250	9513798000	PRJNA644618	SAMN15465704	5120228236	GEO	public	fastq,sra	gs,ncbi,s3	gs.US,ncbi.public,s3.us-east-1	SRX8681795	GSM4659469	Illumina HiSeq 2500	Manual KAPA Total	PAIRED	cDNA	TRANSCRIPTOMIC	Homo sapiens	ILLUMINA	Target ALS PM core	2020-10-20T00:00:00Z	CGND-HRA-01186	GSM4659469	Cortex Motor Medial	SRP270799	NEUGJ583BEE	Cortex Motor Medial	Non-Neurological Control	5
SRR12166098	RNA-Seq	250	11776796750	PRJNA644618	SAMN15465703	6363777738	GEO	public	fastq,sra	gs,ncbi,s3	gs.US,ncbi.public,s3.us-east-1	SRX8681796	GSM4659470	Illumina HiSeq 2500	Manual KAPA Total	PAIRED	cDNA	TRANSCRIPTOMIC	Homo sapiens	ILLUMINA	Target ALS PM core	2020-10-20T00:00:00Z	CGND-HRA-01187	GSM4659470	Cortex Motor Lateral	SRP270799	NEUGJ583BEE	Cortex Motor Lateral	Non-Neurological Control	5
SRR12166108	RNA-Seq	250	11774319000	PRJNA644618	SAMN15465780	6168649445	GEO	public	fastq,sra	gs,ncbi,s3	gs.US,ncbi.public,s3.us-east-1	SRX8681806	GSM4659480	Illumina HiSeq 2500	Manual KAPA Total	PAIRED	cDNA	TRANSCRIPTOMIC	Homo sapiens	ILLUMINA	Target ALS PM core	2020-10-20T00:00:00Z	CGND-HRA-01225	GSM4659480	Cortex Frontal	SRP270799	NEUHX090PGV	Cortex Frontal	Non-Neurological Control	5.2
SRR12166110	RNA-Seq	250	12406452000	PRJNA644618	SAMN15465638	6619220491	GEO	public	fastq,sra	gs,ncbi,s3	gs.US,ncbi.public,s3.us-east-1	SRX8681808	GSM4659482	Illumina HiSeq 2500	Manual KAPA Total	PAIRED	cDNA	TRANSCRIPTOMIC	Homo sapiens	ILLUMINA	Target ALS PM core	2020-10-20T00:00:00Z	CGND-HRA-01228	GSM4659482	Cortex Frontal	SRP270799	NEUUT049NND	Cortex Frontal	Non-Neurological Control	4.4
SRR12166184	RNA-Seq	200	6092775400	PRJNA644618	SAMN15467348	2035154757	GEO	public	fastq,sra	gs,ncbi,s3	gs.US,ncbi.public,s3.us-east-1	SRX8681540	GSM4660176	Illumina NovaSeq 6000	Automated KAPA Total	PAIRED	cDNA	TRANSCRIPTOMIC	Homo sapiens	ILLUMINA	NYGC ALS Consortium	2020-10-20T00:00:00Z	CGND-HRA-01925	GSM4660176	Cortex Frontal	SRP270799	91-CTRL-81	Cortex Frontal	Non-Neurological Control	5.1
SRR12166185	RNA-Seq	200	7203450400	PRJNA644618	SAMN15467347	2417772450	GEO	public	fastq,sra	gs,ncbi,s3	gs.US,ncbi.public,s3.us-east-1	SRX8681541	GSM4660177	Illumina NovaSeq 6000	Automated KAPA Total	PAIRED	cDNA	TRANSCRIPTOMIC	Homo sapiens	ILLUMINA	NYGC ALS Consortium	2020-10-20T00:00:00Z	CGND-HRA-01926	GSM4660177	Cortex Frontal	SRP270799	92-CTRL-25	Cortex Frontal	Non-Neurological Control	4.9
SRR12166187	RNA-Seq	200	7993534000	PRJNA644618	SAMN15467345	2648024341	GEO	public	fastq,sra	gs,ncbi,s3	gs.US,ncbi.public,s3.us-east-1	SRX8681543	GSM4660179	Illumina NovaSeq 6000	Automated KAPA Total	PAIRED	cDNA	TRANSCRIPTOMIC	Homo sapiens	ILLUMINA	NYGC ALS Consortium	2020-10-20T00:00:00Z	CGND-HRA-01929	GSM4660179	Cortex Frontal	SRP270799	94-CTRL-04	Cortex Frontal	Non-Neurological Control	6.2
SRR12166190	RNA-Seq	200	6448091800	PRJNA644618	SAMN15467342	2145265194	GEO	public	fastq,sra	gs,ncbi,s3	gs.US,ncbi.public,s3.us-east-1	SRX8681546	GSM4660182	Illumina NovaSeq 6000	Automated KAPA Total	PAIRED	cDNA	TRANSCRIPTOMIC	Homo sapiens	ILLUMINA	NYGC ALS Consortium	2020-10-20T00:00:00Z	CGND-HRA-01933	GSM4660182	Cortex Frontal	SRP270799	98-CTRL-10	Cortex Frontal	Non-Neurological Control	5.6
SRR12166192	RNA-Seq	200	5875908400	PRJNA644618	SAMN15467340	1961817493	GEO	public	fastq,sra	gs,ncbi,s3	gs.US,ncbi.public,s3.us-east-1	SRX8681548	GSM4660184	Illumina NovaSeq 6000	Automated KAPA Total	PAIRED	cDNA	TRANSCRIPTOMIC	Homo sapiens	ILLUMINA	NYGC ALS Consortium	2020-10-20T00:00:00Z	CGND-HRA-01988	GSM4660184	Cortex Frontal	SRP270799	MSSM-JC-8	Cortex Frontal	Non-Neurological Control	5.3
SRR12166193	RNA-Seq	200	13585474200	PRJNA644618	SAMN15467339	4296438732	GEO	public	fastq,sra	gs,ncbi,s3	gs.US,ncbi.public,s3.us-east-1	SRX8681613	GSM4660185	Illumina NovaSeq 6000	Automated KAPA Total	PAIRED	cDNA	TRANSCRIPTOMIC	Homo sapiens	ILLUMINA	NYGC ALS Consortium	2020-10-20T00:00:00Z	CGND-HRA-01989	GSM4660185	Cortex Motor Lateral	SRP270799	MSSM-JC-8	Cortex Motor Lateral	Non-Neurological Control	5.2
SRR12166194	RNA-Seq	200	10257855600	PRJNA644618	SAMN15467338	3261933927	GEO	public	fastq,sra	gs,ncbi,s3	gs.US,ncbi.public,s3.us-east-1	SRX8681614	GSM4660186	Illumina NovaSeq 6000	Automated KAPA Total	PAIRED	cDNA	TRANSCRIPTOMIC	Homo sapiens	ILLUMINA	NYGC ALS Consortium	2020-10-20T00:00:00Z	CGND-HRA-01990	GSM4660186	Cortex Motor Medial	SRP270799	MSSM-JC-8	Cortex Motor Medial	Non-Neurological Control	5.3
SRR12166221	RNA-Seq	200	7261274200	PRJNA644618	SAMN15467405	2448087136	GEO	public	fastq,sra	gs,ncbi,s3	gs.US,ncbi.public,s3.us-east-1	SRX8681705	GSM4660213	Illumina NovaSeq 6000	Automated KAPA Total	PAIRED	cDNA	TRANSCRIPTOMIC	Homo sapiens	ILLUMINA	NYGC ALS Consortium	2020-10-20T00:00:00Z	CGND-HRA-02041	GSM4660213	Cortex Frontal	SRP270799	MSSM-JC-25	Cortex Frontal	Non-Neurological Control	8
SRR12166268	RNA-Seq	200	12430128200	PRJNA644618	SAMN15467354	4033668617	GEO	public	fastq,sra	gs,ncbi,s3	gs.US,ncbi.public,s3.us-east-1	SRX8681900	GSM4660260	Illumina NovaSeq 6000	Automated KAPA Total	PAIRED	cDNA	TRANSCRIPTOMIC	Homo sapiens	ILLUMINA	NYGC ALS Consortium	2020-10-20T00:00:00Z	CGND-HRA-01935	GSM4660260	Cortex Frontal	SRP270799	98-CTRL-59	Cortex Frontal	Non-Neurological Control	5
SRR12166271	RNA-Seq	200	7787710200	PRJNA644618	SAMN15467351	2496957533	GEO	public	fastq,sra	gs,ncbi,s3	gs.US,ncbi.public,s3.us-east-1	SRX8681903	GSM4660263	Illumina NovaSeq 6000	Automated KAPA Total	PAIRED	cDNA	TRANSCRIPTOMIC	Homo sapiens	ILLUMINA	NYGC ALS Consortium	2020-10-20T00:00:00Z	CGND-HRA-01938	GSM4660263	Cortex Frontal	SRP270799	00-CTRL-97	Cortex Frontal	Non-Neurological Control	6
SRR12166290	RNA-Seq	200	9581839400	PRJNA644618	SAMN15467307	3016031825	GEO	public	fastq,sra	gs,ncbi,s3	gs.US,ncbi.public,s3.us-east-1	SRX8682018	GSM4660282	Illumina NovaSeq 6000	Automated KAPA Total	PAIRED	cDNA	TRANSCRIPTOMIC	Homo sapiens	ILLUMINA	NYGC ALS Consortium	2020-10-20T00:00:00Z	CGND-HRA-02036	GSM4660282	Cortex Frontal	SRP270799	MSSM-JC-24	Cortex Frontal	Non-Neurological Control	6.2
SRR12166291	RNA-Seq	200	7580043600	PRJNA644618	SAMN15467306	2400817693	GEO	public	fastq,sra	gs,ncbi,s3	gs.US,ncbi.public,s3.us-east-1	SRX8682019	GSM4660283	Illumina NovaSeq 6000	Automated KAPA Total	PAIRED	cDNA	TRANSCRIPTOMIC	Homo sapiens	ILLUMINA	NYGC ALS Consortium	2020-10-20T00:00:00Z	CGND-HRA-02037	GSM4660283	Cortex Motor Lateral	SRP270799	MSSM-JC-24	Cortex Motor Lateral	Non-Neurological Control	6.3
SRR12166292	RNA-Seq	200	7645108800	PRJNA644618	SAMN15467302	2422986284	GEO	public	fastq,sra	gs,ncbi,s3	gs.US,ncbi.public,s3.us-east-1	SRX8682020	GSM4660284	Illumina NovaSeq 6000	Automated KAPA Total	PAIRED	cDNA	TRANSCRIPTOMIC	Homo sapiens	ILLUMINA	NYGC ALS Consortium	2020-10-20T00:00:00Z	CGND-HRA-02038	GSM4660284	Cortex Motor Medial	SRP270799	MSSM-JC-24	Cortex Motor Medial	Non-Neurological Control	6.5
SRR12166355	RNA-Seq	200	4442684600	PRJNA644618	SAMN15465654	1381933835	GEO	public	fastq,sra	gs,ncbi,s3	gs.US,ncbi.public,s3.us-east-1	SRX8682574	GSM4659646	Illumina NovaSeq 6000	Automated KAPA Total	PAIRED	cDNA	TRANSCRIPTOMIC	Homo sapiens	ILLUMINA	NYGC ALS Consortium	2020-10-20T00:00:00Z	CGND-HRA-00769	GSM4659646	Cortex Frontal	SRP270799	PF-UCL-5	Cortex Frontal	Non-Neurological Control	6.9
SRR12166387	RNA-Seq	200	4561530200	PRJNA644618	SAMN15467141	1406532382	GEO	public	fastq,sra	gs,ncbi,s3	gs.US,ncbi.public,s3.us-east-1	SRX8682654	GSM4659662	Illumina NovaSeq 6000	Automated KAPA Total	PAIRED	cDNA	TRANSCRIPTOMIC	Homo sapiens	ILLUMINA	NYGC ALS Consortium	2020-10-20T00:00:00Z	CGND-HRA-00811	GSM4659662	Cortex Frontal	SRP270799	PF-UCL-15	Cortex Frontal	Non-Neurological Control	6.5
SRR12166405	RNA-Seq	200	4390125600	PRJNA644618	SAMN15467132	1378786680	GEO	public	fastq,sra	gs,ncbi,s3	gs.US,ncbi.public,s3.us-east-1	SRX8682663	GSM4659671	Illumina NovaSeq 6000	Automated KAPA Total	PAIRED	cDNA	TRANSCRIPTOMIC	Homo sapiens	ILLUMINA	NYGC ALS Consortium	2020-10-20T00:00:00Z	CGND-HRA-00820	GSM4659671	Cortex Frontal	SRP270799	PF-UCL-17	Cortex Frontal	Non-Neurological Control	6.1
SRR12166435	RNA-Seq	200	10104040000	PRJNA644618	SAMN15467329	3218269337	GEO	public	fastq,sra	gs,ncbi,s3	gs.US,ncbi.public,s3.us-east-1	SRX8682305	GSM4660347	Illumina NovaSeq 6000	Automated KAPA Total	PAIRED	cDNA	TRANSCRIPTOMIC	Homo sapiens	ILLUMINA	NYGC ALS Consortium	2020-10-20T00:00:00Z	CGND-HRA-01956	GSM4660347	Cortex Frontal	SRP270799	10-CTRL-83	Cortex Frontal	Non-Neurological Control	5.4
SRR12166440	RNA-Seq	200	9515183400	PRJNA644618	SAMN15467324	3033146278	GEO	public	fastq,sra	gs,ncbi,s3	gs.US,ncbi.public,s3.us-east-1	SRX8682310	GSM4660352	Illumina NovaSeq 6000	Automated KAPA Total	PAIRED	cDNA	TRANSCRIPTOMIC	Homo sapiens	ILLUMINA	NYGC ALS Consortium	2020-10-20T00:00:00Z	CGND-HRA-01966	GSM4660352	Cortex Frontal	SRP270799	11-CTRL-43	Cortex Frontal	Non-Neurological Control	2
SRR12166444	RNA-Seq	200	8647079600	PRJNA644618	SAMN15467218	2720128848	GEO	public	fastq,sra	gs,ncbi,s3	gs.US,ncbi.public,s3.us-east-1	SRX8682314	GSM4660356	Illumina NovaSeq 6000	Automated KAPA Total	PAIRED	cDNA	TRANSCRIPTOMIC	Homo sapiens	ILLUMINA	NYGC ALS Consortium	2020-10-20T00:00:00Z	CGND-HRA-02054	GSM4660356	Cortex Frontal	SRP270799	MSSM-JC-30	Cortex Frontal	Non-Neurological Control	7
SRR12166445	RNA-Seq	200	11005682800	PRJNA644618	SAMN15467217	3480166202	GEO	public	fastq,sra	gs,ncbi,s3	gs.US,ncbi.public,s3.us-east-1	SRX8682315	GSM4660357	Illumina NovaSeq 6000	Automated KAPA Total	PAIRED	cDNA	TRANSCRIPTOMIC	Homo sapiens	ILLUMINA	NYGC ALS Consortium	2020-10-20T00:00:00Z	CGND-HRA-02055	GSM4660357	Cortex Motor Lateral	SRP270799	MSSM-JC-30	Cortex Motor Lateral	Non-Neurological Control	5.8
SRR12166446	RNA-Seq	200	10358544000	PRJNA644618	SAMN15467216	3293714417	GEO	public	fastq,sra	gs,ncbi,s3	gs.US,ncbi.public,s3.us-east-1	SRX8682316	GSM4660358	Illumina NovaSeq 6000	Automated KAPA Total	PAIRED	cDNA	TRANSCRIPTOMIC	Homo sapiens	ILLUMINA	NYGC ALS Consortium	2020-10-20T00:00:00Z	CGND-HRA-02056	GSM4660358	Cortex Motor Medial	SRP270799	MSSM-JC-30	Cortex Motor Medial	Non-Neurological Control	5.6
SRR12166458	RNA-Seq	200	10951868200	PRJNA644618	SAMN15467202	3498298811	GEO	public	fastq,sra	gs,ncbi,s3	gs.US,ncbi.public,s3.us-east-1	SRX8682374	GSM4660370	Illumina NovaSeq 6000	Automated KAPA Total	PAIRED	cDNA	TRANSCRIPTOMIC	Homo sapiens	ILLUMINA	NYGC ALS Consortium	2020-10-20T00:00:00Z	CGND-HRA-02093	GSM4660370	Cortex Motor Lateral	SRP270799	MSSM-JC-41	Cortex Motor Lateral	Non-Neurological Control	6.5
SRR12166459	RNA-Seq	200	11536054600	PRJNA644618	SAMN15467207	3656076273	GEO	public	fastq,sra	gs,ncbi,s3	gs.US,ncbi.public,s3.us-east-1	SRX8682375	GSM4660371	Illumina NovaSeq 6000	Automated KAPA Total	PAIRED	cDNA	TRANSCRIPTOMIC	Homo sapiens	ILLUMINA	NYGC ALS Consortium	2020-10-20T00:00:00Z	CGND-HRA-02097	GSM4660371	Cortex Frontal	SRP270799	MSSM-JC-42	Cortex Frontal	Non-Neurological Control	3.7
SRR12166464	RNA-Seq	200	11735272000	PRJNA644618	SAMN15467198	3715668724	GEO	public	fastq,sra	gs,ncbi,s3	gs.US,ncbi.public,s3.us-east-1	SRX8682444	GSM4660376	Illumina NovaSeq 6000	Automated KAPA Total	PAIRED	cDNA	TRANSCRIPTOMIC	Homo sapiens	ILLUMINA	NYGC ALS Consortium	2020-10-20T00:00:00Z	CGND-HRA-02105	GSM4660376	Cortex Frontal	SRP270799	MSSM-JC-46	Cortex Frontal	Non-Neurological Control	6
SRR12166465	RNA-Seq	200	10923751200	PRJNA644618	SAMN15467197	3447087289	GEO	public	fastq,sra	gs,ncbi,s3	gs.US,ncbi.public,s3.us-east-1	SRX8682445	GSM4660377	Illumina NovaSeq 6000	Automated KAPA Total	PAIRED	cDNA	TRANSCRIPTOMIC	Homo sapiens	ILLUMINA	NYGC ALS Consortium	2020-10-20T00:00:00Z	CGND-HRA-02106	GSM4660377	Cortex Motor Lateral	SRP270799	MSSM-JC-46	Cortex Motor Lateral	Non-Neurological Control	6.9
SRR12166494	RNA-Seq	200	9730647200	PRJNA644618	SAMN15468158	2970743071	GEO	public	fastq,sra	gs,ncbi,s3	gs.US,ncbi.public,s3.us-east-1	SRX8682538	GSM4660406	Illumina NovaSeq 6000	Automated KAPA Total	PAIRED	cDNA	TRANSCRIPTOMIC	Homo sapiens	ILLUMINA	NYGC ALS Consortium	2020-10-20T00:00:00Z	CGND-HRA-01908	GSM4660406	Cortex Frontal	SRP270799	17-225-99	Cortex Frontal	Non-Neurological Control	3.3
SRR12166510	RNA-Seq	200	11968963200	PRJNA644618	SAMN15468090	3736638786	GEO	public	fastq,sra	gs,ncbi,s3	gs.US,ncbi.public,s3.us-east-1	SRX8682618	GSM4660422	Illumina NovaSeq 6000	Automated KAPA Total	PAIRED	cDNA	TRANSCRIPTOMIC	Homo sapiens	ILLUMINA	NYGC ALS Consortium	2020-10-20T00:00:00Z	CGND-HRA-01963	GSM4660422	Cortex Frontal	SRP270799	11-CTRL-20	Cortex Frontal	Non-Neurological Control	5.9
SRR12166523	RNA-Seq	200	8883283400	PRJNA644618	SAMN15468077	2698258193	GEO	public	fastq,sra	gs,ncbi,s3	gs.US,ncbi.public,s3.us-east-1	SRX8682695	GSM4660435	Illumina NovaSeq 6000	Automated KAPA Total	PAIRED	cDNA	TRANSCRIPTOMIC	Homo sapiens	ILLUMINA	NYGC ALS Consortium	2020-10-20T00:00:00Z	CGND-HRA-02107	GSM4660435	Cortex Motor Medial	SRP270799	MSSM-JC-46	Cortex Motor Medial	Non-Neurological Control	6.6
SRR12166530	RNA-Seq	200	10633163000	PRJNA644618	SAMN15468070	3186970732	GEO	public	fastq,sra	gs,ncbi,s3	gs.US,ncbi.public,s3.us-east-1	SRX8682766	GSM4660442	Illumina NovaSeq 6000	Automated KAPA Total	PAIRED	cDNA	TRANSCRIPTOMIC	Homo sapiens	ILLUMINA	NYGC ALS Consortium	2020-10-20T00:00:00Z	CGND-HRA-02127	GSM4660442	Cortex Motor Lateral	SRP270799	MSSM-JC-53	Cortex Motor Lateral	Non-Neurological Control	5.6
SRR12166531	RNA-Seq	200	10212279200	PRJNA644618	SAMN15468176	3071730315	GEO	public	fastq,sra	gs,ncbi,s3	gs.US,ncbi.public,s3.us-east-1	SRX8682767	GSM4660443	Illumina NovaSeq 6000	Automated KAPA Total	PAIRED	cDNA	TRANSCRIPTOMIC	Homo sapiens	ILLUMINA	NYGC ALS Consortium	2020-10-20T00:00:00Z	CGND-HRA-02128	GSM4660443	Cortex Motor Medial	SRP270799	MSSM-JC-53	Cortex Motor Medial	Non-Neurological Control	5.4
SRR12166550	RNA-Seq	200	10962541800	PRJNA644618	SAMN15468110	3524196674	GEO	public	fastq,sra	gs,ncbi,s3	gs.US,ncbi.public,s3.us-east-1	SRX8682850	GSM4660462	Illumina NovaSeq 6000	Automated KAPA Total	PAIRED	cDNA	TRANSCRIPTOMIC	Homo sapiens	ILLUMINA	Target ALS PM core	2020-10-20T00:00:00Z	CGND-HRA-01180	GSM4660462	Cortex Motor Medial	SRP270799	NEUEP010ZFE	Cortex Motor Medial	Non-Neurological Control	6
SRR12166551	RNA-Seq	200	8571890400	PRJNA644618	SAMN15468109	2781113986	GEO	public	fastq,sra	gs,ncbi,s3	gs.US,ncbi.public,s3.us-east-1	SRX8682851	GSM4660463	Illumina NovaSeq 6000	Automated KAPA Total	PAIRED	cDNA	TRANSCRIPTOMIC	Homo sapiens	ILLUMINA	Target ALS PM core	2020-10-20T00:00:00Z	CGND-HRA-01181	GSM4660463	Cortex Motor Lateral	SRP270799	NEUEP010ZFE	Cortex Motor Lateral	Non-Neurological Control	6.7
SRR12166569	RNA-Seq	200	9993978200	PRJNA644618	SAMN15468023	3241608056	GEO	public	fastq,sra	gs,ncbi,s3	gs.US,ncbi.public,s3.us-east-1	SRX8682933	GSM4660481	Illumina NovaSeq 6000	Automated KAPA Total	PAIRED	cDNA	TRANSCRIPTOMIC	Homo sapiens	ILLUMINA	Target ALS PM core	2020-10-20T00:00:00Z	CGND-HRA-01312	GSM4660481	Cortex Motor Medial	SRP270799	NEUXW599BNC	Cortex Motor Medial	Non-Neurological Control	6
SRR12166570	RNA-Seq	200	9113381600	PRJNA644618	SAMN15468022	2940779861	GEO	public	fastq,sra	gs,ncbi,s3	gs.US,ncbi.public,s3.us-east-1	SRX8682934	GSM4660482	Illumina NovaSeq 6000	Automated KAPA Total	PAIRED	cDNA	TRANSCRIPTOMIC	Homo sapiens	ILLUMINA	Target ALS PM core	2020-10-20T00:00:00Z	CGND-HRA-01313	GSM4660482	Cortex Motor Lateral	SRP270799	NEUXW599BNC	Cortex Motor Lateral	Non-Neurological Control	6.3
SRR12166573	RNA-Seq	200	10737567800	PRJNA644618	SAMN15468146	3491115991	GEO	public	fastq,sra	gs,ncbi,s3	gs.US,ncbi.public,s3.us-east-1	SRX8682937	GSM4660485	Illumina NovaSeq 6000	Automated KAPA Total	PAIRED	cDNA	TRANSCRIPTOMIC	Homo sapiens	ILLUMINA	Target ALS PM core	2020-10-20T00:00:00Z	CGND-HRA-01316	GSM4660485	Cortex Frontal	SRP270799	NEUXW599BNC	Cortex Frontal	Non-Neurological Control	6.6
SRR12166587	RNA-Seq	200	8507796000	PRJNA644618	SAMN15468133	2891760616	GEO	public	fastq,sra	gs,ncbi,s3	gs.US,ncbi.public,s3.us-east-1	SRX8681177	GSM4660499	Illumina NovaSeq 6000	Automated KAPA Total	PAIRED	cDNA	TRANSCRIPTOMIC	Homo sapiens	ILLUMINA	Target ALS PM core	2020-10-20T00:00:00Z	CGND-HRA-01381	GSM4660499	Cortex Motor Lateral	SRP270799	NEUWD570BTK	Cortex Motor Lateral	Non-Neurological Control	5.8
SRR12166753	RNA-Seq	200	13337390000	PRJNA644618	SAMN15467016	4158709642	GEO	public	fastq,sra	gs,ncbi,s3	gs.US,ncbi.public,s3.us-east-1	SRX8681303	GSM4659765	Illumina NovaSeq 6000	Automated KAPA Total	PAIRED	cDNA	TRANSCRIPTOMIC	Homo sapiens	ILLUMINA	NYGC ALS Consortium	2020-10-20T00:00:00Z	CGND-HRA-00921	GSM4659765	Cortex Frontal	SRP270799	PF-UCL-45	Cortex Frontal	Non-Neurological Control	6
SRR12166759	RNA-Seq	200	12332678400	PRJNA644618	SAMN15467012	3877612946	GEO	public	fastq,sra	gs,ncbi,s3	gs.US,ncbi.public,s3.us-east-1	SRX8681306	GSM4659768	Illumina NovaSeq 6000	Automated KAPA Total	PAIRED	cDNA	TRANSCRIPTOMIC	Homo sapiens	ILLUMINA	NYGC ALS Consortium	2020-10-20T00:00:00Z	CGND-HRA-00930	GSM4659768	Cortex Frontal	SRP270799	PF-UCL-47	Cortex Frontal	Non-Neurological Control	7
SRR12166775	RNA-Seq	200	12017226400	PRJNA644618	SAMN15467005	3768668214	GEO	public	fastq,sra	gs,ncbi,s3	gs.US,ncbi.public,s3.us-east-1	SRX8681362	GSM4659776	Illumina NovaSeq 6000	Automated KAPA Total	PAIRED	cDNA	TRANSCRIPTOMIC	Homo sapiens	ILLUMINA	NYGC ALS Consortium	2020-10-20T00:00:00Z	CGND-HRA-00939	GSM4659776	Cortex Frontal	SRP270799	PF-UCL-49	Cortex Frontal	Non-Neurological Control	5.6
SRR12166823	RNA-Seq	200	15013337400	PRJNA644618	SAMN15467093	4711882086	GEO	public	fastq,sra	gs,ncbi,s3	gs.US,ncbi.public,s3.us-east-1	SRX8681450	GSM4659800	Illumina NovaSeq 6000	Automated KAPA Total	PAIRED	cDNA	TRANSCRIPTOMIC	Homo sapiens	ILLUMINA	NYGC ALS Consortium	2020-10-20T00:00:00Z	CGND-HRA-00964	GSM4659800	Cortex Frontal	SRP270799	PF-UCL-57	Cortex Frontal	Non-Neurological Control	6.8
SRR12167000	RNA-Seq	200	19869138200	PRJNA644618	SAMN15467843	6242625516	GEO	public	fastq,sra	gs,ncbi,s3	gs.US,ncbi.public,s3.us-east-1	SRX8682328	GSM4660752	Illumina NovaSeq 6000	Automated KAPA Total	PAIRED	cDNA	TRANSCRIPTOMIC	Homo sapiens	ILLUMINA	Target ALS PM core	2020-10-20T00:00:00Z	CGND-HRA-01976	GSM4660752	Cortex Frontal	SRP270799	NEUGV102NYT	Cortex Frontal	Non-Neurological Control	2.9
SRR12167102	RNA-Seq	250	10946999000	PRJNA644618	SAMN15465699	5633987062	GEO	public	fastq,sra	gs,ncbi,s3	gs.US,ncbi.public,s3.us-east-1	SRX8681932	GSM4659512	Illumina HiSeq 2500	Manual KAPA Total	PAIRED	cDNA	TRANSCRIPTOMIC	Homo sapiens	ILLUMINA	Target ALS PM core	2020-10-20T00:00:00Z	CGND-HRA-01258	GSM4659512	Cortex Frontal	SRP270799	NEUDA151YMK	Cortex Frontal	Non-Neurological Control	5.3
SRR12167104	RNA-Seq	250	9737799250	PRJNA644618	SAMN15465697	5116396421	GEO	public	fastq,sra	gs,ncbi,s3	gs.US,ncbi.public,s3.us-east-1	SRX8681934	GSM4659514	Illumina HiSeq 2500	Manual KAPA Total	PAIRED	cDNA	TRANSCRIPTOMIC	Homo sapiens	ILLUMINA	Target ALS PM core	2020-10-20T00:00:00Z	CGND-HRA-01260	GSM4659514	Cortex Frontal	SRP270799	NEUJB238MJR	Cortex Frontal	Non-Neurological Control	4.9
SRR12167141	RNA-Seq	250	13906364750	PRJNA644618	SAMN15465660	7900780287	GEO	public	fastq,sra	gs,ncbi,s3	gs.US,ncbi.public,s3.us-east-1	SRX8682113	GSM4659551	Illumina HiSeq 2500	Manual KAPA Total	PAIRED	cDNA	TRANSCRIPTOMIC	Homo sapiens	ILLUMINA	NYGC ALS Consortium	2020-10-20T00:00:00Z	CGND-HRA-00989	GSM4659551	Cortex Frontal	SRP270799	PF-UCL-63	Cortex Frontal	Non-Neurological Control	5.7
SRR12167145	RNA-Seq	250	14311355000	PRJNA644618	SAMN15465656	7135904272	GEO	public	fastq,sra	gs,ncbi,s3	gs.US,ncbi.public,s3.us-east-1	SRX8682117	GSM4659555	Illumina HiSeq 2500	Manual KAPA Total	PAIRED	cDNA	TRANSCRIPTOMIC	Homo sapiens	ILLUMINA	Target ALS PM core	2020-10-20T00:00:00Z	CGND-HRA-00476	GSM4659555	Cortex Frontal	SRP270799	NEUGY741GH8	Cortex Frontal	Non-Neurological Control	3.2
SRR12167179	RNA-Seq	250	9310895250	PRJNA644618	SAMN15467744	4957220529	GEO	public	fastq,sra	gs,ncbi,s3	gs.US,ncbi.public,s3.us-east-1	SRX8682793	GSM4660851	Illumina HiSeq 2500	Manual KAPA Total	PAIRED	cDNA	TRANSCRIPTOMIC	Homo sapiens	ILLUMINA	Target ALS PM core	2020-10-20T00:00:00Z	CGND-HRA-00021	GSM4660851	Cortex Frontal	SRP270799	NEUHC282LVJ	Cortex Frontal	Non-Neurological Control	6.1
SRR12167192	RNA-Seq	250	13419661000	PRJNA644618	SAMN15467730	7317398776	GEO	public	fastq,sra	gs,ncbi,s3	gs.US,ncbi.public,s3.us-east-1	SRX8682870	GSM4660864	Illumina HiSeq 2500	Manual KAPA Total	PAIRED	cDNA	TRANSCRIPTOMIC	Homo sapiens	ILLUMINA	Target ALS PM core	2020-10-20T00:00:00Z	CGND-HRA-00063	GSM4660864	Cortex Motor Medial	SRP270799	NEUHC282LVJ	Cortex Motor Medial	Non-Neurological Control	7.1
SRR12167200	RNA-Seq	250	13834648750	PRJNA644618	SAMN15467680	7332351881	GEO	public	fastq,sra	gs,ncbi,s3	gs.US,ncbi.public,s3.us-east-1	SRX8682942	GSM4660872	Illumina HiSeq 2500	Manual KAPA Total	PAIRED	cDNA	TRANSCRIPTOMIC	Homo sapiens	ILLUMINA	Target ALS PM core	2020-10-20T00:00:00Z	CGND-HRA-00091	GSM4660872	Cortex Motor Lateral	SRP270799	NEUHC282LVJ	Cortex Motor Lateral	Non-Neurological Control	7
SRR12167207	RNA-Seq	250	12170417500	PRJNA644618	SAMN15467673	6563934446	GEO	public	fastq,sra	gs,ncbi,s3	gs.US,ncbi.public,s3.us-east-1	SRX8682949	GSM4660879	Illumina HiSeq 2500	Manual KAPA Total	PAIRED	cDNA	TRANSCRIPTOMIC	Homo sapiens	ILLUMINA	Target ALS PM core	2020-10-20T00:00:00Z	CGND-HRA-00212	GSM4660879	Cortex Frontal	SRP270799	NEUHD481VCL	Cortex Frontal	Non-Neurological Control	7.5
SRR12167213	RNA-Seq	250	15175341500	PRJNA644618	SAMN15467767	8105763368	GEO	public	fastq,sra	gs,ncbi,s3	gs.US,ncbi.public,s3.us-east-1	SRX8681181	GSM4660885	Illumina HiSeq 2500	Manual KAPA Total	PAIRED	cDNA	TRANSCRIPTOMIC	Homo sapiens	ILLUMINA	Target ALS PM core	2020-10-20T00:00:00Z	CGND-HRA-00218	GSM4660885	Cortex Motor Medial	SRP270799	NEUHD481VCL	Cortex Motor Medial	Non-Neurological Control	5.7
SRR12167218	RNA-Seq	250	12508772000	PRJNA644618	SAMN15467762	6760909872	GEO	public	fastq,sra	gs,ncbi,s3	gs.US,ncbi.public,s3.us-east-1	SRX8681186	GSM4660890	Illumina HiSeq 2500	Manual KAPA Total	PAIRED	cDNA	TRANSCRIPTOMIC	Homo sapiens	ILLUMINA	Target ALS PM core	2020-10-20T00:00:00Z	CGND-HRA-00224	GSM4660890	Cortex Motor Lateral	SRP270799	NEUHD481VCL	Cortex Motor Lateral	Non-Neurological Control	6.5
SRR12167276	RNA-Seq	250	8936961250	PRJNA644618	SAMN15467694	4351104609	GEO	public	fastq,sra	gs,ncbi,s3	gs.US,ncbi.public,s3.us-east-1	SRX8681486	GSM4660948	Illumina HiSeq 2500	Manual KAPA Total	PAIRED	cDNA	TRANSCRIPTOMIC	Homo sapiens	ILLUMINA	Target ALS PM core	2020-10-20T00:00:00Z	CGND-HRA-00466	GSM4660948	Cortex Frontal	SRP270799	NEUCG551GV1	Cortex Frontal	Non-Neurological Control	5.6
SRR12167295	RNA-Seq	250	16540364000	PRJNA644618	SAMN15467637	8602361999	GEO	public	fastq,sra	gs,ncbi,s3	gs.US,ncbi.public,s3.us-east-1	SRX8681569	GSM4660967	Illumina HiSeq 2500	Manual KAPA Total	PAIRED	cDNA	TRANSCRIPTOMIC	Homo sapiens	ILLUMINA	Target ALS PM core	2020-10-20T00:00:00Z	CGND-HRA-00595	GSM4660967	Cortex Motor Lateral	SRP270799	NEUDA151YMK	Cortex Motor Lateral	Non-Neurological Control	5.7
SRR12167296	RNA-Seq	250	10259191750	PRJNA644618	SAMN15467636	5650297570	GEO	public	fastq,sra	gs,ncbi,s3	gs.US,ncbi.public,s3.us-east-1	SRX8681570	GSM4660968	Illumina HiSeq 2500	Manual KAPA Total	PAIRED	cDNA	TRANSCRIPTOMIC	Homo sapiens	ILLUMINA	Target ALS PM core	2020-10-20T00:00:00Z	CGND-HRA-00596	GSM4660968	Cortex Motor Medial	SRP270799	NEUJB238MJR	Cortex Motor Medial	Non-Neurological Control	5.7
SRR12167307	RNA-Seq	250	7076818750	PRJNA644618	SAMN15467625	3597584318	GEO	public	fastq,sra	gs,ncbi,s3	gs.US,ncbi.public,s3.us-east-1	SRX8681645	GSM4660979	Illumina HiSeq 2500	Manual KAPA Total	PAIRED	cDNA	TRANSCRIPTOMIC	Homo sapiens	ILLUMINA	NYGC ALS Consortium	2020-10-20T00:00:00Z	CGND-HRA-00751	GSM4660979	Cortex Frontal	SRP270799	PF-UCL-1	Cortex Frontal	Non-Neurological Control	5.7
SRR12167311	RNA-Seq	250	9548016750	PRJNA644618	SAMN15467719	4729165004	GEO	public	fastq,sra	gs,ncbi,s3	gs.US,ncbi.public,s3.us-east-1	SRX8681649	GSM4660983	Illumina HiSeq 2500	Manual KAPA Total	PAIRED	cDNA	TRANSCRIPTOMIC	Homo sapiens	ILLUMINA	NYGC ALS Consortium	2020-10-20T00:00:00Z	CGND-HRA-00788	GSM4660983	Cortex Frontal	SRP270799	PF-UCL-9	Cortex Frontal	Non-Neurological Control	5.7
SRR12167315	RNA-Seq	200	4545914000	PRJNA644618	SAMN15467118	1415173439	GEO	public	fastq,sra	gs,ncbi,s3	gs.US,ncbi.public,s3.us-east-1	SRX8682741	GSM4659685	Illumina NovaSeq 6000	Automated KAPA Total	PAIRED	cDNA	TRANSCRIPTOMIC	Homo sapiens	ILLUMINA	NYGC ALS Consortium	2020-10-20T00:00:00Z	CGND-HRA-00835	GSM4659685	Cortex Frontal	SRP270799	PF-UCL-21	Cortex Frontal	Non-Neurological Control	5.5
SRR12167393	RNA-Seq	250	9110842750	PRJNA644618	SAMN15467717	5245048807	GEO	public	fastq,sra	gs,ncbi,s3	gs.US,ncbi.public,s3.us-east-1	SRX8681651	GSM4660985	Illumina HiSeq 2500	Manual KAPA Total	PAIRED	cDNA	TRANSCRIPTOMIC	Homo sapiens	ILLUMINA	Target ALS PM core	2020-10-20T00:00:00Z	CGND-HRA-01179	GSM4660985	Cortex Frontal	SRP270799	NEUEP010ZFE	Cortex Frontal	Non-Neurological Control	6.2
SRR12167396	RNA-Seq	250	13065206500	PRJNA644618	SAMN15467621	7093064187	GEO	public	fastq,sra	gs,ncbi,s3	gs.US,ncbi.public,s3.us-east-1	SRX8681654	GSM4660988	Illumina HiSeq 2500	Manual KAPA Total	PAIRED	cDNA	TRANSCRIPTOMIC	Homo sapiens	ILLUMINA	Target ALS PM core	2020-10-20T00:00:00Z	CGND-HRA-01234	GSM4660988	Cortex Frontal	SRP270799	NEUTP414KZ2	Cortex Frontal	Non-Neurological Control	7.6
SRR12167397	RNA-Seq	250	12325856750	PRJNA644618	SAMN15467620	6587989195	GEO	public	fastq,sra	gs,ncbi,s3	gs.US,ncbi.public,s3.us-east-1	SRX8681655	GSM4660989	Illumina HiSeq 2500	Manual KAPA Total	PAIRED	cDNA	TRANSCRIPTOMIC	Homo sapiens	ILLUMINA	Target ALS PM core	2020-10-20T00:00:00Z	CGND-HRA-01236	GSM4660989	Cortex Frontal	SRP270799	NEUML172BXK	Cortex Frontal	Non-Neurological Control	5.7
SRR12167399	RNA-Seq	250	11359962000	PRJNA644618	SAMN15467618	6030865582	GEO	public	fastq,sra	gs,ncbi,s3	gs.US,ncbi.public,s3.us-east-1	SRX8681657	GSM4660991	Illumina HiSeq 2500	Manual KAPA Total	PAIRED	cDNA	TRANSCRIPTOMIC	Homo sapiens	ILLUMINA	Target ALS PM core	2020-10-20T00:00:00Z	CGND-HRA-01242	GSM4660991	Cortex Frontal	SRP270799	NEUEG442LDR	Cortex Frontal	Non-Neurological Control	7.5
SRR12167499	RNA-Seq	200	14326724600	PRJNA644618	SAMN15467084	4448093260	GEO	public	fastq,sra	gs,ncbi,s3	gs.US,ncbi.public,s3.us-east-1	SRX8681523	GSM4659809	Illumina NovaSeq 6000	Automated KAPA Total	PAIRED	cDNA	TRANSCRIPTOMIC	Homo sapiens	ILLUMINA	NYGC ALS Consortium	2020-10-20T00:00:00Z	CGND-HRA-00973	GSM4659809	Cortex Frontal	SRP270799	PF-UCL-59	Cortex Frontal	Non-Neurological Control	7.3
SRR12167511	RNA-Seq	200	13895271800	PRJNA644618	SAMN15467078	4362941711	GEO	public	fastq,sra	gs,ncbi,s3	gs.US,ncbi.public,s3.us-east-1	SRX8681529	GSM4659815	Illumina NovaSeq 6000	Automated KAPA Total	PAIRED	cDNA	TRANSCRIPTOMIC	Homo sapiens	ILLUMINA	NYGC ALS Consortium	2020-10-20T00:00:00Z	CGND-HRA-00980	GSM4659815	Cortex Frontal	SRP270799	PF-UCL-61	Cortex Frontal	Non-Neurological Control	5.6
SRR12167685	RNA-Seq	250	11917735500	PRJNA644618	SAMN15465563	5972362830	GEO	public	fastq,sra	gs,ncbi,s3	gs.US,ncbi.public,s3.us-east-1	SRX8682350	GSM4659598	Illumina HiSeq 2500	Manual KAPA Total	PAIRED	cDNA	TRANSCRIPTOMIC	Homo sapiens	ILLUMINA	Target ALS PM core	2020-10-20T00:00:00Z	CGND-HRA-01379	GSM4659598	Cortex Frontal	SRP270799	NEUWD570BTK	Cortex Frontal	Non-Neurological Control	4.6
SRR12167698	RNA-Seq	250	10864432000	PRJNA644618	SAMN15465590	5530764483	GEO	public	fastq,sra	gs,ncbi,s3	gs.US,ncbi.public,s3.us-east-1	SRX8682411	GSM4659611	Illumina HiSeq 2500	Manual KAPA Total	PAIRED	cDNA	TRANSCRIPTOMIC	Homo sapiens	ILLUMINA	Target ALS PM core	2020-10-20T00:00:00Z	CGND-HRA-00644	GSM4659611	Cortex Motor Medial	SRP270799	NEUHX090PGV	Cortex Motor Medial	Non-Neurological Control	5.4
SRR12167705	RNA-Seq	250	12381353500	PRJNA644618	SAMN15465583	6369322832	GEO	public	fastq,sra	gs,ncbi,s3	gs.US,ncbi.public,s3.us-east-1	SRX8682418	GSM4659618	Illumina HiSeq 2500	Manual KAPA Total	PAIRED	cDNA	TRANSCRIPTOMIC	Homo sapiens	ILLUMINA	Target ALS PM core	2020-10-20T00:00:00Z	CGND-HRA-00658	GSM4659618	Cortex Motor Medial	SRP270799	NEUTP414KZ2	Cortex Motor Medial	Non-Neurological Control	6.9
SRR12167706	RNA-Seq	250	18107929500	PRJNA644618	SAMN15465582	9135464590	GEO	public	fastq,sra	gs,ncbi,s3	gs.US,ncbi.public,s3.us-east-1	SRX8682419	GSM4659619	Illumina HiSeq 2500	Manual KAPA Total	PAIRED	cDNA	TRANSCRIPTOMIC	Homo sapiens	ILLUMINA	Target ALS PM core	2020-10-20T00:00:00Z	CGND-HRA-00659	GSM4659619	Cortex Motor Lateral	SRP270799	NEUTP414KZ2	Cortex Motor Lateral	Non-Neurological Control	6.9
SRR12167707	RNA-Seq	250	11336676250	PRJNA644618	SAMN15465581	5635516618	GEO	public	fastq,sra	gs,ncbi,s3	gs.US,ncbi.public,s3.us-east-1	SRX8682420	GSM4659620	Illumina HiSeq 2500	Manual KAPA Total	PAIRED	cDNA	TRANSCRIPTOMIC	Homo sapiens	ILLUMINA	Target ALS PM core	2020-10-20T00:00:00Z	CGND-HRA-00660	GSM4659620	Cortex Motor Medial	SRP270799	NEUML172BXK	Cortex Motor Medial	Non-Neurological Control	7.3
SRR12167708	RNA-Seq	250	10954038250	PRJNA644618	SAMN15465580	5606917591	GEO	public	fastq,sra	gs,ncbi,s3	gs.US,ncbi.public,s3.us-east-1	SRX8682421	GSM4659621	Illumina HiSeq 2500	Manual KAPA Total	PAIRED	cDNA	TRANSCRIPTOMIC	Homo sapiens	ILLUMINA	Target ALS PM core	2020-10-20T00:00:00Z	CGND-HRA-00661	GSM4659621	Cortex Motor Lateral	SRP270799	NEUML172BXK	Cortex Motor Lateral	Non-Neurological Control	7.5
SRR12167714	RNA-Seq	250	9737108000	PRJNA644618	SAMN15465574	5047853558	GEO	public	fastq,sra	gs,ncbi,s3	gs.US,ncbi.public,s3.us-east-1	SRX8682491	GSM4659627	Illumina HiSeq 2500	Manual KAPA Total	PAIRED	cDNA	TRANSCRIPTOMIC	Homo sapiens	ILLUMINA	Target ALS PM core	2020-10-20T00:00:00Z	CGND-HRA-00668	GSM4659627	Cortex Motor Medial	SRP270799	NEUEG442LDR	Cortex Motor Medial	Non-Neurological Control	7.4
SRR12167715	RNA-Seq	250	15168394500	PRJNA644618	SAMN15465609	7782743685	GEO	public	fastq,sra	gs,ncbi,s3	gs.US,ncbi.public,s3.us-east-1	SRX8682492	GSM4659628	Illumina HiSeq 2500	Manual KAPA Total	PAIRED	cDNA	TRANSCRIPTOMIC	Homo sapiens	ILLUMINA	Target ALS PM core	2020-10-20T00:00:00Z	CGND-HRA-00669	GSM4659628	Cortex Motor Lateral	SRP270799	NEUEG442LDR	Cortex Motor Lateral	Non-Neurological Control	7.8
SRR12167727	RNA-Seq	250	11383524000	PRJNA644618	SAMN15465597	5941574068	GEO	public	fastq,sra	gs,ncbi,s3	gs.US,ncbi.public,s3.us-east-1	SRX8682504	GSM4659640	Illumina HiSeq 2500	Manual KAPA Total	PAIRED	cDNA	TRANSCRIPTOMIC	Homo sapiens	ILLUMINA	NYGC ALS Consortium	2020-10-20T00:00:00Z	CGND-HRA-00761	GSM4659640	Cortex Frontal	SRP270799	PF-UCL-3	Cortex Frontal	Non-Neurological Control	5
SRR12167860	RNA-Seq	200	11500527000	PRJNA644618	SAMN15466849	3623396091	GEO	public	fastq,sra	gs,ncbi,s3	gs.US,ncbi.public,s3.us-east-1	SRX8682208	GSM4659964	Illumina NovaSeq 6000	Automated KAPA Total	PAIRED	cDNA	TRANSCRIPTOMIC	Homo sapiens	ILLUMINA	NYGC ALS Consortium	2020-10-20T00:00:00Z	CGND-HRA-01147	GSM4659964	Cortex Frontal	SRP270799	PF-UCL-117	Cortex Frontal	Non-Neurological Control	4.4
SRR12167862	RNA-Seq	200	10675237400	PRJNA644618	SAMN15466847	3340328546	GEO	public	fastq,sra	gs,ncbi,s3	gs.US,ncbi.public,s3.us-east-1	SRX8682210	GSM4659966	Illumina NovaSeq 6000	Automated KAPA Total	PAIRED	cDNA	TRANSCRIPTOMIC	Homo sapiens	ILLUMINA	NYGC ALS Consortium	2020-10-20T00:00:00Z	CGND-HRA-01150	GSM4659966	Cortex Frontal	SRP270799	PF-UCL-118	Cortex Frontal	Non-Neurological Control	6.6
SRR12167864	RNA-Seq	200	11123128600	PRJNA644618	SAMN15466845	3498597908	GEO	public	fastq,sra	gs,ncbi,s3	gs.US,ncbi.public,s3.us-east-1	SRX8682212	GSM4659968	Illumina NovaSeq 6000	Automated KAPA Total	PAIRED	cDNA	TRANSCRIPTOMIC	Homo sapiens	ILLUMINA	NYGC ALS Consortium	2020-10-20T00:00:00Z	CGND-HRA-01153	GSM4659968	Cortex Frontal	SRP270799	PF-UCL-119	Cortex Frontal	Non-Neurological Control	6.7
SRR12167867	RNA-Seq	200	10798147400	PRJNA644618	SAMN15466842	3410859549	GEO	public	fastq,sra	gs,ncbi,s3	gs.US,ncbi.public,s3.us-east-1	SRX8682215	GSM4659971	Illumina NovaSeq 6000	Automated KAPA Total	PAIRED	cDNA	TRANSCRIPTOMIC	Homo sapiens	ILLUMINA	NYGC ALS Consortium	2020-10-20T00:00:00Z	CGND-HRA-01156	GSM4659971	Cortex Frontal	SRP270799	PF-UCL-120	Cortex Frontal	Non-Neurological Control	5.6
SRR12167869	RNA-Seq	200	10470912200	PRJNA644618	SAMN15466840	3347521471	GEO	public	fastq,sra	gs,ncbi,s3	gs.US,ncbi.public,s3.us-east-1	SRX8682217	GSM4659973	Illumina NovaSeq 6000	Automated KAPA Total	PAIRED	cDNA	TRANSCRIPTOMIC	Homo sapiens	ILLUMINA	NYGC ALS Consortium	2020-10-20T00:00:00Z	CGND-HRA-01158	GSM4659973	Cortex Frontal	SRP270799	PF-UCL-121	Cortex Frontal	Non-Neurological Control	5.3
SRR12167872	RNA-Seq	200	10274802400	PRJNA644618	SAMN15466837	3254238299	GEO	public	fastq,sra	gs,ncbi,s3	gs.US,ncbi.public,s3.us-east-1	SRX8682220	GSM4659976	Illumina NovaSeq 6000	Automated KAPA Total	PAIRED	cDNA	TRANSCRIPTOMIC	Homo sapiens	ILLUMINA	NYGC ALS Consortium	2020-10-20T00:00:00Z	CGND-HRA-01161	GSM4659976	Cortex Frontal	SRP270799	PF-UCL-122	Cortex Frontal	Non-Neurological Control	5.8
SRR12167875	RNA-Seq	200	11212952800	PRJNA644618	SAMN15466834	3538169278	GEO	public	fastq,sra	gs,ncbi,s3	gs.US,ncbi.public,s3.us-east-1	SRX8682287	GSM4659979	Illumina NovaSeq 6000	Automated KAPA Total	PAIRED	cDNA	TRANSCRIPTOMIC	Homo sapiens	ILLUMINA	NYGC ALS Consortium	2020-10-20T00:00:00Z	CGND-HRA-01164	GSM4659979	Cortex Frontal	SRP270799	PF-UCL-123	Cortex Frontal	Non-Neurological Control	7
SRR12167877	RNA-Seq	200	13315891200	PRJNA644618	SAMN15466832	4199577395	GEO	public	fastq,sra	gs,ncbi,s3	gs.US,ncbi.public,s3.us-east-1	SRX8682289	GSM4659981	Illumina NovaSeq 6000	Automated KAPA Total	PAIRED	cDNA	TRANSCRIPTOMIC	Homo sapiens	ILLUMINA	NYGC ALS Consortium	2020-10-20T00:00:00Z	CGND-HRA-01167	GSM4659981	Cortex Frontal	SRP270799	PF-UCL-124	Cortex Frontal	Non-Neurological Control	6.5
SRR12167879	RNA-Seq	200	10813918400	PRJNA644618	SAMN15466830	3377804050	GEO	public	fastq,sra	gs,ncbi,s3	gs.US,ncbi.public,s3.us-east-1	SRX8682291	GSM4659983	Illumina NovaSeq 6000	Automated KAPA Total	PAIRED	cDNA	TRANSCRIPTOMIC	Homo sapiens	ILLUMINA	NYGC ALS Consortium	2020-10-20T00:00:00Z	CGND-HRA-01170	GSM4659983	Cortex Frontal	SRP270799	PF-UCL-125	Cortex Frontal	Non-Neurological Control	7.2
SRR12167921	RNA-Seq	200	4771662200	PRJNA644618	SAMN15466808	1504282773	GEO	public	fastq,sra	gs,ncbi,s3	gs.US,ncbi.public,s3.us-east-1	SRX8682439	GSM4660005	Illumina NovaSeq 6000	Automated KAPA Total	PAIRED	cDNA	TRANSCRIPTOMIC	Homo sapiens	ILLUMINA	Target ALS PM core	2020-10-20T00:00:00Z	CGND-HRA-00467	GSM4660005	Cortex Motor Medial	SRP270799	NEUCG551GV1	Cortex Motor Medial	Non-Neurological Control	3.8
SRR12167931	RNA-Seq	200	5147283600	PRJNA644618	SAMN15466940	1607336659	GEO	public	fastq,sra	gs,ncbi,s3	gs.US,ncbi.public,s3.us-east-1	SRX8682508	GSM4660010	Illumina NovaSeq 6000	Automated KAPA Total	PAIRED	cDNA	TRANSCRIPTOMIC	Homo sapiens	ILLUMINA	Target ALS PM core	2020-10-20T00:00:00Z	CGND-HRA-00477	GSM4660010	Cortex Motor Medial	SRP270799	NEUGY741GH8	Cortex Motor Medial	Non-Neurological Control	4.3
SRR12167933	RNA-Seq	200	5804311000	PRJNA644618	SAMN15466806	1821059346	GEO	public	fastq,sra	gs,ncbi,s3	gs.US,ncbi.public,s3.us-east-1	SRX8682509	GSM4660011	Illumina NovaSeq 6000	Automated KAPA Total	PAIRED	cDNA	TRANSCRIPTOMIC	Homo sapiens	ILLUMINA	Target ALS PM core	2020-10-20T00:00:00Z	CGND-HRA-00478	GSM4660011	Cortex Motor Lateral	SRP270799	NEUGY741GH8	Cortex Motor Lateral	Non-Neurological Control	3.9
SRR12167959	RNA-Seq	200	3943331800	PRJNA644618	SAMN15467487	1228908112	GEO	public	fastq,sra	gs,ncbi,s3	gs.US,ncbi.public,s3.us-east-1	SRX8682522	GSM4660024	Illumina NovaSeq 6000	Automated KAPA Total	PAIRED	cDNA	TRANSCRIPTOMIC	Homo sapiens	ILLUMINA	Target ALS PM core	2020-10-20T00:00:00Z	CGND-HRA-00646	GSM4660024	Cortex Motor Medial	SRP270799	NEUUT049NND	Cortex Motor Medial	Non-Neurological Control	3.4
SRR12167961	RNA-Seq	200	4397001400	PRJNA644618	SAMN15467486	1359772730	GEO	public	fastq,sra	gs,ncbi,s3	gs.US,ncbi.public,s3.us-east-1	SRX8682587	GSM4660025	Illumina NovaSeq 6000	Automated KAPA Total	PAIRED	cDNA	TRANSCRIPTOMIC	Homo sapiens	ILLUMINA	Target ALS PM core	2020-10-20T00:00:00Z	CGND-HRA-00647	GSM4660025	Cortex Motor Lateral	SRP270799	NEUUT049NND	Cortex Motor Lateral	Non-Neurological Control	3.6

## Sheet: FTLD MetaData
Run	Assay.Type	AvgSpotLen	Bases	BioProject	BioSample	Bytes	Center.Name	Consent	DATASTORE.filetype	DATASTORE.provider	DATASTORE.region	Experiment	GEO_Accession..exp.	Instrument	library_preparation_method	LibraryLayout	LibrarySelection	LibrarySource	Organism	Platform	project	ReleaseDate	sample_id_alt	Sample.Name	source_name	SRA.Study	Subject_ID	tissue	Group	RIN
SRR12165802	RNA-Seq	200	4574373600	PRJNA644618	SAMN15467161	1427369601	GEO	public	fastq,sra	gs,ncbi,s3	gs.US,ncbi.public,s3.us-east-1	SRX8681140	GSM4659730	Illumina NovaSeq 6000	Automated KAPA Total	PAIRED	cDNA	TRANSCRIPTOMIC	Homo sapiens	ILLUMINA	NYGC ALS Consortium	2020-10-20T00:00:00Z	CGND-HRA-01081	GSM4659730	Cortex Frontal	SRP270799	PF-UCL-94	Cortex Frontal	Other Neurological Disorders	7.7
SRR12167543	RNA-Seq	200	7255787600	PRJNA644618	SAMN15467058	2496496533	GEO	public	fastq,sra	gs,ncbi,s3	gs.US,ncbi.public,s3.us-east-1	SRX8681607	GSM4659829	Illumina NovaSeq 6000	Automated KAPA Total	PAIRED	cDNA	TRANSCRIPTOMIC	Homo sapiens	ILLUMINA	NYGC ALS Consortium	2020-10-20T00:00:00Z	CGND-HRA-00998	GSM4659829	Cortex Frontal	SRP270799	PF-UCL-65	Cortex Frontal	Other Neurological Disorders	5.2
SRR12167552	RNA-Seq	200	6885614200	PRJNA644618	SAMN15467063	2370073721	GEO	public	fastq,sra	gs,ncbi,s3	gs.US,ncbi.public,s3.us-east-1	SRX8681610	GSM4659832	Illumina NovaSeq 6000	Automated KAPA Total	PAIRED	cDNA	TRANSCRIPTOMIC	Homo sapiens	ILLUMINA	NYGC ALS Consortium	2020-10-20T00:00:00Z	CGND-HRA-01001	GSM4659832	Cortex Frontal	SRP270799	PF-UCL-66	Cortex Frontal	Other Neurological Disorders	5.8
SRR12167558	RNA-Seq	200	5651981600	PRJNA644618	SAMN15467061	1954811343	GEO	public	fastq,sra	gs,ncbi,s3	gs.US,ncbi.public,s3.us-east-1	SRX8681612	GSM4659834	Illumina NovaSeq 6000	Automated KAPA Total	PAIRED	cDNA	TRANSCRIPTOMIC	Homo sapiens	ILLUMINA	NYGC ALS Consortium	2020-10-20T00:00:00Z	CGND-HRA-01004	GSM4659834	Cortex Frontal	SRP270799	PF-UCL-67	Cortex Frontal	Other Neurological Disorders	3.7
SRR12167564	RNA-Seq	200	7107745600	PRJNA644618	SAMN15467059	2439774424	GEO	public	fastq,sra	gs,ncbi,s3	gs.US,ncbi.public,s3.us-east-1	SRX8681678	GSM4659836	Illumina NovaSeq 6000	Automated KAPA Total	PAIRED	cDNA	TRANSCRIPTOMIC	Homo sapiens	ILLUMINA	NYGC ALS Consortium	2020-10-20T00:00:00Z	CGND-HRA-01007	GSM4659836	Cortex Frontal	SRP270799	PF-UCL-68	Cortex Frontal	Other Neurological Disorders	5.8
SRR12167571	RNA-Seq	200	6761633800	PRJNA644618	SAMN15467144	2328944764	GEO	public	fastq,sra	gs,ncbi,s3	gs.US,ncbi.public,s3.us-east-1	SRX8681681	GSM4659839	Illumina NovaSeq 6000	Automated KAPA Total	PAIRED	cDNA	TRANSCRIPTOMIC	Homo sapiens	ILLUMINA	NYGC ALS Consortium	2020-10-20T00:00:00Z	CGND-HRA-01010	GSM4659839	Cortex Frontal	SRP270799	PF-UCL-69	Cortex Frontal	Other Neurological Disorders	6.2
SRR12167578	RNA-Seq	200	8358244400	PRJNA644618	SAMN15466930	2890759711	GEO	public	fastq,sra	gs,ncbi,s3	gs.US,ncbi.public,s3.us-east-1	SRX8681684	GSM4659842	Illumina NovaSeq 6000	Automated KAPA Total	PAIRED	cDNA	TRANSCRIPTOMIC	Homo sapiens	ILLUMINA	NYGC ALS Consortium	2020-10-20T00:00:00Z	CGND-HRA-01013	GSM4659842	Cortex Frontal	SRP270799	PF-UCL-70	Cortex Frontal	Other Neurological Disorders	4
SRR12167581	RNA-Seq	200	6491065200	PRJNA644618	SAMN15466927	2235813513	GEO	public	fastq,sra	gs,ncbi,s3	gs.US,ncbi.public,s3.us-east-1	SRX8681687	GSM4659845	Illumina NovaSeq 6000	Automated KAPA Total	PAIRED	cDNA	TRANSCRIPTOMIC	Homo sapiens	ILLUMINA	NYGC ALS Consortium	2020-10-20T00:00:00Z	CGND-HRA-01016	GSM4659845	Cortex Frontal	SRP270799	PF-UCL-71	Cortex Frontal	Other Neurological Disorders	3.9
SRR12167590	RNA-Seq	200	8493107400	PRJNA644618	SAMN15466924	2920726832	GEO	public	fastq,sra	gs,ncbi,s3	gs.US,ncbi.public,s3.us-east-1	SRX8681690	GSM4659848	Illumina NovaSeq 6000	Automated KAPA Total	PAIRED	cDNA	TRANSCRIPTOMIC	Homo sapiens	ILLUMINA	NYGC ALS Consortium	2020-10-20T00:00:00Z	CGND-HRA-01019	GSM4659848	Cortex Frontal	SRP270799	PF-UCL-72	Cortex Frontal	Other Neurological Disorders	5.6
SRR12167594	RNA-Seq	200	6836451400	PRJNA644618	SAMN15466922	2348444610	GEO	public	fastq,sra	gs,ncbi,s3	gs.US,ncbi.public,s3.us-east-1	SRX8681692	GSM4659850	Illumina NovaSeq 6000	Automated KAPA Total	PAIRED	cDNA	TRANSCRIPTOMIC	Homo sapiens	ILLUMINA	NYGC ALS Consortium	2020-10-20T00:00:00Z	CGND-HRA-01021	GSM4659850	Cortex Frontal	SRP270799	PF-UCL-73	Cortex Frontal	Other Neurological Disorders	5
SRR12167603	RNA-Seq	200	6896973400	PRJNA644618	SAMN15466919	2359440769	GEO	public	fastq,sra	gs,ncbi,s3	gs.US,ncbi.public,s3.us-east-1	SRX8681749	GSM4659853	Illumina NovaSeq 6000	Automated KAPA Total	PAIRED	cDNA	TRANSCRIPTOMIC	Homo sapiens	ILLUMINA	NYGC ALS Consortium	2020-10-20T00:00:00Z	CGND-HRA-01024	GSM4659853	Cortex Frontal	SRP270799	PF-UCL-74	Cortex Frontal	Other Neurological Disorders	3.7
SRR12167609	RNA-Seq	200	6351352400	PRJNA644618	SAMN15466917	2180884320	GEO	public	fastq,sra	gs,ncbi,s3	gs.US,ncbi.public,s3.us-east-1	SRX8681751	GSM4659855	Illumina NovaSeq 6000	Automated KAPA Total	PAIRED	cDNA	TRANSCRIPTOMIC	Homo sapiens	ILLUMINA	NYGC ALS Consortium	2020-10-20T00:00:00Z	CGND-HRA-01026	GSM4659855	Cortex Frontal	SRP270799	PF-UCL-75	Cortex Frontal	Other Neurological Disorders	4.4
SRR12167618	RNA-Seq	200	7202395000	PRJNA644618	SAMN15466913	2481086556	GEO	public	fastq,sra	gs,ncbi,s3	gs.US,ncbi.public,s3.us-east-1	SRX8681754	GSM4659858	Illumina NovaSeq 6000	Automated KAPA Total	PAIRED	cDNA	TRANSCRIPTOMIC	Homo sapiens	ILLUMINA	NYGC ALS Consortium	2020-10-20T00:00:00Z	CGND-HRA-01029	GSM4659858	Cortex Frontal	SRP270799	PF-UCL-76	Cortex Frontal	Other Neurological Disorders	5.7
SRR12167627	RNA-Seq	200	7580025400	PRJNA644618	SAMN15466916	2594546726	GEO	public	fastq,sra	gs,ncbi,s3	gs.US,ncbi.public,s3.us-east-1	SRX8681757	GSM4659861	Illumina NovaSeq 6000	Automated KAPA Total	PAIRED	cDNA	TRANSCRIPTOMIC	Homo sapiens	ILLUMINA	NYGC ALS Consortium	2020-10-20T00:00:00Z	CGND-HRA-01032	GSM4659861	Cortex Frontal	SRP270799	PF-UCL-77	Cortex Frontal	Other Neurological Disorders	2.8
SRR12167645	RNA-Seq	200	7066031200	PRJNA644618	SAMN15466905	2436579219	GEO	public	fastq,sra	gs,ncbi,s3	gs.US,ncbi.public,s3.us-east-1	SRX8681811	GSM4659867	Illumina NovaSeq 6000	Automated KAPA Total	PAIRED	cDNA	TRANSCRIPTOMIC	Homo sapiens	ILLUMINA	NYGC ALS Consortium	2020-10-20T00:00:00Z	CGND-HRA-01038	GSM4659867	Cortex Frontal	SRP270799	PF-UCL-79	Cortex Frontal	Other Neurological Disorders	6.2
SRR12167739	RNA-Seq	200	8234670600	PRJNA644618	SAMN15466900	2844443060	GEO	public	fastq,sra	gs,ncbi,s3	gs.US,ncbi.public,s3.us-east-1	SRX8681816	GSM4659872	Illumina NovaSeq 6000	Automated KAPA Total	PAIRED	cDNA	TRANSCRIPTOMIC	Homo sapiens	ILLUMINA	NYGC ALS Consortium	2020-10-20T00:00:00Z	CGND-HRA-01043	GSM4659872	Cortex Frontal	SRP270799	PF-UCL-81	Cortex Frontal	Other Neurological Disorders	6.1
SRR12167746	RNA-Seq	200	7036452600	PRJNA644618	SAMN15466897	2440462384	GEO	public	fastq,sra	gs,ncbi,s3	gs.US,ncbi.public,s3.us-east-1	SRX8681819	GSM4659875	Illumina NovaSeq 6000	Automated KAPA Total	PAIRED	cDNA	TRANSCRIPTOMIC	Homo sapiens	ILLUMINA	NYGC ALS Consortium	2020-10-20T00:00:00Z	CGND-HRA-01046	GSM4659875	Cortex Frontal	SRP270799	PF-UCL-82	Cortex Frontal	Other Neurological Disorders	5.8
SRR12167753	RNA-Seq	200	8180038400	PRJNA644618	SAMN15466894	2831061250	GEO	public	fastq,sra	gs,ncbi,s3	gs.US,ncbi.public,s3.us-east-1	SRX8681822	GSM4659878	Illumina NovaSeq 6000	Automated KAPA Total	PAIRED	cDNA	TRANSCRIPTOMIC	Homo sapiens	ILLUMINA	NYGC ALS Consortium	2020-10-20T00:00:00Z	CGND-HRA-01049	GSM4659878	Cortex Frontal	SRP270799	PF-UCL-83	Cortex Frontal	Other Neurological Disorders	5.1
SRR12167760	RNA-Seq	200	8881434600	PRJNA644618	SAMN15466891	3065158632	GEO	public	fastq,sra	gs,ncbi,s3	gs.US,ncbi.public,s3.us-east-1	SRX8681825	GSM4659881	Illumina NovaSeq 6000	Automated KAPA Total	PAIRED	cDNA	TRANSCRIPTOMIC	Homo sapiens	ILLUMINA	NYGC ALS Consortium	2020-10-20T00:00:00Z	CGND-HRA-01052	GSM4659881	Cortex Frontal	SRP270799	PF-UCL-84	Cortex Frontal	Other Neurological Disorders	5.8
SRR12167765	RNA-Seq	200	11189968400	PRJNA644618	SAMN15466888	3817072954	GEO	public	fastq,sra	gs,ncbi,s3	gs.US,ncbi.public,s3.us-east-1	SRX8681874	GSM4659884	Illumina NovaSeq 6000	Automated KAPA Total	PAIRED	cDNA	TRANSCRIPTOMIC	Homo sapiens	ILLUMINA	NYGC ALS Consortium	2020-10-20T00:00:00Z	CGND-HRA-01055	GSM4659884	Cortex Frontal	SRP270799	PF-UCL-85	Cortex Frontal	Other Neurological Disorders	5.6
SRR12167768	RNA-Seq	200	9941183800	PRJNA644618	SAMN15466885	3433135790	GEO	public	fastq,sra	gs,ncbi,s3	gs.US,ncbi.public,s3.us-east-1	SRX8681877	GSM4659887	Illumina NovaSeq 6000	Automated KAPA Total	PAIRED	cDNA	TRANSCRIPTOMIC	Homo sapiens	ILLUMINA	NYGC ALS Consortium	2020-10-20T00:00:00Z	CGND-HRA-01058	GSM4659887	Cortex Frontal	SRP270799	PF-UCL-86	Cortex Frontal	Other Neurological Disorders	6.6
SRR12167770	RNA-Seq	200	9207432000	PRJNA644618	SAMN15466883	3152044039	GEO	public	fastq,sra	gs,ncbi,s3	gs.US,ncbi.public,s3.us-east-1	SRX8681879	GSM4659889	Illumina NovaSeq 6000	Automated KAPA Total	PAIRED	cDNA	TRANSCRIPTOMIC	Homo sapiens	ILLUMINA	NYGC ALS Consortium	2020-10-20T00:00:00Z	CGND-HRA-01060	GSM4659889	Cortex Frontal	SRP270799	PF-UCL-87	Cortex Frontal	Other Neurological Disorders	4.8
SRR12167773	RNA-Seq	200	12237692800	PRJNA644618	SAMN15466987	4171693598	GEO	public	fastq,sra	gs,ncbi,s3	gs.US,ncbi.public,s3.us-east-1	SRX8681882	GSM4659892	Illumina NovaSeq 6000	Automated KAPA Total	PAIRED	cDNA	TRANSCRIPTOMIC	Homo sapiens	ILLUMINA	NYGC ALS Consortium	2020-10-20T00:00:00Z	CGND-HRA-01063	GSM4659892	Cortex Frontal	SRP270799	PF-UCL-88	Cortex Frontal	Other Neurological Disorders	5.3
SRR12167776	RNA-Seq	200	12020782000	PRJNA644618	SAMN15466984	4141706691	GEO	public	fastq,sra	gs,ncbi,s3	gs.US,ncbi.public,s3.us-east-1	SRX8681885	GSM4659895	Illumina NovaSeq 6000	Automated KAPA Total	PAIRED	cDNA	TRANSCRIPTOMIC	Homo sapiens	ILLUMINA	NYGC ALS Consortium	2020-10-20T00:00:00Z	CGND-HRA-01066	GSM4659895	Cortex Frontal	SRP270799	PF-UCL-89	Cortex Frontal	Other Neurological Disorders	7
SRR12167779	RNA-Seq	200	9954839400	PRJNA644618	SAMN15466981	3378761648	GEO	public	fastq,sra	gs,ncbi,s3	gs.US,ncbi.public,s3.us-east-1	SRX8681888	GSM4659898	Illumina NovaSeq 6000	Automated KAPA Total	PAIRED	cDNA	TRANSCRIPTOMIC	Homo sapiens	ILLUMINA	NYGC ALS Consortium	2020-10-20T00:00:00Z	CGND-HRA-01069	GSM4659898	Cortex Frontal	SRP270799	PF-UCL-126	Cortex Frontal	Other Neurological Disorders	4.8
SRR12167783	RNA-Seq	200	12594071800	PRJNA644618	SAMN15466977	4285672858	GEO	public	fastq,sra	gs,ncbi,s3	gs.US,ncbi.public,s3.us-east-1	SRX8681940	GSM4659902	Illumina NovaSeq 6000	Automated KAPA Total	PAIRED	cDNA	TRANSCRIPTOMIC	Homo sapiens	ILLUMINA	NYGC ALS Consortium	2020-10-20T00:00:00Z	CGND-HRA-01073	GSM4659902	Cortex Frontal	SRP270799	PF-UCL-91	Cortex Frontal	Other Neurological Disorders	5.9
SRR12167786	RNA-Seq	200	12901847000	PRJNA644618	SAMN15466974	4381560819	GEO	public	fastq,sra	gs,ncbi,s3	gs.US,ncbi.public,s3.us-east-1	SRX8681943	GSM4659905	Illumina NovaSeq 6000	Automated KAPA Total	PAIRED	cDNA	TRANSCRIPTOMIC	Homo sapiens	ILLUMINA	NYGC ALS Consortium	2020-10-20T00:00:00Z	CGND-HRA-01076	GSM4659905	Cortex Frontal	SRP270799	PF-UCL-92	Cortex Frontal	Other Neurological Disorders	5.7
SRR12167791	RNA-Seq	200	11160593200	PRJNA644618	SAMN15466969	3800041299	GEO	public	fastq,sra	gs,ncbi,s3	gs.US,ncbi.public,s3.us-east-1	SRX8681948	GSM4659910	Illumina NovaSeq 6000	Automated KAPA Total	PAIRED	cDNA	TRANSCRIPTOMIC	Homo sapiens	ILLUMINA	NYGC ALS Consortium	2020-10-20T00:00:00Z	CGND-HRA-01084	GSM4659910	Cortex Frontal	SRP270799	PF-UCL-95	Cortex Frontal	Other Neurological Disorders	7.1
SRR12167810	RNA-Seq	200	8799674200	PRJNA644618	SAMN15466965	2760545542	GEO	public	fastq,sra	gs,ncbi,s3	gs.US,ncbi.public,s3.us-east-1	SRX8681952	GSM4659914	Illumina NovaSeq 6000	Automated KAPA Total	PAIRED	cDNA	TRANSCRIPTOMIC	Homo sapiens	ILLUMINA	NYGC ALS Consortium	2020-10-20T00:00:00Z	CGND-HRA-01090	GSM4659914	Cortex Frontal	SRP270799	PF-UCL-97	Cortex Frontal	Other Neurological Disorders	5.6
SRR12167813	RNA-Seq	200	11491342200	PRJNA644618	SAMN15466962	3618139770	GEO	public	fastq,sra	gs,ncbi,s3	gs.US,ncbi.public,s3.us-east-1	SRX8682003	GSM4659917	Illumina NovaSeq 6000	Automated KAPA Total	PAIRED	cDNA	TRANSCRIPTOMIC	Homo sapiens	ILLUMINA	NYGC ALS Consortium	2020-10-20T00:00:00Z	CGND-HRA-01093	GSM4659917	Cortex Frontal	SRP270799	PF-UCL-98	Cortex Frontal	Other Neurological Disorders	6
SRR12167816	RNA-Seq	200	11488932800	PRJNA644618	SAMN15466959	3640486306	GEO	public	fastq,sra	gs,ncbi,s3	gs.US,ncbi.public,s3.us-east-1	SRX8682006	GSM4659920	Illumina NovaSeq 6000	Automated KAPA Total	PAIRED	cDNA	TRANSCRIPTOMIC	Homo sapiens	ILLUMINA	NYGC ALS Consortium	2020-10-20T00:00:00Z	CGND-HRA-01096	GSM4659920	Cortex Frontal	SRP270799	PF-UCL-99	Cortex Frontal	Other Neurological Disorders	5.9
SRR12167819	RNA-Seq	200	12576203000	PRJNA644618	SAMN15466956	3930711059	GEO	public	fastq,sra	gs,ncbi,s3	gs.US,ncbi.public,s3.us-east-1	SRX8682009	GSM4659923	Illumina NovaSeq 6000	Automated KAPA Total	PAIRED	cDNA	TRANSCRIPTOMIC	Homo sapiens	ILLUMINA	NYGC ALS Consortium	2020-10-20T00:00:00Z	CGND-HRA-01099	GSM4659923	Cortex Frontal	SRP270799	PF-UCL-100	Cortex Frontal	Other Neurological Disorders	5.6
SRR12167822	RNA-Seq	200	9113299800	PRJNA644618	SAMN15466953	2896741820	GEO	public	fastq,sra	gs,ncbi,s3	gs.US,ncbi.public,s3.us-east-1	SRX8682012	GSM4659926	Illumina NovaSeq 6000	Automated KAPA Total	PAIRED	cDNA	TRANSCRIPTOMIC	Homo sapiens	ILLUMINA	NYGC ALS Consortium	2020-10-20T00:00:00Z	CGND-HRA-01102	GSM4659926	Cortex Frontal	SRP270799	PF-UCL-101	Cortex Frontal	Other Neurological Disorders	4.9
SRR12167829	RNA-Seq	200	10203487000	PRJNA644618	SAMN15466880	3234009368	GEO	public	fastq,sra	gs,ncbi,s3	gs.US,ncbi.public,s3.us-east-1	SRX8682067	GSM4659933	Illumina NovaSeq 6000	Automated KAPA Total	PAIRED	cDNA	TRANSCRIPTOMIC	Homo sapiens	ILLUMINA	NYGC ALS Consortium	2020-10-20T00:00:00Z	CGND-HRA-01111	GSM4659933	Cortex Frontal	SRP270799	PF-UCL-104	Cortex Frontal	Other Neurological Disorders	5.5
SRR12167832	RNA-Seq	200	11203959400	PRJNA644618	SAMN15466877	3504091541	GEO	public	fastq,sra	gs,ncbi,s3	gs.US,ncbi.public,s3.us-east-1	SRX8682070	GSM4659936	Illumina NovaSeq 6000	Automated KAPA Total	PAIRED	cDNA	TRANSCRIPTOMIC	Homo sapiens	ILLUMINA	NYGC ALS Consortium	2020-10-20T00:00:00Z	CGND-HRA-01117	GSM4659936	Cortex Frontal	SRP270799	PF-UCL-106	Cortex Frontal	Other Neurological Disorders	5.6
SRR12167835	RNA-Seq	200	9524356400	PRJNA644618	SAMN15466874	3040939731	GEO	public	fastq,sra	gs,ncbi,s3	gs.US,ncbi.public,s3.us-east-1	SRX8682073	GSM4659939	Illumina NovaSeq 6000	Automated KAPA Total	PAIRED	cDNA	TRANSCRIPTOMIC	Homo sapiens	ILLUMINA	NYGC ALS Consortium	2020-10-20T00:00:00Z	CGND-HRA-01120	GSM4659939	Cortex Frontal	SRP270799	PF-UCL-107	Cortex Frontal	Other Neurological Disorders	5.7
SRR12167838	RNA-Seq	200	11049845000	PRJNA644618	SAMN15466871	3491048876	GEO	public	fastq,sra	gs,ncbi,s3	gs.US,ncbi.public,s3.us-east-1	SRX8682076	GSM4659942	Illumina NovaSeq 6000	Automated KAPA Total	PAIRED	cDNA	TRANSCRIPTOMIC	Homo sapiens	ILLUMINA	NYGC ALS Consortium	2020-10-20T00:00:00Z	CGND-HRA-01123	GSM4659942	Cortex Frontal	SRP270799	PF-UCL-108	Cortex Frontal	Other Neurological Disorders	7.5
SRR12167840	RNA-Seq	200	12798787200	PRJNA644618	SAMN15466869	3994741576	GEO	public	fastq,sra	gs,ncbi,s3	gs.US,ncbi.public,s3.us-east-1	SRX8682078	GSM4659944	Illumina NovaSeq 6000	Automated KAPA Total	PAIRED	cDNA	TRANSCRIPTOMIC	Homo sapiens	ILLUMINA	NYGC ALS Consortium	2020-10-20T00:00:00Z	CGND-HRA-01125	GSM4659944	Cortex Frontal	SRP270799	PF-UCL-109	Cortex Frontal	Other Neurological Disorders	5.8
SRR12167843	RNA-Seq	200	12106996400	PRJNA644618	SAMN15466866	3820190189	GEO	public	fastq,sra	gs,ncbi,s3	gs.US,ncbi.public,s3.us-east-1	SRX8682127	GSM4659947	Illumina NovaSeq 6000	Automated KAPA Total	PAIRED	cDNA	TRANSCRIPTOMIC	Homo sapiens	ILLUMINA	NYGC ALS Consortium	2020-10-20T00:00:00Z	CGND-HRA-01128	GSM4659947	Cortex Frontal	SRP270799	PF-UCL-110	Cortex Frontal	Other Neurological Disorders	5.5
SRR12167846	RNA-Seq	200	11279753600	PRJNA644618	SAMN15466863	3562439675	GEO	public	fastq,sra	gs,ncbi,s3	gs.US,ncbi.public,s3.us-east-1	SRX8682130	GSM4659950	Illumina NovaSeq 6000	Automated KAPA Total	PAIRED	cDNA	TRANSCRIPTOMIC	Homo sapiens	ILLUMINA	NYGC ALS Consortium	2020-10-20T00:00:00Z	CGND-HRA-01131	GSM4659950	Cortex Frontal	SRP270799	PF-UCL-111	Cortex Frontal	Other Neurological Disorders	4.2
SRR12167849	RNA-Seq	200	9122823400	PRJNA644618	SAMN15466860	2880387476	GEO	public	fastq,sra	gs,ncbi,s3	gs.US,ncbi.public,s3.us-east-1	SRX8682133	GSM4659953	Illumina NovaSeq 6000	Automated KAPA Total	PAIRED	cDNA	TRANSCRIPTOMIC	Homo sapiens	ILLUMINA	NYGC ALS Consortium	2020-10-20T00:00:00Z	CGND-HRA-01134	GSM4659953	Cortex Frontal	SRP270799	PF-UCL-112	Cortex Frontal	Other Neurological Disorders	4.1
SRR12167850	RNA-Seq	200	11635994000	PRJNA644618	SAMN15466859	3671630043	GEO	public	fastq,sra	gs,ncbi,s3	gs.US,ncbi.public,s3.us-east-1	SRX8682134	GSM4659954	Illumina NovaSeq 6000	Automated KAPA Total	PAIRED	cDNA	TRANSCRIPTOMIC	Homo sapiens	ILLUMINA	NYGC ALS Consortium	2020-10-20T00:00:00Z	CGND-HRA-01136	GSM4659954	Cortex Frontal	SRP270799	PF-UCL-113	Cortex Frontal	Other Neurological Disorders	6.1

## Sheet: Tam et al. Subset
Tam et al.
CGND.HRA.00013
CGND.HRA.00014.2
CGND.HRA.00015
CGND.HRA.00016
CGND.HRA.00017
CGND.HRA.00018
CGND.HRA.00019
CGND.HRA.00020.2
CGND.HRA.00022
CGND.HRA.00023
CGND.HRA.00025
CGND.HRA.00026
CGND.HRA.00055
CGND.HRA.00056
CGND.HRA.00057
CGND.HRA.00058
CGND.HRA.00059
CGND.HRA.00060
CGND.HRA.00061
CGND.HRA.00062
CGND.HRA.00064
CGND.HRA.00068
CGND.HRA.00083
CGND.HRA.00084.2
CGND.HRA.00086
CGND.HRA.00088
CGND.HRA.00089.2
CGND.HRA.00092
CGND.HRA.00096
CGND.HRA.00134
CGND.HRA.00209
CGND.HRA.00210
CGND.HRA.00211
CGND.HRA.00213
CGND.HRA.00214
CGND.HRA.00215
CGND.HRA.00216
CGND.HRA.00217
CGND.HRA.00219
CGND.HRA.00220
CGND.HRA.00221
CGND.HRA.00223
CGND.HRA.00225
CGND.HRA.00226
CGND.HRA.00240
CGND.HRA.00241
CGND.HRA.00243
CGND.HRA.00244
CGND.HRA.00245
CGND.HRA.00246
CGND.HRA.00247
CGND.HRA.00248
CGND.HRA.00250
CGND.HRA.00252
CGND.HRA.00255
CGND.HRA.00256
CGND.HRA.00285
CGND.HRA.00286
CGND.HRA.00287
CGND.HRA.00288
CGND.HRA.00296
CGND.HRA.00297
CGND.HRA.00300
CGND.HRA.00304
CGND.HRA.00305
CGND.HRA.00308
CGND.HRA.00312
CGND.HRA.00313
CGND.HRA.00316
CGND.HRA.00321
CGND.HRA.00334
CGND.HRA.00335
CGND.HRA.00338
CGND.HRA.00350
CGND.HRA.00351
CGND.HRA.00354
CGND.HRA.00358
CGND.HRA.00359
CGND.HRA.00362
CGND.HRA.00366
CGND.HRA.00367
CGND.HRA.00373
CGND.HRA.00374
CGND.HRA.00377
CGND.HRA.00381
CGND.HRA.00382
CGND.HRA.00385
CGND.HRA.00387
CGND.HRA.00388
CGND.HRA.00393
CGND.HRA.00394
CGND.HRA.00397
CGND.HRA.00421
CGND.HRA.00423
CGND.HRA.00424
CGND.HRA.00427
CGND.HRA.00429
CGND.HRA.00430
CGND.HRA.00433
CGND.HRA.00436
CGND.HRA.00460
CGND.HRA.00481
CGND.HRA.00487
CGND.HRA.00529
CGND.HRA.00535
CGND.HRA.00543
CGND.HRA.00546
CGND.HRA.00550
CGND.HRA.00553
CGND.HRA.00556
CGND.HRA.00557
CGND.HRA.00559
CGND.HRA.00561
CGND.HRA.00562
CGND.HRA.00569
CGND.HRA.00571
CGND.HRA.00575
CGND.HRA.00578
CGND.HRA.00581
CGND.HRA.00582
CGND.HRA.00600
CGND.HRA.00603
CGND.HRA.00604
CGND.HRA.00611
CGND.HRA.00612
CGND.HRA.00615
CGND.HRA.00616
CGND.HRA.00621
CGND.HRA.00631
CGND.HRA.00633
CGND.HRA.00756
CGND.HRA.00773
CGND.HRA.00783
CGND.HRA.00792
CGND.HRA.00925
CGND.HRA.01218
CGND.HRA.01219
CGND.HRA.01222
CGND.HRA.01239
CGND.HRA.01251
CGND.HRA.01266
CGND.HRA.01269
CGND.HRA.01349
CGND.HRA.01353
CGND.HRA.01357
CGND.HRA.01361
CGND.HRA.01365
CGND.HRA.01369

## Sheet: Excluded Subjects
SRR ID	GEO Alt Sample ID	Group	Reason for Exclusion
SRR12165744	CGND-HRA-00222	ALS Spectrum MND	SQuIRE Count Failed
SRR12165765	CGND-HRA-00149	ALS Spectrum MND	SQuIRE Count Failed
SRR12165896	CGND-HRA-01673	ALS Spectrum MND	SQuIRE Count Failed
SRR12165998	CGND-HRA-01725	ALS Spectrum MND	SQuIRE Count Failed
SRR12166043	CGND-HRA-00564	ALS Spectrum MND	SQuIRE Count Failed
SRR12166122	CGND-HRA-01748	ALS Spectrum MND	Poorly mapped TEs
SRR12166128	CGND-HRA-01751	ALS Spectrum MND	Poorly mapped TEs
SRR12166134	CGND-HRA-01754	ALS Spectrum MND	Poorly mapped TEs
SRR12166140	CGND-HRA-01757	ALS Spectrum MND	SQuIRE Count Failed
SRR12166143	CGND-HRA-01760	ALS Spectrum MND	SQuIRE Count Failed
SRR12166144	CGND-HRA-01761	ALS Spectrum MND	SQuIRE Count Failed
SRR12166148	CGND-HRA-01765	ALS Spectrum MND	SQuIRE Count Failed
SRR12166152	CGND-HRA-01771	ALS Spectrum MND	SQuIRE Count Failed
SRR12166162	CGND-HRA-01781	ALS Spectrum MND	SQuIRE Count Failed
SRR12166166	CGND-HRA-01785	ALS Spectrum MND	SQuIRE Count Failed
SRR12166167	CGND-HRA-01786	ALS Spectrum MND	SQuIRE Count Failed
SRR12166171	CGND-HRA-01790	ALS Spectrum MND	Poorly mapped TEs
SRR12166596	CGND-HRA-00093	ALS Spectrum MND	FASTQ Unavailable
SRR12166630	CGND-HRA-00342	ALS Spectrum MND	Missing paired end FASTQ
SRR12167096	CGND-HRA-01248	ALS Spectrum MND	FASTQ Unavailable
SRR12167182	CGND-HRA-00025	ALS Spectrum MND	FASTQ Unavailable
SRR12167253	CGND-HRA-00362	ALS Spectrum MND	FASTQ Unavailable
SRR12166468	CGND-HRA-02119	Other Neurological Disorders	SQuIRE Count Failed

## Sheet: Dec2016_ensembl_archive_LUT
ensembl_gene_id	hgnc_symbol
ENSG00000173926	MARCH3
ENSG00000144583	MARCH4
ENSG00000108387	SEPT4
ENSG00000186522	SEPT10
ENSG00000140623	SEPT12
ENSG00000175899	A2M
ENSG00000166535	A2ML1
ENSG00000256069	A2MP1
ENSG00000128274	A4GALT
ENSG00000129673	AANAT
ENSG00000205002	AARD
ENSG00000215458	AATBC
ENSG00000181409	AATK
ENSG00000225180	AATK-AS1
ENSG00000165029	ABCA1
ENSG00000251595	ABCA11P
ENSG00000179869	ABCA13
ENSG00000238098	ABCA17P
ENSG00000107331	ABCA2
ENSG00000198691	ABCA4
ENSG00000154262	ABCA6
ENSG00000064687	ABCA7
ENSG00000141338	ABCA8
ENSG00000154258	ABCA9
ENSG00000085563	ABCB1
ENSG00000261524	ABCB10P3
ENSG00000260053	ABCB10P4
ENSG00000282004	ABCB10P4
ENSG00000274192	ABCB10P4
ENSG00000197150	ABCB8
ENSG00000124574	ABCC10
ENSG00000140798	ABCC12
ENSG00000243064	ABCC13
ENSG00000023839	ABCC2
ENSG00000108846	ABCC3
ENSG00000091262	ABCC6
ENSG00000255277	ABCC6P2
ENSG00000006071	ABCC8
ENSG00000069431	ABCC9
ENSG00000101986	ABCD1
ENSG00000173208	ABCD2
ENSG00000119688	ABCD4
ENSG00000242159	ABCF2P1
ENSG00000118777	ABCG2
ENSG00000172350	ABCG4
ENSG00000143921	ABCG8
ENSG00000131969	ABHD12B
ENSG00000139826	ABHD13
ENSG00000114786	ABHD14A-ACY1
ENSG00000198658	ABHD17AP1
ENSG00000250536	ABHD17AP3
ENSG00000229107	ABHD17AP4
ENSG00000263366	ABHD17AP5
ENSG00000100439	ABHD4
ENSG00000108798	ABI3
ENSG00000154175	ABI3BP
ENSG00000097007	ABL1
ENSG00000175164	ABO
ENSG00000174429	ABRA
ENSG00000146386	ABRACL
ENSG00000166016	ABTB2
ENSG00000076555	ACACB
ENSG00000122971	ACADS
ENSG00000157766	ACAN
ENSG00000072818	ACAP1
ENSG00000229325	ACAP2-IT1
ENSG00000131584	ACAP3
ENSG00000120437	ACAT2
ENSG00000176244	ACBD7
ENSG00000110455	ACCS
ENSG00000159640	ACE
ENSG00000130234	ACE2
ENSG00000177076	ACER2
ENSG00000213088	ACKR1
ENSG00000184227	ACOT1
ENSG00000162390	ACOT11
ENSG00000172497	ACOT12
ENSG00000177465	ACOT4
ENSG00000102575	ACP5
ENSG00000162836	ACP6
ENSG00000183760	ACP7
ENSG00000014257	ACPP
ENSG00000147174	ACRC
ENSG00000103740	ACSBG1
ENSG00000130377	ACSBG2
ENSG00000151726	ACSL1
ENSG00000068366	ACSL4
ENSG00000197142	ACSL5
ENSG00000005187	ACSM3
ENSG00000183549	ACSM5
ENSG00000154930	ACSS1
ENSG00000111058	ACSS3
ENSG00000107796	ACTA2
ENSG00000180139	ACTA2-AS1
ENSG00000229001	ACTBP14
ENSG00000203413	ACTBP6
ENSG00000185607	ACTBP7
ENSG00000159251	ACTC1
ENSG00000226642	ACTG1P12
ENSG00000230581	ACTG1P14
ENSG00000215388	ACTG1P3
ENSG00000236085	ACTG1P4
ENSG00000229349	ACTG1P9
ENSG00000163017	ACTG2
ENSG00000136518	ACTL6A
ENSG00000077080	ACTL6B
ENSG00000148156	ACTL7B
ENSG00000117148	ACTL8
ENSG00000248746	ACTN3
ENSG00000131966	ACTR10
ENSG00000075089	ACTR6
ENSG00000123165	ACTRT1
ENSG00000123612	ACVR1C
ENSG00000139567	ACVRL1
ENSG00000132744	ACY3
ENSG00000196839	ADA
ENSG00000140955	ADAD2
ENSG00000073670	ADAM11
ENSG00000148848	ADAM12
ENSG00000143537	ADAM15
ENSG00000229186	ADAM1A
ENSG00000226469	ADAM1B
ENSG00000259158	ADAM20P1
ENSG00000139985	ADAM21
ENSG00000114948	ADAM23
ENSG00000042980	ADAM28
ENSG00000149451	ADAM33
ENSG00000196115	ADAM5
ENSG00000151651	ADAM8
ENSG00000154734	ADAMTS1
ENSG00000142303	ADAMTS10
ENSG00000151388	ADAMTS12
ENSG00000160323	ADAMTS13
ENSG00000138316	ADAMTS14
ENSG00000166106	ADAMTS15
ENSG00000145536	ADAMTS16
ENSG00000140470	ADAMTS17
ENSG00000140873	ADAMTS18
ENSG00000087116	ADAMTS2
ENSG00000156140	ADAMTS3
ENSG00000158859	ADAMTS4
ENSG00000154736	ADAMTS5
ENSG00000136378	ADAMTS7
ENSG00000274376	ADAMTS7P1
ENSG00000218052	ADAMTS7P4
ENSG00000134917	ADAMTS8
ENSG00000163638	ADAMTS9
ENSG00000241158	ADAMTS9-AS1
ENSG00000241684	ADAMTS9-AS2
ENSG00000178031	ADAMTSL1
ENSG00000156218	ADAMTSL3
ENSG00000143382	ADAMTSL4
ENSG00000203804	ADAMTSL4-AS1
ENSG00000185761	ADAMTSL5
ENSG00000184060	ADAP2
ENSG00000185736	ADARB2
ENSG00000205696	ADARB2-AS1
ENSG00000213638	ADAT3
ENSG00000161912	ADCY10P1
ENSG00000129467	ADCY4
ENSG00000121281	ADCY7
ENSG00000141433	ADCYAP1
ENSG00000203876	ADD3-AS1
ENSG00000118492	ADGB
ENSG00000256925	ADGRA1-AS1
ENSG00000020181	ADGRA2
ENSG00000181790	ADGRB1
ENSG00000111452	ADGRD1
ENSG00000174837	ADGRE1
ENSG00000127507	ADGRE2
ENSG00000268758	ADGRE4P
ENSG00000123146	ADGRE5
ENSG00000164393	ADGRF2
ENSG00000153294	ADGRF4
ENSG00000069122	ADGRF5
ENSG00000227582	ADGRF5P1
ENSG00000204818	ADGRF5P2
ENSG00000205336	ADGRG1
ENSG00000182885	ADGRG3
ENSG00000159618	ADGRG5
ENSG00000112414	ADGRG6
ENSG00000162618	ADGRL4
ENSG00000164199	ADGRV1
ENSG00000196616	ADH1B
ENSG00000223694	ADH5P3
ENSG00000277364	ADH5P4
ENSG00000233859	ADH5P4
ENSG00000147576	ADHFE1
ENSG00000006831	ADIPOR2
ENSG00000148671	ADIRF
ENSG00000272734	ADIRF-AS1
ENSG00000148926	ADM
ENSG00000128165	ADM2
ENSG00000224420	ADM5
ENSG00000128271	ADORA2A
ENSG00000178803	ADORA2A-AS1
ENSG00000282608	ADORA3
ENSG00000144843	ADPRH
ENSG00000171873	ADRA1D
ENSG00000274286	ADRA2B
ENSG00000184160	ADRA2C
ENSG00000169252	ADRB2
ENSG00000188778	ADRB3
ENSG00000185100	ADSSL1
ENSG00000111863	ADTRP
ENSG00000106624	AEBP1
ENSG00000181026	AEN
ENSG00000272620	AFAP1-AS1
ENSG00000157510	AFAP1L1
ENSG00000223516	AFF2-IT1
ENSG00000223959	AFG3L1P
ENSG00000183077	AFMID
ENSG00000038002	AGA
ENSG00000230869	AGAP10P
ENSG00000271880	AGAP11
ENSG00000265018	AGAP12P
ENSG00000279058	AGAP14
ENSG00000235529	AGAP1-IT1
ENSG00000255737	AGAP2-AS1
ENSG00000188234	AGAP4
ENSG00000172650	AGAP5
ENSG00000204149	AGAP6
ENSG00000264204	AGAP7P
ENSG00000204172	AGAP9
ENSG00000204305	AGER
ENSG00000214273	AGGF1P1
ENSG00000233435	AGGF1P2
ENSG00000241532	AGGF1P3
ENSG00000187546	AGMO
ENSG00000279355	AGPAT4-IT1
ENSG00000188157	AGRN
ENSG00000135744	AGT
ENSG00000177674	AGTRAP
ENSG00000168710	AHCYL1
ENSG00000259465	AHCYP7
ENSG00000126705	AHDC1
ENSG00000124942	AHNAK
ENSG00000185567	AHNAK2
ENSG00000063438	AHRR
ENSG00000173209	AHSA2
ENSG00000204472	AIF1
ENSG00000126878	AIF1L
ENSG00000112297	AIM1
ENSG00000234187	AIMP1P1
ENSG00000129221	AIPL1
ENSG00000160224	AIRE
ENSG00000129474	AJUBA
ENSG00000263535	AK4P1
ENSG00000231824	AKAIN1
ENSG00000186471	AKAP14
ENSG00000214992	AKAP17BP
ENSG00000111254	AKAP3
ENSG00000179841	AKAP5
ENSG00000011243	AKAP8L
ENSG00000151632	AKR1C2
ENSG00000196139	AKR1C3
ENSG00000211454	AKR7L
ENSG00000105221	AKT2
ENSG00000158578	ALAS2
ENSG00000163631	ALB
ENSG00000161618	ALDH16A1
ENSG00000165092	ALDH1A1
ENSG00000184254	ALDH1A3
ENSG00000144908	ALDH1L1
ENSG00000006534	ALDH3B1
ENSG00000159423	ALDH4A1
ENSG00000251400	ALDH7A1P1
ENSG00000118514	ALDH8A1
ENSG00000189366	ALG1L
ENSG00000251287	ALG1L2
ENSG00000251568	ALG3P1
ENSG00000254450	ALG9-IT1
ENSG00000151360	ALLC
ENSG00000163016	ALMS1P1
ENSG00000108839	ALOX12
ENSG00000215067	ALOX12-AS1
ENSG00000179477	ALOX12B
ENSG00000262943	ALOX12P2
ENSG00000161905	ALOX15
ENSG00000179593	ALOX15B
ENSG00000012779	ALOX5
ENSG00000132965	ALOX5AP
ENSG00000073331	ALPK1
ENSG00000136383	ALPK3
ENSG00000162551	ALPL
ENSG00000178038	ALS2CL
ENSG00000155754	ALS2CR11
ENSG00000052850	ALX4
ENSG00000139344	AMDHD1
ENSG00000162066	AMDHD2
ENSG00000165566	AMER2
ENSG00000104899	AMH
ENSG00000139211	AMIGO2
ENSG00000224142	AMMECR1-IT1
ENSG00000233273	AMMECR1LP1
ENSG00000114019	AMOTL2
ENSG00000133805	AMPD3
ENSG00000243480	AMY2A
ENSG00000174945	AMZ1
ENSG00000214274	ANG
ENSG00000154188	ANGPT1
ENSG00000091879	ANGPT2
ENSG00000116194	ANGPTL1
ENSG00000136859	ANGPTL2
ENSG00000167772	ANGPTL4
ENSG00000171819	ANGPTL7
ENSG00000130173	ANGPTL8
ENSG00000029534	ANK1
ENSG00000254996	ANKHD1-EIF4EBP3
ENSG00000170209	ANKK1
ENSG00000160117	ANKLE1
ENSG00000144504	ANKMY1
ENSG00000106524	ANKMY2
ENSG00000148677	ANKRD1
ENSG00000229152	ANKRD10-IT1
ENSG00000180071	ANKRD18A
ENSG00000230453	ANKRD18B
ENSG00000159712	ANKRD18CP
ENSG00000226435	ANKRD18DP
ENSG00000187984	ANKRD19P
ENSG00000165887	ANKRD2
ENSG00000260691	ANKRD20A1
ENSG00000215559	ANKRD20A11P
ENSG00000251056	ANKRD20A17P
ENSG00000183148	ANKRD20A2
ENSG00000276203	ANKRD20A3
ENSG00000172014	ANKRD20A4
ENSG00000186481	ANKRD20A5P
ENSG00000236816	ANKRD20A7P
ENSG00000229089	ANKRD20A8P
ENSG00000152766	ANKRD22
ENSG00000163126	ANKRD23
ENSG00000089847	ANKRD24
ENSG00000261239	ANKRD26P1
ENSG00000237636	ANKRD26P3
ENSG00000154065	ANKRD29
ENSG00000148513	ANKRD30A
ENSG00000180777	ANKRD30B
ENSG00000163046	ANKRD30BL
ENSG00000175302	ANKRD30BP1
ENSG00000167612	ANKRD33
ENSG00000189127	ANKRD34B
ENSG00000235711	ANKRD34C
ENSG00000196912	ANKRD36B
ENSG00000186352	ANKRD37
ENSG00000154945	ANKRD40
ENSG00000144031	ANKRD53
ENSG00000164512	ANKRD55
ENSG00000135299	ANKRD6
ENSG00000157999	ANKRD61
ENSG00000181626	ANKRD62
ENSG00000259271	ANKRD62P1
ENSG00000189295	ANKRD62P1-PARP4P3
ENSG00000230778	ANKRD63
ENSG00000235098	ANKRD65
ENSG00000230062	ANKRD66
ENSG00000175311	ANKS4B
ENSG00000165138	ANKS6
ENSG00000206199	ANKUB1
ENSG00000163516	ANKZF1
ENSG00000011426	ANLN
ENSG00000131620	ANO1
ENSG00000047617	ANO2
ENSG00000134343	ANO3
ENSG00000171714	ANO5
ENSG00000177119	ANO6
ENSG00000146205	ANO7
ENSG00000074855	ANO8
ENSG00000011201	ANOS1
ENSG00000136938	ANP32B
ENSG00000248546	ANP32C
ENSG00000139223	ANP32D
ENSG00000166825	ANPEP
ENSG00000169604	ANTXR1
ENSG00000163297	ANTXR2
ENSG00000135046	ANXA1
ENSG00000104537	ANXA13
ENSG00000182718	ANXA2
ENSG00000231991	ANXA2P2
ENSG00000216740	ANXA2P3
ENSG00000177721	ANXA2R
ENSG00000138772	ANXA3
ENSG00000265190	ANXA8
ENSG00000143412	ANXA9
ENSG00000136250	AOAH
ENSG00000131480	AOC2
ENSG00000131471	AOC3
ENSG00000260105	AOC4P
ENSG00000138356	AOX1
ENSG00000138660	AP1AR
ENSG00000213983	AP1G2
ENSG00000129354	AP1M2
ENSG00000106367	AP1S1
ENSG00000254470	AP5B1
ENSG00000053770	AP5M1
ENSG00000242802	AP5Z1
ENSG00000011132	APBA3
ENSG00000077420	APBB1IP
ENSG00000115266	APC2
ENSG00000154856	APCDD1
ENSG00000231290	APCDD1L-AS1
ENSG00000251503	APITD1-CORT
ENSG00000169621	APLF
ENSG00000171388	APLN
ENSG00000134817	APLNR
ENSG00000105290	APLP1
ENSG00000118137	APOA1
ENSG00000084674	APOB
ENSG00000128383	APOBEC3A
ENSG00000244509	APOBEC3C
ENSG00000243811	APOBEC3D
ENSG00000239713	APOBEC3G
ENSG00000184730	APOBR
ENSG00000130208	APOC1
ENSG00000234906	APOC2
ENSG00000189058	APOD
ENSG00000130203	APOE
ENSG00000100342	APOL1
ENSG00000128284	APOL3
ENSG00000100336	APOL4
ENSG00000128313	APOL5
ENSG00000277390	APOL5
ENSG00000221963	APOL6
ENSG00000178878	APOLD1
ENSG00000184831	APOO
ENSG00000240583	AQP1
ENSG00000165272	AQP3
ENSG00000171885	AQP4
ENSG00000260372	AQP4-AS1
ENSG00000086159	AQP6
ENSG00000165269	AQP7
ENSG00000103569	AQP9
ENSG00000169083	AR
ENSG00000120318	ARAP3
ENSG00000198576	ARC
ENSG00000213137	ARF1P2
ENSG00000081181	ARG2
ENSG00000198826	ARHGAP11A
ENSG00000187951	ARHGAP11B
ENSG00000075884	ARHGAP15
ENSG00000140750	ARHGAP17
ENSG00000213390	ARHGAP19
ENSG00000269891	ARHGAP19-SLIT1
ENSG00000128805	ARHGAP22
ENSG00000248682	ARHGAP22-IT1
ENSG00000275832	ARHGAP23
ENSG00000260781	ARHGAP23P1
ENSG00000163219	ARHGAP25
ENSG00000230789	ARHGAP26-IT1
ENSG00000159314	ARHGAP27
ENSG00000088756	ARHGAP28
ENSG00000186517	ARHGAP30
ENSG00000004777	ARHGAP33
ENSG00000147256	ARHGAP36
ENSG00000089820	ARHGAP4
ENSG00000227817	ARHGAP42P1
ENSG00000180448	ARHGAP45
ENSG00000047648	ARHGAP6
ENSG00000241484	ARHGAP8
ENSG00000111348	ARHGDIB
ENSG00000076928	ARHGEF1
ENSG00000104728	ARHGEF10
ENSG00000198844	ARHGEF15
ENSG00000130762	ARHGEF16
ENSG00000204959	ARHGEF34P
ENSG00000213214	ARHGEF35
ENSG00000183111	ARHGEF37
ENSG00000165801	ARHGEF40
ENSG00000050327	ARHGEF5
ENSG00000233644	ARHGEF7-IT1
ENSG00000196843	ARID5A
ENSG00000152213	ARL11
ENSG00000185305	ARL15
ENSG00000185829	ARL17A
ENSG00000228696	ARL17B
ENSG00000122644	ARL4A
ENSG00000231395	ARL4AP4
ENSG00000175906	ARL4D
ENSG00000165997	ARL5B
ENSG00000141748	ARL5C
ENSG00000113966	ARL6
ENSG00000196503	ARL9
ENSG00000165309	ARMC3
ENSG00000228275	ARMCX3-AS1
ENSG00000204072	ARMCX7P
ENSG00000146476	ARMT1
ENSG00000130429	ARPC1B
ENSG00000250151	ARPC4-TTLL3
ENSG00000136950	ARPC5L
ENSG00000197070	ARRDC1
ENSG00000105643	ARRDC2
ENSG00000113369	ARRDC3
ENSG00000140450	ARRDC4
ENSG00000205784	ARRDC5
ENSG00000062096	ARSF
ENSG00000183876	ARSI
ENSG00000180801	ARSJ
ENSG00000129744	ART1
ENSG00000156219	ART3
ENSG00000167311	ART5
ENSG00000188611	ASAH2
ENSG00000204147	ASAH2B
ENSG00000280543	ASAP1-IT2
ENSG00000088280	ASAP3
ENSG00000282854	ASAP3
ENSG00000182177	ASB18
ENSG00000100628	ASB2
ENSG00000005981	ASB4
ENSG00000183734	ASCL2
ENSG00000227773	ASH1L-IT1
ENSG00000213199	ASIC3
ENSG00000072182	ASIC4
ENSG00000236017	ASMTL-AS1
ENSG00000108381	ASPA
ENSG00000204653	ASPDH
ENSG00000166183	ASPG
ENSG00000174939	ASPHD1
ENSG00000106819	ASPN
ENSG00000244617	ASPRV1
ENSG00000169696	ASPSCR1
ENSG00000130707	ASS1
ENSG00000215325	ASS1P10
ENSG00000223922	ASS1P2
ENSG00000188886	ASTL
ENSG00000138138	ATAD1
ENSG00000160072	ATAD3B
ENSG00000215915	ATAD3C
ENSG00000226864	ATE1-AS1
ENSG00000162772	ATF3
ENSG00000228218	ATF4P3
ENSG00000236447	ATG10-IT1
ENSG00000168010	ATG16L2
ENSG00000125703	ATG4C
ENSG00000198513	ATL1
ENSG00000168874	ATOH8
ENSG00000206190	ATP10A
ENSG00000118322	ATP10B
ENSG00000068650	ATP11A
ENSG00000101974	ATP11C
ENSG00000075673	ATP12A
ENSG00000187527	ATP13A5
ENSG00000236508	ATP13A5-AS1
ENSG00000203865	ATP1A1-AS1
ENSG00000105409	ATP1A3
ENSG00000132681	ATP1A4
ENSG00000129244	ATP1B2
ENSG00000196296	ATP2A1
ENSG00000074370	ATP2A3
ENSG00000070961	ATP2B1
ENSG00000224771	ATP2B2-IT2
ENSG00000105675	ATP4A
ENSG00000263232	ATP5A1P3
ENSG00000110955	ATP5B
ENSG00000169020	ATP5I
ENSG00000248919	ATP5J2-PTCD1
ENSG00000114573	ATP6V1A
ENSG00000239322	ATP6V1B1-AS1
ENSG00000143882	ATP6V1C2
ENSG00000100554	ATP6V1D
ENSG00000233343	ATP6V1G1P4
ENSG00000254870	ATP6V1G2-DDX39B
ENSG00000123191	ATP7B
ENSG00000104043	ATP8B4
ENSG00000179766	ATP8B5P
ENSG00000107518	ATRNL1
ENSG00000258099	ATXN2-AS
ENSG00000162650	ATXN7L2
ENSG00000213033	AURKAPS1
ENSG00000135407	AVIL
ENSG00000101200	AVP
ENSG00000166148	AVPR1A
ENSG00000162779	AXDND1
ENSG00000103126	AXIN1
ENSG00000160862	AZGP1
ENSG00000172232	AZU1
ENSG00000166710	B2M
ENSG00000162630	B3GALT2
ENSG00000183778	B3GALT5
ENSG00000112309	B3GAT2
ENSG00000176383	B3GNT4
ENSG00000176597	B3GNT5
ENSG00000198488	B3GNT6
ENSG00000156966	B3GNT7
ENSG00000237172	B3GNT9
ENSG00000175711	B3GNTL1
ENSG00000139044	B4GALNT3
ENSG00000182272	B4GALNT4
ENSG00000086062	B4GALT1
ENSG00000118276	B4GALT6
ENSG00000108641	B9D1
ENSG00000247081	BAALC-AS1
ENSG00000182240	BACE2
ENSG00000248476	BACH1-IT1
ENSG00000112208	BAG2
ENSG00000151929	BAG3
ENSG00000266074	BAHCC1
ENSG00000006453	BAIAP2L1
ENSG00000128298	BAIAP2L2
ENSG00000007516	BAIAP3
ENSG00000175730	BAK1P1
ENSG00000095739	BAMBI
ENSG00000172530	BANP
ENSG00000138376	BARD1
ENSG00000230535	BASP1P1
ENSG00000156127	BATF
ENSG00000168062	BATF2
ENSG00000198604	BAZ1A
ENSG00000129151	BBOX1
ENSG00000181004	BBS12
ENSG00000114439	BBX
ENSG00000187244	BCAM
ENSG00000050820	BCAR1
ENSG00000064787	BCAS1
ENSG00000060982	BCAT1
ENSG00000105552	BCAT2
ENSG00000114200	BCHE
ENSG00000140379	BCL2A1
ENSG00000188761	BCL2L15
ENSG00000258643	BCL2L2-PABPN1
ENSG00000069399	BCL3
ENSG00000113916	BCL6
ENSG00000161940	BCL6B
ENSG00000186174	BCL9L
ENSG00000135697	BCO1
ENSG00000169668	BCRP2
ENSG00000236824	BCYRN1
ENSG00000168398	BDKRB2
ENSG00000176697	BDNF
ENSG00000245573	BDNF-AS
ENSG00000166546	BEAN1
ENSG00000261656	BEAN1-AS1
ENSG00000219669	BECN1P2
ENSG00000183092	BEGAIN
ENSG00000231345	BEND3P1
ENSG00000188848	BEND4
ENSG00000151917	BEND6
ENSG00000230320	BEND7P1
ENSG00000167995	BEST1
ENSG00000127325	BEST3
ENSG00000133169	BEX1
ENSG00000133134	BEX2
ENSG00000184515	BEX5
ENSG00000182492	BGN
ENSG00000180828	BHLHE22
ENSG00000145692	BHMT
ENSG00000135127	BICDL1
ENSG00000162069	BICDL2
ENSG00000136717	BIN1
ENSG00000110934	BIN2
ENSG00000023445	BIRC3
ENSG00000101197	BIRC7
ENSG00000282851	BISPR
ENSG00000270181	BIVM-ERCC5
ENSG00000281406	BLACAT1
ENSG00000259571	BLID
ENSG00000095585	BLNK
ENSG00000104081	BMF
ENSG00000168487	BMP1
ENSG00000152785	BMP3
ENSG00000125378	BMP4
ENSG00000112175	BMP5
ENSG00000153162	BMP6
ENSG00000101144	BMP7
ENSG00000183682	BMP8A
ENSG00000116985	BMP8B
ENSG00000138696	BMPR1B
ENSG00000204177	BMS1P1
ENSG00000224599	BMS1P12
ENSG00000251079	BMS1P2
ENSG00000283101	BMS1P21
ENSG00000242338	BMS1P4
ENSG00000270025	BMS1P7
ENSG00000164603	BMT2
ENSG00000102010	BMX
ENSG00000169594	BNC1
ENSG00000173068	BNC2
ENSG00000268830	BNIP3P32
ENSG00000268717	BNIP3P33
ENSG00000260571	BNIP3P5
ENSG00000163141	BNIPL
ENSG00000144857	BOC
ENSG00000176720	BOK
ENSG00000183336	BOLA2
ENSG00000064489	BORCS8-MEF2B
ENSG00000224775	BRAFP1
ENSG00000012048	BRCA1
ENSG00000139618	BRCA2
ENSG00000251667	BRCC3P1
ENSG00000271209	BRDTP1
ENSG00000182685	BRICD5
ENSG00000136492	BRIP1
ENSG00000102239	BRS3
ENSG00000164061	BSN
ENSG00000119411	BSPRY
ENSG00000130303	BST2
ENSG00000151136	BTBD11
ENSG00000138152	BTBD16
ENSG00000204347	BTBD17
ENSG00000222009	BTBD19
ENSG00000213189	BTF3L4P2
ENSG00000159388	BTG2
ENSG00000154640	BTG3
ENSG00000010671	BTK
ENSG00000124508	BTN2A2
ENSG00000124549	BTN2A3P
ENSG00000186470	BTN3A2
ENSG00000113303	BTNL8
ENSG00000165810	BTNL9
ENSG00000169679	BUB1
ENSG00000270689	BUD13P1
ENSG00000112276	BVES
ENSG00000165507	C10orf10
ENSG00000214688	C10orf105
ENSG00000183346	C10orf107
ENSG00000204683	C10orf113
ENSG00000204161	C10orf128
ENSG00000171224	C10orf35
ENSG00000178645	C10orf53
ENSG00000107738	C10orf54
ENSG00000203942	C10orf62
ENSG00000154493	C10orf90
ENSG00000180066	C10orf91
ENSG00000110665	C11orf21
ENSG00000166323	C11orf65
ENSG00000137691	C11orf70
ENSG00000185742	C11orf87
ENSG00000234776	C11orf94
ENSG00000187479	C11orf96
ENSG00000133641	C12orf29
ENSG00000180116	C12orf40
ENSG00000156411	C14orf2
ENSG00000179008	C14orf39
ENSG00000167173	C15orf39
ENSG00000188549	C15orf52
ENSG00000188277	C15orf62
ENSG00000185716	C16orf52
ENSG00000185905	C16orf54
ENSG00000205832	C16orf96
ENSG00000197322	C17orf102
ENSG00000205710	C17orf107
ENSG00000270806	C17orf50
ENSG00000178927	C17orf62
ENSG00000187013	C17orf82
ENSG00000273604	C17orf96
ENSG00000187624	C17orf97
ENSG00000279020	C18orf15
ENSG00000166845	C18orf54
ENSG00000177025	C19orf18
ENSG00000167644	C19orf33
ENSG00000188305	C19orf35
ENSG00000214212	C19orf38
ENSG00000167747	C19orf48
ENSG00000197223	C1D
ENSG00000231245	C1DP1
ENSG00000257818	C1GALT1P1
ENSG00000163362	C1orf106
ENSG00000162817	C1orf115
ENSG00000197982	C1orf122
ENSG00000175262	C1orf127
ENSG00000203709	C1orf132
ENSG00000162913	C1orf145
ENSG00000131591	C1orf159
ENSG00000143110	C1orf162
ENSG00000215910	C1orf167
ENSG00000119280	C1orf198
ENSG00000188004	C1orf204
ENSG00000213057	C1orf220
ENSG00000239887	C1orf226
ENSG00000198520	C1orf228
ENSG00000227868	C1orf234
ENSG00000183888	C1orf64
ENSG00000162598	C1orf87
ENSG00000142698	C1orf94
ENSG00000173372	C1QA
ENSG00000173369	C1QB
ENSG00000159189	C1QC
ENSG00000131094	C1QL1
ENSG00000144119	C1QL2
ENSG00000165985	C1QL3
ENSG00000173918	C1QTNF1
ENSG00000082196	C1QTNF3
ENSG00000273294	C1QTNF3-AMACR
ENSG00000172247	C1QTNF4
ENSG00000223953	C1QTNF5
ENSG00000133466	C1QTNF6
ENSG00000163145	C1QTNF7
ENSG00000184471	C1QTNF8
ENSG00000240654	C1QTNF9
ENSG00000159403	C1R
ENSG00000139178	C1RL
ENSG00000205885	C1RL-AS1
ENSG00000182326	C1S
ENSG00000166278	C2
ENSG00000174403	C20orf166-AS1
ENSG00000198547	C20orf203
ENSG00000160221	C21orf33
ENSG00000160298	C21orf58
ENSG00000205929	C21orf62
ENSG00000205930	C21orf62-AS1
ENSG00000154642	C21orf91
ENSG00000128254	C22orf24
ENSG00000100249	C22orf31
ENSG00000188511	C22orf34
ENSG00000184208	C22orf46
ENSG00000205502	C2CD4B
ENSG00000183186	C2CD4C
ENSG00000221843	C2orf16
ENSG00000230804	C2orf27AP3
ENSG00000237651	C2orf74
ENSG00000188674	C2orf80
ENSG00000159239	C2orf81
ENSG00000182600	C2orf82
ENSG00000187699	C2orf88
ENSG00000205086	C2orf91
ENSG00000125730	C3
ENSG00000171860	C3AR1
ENSG00000131379	C3orf20
ENSG00000198590	C3orf35
ENSG00000114529	C3orf52
ENSG00000180044	C3orf80
ENSG00000244731	C4A
ENSG00000224389	C4B
ENSG00000154274	C4orf19
ENSG00000163633	C4orf36
ENSG00000164123	C4orf45
ENSG00000243449	C4orf48
ENSG00000181215	C4orf50
ENSG00000197405	C5AR1
ENSG00000248874	C5orf17
ENSG00000186493	C5orf38
ENSG00000197536	C5orf56
ENSG00000178722	C5orf64
ENSG00000039537	C6
ENSG00000112539	C6orf118
ENSG00000188112	C6orf132
ENSG00000197261	C6orf141
ENSG00000203872	C6orf163
ENSG00000181577	C6orf223
ENSG00000204420	C6orf25
ENSG00000204387	C6orf48
ENSG00000112936	C7
ENSG00000269955	C7orf55-LUC7L2
ENSG00000164746	C7orf57
ENSG00000185955	C7orf61
ENSG00000176919	C8G
ENSG00000248801	C8orf34-AS1
ENSG00000253250	C8orf88
ENSG00000179082	C9orf106
ENSG00000180539	C9orf139
ENSG00000148362	C9orf142
ENSG00000187753	C9orf153
ENSG00000204446	C9orf170
ENSG00000232434	C9orf172
ENSG00000164972	C9orf24
ENSG00000148120	C9orf3
ENSG00000157653	C9orf43
ENSG00000179058	C9orf50
ENSG00000183784	C9orf66
ENSG00000147894	C9orf72
ENSG00000133742	CA1
ENSG00000154975	CA10
ENSG00000074410	CA12
ENSG00000118298	CA14
ENSG00000104267	CA2
ENSG00000167434	CA4
ENSG00000174990	CA5A
ENSG00000107159	CA9
ENSG00000134508	CABLES1
ENSG00000100314	CABP7
ENSG00000141837	CACNA1A
ENSG00000148408	CACNA1B
ENSG00000256271	CACNA1C-AS2
ENSG00000006283	CACNA1G
ENSG00000250107	CACNA1G-AS1
ENSG00000196557	CACNA1H
ENSG00000100346	CACNA1I
ENSG00000081248	CACNA1S
ENSG00000153956	CACNA2D1
ENSG00000151062	CACNA2D4
ENSG00000067191	CACNB1
ENSG00000165995	CACNB2
ENSG00000108878	CACNG1
ENSG00000006116	CACNG3
ENSG00000075461	CACNG4
ENSG00000142408	CACNG8
ENSG00000226800	CACTIN-AS1
ENSG00000177855	CACYBPP2
ENSG00000175161	CADM2
ENSG00000225670	CADM3-AS1
ENSG00000081803	CADPS2
ENSG00000270419	CAHM
ENSG00000104327	CALB1
ENSG00000172137	CALB2
ENSG00000004948	CALCR
ENSG00000064989	CALCRL
ENSG00000122786	CALD1
ENSG00000185933	CALHM1
ENSG00000183128	CALHM3
ENSG00000178363	CALML3
ENSG00000205488	CALML3-AS1
ENSG00000129007	CALML4
ENSG00000169885	CALML6
ENSG00000227742	CALR4P
ENSG00000130643	CALY
ENSG00000008118	CAMK1G
ENSG00000163888	CAMK2N2
ENSG00000152495	CAMK4
ENSG00000164076	CAMKV
ENSG00000232004	CAP1P2
ENSG00000112186	CAP2
ENSG00000259151	CAP2P1
ENSG00000042493	CAPG
ENSG00000137225	CAPN11
ENSG00000162949	CAPN13
ENSG00000103326	CAPN15
ENSG00000092529	CAPN3
ENSG00000135773	CAPN9
ENSG00000256812	CAPNS2
ENSG00000105519	CAPS
ENSG00000100065	CARD10
ENSG00000198286	CARD11
ENSG00000141527	CARD14
ENSG00000204397	CARD16
ENSG00000165233	CARD19
ENSG00000132357	CARD6
ENSG00000187796	CARD9
ENSG00000153048	CARHSP1
ENSG00000227835	CARM1P1
ENSG00000186648	CARMIL3
ENSG00000249669	CARMN
ENSG00000156017	CARNMT1
ENSG00000172508	CARNS1
ENSG00000164326	CARTPT
ENSG00000204682	CASC10
ENSG00000260785	CASC17
ENSG00000167971	CASKIN1
ENSG00000177303	CASKIN2
ENSG00000137752	CASP1
ENSG00000003400	CASP10
ENSG00000204403	CASP12
ENSG00000196954	CASP4
ENSG00000137757	CASP5
ENSG00000165806	CASP7
ENSG00000064012	CASP8
ENSG00000143318	CASQ1
ENSG00000118729	CASQ2
ENSG00000087589	CASS4
ENSG00000130940	CASZ1
ENSG00000158428	CATIP
ENSG00000225062	CATIP-AS1
ENSG00000166762	CATSPER2
ENSG00000099338	CATSPERG
ENSG00000105974	CAV1
ENSG00000105971	CAV2
ENSG00000099625	CBARP
ENSG00000129993	CBFA2T3
ENSG00000067955	CBFB
ENSG00000142273	CBLC
ENSG00000102924	CBLN1
ENSG00000141668	CBLN2
ENSG00000139899	CBLN3
ENSG00000054803	CBLN4
ENSG00000159228	CBR1
ENSG00000160200	CBS
ENSG00000274276	CBSL
ENSG00000204778	CBWD4P
ENSG00000147996	CBWD5
ENSG00000215126	CBWD7
ENSG00000256030	CBX3P4
ENSG00000217241	CBX3P9
ENSG00000241535	CBX5P1
ENSG00000132024	CC2D1A
ENSG00000154222	CC2D1B
ENSG00000183287	CCBE1
ENSG00000135736	CCDC102A
ENSG00000167131	CCDC103
ENSG00000159884	CCDC107
ENSG00000168491	CCDC110
ENSG00000147144	CCDC120
ENSG00000176714	CCDC121
ENSG00000151773	CCDC122
ENSG00000169193	CCDC126
ENSG00000244607	CCDC13
ENSG00000173811	CCDC13-AS1
ENSG00000163492	CCDC141
ENSG00000170160	CCDC144A
ENSG00000154898	CCDC144CP
ENSG00000205212	CCDC144NL
ENSG00000233098	CCDC144NL-AS1
ENSG00000149548	CCDC15
ENSG00000144395	CCDC150
ENSG00000197599	CCDC154
ENSG00000183401	CCDC159
ENSG00000280670	CCDC163
ENSG00000255181	CCDC166
ENSG00000175820	CCDC168
ENSG00000242715	CCDC169
ENSG00000250709	CCDC169-SOHLH2
ENSG00000159588	CCDC17
ENSG00000120262	CCDC170
ENSG00000166960	CCDC178
ENSG00000197816	CCDC180
ENSG00000213213	CCDC183
ENSG00000228544	CCDC183-AS1
ENSG00000177875	CCDC184
ENSG00000234409	CCDC188
ENSG00000223745	CCDC18-AS1
ENSG00000185860	CCDC190
ENSG00000163617	CCDC191
ENSG00000229140	CCDC26
ENSG00000140481	CCDC33
ENSG00000173421	CCDC36
ENSG00000165972	CCDC38
ENSG00000141519	CCDC40
ENSG00000138483	CCDC54
ENSG00000176155	CCDC57
ENSG00000267076	CCDC58P3
ENSG00000104983	CCDC61
ENSG00000166510	CCDC68
ENSG00000198624	CCDC69
ENSG00000162004	CCDC78
ENSG00000169515	CCDC8
ENSG00000091986	CCDC80
ENSG00000149201	CCDC81
ENSG00000186166	CCDC84
ENSG00000280975	CCDC84
ENSG00000168071	CCDC88B
ENSG00000015133	CCDC88C
ENSG00000187094	CCK
ENSG00000110148	CCKBR
ENSG00000172724	CCL19
ENSG00000108691	CCL2
ENSG00000102962	CCL22
ENSG00000274221	CCL3
ENSG00000278567	CCL3
ENSG00000277632	CCL3
ENSG00000277336	CCL3L3
ENSG00000277768	CCL3L3
ENSG00000276085	CCL3L3
ENSG00000275824	CCL4
ENSG00000275302	CCL4
ENSG00000277943	CCL4
ENSG00000271503	CCL5
ENSG00000101331	CCM2L
ENSG00000145386	CCNA2
ENSG00000147082	CCNB3
ENSG00000110092	CCND1
ENSG00000255920	CCND2-AS2
ENSG00000256847	CCND2P1
ENSG00000175305	CCNE2
ENSG00000258112	CCNG2P1
ENSG00000205089	CCNI2
ENSG00000221978	CCNL2
ENSG00000248283	CCNL2P1
ENSG00000152669	CCNO
ENSG00000182632	CCNYL2
ENSG00000103540	CCP110
ENSG00000163823	CCR1
ENSG00000121807	CCR2
ENSG00000160791	CCR5
ENSG00000121797	CCRL2
ENSG00000132141	CCT6B
ENSG00000234585	CCT6P3
ENSG00000232610	CCT6P4
ENSG00000217733	CCT7P1
ENSG00000249958	CCT7P2
ENSG00000198445	CCT8L2
ENSG00000226015	CCT8P1
ENSG00000146574	CCZ1B
ENSG00000156535	CD109
ENSG00000170458	CD14
ENSG00000177575	CD163
ENSG00000177675	CD163L1
ENSG00000174950	CD164L2
ENSG00000204936	CD177
ENSG00000204933	CD177P1
ENSG00000134061	CD180
ENSG00000177455	CD19
ENSG00000158473	CD1D
ENSG00000116824	CD2
ENSG00000116031	CD207
ENSG00000090659	CD209
ENSG00000012124	CD22
ENSG00000150637	CD226
ENSG00000272398	CD24
ENSG00000122223	CD244
ENSG00000198821	CD247
ENSG00000174807	CD248
ENSG00000139193	CD27
ENSG00000178562	CD28
ENSG00000167851	CD300A
ENSG00000167850	CD300C
ENSG00000186074	CD300LF
ENSG00000241399	CD302
ENSG00000105383	CD33
ENSG00000174059	CD34
ENSG00000104894	CD37
ENSG00000004468	CD38
ENSG00000198851	CD3E
ENSG00000010610	CD4
ENSG00000026508	CD44
ENSG00000117091	CD48
ENSG00000110448	CD5
ENSG00000143119	CD53
ENSG00000196352	CD55
ENSG00000013725	CD6
ENSG00000129226	CD68
ENSG00000110848	CD69
ENSG00000173762	CD7
ENSG00000019582	CD74
ENSG00000105369	CD79A
ENSG00000121594	CD80
ENSG00000238184	CD81-AS1
ENSG00000085117	CD82
ENSG00000066294	CD84
ENSG00000114013	CD86
ENSG00000172116	CD8B
ENSG00000254126	CD8BP
ENSG00000010278	CD9
ENSG00000125810	CD93
ENSG00000158825	CDA
ENSG00000079335	CDC14A
ENSG00000218305	CDC14C
ENSG00000117399	CDC20
ENSG00000158402	CDC25C
ENSG00000273061	CDC37L1-AS1
ENSG00000128283	CDC42EP1
ENSG00000149798	CDC42EP2
ENSG00000167617	CDC42EP5
ENSG00000230068	CDC42-IT1
ENSG00000093009	CDC45
ENSG00000094804	CDC6
ENSG00000164649	CDCA7L
ENSG00000163814	CDCP1
ENSG00000157211	CDCP2
ENSG00000039068	CDH1
ENSG00000154162	CDH12
ENSG00000140945	CDH13
ENSG00000129910	CDH15
ENSG00000071991	CDH19
ENSG00000149654	CDH22
ENSG00000107736	CDH23
ENSG00000139880	CDH24
ENSG00000124215	CDH26
ENSG00000062038	CDH3
ENSG00000179776	CDH5
ENSG00000113361	CDH6
ENSG00000081138	CDH7
ENSG00000150394	CDH8
ENSG00000113100	CDH9
ENSG00000148600	CDHR1
ENSG00000185324	CDK10
ENSG00000008128	CDK11A
ENSG00000138395	CDK15
ENSG00000117266	CDK18
ENSG00000123374	CDK2
ENSG00000237451	CDK2AP2P2
ENSG00000250506	CDK3
ENSG00000171450	CDK5R2
ENSG00000136861	CDK5RAP2
ENSG00000108465	CDK5RAP3
ENSG00000105810	CDK6
ENSG00000124762	CDKN1A
ENSG00000129757	CDKN1C
ENSG00000147889	CDKN2A
ENSG00000240498	CDKN2B-AS1
ENSG00000123080	CDKN2C
ENSG00000100526	CDKN3
ENSG00000185267	CDNF
ENSG00000184258	CDR1
ENSG00000109089	CDR2L
ENSG00000239704	CDRT4
ENSG00000163624	CDS1
ENSG00000079385	CEACAM1
ENSG00000186567	CEACAM19
ENSG00000007129	CEACAM21
ENSG00000231561	CEACAMP5
ENSG00000172216	CEBPB
ENSG00000221869	CEBPD
ENSG00000093072	CECR1
ENSG00000099954	CECR2
ENSG00000241832	CECR3
ENSG00000237438	CECR7
ENSG00000170835	CEL
ENSG00000159409	CELF3
ENSG00000161082	CELF5
ENSG00000075275	CELSR1
ENSG00000103888	CEMIP
ENSG00000115163	CENPA
ENSG00000125817	CENPB
ENSG00000138778	CENPE
ENSG00000117724	CENPF
ENSG00000151849	CENPJ
ENSG00000188312	CENPP
ENSG00000102901	CENPT
ENSG00000103995	CEP152
ENSG00000110274	CEP164
ENSG00000226937	CEP164P1
ENSG00000099814	CEP170B
ENSG00000178404	CEP295NL
ENSG00000138180	CEP55
ENSG00000130695	CEP85
ENSG00000147869	CER1
ENSG00000167123	CERCAM
ENSG00000188452	CERKL
ENSG00000143418	CERS2
ENSG00000172292	CERS6
ENSG00000227617	CERS6-AS1
ENSG00000198848	CES1
ENSG00000172828	CES3
ENSG00000172824	CES4A
ENSG00000087237	CETP
ENSG00000188931	CFAP126
ENSG00000160401	CFAP157
ENSG00000213085	CFAP45
ENSG00000171811	CFAP46
ENSG00000165164	CFAP47
ENSG00000172361	CFAP53
ENSG00000188596	CFAP54
ENSG00000105792	CFAP69
ENSG00000156042	CFAP70
ENSG00000186710	CFAP73
ENSG00000142609	CFAP74
ENSG00000206113	CFAP99
ENSG00000243649	CFB
ENSG00000136698	CFC1
ENSG00000152093	CFC1B
ENSG00000197766	CFD
ENSG00000000971	CFH
ENSG00000134365	CFHR4
ENSG00000205403	CFI
ENSG00000213877	CFL1P7
ENSG00000165410	CFL2
ENSG00000003402	CFLAR
ENSG00000126759	CFP
ENSG00000001626	CFTR
ENSG00000143375	CGN
ENSG00000138028	CGREF1
ENSG00000138135	CH25H
ENSG00000143942	CHAC2
ENSG00000136457	CHAD
ENSG00000100399	CHADL
ENSG00000257723	CHCHD3P2
ENSG00000236156	CHCHD4P3
ENSG00000116254	CHD5
ENSG00000171316	CHD7
ENSG00000072609	CHFR
ENSG00000100604	CHGA
ENSG00000089199	CHGB
ENSG00000133048	CHI3L1
ENSG00000064886	CHI3L2
ENSG00000204116	CHIC1
ENSG00000133063	CHIT1
ENSG00000254413	CHKB-CPT1B
ENSG00000134121	CHL1
ENSG00000203668	CHML
ENSG00000258469	CHMP4BP1
ENSG00000164695	CHMP4C
ENSG00000128656	CHN1
ENSG00000106069	CHN2
ENSG00000110172	CHORDC1
ENSG00000166869	CHP2
chr1|10377656|10377950|AluSg:Alu:SINE|105|+	chr1|10377656|10377950|AluSg:Alu:SINE|105|+
chr1|108638072|108638242|FRAM:Alu:SINE|206|-	chr1|108638072|108638242|FRAM:Alu:SINE|206|-
chr1|109281416|109281553|MIRb:MIR:SINE|248|-	chr1|109281416|109281553|MIRb:MIR:SINE|248|-
chr1|109370733|109370834|L2c:L2:LINE|279|+	chr1|109370733|109370834|L2c:L2:LINE|279|+
chr1|109390354|109390537|MIRc:MIR:SINE|271|-	chr1|109390354|109390537|MIRc:MIR:SINE|271|-
chr1|110019670|110019874|MIRb:MIR:SINE|242|+	chr1|110019670|110019874|MIRb:MIR:SINE|242|+
chr1|11026139|11026217|L1M5:L1:LINE|211|-	chr1|11026139|11026217|L1M5:L1:LINE|211|-
chr1|110598071|110598366|MamSINE1:tRNA-RTE:SINE|338|+	chr1|110598071|110598366|MamSINE1:tRNA-RTE:SINE|338|+
chr1|11648381|11648540|L2a:L2:LINE|227|-	chr1|11648381|11648540|L2a:L2:LINE|227|-
chr1|117526213|117526301|MIRb:MIR:SINE|313|-	chr1|117526213|117526301|MIRb:MIR:SINE|313|-
chr1|13760569|13760765|MIRb:MIR:SINE|295|+	chr1|13760569|13760765|MIRb:MIR:SINE|295|+
chr1|14601137|14601256|L1ME4a:L1:LINE|263|+	chr1|14601137|14601256|L1ME4a:L1:LINE|263|+
chr1|14687236|14687564|L2b:L2:LINE|317|-	chr1|14687236|14687564|L2b:L2:LINE|317|-
chr1|148986113|148986215|AluSq2:Alu:SINE|108|+	chr1|148986113|148986215|AluSq2:Alu:SINE|108|+
chr1|150624796|150624974|MIRb:MIR:SINE|282|-	chr1|150624796|150624974|MIRb:MIR:SINE|282|-
chr1|154944074|154944242|MIRb:MIR:SINE|325|-	chr1|154944074|154944242|MIRb:MIR:SINE|325|-
chr1|155967308|155967530|MIRb:MIR:SINE|306|-	chr1|155967308|155967530|MIRb:MIR:SINE|306|-
chr1|156464971|156465052|L2a:L2:LINE|138|-	chr1|156464971|156465052|L2a:L2:LINE|138|-
chr1|156594543|156594659|MER102c:hAT-Charlie:DNA|296|+	chr1|156594543|156594659|MER102c:hAT-Charlie:DNA|296|+
chr1|160088975|160089142|MER5A:hAT-Charlie:DNA|198|-	chr1|160088975|160089142|MER5A:hAT-Charlie:DNA|198|-
chr1|160222014|160222281|L1MC4:L1:LINE|226|-	chr1|160222014|160222281|L1MC4:L1:LINE|226|-
chr1|161230454|161230627|L3b:CR1:LINE|325|+	chr1|161230454|161230627|L3b:CR1:LINE|325|+
chr1|165662586|165662687|HY3:scRNA:scRNA|80|-	chr1|165662586|165662687|HY3:scRNA:scRNA|80|-
chr1|166917729|166918098|MLT1H2:ERVL-MaLR:LTR|243|-	chr1|166917729|166918098|MLT1H2:ERVL-MaLR:LTR|243|-
chr1|169111714|169111871|MIR3:MIR:SINE|357|+	chr1|169111714|169111871|MIR3:MIR:SINE|357|+
chr1|169387573|169387652|MER58A:hAT-Charlie:DNA|190|+	chr1|169387573|169387652|MER58A:hAT-Charlie:DNA|190|+
chr1|17067621|17067744|L2b:L2:LINE|286|+	chr1|17067621|17067744|L2b:L2:LINE|286|+
chr1|171590180|171590290|AmnSINE1:5S-Deu-L2:SINE|231|+	chr1|171590180|171590290|AmnSINE1:5S-Deu-L2:SINE|231|+
chr1|171700737|171700843|L2b:L2:LINE|286|-	chr1|171700737|171700843|L2b:L2:LINE|286|-
chr1|176862568|176862813|MIR:MIR:SINE|268|+	chr1|176862568|176862813|MIR:MIR:SINE|268|+
chr1|179919024|179919277|AluSq2:Alu:SINE|95|+	chr1|179919024|179919277|AluSq2:Alu:SINE|95|+
chr1|180113434|180113513|OldhAT1:hAT-Ac:DNA|219|+	chr1|180113434|180113513|OldhAT1:hAT-Ac:DNA|219|+
chr1|182384802|182384909|L2b:L2:LINE|263|+	chr1|182384802|182384909|L2b:L2:LINE|263|+
chr1|182387797|182387909|L2b:L2:LINE|312|+	chr1|182387797|182387909|L2b:L2:LINE|312|+
chr1|183250536|183250702|MIR3:MIR:SINE|317|+	chr1|183250536|183250702|MIR3:MIR:SINE|317|+
chr1|183926396|183926469|L2a:L2:LINE|271|-	chr1|183926396|183926469|L2a:L2:LINE|271|-
chr1|184623937|184624061|MIRb:MIR:SINE|281|-	chr1|184623937|184624061|MIRb:MIR:SINE|281|-
chr1|197157988|197158152|MamRep434:TcMar-Tigger:DNA|267|+	chr1|197157988|197158152|MamRep434:TcMar-Tigger:DNA|267|+
chr1|201652799|201653161|MER47A:TcMar-Tigger:DNA|149|-	chr1|201652799|201653161|MER47A:TcMar-Tigger:DNA|149|-
chr1|201896453|201896618|MIRb:MIR:SINE|286|+	chr1|201896453|201896618|MIRb:MIR:SINE|286|+
chr1|202129000|202129308|AluSz:Alu:SINE|107|-	chr1|202129000|202129308|AluSz:Alu:SINE|107|-
chr1|202575712|202575822|MER5B:hAT-Charlie:DNA|194|+	chr1|202575712|202575822|MER5B:hAT-Charlie:DNA|194|+
chr1|204221165|204221231|L2a:L2:LINE|167|+	chr1|204221165|204221231|L2a:L2:LINE|167|+
chr1|204946255|204946364|MIRb:MIR:SINE|327|-	chr1|204946255|204946364|MIRb:MIR:SINE|327|-
chr1|204949621|204949775|MER5A1:hAT-Charlie:DNA|195|+	chr1|204949621|204949775|MER5A1:hAT-Charlie:DNA|195|+
chr1|204965807|204966058|MIRb:MIR:SINE|282|+	chr1|204965807|204966058|MIRb:MIR:SINE|282|+
chr1|204982230|204982386|MIR3:MIR:SINE|289|-	chr1|204982230|204982386|MIR3:MIR:SINE|289|-
chr1|205001762|205001923|MamSINE1:tRNA-RTE:SINE|317|-	chr1|205001762|205001923|MamSINE1:tRNA-RTE:SINE|317|-
chr1|205006226|205006443|L2c:L2:LINE|350|-	chr1|205006226|205006443|L2c:L2:LINE|350|-
chr1|205021460|205021668|MIR3:MIR:SINE|340|-	chr1|205021460|205021668|MIR3:MIR:SINE|340|-
chr1|205074974|205075165|MIR3:MIR:SINE|281|-	chr1|205074974|205075165|MIR3:MIR:SINE|281|-
chr1|205529732|205529939|MIR:MIR:SINE|294|+	chr1|205529732|205529939|MIR:MIR:SINE|294|+
chr1|205716309|205716381|MER131:DNA?:DNA?|296|-	chr1|205716309|205716381|MER131:DNA?:DNA?|296|-
chr1|208237742|208237964|L2c:L2:LINE|304|+	chr1|208237742|208237964|L2c:L2:LINE|304|+
chr1|210675956|210676159|MamRep434:TcMar-Tigger:DNA|266|+	chr1|210675956|210676159|MamRep434:TcMar-Tigger:DNA|266|+
chr1|21218585|21218890|AluSx1:Alu:SINE|88|-	chr1|21218585|21218890|AluSx1:Alu:SINE|88|-
chr1|21596737|21596884|MIR3:MIR:SINE|241|-	chr1|21596737|21596884|MIR3:MIR:SINE|241|-
chr1|218335472|218335648|MER3:hAT-Charlie:DNA|188|+	chr1|218335472|218335648|MER3:hAT-Charlie:DNA|188|+
chr1|220150225|220150314|MIR:MIR:SINE|244|-	chr1|220150225|220150314|MIR:MIR:SINE|244|-
chr1|220654010|220654295|L2c:L2:LINE|361|-	chr1|220654010|220654295|L2c:L2:LINE|361|-
chr1|225866202|225866280|MIR3:MIR:SINE|295|-	chr1|225866202|225866280|MIR3:MIR:SINE|295|-
chr1|226602841|226603169|MER46C:TcMar-Tigger:DNA|248|-	chr1|226602841|226603169|MER46C:TcMar-Tigger:DNA|248|-
chr1|226605291|226605405|MIRb:MIR:SINE|282|-	chr1|226605291|226605405|MIRb:MIR:SINE|282|-
chr1|226632536|226632860|MamRep434:TcMar-Tigger:DNA|277|-	chr1|226632536|226632860|MamRep434:TcMar-Tigger:DNA|277|-
chr1|228745818|228745989|Charlie16a:hAT-Charlie:DNA|212|+	chr1|228745818|228745989|Charlie16a:hAT-Charlie:DNA|212|+
chr1|229321782|229322128|MER2:TcMar-Tigger:DNA|134|+	chr1|229321782|229322128|MER2:TcMar-Tigger:DNA|134|+
chr1|23084158|23084545|MLT1D:ERVL-MaLR:LTR|196|-	chr1|23084158|23084545|MLT1D:ERVL-MaLR:LTR|196|-
chr1|232436183|232436459|L2a:L2:LINE|327|-	chr1|232436183|232436459|L2a:L2:LINE|327|-
chr1|235110540|235110668|MIR3:MIR:SINE|352|-	chr1|235110540|235110668|MIR3:MIR:SINE|352|-
chr1|236551424|236551571|MIRb:MIR:SINE|246|+	chr1|236551424|236551571|MIRb:MIR:SINE|246|+
chr1|241354542|241354707|OldhAT1:hAT-Ac:DNA|293|-	chr1|241354542|241354707|OldhAT1:hAT-Ac:DNA|293|-
chr1|244842569|244842704|L1ME2:L1:LINE|203|+	chr1|244842569|244842704|L1ME2:L1:LINE|203|+
chr1|244850978|244851108|FLAM_C:Alu:SINE|108|-	chr1|244850978|244851108|FLAM_C:Alu:SINE|108|-
chr1|25361876|25361992|MIR3:MIR:SINE|319|-	chr1|25361876|25361992|MIR3:MIR:SINE|319|-
chr1|26022392|26022566|MIR3:MIR:SINE|329|+	chr1|26022392|26022566|MIR3:MIR:SINE|329|+
chr1|26035534|26035656|L2c:L2:LINE|320|+	chr1|26035534|26035656|L2c:L2:LINE|320|+
chr1|26741000|26741261|L2:L2:LINE|314|-	chr1|26741000|26741261|L2:L2:LINE|314|-
chr1|27972924|27973039|AluJr:Alu:SINE|157|+	chr1|27972924|27973039|AluJr:Alu:SINE|157|+
chr1|32216642|32216770|MIRc:MIR:SINE|236|-	chr1|32216642|32216770|MIRc:MIR:SINE|236|-
chr1|32231211|32231509|AluSp:Alu:SINE|117|+	chr1|32231211|32231509|AluSp:Alu:SINE|117|+
chr1|32774261|32774379|MIR1_Amn:MIR:SINE|330|-	chr1|32774261|32774379|MIR1_Amn:MIR:SINE|330|-
chr1|33821639|33822019|L2b:L2:LINE|301|-	chr1|33821639|33822019|L2b:L2:LINE|301|-
chr1|35564978|35565131|MIR:MIR:SINE|248|-	chr1|35564978|35565131|MIR:MIR:SINE|248|-
chr1|35714013|35714123|MIR3:MIR:SINE|198|-	chr1|35714013|35714123|MIR3:MIR:SINE|198|-
chr1|36323836|36324031|MIRb:MIR:SINE|306|-	chr1|36323836|36324031|MIRb:MIR:SINE|306|-
chr1|37681921|37682066|FLAM_C:Alu:SINE|211|+	chr1|37681921|37682066|FLAM_C:Alu:SINE|211|+
chr1|39679048|39679132|L2b:L2:LINE|337|+	chr1|39679048|39679132|L2b:L2:LINE|337|+
chr1|39680239|39680422|MIRc:MIR:SINE|298|+	chr1|39680239|39680422|MIRc:MIR:SINE|298|+
chr1|39681933|39682041|L2c:L2:LINE|370|+	chr1|39681933|39682041|L2c:L2:LINE|370|+
chr1|40621560|40621743|MIR3:MIR:SINE|249|-	chr1|40621560|40621743|MIR3:MIR:SINE|249|-
chr1|4783372|4783444|MamSINE1:tRNA-RTE:SINE|377|-	chr1|4783372|4783444|MamSINE1:tRNA-RTE:SINE|377|-
chr1|4787110|4787329|L2b:L2:LINE|333|-	chr1|4787110|4787329|L2b:L2:LINE|333|-
chr1|54225907|54225976|MamRTE1:RTE-BovB:LINE|304|+	chr1|54225907|54225976|MamRTE1:RTE-BovB:LINE|304|+
chr1|54850787|54850913|MIR3:MIR:SINE|229|-	chr1|54850787|54850913|MIR3:MIR:SINE|229|-
chr1|54851851|54852077|MIRb:MIR:SINE|253|-	chr1|54851851|54852077|MIRb:MIR:SINE|253|-
chr1|55153117|55153286|Charlie30a:hAT-Charlie:DNA|307|+	chr1|55153117|55153286|Charlie30a:hAT-Charlie:DNA|307|+
chr1|61122762|61122930|L1PA10:L1:LINE|96|-	chr1|61122762|61122930|L1PA10:L1:LINE|96|-
chr1|62818654|62818897|L1MB8:L1:LINE|188|-	chr1|62818654|62818897|L1MB8:L1:LINE|188|-
chr1|629498|629570|tRNA-Gln-CAA_:tRNA:tRNA|167|-	chr1|629498|629570|tRNA-Gln-CAA_:tRNA:tRNA|167|-
chr1|632618|632685|tRNA-Ser-TCA(m):tRNA:tRNA|134|-	chr1|632618|632685|tRNA-Ser-TCA(m):tRNA:tRNA|134|-
chr1|65398411|65398576|L2c:L2:LINE|345|-	chr1|65398411|65398576|L2c:L2:LINE|345|-
chr1|66024291|66024549|L3:CR1:LINE|332|-	chr1|66024291|66024549|L3:CR1:LINE|332|-
chr1|66365869|66366238|L3b:CR1:LINE|365|+	chr1|66365869|66366238|L3b:CR1:LINE|365|+
chr1|66634445|66634510|L2a:L2:LINE|339|+	chr1|66634445|66634510|L2a:L2:LINE|339|+
chr1|66638268|66638446|L4_C_Mam:RTE-X:LINE|339|-	chr1|66638268|66638446|L4_C_Mam:RTE-X:LINE|339|-
chr1|66692960|66693128|Kanga1a:TcMar-Tc2:DNA|268|-	chr1|66692960|66693128|Kanga1a:TcMar-Tc2:DNA|268|-
chr1|69981810|69982018|MIR:MIR:SINE|269|-	chr1|69981810|69982018|MIR:MIR:SINE|269|-
chr1|71539018|71539237|MIR:MIR:SINE|307|+	chr1|71539018|71539237|MIR:MIR:SINE|307|+
chr1|84645944|84646020|MamRTE1:RTE-BovB:LINE|373|+	chr1|84645944|84646020|MamRTE1:RTE-BovB:LINE|373|+
chr1|87105852|87106106|MIRc:MIR:SINE|153|+	chr1|87105852|87106106|MIRc:MIR:SINE|153|+
chr1|89593092|89593393|AluSz:Alu:SINE|96|+	chr1|89593092|89593393|AluSz:Alu:SINE|96|+
chr1|94913477|94913831|L3:CR1:LINE|293|+	chr1|94913477|94913831|L3:CR1:LINE|293|+
chr1|96803266|96803402|L1MC5:L1:LINE|156|+	chr1|96803266|96803402|L1MC5:L1:LINE|156|+
chr1|98004628|98004776|AluJr:Alu:SINE|189|-	chr1|98004628|98004776|AluJr:Alu:SINE|189|-
chr1|98023019|98023175|AluJo:Alu:SINE|205|+	chr1|98023019|98023175|AluJo:Alu:SINE|205|+
chr1|98036577|98036920|Tigger3a:TcMar-Tigger:DNA|188|+	chr1|98036577|98036920|Tigger3a:TcMar-Tigger:DNA|188|+
chr1|99922950|99923151|Tigger15a:TcMar-Tigger:DNA|286|+	chr1|99922950|99923151|Tigger15a:TcMar-Tigger:DNA|286|+
chr10|100188473|100188789|MER46C:TcMar-Tigger:DNA|193|-	chr10|100188473|100188789|MER46C:TcMar-Tigger:DNA|193|-
chr10|100361757|100361963|MLT1L:ERVL-MaLR:LTR|240|-	chr10|100361757|100361963|MLT1L:ERVL-MaLR:LTR|240|-
chr10|100364299|100364448|MIR:MIR:SINE|140|+	chr10|100364299|100364448|MIR:MIR:SINE|140|+
chr10|103077773|103077849|L1M2a1:L1:LINE|225|+	chr10|103077773|103077849|L1M2a1:L1:LINE|225|+
chr10|11025282|11025655|THE1D:ERVL-MaLR:LTR|168|+	chr10|11025282|11025655|THE1D:ERVL-MaLR:LTR|168|+
chr10|11030204|11030346|MIRb:MIR:SINE|371|-	chr10|11030204|11030346|MIRb:MIR:SINE|371|-
chr10|11037047|11037403|THE1B:ERVL-MaLR:LTR|122|-	chr10|11037047|11037403|THE1B:ERVL-MaLR:LTR|122|-
chr10|11083685|11083899|MIR:MIR:SINE|330|+	chr10|11083685|11083899|MIR:MIR:SINE|330|+
chr10|11125686|11125945|X2_LINE:CR1:LINE|389|-	chr10|11125686|11125945|X2_LINE:CR1:LINE|389|-
chr10|11167757|11167969|MIRb:MIR:SINE|287|-	chr10|11167757|11167969|MIRb:MIR:SINE|287|-
chr10|11168978|11169168|MIR:MIR:SINE|300|+	chr10|11168978|11169168|MIR:MIR:SINE|300|+
chr10|11175819|11175903|L2b:L2:LINE|244|-	chr10|11175819|11175903|L2b:L2:LINE|244|-
chr10|11314581|11314779|MIR3:MIR:SINE|319|+	chr10|11314581|11314779|MIR3:MIR:SINE|319|+
chr10|11323292|11323406|Tigger19a:TcMar-Tigger:DNA|283|+	chr10|11323292|11323406|Tigger19a:TcMar-Tigger:DNA|283|+
chr10|114123850|114124150|AluJr:Alu:SINE|133|-	chr10|114123850|114124150|AluJr:Alu:SINE|133|-
chr10|115747698|115748065|MLT1A0:ERVL-MaLR:LTR|224|-	chr10|115747698|115748065|MLT1A0:ERVL-MaLR:LTR|224|-
chr10|118310197|118310513|AluSz6:Alu:SINE|133|+	chr10|118310197|118310513|AluSz6:Alu:SINE|133|+
chr10|118692934|118693037|MER117:hAT-Charlie:DNA|293|-	chr10|118692934|118693037|MER117:hAT-Charlie:DNA|293|-
chr10|121519572|121519796|MIRc:MIR:SINE|318|-	chr10|121519572|121519796|MIRc:MIR:SINE|318|-
chr10|121742963|121743085|MER94:hAT-Blackjack:DNA|223|-	chr10|121742963|121743085|MER94:hAT-Blackjack:DNA|223|-
chr10|122400798|122401057|L2c:L2:LINE|370|-	chr10|122400798|122401057|L2c:L2:LINE|370|-
chr10|122407388|122407526|MIR:MIR:SINE|351|-	chr10|122407388|122407526|MIR:MIR:SINE|351|-
chr10|122431126|122431419|AluSx:Alu:SINE|113|-	chr10|122431126|122431419|AluSx:Alu:SINE|113|-
chr10|122433253|122433385|MIR3:MIR:SINE|325|-	chr10|122433253|122433385|MIR3:MIR:SINE|325|-
chr10|124605271|124605664|L2b:L2:LINE|350|-	chr10|124605271|124605664|L2b:L2:LINE|350|-
chr10|12829452|12829749|AluSc8:Alu:SINE|88|+	chr10|12829452|12829749|AluSc8:Alu:SINE|88|+
chr10|12832829|12833111|AluSc:Alu:SINE|67|+	chr10|12832829|12833111|AluSc:Alu:SINE|67|+
chr10|13136997|13137298|AluSz:Alu:SINE|126|+	chr10|13136997|13137298|AluSz:Alu:SINE|126|+
chr10|14102244|14102461|AluSz:Alu:SINE|138|+	chr10|14102244|14102461|AluSz:Alu:SINE|138|+
chr10|14299444|14299567|MIR:MIR:SINE|320|-	chr10|14299444|14299567|MIR:MIR:SINE|320|-
chr10|18538587|18538819|MIR:MIR:SINE|270|+	chr10|18538587|18538819|MIR:MIR:SINE|270|+
chr10|19849399|19849767|THE1C:ERVL-MaLR:LTR|149|+	chr10|19849399|19849767|THE1C:ERVL-MaLR:LTR|149|+
chr10|20815775|20816066|AluJb:Alu:SINE|168|-	chr10|20815775|20816066|AluJb:Alu:SINE|168|-
chr10|20961902|20962139|MIR:MIR:SINE|274|+	chr10|20961902|20962139|MIR:MIR:SINE|274|+
chr10|22568490|22568589|L2b:L2:LINE|263|-	chr10|22568490|22568589|L2b:L2:LINE|263|-
chr10|22599150|22599430|L1MB8:L1:LINE|204|-	chr10|22599150|22599430|L1MB8:L1:LINE|204|-
chr10|25025935|25026177|AluSx:Alu:SINE|145|-	chr10|25025935|25026177|AluSx:Alu:SINE|145|-
chr10|44992849|44993015|MIR3:MIR:SINE|351|-	chr10|44992849|44993015|MIR3:MIR:SINE|351|-
chr10|5457971|5458251|LTR37-int:ERV1:LTR|215|+	chr10|5457971|5458251|LTR37-int:ERV1:LTR|215|+
chr10|63199839|63200089|MIRb:MIR:SINE|315|-	chr10|63199839|63200089|MIRb:MIR:SINE|315|-
chr10|63604914|63605120|MER20:hAT-Charlie:DNA|198|+	chr10|63604914|63605120|MER20:hAT-Charlie:DNA|198|+
chr10|66932891|66933081|MIRc:MIR:SINE|363|+	chr10|66932891|66933081|MIRc:MIR:SINE|363|+
chr10|67097005|67097184|MER5A:hAT-Charlie:DNA|288|+	chr10|67097005|67097184|MER5A:hAT-Charlie:DNA|288|+
chr10|69633231|69633457|MER113:hAT-Charlie:DNA|292|+	chr10|69633231|69633457|MER113:hAT-Charlie:DNA|292|+
chr10|71301679|71301780|MIR3:MIR:SINE|297|+	chr10|71301679|71301780|MIR3:MIR:SINE|297|+
chr10|71750309|71750401|MER94:hAT-Blackjack:DNA|250|+	chr10|71750309|71750401|MER94:hAT-Blackjack:DNA|250|+
chr10|72008852|72009066|MamRep38:hAT:DNA|319|+	chr10|72008852|72009066|MamRep38:hAT:DNA|319|+
chr10|72012366|72012475|AluJo:Alu:SINE|119|+	chr10|72012366|72012475|AluJo:Alu:SINE|119|+
chr10|75180300|75180590|AluSx4:Alu:SINE|79|+	chr10|75180300|75180590|AluSx4:Alu:SINE|79|+
chr10|76987405|76987627|MER58A:hAT-Charlie:DNA|225|-	chr10|76987405|76987627|MER58A:hAT-Charlie:DNA|225|-
chr10|76996075|76996272|MamRep137:TcMar-Tigger:DNA|293|+	chr10|76996075|76996272|MamRep137:TcMar-Tigger:DNA|293|+
chr10|77006013|77006347|UCON29:PiggyBac?:DNA|282|+	chr10|77006013|77006347|UCON29:PiggyBac?:DNA|282|+
chr10|77010911|77011129|MIRc:MIR:SINE|237|+	chr10|77010911|77011129|MIRc:MIR:SINE|237|+
chr10|79385326|79385524|MIR3:MIR:SINE|285|-	chr10|79385326|79385524|MIR3:MIR:SINE|285|-
chr10|80414637|80414796|MIRb:MIR:SINE|307|+	chr10|80414637|80414796|MIRb:MIR:SINE|307|+
chr10|80432358|80432656|AluSx1:Alu:SINE|124|+	chr10|80432358|80432656|AluSx1:Alu:SINE|124|+
chr10|81919299|81919431|MIRb:MIR:SINE|302|+	chr10|81919299|81919431|MIRb:MIR:SINE|302|+
chr10|81941805|81941926|Charlie15a:hAT-Charlie:DNA|299|+	chr10|81941805|81941926|Charlie15a:hAT-Charlie:DNA|299|+
chr10|82150063|82150235|MamRep38:hAT:DNA|305|-	chr10|82150063|82150235|MamRep38:hAT:DNA|305|-
chr10|82549010|82549231|MIRb:MIR:SINE|341|+	chr10|82549010|82549231|MIRb:MIR:SINE|341|+
chr10|82566891|82567059|MLT1I:ERVL-MaLR:LTR|267|-	chr10|82566891|82567059|MLT1I:ERVL-MaLR:LTR|267|-
chr10|85761393|85761614|L2b:L2:LINE|335|-	chr10|85761393|85761614|L2b:L2:LINE|335|-
chr10|87970504|87970627|UCON107:hAT-Tag1:DNA|238|-	chr10|87970504|87970627|UCON107:hAT-Tag1:DNA|238|-
chr10|89251113|89251326|MIR:MIR:SINE|310|-	chr10|89251113|89251326|MIR:MIR:SINE|310|-
chr10|89420667|89420841|MER5B:hAT-Charlie:DNA|229|-	chr10|89420667|89420841|MER5B:hAT-Charlie:DNA|229|-
chr10|92353298|92353476|MIRb:MIR:SINE|318|+	chr10|92353298|92353476|MIRb:MIR:SINE|318|+
chr10|95313103|95313210|UCON132b:hAT-Tip100:DNA|257|+	chr10|95313103|95313210|UCON132b:hAT-Tip100:DNA|257|+
chr10|95335601|95335730|MIRb:MIR:SINE|209|-	chr10|95335601|95335730|MIRb:MIR:SINE|209|-
chr10|95370243|95370542|AluSx1:Alu:SINE|100|-	chr10|95370243|95370542|AluSx1:Alu:SINE|100|-
chr10|95374551|95374926|Tigger16a:TcMar-Tigger:DNA|280|-	chr10|95374551|95374926|Tigger16a:TcMar-Tigger:DNA|280|-
chr10|95396503|95396799|AluSp:Alu:SINE|74|-	chr10|95396503|95396799|AluSp:Alu:SINE|74|-
chr10|96163600|96163803|MER58A:hAT-Charlie:DNA|233|-	chr10|96163600|96163803|MER58A:hAT-Charlie:DNA|233|-
chr10|97001550|97001726|L3:CR1:LINE|341|+	chr10|97001550|97001726|L3:CR1:LINE|341|+
chr11|10513677|10513974|AluSx1:Alu:SINE|111|-	chr11|10513677|10513974|AluSx1:Alu:SINE|111|-
chr11|106009046|106009241|MER20:hAT-Charlie:DNA|163|-	chr11|106009046|106009241|MER20:hAT-Charlie:DNA|163|-
chr11|110169786|110170003|MER58A:hAT-Charlie:DNA|222|-	chr11|110169786|110170003|MER58A:hAT-Charlie:DNA|222|-
chr11|111909864|111910071|MER5B:hAT-Charlie:DNA|138|-	chr11|111909864|111910071|MER5B:hAT-Charlie:DNA|138|-
chr11|113046194|113046383|MIR:MIR:SINE|350|-	chr11|113046194|113046383|MIR:MIR:SINE|350|-
chr11|113183028|113183219|MIR3:MIR:SINE|358|-	chr11|113183028|113183219|MIR3:MIR:SINE|358|-
chr11|113245172|113245450|AluJb:Alu:SINE|166|+	chr11|113245172|113245450|AluJb:Alu:SINE|166|+
chr11|114161357|114161537|L2b:L2:LINE|260|-	chr11|114161357|114161537|L2b:L2:LINE|260|-
chr11|115184950|115185097|MIRc:MIR:SINE|312|+	chr11|115184950|115185097|MIRc:MIR:SINE|312|+
chr11|115346146|115346385|Tigger19a:TcMar-Tigger:DNA|301|+	chr11|115346146|115346385|Tigger19a:TcMar-Tigger:DNA|301|+
chr11|115399009|115399212|MIRb:MIR:SINE|322|-	chr11|115399009|115399212|MIRb:MIR:SINE|322|-
chr11|118165463|118165762|AluSx:Alu:SINE|139|-	chr11|118165463|118165762|AluSx:Alu:SINE|139|-
chr11|119046395|119046589|OldhAT1:hAT-Ac:DNA|377|-	chr11|119046395|119046589|OldhAT1:hAT-Ac:DNA|377|-
chr11|11963694|11963925|MIRc:MIR:SINE|266|+	chr11|11963694|11963925|MIRc:MIR:SINE|266|+
chr11|121309122|121309460|MLT1J2:ERVL-MaLR:LTR|254|-	chr11|121309122|121309460|MLT1J2:ERVL-MaLR:LTR|254|-
chr11|12241826|12241970|MER5B:hAT-Charlie:DNA|216|+	chr11|12241826|12241970|MER5B:hAT-Charlie:DNA|216|+
chr11|123625572|123625740|MIR3:MIR:SINE|235|+	chr11|123625572|123625740|MIR3:MIR:SINE|235|+
chr11|123632507|123632815|AluSz:Alu:SINE|123|+	chr11|123632507|123632815|AluSz:Alu:SINE|123|+
chr11|126440637|126440955|L2c:L2:LINE|353|-	chr11|126440637|126440955|L2c:L2:LINE|353|-
chr11|126673962|126674107|MIR3:MIR:SINE|314|+	chr11|126673962|126674107|MIR3:MIR:SINE|314|+
chr11|126902550|126902692|L2c:L2:LINE|323|-	chr11|126902550|126902692|L2c:L2:LINE|323|-
chr11|133150062|133150220|MIRb:MIR:SINE|304|-	chr11|133150062|133150220|MIRb:MIR:SINE|304|-
chr11|134409107|134409239|MIRb:MIR:SINE|312|-	chr11|134409107|134409239|MIRb:MIR:SINE|312|-
chr11|19845858|19846169|L2c:L2:LINE|263|-	chr11|19845858|19846169|L2c:L2:LINE|263|-
chr11|2397335|2397412|MamRTE1:RTE-BovB:LINE|289|+	chr11|2397335|2397412|MamRTE1:RTE-BovB:LINE|289|+
chr11|2990644|2990843|MIR:MIR:SINE|259|+	chr11|2990644|2990843|MIR:MIR:SINE|259|+
chr11|30008564|30008741|MIRc:MIR:SINE|314|-	chr11|30008564|30008741|MIRc:MIR:SINE|314|-
chr11|32978878|32979179|Tigger3a:TcMar-Tigger:DNA|113|-	chr11|32978878|32979179|Tigger3a:TcMar-Tigger:DNA|113|-
chr11|33078843|33079057|MIRc:MIR:SINE|301|+	chr11|33078843|33079057|MIRc:MIR:SINE|301|+
chr11|33672154|33672567|MLT1M:ERVL-MaLR:LTR|278|-	chr11|33672154|33672567|MLT1M:ERVL-MaLR:LTR|278|-
chr11|33673504|33673627|MIRc:MIR:SINE|193|+	chr11|33673504|33673627|MIRc:MIR:SINE|193|+
chr11|33705475|33705797|MLT2B3:ERVL:LTR|189|+	chr11|33705475|33705797|MLT2B3:ERVL:LTR|189|+
chr11|34098934|34099061|L2a:L2:LINE|98|+	chr11|34098934|34099061|L2a:L2:LINE|98|+
chr11|34976434|34976720|L2:L2:LINE|276|-	chr11|34976434|34976720|L2:L2:LINE|276|-
chr11|35256049|35256221|MIR3:MIR:SINE|294|-	chr11|35256049|35256221|MIR3:MIR:SINE|294|-
chr11|35258659|35258965|AluSc8:Alu:SINE|98|+	chr11|35258659|35258965|AluSc8:Alu:SINE|98|+
chr11|35259497|35259572|MIRb:MIR:SINE|219|-	chr11|35259497|35259572|MIRb:MIR:SINE|219|-
chr11|45213636|45213824|MIRc:MIR:SINE|311|-	chr11|45213636|45213824|MIRc:MIR:SINE|311|-
chr11|45243462|45243579|MER5A:hAT-Charlie:DNA|316|+	chr11|45243462|45243579|MER5A:hAT-Charlie:DNA|316|+
chr11|60890926|60891022|L2:L2:LINE|326|+	chr11|60890926|60891022|L2:L2:LINE|326|+
chr11|61515985|61516168|MIR:MIR:SINE|220|-	chr11|61515985|61516168|MIR:MIR:SINE|220|-
chr11|61800187|61800359|AluJb:Alu:SINE|174|-	chr11|61800187|61800359|AluJb:Alu:SINE|174|-
chr11|64321600|64321732|MIR:MIR:SINE|288|+	chr11|64321600|64321732|MIR:MIR:SINE|288|+
chr11|64773369|64773442|MamRTE1:RTE-BovB:LINE|384|-	chr11|64773369|64773442|MamRTE1:RTE-BovB:LINE|384|-
chr11|65442603|65442894|AluSx4:Alu:SINE|93|+	chr11|65442603|65442894|AluSx4:Alu:SINE|93|+
chr11|65499661|65499925|L1M4c:L1:LINE|313|+	chr11|65499661|65499925|L1M4c:L1:LINE|313|+
chr11|66345711|66345954|MIRc:MIR:SINE|220|-	chr11|66345711|66345954|MIRc:MIR:SINE|220|-
chr11|67049064|67049318|L2b:L2:LINE|321|-	chr11|67049064|67049318|L2b:L2:LINE|321|-
chr11|67418109|67418229|MIR3:MIR:SINE|292|-	chr11|67418109|67418229|MIR3:MIR:SINE|292|-
chr11|67425186|67425325|MIRc:MIR:SINE|364|-	chr11|67425186|67425325|MIRc:MIR:SINE|364|-
chr11|68083044|68083185|L2c:L2:LINE|308|+	chr11|68083044|68083185|L2c:L2:LINE|308|+
chr11|68555425|68555549|MER33:hAT-Charlie:DNA|214|-	chr11|68555425|68555549|MER33:hAT-Charlie:DNA|214|-
chr11|72793261|72793497|MIRb:MIR:SINE|301|-	chr11|72793261|72793497|MIRb:MIR:SINE|301|-
chr11|73661922|73662084|L2c:L2:LINE|306|-	chr11|73661922|73662084|L2c:L2:LINE|306|-
chr11|7471360|7471672|AluSq:Alu:SINE|93|-	chr11|7471360|7471672|AluSq:Alu:SINE|93|-
chr11|77125408|77125579|MIR1_Amn:MIR:SINE|294|+	chr11|77125408|77125579|MIR1_Amn:MIR:SINE|294|+
chr11|78217009|78217316|L2c:L2:LINE|362|+	chr11|78217009|78217316|L2c:L2:LINE|362|+
chr11|8105552|8105631|MIRc:MIR:SINE|291|+	chr11|8105552|8105631|MIRc:MIR:SINE|291|+
chr11|8982894|8983038|MIR3:MIR:SINE|276|+	chr11|8982894|8983038|MIR3:MIR:SINE|276|+
chr11|94875480|94875725|MARNA:TcMar-Mariner:DNA|322|-	chr11|94875480|94875725|MARNA:TcMar-Mariner:DNA|322|-
chr11|95132321|95132569|L2c:L2:LINE|385|-	chr11|95132321|95132569|L2c:L2:LINE|385|-
chr12|101394834|101395068|MIRc:MIR:SINE|289|+	chr12|101394834|101395068|MIRc:MIR:SINE|289|+
chr12|10221503|10221608|L2c:L2:LINE|362|+	chr12|10221503|10221608|L2c:L2:LINE|362|+
chr12|109086884|109086966|MIR3:MIR:SINE|223|+	chr12|109086884|109086966|MIR3:MIR:SINE|223|+
chr12|109769967|109770137|MER91B:hAT-Tip100:DNA|175|+	chr12|109769967|109770137|MER91B:hAT-Tip100:DNA|175|+
chr12|110348584|110348710|FLAM_C:Alu:SINE|167|+	chr12|110348584|110348710|FLAM_C:Alu:SINE|167|+
chr12|113391227|113391347|MIRb:MIR:SINE|183|+	chr12|113391227|113391347|MIRb:MIR:SINE|183|+
chr12|116127705|116128030|L2:L2:LINE|288|+	chr12|116127705|116128030|L2:L2:LINE|288|+
chr12|116852696|116852802|MIRb:MIR:SINE|194|+	chr12|116852696|116852802|MIRb:MIR:SINE|194|+
chr12|119179222|119179304|MIR3:MIR:SINE|244|+	chr12|119179222|119179304|MIR3:MIR:SINE|244|+
chr12|120642840|120642930|L2b:L2:LINE|367|-	chr12|120642840|120642930|L2b:L2:LINE|367|-
chr12|12118132|12118305|Charlie22a:hAT-Charlie:DNA|296|-	chr12|12118132|12118305|Charlie22a:hAT-Charlie:DNA|296|-
chr12|123620336|123620468|FLAM_C:Alu:SINE|121|+	chr12|123620336|123620468|FLAM_C:Alu:SINE|121|+
chr12|123955667|123955782|AluJr:Alu:SINE|209|-	chr12|123955667|123955782|AluJr:Alu:SINE|209|-
chr12|123964435|123964597|L2a:L2:LINE|283|-	chr12|123964435|123964597|L2a:L2:LINE|283|-
chr12|124780216|124780341|MER91A:hAT-Tip100:DNA|320|+	chr12|124780216|124780341|MER91A:hAT-Tip100:DNA|320|+
chr12|125656270|125656450|Plat_L3:CR1:LINE|354|-	chr12|125656270|125656450|Plat_L3:CR1:LINE|354|-
chr12|12788406|12788571|MIRb:MIR:SINE|235|+	chr12|12788406|12788571|MIRb:MIR:SINE|235|+
chr12|12788575|12788762|MER5A:hAT-Charlie:DNA|227|+	chr12|12788575|12788762|MER5A:hAT-Charlie:DNA|227|+
chr12|13550001|13550129|MIRc:MIR:SINE|324|+	chr12|13550001|13550129|MIRc:MIR:SINE|324|+
chr12|190112|190274|MIR3:MIR:SINE|327|+	chr12|190112|190274|MIR3:MIR:SINE|327|+
chr12|23528525|23528698|MER5A:hAT-Charlie:DNA|289|-	chr12|23528525|23528698|MER5A:hAT-Charlie:DNA|289|-
chr12|23531074|23531168|MIR1_Amn:MIR:SINE|330|-	chr12|23531074|23531168|MIR1_Amn:MIR:SINE|330|-
chr12|27799571|27799676|L2b:L2:LINE|245|-	chr12|27799571|27799676|L2b:L2:LINE|245|-
chr12|27801558|27801735|MER117:hAT-Charlie:DNA|318|-	chr12|27801558|27801735|MER117:hAT-Charlie:DNA|318|-
chr12|32707667|32707981|AluJb:Alu:SINE|172|+	chr12|32707667|32707981|AluJb:Alu:SINE|172|+
chr12|32744431|32744730|AluSp:Alu:SINE|74|+	chr12|32744431|32744730|AluSp:Alu:SINE|74|+
chr12|4304530|4304620|OldhAT1:hAT-Ac:DNA|291|-	chr12|4304530|4304620|OldhAT1:hAT-Ac:DNA|291|-
chr12|46185122|46185283|MER5A:hAT-Charlie:DNA|175|-	chr12|46185122|46185283|MER5A:hAT-Charlie:DNA|175|-
chr12|46185953|46186190|Tigger16b:TcMar-Tigger:DNA|284|+	chr12|46185953|46186190|Tigger16b:TcMar-Tigger:DNA|284|+
chr12|46369672|46369782|Charlie24:hAT-Charlie:DNA|227|+	chr12|46369672|46369782|Charlie24:hAT-Charlie:DNA|227|+
chr12|4813213|4813345|MIR1_Amn:MIR:SINE|256|+	chr12|4813213|4813345|MIR1_Amn:MIR:SINE|256|+
chr12|48340644|48340783|Charlie4z:hAT-Charlie:DNA|309|+	chr12|48340644|48340783|Charlie4z:hAT-Charlie:DNA|309|+
chr12|48996101|48996278|MIR3:MIR:SINE|269|-	chr12|48996101|48996278|MIR3:MIR:SINE|269|-
chr12|49896418|49896641|MIRb:MIR:SINE|282|+	chr12|49896418|49896641|MIRb:MIR:SINE|282|+
chr12|51508198|51508303|Plat_L3:CR1:LINE|305|+	chr12|51508198|51508303|Plat_L3:CR1:LINE|305|+
chr12|53512860|53512987|MER5A:hAT-Charlie:DNA|142|-	chr12|53512860|53512987|MER5A:hAT-Charlie:DNA|142|-
chr12|54237909|54238203|AluSc:Alu:SINE|112|+	chr12|54237909|54238203|AluSc:Alu:SINE|112|+
chr12|54950114|54950247|MIR1_Amn:MIR:SINE|372|-	chr12|54950114|54950247|MIR1_Amn:MIR:SINE|372|-
chr12|67041901|67042291|MSTD:ERVL-MaLR:LTR|204|+	chr12|67041901|67042291|MSTD:ERVL-MaLR:LTR|204|+
chr12|69247911|69248018|MamSINE1:tRNA-RTE:SINE|219|-	chr12|69247911|69248018|MamSINE1:tRNA-RTE:SINE|219|-
chr12|70327694|70327814|L2a:L2:LINE|150|+	chr12|70327694|70327814|L2a:L2:LINE|150|+
chr12|77578177|77578321|MER5A1:hAT-Charlie:DNA|215|+	chr12|77578177|77578321|MER5A1:hAT-Charlie:DNA|215|+
chr12|77578313|77578540|LTR16C:ERVL:LTR|299|+	chr12|77578313|77578540|LTR16C:ERVL:LTR|299|+
chr12|79068732|79068841|AluJo:Alu:SINE|174|+	chr12|79068732|79068841|AluJo:Alu:SINE|174|+
chr12|79827723|79827844|MIR3:MIR:SINE|374|+	chr12|79827723|79827844|MIR3:MIR:SINE|374|+
chr12|88199201|88199451|MIR:MIR:SINE|292|+	chr12|88199201|88199451|MIR:MIR:SINE|292|+
chr12|89593796|89593930|MIR3:MIR:SINE|302|-	chr12|89593796|89593930|MIR3:MIR:SINE|302|-
chr12|89618275|89618470|MIRb:MIR:SINE|376|-	chr12|89618275|89618470|MIRb:MIR:SINE|376|-
chr12|904788|904884|L2a:L2:LINE|269|-	chr12|904788|904884|L2a:L2:LINE|269|-
chr12|96289927|96290147|MER30:hAT-Charlie:DNA|100|-	chr12|96289927|96290147|MER30:hAT-Charlie:DNA|100|-
chr12|98534892|98535122|Charlie10a:hAT-Charlie:DNA|272|-	chr12|98534892|98535122|Charlie10a:hAT-Charlie:DNA|272|-
chr13|101847107|101847303|L3b:CR1:LINE|296|+	chr13|101847107|101847303|L3b:CR1:LINE|296|+
chr13|102028182|102028551|MLT1A0:ERVL-MaLR:LTR|231|+	chr13|102028182|102028551|MLT1A0:ERVL-MaLR:LTR|231|+
chr13|102239388|102239498|MER5A1:hAT-Charlie:DNA|147|-	chr13|102239388|102239498|MER5A1:hAT-Charlie:DNA|147|-
chr13|102357507|102357734|MIR:MIR:SINE|293|+	chr13|102357507|102357734|MIR:MIR:SINE|293|+
chr13|102376080|102376433|THE1B:ERVL-MaLR:LTR|122|+	chr13|102376080|102376433|THE1B:ERVL-MaLR:LTR|122|+
chr13|102384423|102384596|L2b:L2:LINE|429|+	chr13|102384423|102384596|L2b:L2:LINE|429|+
chr13|107426068|107426261|L2b:L2:LINE|322|+	chr13|107426068|107426261|L2b:L2:LINE|322|+
chr13|107838214|107838344|MER5A1:hAT-Charlie:DNA|269|+	chr13|107838214|107838344|MER5A1:hAT-Charlie:DNA|269|+
chr13|109781052|109781201|MER5B:hAT-Charlie:DNA|288|-	chr13|109781052|109781201|MER5B:hAT-Charlie:DNA|288|-
chr13|110899930|110900051|AluJr:Alu:SINE|182|+	chr13|110899930|110900051|AluJr:Alu:SINE|182|+
chr13|111203941|111204185|L2b:L2:LINE|315|-	chr13|111203941|111204185|L2b:L2:LINE|315|-
chr13|111279095|111279226|MER103C:hAT-Charlie:DNA|300|+	chr13|111279095|111279226|MER103C:hAT-Charlie:DNA|300|+
chr13|111282514|111282670|MER58A:hAT-Charlie:DNA|252|-	chr13|111282514|111282670|MER58A:hAT-Charlie:DNA|252|-
chr13|111285022|111285247|L1PA17:L1:LINE|184|-	chr13|111285022|111285247|L1PA17:L1:LINE|184|-
chr13|112109254|112109573|MER33:hAT-Charlie:DNA|280|+	chr13|112109254|112109573|MER33:hAT-Charlie:DNA|280|+
chr13|19697155|19697328|MER5A:hAT-Charlie:DNA|218|+	chr13|19697155|19697328|MER5A:hAT-Charlie:DNA|218|+
chr13|20702937|20703058|L3:CR1:LINE|317|-	chr13|20702937|20703058|L3:CR1:LINE|317|-
chr13|20783191|20783334|MER5A:hAT-Charlie:DNA|282|-	chr13|20783191|20783334|MER5A:hAT-Charlie:DNA|282|-
chr13|21148208|21148346|MIR:MIR:SINE|248|+	chr13|21148208|21148346|MIR:MIR:SINE|248|+
chr13|24298816|24299096|L3:CR1:LINE|314|-	chr13|24298816|24299096|L3:CR1:LINE|314|-
chr13|32535570|32535702|FLAM_C:Alu:SINE|174|-	chr13|32535570|32535702|FLAM_C:Alu:SINE|174|-
chr13|33275388|33275615|MIRb:MIR:SINE|289|-	chr13|33275388|33275615|MIRb:MIR:SINE|289|-
chr13|35773606|35773823|UCON8:DNA:DNA|299|-	chr13|35773606|35773823|UCON8:DNA:DNA|299|-
chr13|45955546|45955642|X6A_LINE:CR1:LINE|351|+	chr13|45955546|45955642|X6A_LINE:CR1:LINE|351|+
chr13|48236381|48236519|MIR3:MIR:SINE|281|+	chr13|48236381|48236519|MIR3:MIR:SINE|281|+
chr13|51267933|51268228|MLT1O:ERVL-MaLR:LTR|213|+	chr13|51267933|51268228|MLT1O:ERVL-MaLR:LTR|213|+
chr13|66460637|66460726|MIRc:MIR:SINE|259|-	chr13|66460637|66460726|MIRc:MIR:SINE|259|-
chr13|66491949|66492118|MLT1K:ERVL-MaLR:LTR|225|+	chr13|66491949|66492118|MLT1K:ERVL-MaLR:LTR|225|+
chr13|66537443|66537692|L2a:L2:LINE|342|-	chr13|66537443|66537692|L2a:L2:LINE|342|-
chr13|66628526|66628665|AluJo:Alu:SINE|187|-	chr13|66628526|66628665|AluJo:Alu:SINE|187|-
chr13|66798817|66799118|AluSz:Alu:SINE|146|-	chr13|66798817|66799118|AluSz:Alu:SINE|146|-
chr13|66811921|66812122|L1PB1:L1:LINE|196|-	chr13|66811921|66812122|L1PB1:L1:LINE|196|-
chr13|66908053|66908339|L2:L2:LINE|325|+	chr13|66908053|66908339|L2:L2:LINE|325|+
chr13|66915981|66916068|MIR3:MIR:SINE|264|-	chr13|66915981|66916068|MIR3:MIR:SINE|264|-
chr13|66951467|66951534|MER126:DNA:DNA|269|-	chr13|66951467|66951534|MER126:DNA:DNA|269|-
chr13|66953336|66953415|L2a:L2:LINE|279|+	chr13|66953336|66953415|L2a:L2:LINE|279|+
chr13|66985990|66986360|THE1C:ERVL-MaLR:LTR|101|-	chr13|66985990|66986360|THE1C:ERVL-MaLR:LTR|101|-
chr13|67010075|67010306|MIR:MIR:SINE|273|-	chr13|67010075|67010306|MIR:MIR:SINE|273|-
chr13|67014384|67014507|L2:L2:LINE|425|+	chr13|67014384|67014507|L2:L2:LINE|425|+
chr13|67048709|67048840|L2b:L2:LINE|264|+	chr13|67048709|67048840|L2b:L2:LINE|264|+
chr13|67093175|67093457|AluSq2:Alu:SINE|128|+	chr13|67093175|67093457|AluSq2:Alu:SINE|128|+
chr13|67136021|67136385|Tigger3a:TcMar-Tigger:DNA|161|+	chr13|67136021|67136385|Tigger3a:TcMar-Tigger:DNA|161|+
chr13|67153167|67153468|AluJo:Alu:SINE|189|-	chr13|67153167|67153468|AluJo:Alu:SINE|189|-
chr13|67200343|67200500|MamRep605:LTR?:LTR?|338|-	chr13|67200343|67200500|MamRep605:LTR?:LTR?|338|-
chr13|67207292|67207537|MIR:MIR:SINE|286|+	chr13|67207292|67207537|MIR:MIR:SINE|286|+
chr13|67221915|67222073|MER5A:hAT-Charlie:DNA|215|+	chr13|67221915|67222073|MER5A:hAT-Charlie:DNA|215|+
chr13|79354957|79355171|MIR:MIR:SINE|330|-	chr13|79354957|79355171|MIR:MIR:SINE|330|-
chr13|83679638|83679818|L2b:L2:LINE|306|-	chr13|83679638|83679818|L2b:L2:LINE|306|-
chr13|95581604|95581719|FLAM_A:Alu:SINE|191|-	chr13|95581604|95581719|FLAM_A:Alu:SINE|191|-
chr13|95596608|95596724|MIR3:MIR:SINE|296|+	chr13|95596608|95596724|MIR3:MIR:SINE|296|+
chr13|97391416|97391495|Penelope1_Vert:Penelope:LINE|171|-	chr13|97391416|97391495|Penelope1_Vert:Penelope:LINE|171|-
chr14|100849279|100849392|L1ME5:L1:LINE|274|+	chr14|100849279|100849392|L1ME5:L1:LINE|274|+
chr14|100860811|100861006|MIRb:MIR:SINE|259|+	chr14|100860811|100861006|MIRb:MIR:SINE|259|+
chr14|102083055|102083143|L1M4c:L1:LINE|264|-	chr14|102083055|102083143|L1M4c:L1:LINE|264|-
chr14|102506544|102506686|L2b:L2:LINE|277|+	chr14|102506544|102506686|L2b:L2:LINE|277|+
chr14|103684918|103685042|MIRc:MIR:SINE|306|-	chr14|103684918|103685042|MIRc:MIR:SINE|306|-
chr14|21209128|21209276|MER2:TcMar-Tigger:DNA|169|+	chr14|21209128|21209276|MER2:TcMar-Tigger:DNA|169|+
chr14|22611474|22611629|MIR3:MIR:SINE|236|-	chr14|22611474|22611629|MIR3:MIR:SINE|236|-
chr14|23310711|23310927|Charlie15a:hAT-Charlie:DNA|266|+	chr14|23310711|23310927|Charlie15a:hAT-Charlie:DNA|266|+
chr14|32086209|32086568|L2:L2:LINE|281|-	chr14|32086209|32086568|L2:L2:LINE|281|-
chr14|32831511|32831619|L2a:L2:LINE|287|-	chr14|32831511|32831619|L2a:L2:LINE|287|-
chr14|33064653|33064804|L1ME4a:L1:LINE|280|-	chr14|33064653|33064804|L1ME4a:L1:LINE|280|-
chr14|33192077|33192287|MIRb:MIR:SINE|296|+	chr14|33192077|33192287|MIRb:MIR:SINE|296|+
chr14|33227412|33227768|MLT1A0:ERVL-MaLR:LTR|232|-	chr14|33227412|33227768|MLT1A0:ERVL-MaLR:LTR|232|-
chr14|47664499|47664646|MIR1_Amn:MIR:SINE|318|-	chr14|47664499|47664646|MIR1_Amn:MIR:SINE|318|-
chr14|50979625|50979834|MER106B:hAT-Charlie:DNA|207|-	chr14|50979625|50979834|MER106B:hAT-Charlie:DNA|207|-
chr14|50981327|50981501|MIRb:MIR:SINE|291|-	chr14|50981327|50981501|MIRb:MIR:SINE|291|-
chr14|50988901|50989208|L3:CR1:LINE|319|-	chr14|50988901|50989208|L3:CR1:LINE|319|-
chr14|50990006|50990316|AluJr:Alu:SINE|174|-	chr14|50990006|50990316|AluJr:Alu:SINE|174|-
chr14|51084784|51085177|Tigger19b:TcMar-Tigger:DNA|351|-	chr14|51084784|51085177|Tigger19b:TcMar-Tigger:DNA|351|-
chr14|51729121|51729296|MER5B:hAT-Charlie:DNA|288|+	chr14|51729121|51729296|MER5B:hAT-Charlie:DNA|288|+
chr14|57204956|57205187|MIRb:MIR:SINE|272|+	chr14|57204956|57205187|MIRb:MIR:SINE|272|+
chr14|57289194|57289337|MER117:hAT-Charlie:DNA|331|-	chr14|57289194|57289337|MER117:hAT-Charlie:DNA|331|-
chr14|57999209|57999546|L3:CR1:LINE|287|-	chr14|57999209|57999546|L3:CR1:LINE|287|-
chr14|59370309|59370441|L2a:L2:LINE|190|-	chr14|59370309|59370441|L2a:L2:LINE|190|-
chr14|62101015|62101231|Charlie15b:hAT-Charlie:DNA|211|+	chr14|62101015|62101231|Charlie15b:hAT-Charlie:DNA|211|+
chr14|62104691|62104908|MIR:MIR:SINE|277|+	chr14|62104691|62104908|MIR:MIR:SINE|277|+
chr14|62107151|62107446|AluJb:Alu:SINE|169|+	chr14|62107151|62107446|AluJb:Alu:SINE|169|+
chr14|62110149|62110334|MIRc:MIR:SINE|371|+	chr14|62110149|62110334|MIRc:MIR:SINE|371|+
chr14|66997083|66997387|AluSz:Alu:SINE|86|+	chr14|66997083|66997387|AluSz:Alu:SINE|86|+
chr14|77510480|77510773|AluSx1:Alu:SINE|96|-	chr14|77510480|77510773|AluSx1:Alu:SINE|96|-
chr14|79010748|79010913|MIRb:MIR:SINE|342|-	chr14|79010748|79010913|MIRb:MIR:SINE|342|-
chr14|85541511|85541646|MIR:MIR:SINE|298|+	chr14|85541511|85541646|MIR:MIR:SINE|298|+
chr14|85550824|85550925|L3b:CR1:LINE|333|+	chr14|85550824|85550925|L3b:CR1:LINE|333|+
chr14|85568775|85568895|MIRb:MIR:SINE|350|+	chr14|85568775|85568895|MIRb:MIR:SINE|350|+
chr14|85582440|85582674|MIR:MIR:SINE|302|+	chr14|85582440|85582674|MIR:MIR:SINE|302|+
chr14|85626237|85626418|MamSINE1:tRNA-RTE:SINE|384|-	chr14|85626237|85626418|MamSINE1:tRNA-RTE:SINE|384|-
chr14|85638247|85638594|LTR16A:ERVL:LTR|299|+	chr14|85638247|85638594|LTR16A:ERVL:LTR|299|+
chr14|90405466|90405547|MamSINE1:tRNA-RTE:SINE|270|+	chr14|90405466|90405547|MamSINE1:tRNA-RTE:SINE|270|+
chr14|90869046|90869326|AluJr:Alu:SINE|157|-	chr14|90869046|90869326|AluJr:Alu:SINE|157|-
chr14|92495590|92495791|MIRc:MIR:SINE|310|-	chr14|92495590|92495791|MIRc:MIR:SINE|310|-
chr14|95127373|95127726|Tigger4b:TcMar-Tigger:DNA|151|-	chr14|95127373|95127726|Tigger4b:TcMar-Tigger:DNA|151|-
chr14|96087499|96087670|MIR3:MIR:SINE|294|-	chr14|96087499|96087670|MIR3:MIR:SINE|294|-
chr14|96089277|96089496|MIRb:MIR:SINE|304|-	chr14|96089277|96089496|MIRb:MIR:SINE|304|-
chr15|101176590|101176825|AluSx3:Alu:SINE|140|+	chr15|101176590|101176825|AluSx3:Alu:SINE|140|+
chr15|24985385|24985613|AluSz6:Alu:SINE|149|-	chr15|24985385|24985613|AluSz6:Alu:SINE|149|-
chr15|24987476|24987621|MER5A:hAT-Charlie:DNA|252|-	chr15|24987476|24987621|MER5A:hAT-Charlie:DNA|252|-
chr15|24994372|24994570|MER8:TcMar-Tigger:DNA|293|+	chr15|24994372|24994570|MER8:TcMar-Tigger:DNA|293|+
chr15|24995035|24995326|AluSx4:Alu:SINE|82|+	chr15|24995035|24995326|AluSx4:Alu:SINE|82|+
chr15|24996994|24997299|AluSq2:Alu:SINE|88|+	chr15|24996994|24997299|AluSq2:Alu:SINE|88|+
chr15|25021991|25022161|MER58A:hAT-Charlie:DNA|251|-	chr15|25021991|25022161|MER58A:hAT-Charlie:DNA|251|-
chr15|25027967|25028264|AluSq2:Alu:SINE|91|+	chr15|25027967|25028264|AluSq2:Alu:SINE|91|+
chr15|25035823|25035937|L1ME3G:L1:LINE|241|+	chr15|25035823|25035937|L1ME3G:L1:LINE|241|+
chr15|25162223|25162324|MER34-int:ERV1:LTR|317|+	chr15|25162223|25162324|MER34-int:ERV1:LTR|317|+
chr15|25329414|25329514|MIR3:MIR:SINE|330|+	chr15|25329414|25329514|MIR3:MIR:SINE|330|+
chr15|34978746|34979041|MER2B:TcMar-Tigger:DNA|184|-	chr15|34978746|34979041|MER2B:TcMar-Tigger:DNA|184|-
chr15|36944789|36945053|X2_LINE:CR1:LINE|296|-	chr15|36944789|36945053|X2_LINE:CR1:LINE|296|-
chr15|41298613|41298908|AluSx1:Alu:SINE|112|+	chr15|41298613|41298908|AluSx1:Alu:SINE|112|+
chr15|41302213|41302521|AluSc:Alu:SINE|130|+	chr15|41302213|41302521|AluSc:Alu:SINE|130|+
chr15|41305238|41305496|AluSz6:Alu:SINE|120|-	chr15|41305238|41305496|AluSz6:Alu:SINE|120|-
chr15|41481798|41482084|AluSx:Alu:SINE|101|+	chr15|41481798|41482084|AluSx:Alu:SINE|101|+
chr15|41900451|41900632|MIR3:MIR:SINE|277|-	chr15|41900451|41900632|MIR3:MIR:SINE|277|-
chr15|42743728|42743868|Penelope1_Vert:Penelope:LINE|290|+	chr15|42743728|42743868|Penelope1_Vert:Penelope:LINE|290|+
chr15|43871976|43872181|MER58A:hAT-Charlie:DNA|244|+	chr15|43871976|43872181|MER58A:hAT-Charlie:DNA|244|+
chr15|44101789|44101920|MER5A:hAT-Charlie:DNA|323|+	chr15|44101789|44101920|MER5A:hAT-Charlie:DNA|323|+
chr15|48879668|48879879|Tigger16a:TcMar-Tigger:DNA|222|+	chr15|48879668|48879879|Tigger16a:TcMar-Tigger:DNA|222|+
chr15|51720624|51721140|LTR12F:ERV1:LTR|76|+	chr15|51720624|51721140|LTR12F:ERV1:LTR|76|+
chr15|51808935|51809047|MamSINE1:tRNA-RTE:SINE|357|+	chr15|51808935|51809047|MamSINE1:tRNA-RTE:SINE|357|+
chr15|51813619|51813862|MIRc:MIR:SINE|228|+	chr15|51813619|51813862|MIRc:MIR:SINE|228|+
chr15|52312366|52312657|AluSz6:Alu:SINE|96|-	chr15|52312366|52312657|AluSz6:Alu:SINE|96|-
chr15|52486269|52486442|MIRb:MIR:SINE|291|-	chr15|52486269|52486442|MIRb:MIR:SINE|291|-
chr15|52510453|52510811|MER1B:hAT-Charlie:DNA|127|+	chr15|52510453|52510811|MER1B:hAT-Charlie:DNA|127|+
chr15|58603080|58603273|L1M6:L1:LINE|264|-	chr15|58603080|58603273|L1M6:L1:LINE|264|-
chr15|60902662|60902816|MER63A:hAT-Blackjack:DNA|253|-	chr15|60902662|60902816|MER63A:hAT-Blackjack:DNA|253|-
chr15|60948533|60948757|MIRc:MIR:SINE|336|-	chr15|60948533|60948757|MIRc:MIR:SINE|336|-
chr15|60974800|60975029|L2c:L2:LINE|342|-	chr15|60974800|60975029|L2c:L2:LINE|342|-
chr15|61056170|61056429|MIRb:MIR:SINE|308|-	chr15|61056170|61056429|MIRb:MIR:SINE|308|-
chr15|65577153|65577426|AluJr:Alu:SINE|147|+	chr15|65577153|65577426|AluJr:Alu:SINE|147|+
chr15|65891440|65891604|MIR3:MIR:SINE|247|+	chr15|65891440|65891604|MIR3:MIR:SINE|247|+
chr15|77474335|77474516|MIR3:MIR:SINE|308|-	chr15|77474335|77474516|MIR3:MIR:SINE|308|-
chr15|77481996|77482127|MIR3:MIR:SINE|270|-	chr15|77481996|77482127|MIR3:MIR:SINE|270|-
chr15|83489645|83489719|MIR3:MIR:SINE|230|+	chr15|83489645|83489719|MIR3:MIR:SINE|230|+
chr15|83586129|83586314|L3:CR1:LINE|345|-	chr15|83586129|83586314|L3:CR1:LINE|345|-
chr15|87981217|87981350|MIR3:MIR:SINE|206|+	chr15|87981217|87981350|MIR3:MIR:SINE|206|+
chr15|88015911|88016212|L1ME4a:L1:LINE|269|+	chr15|88015911|88016212|L1ME4a:L1:LINE|269|+
chr15|91928288|91928501|MIRb:MIR:SINE|388|-	chr15|91928288|91928501|MIRb:MIR:SINE|388|-
chr15|98962994|98963120|L3:CR1:LINE|322|+	chr15|98962994|98963120|L3:CR1:LINE|322|+
chr15|99633794|99634002|MER58A:hAT-Charlie:DNA|211|+	chr15|99633794|99634002|MER58A:hAT-Charlie:DNA|211|+
chr15|99705343|99705582|MIRc:MIR:SINE|283|-	chr15|99705343|99705582|MIRc:MIR:SINE|283|-
chr16|10972053|10972298|MER102b:hAT-Charlie:DNA|277|+	chr16|10972053|10972298|MER102b:hAT-Charlie:DNA|277|+
chr16|11007404|11007613|MIR3:MIR:SINE|243|+	chr16|11007404|11007613|MIR3:MIR:SINE|243|+
chr16|1348866|1348939|MER20:hAT-Charlie:DNA|243|+	chr16|1348866|1348939|MER20:hAT-Charlie:DNA|243|+
chr16|14211719|14211936|MIRb:MIR:SINE|300|+	chr16|14211719|14211936|MIRb:MIR:SINE|300|+
chr16|14263116|14263267|Tigger14a:TcMar-Tigger:DNA|327|+	chr16|14263116|14263267|Tigger14a:TcMar-Tigger:DNA|327|+
chr16|24216784|24216906|MIR3:MIR:SINE|265|-	chr16|24216784|24216906|MIR3:MIR:SINE|265|-
chr16|24218019|24218117|L2a:L2:LINE|245|-	chr16|24218019|24218117|L2a:L2:LINE|245|-
chr16|24218936|24219054|MIRc:MIR:SINE|357|+	chr16|24218936|24219054|MIRc:MIR:SINE|357|+
chr16|24762652|24762815|MIRb:MIR:SINE|317|-	chr16|24762652|24762815|MIRb:MIR:SINE|317|-
chr16|2766516|2766600|MamRTE1:RTE-BovB:LINE|289|-	chr16|2766516|2766600|MamRTE1:RTE-BovB:LINE|289|-
chr16|29858354|29858524|L2a:L2:LINE|231|-	chr16|29858354|29858524|L2a:L2:LINE|231|-
chr16|30399452|30399559|FRAM:Alu:SINE|187|+	chr16|30399452|30399559|FRAM:Alu:SINE|187|+
chr16|4801042|4801226|MIRb:MIR:SINE|303|-	chr16|4801042|4801226|MIRb:MIR:SINE|303|-
chr16|53948552|53948760|MER102a:hAT-Charlie:DNA|285|-	chr16|53948552|53948760|MER102a:hAT-Charlie:DNA|285|-
chr16|56288823|56288917|MIR1_Amn:MIR:SINE|362|+	chr16|56288823|56288917|MIR1_Amn:MIR:SINE|362|+
chr16|56348834|56349037|L2b:L2:LINE|295|+	chr16|56348834|56349037|L2b:L2:LINE|295|+
chr16|56499079|56499245|MER5B:hAT-Charlie:DNA|335|-	chr16|56499079|56499245|MER5B:hAT-Charlie:DNA|335|-
chr16|57664661|57664895|L2b:L2:LINE|348|-	chr16|57664661|57664895|L2b:L2:LINE|348|-
chr16|6368792|6369033|L1ME3E:L1:LINE|234|+	chr16|6368792|6369033|L1ME3E:L1:LINE|234|+
chr16|65028769|65029107|L1MB1:L1:LINE|158|+	chr16|65028769|65029107|L1MB1:L1:LINE|158|+
chr16|66731585|66731701|L2c:L2:LINE|236|+	chr16|66731585|66731701|L2c:L2:LINE|236|+
chr16|69462961|69463087|AluJr:Alu:SINE|127|+	chr16|69462961|69463087|AluJr:Alu:SINE|127|+
chr16|71285175|71285264|AmnSINE1:5S-Deu-L2:SINE|205|-	chr16|71285175|71285264|AmnSINE1:5S-Deu-L2:SINE|205|-
chr16|7293102|7293406|MER2:TcMar-Tigger:DNA|166|+	chr16|7293102|7293406|MER2:TcMar-Tigger:DNA|166|+
chr16|7335378|7335500|L3:CR1:LINE|246|+	chr16|7335378|7335500|L3:CR1:LINE|246|+
chr16|77198982|77199074|MIRb:MIR:SINE|253|+	chr16|77198982|77199074|MIRb:MIR:SINE|253|+
chr16|78809937|78810336|MamGypLTR3a:Gypsy:LTR|349|-	chr16|78809937|78810336|MamGypLTR3a:Gypsy:LTR|349|-
chr16|83811570|83811643|AmnSINE1:5S-Deu-L2:SINE|233|+	chr16|83811570|83811643|AmnSINE1:5S-Deu-L2:SINE|233|+
chr16|85041270|85041586|L2b:L2:LINE|370|+	chr16|85041270|85041586|L2b:L2:LINE|370|+
chr16|8783193|8783543|L2c:L2:LINE|317|-	chr16|8783193|8783543|L2c:L2:LINE|317|-
chr16|89453837|89454057|MIR:MIR:SINE|329|+	chr16|89453837|89454057|MIR:MIR:SINE|329|+
chr16|9111744|9111980|L1ME4a:L1:LINE|244|-	chr16|9111744|9111980|L1ME4a:L1:LINE|244|-
chr16|9756601|9756675|MIRb:MIR:SINE|203|+	chr16|9756601|9756675|MIRb:MIR:SINE|203|+
chr16|978934|979146|L2a:L2:LINE|304|+	chr16|978934|979146|L2a:L2:LINE|304|+
chr17|11562559|11562743|MIR3:MIR:SINE|264|+	chr17|11562559|11562743|MIR3:MIR:SINE|264|+
chr17|16028246|16028372|MER5B:hAT-Charlie:DNA|349|+	chr17|16028246|16028372|MER5B:hAT-Charlie:DNA|349|+
chr17|17868147|17868279|MIR3:MIR:SINE|397|+	chr17|17868147|17868279|MIR3:MIR:SINE|397|+
chr17|19655798|19655923|MIR:MIR:SINE|218|-	chr17|19655798|19655923|MIR:MIR:SINE|218|-
chr17|19774357|19774449|MIRb:MIR:SINE|258|+	chr17|19774357|19774449|MIRb:MIR:SINE|258|+
chr17|29079251|29079505|MIRb:MIR:SINE|320|+	chr17|29079251|29079505|MIRb:MIR:SINE|320|+
chr17|32380719|32380981|AluSx:Alu:SINE|88|+	chr17|32380719|32380981|AluSx:Alu:SINE|88|+
chr17|35724589|35724771|MIR3:MIR:SINE|304|-	chr17|35724589|35724771|MIR3:MIR:SINE|304|-
chr17|38716061|38716291|MIRc:MIR:SINE|333|-	chr17|38716061|38716291|MIRc:MIR:SINE|333|-
chr17|39211272|39211585|AluSx1:Alu:SINE|102|-	chr17|39211272|39211585|AluSx1:Alu:SINE|102|-
chr17|40180604|40180699|MIR3:MIR:SINE|200|+	chr17|40180604|40180699|MIR3:MIR:SINE|200|+
chr17|41974423|41974538|AluJo:Alu:SINE|113|-	chr17|41974423|41974538|AluJo:Alu:SINE|113|-
chr17|42843867|42844089|MIRb:MIR:SINE|271|-	chr17|42843867|42844089|MIRb:MIR:SINE|271|-
chr17|44317400|44317685|L4_A_Mam:RTE-X:LINE|261|+	chr17|44317400|44317685|L4_A_Mam:RTE-X:LINE|261|+
chr17|44317694|44317852|L2c:L2:LINE|212|+	chr17|44317694|44317852|L2c:L2:LINE|212|+
chr17|44905927|44905993|MIR1_Amn:MIR:SINE|223|+	chr17|44905927|44905993|MIR1_Amn:MIR:SINE|223|+
chr17|44906710|44906845|FLAM_A:Alu:SINE|230|+	chr17|44906710|44906845|FLAM_A:Alu:SINE|230|+
chr17|45899366|45899549|MIR:MIR:SINE|200|-	chr17|45899366|45899549|MIR:MIR:SINE|200|-
chr17|47172921|47173108|MER5A:hAT-Charlie:DNA|204|+	chr17|47172921|47173108|MER5A:hAT-Charlie:DNA|204|+
chr17|50695086|50695205|AluJr:Alu:SINE|118|+	chr17|50695086|50695205|AluJr:Alu:SINE|118|+
chr17|54954781|54955025|MER66-int:ERV1:LTR|301|-	chr17|54954781|54955025|MER66-int:ERV1:LTR|301|-
chr17|58345196|58345319|MIRc:MIR:SINE|325|-	chr17|58345196|58345319|MIRc:MIR:SINE|325|-
chr17|59948860|59948978|OldhAT1:hAT-Ac:DNA|330|-	chr17|59948860|59948978|OldhAT1:hAT-Ac:DNA|330|-
chr17|60446109|60446219|MER131:DNA?:DNA?|224|-	chr17|60446109|60446219|MER131:DNA?:DNA?|224|-
chr17|61233541|61233735|MIR3:MIR:SINE|317|+	chr17|61233541|61233735|MIR3:MIR:SINE|317|+
chr17|6643601|6643798|MIRb:MIR:SINE|274|+	chr17|6643601|6643798|MIRb:MIR:SINE|274|+
chr17|67071906|67071995|Tigger19a:TcMar-Tigger:DNA|315|+	chr17|67071906|67071995|Tigger19a:TcMar-Tigger:DNA|315|+
chr17|72125728|72125797|X8_LINE:CR1:LINE|333|-	chr17|72125728|72125797|X8_LINE:CR1:LINE|333|-
chr17|7226812|7227001|MER91A:hAT-Tip100:DNA|231|-	chr17|7226812|7227001|MER91A:hAT-Tip100:DNA|231|-
chr17|73284051|73284219|MER53:hAT:DNA|203|+	chr17|73284051|73284219|MER53:hAT:DNA|203|+
chr17|74248710|74248902|MIR:MIR:SINE|219|-	chr17|74248710|74248902|MIR:MIR:SINE|219|-
chr17|75792685|75792851|L1MB7:L1:LINE|176|+	chr17|75792685|75792851|L1MB7:L1:LINE|176|+
chr17|76144321|76144606|AluY:Alu:SINE|42|-	chr17|76144321|76144606|AluY:Alu:SINE|42|-
chr17|82658820|82659186|MLT1C:ERVL-MaLR:LTR|238|+	chr17|82658820|82659186|MLT1C:ERVL-MaLR:LTR|238|+
chr17|9911214|9911303|MIR3:MIR:SINE|333|-	chr17|9911214|9911303|MIR3:MIR:SINE|333|-
chr17|9912828|9913188|L1ME1:L1:LINE|244|+	chr17|9912828|9913188|L1ME1:L1:LINE|244|+
chr17|9914237|9914525|AluSc8:Alu:SINE|94|-	chr17|9914237|9914525|AluSc8:Alu:SINE|94|-
chr17|9935956|9936183|L1M4:L1:LINE|302|+	chr17|9935956|9936183|L1M4:L1:LINE|302|+
chr18|13442137|13442556|L2b:L2:LINE|301|-	chr18|13442137|13442556|L2b:L2:LINE|301|-
chr18|21629396|21629777|MER57B2:ERV1:LTR|152|-	chr18|21629396|21629777|MER57B2:ERV1:LTR|152|-
chr18|21868118|21868293|L1MB2:L1:LINE|167|-	chr18|21868118|21868293|L1MB2:L1:LINE|167|-
chr18|24169307|24169444|MER5A1:hAT-Charlie:DNA|304|-	chr18|24169307|24169444|MER5A1:hAT-Charlie:DNA|304|-
chr18|26854018|26854100|L2b:L2:LINE|293|-	chr18|26854018|26854100|L2b:L2:LINE|293|-
chr18|34807023|34807187|MER5A:hAT-Charlie:DNA|197|-	chr18|34807023|34807187|MER5A:hAT-Charlie:DNA|197|-
chr18|34889234|34889421|MER5A:hAT-Charlie:DNA|187|+	chr18|34889234|34889421|MER5A:hAT-Charlie:DNA|187|+
chr18|35252579|35252845|L2c:L2:LINE|297|+	chr18|35252579|35252845|L2c:L2:LINE|297|+
chr18|44703536|44703652|MER81:hAT-Blackjack:DNA|266|+	chr18|44703536|44703652|MER81:hAT-Blackjack:DNA|266|+
chr18|46264565|46264660|L2b:L2:LINE|279|-	chr18|46264565|46264660|L2b:L2:LINE|279|-
chr18|47831994|47832205|MamGypsy2-I:Gypsy:LTR|229|+	chr18|47831994|47832205|MamGypsy2-I:Gypsy:LTR|229|+
chr18|55290981|55291207|MIRc:MIR:SINE|317|-	chr18|55290981|55291207|MIRc:MIR:SINE|317|-
chr18|57363754|57363888|MIR3:MIR:SINE|358|-	chr18|57363754|57363888|MIR3:MIR:SINE|358|-
chr18|69843379|69843620|UCON51:LTR?:LTR?|256|-	chr18|69843379|69843620|UCON51:LTR?:LTR?|256|-
chr18|74520373|74520664|AluJr:Alu:SINE|186|+	chr18|74520373|74520664|AluJr:Alu:SINE|186|+
chr18|75198698|75198903|LFSINE_Vert:tRNA:SINE|330|-	chr18|75198698|75198903|LFSINE_Vert:tRNA:SINE|330|-
chr18|76982063|76982196|MIRb:MIR:SINE|271|-	chr18|76982063|76982196|MIRb:MIR:SINE|271|-
chr18|76992147|76992483|MER1B:hAT-Charlie:DNA|141|-	chr18|76992147|76992483|MER1B:hAT-Charlie:DNA|141|-
chr18|9956101|9956262|MIR3:MIR:SINE|308|-	chr18|9956101|9956262|MIR3:MIR:SINE|308|-
chr19|1393783|1393921|MER53:hAT:DNA|258|-	chr19|1393783|1393921|MER53:hAT:DNA|258|-
chr19|14092733|14092830|X6A_LINE:CR1:LINE|359|+	chr19|14092733|14092830|X6A_LINE:CR1:LINE|359|+
chr19|18151224|18151399|MIRb:MIR:SINE|272|-	chr19|18151224|18151399|MIRb:MIR:SINE|272|-
chr19|19251307|19251565|MIRb:MIR:SINE|312|-	chr19|19251307|19251565|MIRb:MIR:SINE|312|-
chr19|23359221|23359506|AluY:Alu:SINE|42|-	chr19|23359221|23359506|AluY:Alu:SINE|42|-
chr19|2715361|2715715|MLT1E1A:ERVL-MaLR:LTR|252|+	chr19|2715361|2715715|MLT1E1A:ERVL-MaLR:LTR|252|+
chr19|29615400|29615473|L1ME4c:L1:LINE|275|+	chr19|29615400|29615473|L1ME4c:L1:LINE|275|+
chr19|32585536|32585698|MIRc:MIR:SINE|352|+	chr19|32585536|32585698|MIRc:MIR:SINE|352|+
chr19|34353202|34353278|MER5A:hAT-Charlie:DNA|293|-	chr19|34353202|34353278|MER5A:hAT-Charlie:DNA|293|-
chr19|34382377|34382566|MER105:hAT-Charlie:DNA|176|+	chr19|34382377|34382566|MER105:hAT-Charlie:DNA|176|+
chr19|36015624|36015709|L2:L2:LINE|345|-	chr19|36015624|36015709|L2:L2:LINE|345|-
chr19|3926938|3927231|AluSx:Alu:SINE|99|+	chr19|3926938|3927231|AluSx:Alu:SINE|99|+
chr19|45934147|45934210|MIR3:MIR:SINE|254|-	chr19|45934147|45934210|MIR3:MIR:SINE|254|-
chr19|46427065|46427223|L2c:L2:LINE|284|+	chr19|46427065|46427223|L2c:L2:LINE|284|+
chr19|46495193|46495527|MamGyp-int:Gypsy:LTR|360|-	chr19|46495193|46495527|MamGyp-int:Gypsy:LTR|360|-
chr19|48047849|48047961|L2b:L2:LINE|369|-	chr19|48047849|48047961|L2b:L2:LINE|369|-
chr19|50313416|50313512|MER113A:hAT-Charlie:DNA|281|-	chr19|50313416|50313512|MER113A:hAT-Charlie:DNA|281|-
chr19|54459141|54459248|MER20:hAT-Charlie:DNA|215|+	chr19|54459141|54459248|MER20:hAT-Charlie:DNA|215|+
chr19|56811359|56811474|L1ME4c:L1:LINE|239|-	chr19|56811359|56811474|L1ME4c:L1:LINE|239|-
chr19|57779297|57779383|OldhAT1:hAT-Ac:DNA|268|+	chr19|57779297|57779383|OldhAT1:hAT-Ac:DNA|268|+
chr19|58083894|58084120|MER112:hAT-Charlie:DNA|265|-	chr19|58083894|58084120|MER112:hAT-Charlie:DNA|265|-
chr19|58571682|58571972|AluJb:Alu:SINE|179|-	chr19|58571682|58571972|AluJb:Alu:SINE|179|-
chr2|10058115|10058241|MIR3:MIR:SINE|270|-	chr2|10058115|10058241|MIR3:MIR:SINE|270|-
chr2|101349928|101350069|MIRb:MIR:SINE|295|+	chr2|101349928|101350069|MIRb:MIR:SINE|295|+
chr2|101859933|101860054|MIR3:MIR:SINE|339|-	chr2|101859933|101860054|MIR3:MIR:SINE|339|-
chr2|114514230|114514410|MIR:MIR:SINE|292|-	chr2|114514230|114514410|MIR:MIR:SINE|292|-
chr2|114527646|114527989|Tigger3a:TcMar-Tigger:DNA|152|-	chr2|114527646|114527989|Tigger3a:TcMar-Tigger:DNA|152|-
chr2|114579045|114579123|L2a:L2:LINE|315|-	chr2|114579045|114579123|L2a:L2:LINE|315|-
chr2|114757671|114757838|MER5A:hAT-Charlie:DNA|193|+	chr2|114757671|114757838|MER5A:hAT-Charlie:DNA|193|+
chr2|114833664|114833810|MIRb:MIR:SINE|331|+	chr2|114833664|114833810|MIRb:MIR:SINE|331|+
chr2|115743917|115744010|MER5A:hAT-Charlie:DNA|250|+	chr2|115743917|115744010|MER5A:hAT-Charlie:DNA|250|+
chr2|11658188|11658390|MIR:MIR:SINE|277|-	chr2|11658188|11658390|MIR:MIR:SINE|277|-
chr2|127302289|127302367|MamSINE1:tRNA-RTE:SINE|197|-	chr2|127302289|127302367|MamSINE1:tRNA-RTE:SINE|197|-
chr2|127736239|127736435|L1ME3Cz:L1:LINE|293|+	chr2|127736239|127736435|L1ME3Cz:L1:LINE|293|+
chr2|130338399|130338546|L1ME4b:L1:LINE|212|+	chr2|130338399|130338546|L1ME4b:L1:LINE|212|+
chr2|131147516|131147813|AluY:Alu:SINE|57|+	chr2|131147516|131147813|AluY:Alu:SINE|57|+
chr2|134453020|134453104|MIR:MIR:SINE|179|+	chr2|134453020|134453104|MIR:MIR:SINE|179|+
chr2|134943127|134943411|AluJb:Alu:SINE|155|+	chr2|134943127|134943411|AluJb:Alu:SINE|155|+
chr2|141592215|141592569|MLT1A0:ERVL-MaLR:LTR|185|-	chr2|141592215|141592569|MLT1A0:ERVL-MaLR:LTR|185|-
chr2|141711189|141711486|MLT1O:ERVL-MaLR:LTR|276|+	chr2|141711189|141711486|MLT1O:ERVL-MaLR:LTR|276|+
chr2|141927991|141928085|MamRTE1:RTE-BovB:LINE|236|-	chr2|141927991|141928085|MamRTE1:RTE-BovB:LINE|236|-
chr2|142081634|142081777|FLAM_A:Alu:SINE|189|-	chr2|142081634|142081777|FLAM_A:Alu:SINE|189|-
chr2|143942935|143943213|L1ME3E:L1:LINE|333|-	chr2|143942935|143943213|L1ME3E:L1:LINE|333|-
chr2|144385055|144385262|MER129:LTR?:LTR?|329|-	chr2|144385055|144385262|MER129:LTR?:LTR?|329|-
chr2|144450670|144450977|AluSx1:Alu:SINE|94|-	chr2|144450670|144450977|AluSx1:Alu:SINE|94|-
chr2|144457164|144457417|MIRc:MIR:SINE|306|-	chr2|144457164|144457417|MIRc:MIR:SINE|306|-
chr2|144498816|144498910|AluJo:Alu:SINE|170|+	chr2|144498816|144498910|AluJo:Alu:SINE|170|+
chr2|148929762|148929917|MER102b:hAT-Charlie:DNA|248|+	chr2|148929762|148929917|MER102b:hAT-Charlie:DNA|248|+
chr2|148940724|148940856|MIR3:MIR:SINE|325|-	chr2|148940724|148940856|MIR3:MIR:SINE|325|-
chr2|148981816|148982036|MIRb:MIR:SINE|300|+	chr2|148981816|148982036|MIRb:MIR:SINE|300|+
chr2|152409768|152409852|MIR:MIR:SINE|217|-	chr2|152409768|152409852|MIR:MIR:SINE|217|-
chr2|157319289|157319489|MamSINE1:tRNA-RTE:SINE|379|+	chr2|157319289|157319489|MamSINE1:tRNA-RTE:SINE|379|+
chr2|158574961|158575168|MLT1N2:ERVL-MaLR:LTR|343|-	chr2|158574961|158575168|MLT1N2:ERVL-MaLR:LTR|343|-
chr2|16551719|16551867|MIRb:MIR:SINE|350|-	chr2|16551719|16551867|MIRb:MIR:SINE|350|-
chr2|166038047|166038118|MamRTE1:RTE-BovB:LINE|254|-	chr2|166038047|166038118|MamRTE1:RTE-BovB:LINE|254|-
chr2|171555665|171555905|MIR:MIR:SINE|281|-	chr2|171555665|171555905|MIR:MIR:SINE|281|-
chr2|177539035|177539126|L2:L2:LINE|307|-	chr2|177539035|177539126|L2:L2:LINE|307|-
chr2|182777287|182777505|MER58C:hAT-Charlie:DNA|234|-	chr2|182777287|182777505|MER58C:hAT-Charlie:DNA|234|-
chr2|190652903|190653077|MER30:hAT-Charlie:DNA|75|+	chr2|190652903|190653077|MER30:hAT-Charlie:DNA|75|+
chr2|190913797|190914080|AluJr:Alu:SINE|184|-	chr2|190913797|190914080|AluJr:Alu:SINE|184|-
chr2|191978233|191978422|MIRb:MIR:SINE|322|+	chr2|191978233|191978422|MIRb:MIR:SINE|322|+
chr2|192100198|192100484|MamRTE1:RTE-BovB:LINE|360|-	chr2|192100198|192100484|MamRTE1:RTE-BovB:LINE|360|-
chr2|197878847|197879151|MER102b:hAT-Charlie:DNA|223|+	chr2|197878847|197879151|MER102b:hAT-Charlie:DNA|223|+
chr2|199926495|199926665|FAM:Alu:SINE|206|+	chr2|199926495|199926665|FAM:Alu:SINE|206|+
chr2|203429476|203429770|AluSc:Alu:SINE|88|+	chr2|203429476|203429770|AluSc:Alu:SINE|88|+
chr2|206123472|206123715|MIRb:MIR:SINE|245|+	chr2|206123472|206123715|MIRb:MIR:SINE|245|+
chr2|209684991|209685079|MIRb:MIR:SINE|268|-	chr2|209684991|209685079|MIRb:MIR:SINE|268|-
chr2|209727942|209728144|AluJr:Alu:SINE|163|+	chr2|209727942|209728144|AluJr:Alu:SINE|163|+
chr2|209974570|209974803|MIR:MIR:SINE|234|-	chr2|209974570|209974803|MIR:MIR:SINE|234|-
chr2|210432360|210432487|MER85:PiggyBac:DNA|79|-	chr2|210432360|210432487|MER85:PiggyBac:DNA|79|-
chr2|212415917|212416072|MER45A:hAT-Tip100:DNA|281|-	chr2|212415917|212416072|MER45A:hAT-Tip100:DNA|281|-
chr2|212420776|212420898|L2b:L2:LINE|306|+	chr2|212420776|212420898|L2b:L2:LINE|306|+
chr2|212500973|212501158|MamRTE1:RTE-BovB:LINE|374|+	chr2|212500973|212501158|MamRTE1:RTE-BovB:LINE|374|+
chr2|216500533|216500645|Charlie5:hAT-Charlie:DNA|214|+	chr2|216500533|216500645|Charlie5:hAT-Charlie:DNA|214|+
chr2|219183942|219184142|MIR:MIR:SINE|274|-	chr2|219183942|219184142|MIR:MIR:SINE|274|-
chr2|229792328|229792672|Tigger4b:TcMar-Tigger:DNA|155|-	chr2|229792328|229792672|Tigger4b:TcMar-Tigger:DNA|155|-
chr2|230037266|230037348|MIRb:MIR:SINE|243|-	chr2|230037266|230037348|MIRb:MIR:SINE|243|-
chr2|231049907|231050028|AluJr4:Alu:SINE|124|-	chr2|231049907|231050028|AluJr4:Alu:SINE|124|-
chr2|231072200|231072280|L3:CR1:LINE|266|-	chr2|231072200|231072280|L3:CR1:LINE|266|-
chr2|231373616|231373911|AluSz6:Alu:SINE|88|+	chr2|231373616|231373911|AluSz6:Alu:SINE|88|+
chr2|232775199|232775345|MIRc:MIR:SINE|321|+	chr2|232775199|232775345|MIRc:MIR:SINE|321|+
chr2|239959966|239960113|MER3:hAT-Charlie:DNA|245|+	chr2|239959966|239960113|MER3:hAT-Charlie:DNA|245|+
chr2|241092356|241092476|MER58A:hAT-Charlie:DNA|225|-	chr2|241092356|241092476|MER58A:hAT-Charlie:DNA|225|-
chr2|25401036|25401148|MIR3:MIR:SINE|243|-	chr2|25401036|25401148|MIR3:MIR:SINE|243|-
chr2|27199752|27199820|OldhAT1:hAT-Ac:DNA|180|+	chr2|27199752|27199820|OldhAT1:hAT-Ac:DNA|180|+
chr2|28801877|28801998|Tigger12A:TcMar-Tigger:DNA|265|+	chr2|28801877|28801998|Tigger12A:TcMar-Tigger:DNA|265|+
chr2|3461480|3461561|MIR3:MIR:SINE|235|+	chr2|3461480|3461561|MIR3:MIR:SINE|235|+
chr2|37254499|37254698|MIR:MIR:SINE|216|+	chr2|37254499|37254698|MIR:MIR:SINE|216|+
chr2|38563158|38563317|L1M5:L1:LINE|248|+	chr2|38563158|38563317|L1M5:L1:LINE|248|+
chr2|40101766|40101958|MER5A:hAT-Charlie:DNA|207|-	chr2|40101766|40101958|MER5A:hAT-Charlie:DNA|207|-
chr2|40292987|40293144|L2c:L2:LINE|299|+	chr2|40292987|40293144|L2c:L2:LINE|299|+
chr2|40318193|40318286|MER5A:hAT-Charlie:DNA|300|-	chr2|40318193|40318286|MER5A:hAT-Charlie:DNA|300|-
chr2|40393958|40394162|MER20:hAT-Charlie:DNA|190|+	chr2|40393958|40394162|MER20:hAT-Charlie:DNA|190|+
chr2|44319280|44319536|L1ME4c:L1:LINE|256|+	chr2|44319280|44319536|L1ME4c:L1:LINE|256|+
chr2|47171391|47171495|MIRb:MIR:SINE|206|-	chr2|47171391|47171495|MIRb:MIR:SINE|206|-
chr2|47518455|47518568|L3b:CR1:LINE|336|+	chr2|47518455|47518568|L3b:CR1:LINE|336|+
chr2|50793908|50794126|MER20:hAT-Charlie:DNA|217|+	chr2|50793908|50794126|MER20:hAT-Charlie:DNA|217|+
chr2|50874327|50874481|MIRb:MIR:SINE|281|-	chr2|50874327|50874481|MIRb:MIR:SINE|281|-
chr2|50878959|50879325|MLT2C2:ERVL:LTR|158|+	chr2|50878959|50879325|MLT2C2:ERVL:LTR|158|+
chr2|50899087|50899251|MER127:TcMar-Tigger:DNA|288|+	chr2|50899087|50899251|MER127:TcMar-Tigger:DNA|288|+
chr2|54618332|54618503|L2c:L2:LINE|304|-	chr2|54618332|54618503|L2c:L2:LINE|304|-
chr2|54989001|54989124|Charlie16a:hAT-Charlie:DNA|273|+	chr2|54989001|54989124|Charlie16a:hAT-Charlie:DNA|273|+
chr2|55007653|55007746|MER5A:hAT-Charlie:DNA|250|-	chr2|55007653|55007746|MER5A:hAT-Charlie:DNA|250|-
chr2|55866767|55866844|OldhAT1:hAT-Ac:DNA|233|+	chr2|55866767|55866844|OldhAT1:hAT-Ac:DNA|233|+
chr2|61190843|61190987|MamRep434:TcMar-Tigger:DNA|191|-	chr2|61190843|61190987|MamRep434:TcMar-Tigger:DNA|191|-
chr2|65088433|65088503|L3b:CR1:LINE|277|+	chr2|65088433|65088503|L3b:CR1:LINE|277|+
chr2|69247083|69247245|MER117:hAT-Charlie:DNA|262|-	chr2|69247083|69247245|MER117:hAT-Charlie:DNA|262|-
chr2|69469481|69469579|MamSINE1:tRNA-RTE:SINE|385|-	chr2|69469481|69469579|MamSINE1:tRNA-RTE:SINE|385|-
chr2|7010213|7010349|MIR:MIR:SINE|326|-	chr2|7010213|7010349|MIR:MIR:SINE|326|-
chr2|7016797|7016993|LTR78:ERV1:LTR|297|-	chr2|7016797|7016993|LTR78:ERV1:LTR|297|-
chr2|7018924|7019139|MER58A:hAT-Charlie:DNA|262|+	chr2|7018924|7019139|MER58A:hAT-Charlie:DNA|262|+
chr2|70661824|70662049|MIRb:MIR:SINE|276|+	chr2|70661824|70662049|MIRb:MIR:SINE|276|+
chr2|70663140|70663305|MIR3:MIR:SINE|184|+	chr2|70663140|70663305|MIR3:MIR:SINE|184|+
chr2|72943884|72943966|MIRc:MIR:SINE|329|-	chr2|72943884|72943966|MIRc:MIR:SINE|329|-
chr2|73731074|73731311|L2c:L2:LINE|274|+	chr2|73731074|73731311|L2c:L2:LINE|274|+
chr2|76971183|76971359|MER5A:hAT-Charlie:DNA|281|+	chr2|76971183|76971359|MER5A:hAT-Charlie:DNA|281|+
chr2|76972412|76972719|AluSx4:Alu:SINE|114|-	chr2|76972412|76972719|AluSx4:Alu:SINE|114|-
chr2|76984567|76984821|MLT1J:ERVL-MaLR:LTR|328|+	chr2|76984567|76984821|MLT1J:ERVL-MaLR:LTR|328|+
chr2|77102784|77103005|MER58A:hAT-Charlie:DNA|304|+	chr2|77102784|77103005|MER58A:hAT-Charlie:DNA|304|+
chr2|77460300|77460435|MIRb:MIR:SINE|353|+	chr2|77460300|77460435|MIRb:MIR:SINE|353|+
chr2|80044972|80045321|MLT1H1:ERVL-MaLR:LTR|267|-	chr2|80044972|80045321|MLT1H1:ERVL-MaLR:LTR|267|-
chr2|85319170|85319474|AluSc:Alu:SINE|69|-	chr2|85319170|85319474|AluSc:Alu:SINE|69|-
chr2|86775394|86775466|Tigger19b:TcMar-Tigger:DNA|304|+	chr2|86775394|86775466|Tigger19b:TcMar-Tigger:DNA|304|+
chr2|9422725|9422939|MIRb:MIR:SINE|333|-	chr2|9422725|9422939|MIRb:MIR:SINE|333|-
chr2|97161188|97161419|L2:L2:LINE|305|+	chr2|97161188|97161419|L2:L2:LINE|305|+
chr2|97579795|97579997|MIRb:MIR:SINE|286|-	chr2|97579795|97579997|MIRb:MIR:SINE|286|-
chr2|98559926|98560145|MER58A:hAT-Charlie:DNA|242|+	chr2|98559926|98560145|MER58A:hAT-Charlie:DNA|242|+
chr20|11925425|11925501|Tigger19a:TcMar-Tigger:DNA|333|+	chr20|11925425|11925501|Tigger19a:TcMar-Tigger:DNA|333|+
chr20|1295938|1296125|MIR3:MIR:SINE|266|+	chr20|1295938|1296125|MIR3:MIR:SINE|266|+
chr20|1926587|1926776|MIR:MIR:SINE|261|-	chr20|1926587|1926776|MIR:MIR:SINE|261|-
chr20|3223706|3223877|Tigger11a:TcMar-Tigger:DNA|318|-	chr20|3223706|3223877|Tigger11a:TcMar-Tigger:DNA|318|-
chr20|32359379|32359561|MER5A:hAT-Charlie:DNA|298|-	chr20|32359379|32359561|MER5A:hAT-Charlie:DNA|298|-
chr20|35276322|35276501|MIRc:MIR:SINE|300|-	chr20|35276322|35276501|MIRc:MIR:SINE|300|-
chr20|353921|353999|MIR3:MIR:SINE|308|+	chr20|353921|353999|MIR3:MIR:SINE|308|+
chr20|354146|354320|MIRb:MIR:SINE|308|-	chr20|354146|354320|MIRb:MIR:SINE|308|-
chr20|36047010|36047299|AluSc:Alu:SINE|90|-	chr20|36047010|36047299|AluSc:Alu:SINE|90|-
chr20|36652130|36652423|AluSx1:Alu:SINE|106|+	chr20|36652130|36652423|AluSx1:Alu:SINE|106|+
chr20|37523447|37523613|L2c:L2:LINE|256|+	chr20|37523447|37523613|L2c:L2:LINE|256|+
chr20|38129160|38129333|MIR3:MIR:SINE|263|-	chr20|38129160|38129333|MIR3:MIR:SINE|263|-
chr20|38856632|38856847|MIR:MIR:SINE|263|-	chr20|38856632|38856847|MIR:MIR:SINE|263|-
chr20|42078653|42078863|L2c:L2:LINE|322|+	chr20|42078653|42078863|L2c:L2:LINE|322|+
chr20|44907296|44907477|FAM:Alu:SINE|155|+	chr20|44907296|44907477|FAM:Alu:SINE|155|+
chr20|45092738|45093020|L2b:L2:LINE|360|+	chr20|45092738|45093020|L2b:L2:LINE|360|+
chr20|45094391|45094533|MIRb:MIR:SINE|242|+	chr20|45094391|45094533|MIRb:MIR:SINE|242|+
chr20|46088827|46089104|MER113A:hAT-Charlie:DNA|249|+	chr20|46088827|46089104|MER113A:hAT-Charlie:DNA|249|+
chr20|46401693|46401945|L2c:L2:LINE|319|+	chr20|46401693|46401945|L2c:L2:LINE|319|+
chr20|50095863|50096027|MIR:MIR:SINE|204|+	chr20|50095863|50096027|MIR:MIR:SINE|204|+
chr20|5194848|5194988|MIRb:MIR:SINE|183|-	chr20|5194848|5194988|MIRb:MIR:SINE|183|-
chr20|53944315|53944608|AluSx:Alu:SINE|113|-	chr20|53944315|53944608|AluSx:Alu:SINE|113|-
chr20|5497442|5497749|LTR16B2:ERVL:LTR|297|-	chr20|5497442|5497749|LTR16B2:ERVL:LTR|297|-
chr20|58449601|58449837|Eulor2B:DNA?:DNA?|225|+	chr20|58449601|58449837|Eulor2B:DNA?:DNA?|225|+
chr20|59725550|59725839|LTR16A2:ERVL:LTR|269|-	chr20|59725550|59725839|LTR16A2:ERVL:LTR|269|-
chr20|63404109|63404196|L2b:L2:LINE|284|+	chr20|63404109|63404196|L2b:L2:LINE|284|+
chr20|63935232|63935330|L3:CR1:LINE|319|+	chr20|63935232|63935330|L3:CR1:LINE|319|+
chr20|8306441|8306661|MIRb:MIR:SINE|353|+	chr20|8306441|8306661|MIRb:MIR:SINE|353|+
chr20|8459911|8460052|MamRTE1:RTE-BovB:LINE|365|+	chr20|8459911|8460052|MamRTE1:RTE-BovB:LINE|365|+
chr20|8651587|8651877|L2a:L2:LINE|333|-	chr20|8651587|8651877|L2a:L2:LINE|333|-
chr20|8736506|8736856|THE1D:ERVL-MaLR:LTR|132|-	chr20|8736506|8736856|THE1D:ERVL-MaLR:LTR|132|-
chr21|16264255|16264564|L4_A_Mam:RTE-X:LINE|347|-	chr21|16264255|16264564|L4_A_Mam:RTE-X:LINE|347|-
chr21|21124867|21125188|MER63D:hAT-Blackjack:DNA|232|+	chr21|21124867|21125188|MER63D:hAT-Blackjack:DNA|232|+
chr21|21198968|21199097|MER94:hAT-Blackjack:DNA|307|+	chr21|21198968|21199097|MER94:hAT-Blackjack:DNA|307|+
chr21|21538195|21538272|L3:CR1:LINE|278|-	chr21|21538195|21538272|L3:CR1:LINE|278|-
chr21|25586710|25587027|L2b:L2:LINE|346|+	chr21|25586710|25587027|L2b:L2:LINE|346|+
chr21|25995463|25995624|MIRb:MIR:SINE|308|+	chr21|25995463|25995624|MIRb:MIR:SINE|308|+
chr21|33562448|33562614|MamSINE1:tRNA-RTE:SINE|272|+	chr21|33562448|33562614|MamSINE1:tRNA-RTE:SINE|272|+
chr21|34099753|34100051|MER124:DNA?:DNA?|239|+	chr21|34099753|34100051|MER124:DNA?:DNA?|239|+
chr21|37433822|37433964|MIR3:MIR:SINE|357|+	chr21|37433822|37433964|MIR3:MIR:SINE|357|+
chr21|38808165|38808330|MIRb:MIR:SINE|333|+	chr21|38808165|38808330|MIRb:MIR:SINE|333|+
chr21|38824759|38824836|MADE2:TcMar-Mariner:DNA|221|+	chr21|38824759|38824836|MADE2:TcMar-Mariner:DNA|221|+
chr21|40634798|40635090|L2a:L2:LINE|289|+	chr21|40634798|40635090|L2a:L2:LINE|289|+
chr22|17885243|17885496|L1ME4a:L1:LINE|352|+	chr22|17885243|17885496|L1ME4a:L1:LINE|352|+
chr22|18993626|18993739|MIRb:MIR:SINE|240|-	chr22|18993626|18993739|MIRb:MIR:SINE|240|-
chr22|20144276|20144354|MIR1_Amn:MIR:SINE|312|-	chr22|20144276|20144354|MIR1_Amn:MIR:SINE|312|-
chr22|26674833|26674990|L2a:L2:LINE|258|-	chr22|26674833|26674990|L2a:L2:LINE|258|-
chr22|30971755|30972092|L2c:L2:LINE|358|+	chr22|30971755|30972092|L2c:L2:LINE|358|+
chr22|31749065|31749283|MIRb:MIR:SINE|332|-	chr22|31749065|31749283|MIRb:MIR:SINE|332|-
chr22|32512553|32512684|MER103C:hAT-Charlie:DNA|254|+	chr22|32512553|32512684|MER103C:hAT-Charlie:DNA|254|+
chr22|35294145|35294305|LFSINE_Vert:tRNA:SINE|289|+	chr22|35294145|35294305|LFSINE_Vert:tRNA:SINE|289|+
chr22|37386846|37386968|MIR:MIR:SINE|256|+	chr22|37386846|37386968|MIR:MIR:SINE|256|+
chr22|38819501|38819716|MIR:MIR:SINE|341|+	chr22|38819501|38819716|MIR:MIR:SINE|341|+
chr22|39224189|39224380|MER91B:hAT-Tip100:DNA|203|-	chr22|39224189|39224380|MER91B:hAT-Tip100:DNA|203|-
chr22|39383783|39383856|MIRc:MIR:SINE|225|-	chr22|39383783|39383856|MIRc:MIR:SINE|225|-
chr22|39384816|39384947|MIR3:MIR:SINE|312|-	chr22|39384816|39384947|MIR3:MIR:SINE|312|-
chr22|40264182|40264392|L2c:L2:LINE|347|-	chr22|40264182|40264392|L2c:L2:LINE|347|-
chr22|40855174|40855452|AluJr4:Alu:SINE|180|+	chr22|40855174|40855452|AluJr4:Alu:SINE|180|+
chr22|41906594|41906693|Tigger5b:TcMar-Tigger:DNA|172|+	chr22|41906594|41906693|Tigger5b:TcMar-Tigger:DNA|172|+
chr22|41995604|41995899|L4_C_Mam:RTE-X:LINE|296|-	chr22|41995604|41995899|L4_C_Mam:RTE-X:LINE|296|-
chr22|43506825|43506998|MER96B:hAT-Tip100:DNA|195|+	chr22|43506825|43506998|MER96B:hAT-Tip100:DNA|195|+
chr22|44245333|44245420|AluYc:Alu:SINE|138|-	chr22|44245333|44245420|AluYc:Alu:SINE|138|-
chr22|46084397|46084579|MIRb:MIR:SINE|282|-	chr22|46084397|46084579|MIRb:MIR:SINE|282|-
chr22|46355171|46355330|MIR:MIR:SINE|272|+	chr22|46355171|46355330|MIR:MIR:SINE|272|+
chr3|10938904|10939076|MIR3:MIR:SINE|297|+	chr3|10938904|10939076|MIR3:MIR:SINE|297|+
chr3|10995195|10995362|MIR:MIR:SINE|263|-	chr3|10995195|10995362|MIR:MIR:SINE|263|-
chr3|11004603|11004699|MIRb:MIR:SINE|292|+	chr3|11004603|11004699|MIRb:MIR:SINE|292|+
chr3|112002218|112002453|MIRb:MIR:SINE|287|-	chr3|112002218|112002453|MIRb:MIR:SINE|287|-
chr3|112361783|112361898|MIRc:MIR:SINE|297|+	chr3|112361783|112361898|MIRc:MIR:SINE|297|+
chr3|113649001|113649134|X6B_LINE:CR1:LINE|379|+	chr3|113649001|113649134|X6B_LINE:CR1:LINE|379|+
chr3|114669043|114669269|MER20:hAT-Charlie:DNA|201|+	chr3|114669043|114669269|MER20:hAT-Charlie:DNA|201|+
chr3|115804301|115804475|MIR3:MIR:SINE|263|-	chr3|115804301|115804475|MIR3:MIR:SINE|263|-
chr3|115815061|115815380|MER44A:TcMar-Tigger:DNA|142|+	chr3|115815061|115815380|MER44A:TcMar-Tigger:DNA|142|+
chr3|116267923|116268151|MLT1J:ERVL-MaLR:LTR|291|+	chr3|116267923|116268151|MLT1J:ERVL-MaLR:LTR|291|+
chr3|116304116|116304230|L2c:L2:LINE|286|-	chr3|116304116|116304230|L2c:L2:LINE|286|-
chr3|116652799|116653163|THE1D:ERVL-MaLR:LTR|135|-	chr3|116652799|116653163|THE1D:ERVL-MaLR:LTR|135|-
chr3|116712449|116712668|CR1-L3A_Croc:CR1:LINE|325|+	chr3|116712449|116712668|CR1-L3A_Croc:CR1:LINE|325|+
chr3|117249084|117249202|MIR3:MIR:SINE|314|+	chr3|117249084|117249202|MIR3:MIR:SINE|314|+
[truncated: 9,900 more rows]
