# Supplementary material for: Molecular subtypes of ALS are associated with differences in patient prognosis
Source: Nat Commun. 2023 Jan 6;14:95. doi: 10.1038/s41467-022-35494-w (PMC9822908; doi:10.1038/s41467-022-35494-w)
Supplement: Supplementary file 5 — Supplementary Data 2 [file 41467_2022_35494_MOESM5_ESM.xlsx]

## Sheet: ALS_TECounts
	CGND.HRA.00085	CGND.HRA.00087	CGND.HRA.00090	CGND.HRA.00193	CGND.HRA.00024	CGND.HRA.00883	CGND.HRA.00891	CGND.HRA.00897	CGND.HRA.00903	CGND.HRA.00909	CGND.HRA.00916	CGND.HRA.01663	CGND.HRA.01664	CGND.HRA.01668	CGND.HRA.01669	CGND.HRA.01674	CGND.HRA.01678	CGND.HRA.01679	CGND.HRA.01685	CGND.HRA.01686	CGND.HRA.01689	CGND.HRA.01690	CGND.HRA.01694	CGND.HRA.01695	CGND.HRA.01699	CGND.HRA.01700	CGND.HRA.01709	CGND.HRA.01710	CGND.HRA.01714	CGND.HRA.01715	CGND.HRA.01719	CGND.HRA.01720	CGND.HRA.01724	CGND.HRA.01728	CGND.HRA.01731	CGND.HRA.01732	CGND.HRA.01735	CGND.HRA.01736	CGND.HRA.01739	CGND.HRA.01740	CGND.HRA.00526	CGND.HRA.00563	CGND.HRA.00574	CGND.HRA.00249	CGND.HRA.00586	CGND.HRA.00587	CGND.HRA.00599	CGND.HRA.01746	CGND.HRA.01766
chr1|10340564|10340791|AluSz:Alu:SINE|123|+	12	8	12	9	4	5	20	13	18	31	15	1	1	2	3	1	1	5	3	4	1	3	6	9	1	3	5	8	2	2	2	2	5	8	4	2	3	6	7	6	3	10	11	5	12	6	10	6	15
chr1|10377656|10377950|AluSg:Alu:SINE|105|+	656	219	441	536	186	232	803	442	816	721.99	1000.99	403	210	446	477.5	298	361	333	339	350	468	448	237	173	452	386	341.99	285.99	305	313	365	395	453	188	100.97	172	118	127	253	258.99	402	363	346	584	561	237	318	231	263
chr1|10380425|10380719|AluSx:Alu:SINE|99|+	778	333.99	552	671	291	252	748.98	508.9	1094.87	807	933.98	393.99	303	425	445.5	342	398	382	379	380.99	494.99	455	327	257	388	397.33	371	291	300	338	346	383	377	345	220	232	214	186	362.97	381.95	394.86	360	407.99	600	657	279	390	315	472
chr1|108638072|108638242|FRAM:Alu:SINE|206|-	211	65	136	135	110	37	137	113	131	159	149	56	53	46	36	50	81	65	60	61	81	61	51	47	90	53	85	45	60	35	48	40	78	75	54	21	77	54	69	82	27	37	60	75	35	14	48	60	63
chr1|109281416|109281553|MIRb:MIR:SINE|248|-	15	11	23	18	13	9	37	26	28	44	45	2	6	3	3	9	6	2	13	10	11	13	7	16	7	8	4	23	6	12	27	21	2	6	10	5	16	18	14	7	5	9	14	7	24	20	9	12	18
chr1|109370733|109370834|L2c:L2:LINE|279|+	72	65	21	57	26	3	19	15	26	46	16	4	8	2	1	4	7	5	9	9	5	6	12	17	2	4	7	21	4	7	1	1	2	10	28	38	9	16	10	12	33	67	55	28	26	26	28	22	31
chr1|109390354|109390537|MIRc:MIR:SINE|271|-	73	71	40	67	31	10	21	12	32	43	34	6	9	3	6	7	11	10	16	19	5	6	19	19	5	5	6	19	6	7	8	8	6	22	35	16	19	10	16	6	26	52	95	37	51	27	39	18	35
chr1|110019670|110019874|MIRb:MIR:SINE|242|+	57	53	39	78	69	5	43	35	122	46	72	13	11	6	9	10	10	20	27	36	14	10	10	16	9	12	14	11	12	20	15	18	13	27	20	8	13	15	13	9	109	62	58	58	125	40	43	21	22
chr1|11026139|11026217|L1M5:L1:LINE|211|-	34	15	20	25	15	5	40	13	8	24	35	7	9	2	5	11	5	2	6	9	6	4	7	11	4	6	9	5	5	10	3	10	8	18	2	4	6	8	11	15	4	12	9	5	5	10	12	6	15
chr1|110598071|110598366|MamSINE1:tRNA-RTE:SINE|338|+	393	258	279	606	196	125	415	423	276	867	495	210	189	171	231	261	154	142	126	170	224	190	173	163	173	202	228.52	180	158	159	141	176	186	165	106	63	80	77	121	203	112	137	108	336	242	66	156	163	184
chr1|111720773|111720882|L2c:L2:LINE|349|-	12	6	13	10	5	4	23	9	5	25	24	4	2	8	2	5	6	4	2	3	5	3	1	5	5	3	6	4	7	5	4	5	2	3	6	4	6	8	3	2	11	9	8	13	6	1	5	1	3
chr1|11648381|11648540|L2a:L2:LINE|227|-	372	141	210	261	130	172	364	351	608	481	590	532	192	405	298	323	303	331	292	310	470	437	175.87	125	348	290	355	162	217	224	238	340	394	133.99	127	160	121	100	189	232	215	148	158	338	394	201	128	179	198
chr1|117526213|117526301|MIRb:MIR:SINE|313|-	91	46	63	104	44	15	65.92	18	20	36	39	40	11	10	22	18	13	13	10	26	26	17	26	11	21	17	38	20	20	13	8	23	15	18	11	7	9	9	25	24	21	15	35	26	36	16	31	12	20
chr1|11788459|11788531|MER5A:hAT-Charlie:DNA|268|+	10	1	7	11	4	9	24	17	12	38	29	9	3	5	10	8	11	13	11	10	18	8	7	6	9	9	10	7	8	8	9	9	13	2	2	10	10	4	4	3	5	7	7	9	18	4	8	5	2
chr1|13760569|13760765|MIRb:MIR:SINE|295|+	25	28	19	21	27	2	33	18	24	32	31	3	8	3	4	4	4	5	4	10	4	4	11	17	6	4	5	9	6	4	2	3	3	8	8	4	6	10	5	6	25	20	15	13	16	15	16	7	9
chr1|14601137|14601256|L1ME4a:L1:LINE|263|+	27	23	17	32	17	19	29	35	22	44	30	5	5	2	1	2	1	2	7	8	6	2	6	16	2	1	9	11	3	5	3	5	3	11	10	10	12	11	13	8	24	24	37	12	21	15	27	8	13
chr1|14687236|14687564|L2b:L2:LINE|317|-	33	19	20	44	35	20	67	66	67	97	99	8	13	2	4	5	2	12	5	15	3	7	11	13	2	9	9	7	3	9	7	3	11	20	30	50	39	39	19	9	59	30	63	24	54	20	36	11	17
chr1|148986113|148986215|AluSq2:Alu:SINE|108|+	116	39	42	59	33	16	46	16	38	56	47	29	13	22	25	21	23	24	18	26	22	42	21	16	23	27	25	12	18	18	16	27	19	20	5	20	5	7	18	18	38	28	28	50	86	25	41	22	31
chr1|150624796|150624974|MIRb:MIR:SINE|282|-	444	171	213	290	186	83	244	109	193	253	288	93	79	124	122	74	135	119	118	111	106	127	86	67	158	140	106	99	64	81	99	108	111	89	39	38	73	51	95	100	143	187	217	178	272	103	222	67	94
chr1|151035096|151035209|MIR3:MIR:SINE|205|+	32	12	18	23	28	3	33	18	17	29	21	15	10	13	14	9	23	12	9	15	16	11	8	13	11	18	7	12	16	10	10	13	13	5	6	2	7	3	12	11	27	11	18	28	24	3	17	7	16
chr1|153637372|153637665|AluSg:Alu:SINE|85|+	64	46	53	27	42	15	65	46	110	113	84	34	31	21	46	29	46	59.95	57	38	44	47	27	22	33	34	26	42	27	40	45	37	16	37	35	41	39	32	31.84	41	60	66	68	83	69	25	58	47	45
chr1|154944074|154944242|MIRb:MIR:SINE|325|-	334	68	112	184	198	71	271	147	302	210.97	157	169	69	158	91	104	121	116	115	136	184.03	150.99	124	104	115	111	108	69	130.98	125	121	173	124	67	45	195	49	67	93	67	545	294	148	290	729	220	155	81	98
chr1|155478036|155478157|X6B_LINE:CR1:LINE|316|+	253	97	167	228	153	67	227	226.98	224	383	240.98	86	63	76	118	94	76	73	93	96	118	97	87	85	89	111	115	79	83	67	82	112	105	69	67	49	61	79	54	66	124	139	153	165	201	103	121.99	69	106
chr1|155883251|155883538|AluJb:Alu:SINE|143|+	1205	477.5	1043	1101	516	420	1537.97	744	1195.99	1459.57	1303	845.98	565.98	771.55	830.02	703	721.89	729.47	799.93	795.51	824.42	866.39	455.38	385	797.81	779.02	731.5	529.96	591.48	675.45	831.87	781.47	699.47	708.55	332.99	327	564.99	508	721.98	721	484	409	527	640	1000	367	537.55	534.99	767
chr1|155967308|155967530|MIRb:MIR:SINE|306|-	26	6	16	19	8	9	28	22	36	75	51	7	10	4	7	11	10	7	8	18	5	12	10	14	10	8	12	21	8	14	15	9	7	13	24	57	12	9	16	7	14	15	45	10	34	14	22	14	21
chr1|156464971|156465052|L2a:L2:LINE|138|-	44	28	61	35	38	33	139	81	34	118	81	60	25	66	67	44	41	33	40	23	52	31	38	17	57	70	35	24	43	28	38	73	102	17	12	10	23	15	25	28	19	12	24	57	30	14	23	14	13
chr1|156594543|156594659|MER102c:hAT-Charlie:DNA|296|+	42	19	24	40	20	13	64	26	56	55	75	36	26	40	44	20	26	31	34	21	41	38	22	14	38	53	23	17	22	13	24	27	37	7	2	5	8	7	22	10	21	18	26	26	38	17	19	9	16
chr1|156727901|156728042|MIR3:MIR:SINE|306|+	13	13	9	15	15	6	19	16	11	18	24	7	5	8	8	7	9	8	9	7	12	6	5	4	6	7	5	1	10	4	4	4	8	3	2	6	9	6	7	5	19	12	14	11	9	4	11	3	2
chr1|160088975|160089142|MER5A:hAT-Charlie:DNA|198|-	210	156	197	247	99	87	332	176	239	427	420	177	97	190	213	122	195	155	146	106	188	165	84	79	195	196	146	78	115	98	130	185	178	81	49	55	78.95	58	103	96	78	101	153	158	135	63	132	69	157
chr1|160090418|160090515|MIR3:MIR:SINE|196|+	152	104	118	160	89	55	302.99	167	154	346	322	142	67	126	150	102	133	143	90	97	151	111	74	66	141	148	99	64	79	73	98	129	133	61	56	28	71	48	67	54	61	63	82	150	87	59	103	56	98
chr1|160222014|160222281|L1MC4:L1:LINE|226|-	99	48	77	54	42	20	84	45	26	109	100	17	20	12	19	21	26	24	21	30	16	17	24	31	22	14	21	31	16	20	21	14	22	46	17	1	26	30	29	25	22	19	56	20	39	29	26	23	43
chr1|160277150|160277411|Charlie10:hAT-Charlie:DNA|282|+	173	58	125	158	82	63	190	92	107	168	154	100	46	75	66	83	82	52	71	89	106	101	64	55	90	66	73	48	66.95	55	67	94	90.91	72	53	28	42	38	62	67	108	70	65	103	146	53	63	54	81
chr1|161230454|161230627|L3b:CR1:LINE|325|+	70	22	51	59	39	24	85	52	85	107	94	57	21	54	49	57	35	36	31	39	45	45	20	25	49	58	50	30	36	27	45	49	35	28	17	14	15	15	18.88	34	23	26	23	26	42	20	28	29	20
chr1|165662586|165662687|HY3:scRNA:scRNA|80|-	156	34	71	71	64	32	62	34	68	85	76	45	25	42	40	43	25	33	43	40	39	45	31	23	30	46	45	26	21	42	43	49	46	37	12	11	20	17	35	24	72	36	42	60	121	60	57	30	34
chr1|165909358|165909625|MARNA:TcMar-Mariner:DNA|314|+	97	46	52	76	46	25	85	75	68	104	72	47	31	31	37	30	26	23	31	27	43	33	33	32	34	39	30	40.94	19	35	25	32	59	33	25	34	31	25	32	28	38	35	34	68	56	39	74	28	42
chr1|166917729|166918098|MLT1H2:ERVL-MaLR:LTR|243|-	246	115	148	188	130	45.69	139	97	132	168.98	135	77	57	68	62	61	50	53	50	50	116.89	55	64	56	60	57.87	86	57	65	32	43	55	61	68	70.92	22	57	44	64.76	44	109	88	94	173	163	54	77	36	73
chr1|169111714|169111871|MIR3:MIR:SINE|357|+	49	28	23	43	15	7	41	39	19	65	38	6	13	4	10	10	9	8	10	10	2	5	9	17	8	12	15	29	6	8	9	9	6	14	17	6	11	14	12	12	8	14	37	15	34	17	26	14	23
chr1|169387573|169387652|MER58A:hAT-Charlie:DNA|190|+	85	18	39	35	19	5	26	17	19	24	6	15	8	10	10	13	7	2	8	7	14	13	12	6	10	17	10	4	11	8	15	8	14	16	3	2	14	6	21	11	10	11	10	19	21	10	17	14	11
chr1|17067621|17067744|L2b:L2:LINE|286|+	239	61	126	124	117	43	165	84	159	271	132	105	104	105	172	82	97	113	99	83	104	220	35	63	107	101	54	122	64	149	138	99	62	118	66	84	80	109	108	126	150	164	187	125	494	283	203	112	172
chr1|171590180|171590290|AmnSINE1:5S-Deu-L2:SINE|231|+	49	11	32	36	6	16	26	10	22	36	27	3	5	3	2	10	2	7	2	5	3	5	3	10	3	5	4	16	10	6	10	9	6	13	10	1	5	7	10	5	9	19	17	11	11	14	9	4	15
chr1|171700737|171700843|L2b:L2:LINE|286|-	49	18	29	40	18	10	33	11	46	36	31.92	29	12	35	50	21	41	24	27	17	25	22	18	11	32	25	22	14	16	18	16	41	22	13	7	14	5	9	15	17	15	17	15	35	26	16	20	8	6
chr1|175320912|175321103|MIR3:MIR:SINE|286|-	196	72	137	193	75.95	80	246	152	290	202	212	85	84	109	107	74	92	71	89	118	120	122	73.96	53	88	103	78	67	70	76	82	129	114	72	69	21	53	48	70	58	163	166	173	187	196	66	115	59	71
chr1|176862568|176862813|MIR:MIR:SINE|268|+	416	162	290	352	206	120	405	184	278	381	274	195	117	181	157	160	139	138	124	143	183	129	126	95	121	215	147	102	124	105	102	202	200	116	54	93	57	72	121	99	263	152	178	296	363	125	142	96	114
chr1|179919024|179919277|AluSq2:Alu:SINE|95|+	177	47	63	92	85	25	97	61	113	147	82	92	44	96	82	68	82	62	64	81	109	81	56	33	87	103	51	40	63	73	73	82	96	49	19	52	27	32	41	67	70	64	90	80	179	81	59	56	61
chr1|180113434|180113513|OldhAT1:hAT-Ac:DNA|219|+	75	29	43	46	28	10	28	13	35	51	20	15	7	9	9	9	13	17	9	11	11	12	14	16	21	15	20	12	8	6	7	16	5	11	6	12	8	9	16	13	26	25	35	32	31	14	33	12	28
chr1|180199436|180199580|L2b:L2:LINE|323|-	28	9	37	40	13	13	58	50	20	72	57	18	22	13	28	19	17	17	13	18	25	25	8	20	19	21	24	14	23	30	20	23	19	12	5	6	17	12	7	15	14	21	9	15	26	7	16	11	17
chr1|182384802|182384909|L2b:L2:LINE|263|+	21	8	35	64	6	5	20	4	115	35	36	6	4	2	3	16	10	19	30	28	13	15	4	1	8	11	16	22	6	5	7	13	15	17	11	1	20	16	17	8	14	16	17	5	51	13	21	16	18
chr1|182387797|182387909|L2b:L2:LINE|312|+	42	15	46	154	29	8	18	13	144	63	70	15	9	9	12	27	17	23	53	42	32	21	18	31	17	17	24	26	10	13	16	19	19	41	47	20	40	35	30	19	31	37	27	24	97	40	45	25	52
chr1|182860537|182860772|MIR:MIR:SINE|297|-	58	13	30	27	18	6	18	17	11	26	20	2	5	4	4	5	7	13	4	7	5	7	12	5	6	7	6	7	5	4	9	4	4	9	5	1	10	6	11	8	10	9	9	7	20	9	8	8	4
chr1|183250536|183250702|MIR3:MIR:SINE|317|+	432	196.94	383	470	184	140	670.99	343.98	321	553	492	267	173	241	240	259	219	225	188	216	262	213	168	95	233	229	248	136	232	161	203	258	214	195	69	11	181	104	141	156	75	68	78	170	70	22	100	152	136
chr1|183926396|183926469|L2a:L2:LINE|271|-	73	25	40	66	42	23	64	42	68	55	97	47	17	50	28	40	43	41	34	23	34	29	22	14	46	62	21	19	28	42	28	36	47	25	17	8	13	20	29	26	62	33	37	41	66	18	36	31	18
chr1|184623937|184624061|MIRb:MIR:SINE|281|-	136	68	143.98	124	71	44	96	63	83	103	88.96	56	33	47	48	51	47	31	36	37	47	36	31	26	34	26	44	19	23	28	28	49	45	30	15	18	34	15	34	22	41	53	58	99	114	29	57	24	29
chr1|197157988|197158152|MamRep434:TcMar-Tigger:DNA|267|+	142	47	51	121	66	17	59	16	19	51	68	28	14	18	21	38	30	20	21	40	18	21	35	25	39	32	33	29	25	34	18	38	24	28	8	9	8	19	33	23	33	26	49	31	41	28	32	23	23
chr1|201652799|201653161|MER47A:TcMar-Tigger:DNA|149|-	39	22	14	27	13	10	24	14	14	30	27	5	4	4	1	6	4	8	6	10	5	1	5	4	12	6	3	8	1	5	4	1	3	8	12	12	9	12	11	4	16	22	40	14	20	15	20	10	16
chr1|201896453|201896618|MIRb:MIR:SINE|286|+	7	4	9	35	12	8	31	13	42	36	36	10	12	13	8	3	26	23	19	25	38	21	7	5	9	3	10	14	14	15	13	13	19	7	3	17	9	7	10	8	34	33	18	7	26	15	13	9	15
chr1|202129000|202129308|AluSz:Alu:SINE|107|-	349	83	200	202	175	111.91	403	344	475	834	342	331	148	399	338	333	233	301	275	312	427	424	132	139	211	204	285	174	226	323.99	369	346	213	190	100	303	135.93	113.96	187	148	468	294	255	379	810	255	209	142	230
chr1|202575712|202575822|MER5B:hAT-Charlie:DNA|194|+	23	17	13	18	18	5	22	8	13	31	16	2	10	1	1	2	4	3	3	7	2	4	8	9	2	4	6	6	4	5	3	6	2	12	9	1	6	11	8	12	4	13	10	8	15	13	16	15	7
chr1|204221165|204221231|L2a:L2:LINE|167|+	97	42	63	77	64	33	79	79	40	112	110	38	31	30	24	26	23	21	29	23	30	29	38	30	26	32	32	26	26	22	26	38	35	17	18	25	22	27	20	22	74	76	62	120	119	53	66	11	32
chr1|204946255|204946364|MIRb:MIR:SINE|327|-	12	14	8	12	5	11	29	28	31	80	33	1	3	4	2	3	3	4	4	8	3	11	4	10	3	4	4	14	3	7	9	8	1	7	16	24	16	14	12	2	16	12	41	12	28	13	26	14	15
chr1|204949621|204949775|MER5A1:hAT-Charlie:DNA|195|+	23	30	15	22	24	10	40	52	50	92	48	3	14	4	3	4	2	2	4	12	3	10	11	23	4	6	9	16	1	13	5	3	2	23	41	33	21	25	9	4	20	25	28	16	20	9	26	19	33
chr1|204965807|204966058|MIRb:MIR:SINE|282|+	37	35	20	38	20	10	35	29	37	55	37	2	9	3	6	6	9	5	9	7	1	8	13	18	2	3	10	15	3	6	6	6	1	9	27	32	20	15	18	4	29	46	54	14	51	35	25	11	20
chr1|204982230|204982386|MIR3:MIR:SINE|289|-	28	34	15	28	32	24	64	47	63	104	80	4	7	4	6	5	4	9	5	10	2	7	9	17	5	3	7	14	3	7	5	9	4	11	39	46	23	23	12	4	64	55	78	46	45	14	37	23	21
chr1|205001762|205001923|MamSINE1:tRNA-RTE:SINE|317|-	63	71	38	75	93	52	119	95	108	170	100	10	23	8	9	18	15	18	13	25	14	12	24	56	11	13	22	21	7	14	17	14	7	21	74	184	58	44	23	22	125	111	135	51	118	59	91	28	37
chr1|205006226|205006443|L2c:L2:LINE|350|-	61	45	42	62	37	27	73	56	31	124	80	3	5	5	9	6	8	6	12	7	2	10	10	23	8	6	9	17	3	6	9	12	6	14	21	25	22	23	17	5	59	51	98	35	56	19	51	15	25
chr1|205021460|205021668|MIR3:MIR:SINE|340|-	442	215	302.96	340	152	101	402	271.93	203	526	425.95	91	90	146	142	101	138	112	88	102	148	204	120	106	118	128	124	122	99	155	168	119	92	166	99	90	133	146	136	97	107	149	226	209	288	165	228	139	152
chr1|205074974|205075165|MIR3:MIR:SINE|281|-	424	194	191	226	100	30	126	186	167	542	241	93	167	158	274	85	110	125	170	176	136	329	120	173	131	164	81	169	57	228	292	111	46	250	195	522	220	296	140	149	134	318	443	375	603	321	300	157	340
chr1|205529732|205529939|MIR:MIR:SINE|294|+	31	26	14	49	14	8	22	26.85	56	119	77	8	29	11	25	13	14	26	24	20	8	41	26	40	19	27	11	79	2	28	22	7	7	23	46	64	47	50	35	21	25	68	131	27	90	48	47	71	68
chr1|205716309|205716381|MER131:DNA?:DNA?|296|-	371	105	205	284	94	43	162.98	78	39	203	171	107	54	108	80	92	118	97	82	89	100	93	65	51	81	72	89	62	77	101	75	107	91	74	34	8	50	62	113	86	43	49	130	37	88	71	122	63	94
chr1|205790260|205790370|L2a:L2:LINE|262|+	79	25	34	67	48	18	57	45	56	76	68	31	16	25	38	22	27.83	32	25	25	49	27	18	21	34	31	28	15	31	25	13	40	52	15	11	37	7	11	17	17	77	42	33	85	93.62	31	47	19	38
chr1|208237742|208237964|L2c:L2:LINE|304|+	27	23	20	15	24	12	28	25	12	47	23	2	4	1	2	5	4	5	3	5	4	1	5	14	1	7	4	4	7	1	3	3	4	11	9	16	5	14	5	4	19	16	25	28	33	6	13	5	4
chr1|210675956|210676159|MamRep434:TcMar-Tigger:DNA|266|+	26	9	17	23	11	5	22	16	17	22	27	17	7	10	4	15	6	3	4	9	6	16	9	5	7	12	16	6	5	6	6	26	12	8	2	2	3	9	4	13	5	8	13	9	20	3	10	10	5
chr1|21218585|21218890|AluSx1:Alu:SINE|88|-	63	32	46	54	41	32	114	120	78	136	132	55	48	62	73	41	67	84	64	48	111	84	43	44	72	52	63	44	70	85	68	44	46	29	32	119	58	42	28	32	114	77	80	127	192	78	77	41	129
chr1|214349226|214349299|Tigger16b:TcMar-Tigger:DNA|288|-	20	10	13	14	4	10	25	14	18	20	14	8	6	9	4	10	7	8	6	10	7	7	5	6	6	6	10	7	13	3	5	9	10	4	1	7	11	1	7	5	10	8	7	15	15	4	7	20	6
chr1|21596737|21596884|MIR3:MIR:SINE|241|-	188	66	195	208	129	155	446	349.06	284	452	508.99	162	103	176	178	128	141	139	140	120	222	177	116	95	212	198	210	94	128	129	135	172	164	94	55	57	137.99	60	132	121	158	93	172	333	183	46	121	93	118
chr1|218335472|218335648|MER3:hAT-Charlie:DNA|188|+	42	17	25	21	14	9	16	9	15	23	11	7	12	14	8	10	4	11	7	7	5	10	11	9	17	7	7	8	9	7	4	9	5	6	7	3	14	3	8	9	4	3	11	6	9	7	13	8	10
chr1|220150225|220150314|MIR:MIR:SINE|244|-	71	13	40	36	14	16	40	19	26	55	52	20	25	26	26	30	25	28	23	18	20	31	16	16	28	23	21	23	10	17	10	15	13	24	12	4	10	14	19	19	12	11	7	13	8	10	14	20	28
chr1|220654010|220654295|L2c:L2:LINE|361|-	42	23	20	40	16	8	18	25	16	21	18	8	8	2	1	1	2	1	7	5	2	4	11	6	2	2	8	9	3	8	3	3	5	9	8	3	3	2	10	9	6	6	13	10	8	1	9	2	9
chr1|225866202|225866280|MIR3:MIR:SINE|295|-	17	7	10	8	3	4	18	12	15	48	27	4	10	17	13	2	9	15	11	4	5	24	16	25	13	7	5	39	4	10	9	2	2	13	27	42	19	24	14	7	12	25	48	18	32	20	40	27	24
chr1|226602841|226603169|MER46C:TcMar-Tigger:DNA|248|-	223	44	219	90	41	108	131	47	261.97	76	147	68	30	99	55	54	60	27	86	46	54	51	49	13	126	95	80	38	72	31	50	89	182	25	21	23	65	45	65	32	51	42	111	145	103	44	66	18	15
chr1|226605291|226605405|MIRb:MIR:SINE|282|-	55	12	68	25	26	69	89	48	196.14	46	83	63	16	58	29	33	32	24	52	21	31	40	22	12	70	60	51	18	46	21	38	42	99	8	22	33	51	28	30	21	36	27	45	73	57	22	34	15	15
chr1|226632536|226632860|MamRep434:TcMar-Tigger:DNA|277|-	627	217	260	509	342	95	534	270	431	381	513	150	96	174	126	155	288	266	161	144	225	292	145	206	216	190	127	150	169	280	182	201	90	107	87	353	142	192	109	103	655	607	770	628	1384.99	680	524	185	159
chr1|228745818|228745989|Charlie16a:hAT-Charlie:DNA|212|+	273	75	101	68	36	17	49	60	73	150	153	69	44	128	173	43	62	72	60	54	83	169	61	41	111	55	51	68	63	109	159	64	32	94	57	87	66	69	117	104	56	74	187	88	236	108	84	41	156
chr1|229321782|229322128|MER2:TcMar-Tigger:DNA|134|+	728	325	423	378.87	345	131	335	140	206	389	304	218	121	168	208	221	162	139	130	175	131	144	153	97	181	229	181	124	152	131	136	240	184	158	78	30	110	96	137.98	162	136	159	205	297	132	69	148	137	149
chr1|23084158|23084545|MLT1D:ERVL-MaLR:LTR|196|-	88	57	93	95	69	33	115	65	71	134	113	45	32	34	41	38	39	45	32	42	41	33	42	32	30	27	41	32	39	30	34	50	51	41	22	16	29	23	28	36	39	31	43	35	60	27	29	27	31
chr1|232038356|232038623|MER103C:hAT-Charlie:DNA|295|-	23	7	13	9	11	2	14	8	12	9	17	13	4	6	4	5	3	7	5	8	5	7	11	7	7	9	7	5	2	9	3	7	7	8	6	5	2	4	6	5	9	17	22	10	28	7	16	11	11
chr1|232436183|232436459|L2a:L2:LINE|327|-	12	10	5	17	15	5	23	12	27	19	32	1	2	2	1	1	2	5	3	7	1	4	4	3	1	3	7	12	5	4	3	15	2	6	13	16	9	6	5	3	24	13	12	14	14	1	10	4	2
chr1|235110540|235110668|MIR3:MIR:SINE|352|-	768	301.98	743	816	244	160	919	357	361	789	753	469	225	454	424	347	451	386	364	319	433	460	223.98	135	473.8	443	345	250	414	321	368	491	461	357	55	37	230	117	318	312.99	130	141	206	193	225	120	234	231	212
chr1|236551424|236551571|MIRb:MIR:SINE|246|+	96	38	60	69	38	17	67	65	24	74	86	23	19	28	19	23	31	31	15	19	28	29	22	17	36	34	30	12	30.89	19	15	25	23	37	5	1	26	13	13	20	11	28	35	30	35	12	35	18	29
chr1|241354542|241354707|OldhAT1:hAT-Ac:DNA|293|-	46	24	28	28	24	7	54	16	5	35	34	5	14	2	2	16	2	3	5	10	4	3	7	7	7	5	12	12	7	7	7	10	12	14	7	1	10	3	8	13	7	12	9	21	12	5	14	8	15
chr1|243253351|243253491|MIRb:MIR:SINE|269|+	24	13	10	19	7	5	17	11	9	17	21	2	5	5	2	10	3	4	6	4	4	4	9	4	1	10	2	8	2	11	3	11	7	5	5	3	7	12	12	8	6	14	23	13	27	8	18	13	9
chr1|243263226|243263375|MER20:hAT-Charlie:DNA|178|+	21	7	19	15	9	6	23	4	9	32	27	6	3	1	3	4	1	8	2	3	1	5	10	7	4	1	2	8	4	9	2	5	2	10	3	5	8	8	5	8	11	12	22	9	16	8	11	7	13
chr1|243506245|243506311|L3b:CR1:LINE|281|-	8	6	7	16	12	10	18	11	18	26	12	3	7	1	1	4	2	2	6	2	5	1	3	6	3	2	8	7	8	2	3	5	3	9	11	7	7	15	6	3	16	10	5	8	29	3	15	3	10
chr1|244842569|244842704|L1ME2:L1:LINE|203|+	95	109	69	71	88	14	69.94	23	16	66	57	13	12	8	6	14	10	11	14	45	9	9	33	12	10	13	14	29	11	16	8	25	11	41	20	1	16	25	27	13	23	26	55	29	17	13	25	29	44
chr1|244850978|244851108|FLAM_C:Alu:SINE|108|-	98	82	57	66	78	24	93	66	148	130	88	30	28	19	21	24	25	26	37	53	33	15	26	32	16	17	40	32	11	28	25	34	14	58	80	44	21	40	38	31	113	93	84	110	73	27	44	42	62
chr1|25361876|25361992|MIR3:MIR:SINE|319|-	115.84	34	77	80	54	22	104	58	84	117	64	57	36	61	71	52	52	45	59	44	71	67	34	25	65	53	39	19	37	42	58	70	56	38	31	14	27	33	34	47	48	35	54	57	98	33	37	42	47
chr1|2591110|2591488|LTR19A:ERV1:LTR|176|+	103	35	93	105	44	61	249	146	169	161	171	141	67	133	96	78	108	85	73	65	151	95	41	41	114	104	110	53	99	87	91.97	139	140	47	39	16	67	40	60	50	62	38	48	116	108	32	39	38	45
chr1|26022392|26022566|MIR3:MIR:SINE|329|+	32	16	64	39	24	61	144	148	137.9	209	114	62	40	66	36	59	33	23	46	52	64	45	45	28	68	42	68	41	64	39	46	56	72	31	27	35	57	34	36	41	58	23	48	64	46	13	26	21	32
chr1|26035534|26035656|L2c:L2:LINE|320|+	40	14	48	32	25	55	108	141	112	181	133	77	52	64	57	40	41	38	48	50	63	37	35	28	52	37	59	38	61	37	37	63	76	23	31	35	60	29	25	32	34	18	37	50	49	9	19	20	34
chr1|26741000|26741261|L2:L2:LINE|314|-	32	10	11	13	8	5	16	10	14	18	25	5	5	1	1	4	4	2	5	4	5	1	7	11	3	5	2	9	2	3	4	4	4	15	11	8	12	8	5	7	6	9	14	8	22	17	13	6	11
chr1|27972924|27973039|AluJr:Alu:SINE|157|+	38	16	17	32	32	10	46	22	32	40	27	10	10	11	12	8	8	14	7	15	19	15	9	6	16	13	11	12	11	10	9	10	14	8	8	17	14	7	1	2	26	14	27	34	41	8	18	14	10
chr1|31367033|31367268|MIRb:MIR:SINE|296|-	58	31	33	48	70	27	82	58	68	90	62	14	18	20	26	16	20	16	21	15	18	22	17	12	25	34	18	17	21	24	20	35	16	19	21	19	40	21	23	15	74.62	64	51	55	83	34	82	21	27
chr1|32216642|32216770|MIRc:MIR:SINE|236|-	16	11	10	12	21	16	46	34	22	53	44	11	4	10	12	2	8	6	13	8	10	18	11	7	7	7	8	8	5	8	10	8	8	8	4	4	17	6	9	8	17	7	15	16	21	5	10	7	8
chr1|32231211|32231509|AluSp:Alu:SINE|117|+	236	78	170	155	135	82.96	273.9	163	299.99	299	413.97	260	112	226	222	160	259.97	277	183	181	297	232	109	74.89	277.8	241	189	101	157	197	182	229	196	135.96	37	47	92.93	83	100	145	119	107	70	200	146	61	97	149	144.97
chr1|32774261|32774379|MIR1_Amn:MIR:SINE|330|-	67	24	58	79	79	45	117.95	98	105	145	81	49	26	30	31	30	37	41	22	36	49	25	30	26	41	37	40	19	43	22	20	49	47	28	33	52	46	34	24	23	110	63	50	189	93	20	51	32	38
chr1|33515466|33515681|MIRb:MIR:SINE|262|+	15	16	15	21	16	17	42	30	22	49	39	11	3	6	10	3	5	7	9	10	3	6	12	5	7	12	10	12	8	9	3	15	13	12	9	18	19	12	10	14	15	15	19	26	17	7	19	9	8
chr1|33821639|33822019|L2b:L2:LINE|301|-	22	33	25	38	39	14	55	76	30	106	56	8	12	2	3	6	3	8	4	11	4	2	14	15	7	3	12	13	4	9	5	9	11	12	7	15	29	14	9	7	47	57	43	30	32	7	31	8	16
chr1|35564978|35565131|MIR:MIR:SINE|248|-	78	58	31	58	114.91	33	114	116	90	153	86	13	12	8	12	20	26	23	16	23	13	6	25	44	16	31	11	21	21	18	9	22	15	16	38	39	51	30	11	13	95	73	85	90	53	19	39	30	31
chr1|35714013|35714123|MIR3:MIR:SINE|198|-	87	33	79	95	32	39	142	63	96	140	163	108	45	114	90	75	69	90	72	76	107	78	49	30	111	106	68	45	58	49	55	91	95	45	22	11	30	19	57	78	18	26	12	56	34	18	29	44	20
chr1|36323836|36324031|MIRb:MIR:SINE|306|-	7	8	17	11	18	14	76	100	26	76	59	9	10	3	6	11	5	6	10	9	4	11	5	16	5	9	16	5	9	5	5	8	8	2	4	16	18	5	7	3	16	5	13	20	24	2	7	5	8
chr1|36340285|36340362|MIR:MIR:SINE|137|-	20	6	9	15	18	6	42	27	40	38	38	15	9	11	12	10	19	21	4	10	20	6	10	17	20	15	10	6	12	18	11	15	12	5	11	32	7	7	9	6	28	25	20	45	34	12	14	8	16
chr1|37681921|37682066|FLAM_C:Alu:SINE|211|+	53	10	21	26	24	2	31	13	9	31	39	10	6	14	6	10	11	16	16	4	19	12	11	5	18	8	14	10	13	4	14	10	9	10	3	6	4	2	9	14	13	13	8	17	15	6	15	4	7
chr1|39005023|39005323|AluSx1:Alu:SINE|87|+	279	127	129	187	148	92	254	212	317.95	347	345	212	150	241	212	156	163	167	171	179	208	206	137	96	172	151	160	104	127	155	208	155	200	133	115	167	100	111	118	153	169	177	127	250	254	97	133	169	255
chr1|39679048|39679132|L2b:L2:LINE|337|+	301	70	215	169	111	96	275	119	132	134	164	127	26	135	80	82	110	64	74	82	106	89	76	28	150	170	102	39	91	52	81	141	172	60	26	12	41	42	71	41	32	25	44	91	52	14	33	58	28
chr1|39680239|39680422|MIRc:MIR:SINE|298|+	909	276	490	353	470	224	762	267	684	347.99	411	413	150	309	225	299	280	179	250	194	282	216	277	123	347	319	335	104	297	121	220	362	459	174	168	62	169	130	227	149	240	135	165	599	254	102	169	154	130
chr1|39681933|39682041|L2c:L2:LINE|370|+	339	88	184	154	180	91	325	106	253	164	215	163	39	178	115	141	150	93	109	97	146	100	93	38	203	201	130	51	120	59	114	187.96	254	46	36	31	50	29	72	52	99	58	51	213	120	35	51	51	32
chr1|40621560|40621743|MIR3:MIR:SINE|249|-	719	288	570	679	542	214	1063	643.98	490	1151	846	483	224	387	347	425	355	282	242	292	475	262	286	247	386	420	396	181	315	243	231	465	442	187.99	187	111	281	192	212	212	463	347	283	792	515	120	251	141	230
chr1|43990709|43990798|MIR1_Amn:MIR:SINE|248|+	57	22	43	57	48	38	86	97	175	101	99	79	37	73	60	42	59	59	53	49	78	64	40	38	79	56	69	35	53	43	53	60	96	16	49	53	61	25	46	41	49	59	55	138	146	44	48	34	53
chr1|46042844|46042914|OldhAT1:hAT-Ac:DNA|257|-	31	14	15	26	10	12	29	22	30	29	52	12	15	8	12	4	12	15	21	18	11	12	12	18	8	13	19	4	11	14.92	9	11	8	15	6	8	6	8	6	14	6	4	16	9	15	2	4	12	13
chr1|46608196|46608348|MIR3:MIR:SINE|295|+	33	8	8	17	30	6	20	27	51	22	46	14	14	18	17	9	17	23	22	4	24	23	15	9	19	9	11	13	17	17	12	10	19	11	15	28	20	11	10	9	44	30	28	26	66	27	15	12	24
chr1|4783372|4783444|MamSINE1:tRNA-RTE:SINE|377|-	43	20	48	28	26	18	46	28	23	44	27	21	25	20	23	14	17	17	15	18	16	13	19	14	15	21	14	11	11	13	11	20	19	21	8	7	12	12	11	11	3	12	7	20	15	2	13	7	21
chr1|4787110|4787329|L2b:L2:LINE|333|-	119	51	123	108	51	46	121	78	48	121	97	62	14	44	41	65	42	36	26	29	53	22	32	29	60	72	56	30	41	23	44	70	89	20	17	4	25	25	23	24	24	21	26	48	24	8	29	27	24
chr1|54225907|54225976|MamRTE1:RTE-BovB:LINE|304|+	76	40	66	96	41	48	141	121	102	183	154.99	75	34	105	88	50	77	63	64	69	93	73	48	21	84	67	72	37	68	59	51	67	75	29	15	11	34	21	45	33	29	19	40	61	40	17	29	18	27
chr1|54850787|54850913|MIR3:MIR:SINE|229|-	205	132	187	203	100	82	265.46	130	142	204	297	109	87	157	158	58	169	148	125	79	144	220	93	65	153	147	132	104	116	112	163	69	119	65	41	71	74	64	77	81	43	70	146	170	142	73	166	74	117
chr1|54851851|54852077|MIRb:MIR:SINE|253|-	368	219	374	378	175	227	546.54	252	279	516	692	242	217	341	341	144	359	314	267	205	341	399	179	160	284	298	293	235	256	214	352	146	246	169	101	95	186	172	140	175	126	121.48	250.94	323	201	123	345	201	328
chr1|55153117|55153286|Charlie30a:hAT-Charlie:DNA|307|+	16	13	15	20	13	3	9	10	24	18	9	3	3	4	2	3	1	1	3	7	2	4	8	5	1	3	4	4	2	3	2	5	1	6	5	8	4	2	9	7	10	13	7	12	24	5	13	5	5
chr1|61122762|61122930|L1PA10:L1:LINE|96|-	29	22	23	24	24	6	22	13	41	33	19	5	11	6	1	6	3	3	9	6	9	6	8	16	2	3	3	8	2	5	5	6	6	9	12	11	11	15	15	17	34	23	23	19	41	24	30	13	15
chr1|62818654|62818897|L1MB8:L1:LINE|188|-	83	28	40	21	19	5	16	5	5	29	24	3	5	6	3	3	8	5	4	5	3	11	10	11	7	3	8	14	7	11	8	4	6	12	6	2	4	10	8	9	10	19	27	8	32	23	31	6	8
chr1|629498|629570|tRNA-Gln-CAA_:tRNA:tRNA|167|-	2395	1890	904	1695	3234	538	3138	1657	606	1284	866	564	314	370	479	485	330	357	188	262	406	415	257	373	524	862	335	286	387	478	312	601	325	340	359	1690	453	549	397	438	6787	4957	1642	13238	5181	1399	1620	290	442
chr1|632618|632685|tRNA-Ser-TCA(m):tRNA:tRNA|134|-	405	292.97	509	578	489	13272	28406	30995.1	28703.6	33457	41199	13323	8333	12979	13566	12963	11608	12356	10365	12125	9652.05	12396	6539.6	8322	10316	10599	17504.1	13344	7631.99	9129	9758	13017	12226	6379	8959	29171	7556	8328	7619	7553	1032	895	571	1123	730	362	572	9657.03	18342.1
chr1|65398411|65398576|L2c:L2:LINE|345|-	30	19	19	17	14	4	20	9	16	29	32	1	6	2	4	6	3	4	3	9	6	8	11	9	2	3	3	21	6	3	4	9	1	13	8	10	5	8	12	7	10	12	22	15	22	23	17	22	14
chr1|66024291|66024549|L3:CR1:LINE|332|-	159	82	48	24	16	6	28	8	21	58	37	11	21	15	10	10	7	11	6	13	1	20	15	23	7	12	5	27	8	17	21	11	7	41	12	3	18	16	48	34	18	31	63	35	92	78	58	19	63
chr1|66365869|66366238|L3b:CR1:LINE|365|+	24	8	11	19	7	1	16	1	10	25	12	4	5	3	3	7	2	3	4	3	4	9	6	5	2	4	2	19	2	9	6	2	3	4	2	2	9	6	10	2	13	14	12	5	22	13	21	8	15
chr1|66634445|66634510|L2a:L2:LINE|339|+	10	5	13	15	14	8	18	16	16	41	28	1	3	1	3	3	1	1	2	7	2	3	2	4	2	3	5	5	1	5	1	8	1	6	10	3	5	6	4	7	12	18	5	5	12	7	7	5	12
chr1|66638268|66638446|L4_C_Mam:RTE-X:LINE|339|-	89	42	66	46	37	16	48	22	38	78	36	15	11	9	4	13	3	4	7	22	7	13	12	15	13	10	9	21	8	11	7	17	7	28	17	13	27	18	29	16	31	52	53	46	66	31	32	17	24
chr1|66692960|66693128|Kanga1a:TcMar-Tc2:DNA|268|-	56	48	34	43	38	12	42	21	19	33	25	6	6	2	3	8	5	4	3	10	5	6	13	11	5	4	9	16	3	7	3	8	9	14	7	3	13	12	12	9	29	38	33	27	28	18	28	9	22
chr1|6888012|6888203|L2a:L2:LINE|267|+	19	16	19	25	20	9	31	24	20	37	24	4	6	11	5	6	9	6	9	13	6	6	11	8	6	8	8	11	3	6	8	8	8	6	9	10	11	4	9	17	20	15	23	27	41	9	13	9	6
chr1|69981810|69982018|MIR:MIR:SINE|269|-	76	49	68	62	40	15	54	37	35	62	46	7	12	1	5	18	5	5	10	20	5	1	16	12	5	11	21	15	10	14	10	20	8	19	21	3	14	14	16	8	30	27	29	19	25	19	31	14	23
chr1|71539018|71539237|MIR:MIR:SINE|307|+	29	13	28	17	18	7	28	7	4	31	11	10	9	2	3	7	3	3	4	8	4	1	11	6	3	4	8	8	1	1	6	5	5	8	4	1	6	6	4	7	4	9	3	17	5	7	7	4	11
chr1|84645944|84646020|MamRTE1:RTE-BovB:LINE|373|+	147	53	83	93	34	22	76	49	28	118	67	55	25	32	32	45	24	19	22	26	28	31	29	21	25	38	30	24	30	23	26	63	36	34	25	5	30	24	28	27	12	14	36	28	29	14	29	18	25
chr1|87105852|87106106|MIRc:MIR:SINE|153|+	285	82	131	186	123	27	96	42	90	93	77	86	35	56	38	58	48	36	56	38	48	50	55	33	62	56	46	27	40	33	29	71	59	42	33	57	24	29	45	44	126	89	105	144	217	85	97	32	48
chr1|89593092|89593393|AluSz:Alu:SINE|96|+	378	99	275	268	96	97	400	200	238	344	321	261	131	173	186	224.96	143	133	154	179	210	164	121	78	177	227.97	167	146	136	173	134.96	241.85	248	152	60	24	134	104	148	157	53	63	120	128	65	46	101	122	163
chr1|93582523|93582592|L2:L2:LINE|273|+	16	9	6	10	10	5	33	21.81	24	36	32	10	6	9	7	12	11	18	11	8	3	12	12	12	13	10	16	7	9	8	9	12	6	8	9	15	5	9	5	8	43	23	5	38	32	8	6	12	7
chr1|94913477|94913831|L3:CR1:LINE|293|+	60	51	30	56	91	8	19	26	182	29	52	4	2	4	3	9	7	13	23	27	13	8	11	13	13	12	18	23	9	8	5	7	6	7	15	14	20	22	9	8	186	123	55	48	59	19	68	20	9
chr1|96803266|96803402|L1MC5:L1:LINE|156|+	51	37	37	26	23	11	23	10	6	40	23	6	17	5	4	8	3	5	5	9	5	6	13	13	1	5	4	15	1	3	8	11	1	10	2	1	6	3	19	16	10	11	35	17	30	21	23	9	22
chr1|98004628|98004776|AluJr:Alu:SINE|189|-	45	34	30	23	43	20	75	15	26	28	20	9	6	6	2	7	2	7	6	8	2	5	20	12	5	6	6	9	6	3	4	12	8	13	10	2	13	6	13	6	19	11	9	17	3	4	8	6	8
chr1|98023019|98023175|AluJo:Alu:SINE|205|+	84	54	48	27	55	21	80	22	30	33	29	10	11	3	4	5	3	2	2	6	6	3	28	10	8	7	13	10	8	6	4	8	11	12	12	2	15	5	10	6	33	21	26	56	14	3	18	6	13
chr1|98036577|98036920|Tigger3a:TcMar-Tigger:DNA|188|+	183	92	78	66	104	18	82	23	17	38	26	22	9	1	7	19	6	6	7	6	10	6	23	14	9	11	19	12	11	6	11	12	15	13	6	5	19	8	18	14	21	32	29	92	22	6	38	18	21
chr1|99922950|99923151|Tigger15a:TcMar-Tigger:DNA|286|+	62	15	49	56	23	16	65	16	20	63	55	25	13	22	9	28	22	20	25	32	19	22	17	11	18	30	25	26	21	19	25	27	16	22	11	1	6	24	26	25	5	10	23	12	35	19	15	14	31
chr10|100188473|100188789|MER46C:TcMar-Tigger:DNA|193|-	71	21	35	43	17	15	44	35	20	24	37	22	15	26	17	17	15	16	12	12	14	18	24	15	37	21	24	10	16	21	13	17	23	27	4	1	11	16	18	31	21	12	35	13	29	16	28	16	20
chr10|100361757|100361963|MLT1L:ERVL-MaLR:LTR|240|-	932	471	641	486	297	287	399	257	665	861	1007	348	416	586	747	323	392	488	661	517	581	1453	163	270.98	541	569	345	557	227	645	826	356	243	591	140	175	207	261	532.99	443	402	717.01	1108	241	1220	688	982	340	671
chr10|100364299|100364448|MIR:MIR:SINE|140|+	974	500	652	462	225	213	325	240	706	673.99	793	308	340	473	669	285	315	365	580	415	462	1104	128.69	221	388	372	268	488	157	483	696	264	191	557	226	554	213	261	483	437	474	827	952	451	1661	738	831	368	763
chr10|103077773|103077849|L1M2a1:L1:LINE|225|+	23	19	25	39	20	11	13	25	23	40	34	17	5	15	14	11	15	6	13	16	13	12	7	7	18	23	7	5	11	13	12	13	15	6	9	4	4	7.97	6	9	19	16	24	22	18	11	17	5	11
chr10|103592069|103592189|MIRc:MIR:SINE|237|+	102	24	67	74	53	58	199	175	147	201	151	111	59	85	85	83	63	64	45	83	101	44	62	50	99	97	88	55	96	56	55	116	108	39	44	44	74	53	42	40	82	42	41	120	92	33	34	37	52
chr10|11025282|11025655|THE1D:ERVL-MaLR:LTR|168|+	101	75	107	88	78	61	144	74	57	162	102	5	20	4	2	23	2	8	9	10	5	8	51	35	7	7	13	16	17	9	8	16	17	35	26	16	36	24	29	12	52	39	79	58	62	22	35	18	26
chr10|11030204|11030346|MIRb:MIR:SINE|371|-	60	43	53	41	50	20	57	29	18	72	48	12	12	3	5	5	1	2	6	5	3	3	13	14	7	2	8	17	8	6	2	6	6	18	12	3	12	11	25	16	21	13	30	25	24	15	31	11	25
chr10|11037047|11037403|THE1B:ERVL-MaLR:LTR|122|-	125	65	101	83	94	55	155	113	46	200	120	20	27	3	6	22	3	2	6	14	12	11	47	37	14	15	19	32	18	10	6	25	28	40	40	18	39	39	26	25	61	41	68	73	60	20	64	16	51
chr10|11083685|11083899|MIR:MIR:SINE|330|+	103	72	84	71	96	41	131	83	58	121	65	11	25	5	2	21	6	3	5	10	5	7	33	38	13	14	21	16	14	9	5	17	7	27	36	42	47	35	37	19	87	44	73	81	102	34	63	16	46
chr10|11125686|11125945|X2_LINE:CR1:LINE|389|-	79	51	62	57	55	22	58	28	12	57	50	9	15	1	1	14	4	2	9	13	2	7	24	22	1	6	9	8	10	7	4	3	5	23	18	2	13	15	20	16	10	11	25	22	10	8	29	8	26
chr10|11167757|11167969|MIRb:MIR:SINE|287|-	96	51	52	61	66	18	71	33	40	56.6	36	12	15	2	2	14	4	5	7	22	6	6	30	30	10	10	15	20	13	11	6	16	7	14	18	26	11	10	14	13	45	57	29	46	36	19	28	21	17
chr10|11168978|11169168|MIR:MIR:SINE|300|+	99	78	66	71	91	23	97	35	53	81	49	10	12	4	3	19	9	6	9	6	5	6	24	31	6	13	16	7	15	9	4	9	14	19	13	15	10	10	19	12	87	57	39	37	41	20	35	24	17
chr10|11175819|11175903|L2b:L2:LINE|244|-	40	38.99	24	34	52	10	28	26	37	47	36	5	13	2	3	13	6	7	2	8	6	5	15	12	1	3	8	5	3	3	7	2	7	16	15	14	9	9	12	6	35	32	26	37	19	17	11	15	12
chr10|11314581|11314779|MIR3:MIR:SINE|319|+	85	39	76	89	97	36	109	133	105	140	96	14	13	9	9	22	9	17	16	24	19	8	30	36	17	18	36	30	13	17	10	35	19	29	48	64	48	38	31	16	102	65	67	43	67	34	60	20	23
chr10|11323292|11323406|Tigger19a:TcMar-Tigger:DNA|283|+	31	19	37	32	27	13	44	15	17	38	23	8	9	3	1	7	3	4	8	10	8	4	19	6	1	9	8	9	5	4	4	7	4	19	14	6	16	9	7	8	19	14	20	11	14	4	11	6	11.91
chr10|114123850|114124150|AluJr:Alu:SINE|133|-	147	68	92	115	57	36	113	72	65	162	95	60.89	41	43	61	44	40	52	35	52	63	42	48	34	51	49	51	31	43.92	32	31	43	48	56	32	20	40	35	53	51	39.89	43	57	68	45	19	41	42	44
chr10|115747698|115748065|MLT1A0:ERVL-MaLR:LTR|224|-	74	51	52	60	51	16	43	30	42	63	28	18	22	1	5	17	2	2	7	11	6	5	19	10	7	8	13	14	4	7	7	13	6	17	11	1	14	9	11	17	21	23	21	28	20	4	34	7	15
chr10|118310197|118310513|AluSz6:Alu:SINE|133|+	118	42	83	85	35	49	153	67	104	150	147	118	56	105	86	72	65	84	72	63	103	88	40	29	109	76	69	57	72	75	62	116	96.25	67	28	29	27	35	61	58	33	43	44	41	74	39	36	37	67
chr10|118692934|118693037|MER117:hAT-Charlie:DNA|293|-	11	12	9	13	11	3	13	7	5	11	7	2	2	2	2	2	3	3	5	6	2	3	3	2	4	2	4	6	4	2	4	7	2	11	7	2	6	7	5	7	5	3	7	5	16	11	7	3	8
chr10|121519572|121519796|MIRc:MIR:SINE|318|-	32	18	14	15	15	2	10	17	23	50	24	5	9	4	4	6	4	4	4	9	4	10	8	11	4	6	5	14	2	9	12	8	4	9	6	5	19	15	11	13	30	13	24	13	45	23	19	12	18
chr10|121742963|121743085|MER94:hAT-Blackjack:DNA|223|-	104	40	62	71	37	12	66	31	25	53	45	30	28	17	24	24	29	17	17	33	34	31	34	15	39	28	18	21	16	23	18	28	36	28	15	5	16	15	25	25	9	14	25	17	19	12	19	22	29
chr10|122400798|122401057|L2c:L2:LINE|370|-	31	15	17	35	12	6	18	21	6	24	24	3	6	2	4	3	3	3	4	6	5	3	8	7	1	1	1	7	1	3	4	4	1	12	15	4	10	4	5	2	8	3	12	19	12	6	11	8	5
chr10|122407388|122407526|MIR:MIR:SINE|351|-	58	29	37	67	22	10	36	26	24	59	35	10	9	2	5	4	4	9	17	21	5	4	14	11	7	7	9	14	3	4	3	9	3	11	27	9	15	14	10	6	23	29	31	22	30	23	24	13	18
chr10|122431126|122431419|AluSx:Alu:SINE|113|-	368	209	198	379.99	202	65	281.01	212	144	377	369	183	108	169	150	114	186	165	125	141	144	111	133	76	190	154	132	105	130	101	134.88	137	117.86	133	93	69.55	112	84	113.96	105.85	129	122	154	276	129	66	135	159	124
chr10|122433253|122433385|MIR3:MIR:SINE|325|-	25	15	7	22	18	2	15	7	14	30	25	7	4	8	3	1	3	5	5	8	6	5	11	14	7	7	8	10	4	8	2	10	5	16	17	5	6	9	3	8	3	9	16	10	10	11	10	11	12
chr10|124605271|124605664|L2b:L2:LINE|350|-	149	32	43	81	31	11	45	73	214	243	132	48	189	161	334	52	146	189	154	115	102	397	45	75	120	153	33	139	15	155	153	38	15	127	107	197	129	112	180	205	62	154	97	137	153	110	179	159	324
chr10|12829452|12829749|AluSc8:Alu:SINE|88|+	225.93	131	184	257	132	108.93	456.99	300.95	353	552	451	287	119	223	209	224	183	180	172	175	241	165	110	100	225	245	210	132	169	146	146	274	294	125.95	85	58	82	71	95	151	109	67	62	171	109.76	32	68	128	145
chr10|12832829|12833111|AluSc:Alu:SINE|67|+	298	121	220	331.88	180	126	517	434	479	684.84	507	330	148	257	326	270	227	216	204	211	341	221	130	126.96	215	297	288	133	207.33	161	191	314	330	109	84	47.95	106	76	116	156	134	93	97	269	163	38	114	128	141
chr10|13136997|13137298|AluSz:Alu:SINE|126|+	437	216	276	436.99	171	103	354	232	376	368	413.99	337	169	340	290	168	295	240.98	233	198	323	258.95	174	108	302	259	261	154	200	168.95	227	261	283	132.92	81	106	134	86	181	198	106	129	153	194	260	117	134	208.98	204
chr10|13339607|13339941|MER2:TcMar-Tigger:DNA|178|-	11	10	11	7	4	1	12	7	6	20	13	3	1	1	5	3	2	1	1	6	1	5	11	3	2	3	3	6	1	4	1	4	5	5	2	2	6	7	10	7	4	14	9	3	12	10	10	3	13
chr10|14102244|14102461|AluSz:Alu:SINE|138|+	24	18	22	28	30	25	66	47	38	71	39	5	3	1	1	7	3	2	3	10	3	1	13	11	6	4	16	8	2	8	2	5	4	15	11	15	23	11	13	4	54	16	36	23	41	8	36	7	10
chr10|14299444|14299567|MIR:MIR:SINE|320|-	39	37	29	35	31	12	47	42	24	76	31	5	2	1	1	6	1	3	6	5	1	2	17	12	4	7	6	6	6	2	3	8	4	10	8	6	20	7	5	5	30	20	24	16	20	10	22	3	10
chr10|15787497|15787751|LTR69:ERVL:LTR|218|-	35	27	17	36	32	9	23	18	17	27	13	8	14	1	1	10	3	5	2	11	7	7	11	5	5	3	14	13	6	5	9	7	4	10	7	4	7	9	7	5	12	22	18	16	19	15	18	12	15
chr10|18538587|18538819|MIR:MIR:SINE|270|+	27	17	17	13	14	4	22	13	18	17	16	7	6	3	1	5	6	2	3	1	1	2	9	2	3	4	5	5	4	4	6	5	3	6	7	1	8	3	5	6	5	13	10	15	12	14	8	1	5
chr10|19849399|19849767|THE1C:ERVL-MaLR:LTR|149|+	33	15	21	10	6	14	18	11	8	28	22	3	6	3	3	3	3	2	10	2	9	7	9	10	3	4	3	4	3	7	3	4	6	8	7	6	6	10	8	12	13	10	20	4	24	18	12	6	9
chr10|20815775|20816066|AluJb:Alu:SINE|168|-	30	21	28	27	28	8	51	22	42	38	29	3	6	2	3	12	6	6	6	18	3	6	18	18	5	6	8	10	6	4	3	6	4	11	17	10	16	8	12	5	22	18	25	14	23	18	9	11	15
chr10|20961902|20962139|MIR:MIR:SINE|274|+	32	12	15	33	27	11	23	16	40	24	15	5	2	2	3	9	2	2	4	6	2	6	12	11	2	3	8	3	6	6	1	3	7	8	8	2	10	5	6	5	34	23	7	19	18	15	19	7	7
chr10|22568490|22568589|L2b:L2:LINE|263|-	38	28	18	31	9	4	15	23	48	52	41	4	9	6	3	8	7	9	15	21	5	16	9	15	4	3	5	30	1	11	14	16	10	25	52	54	27	36	18	14	35	82	94	21	64.74	65	46	46	34
chr10|22599150|22599430|L1MB8:L1:LINE|204|-	79	90	49	83	28	9	23	18	17	88	50	10	22	11	14	7	22	17	38	38	7	30	17	39	17	9	11	52	3	16	29	19	9	45	60	57	38	40	34	32	46	146	150	73	90	70	75	35.87	53
chr10|25025935|25026177|AluSx:Alu:SINE|145|-	28	10	26	14	19	10	46	28	24	27	22	22	11	16	20	10	12	3	9	10	19	10	8	8	7	8	14	10	17	14	10	21	11	16	11	4	13	11	20	9	12	6	15	17	20	16	8	9	11
chr10|44992849|44993015|MIR3:MIR:SINE|351|-	12	6	9	19	6	4	32	52	31	65	40	2	9	8	16	4	6	10	11	11	11	8	7	15	7	4	6	13	8	9	10	9	3	15	11	10	16	13	4	5	30	18	28	24	29	21	20	6	14
chr10|5457971|5458251|LTR37-int:ERV1:LTR|215|+	126	60	68	64	40	22	97	53.89	45	91	57	97	49	104	102	36	53	29	50	35	112	66	39	18	28	26	42	37	92	63	45	51	98	59	9	6	13	17	73	60	27.85	65	84	56	164	57	78	30	32
chr10|63199839|63200089|MIRb:MIR:SINE|315|-	92	50	88	103	50	13	57	27	25	59	81	23	19	4	7	19	11	13	22	36	13	10	30	9	8	3	18	15	13	12	16	23	14	27	14	1	17	14	32	13	36	41	54	44	36	22	26	16	18
chr10|63604914|63605120|MER20:hAT-Charlie:DNA|198|+	32	26	19	30	23	6	20	12	17	36	32	12	16	4	7	10	13	5	6	11	8	11	11	7	5	8	18	6	4	4	7	4	4	12	9	3	7	8	6	7	6	14	26	12	13	9	19	9	15
chr10|66932891|66933081|MIRc:MIR:SINE|363|+	119	63	49	57	76	15	68	32	19	67	21	14	13	5	8	11	6	6	8	17	10	7	21	17	7	13	5	15	5	8	14	15	5	18	30	4	18	5	22	26	37	40	41	47	44	24	61	27	38
chr10|67097005|67097184|MER5A:hAT-Charlie:DNA|288|+	42	38	29	37	27	2	29	10	3	22	25	3	11	4	5	1	3	2	7	7	4	14	8	11	2	4	5	15	4	7	9	9	3	10	12	4	4	9	9	13	15	27	43	6	24	30	21	13	17
chr10|69633231|69633457|MER113:hAT-Charlie:DNA|292|+	62	18	68	54	30	27	138	57	84	70.9	136	91	29	102	103	52	92	89	84	72	101	76	27.88	14	120	72	71	22	58	41	60	103	109	24	15	2	31	19	32	45	33	21	19	30	30	14	13	27	14
chr10|71301679|71301780|MIR3:MIR:SINE|297|+	32	10	10	20	13	15	40	17	19	49	38	22	23	27	23	25	25	19	12	24	26	40	8	23	23	21	13	24	21	16	26	26	24	15	14	56	21	26	15	8	19	37	33	40	68	25	25	27	32
chr10|71750309|71750401|MER94:hAT-Blackjack:DNA|250|+	58	10	42	39	70	24	88	109	130	102	93	69	33	112	58	33	106	135	36	39	135	118	73	52.91	44	48	56	30	68	53	43	86	68	39	21	117	23	23	26	30	113	73	14	93	130	46	34	52	46
chr10|72008852|72009066|MamRep38:hAT:DNA|319|+	29	17	14	31	44	4	44	24	54	36	45	17	6	6	17	10	24	17	33	25	17	20	23	22	35	22	10	16	13	17	19	15	2	16	15	22	17	23	7	4	57	51	73	40	68	25	41	13	23
chr10|72012366|72012475|AluJo:Alu:SINE|119|+	17	5	10	26	23	3	24	29	54	44	35	8	9	10	15	7	17	17	22	22	16	20	9	21	30	17	9	9	7	20	24	16	6	12	15	32	24	25	10	1	46	52	49	40	40	26	30	24	23
chr10|73248950|73249212|AluJr:Alu:SINE|160|-	190.79	94	195	187.65	87.54	65.68	204	144.48	154	236.85	225.54	100	60	100	85	54	80	97	75	91	91	100	57	45	88	82	75	53	77	79	66.99	99.52	101.8	98.82	50	34	87	65	96	92	78	48	87	98	103	45	80	77	90
chr10|75180300|75180590|AluSx4:Alu:SINE|79|+	256	85	158.98	201	114	59	232.47	116	210	255	248	160	115.98	122	171	125	172	160	118	129.77	154	181	94	76.93	135	180	104	94.81	107	140.98	125	165	121	110	42	68	83	81	87	123	102	163	101	124	235	118	149	119	140
chr10|76987405|76987627|MER58A:hAT-Charlie:DNA|225|-	55	46	61	74	77	17	54	58	38	116	48	12	17	2	2	11	5	6	12	19	8	1	24	16	1	9	25	22	11	8	4	21	4	28	25	6	34	18	33	21	50	45	49	36	35	15	37	11	41
chr10|76996075|76996272|MamRep137:TcMar-Tigger:DNA|293|+	70	47	69	70	70	32	77	67	54	104	57	11	23	1	1	14	5	7	18	23	8	5	26	29	3	5	20	29	11	11	7	24	12	33	28	30	38	28	24	13	85	54	64	43	66	18	53	14	29
chr10|77006013|77006347|UCON29:PiggyBac?:DNA|282|+	88	87	90	98	126	42	117	91	114	179	72	19	30	7	3	25	3	9	24	41	15	5	32	35	9	19	33	32	11	17	7	33	15	37	40	23	50	29	29	20	104	63	59	60	73	35	46	17	35
chr10|77010911|77011129|MIRc:MIR:SINE|237|+	76	52	53	67	87	27	75	72	49	97	59	9	11	5	3	14	5	10	11	22	7	6	12	28	6	7	17	17	8	9	3	20	14	25	24	9	19	17	24	7	77	67	44	33	48	15	46	19	18
chr10|79385326|79385524|MIR3:MIR:SINE|285|-	283	84	128	226	121	61	247	304	425	389.87	381	137	147	174	242	88	129	148	165	155	165	285	104.85	121	180	142	94	143	116	190	237	112	85	88	77	332	81	88	110	98	388	413	500	360	870	386	433	125	220
chr10|80414637|80414796|MIRb:MIR:SINE|307|+	18	12	14	18	5	7	27	17	13	34	41	8	5	5	3	5	2	2	7	7	2	10	4	6	2	2	3	7	4	7	2	10	3	4	12	1	11	10	2	7	9	7	22	8	16	5	16	5	4
chr10|80432358|80432656|AluSx1:Alu:SINE|124|+	638	303	433	687	343	203	727.84	489.98	778	673	726.99	594	245	493	454	486	507	535	364	342	566.97	553	292	217.97	456	490	399	228	363	339	331	599	473	308	184.42	137	166	129.95	260	244	411	261	190.96	390	586	200	259	317	336
chr10|81919299|81919431|MIRb:MIR:SINE|302|+	80	57	64	66	67	17	53	61	51	83	40	11	11	1	1	8	3	5	4	12	1	3	12	20	4	5	15	23	4	4	5	14	8	18	20	10	19	19	14	8	53	51	57	38	80	28	39	11	35
chr10|81941805|81941926|Charlie15a:hAT-Charlie:DNA|299|+	110	54	48	64	44	14	68	39	37	75	42	21	25	3	5	18	4	5	9	11	10	5	24	19	6	8	16	17	10	10	3	18	9	23	12	4	26	12	19	22	32	25	37	47	38	18	40	19	29
chr10|82150063|82150235|MamRep38:hAT:DNA|305|-	42	29	47	41	48	19	68.93	69	67	91	55	12	10	3	5	15	8	4	8	6	10	6	29	18	4	8	19	16	10	9	9	18	12	30	14	15	16	16	11	7	60	31	25	43	58	15	38	26	23
chr10|82549010|82549231|MIRb:MIR:SINE|341|+	69	40	46	42	45	18	55	19	49	52	41	11	8	2	5	12	3	5	9	12	5	2	16	21	4	6	10	7	4	5	2	15	5	29	20	4	15	12	18	6	35	37	38	22	35	24	28	10	16
chr10|82566891|82567059|MLT1I:ERVL-MaLR:LTR|267|-	70	41	48	54	62	14	40	15	28	43	20	14	10	1	4	9	2	5	13	10	5	2	20	6	3	6	8	19	7	8	8	10	8	14	11	8	16	7	11	15	30	30	19	58	53	21	33	11	19
chr10|85761393|85761614|L2b:L2:LINE|335|-	13	9	10	21	8	7	26	17	18	49	24	3	7	1	2	9	3	3	6	8	7	4	12	8	1	4	4	7	7	11	5	9	4	12	14	11	8	7	8	4	7	14	35	10	27	11	18	6	21
chr10|87970504|87970627|UCON107:hAT-Tag1:DNA|238|-	64	18	27	30	15	10	29	7	1	21	16	15	8	7	2	15	11	7	6	2	11	5	16	2	13	9	15	8	5	7	7	10	5	4	2	1	2	3	5	9	1	1	10	6	10	7	8	4	7
chr10|89251113|89251326|MIR:MIR:SINE|310|-	24	16	32	12	6	10	36	29	23	43	35	5	5	14	14	8	8	6	8	7	5	17	8	4	5	8	10	17	10	10	8	11	6	18	10	18	22	15	20	14	8	11	26	19	29	15	25	14	24
chr10|89420667|89420841|MER5B:hAT-Charlie:DNA|229|-	18	21	16	15	1	4	24	11	18	26	38	13	13	17	22	10	23	17	12	16	24	18	14	7	12.87	13	17	3	6	19	10	17	8	19	4	1	3	6	15	10	13	12	7	5	17	7	6	3	13
chr10|92353298|92353476|MIRb:MIR:SINE|318|+	33	14	29	26	11	14	37	10	20	25	21	17	6	26	15	15	14	5	11	13	20	26	7	7	14	24	10	5	19	19	12	23	18	10	1	4	2	6	6	15	14	10	14	12	31	14	17	9	7
chr10|95313103|95313210|UCON132b:hAT-Tip100:DNA|257|+	484	222	195	354	298	104	288	264	322	378	315	170	79	122	105	135	158	133	87	96	153	129	115	125	133	154.99	132	114	81	99	92	168	124	149	63	115	151	139	101	108	281	260	207	251	478	241	214	150	148
chr10|95335601|95335730|MIRb:MIR:SINE|209|-	63	64	22	56	127	8	58	43	48	46	38	7	21	4	1	4	3	17	4	11	6	3	17	15	2	6	9	8	5	3	3	7	4	20	25	33	27	20	16	6	122	81	30	65	54	22	51	12	27
chr10|95370243|95370542|AluSx1:Alu:SINE|100|-	14	22	18	32	19	19	72	63	95	73	71	3	5	3	2	16	5	9	5	14	11	4	9	14	3	6	11	22	7	8	6	12	7	14	23	28	18	28	12	5	92	47	34	17	27	16	21	9	36
chr10|95374551|95374926|Tigger16a:TcMar-Tigger:DNA|280|-	85	72	61	100	121	22	103	81	93	108	68	10	18	8	7	24	5	11	15	22	17	7	28	18	9	10	33	25	16	8	11	24	16	37	34	18	60	27	24	19	111	75	44	58	72	36	45	27	36
chr10|95396503|95396799|AluSp:Alu:SINE|74|-	80	70	60	83	105	46	166	186	387	191	162	32	32	13	24.9	36	24	40	34	63	55	24	39	54	22	23	27	51	28	40	23	68	37	43	61	87	63	63	29	25	274.65	143	64	144	102	34	59	66	94
chr10|96163600|96163803|MER58A:hAT-Charlie:DNA|233|-	41	13	20	14	11	5	20	7	6	18	21	5	3	3	4	5	3	3	4	5	3	5	2	6	3	8	3	6	3	4	1	5	3	4	8	3	3	4	8	10	5	7	19	12	8	5	11	9	19
chr10|97001550|97001726|L3:CR1:LINE|341|+	45	9	62	33	36	45	96	69	94	65	132	17	13	33	12	32	29	27	30	26	45	30	23	31	40	23	50	23	58	39	21	18	21	16	25	36	70	36	21	8	63	29	66	73	66	18	33	24	26
chr10|98417029|98417182|MIR:MIR:SINE|216|-	59	26	28	49	34	25	86	60	48	98	86	32	21	41	41	30	27	33	25	33	37	29	19	19	43	39	37	20	32	48	24	32	42	31	19	42	32	18	21	32	50	45	18	62	60	22	27	24	23
chr11|10513677|10513974|AluSx1:Alu:SINE|111|-	308	93	179	176	112	75	243	124	279	233.56	221	180	117	236	229	109	141	128	139	153	201	239	76	68	190	178	143	133	116	204	229	174	140	137	53	92	53	79	143	180	130	172	228	143	378	224	264	140	155
chr11|106009046|106009241|MER20:hAT-Charlie:DNA|163|-	262.94	112	126	186	158	31	133	66	169	145	137	89	43	54	70	73	76	63	53	66	50	69	58	57	63	77	42	45	52	40	67	66	59	69	38	62	28	35	57	60	161	133	83	211	251	96	96	63	77
chr11|110169786|110170003|MER58A:hAT-Charlie:DNA|222|-	98	66	43	45	31	11	23	13	21	38	24	16	19	14	12	22	16	17	6	15	8	12	19	23	14	9	11	11	12	15	13	14	6	19	9	10	12	12	7	14	24	26	32	53	55	28	26	21	22
chr11|111909864|111910071|MER5B:hAT-Charlie:DNA|138|-	83	155	10	98	236	9	3	8	512	23	14	6	4	11	16	5	11	32	90	26	8	19	9	16	17	26	2	38	2	15	8	7	11	11	78	16	12	18	8	12	233	245	33	199	25	11	149	104	29
chr11|113046194|113046383|MIR:MIR:SINE|350|-	56	37	37.95	31	31	27	45	27	21	50	28	6	15	1	3	11	3	4	3	9	1	4	7	20	1	5	8	12	4	7	5	3	2	17	21	14	23	16	23	12	34	45	49	36	64	26	29	12	31
chr11|113183028|113183219|MIR3:MIR:SINE|358|-	28	24	12	23	23	6	31	35	38	36	26	9	5	1	2	4	6	1	5	7	6	7	9	21	2	6	6	7	6	3	3	11	4	9	19	19	7	14	8	5	29	28	34	13	33	15	29	10	17
chr11|113245172|113245450|AluJb:Alu:SINE|166|+	50	45	49	45	39	22	91	59	70	115	57	15	10	10	10	12	12	16	20	26	12	15	13	57	11	10	15	41	2	24	21	18	5	25	76	100	40	42	24	22	70	90	101	40	104	57	52	47	75
chr11|114161357|114161537|L2b:L2:LINE|260|-	35	32	29	49	35	16	34	40	47	68	32	4	9	1	1	8	5	7	5	16	14	1	11	16	5	3	17	15	7	7	4	11	3	15	27	38	17	15	6	4	80	51	47	18	22	13	19	13	11
chr11|115184950|115185097|MIRc:MIR:SINE|312|+	33	21	23	36	16	6	26	31	57	18	15	4	10	6	9	16	6	6	10	10	3	6	8	14	3	10	9	6	8	4	6	13	5	20	19	9	16	13	17	6	47	25	28	26	45	24	19	19	23
chr11|115346146|115346385|Tigger19a:TcMar-Tigger:DNA|301|+	37	25	21	33	24	20	32	28	55	58	32	10	9	1	3	7	2	5	9	10	2	6	25	12	4	7	3	10	3	5	11	9	3	20	14	10	14	18	8	5	42	15	48	24	31	25	27	13	15
chr11|115399009|115399212|MIRb:MIR:SINE|322|-	67	42	33	37	18	8	34	10	15	25	26	6	14	1	7	13	2	5	10	13	6	2	14	8	1	10	6	21	5	14	3	4	7	16	2	4	7	14	13	2	27	12	40	24	45	20	35	13	18
chr11|117289798|117289938|L3b:CR1:LINE|284|+	29	10	17	19	17	9	19	32	24	41	28	6	8	12	14	7	15	8	19	12	15	10	6	8	13	15	11	9	11	6	13	19	11	10	4	15	7	7	6	16	22	20	18	19	46	18	12	8	15
chr11|118165463|118165762|AluSx:Alu:SINE|139|-	232.71	81	157	189	110	106	527.9	228	231.43	470	363	224	105	244	237	186	216	158	141	172	243	196.77	133	92	218	252	206	94	222	163.95	193	269.98	214	91	37	37	101	68	110	111	70	80	69.38	243	129	43	61	91	84
chr11|118503871|118503938|L3:CR1:LINE|231|+	125	85	80	113	77	35	118	76	94	156	115	36	39	27	23	29	30	30	29	37	45	27	41	33	34	51	35	32	36	27	24	48	26	44	34	45	32	40	42	24	101	96	106	77	105	47	57	30	28
chr11|119046395|119046589|OldhAT1:hAT-Ac:DNA|377|-	96	32	82	78	32	56	159	96.84	151	140	164	100	51	87	103	90	76	85	72	50	125	63	43	23	87	92	83	33	79	61	67	103	91	49	18	19	62	45	49	59	26	40	22	80	47	18	34	63	36
chr11|11963694|11963925|MIRc:MIR:SINE|266|+	2798	957	1541	2429	1205	593	2209	1253	2322	1850	1988	1500	694	1396.99	1328	1201	1364.97	1225	1064	1030	1637	1547	797	577	1469	1388	1207.98	626	1099	980	924	1426	1153	674	575	537	498	472	807	747.99	1364	974	688	1929	2072	869	868	904	687.98
chr11|121309122|121309460|MLT1J2:ERVL-MaLR:LTR|254|-	312	148	154	218	148	62	147	79	180.85	159	181	106.75	44	76	110	85	130	140	97	112	78	109	84	49	115	107	78	65	71	67	75	102	75	70	29	40	60	38	54	55	95	95	125	189	202	101	157	71	55
chr11|12241826|12241970|MER5B:hAT-Charlie:DNA|216|+	35	31	26	40	48	22	57	74	44	77	64	7	12	5	3	7	8	5	6	17	4	4	14	20	10	9	10	11	14	5	6	18	7	9	17	4	7	9	11	9	17	22	20	28	17	3	23	8	18
chr11|123625572|123625740|MIR3:MIR:SINE|235|+	212	87	160	234	104	55	223	148	204	354	234	98	85	96	104	121	76	115.97	57	75	100	97	46	62	113	115	97	69	72	64	66	125	110	91	52	45	93	41	51	95	90	75.92	79	128	144	53	61	59	89
chr11|123632507|123632815|AluSz:Alu:SINE|123|+	615.27	185.95	565	314.44	280.36	231	671.51	217	380	286	418	245	105	333.7	210	152	229	146	286	185	282.6	212.98	175.17	68	364	304	317	100.6	211	107	184	277	453.41	113	111	45	204	127.6	257	118	130	52	152	276.27	138	80	128.72	75	87
chr11|124632542|124632888|MLT1A0:ERVL-MaLR:LTR|151|-	351	178	298.77	369	169	85	353.79	227.97	208	432.93	329	151	135	126	153	108	116	141	111	130	151	146	117	118	132	124	147	116	130	130	99	134	168	192	54	26	160	90	117	153	110	112	163	182	172	72	139	99	147
chr11|126440637|126440955|L2c:L2:LINE|353|-	12	4	15	14	9	8	33	23	12	32	27	2	2	7	4	4	4	4	6	7	4	8	4	7	4	5	7	4	2	6	5	14	6	7	7	6	11	7	5	5	10	11	18	7	16	7	8	3	12
chr11|126673962|126674107|MIR3:MIR:SINE|314|+	24	9	16	7	15	8	14	13	26	32	17	2	8	2	4	4	2	1	2	4	1	3	10	11	2	2	1	3	4	1	1	2	2	12	15	8	12	12	17	7	11	4	14	9	17	6	7	1	13
chr11|126902550|126902692|L2c:L2:LINE|323|-	54	24	23	23	23	19	29	16	13	46	26	5	15	4	2	9	1	4	6	5	3	3	16	13	2	8	7	9	5	3	7	6	8	20	27	10	14	16	9	4	12	7	27	9	29	13	14	4	13
chr11|133150062|133150220|MIRb:MIR:SINE|304|-	44	25	37	47	48	26	83	75	39	123	76	6	7	3	3	3	4	4	4	6	4	4	16	28	1	5	8	15	5	1	3	8	1	19	31	12	26	14	16	6	43	30	28	23	37	16	25	6	29
chr11|134409107|134409239|MIRb:MIR:SINE|312|-	8	15	13	19	14	21	55	67	36	76	46	9	7	5	6	4	4	8	3	10	7	12	10	11	4	12	4	14	1	7	7	5	14	4	22	53	18	5	8	2	54	29	46	17	54	21	31	6	13
chr11|1456423|1456514|OldhAT1:hAT-Ac:DNA|319|-	36	13	34	46	22	47	132	146	108	174	183	55	29	48	42	70	29	44	41	43	65	46	27	32	52	53	67	34	57	35	35	80	59	34	32	37	55	21	29	48	61	17	64	54	56	15	24	19	48
chr11|19845858|19846169|L2c:L2:LINE|263|-	27	14	22	28	23	8	26	21	57	33	25	4	6	5	3	8	4	5	6	15	7	6	7	15	6	7	11	8	3	4	6	5	2	9	12	14	9	21	6	8	46	48	21	22	24.89	10	25	4	7
chr11|2397335|2397412|MamRTE1:RTE-BovB:LINE|289|+	48	16	34	45	27	45	185	101	188	141	195	114	53	176	118	102	187	125	79	88	188	192	77	46	115	109	94	65	122	144	117	134	122	30	19	58	15	18	27	53.98	61	50	36	68	104	36	36	66	53
chr11|2990644|2990843|MIR:MIR:SINE|259|+	53	31	23	32	27	8	18	8	24	29	15	7	9	4	4	6	8	12	4	13	10	11	16	11	6	6	10	16	3	11	7	7	6	11	3	1	12	13	9	5	36	33	32	19	25	14	24	17	9
chr11|30008564|30008741|MIRc:MIR:SINE|314|-	79	19	39	48	40	13	46	14	18	33	23	34	9	9	9	17	16	10	12	20	4	9	12	9	14	13	20	13	11	9	13	15	18	11	7	4	14	8	15	9	11	5	23	14	11	7	22	10	9
chr11|32978878|32979179|Tigger3a:TcMar-Tigger:DNA|113|-	167	64	54	70	54	11	49	19	32	63	59	23	25	26	24	19	30	20	19	14	20	27	35	23	27	13	18	22	12	16	20	29	17	23	8	18	24	10	25	21	65	58	66	79	116	48	58	24	18
chr11|33078843|33079057|MIRc:MIR:SINE|301|+	251	109	190	214	123	64	209	114	186	222	212	96	50	96	74	66	70	59	62	71	76	59	61	55	83	84.61	79	52	57	55	64	94	88	53	43	27	31	36	69	54	74	75	94	177	143	52	95	42	68
chr11|33141730|33141987|HAL1ME:L1:LINE|82|-	198	68	109	112.92	92	43	171.95	92	183	154	166	60	42.92	52	46	49	50	53	53	72	58	63	48	30	74	56	69	38	61	47	50	81	59	61	26	11	54	29	49	44	89	40	55	55.81	53	31	37	42	38
chr11|33672154|33672567|MLT1M:ERVL-MaLR:LTR|278|-	574	300.88	538	571.96	302	227	672.53	455.98	457	858.96	633	442	201	333	291	411	328	296	246	272	389	247	253	186	309	400	315	175	238	201.25	241	410	447	190.95	176	34	280	170	225	235	100	78	115	335	93	29	109	202	148
chr11|33673504|33673627|MIRc:MIR:SINE|193|+	253	102	220	243	107	57	193.45	103	100	189	191	129	72	77	92	116	94	83	85	96	87	62	83	36	85	104	108	55	71	49	67	119	142	65	25	2	57	38	92	105	12	15	24	89.97	18	5	30	68	55
chr11|33705475|33705797|MLT2B3:ERVL:LTR|189|+	340.99	140.85	223	305.72	227	74	245.82	194.95	347	305.49	566.63	170.55	113.84	152	128	82	273	306	160	156	170	141	108.76	123	181	121	219	130	129.86	144.92	137	131	103	93	82	240	130	117	87.68	113	487.72	376.11	180.28	314.62	449.82	172	217	141	131
chr11|34098934|34099061|L2a:L2:LINE|98|+	95	41	62	79	28	15	62	18	31	42	70	20	18	25	13	23	20	30	26	29	17	17	20	6	35	30	30	15	23	20	26	38	29	27	8	1	10	8	26	17	12	11	19	25	18	12	10	19	16
chr11|34976434|34976720|L2:L2:LINE|276|-	82	36	47	90	37	15	75	31	44	57	55	11	24.85	2	7	12	6	6	14	24	10	10	20	22	8	3	13	21	8	15	10	16	4	26	20	13	20	30	16	12	28	18	24	21	54	19	22	18	42
chr11|35256049|35256221|MIR3:MIR:SINE|294|-	4695	653	2797	3318	2799.02	459	2121	811	4537	3770	2145	1484	310	1335	1017	1350	1023	1318	1230	1129	1175	1379	1057	997	1176	1200	1215	570	875.91	1161	967	1625	887	1234	159	98	501	374	1286	390	3222	978	727	1181	6314	1745.01	1537	757	542
chr11|35258659|35258965|AluSc8:Alu:SINE|98|+	3366.57	745	2207.29	3381.3	1687	706.44	3067.59	1757.46	5523.02	5730.28	3145.91	2382.1	741	2042.5	1564	2160	1679.49	1954.1	1853	1962.47	2055.07	1897	1323	1426.15	1848.49	2001.11	1879.01	950.24	1399.51	1842.47	1598	2677	1556.93	1734.67	560.4	898	1033.98	821.98	1810	754.42	2795	1688	916.98	1538	5094	1405	1265.29	1369	1076
chr11|35259497|35259572|MIRb:MIR:SINE|219|-	2218.43	497	1425.71	1971.7	1300	237.56	1067.52	556.54	2333	1904.72	998.08	640	250	563.5	561	736	479.51	578	517	608.53	494.92	582	456	495.13	525.51	541.99	519.99	273	372.49	562.53	434	734	412.99	712	221.6	329	366	329	636	276.58	1840	801	444	787	3608	965	813.71	465	444
chr11|35809241|35809350|MIRc:MIR:SINE|340|-	348	174	233	292	127	65	219	160	227	290.92	239	136	114	111	160	99	118	108	102	97.93	122	123	89	66	112	101	134	87	86	116	88	129	108	128	62	35	69	55	100	118	79	103	135	198	203	82	133	97	112
chr11|45213636|45213824|MIRc:MIR:SINE|311|-	17	11	18	12	11	7	23	29	16	41	15	38	13	25	25	18	7	7	13	9	20	14	10	3	18	13	21	2	12	5	15	14	30	6	2	4	14	6	10	9	17	9	7	25	17	3	6	13	6
chr11|45243462|45243579|MER5A:hAT-Charlie:DNA|316|+	155	73	168	153.99	54	54	225	115	182	221	185	165	82	123	162	104	125	111	113	108	150	102	71	48	153	126	113	60	94	66	93	131	157	84	44	4	58	37	98	99	31	26	17	83	21	7	15	42	59
chr11|60890926|60891022|L2:L2:LINE|326|+	181	70	209	190	58	119	483.99	183	245	332	398	257	99	266	218	181	256	256	180	190	299	225	127	76	295	233	227	77	206	159	189	276	270.99	140	71	37	84	67	143	179	29	26	32	79	68	21	47	132	94
chr11|61515985|61516168|MIR:MIR:SINE|220|-	60	16	77	63	54	62	259	130	73	195	246	90	32	117	85	69	88	69	57	62	102	80	45	58	105	108	65	36	59	67	61	100	105	29	26	33	40	21	38	30	37	30	43	67	40	14	39	21	30
chr11|61800187|61800359|AluJb:Alu:SINE|174|-	93	27	111	89	50	44	208	95	246	181	183	68	47	124	102	98	110	113	107	92	175	191	47	35	103	93	67	59	109	125	134.45	116	82	80	45	43	81	85	76	51	83	71	117	81	305	87	106	93	143.9
chr11|64284960|64285124|MIRb:MIR:SINE|302|+	19	11	10	21	10	17	19	15	28	44	46	20	21	19	24	16	25	33	12	15	17	25	20	13	30	19	17	12	13	18	16	25	18	6	8	20	14	8	12	17	22	8	14	30	12	4	10	18	10
chr11|64321600|64321732|MIR:MIR:SINE|288|+	337	82	252	300	174	200	668	421	1055	692	932	781	290	750	877	482	794	766	614.98	562	829	817	251	160	790.87	650	582	259	463.99	466	556	587	642	217	46	48	124	83	254	393	208	163	100	288	376	134	168	292.99	196
chr11|64773369|64773442|MamRTE1:RTE-BovB:LINE|384|-	73	47	34	32	37	11	44	21	22	88	43	10	20	10	8	8	4	17	14	18	11	19	17	22	5	6	6	29	12	11	15	18	8	38	12	8	31	17	22	15	27	34	45	29	69	35	29	39	57
chr11|65442603|65442894|AluSx4:Alu:SINE|93|+	325	415	149	409	703	111	512.56	224.61	2093	384	901.99	54	63	22	68	83	215	402	253	348	194	95.96	88	201	103	146	97	172	51	136	71	94	39	176	334	488	171	232	59	73	1632	914.89	570	538	283	163	402	506	251.99
chr11|65499661|65499925|L1M4c:L1:LINE|313|+	72383	71173.1	30012	73805	64048	15853.1	55445.1	43349.7	50127.1	69610.4	48733	12248	17957	4610.95	5233	11998.2	9123	11703	11066.9	19784	10288	9413.01	20426.2	26421	7741	9678	12015	16753	9346	12631	8265.01	14250	7847	29837.1	53211.1	53164.1	26598.8	32392	20825.1	15856	60866.5	74350	60162	58091.3	79049.9	34141.1	42218.9	25869	48863.8
chr11|66345711|66345954|MIRc:MIR:SINE|220|-	726	317	675	653	305	232	800	249.98	438	554	820.99	457	154	545	416	309	548	434	368	346	472	391.99	234	121	542	486	356	185	317	240	321	480	484	187	64	45	90	81	235	225	177	170	143	332	255	100	146	195	136
chr11|67049064|67049318|L2b:L2:LINE|321|-	67	26	72	82	22	51	184.57	165	127	221	195	106	108	86	119	117	74	74	68	90	112	82	35	37	61	95	84	70	67	79	71	122	94	51	39	29	76	40	65	42	35	42	55	102	58	14	31	40	94
chr11|67418109|67418229|MIR3:MIR:SINE|292|-	11	5	10	9	2	8	46	29	16	77	32	5	11	14	17	7	8	6	11	20	5	17	8	10	13	16	6	30	4	19	10	11	1	11	26	67	27	29	17	14	10	26	34	8	50	26	17	21	46
chr11|67425186|67425325|MIRc:MIR:SINE|364|-	133	20	109	76	8	25	92	89	113	386.99	212	38.89	176	167	286	43	82	87	164	110	99	283	44	73	124	93	42	231	39	174	281	68	18	192	57	187	190	187	165	182	49	131	273	59	361	233	240	100	321
chr11|68083044|68083185|L2c:L2:LINE|308|+	121	29	67	24	12	22	44	42	31	95	35	21	35	8	15	22	6	9	14	18	12	15	21	30	10	9	14	26	6	13	17	27	9	37	21	12	40	28	59	37	28	31	49	23	102	45	31	26	77
chr11|68555425|68555549|MER33:hAT-Charlie:DNA|214|-	48	47	33	42	32	5	46	24	52	40	33	11	31	3	7	6	10	10	15	22	9	12	22	16	5	3	14	30	8	14	5	5	9	26	13	1	15	15	16	20	27	25	26	33	21	13	31	15	18
chr11|72793261|72793497|MIRb:MIR:SINE|301|-	73	38	33	56	42	10	48	42.62	56	83	62	34	17	35	29	18	40	31	28	32	29	19	18	12	32	39	23	12	25	27	24	31	27	15	5	5	10	2	20	15	26	22	21	24	22	7	15	20	14
chr11|73403003|73403109|MIRc:MIR:SINE|210|+	176	85	150	161	92	69	276	193	140	299	199	89	79	116	136	92	99	104	83	88	90	98	47	60	102	92	83	79	66	81	86	131	99	94	45	53	54	70	76	94	96	91	109	110	201	91	97	79	81
chr11|73405462|73405609|MIR3:MIR:SINE|210|+	340	125	245	319	205.93	111	358	239	250	439	351	168	97	161	147	178	177	138	126	140	170	156	104	126	179.9	176	158	109	136	137	144	228	142	135	76	82	109.99	147	100	135	245	192.98	226	273	414	167	203	127	140
chr11|73661922|73662084|L2c:L2:LINE|306|-	2142	796	707	1184	1040	242	774	646	1705.99	1148	858	644	671	745	939	477	592	681	713	654	594	1267	411	529	690	687	429	585	309	810	818	716	397	578	438	710	352	433	694	722	1847	2207	1469	2391	4202	2088	1757	660.08	1149
chr11|7471360|7471672|AluSq:Alu:SINE|93|-	27	6	11	16	4	13	21	11	12	11	21	9	4	10	11	7	3	8	9	4	7	8	11	9	12	14	10	4	12	16	4	9	14	10	6	11	3	6	10	7	7	12	11	16	17	7	11	8	12
chr11|75010271|75010385|L2b:L2:LINE|289|+	34	10	31	31	18	10	40	19	11	46	41	14	3	8	6	11	6	3	6	12	14	10	11	8	11	13	17	11	8	9	7	18	11	6	5	5	10	15	5	4	11	7	19	8	30	9	23	9	11
chr11|75261362|75261565|Charlie15a:hAT-Charlie:DNA|314|-	368	170	247	318	215	129	357	293	432	438	326	136	106	154	151	136	143	126	105	121	163	179	89	125	144	139	148	101	121	112	107	152	157	121	104	179	115	113	116	90.99	292	243	239	589	466	138	200	70	174
chr11|75264714|75264848|MIR3:MIR:SINE|243|-	265	128	209	228	145	104	266	240	275	258	292	95	81	132	113	115	100	102	90	85	142	119	86	80	119	88	109	67	92	86	70	128	132	63	69	138	73	59	73	91	168	129	137	264	334.99	95	96	55	74
chr11|75603720|75603796|L2b:L2:LINE|269|+	29	15	30	24	20	13	47	32	33	66	28	14	19	11	10	23	3	3	11	15	16	13	14	6	12	16	18	9	10	8	8	11	20	9	14	6	13	10	21	18	12	7	9	24	19	6	14	15	12
chr11|77125408|77125579|MIR1_Amn:MIR:SINE|294|+	46	13	32	32	34	23	82	35	41	34	64	26	17	21	12	20	24	27	16	16	19	16	12	13	28	25	31	15	24	18	12	26	22	14	16	18	28	16	17	21	26	14	28	27	35	23	20	13	11
chr11|78217009|78217316|L2c:L2:LINE|362|+	260	115	110	158	149	41	195	130	188	220	225	48	59	106	104	51	89	80	77	72	71	120	52	59	93	90	59	75	42	115	120	61	57	65	36	57	58	75	81	62	244	372.98	311	196	425	225	251	62	88
chr11|8105552|8105631|MIRc:MIR:SINE|291|+	92	32	87	81	36	37	99	39	44	96	79	48	20	42	33	43	37	29	28	28	30	19	23	16	34	37	40	18	37	19	24	54	34	30	11	4	19	16	28	33	36	31	44	59	59	20	21	19	25
chr11|8108694|8108800|L2c:L2:LINE|289|+	32	14	22	27	21	3	15	18	18	29	23	8	8	5	5	15	5	4	16	7	7	6	11	8	12	5	6	8	11	13	4	8	13	12	9	8	11	10	5	18	8	9	21	19	18	7	17	9	13
chr11|8982894|8983038|MIR3:MIR:SINE|276|+	127	52	120	86	19	38	128	74	100	108	135	52	38	64	53	67	45	63	43	43	77	68	23	22	47	53	51	39	44	41	39	79	41	51	16	8	30	29	52	56	14	21	27	32	38	8	16	32	40
chr11|94875480|94875725|MARNA:TcMar-Mariner:DNA|322|-	54	14	51	52	28	13	44	23	41	37	53	19	17	23	25	24	24	28	16	30	40	21	14	10	11	22	23	14	18	22	20	32	34	10	6	7	2	2	17	16	19	28	19	47	51	12	20	23	18
chr11|95132321|95132569|L2c:L2:LINE|385|-	400	124	240	235.97	88	44	185	125	263	265.89	310	138	99	143	252.48	112	151	163.5	105	134	164	260	106	93.96	134	143	118	123.44	125	176	197	149	80	121	44	56	56	94	128	190	96	117	150	132	338	166	160	133	157
chr12|101394834|101395068|MIRc:MIR:SINE|289|+	328.11	104	219	205	70	55	180.53	53.91	72	141	179	81	64	110	94	70	72	73	70	79	82	88.96	74	39	92	80	68	71	78	57	70	102	97	84	21	10	50	30	81	87	46	57	71	66	97	42	62	45	54
chr12|10221503|10221608|L2c:L2:LINE|362|+	31	21	16	32	24	7	26	8	10	26	16	5	8	8	4	4	3	12	9	5	1	2	6	7	4	4	5	8	6	2	3	5	7	7	8	6	4	7	9	5	21	12	15	15	12	6	11	7	14
chr12|108786475|108786570|MER58C:hAT-Charlie:DNA|200|-	37	8	21	31	25	15	34	37	16	42	40	20	12	16	10	14	16	18	10	15	22	14	15	10	17	13	11	14	9	7	11	19	26	10	9	4	10	15	12	9	20	15	19	27	11	4	17	17	13
chr12|109086884|109086966|MIR3:MIR:SINE|223|+	44	18	22	19	28	6	39	13	16	38	31	10	5	15	17	14	12	11	10	15	11	14	9	14	15	16	12	7	8	11	13	14	13	11	6	2	7	8	8	15	7	17	17	22	24	18	17	11	13
chr12|109554393|109554544|MER96B:hAT-Tip100:DNA|258|+	10	7	16	16	16	3	16	9	11	18	23	12	6	4	5	7	6	6	11	7	10	3	4	5	8	12	5	11	1	2	5	7	7	3	4	7	6	3	2	3	5	5	15	12	22	4	12	10	6
chr12|109769967|109770137|MER91B:hAT-Tip100:DNA|175|+	74	27	27	31	14	10	35	35	30	69	33	16	28	39	39	11	15	34	27	24	25	40	26	24	24	14	22	34	12	27	40	23	10	31	30	65	33	41	28	32	37	43	85	89	86	50	50	21	43
chr12|109931393|109931682|MER102a:hAT-Charlie:DNA|268|+	91	59	66	75	52	38	136	114	78	223	148	48	51	44	49	43	30	36	31	31	50	52	38	38	39	55	38	40	54	45	46	48	48	51	53	34	44	37	36	46	50	47	66	75	95	31	46	64	63
chr12|110348584|110348710|FLAM_C:Alu:SINE|167|+	185	59	77	99	95	41	105	69	162	112	113	43	39	37	50	53	61	48	57	44	52	59	36	49	74	42	40	45	36	41	35	51	54	32	59	116	59	50	53	43.96	131	117	78	219	218	44	75	49	57
chr12|112506599|112506946|MLT1H:ERVL-MaLR:LTR|244|-	752	327	355.98	594	328	168.4	639.82	433.75	678.01	738.74	650.82	415.34	345	407.03	477.74	274	404.02	391.49	347.5	349.67	388.71	470.7	245.71	230	383.43	333.43	308	299.14	284.75	361.96	385.74	351.37	366.96	323.53	263	360	235.7	201	310.72	327	501	642	470	544	1050	534	495	345	496.88
chr12|113299141|113299256|Charlie5:hAT-Charlie:DNA|289|+	8	3	6	16	10	7	18	24	18	30	41	11	11	7	4	6	12	10	3	4	11	8	9	6	10	7	8	3	11	5	10	6	10	3	8	20	12	14	10	7	19	10	14	17	16	10	12	14	9
chr12|113391227|113391347|MIRb:MIR:SINE|183|+	101	48	109	108	41	31	96	69.96	86	126.93	128	38	35	37	59	24	36	35	36	41	39	49	21	40	46	23	37	37	38	46	48	31	34	31	23	37	30	27	39	37	16	38	62.94	64	67	30	38	26	42
chr12|116071408|116071582|AluSp:Alu:SINE|115|-	9	11	17	12	5	5	22	6	21	10	10	3	5	2	1	4	1	2	3	4	2	4	4	3	1	3	5	7	3	4	3	1	1	7	6	2	9	7	9	5	5	6	5	5	8	3	9	7	6
chr12|116127705|116128030|L2:L2:LINE|288|+	60	32	26	40	21	18	26	21	29	31	34	4	10	1	2	9	2	5	9	10	6	11	12	17	2	6	9	10	10	7	5	5	2	19	12	15	8	9	8	13	16	21	25	18	23	12	22	9	21
chr12|116852696|116852802|MIRb:MIR:SINE|194|+	57	24	64	56	27	26	84	60	62	77	90	31	15	30	29	31	39	28	26	30	42	37	15	10	29	30	39	26	30	22	37	36	43	40	9	11	27	21	18	22	26	28	22	51	24	10	24	13	18
chr12|119179222|119179304|MIR3:MIR:SINE|244|+	170	79	94	162	334	68	265	156.92	525	219.94	200	117	57	138	127	116	216	202	125	125	173	239	78	73	196	140	116	102	114	167	136	141	94	83	88	81	91	99	99	119	437	294	107	604	291	168	215	195.99	129.98
chr12|120642840|120642930|L2b:L2:LINE|367|-	43	34	40	75	39	36	110	110.82	38	224	135	8	20	7	1	10	8	10	14	24	12	10	20	24	7	9	31	28	17	18	2	26	8	32	34	5	67	41	14	14	47	35	50	32	24	12	52	17	39
chr12|12118132|12118305|Charlie22a:hAT-Charlie:DNA|296|-	136	66	54	65	40	12	47	32	17	48	42	20	19	21	13	23	21	12	20	17	30	27	21	31	23	21	18	23	21	21	17	27	15	22	6	8	9	3	22	22	11	29	56	47	66	30	23	18	27
chr12|123620336|123620468|FLAM_C:Alu:SINE|121|+	23	10	17	14	15	15	34	23	32	38	49	17	8	17	19	8	11	10	7	8	20	9	7	2	11	15	6	5	13	8	12	14	10	10	4	1	12	8	10	14	21	12	21	15	24	8	14	13	18
chr12|123955667|123955782|AluJr:Alu:SINE|209|-	22	29	16	20	28	15	45	24	18	72	58	8	6	2	6	13	3	5	3	8	5	4	12	7	1	6	6	9	4	4	3	8	5	10	15	6	13	12	4	7	27	22	36	8	17	8	22	10	13
chr12|123964435|123964597|L2a:L2:LINE|283|-	45	36	40	55	36	10	50	26	6	42	32	3	6	1	4	15	8	1	2	13	7	2	14	10	6	3	6	9	8	3	2	8	5	14	10	1	3	13	6	10	27	21	22	16	12	9	23	8	15
chr12|124013958|124014362|L2a:L2:LINE|219|-	477.59	205	205	309	147	103	222	191	257	338	312	161	106	189	191	116	125	150	119.15	112	163	203	120	122	146	168	104	120	77	155	134	169.67	135	130	92	57	78	78	136	151	131.54	212	214	133	266	161	221	91	168
chr12|124780216|124780341|MER91A:hAT-Tip100:DNA|320|+	6	8	6	16	23	7	18	19	18	25	30	2	4	4	4	2	9	3	3	1	4	9	5	6	2	5	5	10	2	2	4	5	4	4	15	34	10	9	11	5	25	22	22	22	12	10	13	6	18
chr12|125656270|125656450|Plat_L3:CR1:LINE|354|-	166	65	147	142.86	65	46	227	86	132	185.94	145	98	54	81	87	87	71	66	61	84	88	75	76	37	81	94	85.98	41	55	52	61	111	120	72	28	18	45	39	50	45	57	55	83	67	66	29	47	44	47
chr12|12788406|12788571|MIRb:MIR:SINE|235|+	30	18	221	74	42	37	176	95	48	87	94.86	39	22	35	37	87	70	62	93	54	90	77	89	106	79	50	67	53	67	85	68	74	38	54	91	291	46	47	12	9	143	76	284	115	392	110	99	106	150
chr12|12788575|12788762|MER5A:hAT-Charlie:DNA|227|+	46	26	284	92	47	44	209	159	83	116	128	24	20	51	38	103	97	84	103	58	97	89	90	116	81	73	70	61	91	91	92	81	45	63	125	276	53	69	18	11	147	91	351	106	473	155	116	120	210
chr12|13550001|13550129|MIRc:MIR:SINE|324|+	260	103	207.9	161	71	52	203	77	148	210	160	122	89	67	69	141	67	51	94	105	89	61	93	56	110	106	104	57	68	48	56	154	112	102	36	2	64	63	98	84	29	30	38	75	20	10	34	66	68
chr12|190112|190274|MIR3:MIR:SINE|327|+	14	5	12	9	6	9	24	27	38	36	54	16	11	24	17	12	18	19	5	6	20	21	23	18	21	17	11	10	17	9	11	17	19	4	24	10	6	7	19	9	12	15	33	23	35	14	12	12	15
chr12|23528525|23528698|MER5A:hAT-Charlie:DNA|289|-	37	6	24	26	8	8	11	15	16	26	25	14	4	15	6	18	8	10	11	9	12	9	15	4	15	7	8	6	12	8	9	13	5	8	3	4	8	5	8	11	5	2	9	12	18	6	14	16	13
chr12|23531074|23531168|MIR1_Amn:MIR:SINE|330|-	48	15	23	25	10	5	10	16	5	10	12	9	10	8	7	6	7	14	4	2	9	6	9	8	9	8	10	5	7	9	7	17	6	2	5	5	3	6	7	6	7	2	11	2	12	10	6	12	8
chr12|27799571|27799676|L2b:L2:LINE|245|-	126	58	72	112	51	22	100	28	51	96	92	37	28	48	28	40	51	38	39	46	40	52	26	24	38	39	42	32	26	22	35	45	35	44	18	9	23	14	45	43	23	30	28	43	46	17	33	32	31
chr12|27801558|27801735|MER117:hAT-Charlie:DNA|318|-	167	57	124	133	61	36	164	45	106	145	152	77	53	75	96	73	86	71	62	86	98	106	46	34	79	100	76	46	54	63	71	81	73	61	17	17	28	35	68	73	37	47	49	68	74	44	52	48	37
chr12|282193|282293|FLAM_A:Alu:SINE|230|-	21	27	12	16	19	10	29	14	15	39	26	16	13	11	9	12	7	10	9	12	9	6	15	9	11	10	9	14	13	5	8	20	13	12	9	10	9	12	10	17	18	16	14	13	19	11	9	10	22
chr12|282363|282485|Tigger12c:TcMar-Tigger:DNA|197|+	61	39	25	35	44	7	45	20	22	51	43	22	19	12	20	17	10	13	12	20	20	14	24	12	14	20	15	18	24	18	8	23	15	24	10	5	9	12	12	22	19	10	31	26	29	15	19	13	29
chr12|31447606|31447734|X9_LINE:L1:LINE|302|+	141	71	86.97	150	99	40	160	88	131	161	160	91	58	73	93	93	69	85	74	72	89	74	50	47	79	83	78	50	53	48	58	101	84	64	30	13	38	26	51	72	74	59	56	116	99	47	52	46	64
chr12|32707667|32707981|AluJb:Alu:SINE|172|+	12	9	22	17	8	12	37	20	19	49	43	7	3	2	2	2	10	5	2	17	10	6	7	9	1	7	5	11	4	3	4	9	1	13	11	2	14	6	12	11	9	12	15	17	10	3	9	6	18
chr12|32744431|32744730|AluSp:Alu:SINE|74|+	233.93	75	226.98	242	75	72	324	213	322	330.85	470	217	154.97	211	212	163	224	210	164	217	229	205	110	89	213	186	192	125	153	162	171	245	167	165.88	95.93	23	111	120	188.96	214	54	53	94	52	117	49	95	149	196
chr12|4304530|4304620|OldhAT1:hAT-Ac:DNA|291|-	173	84	147	155	100	50	191	85.97	225	177	225	94	39	98	106	92	88	91	61	59	83	79	47	42	96	117	81	52	52	51	49	95	97	58	29	37	42	35	65	66	68	74	80	113	104	52	69	65	64
chr12|46185122|46185283|MER5A:hAT-Charlie:DNA|175|-	248	122	162	234	129	58	243	196	234	301	262	202	139	165	186	165	169	177	110	174	205	200	79	83	127	116	159	108	115	125	119	169	142	120	53	78	76	67	107	137	67	95	79	148	167	106	91	89	144
chr12|46185953|46186190|Tigger16b:TcMar-Tigger:DNA|284|+	286	180	221	314	130	51	237	107	144	285.95	250	160	102	146	144	134	164	170	116	124	172	167	78	58	152	135	137	109	85	116	97	146	138	139	49	39	56	56	90	134	70	114	92	148	148	99	126	93	105
chr12|46369672|46369782|Charlie24:hAT-Charlie:DNA|227|+	61	66	24	28	28	2	12	12	21	22	35	9	12	7	4	7	13	10	18	12	17	11	18	12	15	17	14	4	6	8	9	10	10	14	8	8	6	8	16	16	24	31	23	22	22	13	14	20	16
chr12|4813213|4813345|MIR1_Amn:MIR:SINE|256|+	57	20	32	30	32	20	36	20	32	45	55	19	9	22	18	16	30	15	11	16	16	19	13	13	34	20	18	10	9	10	14	24	25	7	8	9	14	13	15	15	27	13	26	21	49	12	29	15	19
chr12|48340644|48340783|Charlie4z:hAT-Charlie:DNA|309|+	83	27	32	36	30	11	50	29	35	76	53	33	23	24	29	25	18	17	16	20	33	19	17	16	26	16	24	17	22	15	23	26	16	26	9	11	12	14	17	22	30	22	22	39	60	30	16	16	29
chr12|48996101|48996278|MIR3:MIR:SINE|269|-	544	100	503	314	218	244.99	598.95	202.92	747	444	529.45	411.99	90	322	210	286	221	181	215	188.46	284	166	103	69	345	368	238.41	78	181	110	187.48	427	538.44	99	59	11	134	91.94	127	116	249	122	95	425	151	30	54	84	81
chr12|49896418|49896641|MIRb:MIR:SINE|282|+	21	32	16	29	49	10	22	32	19	37	34	1	2	1	1	2	1	5	2	6	1	3	5	9	4	6	6	6	1	12	2	2	3	5	8	16	5	8	8	4	64	54	35	31	20	3	25	5	3
chr12|51094451|51094687|MIR:MIR:SINE|288|+	110	26	68	63	31	21	85	44	53	106	69	44	26	49	49	31	26	35	29	27	35	46	30	14	36	38	23	26	36	35	40	41	25	41	17	12	32	30	34	45	43	37	37	50	108	30	34	27	29
chr12|51508198|51508303|Plat_L3:CR1:LINE|305|+	143	73	102	178	57	29	120	107	94	154	155	49	60	51	54	69	46	51	31	72	51	56	46	51	58	54	50	36	32	37	37	57	42	79	38	27	42	27	60	77	25	29	65	39	85	49	43	54	70
chr12|53512860|53512987|MER5A:hAT-Charlie:DNA|142|-	83	29	31	44	35	11	42	16	45	43.94	36	17	10	10	16	16	17	9	22	13	19	17	16	14	20	23	12	18	17	21	20	21	17	21	17	31	14	19	24	13	38	39	38	52	77	28	28	13	21
chr12|54232405|54232551|MIR:MIR:SINE|107|-	320	112	165	209	112.95	60	205.97	119	177	241	152	133	62	90	121	90	91	77	71	73.98	109	103	60	67	99	105	96	85	72	90	78	140	89	79	34	62	26	42	78	99	127	103	148	208	277	101	114	59	90
chr12|54236298|54236383|L2c:L2:LINE|271|+	236	95	121	171.99	87	65	193.89	109.98	134	242	173	129	76	110	91	96	84	70	68	73	106	82	57	63	95	106	96	70	79	82	87	91	86	79	18	9	57	44	84	69	37	50	97	70	116	72	76	57	94
chr12|54237909|54238203|AluSc:Alu:SINE|112|+	266	114	182	225	95	58	211.3	111	174	208	204	162	75	175	121	108	106	90	98	97	160	130	73	68	127	125	108	90	78	123	113	179	126	59	26	46	28	26	87	83	64	82	152	146	145	78	108	47	62
chr12|54240395|54240526|AluJr:Alu:SINE|114|-	333	137	191	260.93	110	76	235.7	154	185	320	207	121	90	118	99	112	73	100	94	105	118	121	103	86	80	97	105	90	82	77	83	130	130	124	53	34	90	64	108	78	70	93	170	152	215	134	143	81	110
chr12|54950114|54950247|MIR1_Amn:MIR:SINE|372|-	254.86	120	260.75	446.91	140	73.93	538.39	337.73	222.98	447.85	599.69	439	197	293.99	279	363.9	260.99	301.89	198.95	164	399.99	257	116	96.94	266	276.97	265.96	152	160.96	144	225	340.79	373	125.96	96.94	16	139.95	117.99	121.94	142	45	59	66.9	148	23.82	10	56	162	141.93
chr12|56590324|56590534|MER20:hAT-Charlie:DNA|210|+	39	7	22	32	34	9	27	35	37	46	55	18	15	16	18	8	22	26	24	22	30	16	8	19	16	13	14	8	14	16	10	15	19	26	14	69	9	14	5	11	66	53	54	61	62	23	19	22	18
chr12|67041901|67042291|MSTD:ERVL-MaLR:LTR|204|+	75	28	36	29	32	15	30	20	30	49	15	15	10	1	4	15	2	4	6	4	12	5	10	13	6	10	6	7	5	6	6	6	8	20	14	7	17	19	11	12	15	13	25	20	19	5	17	12	10
chr12|69247911|69248018|MamSINE1:tRNA-RTE:SINE|219|-	32	18	26	31	24	11	16	20	31	34	31	15	10	4	5	11	8	7	17	26.96	5	3	15	15	4	4	11	13	5	8	6	14	2	16	13	1	18	17	12	16	13	14	22	17	8	8	7	16	27
chr12|70327694|70327814|L2a:L2:LINE|150|+	26	21	14	11	14	3	19	4	8	14	4	4	5	1	2	3	3	2	6	5	4	4	6	8	3	1	7	9	4	4	1	3	2	10	8	9	4	3	3	5	20	13	19	17	20	8	7	11	12
chr12|77578177|77578321|MER5A1:hAT-Charlie:DNA|215|+	70	34	48	58	52	14	40	19	30	57	35	10	11	2	1	16	7	3	1	5	10	8	16	28	5	8	11	10	5	6	4	15	6	12	11	6	10	12	13	9	33	29	35	32	56	23	38	5	28
chr12|77578313|77578540|LTR16C:ERVL:LTR|299|+	104	35	70	59	75	17	62	39	38	83	44	15	22	7	9	23	8	1	2	9	11	11	18	25	4	9	16	22	8	4	8	19	11	27	15	2	18	19	16	13	47	39	54	53	79	28	47	11	33
chr12|79068732|79068841|AluJo:Alu:SINE|174|+	58	37	53	50	49	14	68	50	23	81	27	8	16	2	2	10	3	9	5	6	9	5	30	19	7	13	14	14	11	7	3	10	5	28	36	3	14	16	17	10	24	21	31	33	15	3	17	12	25
chr12|79827723|79827844|MIR3:MIR:SINE|374|+	40	38	32	31	31	9	31	12	20	17	21	2	14	1	3	11	4	4	5	7	2	6	7	12	2	6	11	10	7	7	8	4	5	7	6	1	11	2	19	10	10	16	7	17	14	11	18	8	6
chr12|82352419|82352635|LTR86A1:ERVL:LTR|270|-	28	16	13	16	10	4	11	9	6	15	3	1	5	7	1	10	2	8	15	8	6	1	10	7	3	5	6	2	9	9	6	8	10	7	2	2	7	2	9	2	12	21	12	21	16	9	8	4	3
chr12|88199201|88199451|MIR:MIR:SINE|292|+	52	25	19	33	27	13	28	6	7	20	16	14	5	13	7	13	16	9	7	8	9	8	17	13	18	8	12	8	4	8	3	14	8	7	7	3	3	4	6	15	3	5	8	10	8	5	9	6	8
chr12|89593796|89593930|MIR3:MIR:SINE|302|-	55	27	34	53	47	8	41	30	16	46	41	8	13	2	2	15	4	8	6	13	9	5	12	22	4	6	10	14	7	6	7	10	5	10	13	3	11	12	12	13	10	26	26	14	7	8	9	8	22
chr12|89618275|89618470|MIRb:MIR:SINE|376|-	80	39	51	64	46	17	57	48	27	94	46	15	14	4	3	32	1	7	6	19	5	7	29	29	2	3	19	20	11	9	11	22	10	24	7	6	11	9	25	16	23	20	33	16	39	12	26	16	18
chr12|904788|904884|L2a:L2:LINE|269|-	46	41	19	41	45	20	23	23	29	37	31	4	10	2	5	8	4	7	5	8	2	4	15	19	4	4	11	12	5	4	2	7	4	16	18	8	14	15	8	12	21	33	19	41	14	12	13	18	16
chr12|96289927|96290147|MER30:hAT-Charlie:DNA|100|-	42	31	29	27	31	7	21	8	10	30	25	6	6	1	6	11	3	5	13	12	8	9	10	10	7	6	8	12	4	8	6	6	2	10	8	1	9	5	16	13	8	15	16	23	13	7	9	16	12
chr12|98534892|98535122|Charlie10a:hAT-Charlie:DNA|272|-	82	32	21	42	25	13	17	24	9	14	28	21	10	9	6	14	11	8	16	9	12	10	16	9	19	11	13	10	6	10	11	16	11	11	5	1	12	8	16	16	7	10	11	24	10	4	12	10	21
chr13|101847107|101847303|L3b:CR1:LINE|296|+	67	31	41	46	55	9	30	24	18	51	18	11	17	3	3	9	3	3	3	12	4	1	13	17	3	7	7	10	9	3	1	6	8	15	16	2	13	7	10	9	15	24	30	36	12	4	30	15	13
chr13|102028182|102028551|MLT1A0:ERVL-MaLR:LTR|231|+	99	60	61	69	73	22	67	47.73	33	79	53	22	12	1	4	16	5	7	7	19	8	10	29	23	6	11	18	17	8	12	7	9	13	24	22	5	21	7	17	24	31	18	35	35	39	11	35	15	33
chr13|102239388|102239498|MER5A1:hAT-Charlie:DNA|147|-	105	42	46	58	56	17	73	34	17	36	31	12	21	2	2	19	3	7	6	9	9	1	15	25	6	7	22	17	16	11	3	11	9	16	20	4	4	9	16	12	24	19	21	56	12	9	25	14	21
chr13|102357507|102357734|MIR:MIR:SINE|293|+	137	63	84	91	111	44	95	70	27	93	61	18	15	4	3	24	6	10	3	14	7	9	37	30	11	13	25	23	12	10	10	16	15	27	29	1	10	6	26	28	25	41	73	36	38	15	65	15	28
chr13|102376080|102376433|THE1B:ERVL-MaLR:LTR|122|+	201	122	108	143.84	179	49	184.8	113	73	176	130	28	26	5	6	31	11	11	23	20	18	12	62	58	16	14	32	29	31	26	15	44	25	38	46	22	38	36	42	27	99	84	135	104	106	23	103	28.95	48
chr13|102384423|102384596|L2b:L2:LINE|429|+	161	95	64	102	86	28	98	58	60	134	69	13	25	3	7	19	6	6	4	17	13	9	45	34	11	13	11	16	20	14	8	31	13	21	25	8	37	35	20	19	35	41	76	50	45	11	50	15	34
chr13|107426068|107426261|L2b:L2:LINE|322|+	91	64	62	35	54.55	17	49	47	50	61	43	13	19	1	3	13	2	6	11	12	4	3	31	28	7	9	18	18	14	10	3	11	8	13	15	12	12	21	18	16	29	27	42	49	42	14	26	12	29
chr13|107838214|107838344|MER5A1:hAT-Charlie:DNA|269|+	56	32	30	44	34	18	61	23	14	83	33	7	10	4	5	10	1	5	8	15	6	5	16	33	8	5	15	16	17	5	2	7	10	25	25	4	19	18	19	9	26	16	30	20	51	17	31	4	26
chr13|109781052|109781201|MER5B:hAT-Charlie:DNA|288|-	35	22	16	37	23	7	27	30	54	39	28	1	10	4	2	6	9	6	7	9	4	5	13	17	5	8	6	8	5	2	4	9	4	7	31	43	11	17	7	3	52	46	50	38	35	20	32	23	6
chr13|110899930|110900051|AluJr:Alu:SINE|182|+	73	38	44	51	32	24	80	47	42	117	75	20	23	10	9	18	12	14	16	21	14	17	29	23	11	13	17	26	10	24	19	19	8	30	26	11	43	58	28	15	32	37	59	21	47	27	38	29	35
chr13|111203941|111204185|L2b:L2:LINE|315|-	23	20	27	39	21	13	54	46	33	59	37	4	6	2	2	7	1	8	7	15	2	7	7	11	3	3	10	10	4	3	2	5	5	7	11	9	18	12	6	4	32	18	17	27	15	7	20	3	11
chr13|111279095|111279226|MER103C:hAT-Charlie:DNA|300|+	69	79	55	55	63	13	63	26	63	69	79	6	15	4	3	13	16	19	21	33	10	23	24	19	8	7	19	34	15	11	14	27	10	21	33	27	19	21	29	8	43	82	56	50	57	29	49	26	37
chr13|111282514|111282670|MER58A:hAT-Charlie:DNA|252|-	80	85	67	84	85	17	73	46	58	76	73	6	21	6	6	18	18	20	22	37	12	12	20	20	9	11	11	31	7	17	14	18	20	33	50.96	18	25	27	33	22	60	69	75	48	37	38	39	37	62
chr13|111285022|111285247|L1PA17:L1:LINE|184|-	32	36	18	51	41	7	27	25	27	37	30	7	16	2	6	7	5	5	10	21	3	8	13	14	3	5	6	17	7	3	3	9	4	8	14	11	16	13	14	9	31	39	40	20	26	25	30	21	19
chr13|112109254|112109573|MER33:hAT-Charlie:DNA|280|+	54	24	37	26	27	24	74	36	81	62	44	38	14	39	39	39	38	12	17	30	45	26	15	9	42	38	18	16	9	19	26	62.88	52	18	6	17	12	8	30	20	35	14	23	21	46	9	15	12	22
chr13|19697155|19697328|MER5A:hAT-Charlie:DNA|218|+	50	23	52	27	26	6	38	27	27	50	37	10	15	1	5	12	2	8	7	13	6	6	14	11	5	2	15	14	17	9	11	5	4	27	10	4	6	8	13	8	19	18	31	27	31	13	18	14	25
chr13|20702937|20703058|L3:CR1:LINE|317|-	140	31	69	127	43	35	134	91	97	144	123	92	43	122	84	77	53	52	75	68	85	90	46	49	84	92	68	47	49	56	64	118	110	24	15	42	25	27	63	50	135	89	56	89	206	72	46	45	41
chr13|20783191|20783334|MER5A:hAT-Charlie:DNA|282|-	56	22	36	23	30	13	23	24	29	40	38	18	13	15	14	13	18	14	10	15	22	12	10	5	13	6	13	12	9	6	13	12	11	17	14	4	16	13	16	14	21	24	18	14	41	10	20	13	17
chr13|21148208|21148346|MIR:MIR:SINE|248|+	251	92	102	198	96	36	181	82	197	202	174	113	97	124	116	77	98	77	122	111	92	136	71	54	132	106	82	79	64	97	105	93	91	82	20	14	34	34	92	110	121	185	139	135	269	166	177	78	68
chr13|24298816|24299096|L3:CR1:LINE|314|-	3	7	8	10	10	2	3	12	24	15	15	3	7	1	8	2	6	7	2	12	4	7	2	4	5	6	2	8	4	1	6	4	3	7	19	15	7	16	5	5	29	16	24	7	35	26	4	15	12
chr13|32535570|32535702|FLAM_C:Alu:SINE|174|-	30	20	33	27	27	12	66.72	32	28	57.94	78	13	15	5	7	11	17	10	13	14	11	14	15	14	2	11	13	12	7	14	21	7	11	17	4	1	20	11	21	11	20	13	34	16	18	18	28	8	20
chr13|33275388|33275615|MIRb:MIR:SINE|289|-	43	36	16	15	23	4	16	6	9	19	19	5	10	2	1	3	10	6	9	4	2	7	9	12	3	3	1	4	3	4	1	2	1	10	4	7	5	5	11	6	35	34	30.79	26	34	25	19	4	18
chr13|35773606|35773823|UCON8:DNA:DNA|299|-	597	271	593	731	229	162	519	395	439	785	619	363	399	376	573	255	331	384	316	393	475.99	448	208	179	335	282	305	315	272	305	361	287	268	441	141	53	215	190	281	408.96	99	146	138	291	114	69	188	276	281
chr13|36828147|36828243|MER20:hAT-Charlie:DNA|302|+	25	19	18	16	18	7	24	16	20	36	26	8	7	7	19	7	7	12	3	11	12	11	8	9	8	4	9	5	8	8	11	9	8	15	2	7	4	5	11	15	9	6	5	11	16	12	15	5	15
chr13|42273745|42273820|L3:CR1:LINE|274|-	27	13	13	18	15	2	25.87	9	6	16	19	6	6	3	1	3	1	1	2	6	1	4	9	4	2	6	4	3	5	1	2	1	1	4	8	2	9	7	3	2	6	16	16	7	11	3	11	5	2
chr13|45955546|45955642|X6A_LINE:CR1:LINE|351|+	78	34	43	60	14	11	59	31	10	56	15	36	24	29	27	23	12	14	20	21	20	27	13	14	16	29	24	24	13	18	20	26	15	28	2	5	16	15	31	36	8	19	34	16	57	28	38	17	30
chr13|48236381|48236519|MIR3:MIR:SINE|281|+	61	34	24	27	33	6	22	9	7	32	24	7	3	8	1	9	2	6	10	13	4	8	14	7	4	9	6	7	3	9	7	8	5	11	8	1	12	13	10	10	27	11	23	19	14	15	25.85	5	17
chr13|51267933|51268228|MLT1O:ERVL-MaLR:LTR|213|+	35	22	26	26	5	5	25	12	16	36	20	6	24	8	11	8	9	7	11	16	5	13	4	14	4	6	8	28	5	10	20	5	4	14	9	13	18	15	18	16	8	27	39	20	54	31	38	23	32
chr13|66460637|66460726|MIRc:MIR:SINE|259|-	50	20	37	23	33	2	12	7	20	27	12	6	6	3	3	8	4	3	8	7	5	5	11	3	1	2	8	8	3	1	9	6	3	16	13	2	6	7	12	13	19	14	31	12	27	19	25	13	16
chr13|66491949|66492118|MLT1K:ERVL-MaLR:LTR|225|+	103	46	54	68	49	16	49	28	33	102	41	7	22	6	8	7	4	10	13	18	2	10	12	23	10	6	8	17	2	12	11	9	2	41	20	5	29	30	36	20	41	49	55	35	71	41	41	20	32
chr13|66537443|66537692|L2a:L2:LINE|342|-	161	78	87	97	70	18	41	42	33	70	49	8	18	7	9	22	5	9	18	27	2	13	30	17	6	5	15	27	9	7	16	7	9	29	21	5	25	17	32	28	65	64	77	54	80.88	68	54	22	51
chr13|66628526|66628665|AluJo:Alu:SINE|187|-	42	17	32	26	28	7	37	16	9	62	25	7	13	3	2	2	2	6	4	9	2	11	8	13	9	10	11	13	1	8	3	8	3	14	14	5	13	11	16	5	18	38	33	17	28	24	16	8	25
chr13|66798817|66799118|AluSz:Alu:SINE|146|-	111	45	68	91	70	32	104	79	110	135	67	21	25	10	19	11	7	11	13	13	10	21	33	41	12	11	22	48	13	28	17	16	10	47	67	40	47	46	45	38	94	120	98	62	144	81	91	36	65
chr13|66811921|66812122|L1PB1:L1:LINE|196|-	48	37	39	44	27	12	34	14	20	45	24	4	7	5	2	3	3	2	4	7	4	4	6	15	4	6	9	22	2	8	1	4	2	15	13	2	13	12	11	7	17	26	30	14	30	15	21	10	8
chr13|66908053|66908339|L2:L2:LINE|325|+	178	107	125	153	130	22	106	64.88	94	159	73	25	30	10	19	24	18	18	26	36	10	28	41	44	12	10	24	41	9	23	30	25	13	56	61	23	42	57	51	42	126	139	125	127	157	76	93	47	56
chr13|66915981|66916068|MIR3:MIR:SINE|264|-	71	39	48	47	44	2	24	22	11	39	26	10	13	2	2	9	7	3	3	6	5	6	11	11	4	2	9	20	8	3	6	4	3	26	14	2	12	11	8	13	28	47	31	34	49	25	36	17	15
chr13|66951467|66951534|MER126:DNA:DNA|269|-	48	20	39	23	42	4	18	16	11	27	15	7	7	2	2	2	5	3	2	10	3	4	5	6	3	2	5	12	2	5	6	2	3	18	11	3	6	6	10	4	26	22	37	4	40	19	27	15	11
chr13|66953336|66953415|L2a:L2:LINE|279|+	55	34	31	32	37	9	31	20	18	51	29	7	10	4	3	6	3	5	5	10	3	8	12	18	4	5	6	14	2	6	5	9	4	13	20	9	11.88	19	17	8	35	48	34	22	39	28	25	19	22
chr13|66985990|66986360|THE1C:ERVL-MaLR:LTR|101|-	221	92	140	172	75	34	142.93	59	98	151	100	26	32	12	22	32	11	21	25	31	14	35	44	34	16	21	34	60	16	25	38	42	20	52	35	12	39	32	54	49	88	89	97	71	136	76	80	60	74.75
chr13|67010075|67010306|MIR:MIR:SINE|273|-	223	106	105	104	115	19	93	36	50	90.64	63	15	34	5	15	14	13	12	13	15	9	24	54	36	10	14	15	56	10	24	21	18	15	34	39	14	14	16	37	27	94	120	127	79	147	77	82	28	52
chr13|67014384|67014507|L2:L2:LINE|425|+	136	103	93	115	84	27	135	63	78	131	92.87	7	26	2	11	15	3	10	13	21	8	27	37	50	15	12	20	44	13	18	19	19	7	49	34	19	44	49	52	28	78	118	113	42	116	70	78	30	38
chr13|67048709|67048840|L2b:L2:LINE|264|+	113	60	78	81	74	21	73	46	72	101	65	22	17	10	9	17	10	6	4	23	13	28	37	40	7	7	23	44	10	22	17	17	8	33	41	37	26	33	39	25	110	104	76	69	122	75	77	36	67
chr13|67093175|67093457|AluSq2:Alu:SINE|128|+	107	65	96	103	70	27	114	75	75	140	66	21	18	12	7	22	13	14	12	16	8	20	37	29	12	15	27	36	14	24	15	26	15	41	54	22	41	32	37	30	97	83	122	50	130	59	92	38	61
chr13|67136021|67136385|Tigger3a:TcMar-Tigger:DNA|161|+	372	186	182	195	191	38	154	80	109	241	113	32	51	19	23	46	18	20	23	34	21	49	74	63	25	39	42	63	23	35	47	43	22	92	78	34	41	56	99	48	202	239	167	155	332	156	174	68	109
chr13|67153167|67153468|AluJo:Alu:SINE|189|-	129	71	89	85	76	60.66	172.8	93	125	255.71	147	19	48	13	16	33	15	20	14	33	22	35	58	74	18	18	36	76	16	28	36	40	23	83	92	80	91	75	65	40	115	103	137	57	190	78	96	80	68
chr13|67200343|67200500|MamRep605:LTR?:LTR?|338|-	149	70	81	67	64	24	58	22	22	70	52	17	26	13	9	24	16	9	2	20	12	33	29	10	17	11	31	27	15	12	19	13	11	28	12	1	13	15	35	32	40	74	67	41	60	48	57	34	48
chr13|67207292|67207537|MIR:MIR:SINE|286|+	695	430	337	383	334	72	242	140	181	390	201	142	116	80	99	97	78	74	110	113	71	136	131	109	96	91	110.72	116	76	103	152	119	59	250	110	24	133	154	214	165	206.79	271	361	238	470	242	280	166	315
chr13|67221915|67222073|MER5A:hAT-Charlie:DNA|215|+	442	315	236	226	286	53	252	140	221	369	179	91	96	78	135	82	87	60	78	92	65	121	117	105	102	95	91	108	65	110	117	91	49	124	80	64	90	84	134	119	286	322	203	276	401	187	213	143	201
chr13|72752918|72753131|MIRb:MIR:SINE|308|+	15	7	17	19	12	8	14	12	6	22	11	4	1	6	4	7	6	7	3	7	8	8	2	1	4	5	4	6	5	5	4	10	4	7	7	1	7	3	7	2	5	10	15	9	11	6	12	5	6
chr13|79354957|79355171|MIR:MIR:SINE|330|-	68	31	59	59	36	9	57	23	32	67	76	8	20	3	3	12	3	13	6	19	9	13	19	16	7	8	13	18	6	7	6	15	10	20	8	9	16	12	17	12	24	21	47	26	31	23	28	14	23
chr13|83679638|83679818|L2b:L2:LINE|306|-	58	15	23	33	17	7	14	5	10	31	27	4	8	4	4	7	3	3	3	5	1	7	7	14	5	5	11	7	3	4	9	12	1	13	15	3	17	7	5	9	11	14	46	9	32	10	24	2	19
chr13|95581604|95581719|FLAM_A:Alu:SINE|191|-	87	48	78	65	43	27	99	44	91	85	84	35	14	33	24	21	32	31	19	32	24	23	27	28	20	29	23	16	24	17	18	30	28	33	18	10	25	24	19	21	60	28	43	43	51	22	21	21	27
chr13|95596608|95596724|MIR3:MIR:SINE|296|+	62	14	34	54	38	10	45	26	33	53	42	8	17	2	4	5	6	11	5	22	8	5	19	14	6	7	14	14	9	9	5	9	4	12	6	5	9	13	8	4	34	35	33	27	26	4	17	10	15
chr13|95643484|95643613|MIRb:MIR:SINE|328|+	27	17	14	27	17	13	21	34	18	41	19	11	9	2	2	7	2	6	10	8	7	3	8	8	2	4	14	12	13	7	3	13	4	7	9	4	7	8	4	9	16	8	12	14	6	4	15	5	12
chr13|97391416|97391495|Penelope1_Vert:Penelope:LINE|171|-	263	136	119	175	119	63	166	131	145	281	172	113	76	84	136	80	100	134	99	103	114	112	70	56	121	91	102	66	80	87	110	100	72.96	97	48	32	65	61	81	102	65	91	94.98	111	89	39	75	93.95	121
chr14|100849279|100849392|L1ME5:L1:LINE|274|+	822	385	644	639	636	321	742	729.06	465	965	562	82	136	23	32	162	33	32	63	147	69	54	206	229	40	58	131	127	84	66	34	142	66	212	318	46	414	328	203	132	389	333	396	353	276	96	337	127	253
chr14|100860811|100861006|MIRb:MIR:SINE|259|+	281.58	126	458	450	346	822.51	2513.44	2372.55	1868.15	2806.39	2438.79	139.81	139.83	83.85	59	179	113	134.75	162.79	297.77	194.85	114	223.1	298.91	203.37	185.76	334.74	236.91	222.89	188.9	100.8	323.81	238.23	268	396.81	203	714.94	394.32	249.92	179.46	625	243.85	534	326.69	443	112.87	317.82	214.87	367.82
chr14|102083055|102083143|L1M4c:L1:LINE|264|-	4359	2635	1693	2202	2942	566	1429.99	1298	3540.88	1574	1886	1053	884	1037	1175	948	1129	1236.98	951	941	966	1206.97	1103	808.96	1363	1126	981	728	810	835	796	877	795	996	835.17	189	720	625	880	1165	3045.93	2763.89	577	4653.82	1154	570	1007.85	1461.01	1156
chr14|102506544|102506686|L2b:L2:LINE|277|+	44	16	17	34	40	18	27	48	33	59	36	21	24	14	18	25	20	21	16	23	26	20	17	23	13	22	17	10	17	13	21	39	24	12	22	39	14	21	12	9	40	24	22	72	38	19	14	14	39
chr14|103684918|103685042|MIRc:MIR:SINE|306|-	67	56	38	56	37	15	63	58	78	98	65	13	32	12	18	21	9	15	19	43	24	22	25	33	13	15	32	30	18	27	19	21	16	28	36	37	38	35	33	31	57	51	73	65	73	25	39	46	52
chr14|21089834|21089990|MER5A:hAT-Charlie:DNA|245|+	17	8	12	7	7	2	17	13	12	14	15	5	7	4	3	5	3	9	2	4	17	9	7	7	5	7	5	4	3	6	9	1	7	6	10	13	4	6	8	5	4	10	9	15	30	11	7	6	6
chr14|21203851|21204211|THE1C:ERVL-MaLR:LTR|164|-	396	204.86	268	385	230	144	451.61	277	418	548.47	392	236	145	202.55	208	174	187	202	166	189	246	199	131	130	189	203.69	181	153	143	170	151	223.99	203	167	74	44	172	109	181	161	160	296	203	299	327	156	227.91	151	155
chr14|21209128|21209276|MER2:TcMar-Tigger:DNA|169|+	227	96	125	134	69	35	118	17	71	109	88	48	38	51	54	54	54	39	52	54	44	59	44	37	49	66	36	36	34	41	37	47	44	50	13	14	22	26	51.98	46	61	61	83	60	106	55	70	43	32
chr14|22611474|22611629|MIR3:MIR:SINE|236|-	44	17	11	28	57	15	34	41	70	42	57	20	13	21	11	14	39	38	15	25	30	32	21	15	26	22	17	14	19	23	24	18	23	16.87	8	41	13	20	12	23	73	66	31	64	79	35	34	35	30
chr14|23310711|23310927|Charlie15a:hAT-Charlie:DNA|266|+	353	136	262	375	198	136	553	297.98	364	435.99	502	266	136	308	244	214	254	227	217	181	314	285	129	111	287	257	210	126	198	206	219	261	213	132	68	116	100	69	148	158	159	189	158	288	368	141	164	130	180
chr14|32086209|32086568|L2:L2:LINE|281|-	58	56	27	31	64	9	30	14	33	37	26	3	4	2	3	4	6	5	4	7	9	7	12	7	6	6	9	14	10	8	6	5	5	16	15	12	17	16	15	6	42	77	23	58	23	18	25	8	15
chr14|32154700|32154770|Penelope1_Vert:Penelope:LINE|231|+	508	193	167	287	256	41	177	101	225	247	182	115	78	105	99	82	96	86	102	91	120	122.99	99	78	93	79	88	66	84	83	87	123	89	103	47	33	60	51	92	94	180	160	142	173	324	144	135	71	85
chr14|32831511|32831619|L2a:L2:LINE|287|-	124	56	81	115.94	21	26	70	54	72	89	71	42	36	39	42	27	23	27	23	49	35	34	34	30	39	18	30	28	29	27	22	21	23	49	14	5	37	34	41	43	17	21	35	38	18	9	25	34	23
chr14|33064653|33064804|L1ME4a:L1:LINE|280|-	35	18	25	22	13	6	22	4	25	32	22	4	2	2	2	1	1	1	1	9	3	2	6	5	5	5	9	7	4	7	10	4	6	5	2	1	7	8	9	7	6	8	21	13	34	17	13	7	19
chr14|33192077|33192287|MIRb:MIR:SINE|296|+	38	20	14	20	10	4	20	6	20	22	15	2	5	1	2	4	2	2	4	5	3	5	9	4	4	4	4	5	1	2	5	3	2	9	6	3	9	6	8	4	16	17	24	10	20	7	18	9	14
chr14|33227412|33227768|MLT1A0:ERVL-MaLR:LTR|232|-	73	21	32	38	32	9	37	11	35	47	23	8	5	4	9	20	4	4	11	11	5	11	21	12	2	13	8	13	4	11	7	6	12	22	10	14	15	6	14	16	36	25	24	35	87	39	35	13	18
chr14|47664499|47664646|MIR1_Amn:MIR:SINE|318|-	52	23	23	31	14	4	32	21	18	41	25	3	11	1	2	6	3	1	5	9	4	2	6	9	3	2	3	5	4	6	3	4	5	14	9	4	15	12	8	9	16	14	24	20	14	2	17	4	7
chr14|50721604|50721886|L3:CR1:LINE|288|+	207	91	99	117	100	32	126	59	77	119	82	62	62	28	28	48	36	47	51	58	42	39	41	47	30	53	40	46	32	44	46	54	47	47	25	24	21	31	52	51	85	75	93	123	125	59	72	36	69
chr14|50979625|50979834|MER106B:hAT-Charlie:DNA|207|-	23	18	25	18	17	9	23	17	17	42	22	6	8	1	1	4	3	5	5	4	3	5	7	7	4	3	2	4	4	5	1	6	7	7	4	1	5	4	4	2	4	2	13	5	13	14	2	6	6
chr14|50981327|50981501|MIRb:MIR:SINE|291|-	28	25	32	27	14	7	17	16	9	34	20	2	10	2	1	3	3	5	3	8	4	3	8	6	2	6	6	7	5	2	4	7	5	5	4	3	6	5	14	6	9	7	20	8	21	6	11	7	17
chr14|50988901|50989208|L3:CR1:LINE|319|-	284	164	207	197	204	101	354.09	242	195	452	282	49	66	14	23	57	30	21	33	53	27	27	106	102	32	47	65	57	46	46	30	72.92	56	117	105	44	106	109	96	57	183	121	156	140	193	64	133	37	163.69
chr14|50990006|50990316|AluJr:Alu:SINE|174|-	141	100	148	121	111	92	351	217	148	409	239.64	31	36	17	14	47	13	25	29	40	28	31	63	84	33	26	55	53	40	24	16	47	53	81	72	23	138	87	71	44	106	75	138	80	156	50	112	51	111
chr14|51084784|51085177|Tigger19b:TcMar-Tigger:DNA|351|-	87	39	59	44	33	12	58	39	41	48	36	23	18	5	11	15	6	13	18	17	9	9	15	15	10	5	19	19	14	14	8	18	13	45	18	4	16	17	17	11	41	27	37	34	41	17	37	17	42
chr14|51729121|51729296|MER5B:hAT-Charlie:DNA|288|+	45	23	24	18	31	3	21	1	13	9	16	21	9	18	20	7	12	9	8	6	28	10	8	6	14	10	9	9	10	4	8	7	26	4	2	11	6	2	6	8	23	17	10	18	18	8	14	5	9
chr14|53050024|53050283|L2c:L2:LINE|315|-	40	14	32	35	19	4	25	12	18	35	17	9	5	3	2	6	2	6	4	1	8	5	5	9	3	1	8	8	8	8	10	5	2	10	4	1	16	8	14	7	5	6	16	12	14	12	12	10	21
chr14|57204956|57205187|MIRb:MIR:SINE|272|+	88	38	36	48	18	8	50	9	7	24	35	13	6	19	12	15	22	13	9	13	16	20	18	8	10	19	9	13	17	12	7	16	24	12	4	6	5	2	20	16	5	6	28	22	13	11	24	6	7
chr14|57274780|57274879|L3:CR1:LINE|297|-	120	37	73	91	59	22	80	77	85	99	80	35	27	28	32	36	49	33	32	53	35	43	37	29	45	49	42	29	47	30	37	47	29	44	12	13	23	23	42	44	36	34	37	41	52	21	38	38	45
chr14|57289194|57289337|MER117:hAT-Charlie:DNA|331|-	198	108	136	166	127	28	92	73	78	124	115	65	59	64	64	63	57	53	49	59	69	63	57	38	61	58	51	46	53	40	59	59	47	78	22	27	48	28	67	69	46	52	53	113	113	32	60	56	60
chr14|57999209|57999546|L3:CR1:LINE|287|-	179	41	100	139	32	32	88	55	122	102	96	54	23	55	45	55	40	47	38	48	46	52	43	35	48	44	39	38	24	61	31	56	33	63	19	4	34	36	54	46	80	54	41	45	146	41	42	50	27
chr14|59364933|59365055|L2a:L2:LINE|284|+	15	13	6	22	25	1	16	11	11	21	9	3	4	2	2	3	4	3	3	1	1	3	7	7	1	2	4	6	3	1	4	3	1	5	12	5	6	8	3	3	17	8	6	15	10	2	11	8	2
chr14|59370309|59370441|L2a:L2:LINE|190|-	76	35	50	53	35	15	39	26	18	52.87	40	15	13	21	13	27	13	25	17	19	22	19	21	14	18	29	19	18	20	16	22	23	19	19	6	10	16	22	10	24	29	19	22	16	34	11	16	12	18
chr14|62101015|62101231|Charlie15b:hAT-Charlie:DNA|211|+	225	84	138	166	77	52	189	55	62	98	145	88	44	62	41	88	45	44	49	71	71	49	78	47	72	101	56	54	36	44	52	88	99	64	21	5	34	30	73	60	17	27	69	70	38	10	33	28	45
chr14|62104691|62104908|MIR:MIR:SINE|277|+	222	108.02	189	190	85	44	212	78	110	156	175	170	70	109	68	144	97	73	73	93	82	85	84.68	40	95	133	96	52	66	42	101	128	120	69	24	5	39	27	79	91	18	39	40	81	22	8	47	50	47
chr14|62107151|62107446|AluJb:Alu:SINE|169|+	220	90	213.52	230	76	53	223	95	168	218	173	155	70	121	128	152	121	97	101	92.92	113	101	99	60.91	117	154	106	61	80	61	96	151	151	86	38	18	69	55.91	88	69	40	37	47	92	39	11	35	55	61
chr14|62110149|62110334|MIRc:MIR:SINE|371|+	181	77	146.48	160	63	47	167.02	47	44	110	124	104	28	73	62	90	70	55	64	69	66	48	56	36	79	90	65	36	51	34	52.54	107	115	45	9	4	39	12	69	66	13	20	24	29	17	6	24	46	32
chr14|66997083|66997387|AluSz:Alu:SINE|86|+	23	8	25	23.96	15	17	68	33	35	42	67	7	10	2	5	9	4	10	12	28	16	8	5	11	8	4	17	13	14	7	4	14	1	23	14	5	19	15	6	11	7	11	14	6	13	8	10	12	18
chr14|74060169|74060298|AluJo:Alu:SINE|163|-	443	95	161.59	275.67	173.61	83	297.82	155	266	262	247.56	110	53	131.71	113	112.61	118.58	105	95	95.58	131	142.99	71	79.95	125	119	75	85	83	108	82	151	134.81	148	70	51	88	100	136	89	232	148	132	187	357	167.61	150.53	141	163
chr14|76063370|76063712|L1MEc:L1:LINE|328|-	25	15	20	30	23	8	39	27	17	39	23	2	3	1	6	11	4	3	6	4	3	6	7	15	3	1	8	8	3	5	4	6	4	12	10	11	13	2	5	5	11	19	16	8	26	11	15	12	10
chr14|77510480|77510773|AluSx1:Alu:SINE|96|-	201	80	99	109	44	8	73	43	77	106	128	55	41	87	97	39	82	80	68	75	90	105	20	24	65	54	51	42	46	67	99	47	57	58	23	28	33	47	51	73.93	48	72	110	75	101	59	102	73	105
chr14|79010748|79010913|MIRb:MIR:SINE|342|-	106	60	69	73	55	13	65	43	34	76	46	9	24	1	6	7	6	8	12	13	11	5	17	19	5	4	18	15	10	3	5	17	7	26	28	12	25	19	23	16	48	38	64	47	49	10	47	13	29
chr14|85541511|85541646|MIR:MIR:SINE|298|+	162	67	49	72	169	16	65	46	25	75	30	13	15	2	5	11	3	5	5	12	8	7	36	25	6	5	11	16	17	8	2	15	24	20	19	10	23	11	19	13	64	59	45	88	38	11	40	18	25
chr14|85550824|85550925|L3b:CR1:LINE|333|+	113	64	28	48	106	11	28	12	8	48	19	9	3	2	2	9	2	1	7	12	3	2	25	19	4	3	5	8	5	2	6	11	3	8	9	1	10	2	14	22	24	33	17	40	18	4	19	3	12
chr14|85568775|85568895|MIRb:MIR:SINE|350|+	86	30	22	32	85	15	39	23	26	57	16	4	4	2	1	10	2	5	5	5	1	3	10	8	4	4	5	6	4	3	1	6	2	7	10	7	8	12	10	9	64	48	17	38	30	8	25	5	6
chr14|85582440|85582674|MIR:MIR:SINE|302|+	177	87	34	48	138	15	47	34	17	41	29	17	9	1	5	18	8	2	8	8	5	5	28	27	4	8	19	12	14	9	11	14	10	24	18	3	14	10	23	19	40	32	11	72	14	5	26	17	20
chr14|85626237|85626418|MamSINE1:tRNA-RTE:SINE|384|-	319	102	137	187	153	41	162	102.9	117	195	121	110	48	65	77	77	53	41	56	59	76	41	79	52	50	91	69	56	33	38	44	100	95	60	40	28	20	39	70	60	131	116	70	123	158	45	44	50	42
chr14|85638247|85638594|LTR16A:ERVL:LTR|299|+	68	36	22	65	55	8	21	25	45	42	80	7	14	4	11	10	14	13	5	11	15	8	20	25	6	9	11	7	8	5	5	7	3	21	10	6	13	13	9	5	45	35	25	53	22	7	18	29	15
chr14|90405466|90405547|MamSINE1:tRNA-RTE:SINE|270|+	2904	1089	2309	2421	1213	1053	3461	1800.99	1629	3226.97	2911	1753	949	1640	1507	1660	1391	1209	1189	1310	1563	1389	1172.98	825	1714	1789	1345	930	1241	1177	1237	1843	1693.99	1255	467	130	942	823	1181	1413	609	570	644	1142	811	343	670	910	901
chr14|90869046|90869326|AluJr:Alu:SINE|157|-	34	23	17	51	14	13	49	20	27	33	81	35	7	18	18	13	9	17	7	12	19	24	18	19	23	23	10	17	19	11	14	29	9	12	9	5	6	7	9	13	17	14	21	23	15	8	22	13	10
chr14|92495590|92495791|MIRc:MIR:SINE|310|-	45	37	34	27	36	18	64	48	19	87	26	26	7	12	27	29	16	14	16	23	27	16	35	21	21	47	16	17	14	7	24	32	36	21	7	14	6	10	13	15	32	37	25	28	56	33	19	6	20
chr14|94048417|94048614|MIRb:MIR:SINE|290|+	17	8	12	17	14	2	17	13	13	17	8	7	2	11	3	10	5	4	5	3	6	7	8	7	4	8	8	4	7	4	1	5	13	5	2	1	2	4	5	6	4	4	15	14	16	9	11	2	3
chr14|95127373|95127726|Tigger4b:TcMar-Tigger:DNA|151|-	32	20	19	24	15	5	15	14	15	33	25	6	13	2	1	9	8	4	6	12	1	9	6	6	4	6	13	18	2	8	4	3	7	22	4	4	13	10	13	13	4	7	17	16	15	11	21	9	19
chr14|96087499|96087670|MIR3:MIR:SINE|294|-	269	93	200	268.91	212	128	478	322.39	264	447	339	218	84	189	165	163	143	128	146	147.46	161	112	130	106	200	208	176	85	127	99	174	263	236	94	74	67	117	67	144	108	183	98	112	215	211	85	93	81	93
chr14|96089277|96089496|MIRb:MIR:SINE|304|-	344	154	244	267	297	191	687.3	434.02	306	629.93	461.63	278	168	267	226	215	215.61	183	196.62	229.54	288	182	164	142	261.62	265	240.62	132	253	129	260	318.16	338.23	111	121	118	204	108	154	132	294	241	160	393	359	134	172	84	132
chr15|101176590|101176825|AluSx3:Alu:SINE|140|+	52	30	57	34	47	13	56	35	52	57	56	32	17	30	32	17	30	24	44	39	40	31	33	30	31	41	33	20	37	35	32	25	27	30	17	25	26	34	21	14	43	33	68	53	57	17	44	31	29
chr15|24985385|24985613|AluSz6:Alu:SINE|149|-	1254	516.91	889	1111.76	546	388.93	1492.52	888.75	707.68	1850.84	1214.66	469	464	251.77	299	480.8	286	279	304	407.8	410	354.79	437	377	291.56	367.78	439.37	406.99	365	336	322	498.4	370.83	601.33	287	173	544	409	462	491	320	393	437	577	652	232	480	404	560
chr15|24987476|24987621|MER5A:hAT-Charlie:DNA|252|-	1242	494	906	983	420	177	662	235	80	590	520	180	152	107	74	254	107	107	109	195	125	133	208	154	118	143	222	196	157	141	102	208	172	283	93	15	131	127	216	249	80	96	335	161	190	111	262	177	246
chr15|24994372|24994570|MER8:TcMar-Tigger:DNA|293|+	1015	481.16	711.5	971.12	404	229.6	949.56	421	480	1062	717.48	358	302	154.51	250	348	195	199	223	324.99	263.52	251	291.51	245	236.65	279	283.54	251	217.55	219	208	366.67	267	289	153	84	152	154	334	342	181	250	285	352	348	142.99	304	285.29	374
chr15|24995035|24995326|AluSx4:Alu:SINE|82|+	1195	481.84	854.5	1054.79	478	226.4	1053.41	577	435	1292	892.46	413	339	204.49	300	419	205	222	200	393	337.45	279	369.49	272	272.79	318	349.46	313	245.46	286	254	394.33	299	344	201	297	186	188	323	401	446	417	482	602	987.99	346	516.98	267.24	487
chr15|24996994|24997299|AluSq2:Alu:SINE|88|+	1202.98	513	698.99	1059	427	238	1109.98	553.98	692.32	1256.9	898.97	481	477	226	283	454	218	251	242	410	370	314	425.95	352	284	293	315	307	255	270.98	255	435	309	467	330.99	275	334	348	394	501	425	468	346	712	587	195	408	383	615
chr15|25021991|25022161|MER58A:hAT-Charlie:DNA|251|-	830.7	379	584.53	680	287	143	581	249.57	135	581.94	531	234	163	110	132	247	100.59	124	112	197	170	157.64	163	146	141	183	169	163	127	106	115	269	177	209	54	16	67	71	190	266	70	98	185	213	112	38	177	155	181.91
chr15|25027967|25028264|AluSq2:Alu:SINE|91|+	669.98	248	542	792	196	149	672	474	564.99	1175.98	920.5	376	270	241	310	339	207	259	258	310.93	463.94	378	261	220	269.56	324	249.72	225	149	182	271.99	428.32	325	382.81	186	25	218.97	195	274	423	118	138	215	212	134	52	187	313.99	350.99
chr15|25035823|25035937|L1ME3G:L1:LINE|241|+	691.82	269	479	548	156	137.52	573.77	213	40	506.8	465.54	226	164	88	60	219	108	102	112.57	161	125	132	178	130	120.52	149	176	154	164	141	99	203	112.48	168	67	28	46	81	169	229	33	36	226	59	91	45	161	91	199
chr15|25162223|25162324|MER34-int:ERV1:LTR|317|+	175	89	115	145	135	34	90	54	40	121	59	25	28	1	2	33	5	11	23	30	8	7	40	28	9	18	35	14	21	20	10	36	14	34	27	6	22	12	20	28	67	67	73	61	60	14	79	32	37
chr15|25329414|25329514|MIR3:MIR:SINE|330|+	77	61	68	70	63	23	102	72	45	125	61	11	17	1	4	19	3	3	9	20	13	6	22	25	8	12	27	13	14	11	5	22	11	28	17	5	21	18	15	15	39	35	46	43	43	15	42	8	21
chr15|34978746|34979041|MER2B:TcMar-Tigger:DNA|184|-	390	135	183	215	154	44	155	74.94	53	146	129	72	36	49	38	72	72	62	48	59	60	57	64	36	69	97	52	43	48	48	48	78	74.98	64	17	16	41	30	46	63	70	57	92	95	123	45	80	48	56
chr15|36944789|36945053|X2_LINE:CR1:LINE|296|-	29	19	21	20	15	4	18	14	36	22	16	12	5	4	2	6	5	1	5	4	7	7	8	13	1	1	2	6	4	5	1	12	7	15	9	13	8	12	8	4	28	15	19	26	45	17	14	12	13
chr15|41298613|41298908|AluSx1:Alu:SINE|112|+	890.09	442.15	654.68	1100.29	342	257	941.21	656.66	567.93	1190.75	821.84	563.87	429.71	379.59	399.34	529.59	413.85	450.1	327.09	512.8	517.44	421.67	329.41	261.6	416	524.92	374.94	303.05	345.09	422.02	347.85	602.24	400.23	509.31	152	96.41	268	201.96	350.67	577.4	216.17	252.1	250.61	485	377	175.62	243.1	343.34	393.75
chr15|41302213|41302521|AluSc:Alu:SINE|130|+	872	441	520.96	890	411	170	856.78	524	611	1013.57	671	454.25	333	290.1	356.56	399.62	253.93	317	225.14	377.56	351.53	272.54	305	276.97	255.54	375.11	317	209	265	317.99	249.54	370.07	254	343	154.96	135.59	170	159	241	449.98	323	339	250	677	444	170	266	325	438
chr15|41305238|41305496|AluSz6:Alu:SINE|120|-	858	427	652	1027.96	348	259	1125	624	541	1262	769	433	361	252.45	273	398	283.07	299	249	380	309	264	297	267	298	342	331	253	336	312	245	429	273	445	188	67	311.98	236.97	315	400.98	203	238	280	468	281	130	241	277	357
chr15|41481798|41482084|AluSx:Alu:SINE|101|+	141	38	148.95	133	46	52	209	109	139	191	218.99	110	69	150	133	93	111	98	105	97	132	93	60	34	99	123	104	73.96	83	73	102	123	111	62	28	23	42	47.82	73	80	41	34	50	60	107	34	45	52	56
chr15|41900451|41900632|MIR3:MIR:SINE|277|-	20	5	14	5	11	5	28	24	22	34	50	12	14	10	14	14	17	20	31	19	30	26	14	18	24	20	13	11	9	20	10	14	18	16	9	26	8	19	3	16	16	12	9	11	25	17	11	30	18
chr15|42273826|42273946|L3:CR1:LINE|294|+	28	18	8	11	10	10	22	21	27	39	37	7	11	15	8	8	2	10	16	7	7	13	11	9	6	10	4	9	6	8	7	10	12	4	14	10	11	4	13	7	10	13	6	17	25	6	10	10	13
chr15|42743728|42743868|Penelope1_Vert:Penelope:LINE|290|+	215	140	131	191	99	31	103	49	51	106	151	60	49	57	49	71	50	47	32	50	41	36	60	43	43	48	53	40	40	50	45	41	41	46	24	22	20	27	38	61	25	50	48	61	52	28	51	53	73
chr15|43771589|43771747|MER3:hAT-Charlie:DNA|210|+	25	12	19	17	10	3	23	10	5	16	13	11	11	6	4	8	6	9	5	4	8	9	3	4	13	9	9	7	12	9	7	5	10	6	1	1	4	6	10	8	3	4	15	11	6	7	5	4	12
chr15|43871976|43872181|MER58A:hAT-Charlie:DNA|244|+	145	56	51	65	41	19	51	45	76	76	79	30	39	25	49	28	34	44	19	45	38	49	52	29	46	50	25	28	12	45	41	42	23	48	15	9	25	37	42	29	70	74	59	52	66	58	56	32	31
chr15|44101789|44101920|MER5A:hAT-Charlie:DNA|323|+	85	56	35	35	27	2	38	25	24	86	23	3	22	5	4	12	2	1	6	10	5	3	20	18	5	8	9	20	6	10	6	5	5	37	30	32	18	20	31	16	36	50	40	50	61	37	33	31	47
chr15|44413807|44414135|AluSq2:Alu:SINE|98|-	570	192	306	402	294	130.83	429	231	381	401.98	414	291	163	311	219	202	246	242	190	185	308	312	183	157	272	278	236.98	147	215	206	181	249	223	180	122	213	126	113	178	163	288	252	306	344	499	252	252	181	220
chr15|48879668|48879879|Tigger16a:TcMar-Tigger:DNA|222|+	364	74	220	246.95	114	132	380.31	119	47	264	357.99	228	104	270	157	180	222	162	130	204	183	174	118	70	275.99	216	172	139	158	161	162	262	252	183.96	20	2	37	53	141	153	18	25	116	39	42	22	54	85	80
chr15|51720624|51721140|LTR12F:ERV1:LTR|76|+	613	165	426	492	286	141	524	320	587	633	490	394	154	345	313	334	280	250	306	288	345	295	193	154	351	249	295	147	256	246	257	336	306	304	78	27	189	124	272	236	223	99.55	97	210	363	112	154	193.98	191
chr15|51808935|51809047|MamSINE1:tRNA-RTE:SINE|357|+	939	333	609	744	253	141	490.5	230.98	423	600	542	301	244	221	300	265	260	268	240	252	275	234.95	195	167	317	243	273.71	187	194	199	177	259	216	311	87	53	204	174	278	259	183	163	191	225	330	149	201	251	247
chr15|51813619|51813862|MIRc:MIR:SINE|228|+	1593	566	975	1387	606.71	264	1016.15	485.93	672	1148	1019.35	523	338	450	455	467	432.71	387	362	367	432.67	461.66	314.99	269	440	491.7	420	312.65	346	331	388	496.69	416.69	393	135	157	235	164	354	350.73	651	546	376	673	979	314	362	338	268
chr15|52312366|52312657|AluSz6:Alu:SINE|96|-	690	285	534	633.94	184	157.48	593.98	323.27	526	623.56	692.1	376.99	263.98	329.67	409.8	291	287	264	315	280	376	274	240	149	382	292	346	226.97	261	218.99	260	308	330	206.98	91	65	108	111	204	313.99	91	135	180	345.45	189	57	136	225	261
chr15|52486269|52486442|MIRb:MIR:SINE|291|-	40	18	14	23	25	12	25	14	19	28	23	3	5	1	5	3	1	1	2	6	1	6	16	7	5	5	8	12	4	3	1	2	4	19	5	5	10	10	14	13	22	11	20	14	25	9	19	13	25
chr15|52510453|52510811|MER1B:hAT-Charlie:DNA|127|+	39	22	31	27	18	20	32	17	20	53	50	13	11	1	3	10	6	2	9	10	4	8	5	13	4	5	13	10	9	10	4	11	12	16	11	2	7	14	17	15	18	10	22	13	25	12	17	9	16
chr15|58603080|58603273|L1M6:L1:LINE|264|-	22	21	21	15	10	4	22	9	9	19	19	4	6	2	3	6	3	4	3	5	4	7	3	5	3	5	6	10	3	1	6	11	3	10	5	3	10	12	6	9	8	8	19	12	17	9	15	7	10
chr15|60902662|60902816|MER63A:hAT-Blackjack:DNA|253|-	63	41	30	56	33	12	85	37	163	88	47	13	10	5	12	20	12	13	8	15	10	2	21	20	10	6	13	15	10	12	4	8	9	20	25	7	14	6	17	20	44	20	29	31	58	17	23	8	23
chr15|60948533|60948757|MIRc:MIR:SINE|336|-	70	36	35	40	49	10	47	15	17	58	16	4	6	1	1	11	2	3	4	4	6	1	10	20	3	2	9	9	8	2	4	7	4	15	5	9	2	10	16	11	45	33	21	42	43	15	26	3	11
chr15|60974800|60975029|L2c:L2:LINE|342|-	27	11	27	21	24	27	77	82	50	112	42	7	6	1	7	9	2	1	4	8	6	5	8	25	1	4	5	11	4	7	3	6	9	20	16	28	17	10	12	10	77	27	31	41	57	23	24	18	13
chr15|61056170|61056429|MIRb:MIR:SINE|308|-	88	52	44	35	64	22	63	39	42	92	29	7	13	5	2	5	1	3	3	8	9	7	12	24	2	5	12	11	3	13	4	14	5	21	17	15	13	17	20	24	65	37	41	72	74	36	28	18	31
chr15|65517021|65517261|MIRc:MIR:SINE|312|+	9	10	9	16	13	10	17	24	25	35	26	10	6	2	5	3	5	3	9	10	4	5	13	9	1	4	5	5	3	11	6	4	5	11	13	15	6	4	12	13	6	7	8	14	21	1	8	5	20
chr15|65577153|65577426|AluJr:Alu:SINE|147|+	506	163	265	325	279	107	321.97	243.95	701	480	389	344	196	376.79	381	229	295	301	231	248.98	361	344	214.98	176	358	307	226	132	224	216	260	294	243	231	114	77	135	126	196	228	234	187	103	315	431	172	184	196	185
chr15|65891440|65891604|MIR3:MIR:SINE|247|+	92	22	78	91	28	18	109	27	29	72	81	42	23	41	40	27	31	25	25	26	30	32	16	15	30	18	32	24	39	25	25	26	36	29	6	3	8	8	27	27	15	19	31	14	46	15	28	22	16
chr15|71826564|71826647|MamSINE1:tRNA-RTE:SINE|275|-	102	53	73	89	44	33	104	99	79	120	99	58	41	33	44	48	43	57	27	32	63	48	54	38	41	61	54	48	55	54	34	56	51	32	36	23	50	36	37	33	24	33	29	61	40	17	29	54	57
chr15|74046018|74046164|MIR3:MIR:SINE|312|+	12	10	13	18	32	13	20	26	34	35	33	8	2	10	6	10	14	9	10	8	21	11	13	10	25	20	4	4	9	10	7	13	8	8	3	20	11	11	4	8	25	9	11	42	26	13	12	12	10
chr15|75597680|75597811|L2b:L2:LINE|277|+	8	13	8	11	1	7	14	8	13	19	12	4	3	2	5	8	3	4	5	7	3	4	4	7	10	4	7	3	1	2	5	1	4	10	4	9	6	6	3	3	3	3	5	7	15	6	8	7	6
chr15|77474335|77474516|MIR3:MIR:SINE|308|-	37	27	17	22	12	5	23	13	12	28	23	4	4	1	4	6	5	8	5	6	1	4	14	5	4	5	11	8	3	3	1	4	9	9	8	4	7	10	6	5	8	8	17	11	22	6	14	10	17
chr15|77481996|77482127|MIR3:MIR:SINE|270|-	29	10	30	29	16	13	42	33	11	37.99	15	9	17	12	14	4	5	7	15	10	13	11	8	7	5	7	9	9	11	13	5	9	15	9	6	3	8	8	11	10	7	14	12	8	18	12	6	7	13
chr15|80594888|80594961|MIR3:MIR:SINE|266|+	177	42	143	158	143	107	319	207	302	169	211	180	96	138	131	149	136	137	105	134	180	138	91	86	140	159	120	82	123	74	113	174	173	84	77	145	114	72	87	77	197	154	110	284	289	95	95	62	114
chr15|80596071|80596157|L2b:L2:LINE|333|-	333	108	286	325	219	111	491	284	346	204	311.99	230	121	223	212	225	214	166	175	175	311	216	145	117	184	246	200	130	145	131	170	299	283	111	100	142	111	95	154	111	220	189	150	276	361	134	133	105	167
chr15|83489645|83489719|MIR3:MIR:SINE|230|+	23	30	19	28.87	24	6	22	17	15	36	20	1	7	1	1	2	1	3	9	13	1	3	7	8	4	2	9	14	3	3	4	2	2	7	20	7	12	13	14	6	15	39	27	12	12	22	18	9	12
chr15|83586129|83586314|L3:CR1:LINE|345|-	70	38	38	29	28	12	39	18	27	53	59	6	15	4	6	8	10	8	9	22	3	8	14	14	7	4	12	16	8	16	16	10	6	27	20	20	16	17	19	17	31	44	46	36	25	19	32	39	57
chr15|87981217|87981350|MIR3:MIR:SINE|206|+	27	15	14	21	32	17	35	33	29	45	45	11	8	6	3	14	12	15	10	10	15	16	3	10	8	18	10	10	10	9	8	16	13	4	14	3	8	10	11	8	20	22	14	13	32	8	15	14	14
chr15|88015911|88016212|L1ME4a:L1:LINE|269|+	75	31	40	58	48	26	53	32	53	62	60	8	16	2	3	12	2	7	6	12	4	8	18	20	4	8	16	8	15	7	7	16	5	15	20	2	24	8	21	22	51	21	39	19	31	17	40	19	26
chr15|88631436|88631649|MIRb:MIR:SINE|232|+	18	9	10	17	18	6	7	23	17	19	35	18	9	5	7	10	22	13	7	3	9	10	13	13	15	10	9	13	12	13	10	11	12	6	8	21	8	11	4	4	7	12	16	22	21	11	9	14	8
chr15|89397742|89397931|MIR:MIR:SINE|294|-	30	10	32	13	14	18	80	65	23	119	79	20	16	22	21	12	10	9	6	12	15	19	9	15	9	17	19	9	15	11	14	19	23	15	5	6	14	6	10	19	19	14	25	22	26	7	23	4	39
chr15|89901396|89901516|FLAM_C:Alu:SINE|117|+	38	12	35	32	29	18	65	46	48	58	52	30	25	34	25	25	19	19	15	28	31	46	16	12	21	22	16	16	20	19	26	16	29	24	12	33	37	28	19	19	46	46	22	48	79	41	30	23	29
chr15|91928288|91928501|MIRb:MIR:SINE|388|-	23	19	11	12	8	7	19	19	12	48	18	3	5	2	3	1	4	2	5	3	5	2	12	4	3	1	1	9	1	3	5	4	1	7	7	14	13	11	12	5	7	10	22	16	28	11	18	6	6
chr15|98962994|98963120|L3:CR1:LINE|322|+	72	56	60	82	72	19	69	57	25	91	79	24	14	22	22	22	21	24	21	20	28	19	36	35	23	25	19	26	17	16	18	19	16	24	16	16	17	14	28	24	46	59	52	38	38	17	32	24	25
chr15|99633794|99634002|MER58A:hAT-Charlie:DNA|211|+	60	22	33	27	15	17	30	15	13	40	27	12	9	2	8	3	3	7	13	8	7	2	11	9	5	5	16	14	5	8	9	5	5	13	5	2	7	12	15	22	8	15	33	8	34	17	25	14	38
chr15|99705343|99705582|MIRc:MIR:SINE|283|-	66	27	27	41	28	12	14	21	10	44	50	2	14	3	6	5	2	6	9	7	9	3	12	7	5	5	8	14	8	3	11	7	7	28	12	3	8	12	15	12	6	15	25	21	26	12	28	10	19
chr16|10972053|10972298|MER102b:hAT-Charlie:DNA|277|+	22	8	23	20	16	5	31	26	30	41	24	5	5	2	2	5	6	2	7	17	2	2	6	9	6	6	4	11	6	8	4	11	1	9	11	7	10	12	10	7	14	18	12	12	15	3	11	9	21
chr16|11007404|11007613|MIR3:MIR:SINE|243|+	40	20	22	36	25	21	40	43	50	90	47	5	7	1	6	9	7	5	12	19	7	4	8	14	4	6	13	9	1	9	11	15	5	20	31	29	25	20	18	10	61	40	34	15	36	16	31	16	15
chr16|1348866|1348939|MER20:hAT-Charlie:DNA|243|+	103	17	69	22	32	73	178	104	94	49	152	99	28	113	49	74	81	41	64	47	125	85	78	26	106	66	84	30	67	29	66	47	109	31	33	28	58	20	61	29	58	16	38	62	35	20	27	11	35
chr16|14211719|14211936|MIRb:MIR:SINE|300|+	105	92	69	98	128	15	63.54	51	68	69	53	15	22	1	3	12	10	8	17	22	10	10	32	24	7	11	19	20	11	10	4	13	10	16	24	6	21	16	21	14	73	53	47	78	33	11	42	33	22
chr16|14263116|14263267|Tigger14a:TcMar-Tigger:DNA|327|+	513	194	364	449	351	115	438	175	188	321	354	181	91	154	106	123	172	93	95	103	139	88	155	91	156	153	173	78	159	95	110	167	208	87	90	56	81	90	109	89	206	143	168	294	225	67	189	95	118
chr16|2205830|2205972|MIRc:MIR:SINE|288|+	39	7	16	18	7	15	42	30	52	49	38	34	23	27	29	12	21	14	19	17	29	29	9	16	32	27	19	17.84	18	15	24	19	25	15	8	23	17	17	18	19	25	17	14	51	24	9	24	15	13
chr16|2276241|2276330|CR1_Mam:CR1:LINE|315|-	93	26	89	102	37	69	200	178	153	222	236	110	54	86	90	90	90	87	74	75	113	90	59	56	93	79	98	55	75	75	75	99	98	86	43	71	87	65	83	70	53	31	64	80	115	42	67	62	74
chr16|24216784|24216906|MIR3:MIR:SINE|265|-	474	226	436	371	172	162	490	214	385	487	418	373	152	274	223	269	195	122	242	216	301	166	189	113	255	262	257	105	201	133	178	304.97	362	155	135	29	172	127	252	154	62	53	114	235	97	22	72	100	107
chr16|24218019|24218117|L2a:L2:LINE|245|-	316	123	241	187	106	84	268	91	167	211	261	220	75	172	152	158	117	87	118	117	171	119	83	51	148	168	105	57	98	66	121	161	236	74	29	9	56	24	128	100	38	43	52	126	35	20	44	44	32
chr16|24218936|24219054|MIRc:MIR:SINE|357|+	383	169	305	274	189	106	360	169	219	321	274	238	88	165	125	196	119	87	147	117	199	129	136	61	186	158	182	88	135	81	124	184	240	111	88	47	116	77	182	111	85	72	82	261	131	37	84	89	71
chr16|24762652|24762815|MIRb:MIR:SINE|317|-	59	40	57	37	31	22	48	34	40	73	45	8	13	3	5	13	3	5	10	17	10	5	15	11	4	4	15	14	9	14	5	19	5	25	17	2	26	17	15	14	33	21	21	24	39	26	21	20	29
chr16|2766516|2766600|MamRTE1:RTE-BovB:LINE|289|-	168	78	143	199	151	155	473	552	737	721.99	604	124	104	107	129	108	130	139	101	122	164	180	107	142	124	156	142	98	127	136	130	168	171	90	159	516	192	126	91	91	475	276	470	396	480	171	190	114	121
chr16|29858354|29858524|L2a:L2:LINE|231|-	158	49	157	121	84	59	231	118	143	200	243	114	43	123	126	94	131	81	82	84	132	125	50	42	130	98	100	61	83	90	112	107	126	39	18	24	35	39	54	52	75	57	42	120	109	50	65	42	45
chr16|30399452|30399559|FRAM:Alu:SINE|187|+	18	10	16	21	10	4	43	19	18	33	29	25	7	15	31	11	17	16	14	10	16	14	6	3	18	16	8	8	9	9	20	22	29	7	3	12	2	5	9	10	13	3	11	27	15	3	7	9	13
chr16|3318022|3318161|MamRTE1:RTE-BovB:LINE|362|+	55	23	36	50	22	15	58	21	16	45	51	16	12	7	21	17	17	10	13	12	13	23	10	14	20	13	14	14	13	17	18	8	15	17	6	3	11	10	11	20	17	13	22	14	29	16	26	7	27
chr16|4338888|4339017|MIR3:MIR:SINE|341|+	25	10	5	15	16	12	41	56	44	37	48	16	10	14	13	14	17	24	13	25	24	21	16	12	13	10	14	9	23	22	17	19	23	9	9	40	31	16	2	12	27	23	34	30	44	11	13	12	25
chr16|4801042|4801226|MIRb:MIR:SINE|303|-	27	11	15	16	21	26	65	90	41	147	93	9	23	10	14	11	4	10	6	8	8	18	10	29	8	11	13	13	10	12	19	13	12	22	22	56	36	23	13	16	37	16	48	19	43	35	30	15	32
chr16|53948552|53948760|MER102a:hAT-Charlie:DNA|285|-	19	8	15	14	14	3	29	24	12	25	18	3	7	3	1	6	4	1	3	3	4	7	14	3	1	4	7	4	5	4	2	4	4	10	4	4	9	10	10	6	17	6	19	11	13	12	11	3	9
chr16|56288823|56288917|MIR1_Amn:MIR:SINE|362|+	15	9	4	11	15	10	11	21	16	28	9	2	2	2	1	4	1	1	1	4	4	4	4	3	6	5	1	4	1	2	2	2	5	6	14	28	5	9	4	6	26	22	18	12	16	12	20	7	9
chr16|56348834|56349037|L2b:L2:LINE|295|+	14	8	6	16	24	14	50	50	39	53	44	5	6	5	5	4	7	8	7	8	10	3	10	19	6	13	16	17	6	9	13	15	16	6	18	69	25	24	9	5	51	20	24	37	43	17	24	11	9
chr16|56499079|56499245|MER5B:hAT-Charlie:DNA|335|-	45	18	39	50	24	9	34	31	33	51	44	10	16	4	8	15	5	10	6	16	10	13	18	25	4	5	10	19	8	17	10	20	11	30	10	5	14	9	23	13	34	26	34	21	56	32	29	17	34
chr16|57664661|57664895|L2b:L2:LINE|348|-	284	75	203	187	150	121	356	317	484	352	535.99	198	91	202	154	254	214	215	177	153	263	273	107	89	291	232.98	198	116	189	223	101	149	178	108	57	229	121	140	90	56	356	202	266	200	784	278	235	173	179
chr16|6368792|6369033|L1ME3E:L1:LINE|234|+	69	33	43	54	47	23	32	35	24	56	37	8	8	1	3	15	1	1	5	6	5	3	14	14	4	3	11	10	11	7	3	8	4	24	24	1	22	18	16	21	15	13	26	41	17	5	32	5	22
chr16|65028769|65029107|L1MB1:L1:LINE|158|+	24	9	23	7	5	8	17	7	5	16	15	3	5	2	1	3	1	1	3	5	3	3	5	7	6	2	3	3	2	3	1	7	1	5	3	4	4	12	7	3	6	3	15	2	16	13	12	1	8
chr16|66511450|66511672|MIRb:MIR:SINE|301|+	85	32	55	81	55	34	161	95	164	157	130	86	44	68	90	51	42	55	44	52	81	101	52	40	70	69	50	49	54	66	57	75	59	40	28	117	38	45	44	53	121	105	67	117	213	65	64	42	70
chr16|66731585|66731701|L2c:L2:LINE|236|+	34	24	20	23	25	8	49	26	10	63	55	4	9	3	7	3	12	10	4	7	9	11	11	23	8	11	8	8	5	9	9	7	4	10	7	7	6	9	11	10	25	19	49	17	29	30	18	14	19
chr16|67438153|67438223|L2:L2:LINE|286|-	36	15	35	46	27	23	88	52	68	82	58	40	35	40	51	25	28	44	35	26	57	55	25	14	41	29	49	16	23	42	23	31	29	15	15	13	24	12	16	32	20	15	15	57	21	14	20	17	29
chr16|68300121|68300309|MER3:hAT-Charlie:DNA|203|-	115	57	47	53	57	22	63	52	59	81	62	28	26	24	20	22	28	29	14	24	27	21	26	27	36	24	22	25	25	21	12	25	18	34	19	21	31	22	31	33	43	47	53	56	48	23	52	37	29
chr16|69462961|69463087|AluJr:Alu:SINE|127|+	191	73	130	124	129	59	165	93	89	131	251	90	39	107	65	69	116	96	71	67	90	96	64	49	107	90	101	58	67	68	75	79	65	59	17	8	68	50	66	60	29	30	51	46	72	39	78	53	57
chr16|71285175|71285264|AmnSINE1:5S-Deu-L2:SINE|205|-	31	13	13	11	11	3	10	8	10	10	10	11	7	6	8	10	6	10	6	3	11	9	11	5	4	4	6	3	8	9	5	8	5	6	1	4	4	5	6	10	9	10	17	19	22	12	10	5	9
chr16|7293102|7293406|MER2:TcMar-Tigger:DNA|166|+	80	54	72	77	69	22	66	47	41	86	52	11	20	1	6	20	8	6	8	22	6	4	22	20	4	6	18	19	13	7	3	14	11	26	14	5	16	12	35	21	37	51	28	32	26	12	42	15	23
chr16|7335378|7335500|L3:CR1:LINE|246|+	38	18	27	30	32	9	38	37	9	46	20	4	9	2	1	11	2	2	6	7	3	1	11	14	1	1	11	6	10	3	1	10	4	8	9	1	5	8	12	6	24	29	31	17	14	6	15	7	11
chr16|77198982|77199074|MIRb:MIR:SINE|253|+	46	18	29	41	33	10	54	40	40	56	51	15	16	25	33	14	21	22	17	17	20	29	18	10	26	29	13	17	25	13	18	22	19	12	15	17	17	11	13	11	45	24	42	54	70	27	27	14	13
chr16|78809937|78810336|MamGypLTR3a:Gypsy:LTR|349|-	53	23	13	20.84	13	8	21	15	14	38	19	6	12	1	2	2	1	1	3	3	6	4	7	11	3	5	6	13	4	1	1	6	6	6	15	14	4	7	12	7	31	23	31	17	67	46	16	3	10
chr16|83811570|83811643|AmnSINE1:5S-Deu-L2:SINE|233|+	284	69	149	133	81	35	145	61	89	119	155	85	37	124	86	75	124	96	76	66	87	102	59	24	94	118	67	41	57	75	80	112	116	33	8	4	27	23	54	61	48	88	68	84	110	63	67	39	44
chr16|85041270|85041586|L2b:L2:LINE|370|+	34	33	14	25	34	11	45	37	15	71	34	4	6	1	4	4	1	1	3	6	2	1	4	12	3	7	6	5	6	1	5	7	3	14	6	16	9	9	5	7	36.77	23	26	27	27	9	21	3	18
chr16|8783193|8783543|L2c:L2:LINE|317|-	1197	380	731	913	538	370	1138	898.99	1092.99	1397.97	1064	642.2	342	669.98	579	603	530	473	438	535	728	583	382	329	599	575	517.99	285	484	424	430	694	596	450	238	134	361	253	407	419	741	511	290	668	956	303	365	356	285
chr16|88857570|88857762|L2:L2:LINE|299|+	2	6	7	6	4	8	28	26	20	16	24	4	2	4	10	8	5	13	6	11	3	9	3	2	11	3	13	11	6	11	8	12	6	4	3	21	8	10	12	4	9	7	19	10	9	6	5	5	5
chr16|89453837|89454057|MIR:MIR:SINE|329|+	17	9	7	20	17	11	14	14	21	29	27	5	4	1	4	5	2	2	6	4	1	3	5	6	3	3	7	3	3	4	2	3	8	14	7	15	7	8	7	7	15	12	10	11	15	6	10	5	8
chr16|9111744|9111980|L1ME4a:L1:LINE|244|-	263	102	190	229.82	88	64	228	62	63	191.42	212	126.72	46.59	82	77	94	65	44	59	85	87.65	65	53	40	79	88	74	63.58	70	65	51	126	97	78	17	18	32	49	96	77	31	58	82	69	91	36	64	58	67
chr16|9756601|9756675|MIRb:MIR:SINE|203|+	70	34	70	93	20	18	100	39	40	93	77	58	23	47	40	46	37	51	46	45	59	34	29	19	46	50	34	30	38	32	35	61	45	50	8	1	27	11	41	39	6	15	9	28	7	3	13	17	22
chr16|978934|979146|L2a:L2:LINE|304|+	14	5	11	22	14	61	107	169	75	203	113	2	10	9	16	12	20	7	10	18	10	10	3	18	15	14	8	20	12	11	10	13	17	12	31	52	35	20	14	5	41	12	56	24	36	9	23	16	17
chr17|11562559|11562743|MIR3:MIR:SINE|264|+	24	11	12	36	47	7	31	21	38.89	56	27	16	13	15	12	19	17	11	2	14	20	7	3	9	17	18	10	9	12	6	8	35	15	7	10	12	14	6	9	9	37	42	17	24	58	16	23	4	5
chr17|16028246|16028372|MER5B:hAT-Charlie:DNA|349|+	145	85	129	139	104	37	188	76	93	153	190	58	39	81	55	69	57	65	58	61	76	66	52.64	35	71	51	64	62	76.99	64	41	69	88	62	31	11	38	32	59	50	59	38	53	68	82	39	52	47	48
chr17|17186593|17186721|AluJb:Alu:SINE|141|+	183	91	102	110	106	61	173	141	157	344	198	73	61	45	52	65	59	59	45	67	59	58	49	75	46	75	57	42	36	36	34	95	83	50	57	76	72	54	58	43	134	84	122	208	190	76	84	44	59
chr17|17868147|17868279|MIR3:MIR:SINE|397|+	30	11	21	23	12	5	36	32	38	45	34	6	10	7	5	6	3	9	2	8	6	3	11	18	7	4	6	15	5	6	6	10	7	10	19	11	11	21	6	14	23	19	24	12	42	15	23	9	24
chr17|18014958|18015191|MER103C:hAT-Charlie:DNA|298|+	32	21	16	28	16	6	22	14	13	27	30	6	10	4	7	9	10	5	6	6	5	6	4	9	5	13	8	6	5	5	6	6	3	7	9	4	3	6	10	7	14	12	21	13	32	9	13	3	8
chr17|18325777|18326074|AluSq:Alu:SINE|71|+	53	23	35	52	30	18	68	51	35	88	78	38	33	37	31	32	41	32	30	23	35	34	16	23	31	35	33	23	23	30	27	39	42	25	13	14	25	14	21	28	22	26	28	62	39	13	28	23	38
chr17|19655798|19655923|MIR:MIR:SINE|218|-	59	35	27	33	34	10	46	41	21	46	37	6	9	2	4	7	7	13	3	6	6	6	14	9	7	6	10	8	4	7	4	1	5	14	10	8	24	19	7	10	27	21	32	20	22	14	27	17	13
chr17|19774357|19774449|MIRb:MIR:SINE|258|+	54	12	29	29	15	4	27	18	21	25	29	10	14	11	14	10	13	14	15	9	16	10	12	13	7	14	13	10	5	10	12	14	1	13	4	4	6	10	14	10	13	4	18	6	19	11	14.96	10	23
chr17|2721782|2721928|MIR1_Amn:MIR:SINE|331|-	17	7	21	25	5	17	74	77	19	83	49	27	12	19	18	19.9	13	19	16	20	17	18	10	15	22	24	21	8	13	12	14	17	22	10	8	6	15	7	6	4	22	16	27	41	25	6	14	6	14
chr17|27622796|27622907|MER5A:hAT-Charlie:DNA|295|+	29	11	9	28	12	6	46	21	22	61	26	20	9	10	16	14	17	10	7	7	6	6	8	11	16	11	15	14	13	5	11	15	11	8	5	4	8	5	7	6	13	9	22	24	13	2	17	5	9
chr17|29079251|29079505|MIRb:MIR:SINE|320|+	46	27	28	30	40	15	60	79	47	199	93	12	15	15	22	17	16	10	19	20	16	25	20	36	28	19	12	20	17	17	15	17	10	16	39	44	43	28	12	20	42	45	65	34	92	54	60	19	37
chr17|32380719|32380981|AluSx:Alu:SINE|88|+	86	35	62	68	46	62	130	82	88	156.98	101	32	26	14	14	13	13	16	18	33	21	21	45	45	18	36	26	47	21	22	30	31	16	39	61	62	36	42	52	37	35	30	81	44	88	28	45	30	63
chr17|35724589|35724771|MIR3:MIR:SINE|304|-	649	269	526	526	374	187	726	363.04	482	602	534	316	160	290	256	232	299	282	247	210	333	302	163	131	317	267	242	161	237	239	265	320	298	177	79	69	171	144	142	143.97	264	223	238	351	466	164	240	168	208
chr17|35809910|35810033|MIR1_Amn:MIR:SINE|347|+	10	7	12	16	7	5	28	23	34	55	27	6	8	4	5	4	5	9	9	19	1	4	7	9	6	9	9	13	7	8	8	15	6	7	10	16	10	6	11	6	13	14	16	8	3	3	9	13	14
chr17|38716061|38716291|MIRc:MIR:SINE|333|-	15	6	15	14	11	20	31	49	57	65	61	6	3	3	6	5	7	10	4	9	7	8	6	5	10	10	6	9	5	4	3	8	10	10	8	14	23	18	12	5	19	13	22	10	17	6	13	10	15
chr17|39211272|39211585|AluSx1:Alu:SINE|102|-	148	60	170	238	89	98	287	538	188	595	464	137	160	116	215	190	125	184	88	166	156	151	70	134	136.95	107	152	110	120	176	100	121	92	130	59	89	81.78	89	74	135	95	121	104	207	116	33	112	122	199
chr17|40093513|40093863|L2b:L2:LINE|269|+	591	166	374.98	403	434	409	1061	702	1015.98	833.33	661	498.99	212	502	443	390	407	394	376	413	585	513	251	211	554	599	442	260	382	439	396	640	527.98	258	218	293	364	237	280	234	635	443.99	354.88	893	809.26	345	315	302	251
chr17|40180604|40180699|MIR3:MIR:SINE|200|+	9	3	20	7	9	12	50	55	19	57	47	6	7	3	5	5	7	3	4	7	4	4	6	6	5	7	3	5	7	8	4	4	12	6	5	8	10	11	6	2	18	8	37	12	24	7	15	1	13
chr17|41871724|41871820|L3:CR1:LINE|322|-	19	10	19	17	7	19	63.96	42	63	68	80	38	20	38	54	23	31	47	30	21	56	46	18	14	45	33	30	23	47	37	34	29	25	25	17	7	31	12	18	31	9	9	10	9	17	2	10	35	26
chr17|41974423|41974538|AluJo:Alu:SINE|113|-	830	279	404	484	274	71	407	359	483	1197	744	327	566	795	1273	270	607	617	843	605	566	1388	323	350	610	514	293	647	293	1011	1397	370	169	651	447	1073.99	472	590	686	789	400	764	1092	645	1439	831	1057	485	1162
chr17|42189056|42189426|LTR16C:ERVL:LTR|284|-	47	15	31	50	21	27	101	58	73	126	82	51	24	65	62	35	44	53	44	32	77	46	28	28	54	54	50	31	48	47	48	54	54	35	24	43	18	23	31	36	60	25	33	40	60	25	20	22	38
chr17|42843867|42844089|MIRb:MIR:SINE|271|-	16	23	12	25	24	6	20	10	14	24	18	3	4	4	3	5	9	8	5	3	6	5	9	9	4	3	6	7	9	1	4	9	3	2	9	3	10	7	4	1	9	12	13	16	6	4	14	11	10
chr17|43767472|43767691|MIRc:MIR:SINE|310|+	417	160	283	295	226	101	295	185	301	350	379	203	138	182	200	135	185	159	135	123	159	137	111	101	219	139	171	92	136.91	108	153	133	149	92	80	113	117	81	134	116	217	202	179	394	228	98	163	105	153
chr17|44317400|44317685|L4_A_Mam:RTE-X:LINE|261|+	474.88	184.97	427	451.95	347.83	213.92	751.04	383.85	653.92	644.54	701.48	494	203	395.83	341.95	281.83	322.95	247.87	294.87	296	337.86	295.91	182	104.92	427	319.84	365.61	157	254	180	304.77	426.9	391.94	156.9	111	55.95	195.82	148	231.86	203.82	229.9	180.48	124.89	513.8	172.63	50	121	163	131
chr17|44317694|44317852|L2c:L2:LINE|212|+	434	169.9	405.98	387.94	252.96	242	742.83	375.9	562.93	625.91	689.95	394	187	345	265	268.99	263.93	229	245.99	242	334.99	242.93	162	81.94	353.91	282.96	304.93	134.98	236.92	169	241	434	362.99	150	106	24	185.91	141	193.89	181.94	134	130.75	107	407	150	42	105	133	119.71
chr17|44905927|44905993|MIR1_Amn:MIR:SINE|223|+	5047	907	1679	3316	2739	1161	4238.45	2127.7	4863.64	2009.57	4555.17	2834	1962	2271.6	2008	2848.55	5331.82	4928.01	1732	2030	3409.58	5629.27	1733.11	2308	3698	3503.58	1734.59	2247.55	1894.01	3872.01	2638.15	3624	1306	1047	429	7513.55	752	1236	1201	2086.5	9688.07	9987	5113.06	7751.67	18495	10081.5	5327.55	4014	3123.49
chr17|44906710|44906845|FLAM_A:Alu:SINE|230|+	9528	1655	3482	6578	4765	1752	6477.54	3211.28	5416.36	3028.43	7107.81	3847	3151	3102.4	2647	4496.45	6971.19	6307	2561	3525	4727.41	7698.74	2807.89	3733	4989	4988.42	2420.41	3716.45	2355	5515	3925.86	5694	1954	2262	1010	12095.7	1746	3529	2210	4192.5	17425.9	19087	9314.94	12362.3	37899.1	20206.5	9665.45	6673.01	6384.5
chr17|45899366|45899549|MIR:MIR:SINE|200|-	26	42	22	41	43	17	31	27	45	42	38	6	8	3	3	3	2	5	6	5	6	3	8	9	2	4	5	3	5	3	5	4	4	9	18	19	10	11	19	4	69	51	46	23	42	8	40	7	11
chr17|47172921|47173108|MER5A:hAT-Charlie:DNA|204|+	48	26	36	31	24	11	30	17	13	42	25	6	6	7	1	3	7	4	9	11	3	1	5	7	2	4	9	16	3	9	4	5	2	18	8	2	8	11	13	9	7	13	15	14	12	7	9	14	18
chr17|49580697|49580801|MIR3:MIR:SINE|299|+	10	6	3	17	6	6	21	21	14	20	14	16	11	16	18	6	12	9	10	10	10	15	6	9	8	7	11	6	7	7	7	8	4	12	8	9	7	7	2	6	9	11	16	18	17	10	6	9	9
chr17|50485531|50485639|LTR33B:ERVL:LTR|287|-	91	48	46	59	60	20	108.98	73	103	110	110	43	15	38	33	25	57	37	30	27	39	30	48	33	43	39	31	25	36	28	27	40	40	26	18	26	33	26	28	26	65	43	56	30	76	30	37	38	33
chr17|50695086|50695205|AluJr:Alu:SINE|118|+	219	81	78	144	93	13	98	66	125	112	138.74	50	48	64	106	36	63	63	48	50	52	116	34	35	62	68	37	48.66	29	60	70	44	55	28	29	58	26	20	33	40	141	211	193	124	267	141	166	56	83
chr17|54954781|54955025|MER66-int:ERV1:LTR|301|-	68	25	43	61	45	22	98	67	33	101	58	20	11	6	7	11	11	10	10	28	8	8	21	25	14	12	13	28	10	7	12	28	7	15	24	15	16	21	16	13	49	42	50	39	39	24	46	20	31
chr17|58301932|58302137|MIR3:MIR:SINE|281|+	154	52	130	161	96	131	337	281	444	361	254	109	50	111	90	90	92	72	82	77	100	69	63	65	110	123	129	56	83	64	70	123	140	41	35	22	76	63	70	50	165	87	129	201	163	57	83	36	66
chr17|58345196|58345319|MIRc:MIR:SINE|325|-	55	24	36	34	13	20	95	38	50	64	75	45	19	58	57	26	55	54	38	28	59	48	25	21	51	57	45	38	31	33	40	45	50	33	8	1	12	11	31	24	8	13	25	18	12	9	19	22	19
chr17|59619922|59620103|L1MDb:L1:LINE|325|+	281	83	227	251	141	223	750.92	642.84	920	845.95	766.92	465	282	395	427	339	357	381	289	369	431	457	261	186	437	342.95	339	219	396	359	319	356	354.99	227	188	134	279	197	210	296	188	147	116	297	232	87	112	297	313.96
chr17|59948860|59948978|OldhAT1:hAT-Ac:DNA|330|-	88	51	54	56	31	7	44	21	18	63	44	31	15	25	20	23	20	20	14	18	18	19	20	23	14	15	12	26	15	19	19	15	13	16	10	2	12	14	14	20	17	12	22	25	26	13	33	21	25
chr17|60446109|60446219|MER131:DNA?:DNA?|224|-	99	48	76	93	42	24	70	25	75	65	90	54	34	36	40	24	50	49	29	27	41	39	30	25	45	40	37	30	37	26	31	38	27	29	10	12	20	20	37	35	11	22	34	40	55	22	42	34	41
chr17|61233541|61233735|MIR3:MIR:SINE|317|+	21	9	17	11	11	4	16	11	16	26	10	3	7	3	1	3	1	1	3	5	1	3	3	3	1	1	1	4	1	6	1	2	1	6	4	2	9	3	12	6	5	7	9	5	14	5	9	2	5
chr17|63592124|63592427|AluY:Alu:SINE|79|+	159	60	108	106	60	42	138	121	160	161	166	96	56	101	140	90	93	86	71	76.87	128	103	45	53	89	113	100	56	65	93	84	112	99	45	30	64	40	43	74	68	81	76	90	100	137	71	64	65	75
chr17|6643601|6643798|MIRb:MIR:SINE|274|+	64	21	28	35	16	5	45	35	24	57	33	25	14	26	33	29	17	16	24	14	11	16	13	10	25	16	19	18	13	12	16	21	27	15	4	4	7	9	15	9	24	21	28	23	49	28	23.95	14	12
chr17|67071906|67071995|Tigger19a:TcMar-Tigger:DNA|315|+	16	14	18	25	10	7	46	18	24	32	31	13	10	17	9	11	13	12	8	5	19	12	13	15	21	8	10	10	7	8	12	17	16	7	10	5	6	3	9	8	10	11	9	15	16	3	6	6	7
chr17|72125728|72125797|X8_LINE:CR1:LINE|333|-	85	39	41	80	74	12	49	22.97	48	47	53	29	4	34	17	22	30	16	29	34	27	27	24.92	31	28	37	18	12	20	23	14	26	19	17	9	19	13	23	24	9	136.95	61	33	74	122	46	47	23	25
chr17|7226812|7227001|MER91A:hAT-Tip100:DNA|231|-	7	7	12	13	1	11	48	49	52	77	61	5	10	4	7	6	4	13	6	9	5	7	5	6	7	9	8	6	6	7	8	9	7	11	14	14	30	15	9	7	12	12	16	1	15	6	5	7	9
chr17|7259261|7259443|L2c:L2:LINE|359|-	30	15	14	14	13	5	24	21	18	25	45	22	19	22	21	18	12	7	16	12	19	22	14	14	27	23	20	5	6	10	12	14	14	9	7	6	8	10	8	16	15	14	13	37	37	12	10	8	15
chr17|73284051|73284219|MER53:hAT:DNA|203|+	237	50	84	144	160	75	238	126	185	288	185	159	57	166	110	83	88	77	113	132	148	117	76	86	127	94	130	74	105	95	108	138	108	56	46	163	45	59	93	52	298	165	149	235	390	149	111	60	76
chr17|74248710|74248902|MIR:MIR:SINE|219|-	35	33	11	26	15	4	25	28	33	94	55	5	16	11	17	7	11	19	9	27	12	25	19	31	10	14	7	26	3	15	10	11	9	15	81	127	37	31	26	15	46	73	75	16	64	34	44	33	41
chr17|75319447|75319739|AluSx3:Alu:SINE|75|-	278	99	193	213	126	137	436	305.75	306.99	393.98	404	226	154	268	259	222.95	272	253.99	181	174	286	256	143	89	285	292	204	136	235	193	197	255	217	158.95	116	201	119	151	156	171	127	130.95	116	185	222	99	121	160	223
chr17|75498201|75498275|L2-1_Crp:L2:LINE|230|+	10	8	7	13	12	27	92.97	75	89	135	55	25	19	25	18	21	29	29	22	30	43	38	19	19	21	28	32	21	28	22	23	48	25	13	25	44	30	24	17	16	33	9	12	19	31	12	13	23	29
chr17|75792685|75792851|L1MB7:L1:LINE|176|+	35	18	18	14	13	5	15	15	9	19	15	4	5	1	3	7	2	2	4	1	1	2	6	7	5	2	3	7	6	3	2	4	3	9	5	6	7	8	13	8	12	17	17	11	19	11	14	7	7
chr17|76144321|76144606|AluY:Alu:SINE|42|-	247.82	114	218.87	292.85	108	129.85	375.79	364.56	397.83	550.96	527.8	206	176	237.44	303.81	264	206	198.82	178	205	264.64	233.16	105.08	105	212	233.25	240	134	163.67	177.81	169	241.59	200.64	142	97	98.91	129.95	127	122	216.91	121	123	98.44	321	190	45	122.84	149	200
chr17|81031729|81031831|Tigger19b:TcMar-Tigger:DNA|303|-	29	10	35	56	13	35	74	87	51	113	97	57	37	53	43	53	30	27	28	34	62	36	14	20	37	43	34	28	39	33	21	51	74	31	23	48	30	16	30	25	23	24	26	60	55	17	19	18	30
chr17|81242742|81243032|MLT1A1:ERVL-MaLR:LTR|200|-	7	12	6	12	14	6	38	40	20	51	44	11	11	13	16	14	7	9	8	8	16	7	7	7	10	14	9	3	5	9	8	10	13	4	3	8	20	7	7	7	11	8	6	13	9	4	4	8	7
chr17|81922790|81922859|X9_LINE:L1:LINE|294|-	16	5	17	7	19	6	22	17	42	29	37	16	5	10	16	14	20	18	15	14	19	13	5	7	16	13	9	9	12	8	7	13	15	4	9	13	9	10	9	11	32	19	15	23	18	7	13	11	11
chr17|82658820|82659186|MLT1C:ERVL-MaLR:LTR|238|+	18	8	10	13	9	11	41	57	62	77	69	8	16	11	6	6	3	6	10	15	6	15	5	16	5	18	8	28	4	21	9	14	4	17	44	40	52	45	17	7	36	28	51	16	41	15	19	24	21
chr17|9911214|9911303|MIR3:MIR:SINE|333|-	159	70	149	213	103	126	617	311.08	232	572	511	243	127	281	244	165	216	199	185	169	291	222	113	85	269	245	182	102	233	187	235	263	252	92	72	67	154	94	140	104	63	77	108	109	116	75	82	97	137
chr17|9912828|9913188|L1ME1:L1:LINE|244|+	1122	523	942	1156.24	603	383	1766.14	863	737	1966.54	1211.64	590.5	345.96	691.4	621.86	472.58	610	513	503	444	594	606	351	274	603.92	630.55	505.52	401.56	515	445.48	528.88	663	634.5	378	210	108	408	366	434	320.96	232.44	451.65	569.69	581.29	510.52	295	530.99	237	417
chr17|9914237|9914525|AluSc8:Alu:SINE|94|-	669	296	632	680	318	231.72	1122.95	581.02	630.97	1150	1012.98	551	249.98	638	639	376.07	550	481	445	401.99	626	481	245	180	516	521	434	261.44	415	369.5	449	562	664	196	89	75	194	180	267.02	268	176	244	301	318.92	395	185	293	201	268
chr17|9935956|9936183|L1M4:L1:LINE|302|+	17	18	12	27	46	11	41	53	39	58	51	3	7	3	5	7	9	7	6	10	7	3	4	10	7	8	6	12	6	8	7	8	10	19	22	19	26	18	6	5	38	26	28	22	15	12	21	8	10
chr18|13442137|13442556|L2b:L2:LINE|301|-	24	12	19	33	17	25	52	46	24	63	45	4	7	1	8	8	2	5	5	6	12	4	14	15	5	4	10	6	2	7	4	7	12	21	12	32	20	22	10	11	43	31	17	25	15	12	21	12	14
chr18|21629396|21629777|MER57B2:ERV1:LTR|152|-	165.84	46	85	91	53	31	105	43	65	113	113	71	48	79	60	77	43	37	58	61	67	87	52	34	85	75	53	43	54.82	59	61	62	76	38	12	5	28	28	42	50	40	49	41	59	76	44	42	36	49
chr18|21868118|21868293|L1MB2:L1:LINE|167|-	232	95	104	176	98	46	97	43	24	82	90	56	31	46	30	49	37	52	40	51	59	31	47	44	55	55	46	54	34	29	45	48	54	65	19	9	24	41	67	67	33	55	121	93	93	45	81	46	50
chr18|23482227|23482528|AluSz:Alu:SINE|116|+	137	38	75	103	69	42	147	50	120	153	126	91	64.91	71	85	62	80	105	83	78	71	79	47	33	74	68	72	63	86	62	80	53	60	56	34	46	41	28	40	83	61	78	60	91	97	39	46	75	67
chr18|24169307|24169444|MER5A1:hAT-Charlie:DNA|304|-	17	28	19	31	109	4	28	13	24	36	11	2	7	1	3	1	1	1	6	17	2	4	5	11	8	3	5	7	2	1	7	1	5	12	15	9	5	15	14	6	63	62	21	46	22	18	17	6	10
chr18|26854018|26854100|L2b:L2:LINE|293|-	695	135	173	276	304	78	361	31	80	103.98	191	96	24	171	65.99	155	182	105	69	99	105	176	208	137	217	167	74	109	92	181	74	150	88	115	12	13	19	88	118	68	172	153	172	168	319	185	181	87	93
chr18|34807023|34807187|MER5A:hAT-Charlie:DNA|197|-	26	10	23	30	31	11	26	10	31	33	35	4	7	5	2	9	1	7	6	7	5	3	9	6	2	8	1	10	6	3	4	15	5	11	7	2	15	14	17	8	25	22	12	10	50	26	19	13	14
chr18|34889234|34889421|MER5A:hAT-Charlie:DNA|187|+	635	242	146	431	385	75	237	142	371	279.93	218	140	104	103	103	146	121	142	83	135	129	123	96	146	162	166	111	93	72	107	98	151	113	112	82.93	386	71	91	129	104	781	666	267	619	1065	539	304	210	203
chr18|35252579|35252845|L2c:L2:LINE|297|+	90	37	45	40	43	18	44	22	29	50	65	12	14	11	28	11	14	16	20	16	22	26	22	15	17	18	18	18	22	23	18	16	12	29	18	9	18	27	28	16	32	34	35	30	53	34	39	17	32
chr18|44703536|44703652|MER81:hAT-Blackjack:DNA|266|+	23	14	18	14	12	8	21	14	10	22	23	2	4	2	2	2	1	1	1	2	8	5	11	8	2	4	5	2	1	5	1	1	4	8	3	4	5	3	6	5	9	8	4	9	9	4	9	2	2
chr18|46264565|46264660|L2b:L2:LINE|279|-	39	28	37	49	27	11	34	18	27	50	41	19	11	26	13	20	31	21	19	18	17	18	15	5	26	27	16	12	13	11	15	19	19	23	9	6	9	5	11	15	10	1	13	13	19	10	12	11	8
chr18|47831994|47832205|MamGypsy2-I:Gypsy:LTR|229|+	50	18	28	26	24	6	28	19	26	29	32	14	13	9	14	9	9	3	10	11	5	7	13	11	3	10	17	15	10	9	8	8	14	11	6	4	8	9	13	10	12	13	24	16	28	16	23	13	16
chr18|55290981|55291207|MIRc:MIR:SINE|317|-	68	37	56	49	42	6	27	16	33	39	19	7	11	5	6	11	11	8	7	11	5	3	11	10	4	7	11	20	7	6	4	11	9	18	13	9	6	10	17	10	29	32	40	40	35	24	24	10	21
chr18|57363754|57363888|MIR3:MIR:SINE|358|-	218	87	161	162	60	57	205	131	127	225	161	134	71	86	100	138	73	80	101	82	149	88	65	34	104	113	68	72	97	67	84	179	135	76	32	6	44	28	82	79	45	37	34	68	16	7	22	23	41
chr18|69843379|69843620|UCON51:LTR?:LTR?|256|-	252	94	196	219	110	92.95	208	104	223	147	152	132	55	110	69	122	70	56	87	89	74.67	80	74	51	120	114	106	51	73	51	79	143	147	49	45	27	44	32	107	67	60	51	79	169	130	33	68	37	60
chr18|74520373|74520664|AluJr:Alu:SINE|186|+	544.62	115.57	260	302.62	278.18	114	472	302	483.59	520.33	567.63	305	156.68	409.6	380	221	389	385	336	267.96	401	448.6	175.36	123	405.61	316	220	168.65	268.59	306.8	367.59	320	281.58	170	92	130	158	178.88	214	233	363	321.82	235	396.87	497.58	209.64	301	228	250
chr18|75198698|75198903|LFSINE_Vert:tRNA:SINE|330|-	121	75	72	88	78	22	85	58	64	131	87	63	30	38	46	38	50	34	24	31	37	40	43	44	38	49	45	35	26	33	31	34	39	43	34	10	31	22	21	27	55	30	34	43	45	16	40	31	33
chr18|76982063|76982196|MIRb:MIR:SINE|271|-	85	88	34	79	11	4	43	23	48	172	70	3	39	21	42	7	23	20	7	15	8	54	31	48	31	23	10	83	5	30	43	21	4	54	101	169	73	75	44	32	36	100	226	30	164	111	133	69	102
chr18|76992147|76992483|MER1B:hAT-Charlie:DNA|141|-	42	35	36	42	11	13	79	50	45	251	105	5	56	20	46	10	10	21	14	18	17	63	19	84	20	20	20	112	4	40	32	16	5	63	119	441	103	108	46	25	47	68	264	27	359	182	131	52	95
chr18|9255173|9255383|L1MEg:L1:LINE|281|+	526	250.55	304	400	233	100.96	355	174.54	181	326	305.45	183	143	145.57	126	138	148.05	137	147.6	150	161	157	155.01	109	139	176	157	129	152.55	129	120	172	156	191	160	69	127	108	198	142	102	130.96	284	137	169	117	189	172	257
chr18|9956101|9956262|MIR3:MIR:SINE|308|-	133	62	98	106	63	41	142	37	55	114	101	56	30	60	46	40	38	40	51	76	63	66	37	26	67	64	53	51	64	39	47	86	57	69	14	7	11	18	43	44	33	33	52	34	61	28	49	23	44
chr19|11165564|11165853|AluJo:Alu:SINE|128|-	47	16	20	19	11	19	47	36	43	49	70	58	11	40	24	16	42	37	29	19	94	31	29	20	30	27	34	17	67	36	23	22	81	9	20	13	8	5	18	19	35	30	52	62	83	34	29	23	20
chr19|12723376|12723508|MIR:MIR:SINE|275|+	10	9	11	17	7	5	10	25	14	17	21	5	9	3	11	6	5	8	2	5	6	10	4	11	10	12	10	7	3	4	8	6	4	3	8	8	8	6	3	11	8	10	7	11	13	2	6	9	10
chr19|13138917|13139007|MIRc:MIR:SINE|315|-	68	23	46	39	35	43	142	160	95	163	171	102	45	81	79	77	68	58	67	47	109	87	46	37	75	82	73	42	60	60	69	63	115	46	51	53	57	44	49	45	60	36	50	125	94	33	55	35	63
chr19|13880662|13880752|L2c:L2:LINE|318|+	23	7	12	24	4	15.88	48	41	114	41	55	58	37	53	56	44	29	41	37	42	43	42	14	13	43	44	31	18	24	20	36	41	33	14	6	11	12	5	19	16	8	12	7	36	14	5	7	25	16
chr19|1393783|1393921|MER53:hAT:DNA|258|-	19	10	9	16	11	18	41	33	37	68	49	6	5	8	7	4	20	19	15	16	7	9	9	11	13	10	10	16	3	9	10	11	6	10	11	9	9	5	8	5	15	18	17	10	10	6	12	15	16
chr19|14092733|14092830|X6A_LINE:CR1:LINE|359|+	63	10	87	61	19	60	243	169	132	260	233	121	58	134	149	86	132	129	104	88	185	108	39	34	162	106	131	58	136	123	133	133	134	43	31	28	66	50	72	60	45	22	23	75	44	18	28	57	61
chr19|15256082|15256220|L1M5:L1:LINE|358|-	105	53	90	109	83	92	251	303	230	286.1	340	114	87	111	100	104	132	106	93	109	142	90	87	85	137	124	115	75	99	98	87	130	111	77	126	127	159	120	71	74	96	63	67	130	72	38	41	78	120
chr19|16102068|16102357|AluSz:Alu:SINE|114|+	317	99	316	243	140	86	370	258	402	401	618	297	164	264	234	161.9	406	361	346	297	389	248	193.94	142	339	248	274.99	144	330	222	256	261	244	120	76	123	118	103	154	184	228	320	246	302	301	130	208	197	246
chr19|18151224|18151399|MIRb:MIR:SINE|272|-	520	189	527	356	304	283.86	855.52	419.7	464.48	864.64	549.95	405.72	184	354.71	282.83	291	233.62	165.87	269.64	231	363.7	266	235.87	156.48	334	338.48	337.85	161	270.68	194.86	280.92	384.5	467.13	163	158	142.41	238	165	279.88	197.66	227.46	163	221	482.87	391	106	222	154.85	244
chr19|18169926|18170229|AluSx1:Alu:SINE|106|+	239	70	174	150	127	138	334	405	400	491	381	341	141	255	261	228	245	199	175	177	310	228	141	123	245	347	209	89.92	160	142	194	332	290	105	100	132	142	94	106	136	186	121	134	410	237.93	67	111	107	139
chr19|19182049|19182410|L2b:L2:LINE|295|+	126	54	121	130	56	64	177	133	160	179	203	149	43	122	126	99	120	106	102	117	128	124	68	42	150	116	110	68	77	99	115	128	119	86	35	30	59	57	69	111	56	37	37	126	68	30	48	61	64
chr19|19203082|19203214|MIRb:MIR:SINE|280|+	14	8	14	10	14	8	43	23	37	36	37	22	10	25	25	18	20	23	14	21	33	23	18	6	37	32	25	13	16	23	20	29	19	15	7	8	18	5	16	18	22	9	7	23	10	8	15	19	15
chr19|19251307|19251565|MIRb:MIR:SINE|312|-	676	154	341	341	262	131	397.98	193	500	350	318	247	89	206.99	133	268	106	131	171	124	294	230	131	107	182	189	209	141	132	101	125	189	230	147	91	50	140	124	175	113	302	115	136	176	620	198	256	116	121
chr19|23359221|23359506|AluY:Alu:SINE|42|-	342	137	243	318	164	139	524.92	334	695.97	536.99	448.98	381	183	314	287	248	214	215	275	267	267	228	198	124	280	247	256	141	201	183	226	229	332.96	162	122	29	159	140.96	184.98	196	148	132	158	268	150	73	131.9	202	191
chr19|2513918|2514227|AluSx4:Alu:SINE|97|+	160	49	103	153	71	78	270	293	315	422	402	183	105	195	196	162	135	134	156	167	210	191	76	85	152	174	154	135.68	110	187	155	210	191	78	66	160	89	83	77	104	143	138	160	246	219	84	102	99	144
chr19|2715361|2715715|MLT1E1A:ERVL-MaLR:LTR|252|+	313	137	414	477	109	140	589	273	460	617	815.98	448	212	462	564	398	405	406	310.95	367	527	417	102	105	376	381	324	189	266	267.4	362	453	517	187	64	35	135	92	186	283	73	84	70	211	75	21	60	215	94
chr19|29615400|29615473|L1ME4c:L1:LINE|275|+	50	9	46	34	16	8	47	18	43	52	52	42	16	30	29	25	31	30	20	26	37	43	18	6	38	32	31	16	23	16	29	33	29	11	11	3	11	6	19	21	16	12	12	22	19	4	19	20	20
chr19|32585536|32585698|MIRc:MIR:SINE|352|+	28	18	25	38	22	13	49	36	38	81	82	7	6	3	7	12	12	7	12	23	7	6	12	9	7	4	9	16	12	4	2	10	7	19	8	2	14	8	14	16	19	16	17	7	15	6	11	12	19
chr19|34353202|34353278|MER5A:hAT-Charlie:DNA|293|-	17	8	12	10	6	9	21	30	36	49	32	9	10	12	7	10	18	11	10	13	10	15	16	14	20	9	7	10	8	18	14	9	4	13	15	43	12	14	16	5	20	15	16	27	40	16	5	8	20
chr19|34382377|34382566|MER105:hAT-Charlie:DNA|176|+	53	32	52	57	33	42	117	117	76	162	167	6	12	2	9	10	6	2	9	19	5	10	20	28	6	12	14	19	6	17	7	9	12	20	53	71	34	33	22	14	72	54	87	59	68	30	47	24	48
chr19|34734411|34734546|MIR:MIR:SINE|348|+	25	10	9	9	11	11	24	15	28	25	21	23	10	12	12	14	15	20	9	14	19	26	13	11	31	32	15	11	12	12	13	15	15	16	6	12	5	14	14	16	9	5	4	21	20	8	7	24	12
chr19|36015624|36015709|L2:L2:LINE|345|-	355	110	465	370	123	158	581	429	409	605	466	243	117	224	261	182	207	180	204	190	246	181	124	81	242	204	217	116	184	125	183	248	249	156	71	8	236	122	190	150	125	105	133	205	91	39	103	101	131
chr19|3926938|3927231|AluSx:Alu:SINE|99|+	382.7	197	300	393	244.99	194	685.73	418	449	680	639	394	221.72	420.4	413.73	282	285	251	259	247	454.72	302.71	177	130	391	354.67	320	137	276	164	285.72	401.69	413.71	156	114	102	189	105	195.98	184	183	132	159.7	399	250	80	145	121.93	188
chr19|41324283|41324370|MIR3:MIR:SINE|295|-	30	7	5	15	14	3	16	25	28	49	22	13	8	20	20	14	8	11	12	10	16	10	8	8	20	12	11	5	9	11	6	16	11	9	9	19	7	6	2	4	20	14	20	24	40	16	21	8	15
chr19|45303429|45303498|MIRc:MIR:SINE|283|+	52	12	58	48	25	23	96	55	73	95	89	40	10	48	37	30	47	41	26	34	50	33	23	27	37	43	50	27	33	19	36	42	37	19	17	28	18	19	21	18	38	23	21	27	32	10	16	29	22
chr19|45934147|45934210|MIR3:MIR:SINE|254|-	17	3	25	35	13	25	67	55	35	82	59	31	15	24	21	24	20	30	15	21	28	22	14	11	28	25	19	18	19	26	19	31	36	5	9	11	23	13	11	14	24	18	17	48	31	7	14	15	12
chr19|46427065|46427223|L2c:L2:LINE|284|+	93.55	45	117	106	31	31	142	59	93.88	125	150	84	37	88	80	66	60	52	61	83	94	61	22	27	74	81	74	32	63	50	58	102	88	51	12	2	50	23	53	61	20	23	20	38	14	13	19	50	27
chr19|46495193|46495527|MamGyp-int:Gypsy:LTR|360|-	324	89	367	402	155	369	1344	910	618	1345	1243	798	406	644	685	454	588	457	518	444	856	609	311	184	800	555	683	312	716	571	545	570	606	327	220	65	492	225	432	442	289	142	150	413	144	41	124	268	272
chr19|46648198|46648305|MIR3:MIR:SINE|208|-	157	72	128	132	77	61	138	99	253	219	176	116	62	119	156	111	103	118	99	116	114	116	51	51	95	117	110	52	70	90	110	148	116	63	39	56	47	50	47	93	105	92	115	216	138	63	64	55	64
chr19|48047849|48047961|L2b:L2:LINE|369|-	27	4	22	15	12	9	35	24	26	44	52	17	16	26	22	11	13	24	11	14	15	19	7	7	16	18	12	27	16	16	21	17	11	6	4	3	11	14	12	17	16	22	24	15	40	21	15	10	20
chr19|49933178|49933310|FLAM_C:Alu:SINE|129|+	16	6	16	13	17	11	37	17	34	32	27	17	10	27	24	19	18	11	16	16	28	20	12	12	31	17	14	6	17	26	24	20	22	7	1	4	11	3	8	14	13	17	12	26	27	12	12	10	13
chr19|50313416|50313512|MER113A:hAT-Charlie:DNA|281|-	47	31	67	84	30	25	84	111	34	247	110	62	37	30	59	70	31	55	21	41	60	36	15	22	29	58	31	44	35	55	29	63	46	30	12	2	21	22	10	43	18	31	27	47	42	5	42	27	37
chr19|54459141|54459248|MER20:hAT-Charlie:DNA|215|+	67	46	69	63	69	102	245	272	184	396	244	13	29	12	24	20	27	22	37	45	30	29	32	50	31	27	42	51	18	28	23	44	23	32	91	218	95	93	49	32	116	78	132	77	142	54	69	66	70
chr19|56811359|56811474|L1ME4c:L1:LINE|239|-	347	99	207	288	82	60	246	64	79	196	280	153	71	175.83	136	129	157	129	115	143	180	120	74	52	144	187	131	81	114	83	111	188	171	72	8	6	23	24	98	95	24	43	76	54	61	26	50	42	46
chr19|5688202|5688268|MIRc:MIR:SINE|215|-	31	17	47	42	12	28	102.9	68	124	86	88	71	29	57	57	55	37	47	52	41	47	33	29	21	36	50	58	23	48	16	31	52	50	18	28	14	38	20	29	43	32	16	23	45	27	14	17	25	38
chr19|57779297|57779383|OldhAT1:hAT-Ac:DNA|268|+	42	12	20	35	41	8	15	15	23	36	16	6	5	6	2	9	4	5	5	6	3	7	6	11	7	6	2	1	10	5	4	6	7	11	3	8	10	9	9	7	31	22	33	31	39	9	15	6	9
chr19|58083894|58084120|MER112:hAT-Charlie:DNA|265|-	331	90	222.75	171	161	122	509	204	218	307.53	420	177	65	206	195	135	193	129.95	148	142	209	200	104	64	197	190	181.98	72	167	136	177	215	226	114	48	27	119	77	147	109	170.61	109.56	85.53	135	204	94	95	82	84
chr19|58571682|58571972|AluJb:Alu:SINE|179|-	18	12	18	16	17	24	52	76	61	83	62	4	5	5	3	1	8	6	3	5	5	9	13	13	9	11	13	9	7	7	6	8	4	15	16	26	31	23	6	4	16	19	30	9	22	2	19	9	12
chr19|9162109|9162313|MER20:hAT-Charlie:DNA|251|+	85	50	42	67	55	16	66	59	54	85	75	33	26	30	29	29	38	34	24	26	38	27	25	23	40	32	32	14	17	27	34	22	34	22	12	20	30	15	33	25	42	34	29	36	72	23	26	22	27
chr19|9810630|9810782|MIRb:MIR:SINE|303|-	22	12	15	10	14	7	43	38.97	13	27	66	10	8	17	10	3	12	10	9	14	13	9	10	12	17	11	14	7	12	5	8	8	12	14	6	5	12	19	5	6	20	16	18	27	33	6	11	5	15
chr2|10058115|10058241|MIR3:MIR:SINE|270|-	7	3	5	9	6	9	28	27	14	44	15	26	10	19	12	11	10	5	7	10	12	13	3	7	13	22	21	4	11	9	9	17	33	4	3	13	10	8	5	8	30	10	7	8	24	6	10	5	7
chr2|101349928|101350069|MIRb:MIR:SINE|295|+	502	242	504	607	249	121	567	455	381	691.97	507	332	241	317	323	361	306	253	275	280	319	270	205	160.99	316.99	298	308	168	272	260	201	356	345	265	173	50	245	194	238	250	103	108	93	303	104	37	110	216	224.99
chr2|101859933|101860054|MIR3:MIR:SINE|339|-	34	18	12	14	9	6	24	10	25	26	22	1	10	7	1	6	4	9	3	8	3	7	7	7	9	7	8	16	1	7	6	4	2	12	11	2	16	19	22.87	6	20	22	9	14	30	14	13	13	26
chr2|114514230|114514410|MIR:MIR:SINE|292|-	92	50	56	57	46	19	75	36	88	86	43	10	7	4	4	6	2	7	2	10	3	9	23	24	4	8	15	16	9	9	6	5	4	19	21	10	20	16	14	18	36	37	60	44	75	40	57	14	27
chr2|114527646|114527989|Tigger3a:TcMar-Tigger:DNA|152|-	141	73	65	85	90	27	90	33	53	83	70	12	8	4	7	10	6	8	3	12	5	8	25	18	6	9	12	22	4	12	6	10	6	33	15	14	18	21	22	18	43	46	63	58	73	43	68	12	17
chr2|114579045|114579123|L2a:L2:LINE|315|-	38	13	19	25	26	7	24	13	21	20	11	2	3	1	1	3	1	2	2	3	3	6	4	13	3	1	11	6	3	6	5	5	1	13	7	6	14	1	12	6	9	5	18	6	19	12	15	7	8
chr2|114757671|114757838|MER5A:hAT-Charlie:DNA|193|+	61	20	39	36	23	13	50	28	59	51	36	6	13	3	5	6	4	4	5	5	9	4	15	16	6	4	12	18	4	8	8	3	5	20	17	8	19	10	22	7	23	27	21	27	39	30	30	8	32
chr2|114833664|114833810|MIRb:MIR:SINE|331|+	43	21	26	37	18	8	38	18	33	22	15	11	7	3	5	7	1	7	4	7	3	6	19	8	7	4	14	11	4	3	8	7	9	19	10	2	12	6	10	12	11	14	6	24	23	9	16	10	17
chr2|115743917|115744010|MER5A:hAT-Charlie:DNA|250|+	21	10	25	29	29	4	17	13	18	33	19	10	6	1	6	6	1	2	12	10	5	3	15	9	1	1	9	7	6	2	4	4	4	10	5	1	9	6	7	4	14	10	7	14	7	4	6	8	3
chr2|11658188|11658390|MIR:MIR:SINE|277|-	101	15	65	47	116	38	113	89	202	122	69	71	21	57	50	71	52	69	61	55	89	106	51	45	72	59	57	34	39	64	61	106	51	30	19	26	37	34	40	34	164	91	29	156	255	71	60	64	20
chr2|127302289|127302367|MamSINE1:tRNA-RTE:SINE|197|-	48	26	30	25	13	4	18	9	33	14	23	11	1	4	9	8	6	10	8	14	8	11	14	9	8	7	6	5	8	6	7	5	3	18	4	5	5	7	9	8	16	14	14	22	17	18	12	11	7
chr2|127736239|127736435|L1ME3Cz:L1:LINE|293|+	62	30	59	57	56	30	73	59	32	107	52	10	10	7	10	19	12	15	13	21	17	4	22	22	10	16	14	19	16	12	6	24	6	35	19	4	21	17	25	19	30	25	44	24	38	15	28	24	23
chr2|130338399|130338546|L1ME4b:L1:LINE|212|+	138	55	127	98	46	39	164	85	77	156	177	85	34	88	81	64	72	66	70	70	80	81	47	36	80	80	61	49	72	68	67	86	70	56	19	20	27	20	56	79	42	48	35	62	94	36	29.88	51	46
chr2|131147516|131147813|AluY:Alu:SINE|57|+	377	118	295	324.9	170	143.88	577.98	279	495	541	639.99	410	207	416	463	301.98	396.97	351	341	322	441	441	176	134	437	389	304	199	294	294	375	447.99	377	200	76	143	143	125.94	234	296.98	151	178.99	98	213	205	90	114	222	226.9
chr2|134453020|134453104|MIR:MIR:SINE|179|+	50	9	27	44	17	13	56	20	22	41	57	23	17	21	16	19	17	28	11	15	18	28	16	15	21	16	13	19	12	19	18	14	28	18	3	4	9	14	13	16	10	26	17	30	19	11	17	15	23
chr2|134943127|134943411|AluJb:Alu:SINE|155|+	53	27	54	43	36	18	64	58	56	75	71	22	18	4	15	15	10	11	15	29	22	17	24	21	8	18	21	24	7	16	19	17	10	25	18	8	22	15	34	12	31	34	33	33	24	9	21	14	29
chr2|141592215|141592569|MLT1A0:ERVL-MaLR:LTR|185|-	58	36	60	52	53	15	42	9	32	34	23	5	12	1	1	7	2	4	3	8	4	4	14	18	3	5	6	8	4	9	4	5	4	14	23	6	10	18	14	8	39	20	33	43	39	20	45	12	9
chr2|141711189|141711486|MLT1O:ERVL-MaLR:LTR|276|+	106	53	70	69	105	14	45	47	75	62	29	9	19	1	3	19	2	5	10	13	7	10	37	28	5	13	9	18	6	9	3	14	3	33	35	30	28	32	27	29	78	48	68	64	75	35	54	27	35
chr2|141927991|141928085|MamRTE1:RTE-BovB:LINE|236|-	34	10	24	28	27	6	22	12	18	11.91	15	2	4	2	2	6	2	4	1	4	2	1	9	19	4	1	5	10	5	2	2	4	3	10	11	5	13	9	6	9	20	14	15	9	6	8	19	7	13
chr2|142081634|142081777|FLAM_A:Alu:SINE|189|-	25	30	36	25	54	8	34	16	22	53	19	3	5	2	2	8	2	1	3	3	2	5	10	17	5	4	5	6	5	9	2	3	2	17	16	2	9	18	7	10	27	19	23	30	38	13	21	16	15
chr2|143942935|143943213|L1ME3E:L1:LINE|333|-	104	109	88	126	78	20	84	44	44	84	84	30	34	27	31	47	25	31	28	28	30	25	43	32	28	36	33	28	37	22	29	51	39	41	9	9	22	17	33	27	32	44	92	67	45	20	66	24	36
chr2|144385055|144385262|MER129:LTR?:LTR?|329|-	218	65	129	136	49	35	94	34	26	88	100	60	55	72	54	56	47	35	40	82	40	66	45	40	54	60	44	77	41	55	64	85	40	65	18	13	36	25	77	75	18	51	194	21	138	89	112	43	88
chr2|144450670|144450977|AluSx1:Alu:SINE|94|-	28	9	16	15	7	3	26	19	21	36	30	8	19	6	1	10	7	7	15	10	6	13	17	19	4	7	7	19	4	19	12	8	8	12	21	29	22	23	23	7	8	17	24	12	23	24	14	22	20
chr2|144457164|144457417|MIRc:MIR:SINE|306|-	79	27	38	23	20	15	26	26	18	44	36	8	19	3	8	10	7	6	7	13	2	17	12	17	12	6	5	15	4	8	8	16	10	22	16	4	16	19	20	21	12	18	57	20	65	31	24	11	29
chr2|144498816|144498910|AluJo:Alu:SINE|170|+	37	16	26	16	12	7	26	17	8	26	18	5	5	7	6	3	5	1	7	8	1	10	8	8	5	5	3	11	2	4	9	13	4	20	18	22	9	14	13	14	13	13	23	5	61	29	24	10	20
chr2|148929762|148929917|MER102b:hAT-Charlie:DNA|248|+	26	29	11	18	25	2	22	14	17	55	25	3	6	1	6	5	2	8	7	16	1	6	6	3	3	2	11	13	2	7	1	3	4	7	11	1	6	11	11	5	9	30	16	13	13	7	13	10	18
chr2|148940724|148940856|MIR3:MIR:SINE|325|-	24	14	15	39	36	8	21	19	27	30	20	2	5	2	3	7	4	7	4	11	1	4	6	5	4	6	8	10	2	2	3	2	1	7	13	10	3	4	8	3	20	33	16	40	13	8	11	5	13
chr2|148981816|148982036|MIRb:MIR:SINE|300|+	50	36	31	45	48	12	30	22	43	37	35	5	6	2	3	7	7	10	4	13	7	2	17	13	3	3	14	12	10	2	2	8	5	12	8	2	11	5	11	9	11	20	26	26	12	5	18	14	8
chr2|152409768|152409852|MIR:MIR:SINE|217|-	35	22	15	29	19	5	19	7	11	26	21	7	6	1	5	4	2	3	6	4	3	2	7	10	1	4	2	9	2	5	7	5	2	12	14	12	11	9	10	9	15	21	24	11	29	20	19	7	15
chr2|157319289|157319489|MamSINE1:tRNA-RTE:SINE|379|+	1127	284	228	229	128	19	92	73	241	232	180	61	189	250	459	47	154	149	178	129	119	446	88	100	182	165	62	188	71	319	360	88	38	281	66	52	102	135	245	292	227	599	712	359	831	607.94	723	156	296
chr2|158574961|158575168|MLT1N2:ERVL-MaLR:LTR|343|-	36	15	25	26	23	6	17	13	11	12	10	6	6	2	3	9	5	3	6	10	2	5	4	10	1	2	5	8	5	12	3	5	4	9	10	7	6	6	9	7	27	28	31	18	25	20	19	8	19
chr2|16551719|16551867|MIRb:MIR:SINE|350|-	411.47	116	296	293	105	78	230	116	142	241	194	142.39	72	143	132	98	105	81	87	85	124	112	81	47	137	105	124	67.95	103	81	79	110	135	85	29	8	77	53	87	80	79	60	58	101.97	87	39	67	40	50
chr2|166038047|166038118|MamRTE1:RTE-BovB:LINE|254|-	33	15	28	39	10	17.95	100	82.79	72	164	156	81	68	44	92	64	54	61	34	75	66	67	43	32	41	63	60	56	59	55	45	60	46	46	18	6	26	23	26	70	9	5	9	12	8	1	15	59	45
chr2|171555665|171555905|MIR:MIR:SINE|281|-	283	62	103	84	155	24	94	51	207	139	69	155	40	130	70	49	88	83	57	70	202	116	82	69	42	51	79	52	99	71	89	102	102	47	21	84	23	31	80	61	350	257	77	206	451	223.99	176	64	56
chr2|177222525|177222789|AluJb:Alu:SINE|174|+	501	226	324	301	200	137	494	286	383	605.97	453	261	163	228	285	230	216	195	214	257	313	233.95	174	163	232	251	193	168	175	213	230	272	263	243	143	115	138	150	185	231	223	272	271	318	347	185	210	196	220
chr2|177539035|177539126|L2:L2:LINE|307|-	39	21	12	20	10	5	15	11	17	29	15	14	8	7	13	14	7	5	15	14	11	8	11	10	15	14	7	11	7	9	4	9	10	10	1	5	7	8	4	12	5	7	13	14	12	8	8	14	26
chr2|182777287|182777505|MER58C:hAT-Charlie:DNA|234|-	190	49	128	116	39	49	175	59	71	166	139	66	43	60	50	57	64	47	49	50	73	59	68	35	87	72	62	44	48	52	50	79	75	62	19	10	31	38	64	57.87	42	25	54	38	84	48	61	40	52
chr2|190652903|190653077|MER30:hAT-Charlie:DNA|75|+	31	13	18	30	16	6	25	31	19	52	30	10	6	3	4	9	3	5	3	4	9	2	13	9	3	3	10	20	7	6	5	5	12	14	9	5	17	11	10	10	4	10	16	8	19	12	14	10	25
chr2|190913797|190914080|AluJr:Alu:SINE|184|-	102	30	111	42	32	45	147	71	38	192	84	27	41	8	13	26	10	8	10	18	19	11	42	27	16	17	27	24	23	28	18	41	24	61	26	3	47	53	57	40	19	25	55	23	43	27	24	21	90
chr2|191978233|191978422|MIRb:MIR:SINE|322|+	42	24	12	17	19	5	12	3	16	9	12	2	5	5	4	10	5	6	3	7	7	10	13	6	7	6	6	8	3	9	4	6	3	11	8	2	5	9	12	3	4	8	18	17	16	10	20	10	17
chr2|192100198|192100484|MamRTE1:RTE-BovB:LINE|360|-	50	21	24	14	6	8	27	6	15	39	16	10	15	6	8	7	1	4	2	4	4	5	10	10	6	3	10	10	6	11	6	9	3	18	7	4	15	11	17	12	14	16	25	19	29	13	17	10	28
chr2|197878847|197879151|MER102b:hAT-Charlie:DNA|223|+	35	49	22	28	28	6	26	32	14	53	26	4	11	2	5	9	4	5	8	9	4	14	14	11	1	3	7	20	5	5	11	7	5	16	23	17	16	20	20	13	16	42	39	20	41	32	34	20	33
chr2|199926495|199926665|FAM:Alu:SINE|206|+	134	41	81	75	52	20	88.95	32	51	57	110	58	37	39	41	37	36	44	43	38	50	47	32	25	59	21	39	31	42	31	38	53	40.97	30	14	8	12	11	26	28	37	21	27	36	39	16	31	39	12
chr2|203429476|203429770|AluSc:Alu:SINE|88|+	388	141	329	319	184	186	595	291.97	519	584	516	383	163	344	294	242	306	286	278	294	385	309	156	131	323	329	285	166	222	200	273	368	406	226	93	105	177.01	130	245	218	164	130	137	173	239	87	136	181	175
chr2|206123472|206123715|MIRb:MIR:SINE|245|+	371	161	272	251.79	139	62	196	102	69	222	196	106.69	67	86	62	85	67	63	63	95	73	82	93	64	76	81	102	62	59	79	76	103	70	109	51	21	68	63	86.72	119.73	79	63	118	111	82	32	78.71	79	97
chr2|20617878|20617942|L2c:L2:LINE|250|-	36	7	11	9	12	7	10	20	15	32	30	12	11	17	11	10	14	22	10	6	23	10	10	14	14	17	10	11	9	10	15	11	17	4	11	30	10	12	6	9	21	7	18	29	21	9	18	10	14
chr2|208243948|208244368|MSTB:ERVL-MaLR:LTR|118|+	38	8	11	27	9	3	19	18	34	22	22	7	10	2	1	5	6	10	6	12	10	4	4	5	3	5	7	10	5	8	7	3	5	10	5	1	15	5	7	7	20	19	8	7	26	8	11	13	16
chr2|209684991|209685079|MIRb:MIR:SINE|268|-	101	58	78	71	80	19	81	42	53	73	36	13	30	6	4	18	7	6	10	16	7	5	24	15	10	11	19	19	9	14	10	20	15	25	21	3	19	16	23	14	22	42	29	43	15	4	22	24	43
chr2|209727942|209728144|AluJr:Alu:SINE|163|+	26	14	28	15	45	16	29	15	22	26	18	8	6	4	1	8	3	4	8	8	4	1	9	3	3	5	10	8	5	5	4	4	4	10	7	3	6	3	8	4	24	19	6	35	11	2	9	5	13
chr2|209974570|209974803|MIR:MIR:SINE|234|-	65	20	55	51	39	23	61	28	22	68	67	10	12	3	2	8	5	4	8	17	11	4	12	16	4	10	16	19	6	10	6	10	9	34	9	6	19	19	10	8	28	35	44	2	27	12	19	8	11
chr2|210432360|210432487|MER85:PiggyBac:DNA|79|-	490.99	183	320	387	165	64	287	177	234	411	343	237	183	220	319	188	198	196	181	197	249	296	129	107	234	205	167	195	142	213	206	231	174	222	70	68	102	106	201	229	86	150	156	251	176	118	194	217	269.98
chr2|212415917|212416072|MER45A:hAT-Tip100:DNA|281|-	66	24	36	18	23	12	25	6	40	27	17	14	7	1	4	22	5	8	2	5	6	8	13	7	7	13	15	9	9	10	4	14	6	11	7	3	6	4	19	18	16	17	26	18	30	10	10	13	7
chr2|212420776|212420898|L2b:L2:LINE|306|+	63	25	22	24	15	4	23	6	35	23	8	9	3	2	3	11	6	3	5	7	6	1	7	6	4	6	3	12	2	3	6	4	4	7	11	2	6	4	16	23	12	13	19	24	32	11	15	9	17
chr2|212500973|212501158|MamRTE1:RTE-BovB:LINE|374|+	109	21	34	22	24	8	50	12	26	32	19	17	9	1	6	20	2	6	4	7	7	4	16	13	7	10	10	11	6	5	4	9	6	14	5	8	10	9	17	7	22	24	24	51	43	18	23	11	10
chr2|216500533|216500645|Charlie5:hAT-Charlie:DNA|214|+	28	22	19	22	29	5	17	10	23	11	33	3	4	2	1	1	6	4	4	9	5	6	2	8	4	5	5	6	4	5	4	4	2	5	3	2	2	4	8	2	32	17	25	16	25	4	15	9	6
chr2|219183942|219184142|MIR:MIR:SINE|274|-	54	28	35	50	30	14	46	19	15	63	43	20	20	31	23	32	12	18	21	24	27	35	14	17	17	19	16	17	17	21	14	14	28	18	10	32	8	7	14	12	25	32	32	25	58	26	36	20	14
chr2|227534889|227534981|MamRTE1:RTE-BovB:LINE|244|-	110	54	72	111	72	38	112	96	98	130	132	75	56.84	63	56	61	56	75	44	63	79	67	57	46	77	72	61	54	59	68	71	66	72	42	43	12	34	38	66	73	68	68	45	106	56	40	47	70	65
chr2|229792328|229792672|Tigger4b:TcMar-Tigger:DNA|155|-	38	22	21	33	11	8	16	5	15	18	10	4	7	4	4	7	4	8	8	13	4	2	10	7	3	4	3	10	10	3	7	9	2	14	3	1	3	6	11	3	6	5	10	13	14	7	16	25	20
chr2|230037266|230037348|MIRb:MIR:SINE|243|-	32	17	32	30	9	10	36	13	20	34	38	26	7	18	10	23	9	13	13	16	14	15	12	10	10	22	14	8	19	19	12	27	14	12	1	2	11	6	20	21	13	2	7	12	17	8	12	7	12
chr2|231047505|231047693|MER20:hAT-Charlie:DNA|235|+	225	139	149	183	153	96	387	274	349	454	368	170	127.97	150	157	151	180	208	104	152	169	192	136	129	132	167	124	118	136	160	139	192	173	115	111	228	112	106	104	106	209	123	180	237	418	149	180	120	185
chr2|231049907|231050028|AluJr4:Alu:SINE|124|-	11	12	10	28	22	11	48	19	15	45	58	11	9	11	13	9	39	26	5	20	13	13	7	7	7	18	8	7	5	13	8	18	12	13	9	13	10	5	12	5	3	9	31	26	18	9	13	10	9
chr2|231072200|231072280|L3:CR1:LINE|266|-	40	19	39	37	21	18	91	40	76	91	86	46	29	41	36	37	38	29	44	36	52	48	29	22	47	32	31	20	34	36	28	44	39	38	12	3	12	16	34	43	13	9	9	11	18	18	9	24	22
chr2|231373616|231373911|AluSz6:Alu:SINE|88|+	15	13	14	22	16	18	44	26	23	54	52	10	6	3	11	3	10	8	2	8	6	10	12	9	9	13	8	7	9	9	7	11	16	5	6	11	7	8	1	6	9	8	12	14	21	5	15	7	11
chr2|232775199|232775345|MIRc:MIR:SINE|321|+	31	13	14	22	13	2	16	7	9	15	21	8	8	4	5	3	1	3	8	7	3	3	6	7	1	2	3	8	3	8	3	4	4	10	7	7	10	4	5	3	13	7	15	16	17	14	7	7	15
chr2|236127610|236127776|L3:CR1:LINE|342|-	229	116	137	194	156	90	249	194	197	323	259	87	78	87	117	73	92	95	56	84	90	101	84	98	97	119	94	72	68	80	91	115	99	70	81	183	68	58	84	75	133	135	152	312	209	90	97	58	119
chr2|236127740|236127869|MIRb:MIR:SINE|286|+	162	97	99	111	114	60	188	152	181	248	174	63	61	59	94	61	57	71	57	52	82	69	66	75	80	92	72	49	52	66	70	101	97	50	69	140	52	42	43	54	131	98	93	185	157	64	76	34	75
chr2|239959966|239960113|MER3:hAT-Charlie:DNA|245|+	26	18	32	40	14	14	54	30	40	71	67	15	13	21	16	14	8	15	14	16	13	18	16	12	29	25	13	18	15	8	8	23	12	17	8	8	9	7	13	18	17	9	20	17	22	9	12	20	9
chr2|240714600|240714762|MIR3:MIR:SINE|312|-	815	332	815	926	445	587	1781	1699	1503.98	1965	2140	727	477	791	712	664	727	697	634	666	916	790	407	372	740	695	723	507	645	611	628	807	745	403.99	309	508	528	391	415	398	902	587	683	1406	1264	459	598	393	480
chr2|241092356|241092476|MER58A:hAT-Charlie:DNA|225|-	23	11	23	16	19	11	40	24	14	43	48	15	3	11	9	9	11	4	6	11	21	11	13	9	4	4	14	10	17	19	6	6	16	9	7	8	11	18	11	9	15	19	13	9	29	15	19	6	14
chr2|24946676|24946808|FLAM_A:Alu:SINE|197|-	30	21	20	28	21	5	30	32	35	68	26	11	13	21	22	11	16	18	12	18	22	12	13	13	10	16	16	14	14	19	16	12	16	16	13	9	23	15	25	12	9	18	20	27	8	10	9	17	25
chr2|25401036|25401148|MIR3:MIR:SINE|243|-	18	11	21	29	12	5	11	16	17	20	22	3	6	1	1	1	7	3	5	7	1	1	3	8	4	3	7	5	3	4	2	2	3	6	21	14	16	11	4	7	17	19	22	16	23	9	17	12	9
chr2|27199752|27199820|OldhAT1:hAT-Ac:DNA|180|+	9	10	10	16	9	10	24	41	10	38	26	10	4	11	13	14	11	8	1	6	16	14	3	6	10	9	8	7	16	14	10	5	5	18	11	6	11	8	10	11	6	1	20	7	26	5	7	10	32
chr2|28801877|28801998|Tigger12A:TcMar-Tigger:DNA|265|+	226	78	130	158	51	19	108	54	69	175	114	101	69	80	89	77	72	55	100	80	82	75	72	45	82	62	60	49	75	70	48	83	54	92	22	15	65	38	63	76	57	48	111	60	82	42	43	59	64
chr2|3461480|3461561|MIR3:MIR:SINE|235|+	5	4	11	8	14	6	14	22	15	47	28	2	6	3	5	5	1	5	3	7	9	2	2	14	4	1	6	6	7	6	2	7	2	7	10	1	14	11	6	1	16	6	16	13	5	2	8	5	5
chr2|37254499|37254698|MIR:MIR:SINE|216|+	47	29	37	28	30	13	45	23	13	55	38	3	9	6	5	7	11	5	11	8	13	6	7	9	4	4	14	9	5	8	2	12	4	11	10	3	8	8	10	3	29	18	29	15	33	13	22	8	16
chr2|38563158|38563317|L1M5:L1:LINE|248|+	88	40	56	42	52	11	42	20	14	33	28	19	12	15	17	22	14	13	15	13	19	14	22	15	17	11	12	20	8	12	11	16	6	32	4	2	9	14	14	15	16	15	20	25	18	13	18	16	18
chr2|40101766|40101958|MER5A:hAT-Charlie:DNA|207|-	297	99	197	253	80	34	174	102	104	240	169	86	94	56	73	110	72	70	70	107	111	85	102	48	78	97	92	70	55	83	80	90	69	75	61	6	61	52	81	82	25	39	54	80	29	4	42	79	96
chr2|40292987|40293144|L2c:L2:LINE|299|+	71	38	35	44	62	19	48	21	23	60	23	10	12	1	4	14	4	8	5	15	6	4	25	17	4	4	8	8	9	4	2	13	5	18	19	5	18	10	14	14	42	28	23	35	18	14	32	11	19
chr2|40318193|40318286|MER5A:hAT-Charlie:DNA|300|-	31	29	24	20	31	5	21	12	15	40	14	8	4	1	2	6	3	1	3	4	2	2	14	7	5	4	5	6	5	3	1	6	4	14	10	4	12	7	2	14	18	12	15	17	21	5	24	11	7
chr2|40393958|40394162|MER20:hAT-Charlie:DNA|190|+	57	36	43	32	51	15	69	39	23	79	42	12	20	6	2	10	4	4	4	16	6	3	23	22	4	5	9	11	7	8	2	14	8	25	22	6	20	10	10	13	30	38	45	33	31	13	37	10	16
chr2|44319280|44319536|L1ME4c:L1:LINE|256|+	1557.1	628.73	1224.08	1603.43	535	373.03	1363.88	420.83	140	950.76	1323.45	605.57	313	601.66	347.18	545.35	568.76	466	432.32	565.33	465	427.62	373	247	648.3	593.56	578.67	428.99	508	434.8	383.64	595.27	562.69	539.06	106	4	285	285.78	498	494.28	50	122	344.8	132	72	58	209	310	315
chr2|47171391|47171495|MIRb:MIR:SINE|206|-	106	36	49	24	46	6	56	11	7	40	35	12	13	5	9	6	5	5	10	11	7	14	24	18	5	12	9	9	8	10	14	18	9	12	6	3	11	4	17	17	10	8	31	16	30	14	20	11	19
chr2|47518455|47518568|L3b:CR1:LINE|336|+	29	29	18	38	25	9	32	33	34	57	30	19	13	13	12	22	22	16	5	9	5	10	15	16	8	21	19	13	14	15	10	18	9	12	13	4	13	9	4	12	12	16	13	48	18	7	17	9	19
chr2|50793908|50794126|MER20:hAT-Charlie:DNA|217|+	92	45	46	58	64	22	62	34	45	76	38	4	7	5	10	16	3	5	4	11	9	5	27	22	9	7	15	10	9	8	5	11	15	17	25	10	16	16.83	30	10	91	67	44	70	107	28	46	8	22
chr2|50874327|50874481|MIRb:MIR:SINE|281|-	95	54	64	51	35	22	50	18	24	50	29	14	10	4	3	13	2	5	4	6	2	4	31	20	5	9	10	12	9	7	6	18	12	24	13	2	17	13	19	9	21	19	45	44	39	17	29	8	19
chr2|50878959|50879325|MLT2C2:ERVL:LTR|158|+	174	94	116	121	91	32	136	60.84	87	129	67	25	20	8	12	27	11	7	12	19	11	18	39	50	14	21	31	31	19	16	15	26	17	45	27	8	29	23	46	22	91	53	79	53	136	40	76	24	25
chr2|50899087|50899251|MER127:TcMar-Tigger:DNA|288|+	131	44	56	63	49	23	56	26	34	50	26	13	17	3	7	21	9	3	13	8	8	3	23	19	8	9	13	12	7	13	9	27	13	25	18	4	10	12	27	17	40	30	53	33	57	13	35	11	20
chr2|54618332|54618503|L2c:L2:LINE|304|-	31	25	20	48	26	9	35	27	68	42	39	6	9	3	3	3	12	5	4	11	5	7	15	22	6	8	12	11	5	9	6	10	3	19	24	13	16	13	18	5	22	22	21	29	29	19	16	8	14
chr2|54989001|54989124|Charlie16a:hAT-Charlie:DNA|273|+	33	23	14	19	16	4	12	18	13	24	11	6	12	2	3	6	5	4	6	5	1	8	12	7	1	3	2	11	7	5	2	3	7	10	12	2	5	4	9	10	11	19	17	29	22	13	13	12	27
chr2|55007653|55007746|MER5A:hAT-Charlie:DNA|250|-	37	25	22	17	15	5	25	5	16	20	23	3	7	4	4	2	5	3	3	7	5	2	6	8	4	6	5	8	4	2	3	3	2	22	4	7	5	8	25	4	13	11	17	16	19	14	16	8	18
chr2|55235930|55236173|AluJo:Alu:SINE|222|+	20	5	9	4	9	11	16	11	10	10	16	9	2	10	10	8	5	3	3	9	6	13	8	4	7	10	3	7	5	7	4	7	11	8	2	5	8	3	8	7	6	10	6	6	10	4	9	7	9
chr2|55866767|55866844|OldhAT1:hAT-Ac:DNA|233|+	135	15	34	44	85	6	44	8	31	40	32	53	13	21	23	7	24	18	20	12	23	20	20	20	17	16	24	13	35	28	42	46	12	11	2	11	8	12	14	17	63	27	12	28	48	24	51	14	12
chr2|61190843|61190987|MamRep434:TcMar-Tigger:DNA|191|-	78	69	33	28	66	9	54	41	32	45	46	10	8	8	15	9	3	6	5	6	15	15	12	9	7	4	8	19	6	9	7	7	8	17	21	4	18	21	25	22	50	45	50	83	27	10	35	14	41
chr2|65088433|65088503|L3b:CR1:LINE|277|+	254	99	144	193	83	56	172	121	224	192	232	136	81	134	146	125	109	127	115	117	118	127	84	35	126	122	92	93	90	92	90	130	122	77	18	15	54	53	93	104	100	85	70	111.91	131	63	88	117	105
chr2|69247083|69247245|MER117:hAT-Charlie:DNA|262|-	106	30	61	89	67	20	60	35	113	82	55	54	27	42	37	33	41	28	35	36	46	54	28	30	36	35	55	40	33	60	36	44	47	38	11	10	24	32	44	12	134	114	70	121	182	122	97	35	25
chr2|69469481|69469579|MamSINE1:tRNA-RTE:SINE|385|-	160	93	105	181	100	32	112	85	73	149	77	30	43	30	31	38	38	37	28	44	35	19	45	36	31	36	47	37	32	27	26	34	24	49	38	10	51	33	39	45	56	59	37	92	48	13	53	46	61
chr2|7010213|7010349|MIR:MIR:SINE|326|-	13	24	11	34	21	5	14	19	21	46	21	2	4	2	2	5	2	3	5	9	3	1	10	12	5	1	8	17	7	2	6	3	5	13	17	21	8	7	5	4	22	34	36	21	36	10	24	8	4
chr2|7016797|7016993|LTR78:ERV1:LTR|297|-	35	24	17	48	30	9	51	33	40	62	42	4	5	2	2	9	2	1	9	18	2	7	6	12	7	2	9	12	2	2	5	5	4	18	22	18	13	13	11	12	32	27	41	37	25	12	23	21	24
chr2|7018924|7019139|MER58A:hAT-Charlie:DNA|262|+	35	18	15	40	28	13	48	47	47	65	51	3	12	2	1	4	3	6	8	12	7	11	9	10	8	6	8	15	10	10	3	10	1	11	21	16	25	16	9	9	49	31	23	16	22	13	28	11	19
chr2|70661824|70662049|MIRb:MIR:SINE|276|+	423	202.97	334	404	188	96.89	471.96	211	249	367	416.37	204	120	192	140	131	146	112	131	125	163	126	157	98	183	170	174	128	128	104	106	176	202	128	45	17	85	75	121	122	44	58	100	182	64	15	92	90	94
chr2|70663140|70663305|MIR3:MIR:SINE|184|+	387	167	308	403	240	138	569	379	348	573	523.63	256	138	220	189	180	190	156	160	152	248	199	152	112	241	218	247	119.98	173	138	157	242	251	146	114	50	172	130	151	142	155	130	163	343	132	41	151	122	126
chr2|72943884|72943966|MIRc:MIR:SINE|329|-	101	30	68	84	64	67	178.96	161	204	268.99	186	82	57	87	77	90	58	64	68	92.97	106	112	33	53	59	53	75	45	56	70	49	95	105	41	45	102	34	37	50	50	150	77	102	151	327	86	82	42	59
chr2|73731074|73731311|L2c:L2:LINE|274|+	24	17	14	16	24	6	20	19	19	29	19	1	5	2	2	3	3	8	9	7	8	9	4	10	1	4	3	8	2	3	1	3	5	5	5	4	10	9	3	6	9	14	18	9	14	11	14	7	12
chr2|76971183|76971359|MER5A:hAT-Charlie:DNA|281|+	48	37	52	56	55	14	58	41	36	62	39	19	6	3	3	12	6	7	13	16	5	6	27	15	5	9	16	20	9	2	4	23	14	17	26	3	27	13	15	12	68	34	38	41	38	9	32	14	13
chr2|76972412|76972719|AluSx4:Alu:SINE|114|-	39	14	34	29	27	21	59	46	34	59	26	13	15	2	5	10	3	7	3	20	9	6	15	18	7	11	12	11	10	7	5	22	7	16	22	5	18	16	13	7	42	25	29	17	27	10	23	7	10
chr2|76984567|76984821|MLT1J:ERVL-MaLR:LTR|328|+	63	17	41	49	48	15	55	18	17	40	22	13	13	2	2	18	6	4	6	12	4	5	22	20	7	8	16	17	9	4	5	19	11	12	10	3	8	6	9	6	32	24	30	22	24	6	18	8	12
chr2|77102784|77103005|MER58A:hAT-Charlie:DNA|304|+	81	34	63	69	47	18	59	28	27	52	34	16	15	1	2	17	2	1	6	25	11	3	24	21	5	7	13	14	8	12	3	11	16	12	17	8	13	12	13	14	39	24	31	26	16	14	28	15	19
chr2|77460300|77460435|MIRb:MIR:SINE|353|+	72	46	47	56	45	17	65.81	31	14	63	33	7	12	3	5	10	4	3	14	20	7	4	24	22	4	6	14	11	5	5	4	14	6	18	21	3	25	23	26	19	25	14	29	19	16	7	21	7	14
chr2|80044972|80045321|MLT1H1:ERVL-MaLR:LTR|267|-	156	59	64	73	64	25	75	40	52	108	43	11	16	4	4	26	3	7	13	18	9	6	30	25	7	13	19	18	9	11	3	21	17	23	23	20	12	19	28	4	56	56	74	60	140	39	45	13	37
chr2|85319170|85319474|AluSc:Alu:SINE|69|-	292	105	211	204	114	105	486	223	358	418	463	302	165.91	313	331	197	301	241	258	225	374	341	154	113	325.98	313	254.39	174	223	231	293	281	276	138	84	188	99	86	165	186	131	153	127	133	230	118	123	156	168
chr2|86775394|86775466|Tigger19b:TcMar-Tigger:DNA|304|+	154	55	62	81	35	20	88	54.98	41	117	75	47	27	37	34	44	44	46	26	39	47	37	23	24	55	57	43	31	46	42	43	57	49	43	17	10	25	17	39	41	32	35	48	74	53	22	34	28	29
chr2|8855293|8855406|MIR3:MIR:SINE|351|-	160	59	56	103	98	20	61	39	81	85	65	31	21	35	30	30	50	41	37	21	40	54	42	32	35	41	42	31	17	27	25	40	24	33	26	24	32	21	35	29	92	107	76	104	167	44	61	27	49
chr2|9422725|9422939|MIRb:MIR:SINE|333|-	110	73.82	87.88	150	86	74	208.49	168.84	283.89	240.88	247.6	206	105.93	113	119	122	127.95	163	101	77	133.96	144	77	72	117	127	136.91	75.93	85	106	108.91	150	123.91	72	82	84	77	65	112	152	76.63	106.64	58	133.82	89	31	59.78	106.9	141.9
chr2|95158111|95158275|MER5A1:hAT-Charlie:DNA|258|-	20	9	10	19	20	8	11	14	11	24	41.92	3	7	1	1	4	7	2	1	5	3	3	5	8	1	8	4	5	5	6	4	3	3	6	12	11	12	8	6	4	10	19	16	9	13	6	9	5	10
chr2|95416101|95416228|MIR3:MIR:SINE|328|+	13	2	4	14	18	9	42	27	15	28	19	3	2	8	3	5	8	6	6	11	11	4	2	5	11	7	14	6	11	5	7	11	11	12	2	7	10	7	1	8	10	10	15	21	12	3	12	9	12
chr2|97161188|97161419|L2:L2:LINE|305|+	212	73	138	141	61	32	101	61	63	134.97	90	30	45	3	10	32	11	12	11	42	10	10	46	23	12	20	27	28	29	16	18	24	12	44	32	6	41	42	31	26	24	60	72	50	28	32	73	26	30
chr2|97579795|97579997|MIRb:MIR:SINE|286|-	37	19	60	42	17	17	44	32	17	24	22	16	14	3	1	15	1	2	5	8	2	1	15	11	2	6	9	21	7	2	5	3	7	17	10	2	14	7	11	20	6	9	6	12	15	11	21	15	14
chr2|98559926|98560145|MER58A:hAT-Charlie:DNA|242|+	44	18	20	35	25	7	38	16	25	36	29	4	8	3	2	6	2	6	4	8	4	3	9	11	5	5	2	11	3	4	5	5	4	9	11	4	15	10	8	5	21	16	20	17	21	6	16	12	7
chr2|98599828|98600211|MLT1K:ERVL-MaLR:LTR|327|+	424	140.99	224.76	262	224	88	298	169	222	411.98	272	169	120	139	135	133	122	123	121	121	164	145	131.89	103	163.97	169	133.89	104	100	121	157	186	126.92	157	77	51	102	92	132.88	157.97	168	178	165	190	317	155	179	131	168
chr20|11925425|11925501|Tigger19a:TcMar-Tigger:DNA|333|+	159	75	88	155	55	16	115	54	52	131	98	61	34	49	61	73	44	26	32	36	45	55	47	27	52	47	33	25	24	34	31	63	54	49	29	14	22	17	48	55	56	55	55	68	71	27	47	44	58
chr20|1295938|1296125|MIR3:MIR:SINE|266|+	96	53	105	202	93	63.79	189.99	245.83	189	306.83	291.63	74.4	68	61	64	82	85	91	47	71	84	83	76	74	49	71.92	76	74	44	78	32	74	52	61	48	36	61	42	40	62	106.82	88.86	72	154	68	20	68	58.91	74
chr20|1926587|1926776|MIR:MIR:SINE|261|-	32	43	14	38	59	30	77	82.41	73	135	72	7	12	5	14	7	9	7	13	24	20	13	20	19	11	13	22	22	9	17	6	16	13	19	36	27	32	27	9	8	67	44	32	33	43	17	36	19	23
chr20|25296856|25297216|MER57A-int:ERV1:LTR|256|+	402	186	351	557	364	299	1215	784.98	811	1192.8	931	508	308	446	485	416	444	439	347	383	582	546	243	226	338	382	457	297	494	423	431	584	423	305	235	395	282	259	311	278	592	396	321	472	838	264	343	244	338
chr20|3223706|3223877|Tigger11a:TcMar-Tigger:DNA|318|-	40	9	36	33	12	21	84	48	54	63	71	57	34	57	53	32	47	44	33	38	65	59	15	12	43	53	27	25	32	42	44	69	54	22	11	18	18	18	34	37	25	18	20	28	37	8	14	25	39
chr20|32359379|32359561|MER5A:hAT-Charlie:DNA|298|-	22	25	13	15	14	5	22	28	26	24	21	9	9	2	3	8	5	9	8	9	6	4	6	8	6	7	10	9	6	3	5	6	3	8	13	20	11	16	8	6	18	23	22	28	24	13	19	8	15
chr20|33649244|33649358|L3:CR1:LINE|312|+	34	12	26	43	29	20	83	65	85	71	49	17	22	25	22	23	22	31	15	27	36	23	21	22	21	26	18	21	19	20	16	21	24	19	23	15	29	18	24	15	35	24	33	39	49	17	28	34	38
chr20|35276322|35276501|MIRc:MIR:SINE|300|-	71	30	51	87	45	45	159	116	109	136	166	96	34	89	69	66	67	69	67	55	93	85	27	37	59	82	67	52	48	62	61	81	94	41	23	24	24	25	38	48	52	48	53	79	100	31	36	29	57
chr20|353921|353999|MIR3:MIR:SINE|308|+	124	49	172	154.98	71	69	373	260	294	396	277	199	104	204	211	143	174	164	126	131	223	144	58	47	188	163	157	80	127	92	128	182	191	54	59	44	110	66	61	78	104	70	88	184	163	43	83	75	99
chr20|354146|354320|MIRb:MIR:SINE|308|-	230	89	308	229	114	150	659.71	363	471	624	589	353.78	172	389	351	271	311	295	283	295	400	308	129.6	104	332	316	312	161	266	233	277	391	393	129	82	116	153	111	157	164	173.76	121	139	258	293	100	124	150	158
chr20|36047010|36047299|AluSc:Alu:SINE|90|-	2400	909	1943	2087	1060.99	565	2480.94	969.99	2316.99	2346.97	2219.96	1608.99	795	1517.97	1586.97	1177	1503.97	1233.99	1182.99	1085.91	1678.98	1469.97	743	504	1576	1479.83	1103.99	734	995.99	941	1308.83	1542.97	1577.94	770.99	330	588	505	479	985.99	1004.98	861	1093	930	1089	1923.99	893	888	870	885.72
chr20|36232282|36232476|MIR3:MIR:SINE|349|+	715	358	529	986	336	238.91	723	671.98	566	1053	902	354	258	293	366	304	242	241	216	231	351	260	226	214	309	326	268	213	229	265.98	233	354	322	256	173	111	286	195	220	257	241	272	379	547	396	129	301	164	279
chr20|36652130|36652423|AluSx1:Alu:SINE|106|+	318.95	130	329	387	111	147	478	256.59	305	589	609	431	193	380	355	282	335.98	309	270	278.5	435.94	354	138	109	390.99	348	292	173	240	199	284	417	310	235	74	42	176	93	213	282	71	95	85	179	100	49	99	178	137
chr20|37523447|37523613|L2c:L2:LINE|256|+	107	41	126	82	44	85	150	128	162	205	166	217	68	218	168	142.98	95	82	146	101	181	104	60	35	129	160	115	58	121	84	104	165	398	56	31	9	54	50	106.93	110	25	23	52	99	12	8	23	34	58
chr20|38129160|38129333|MIR3:MIR:SINE|263|-	23	8	43	26	42	19	41	109	29	89	98	28	22	36	44	12	35	45	55	40	77	48	62	69.98	143	77	62	37	116	78	38	14	46	37	22	163	43	53	26	24	79	46	64	140	150	40	69	67	52
chr20|38856632|38856847|MIR:MIR:SINE|263|-	38	28	29	41	26	15	33	36	14	87	32	8	12	2	9	4	10	3	5	10	3	8	22	13	5	4	6	16	4	8	8	5	1	16	24	22	18	21	11	11	29	32	51	21	43	22	35	9	21.86
chr20|38921302|38921392|L2b:L2:LINE|276|-	253	117	149	205	186	73	236.88	180	159.99	318	237	115	85	123	119	91	94	87	72	95	106	97	63	110	89	106	85.92	68	70	80	92	124	98	90	64	67	59	75	96	74	158	151	123	347	232	90	118	52	121
chr20|42078653|42078863|L2c:L2:LINE|322|+	242	95	211.57	241.51	118	98.58	292	261.97	207	427	315.53	108	97	114	114	79	117	81	101	107	160	121	128	80	129.56	108	167	88	143	89	95	87.61	100	103	76	22	111	64	84	78	81.67	35	57	148	54	29	88	59	68
chr20|44907296|44907477|FAM:Alu:SINE|155|+	883.37	286	763	778.38	331	298	1058	525.6	721.99	818	1008.43	649	311	691.5	711.52	431	686	574.43	557	491	652	634	334.39	209	771	612.01	527.8	312.3	467	435	521.51	638.48	618.49	310	142	30	228	162	390.99	422	129	111	161	326	188	80	200	330	264
chr20|45092738|45093020|L2b:L2:LINE|360|+	191	114	147	309	121	52	174	167	71	344	287	191	74	126	175	194	115	134	53	77	157	115	74	67	151	203	114	79	98	92	91	213	124	76	23	16	25	12	59	83	46	73	31	126	58	12	60	65	61
chr20|45094391|45094533|MIRb:MIR:SINE|242|+	161	116	124	241	112	44	135	202	79	397	206.97	146	83	102	136	146	82	94	57.99	68	114	99	73	94	85	125	81	64	88	84	58	130	107	98	57	15	42	45	56	62	33	57	25	94	46	4	59	84	96
chr20|46088827|46089104|MER113A:hAT-Charlie:DNA|249|+	39	24	13	7	30	12	29	28	11	50	21	16	12	6	10	8	9	9	8	13	4	8	15	19	6	14	9	9	9	7	9	11	12	4	8	6	13	5	11	14	21	14	16	20	8	12	23	13	27
chr20|46401693|46401945|L2c:L2:LINE|319|+	42	22	17	24	18	9	40	24	48	53	34	8	9	1	10	1	11	12	7	8	6	5	7	12	9	8	3	16	4	9	6	11	6	13	15	24	11	17	10	4	42	30	24	20	34	9	20	11	20
chr20|50095863|50096027|MIR:MIR:SINE|204|+	48	27	57	56	23	8	63.86	50	55	79	91	7	20	4	7	12	9	11	5	23	10	13	10	9	7	15	21	27	9	12	13	19	9	26	17	12	14	10	17	15	47	42	55	20	51	27	18	15	30
chr20|5194848|5194988|MIRb:MIR:SINE|183|-	263	75	203.91	194	97	56	236	72	88	176	181	82	48	96	68	67	100	79	65	72	103	64	75	46	97	92	77	54	66	62	76	109	101	54	19	14	59	53	60	55	64	56	83	83	114	54	78	48	40
chr20|53944315|53944608|AluSx:Alu:SINE|113|-	1145	662	344	1054	712	103	399.97	534.98	1923	1077.96	614	204	684	563	968	186	403	489	443.99	329	224	951	294.97	411	465	428	159	545	122	759	686.96	192.84	71	444.99	306.99	333	221.91	309	502	642	1266	2945	1622	1402	3060	1555	2336.99	558.98	1145
chr20|5497442|5497749|LTR16B2:ERVL:LTR|297|-	36	3	10	15	12	7	35	45	16	58	22	9	16	8	13	8	18	13	9	6	21	14	11	10	9	5	9	5	7	4	7	10	8	10	11	33	14	10	11	11	26	10	14	19	36	11	15	13	14
chr20|58449601|58449837|Eulor2B:DNA?:DNA?|225|+	156	71	125	221	73	34	109	71	87	174	136	83	61	87	89	49	64	55	53	48	84	80	38	42	88	76	56	42	40	49	49	57	53	52	18	25	25	21	58	49	59	78	47	58	109	58	66	44	59
chr20|59725550|59725839|LTR16A2:ERVL:LTR|269|-	11	12	7	20	21	12	34	27	47	58	35	6	4	1	2	4	2	3	8	12	3	8	8	11	2	5	4	11	2	8	3	5	2	9	24	51	16	11	7	3	45	23	28	19	30	9	20	9	17
chr20|63404109|63404196|L2b:L2:LINE|284|+	82	42	80	91	47	120	220	275.98	245	292	293	83	55	83	95	109	60	72	69	90	95	64	59	68	78	126	79	41	85	56	48	126	110	33	52	72	104	56	44	39	121	51	51	149	112	20	29	22	43
chr20|63628566|63628697|FLAM_C:Alu:SINE|191|+	22	8	13	14	7	14	42	37	40	38	43	8	11	15	21	13	23	18	19	16	29	19	7	17	14	12	27	12	12	16	14	21	12	14	11	11	26	16	11	8	10	9	23	17	16	7	15	10	18
chr20|63935232|63935330|L3:CR1:LINE|319|+	105	39	97	94.9	59	69	216	147	148	203	218	131	53.98	126	114	91	85	96	100	87	111	100	56	42	120	114	105	55	92	89	100	122	135	52	37	43	47	41	61	47	54	46	49	104	78	24	32	58	65
chr20|8306441|8306661|MIRb:MIR:SINE|353|+	36	17	19	24	11	7	18	11	5	29	17	7	2	1	3	3	1	2	2	2	1	2	3	3	4	1	4	2	3	7	2	4	2	10	1	1	2	7	6	2	11	7	10	18	13	1	8	4	8
chr20|8459911|8460052|MamRTE1:RTE-BovB:LINE|365|+	63	24	39	54	39	4	34	34	26	57.75	25	8	18	1	1	12	4	6	3	13	5	2	17	13	2	7	14	13	7	6	1	8	3	24	4	4	11	10	7	15	20	35	17	19	12	2	18	10	18
chr20|8651587|8651877|L2a:L2:LINE|333|-	160	70	126	181	149	23	149	148	138	229	102	63	56	24	40	85	39	34	50	75	42	32	49	40	42	47	60	57	34	43.84	23	81	42	63	63	21	47	43	40	44	81	88	58	101	51	24	68	38	80
chr20|8736506|8736856|THE1D:ERVL-MaLR:LTR|132|-	22	15	26	31	16	2	27	16	16	45	21	5	1	1	1	4	1	3	3	9	2	2	7	6	4	3	5	6	5	5	3	15	5	7	8	1	5	6	6	1	4	15	7	4	9	3	4	6	18
chr21|15841768|15841880|L2:L2:LINE|235|-	22	11	15	18	11	4	15	5	10	20	12	3	4	1	1	1	1	1	3	5	3	3	10	2	3	1	6	4	10	2	6	2	3	8	3	4	4	5	1	5	11	7	8	10	11	6	5	7	8
chr21|16264255|16264564|L4_A_Mam:RTE-X:LINE|347|-	63	32	39	37	20	12	44	15	20	31	23	10	6	4	9	10	2	4	4	12	9	7	17	14	4	3	9	11	13	8	5	1	12	15	10	1	11	5	17	8	20	29	29	33	60	30	27	18	26
chr21|21124867|21125188|MER63D:hAT-Blackjack:DNA|232|+	105	49	43	33	28	21	33	19	4	42	20	5	12	7	7	13	4	9	8	6	4	8	29	18	9	8	10	10	3	15	13	9	7	24	17	2	8	11	27	13	15	17	52	47	48	29	30	18	32
chr21|21198968|21199097|MER94:hAT-Blackjack:DNA|307|+	22	28	16	23	15	6	15	7	13	14	9	2	6	5	2	5	1	2	2	4	3	6	5	11	6	8	4	5	1	4	4	7	2	9	8	2	5	8	11	8	14	10	27	21	19	13	14	5	15
chr21|21538195|21538272|L3:CR1:LINE|278|-	208	67	127	129	45	25	105	17	35	79	79	55	25	59	36	67	38	39	39	46	38	42	55	25	58	64	42	25	49	29	37	67	61	24	8	3	15	18	42	48	29	36	42	65	61	27	59	27	30
chr21|25586710|25587027|L2b:L2:LINE|346|+	55	37	43	35	31	12	48	24	26	43	26	10	6	3	4	6	8	5	13	9	10	12	12	9	5	10	7	14	13	8	7	5	5	23	19	8	17	13	17	12	31	28	22	20	29	14	28	13	17
chr21|25995463|25995624|MIRb:MIR:SINE|308|+	47	38	33	43	50	9	23	15	24	25	21	7	12	3	5	13	8	2	6	6	7	6	12	14	4	2	12	12	9	12	10	8	7	9	21	1	7	10	13	11	27	30	14	41	26	18	13	10	26
chr21|33562448|33562614|MamSINE1:tRNA-RTE:SINE|272|+	51	17	21	42	18	10	12	8	12	22	19	7	6	3	6	6	5	12	8	9	3	2	11	8	3	4	7	4	8	6	5	9	3	7	4	5	3	8	13	9	8	3	25	19	11	6	13	7	12
chr21|34099753|34100051|MER124:DNA?:DNA?|239|+	404	382	71	154	305	32	66	29	51	56	65	44	28	33	23	37	25	38	24	29	30	19	65	39	34	48	41	24	15	8	16	45	42	40	26	11	11	15	34	33	102	121	46	167	46	30	58	30	49
chr21|37368605|37368737|MIRc:MIR:SINE|247|-	20	9	19	10	15	8	22	18	11	31	19	10	4	3	2	5	1	1	2	12	5	4	8	5	4	3	6	6	6	5	4	4	3	3	7	5	9	8	8	3	13	11	10	15	11	10	15	7	6
chr21|37433822|37433964|MIR3:MIR:SINE|357|+	33	24	16	20	11	6	13	9	5	24	15	1	5	1	1	4	5	6	5	7	1	2	4	7	2	2	3	8	1	3	2	2	2	7	3	2	1	6	3	2	5	9	9	5	11	3	10	6	10
chr21|38808165|38808330|MIRb:MIR:SINE|333|+	16	4	12	10	19	9	25	20	24	30	27	7	2	3	5	7	8	6	8	5	8	5	10	12	3	5	7	7	5	6	8	5	7	10	17	27	4	4	12	5	23	22	15	9	18	4	13	13	13
chr21|38824759|38824836|MADE2:TcMar-Mariner:DNA|221|+	63	36	40	51	14	10	56	48	37	77	83	64	34	52	52	29	51	47	27	28	54	35	23	10	51	41	38	15	36	27	20	27	53	25	13	14	21	19	32	26	40	23	23	50	32	22	19	28	19
chr21|40634798|40635090|L2a:L2:LINE|289|+	56	90	49	79	89	21	72	72	31	100	54	11	7	1	3	9	1	1	4	8	3	1	17	24	2	6	3	13	5	3	5	9	6	20	26	9	16	10	16	12	63	51	59	58	44	18	50	4	25
chr21|42297877|42297975|MIR3:MIR:SINE|299|+	70	45	35	34	28	8	40	19	17	54	33	19	11	13	13	24	8	16	17	14	10	13	16	22	12	5	10	9	16	10	16	18	12	17	17	6	15	12	12	23	14	26	31	48	20	13	31	9	25.96
chr21|42299878|42300008|MIRb:MIR:SINE|326|-	59	19	32	40	36	7	84	76	39	82	53	29	34	24	21	29	24	26	17	22	24	26	27	40	19	35	19	18	25	22	36	42	29	22	30	82	14	20	31	24	30	45	41	54	60	34	10	21	29
chr21|43758304|43758407|L2:L2:LINE|304|-	250	109	175	268	146	125	406	331	405	495	333	146	100	156	175	149	127	118	81	157	167	137	93	107	138	171	149	71	133	118	89	185	174	75	81	170	133	95	72	64	187	137	130	272	395	104	119	94	108
chr21|43760164|43760475|AluSz:Alu:SINE|100|-	315	117	233	351.99	192	206	879	809.97	713	936	789	317	201	352	308	277	317	278	230	269	391	296	193	199	264	334	289	176	287	300	207	412	355	155	178	314	182	180	153	156	329	211.93	280	528	643	201	220	189	256
chr21|44769378|44769677|AluY:Alu:SINE|63|-	75	41	83	97	24	66	201	134	168	175	283	100	55	116	111	81	93	95	78	74	115.26	112	49	60	110	85	65	40	71	78	64	85.69	95	64	54	71	63	46	67	88	66	57	96	77	117	53	59	78	95
chr22|17885243|17885496|L1ME4a:L1:LINE|352|+	40	51	20	32	30	17	36	26	10	68	27.77	5	20	2	3	10	2	2	3	6	1	5	10	18	4	4	5	13	5	3	4	10	7	12	21	18	13	18	19	13	30	24	31	19	17	9	24	9	27
chr22|18993626|18993739|MIRb:MIR:SINE|240|-	111	32	68	70	32	35	96	86	48	149	32	73	24	23	17	38	16	13	45	38	30	22	27	29	35	43	43	19	35	19	22	44	49	15	12	1	26	28	32	34	20	18	28	40	27	11	24	15	17
chr22|20144276|20144354|MIR1_Amn:MIR:SINE|312|-	8	2	10	7	8	17	31	35	13	45	43	10	11	5	9	8	6	8	7	11	13	7	9	6	12	9	11	7	9	10	4	8	12	2	4	9	9	6	4	4	19	3	12	17	16	3	2	3	11
chr22|26674833|26674990|L2a:L2:LINE|258|-	218	138	231	343	271	234	855	664	253	1306.99	856	63	78	38	28	81	67	54	70	99	87	40	104	154	83	89	135	121	75	57	48	126	98	138	93	43	287	187	95	87	253	161	213	117	148	32	185	89	124
chr22|30971755|30972092|L2c:L2:LINE|358|+	178	128	82	113	139	19	89	55	113	130	97	27	31	20	28	24	27	27	29	29	31	26	38	50	33	26	21	48	31	36	31	37	22	46	43	14	41	59	39	38	98	93	93	122	140	99	104	46	74
chr22|30978431|30978603|MLT1K:ERVL-MaLR:LTR|267|+	291.7	107.67	142	181	138	54	180	116	150	230	174.87	64	61.86	75	82	69	58.72	55	43	75	78	77	57	65	56	71	78	62	62	65	75	87	75	73	64	33	83	79	73	47	109.52	111	104	109	237	89	104.67	71	105
chr22|31436841|31436934|MLT1L:ERVL-MaLR:LTR|237|-	30	12	10	16	11	7	14	15	10	19	19	3	3	1	8	3	1	1	2	6	7	7	10	3	7	9	4	4	3	3	5	2	11	5	4	4	5	3	9	6	12	12	16	12	29	12	8	2	4
chr22|31749065|31749283|MIRb:MIR:SINE|332|-	31	24	9	29	27	7	21	29	18	33	30	4	5	1	4	1	5	6	6	8	1	1	12	11	5	6	4	5	7	8	5	5	6	7	11	6	9	10	15	4	15	19	28	23	8	7	30	15	8
chr22|32512553|32512684|MER103C:hAT-Charlie:DNA|254|+	88	67	63	120	78	27	168.98	92	37	171.93	117	46	24.83	40	25	36	32	30	21	24	42	25	46	28	24	51	28	18	29	20	24	56	41	28	22	4	22	12	26	19	39	45	35	35	35	2	43	26	17
chr22|35294145|35294305|LFSINE_Vert:tRNA:SINE|289|+	45	13	34	29	12	11	24	29	32	51	23	15	11	23	15	8	19	18	16	15	17	18	10	11	21	21	11	14	21	16	28	19	13	13	20	11	9	11	17	15	15	21	19	17	35	9	18	17	18
chr22|36481119|36481308|MIRb:MIR:SINE|311|-	12	7	17	8	9	4	22	9	17	21	16	3	3	11	2	6	4	6	7	5	8	6	2	6	11	6	13	5	9	4	8	11	7	2	1	1	2	5	6	5	6	3	17	7	13	8	9	2	6
chr22|37062847|37062991|MIRc:MIR:SINE|309|+	115	29	78	83	65	61	195	142	122	219	203	126	78	121	143	124	117	87	118	112	109	111	86	69	129	133	135	67	97	95	103	145	145	51	41	59	56	43	64	69	76	64	50	162	118	34	69	47	68
chr22|37386846|37386968|MIR:MIR:SINE|256|+	21	8	9	9	19	28	53	49	20	92	47	22	8	13	4	12	7	3	9	6	17	10	15	18	10	19	11	9	8	6	5	23	23	2	11	10	24	9	8	7	17	3	18	36	20	9	9	4	12
chr22|38498742|38499031|AluSx1:Alu:SINE|128|+	18	12	11	16	6	8	29	17	41	41	32	4	4	2	4	6	4	6	9	9	3	7	4	7	9	3	10	10	1	4	4	4	10	2	12	7	5	8	6	3	9	10	19	11	10	10	13	8	12
chr22|38819501|38819716|MIR:MIR:SINE|341|+	536.83	237	592.69	504.04	335	488.46	1215.4	718.53	1012.5	1050.52	660.54	551.52	280.52	689.1	534.2	544.53	392	340	520.16	416.05	697.08	360.52	237.49	201	537.61	659.1	499.49	228	495.54	298.65	390.51	779.09	1021.79	200	203	193	403	249	273.1	212	359	207.47	253	595.47	414.47	141	191	160	212.52
chr22|39132339|39132417|L1M2a1:L1:LINE|256|+	169	63	129	176	120	112	335	356	208	457	271	171	110	144	123	127	119	98	90	107	167	106	92	113	135	157	158	75	127	115	84	147	125	72	93	140	130	70	76	94	233	150	131	328	236	65	155	70	115
chr22|39224189|39224380|MER91B:hAT-Tip100:DNA|203|-	10	9	16	8	11	16	36	29	19	27	53	33	7	24	21	17	21	19	7	8	27	44	16	3	13	19	20	15	14	14	13	23	42	11	6	20	4	6	13	14	14	14	7	10	30	10	12	10	19
chr22|39383783|39383856|MIRc:MIR:SINE|225|-	221	89	249	198	138	144	444	306	255	480	436.71	170	132	217	166	174	197	152	176	144	195	161	96	74	198	169	199	95	159	107.8	152	189	197.85	98	70	75	148	108	100	84	123	88	121	193	132	40	80	73	86.81
chr22|39384816|39384947|MIR3:MIR:SINE|312|-	448	174	576	415	286	323	981.97	812.99	560	1113	916	434	268	407	384	387	370	315	366	327	419.98	366	260.98	220	400	342	454	235	371	265	287	395	388	204	207	154	369	279	250	183	338	219	270	570	385	93	202	164	253
chr22|40264182|40264392|L2c:L2:LINE|347|-	25	13	21	42	21	8	33	20	22	36	23	5	9	3	4	4	2	2	4	12	3	4	15	11	4	5	6	11	1	3	4	6	6	23	10	4	21	6	15	8	20	24	29	15	20	16	19	7	15
chr22|40284732|40284825|L2c:L2:LINE|193|-	33	16	25	36	18	7	32	27	32	44	16	6	7	1	1	6	3	3	6	10	2.99	4	12	9	6	1	9	12	10	4	7	5	4	11	12	16	10	12	9	10	11	19	19	6	8	6	18	11	12
chr22|40855174|40855452|AluJr4:Alu:SINE|180|+	33	61	17	26	69	12	28	16	79	32	30	4	10	4	2	7	6	7	5	15	3	5	10	8	12	10	10	13	6	8	8	3	5	8	23	5	7	6	7	12	77	97	24	67	6	3	29	31	13
chr22|41357938|41358042|MIR3:MIR:SINE|316|+	164	61	103	180	124	69	188	251	217	438	304	126	94	126	136	112	123	107	88	104	158.85	120	63	95	130	110	117	89	85	111	121	129	137	68	69	168	126	100	79	74	174	115	117	230	227	87	132	71	106
chr22|41358077|41358261|MIR3:MIR:SINE|286|-	264.77	115	221	332	172	113	318	374	308	650	538	229	118	240	224	172	216	198	142	188	271	223	118	135	219	219	188	136	141	175	204	225	243	87	102	205	137	109	122	103	246	167	194	395	375	132	178	90	148
chr22|41906594|41906693|Tigger5b:TcMar-Tigger:DNA|172|+	232	107	249	213	167	122	327	153	129	264	295	120	51	133	83	84	99	93	75	119	131	101	89	59	126	131	118	83	88	73	94	112	153	89	27	22	75	50	79	44	100	66	114	153	161	49	101	58	83
chr22|41995604|41995899|L4_C_Mam:RTE-X:LINE|296|-	1181	373	1079	1067	299	381	1245.99	539	605	845	1203	578	224	563	488	495.41	506	427	401	368	520.01	500	222	175	535	500	438	242	403	304	340	542	555	340	81	21	264	181	326	312	133	205	302	509	289	101	252	246	160
chr22|43506825|43506998|MER96B:hAT-Tip100:DNA|195|+	189	92	170	200	84	64	149	124	100	221	220	87	73	90	69	127	86	75	61	89	77	82	66	81	102	121	84	69	60	62	60	154	89	82	43	22	74	57	70	83	52	67	76	154	53	20	53	42	69
chr22|44245333|44245420|AluYc:Alu:SINE|138|-	117	29	71	68	33	19	81	36	122	35	87	31	15	44	27	23	44	22	36	18	42	22	20	8	44	24	33	15	19	16	22	18	44	23	21	5	39	13	19	10	25	9	16	47	25	4	19	18	21
chr22|46084397|46084579|MIRb:MIR:SINE|282|-	17	28	12	22	23	10	35	61	61	87	50	2	14	7	11	10	9	13	11	20	8	15	11	21	7	14	8	19	8	15	10	13	14	20	34	89	30	26	9	10	43	43	51	24	53	20	41	17	15
chr22|46355171|46355330|MIR:MIR:SINE|272|+	12	4	11	10	9	15	41	32	13	54	31	5	4	3	4	3	5	8	11	6	3	2	6	10	5	5	8	6	7	3	2	2	4	9	7	14	17	8	5	4	13	10	8	10	14	4	15	7	11
chr3|10938904|10939076|MIR3:MIR:SINE|297|+	62	20	43	86	60	42	112	111	93	197	89	64	42	47	53	65	67	65	42	44	58	58	35	46	44	76	43	27	46	53	31	76	46	28	17	66	31	38	7	18	163	74	49	137	287	68	76	37	75
chr3|10995195|10995362|MIR:MIR:SINE|263|-	38	28	27	35	23	31	60	49	47	129.91	68	15	17	17	26	11	9	13	19	19	25	22	17	40	9	22	16	29	12	25	22	24.95	29	17	27	76	46	50	26	24	39	45	61	27	97	45	46	12	25
chr3|11004603|11004699|MIRb:MIR:SINE|292|+	21	12	8	19	9	16	16	26	21	45	17	8	12	2	5	4	2	7	6	7	11	6	2	12	2	10	4	13	3	9	3	9	6	12	11	21	22	15	17	6	18	17	27	11	33	19	10	1	12
chr3|112002218|112002453|MIRb:MIR:SINE|287|-	37	27	23	11	18	16	31	27	15	45	45	5	9	2	3	4	3	1	3	8	1	6	10	12	1	8	2	6	5	5	2	6	9	13	14	2	18	4	8	5	15	23	40	32	7	4	19	2	10
chr3|112361783|112361898|MIRc:MIR:SINE|297|+	154	52	113	97	48	35	149	59	133	141	137	86	27	104	115	56	107	76	74	59	94	74	56	24	93	94	67	33	51	46	88	101	81	45	12	6	48	23	67	44	14	15	31	51	29	12	22	32	22
chr3|113649001|113649134|X6B_LINE:CR1:LINE|379|+	67	33	50	59	16	15	19	16	27	32	28	24	10	16	6	15	7	9	12	7	15	16	19	12	9	12	14	15	16	5	9	17	11	18	5	2	10	6	14	8	10	6	32	10	29	19	15	9	16
chr3|114669043|114669269|MER20:hAT-Charlie:DNA|201|+	25	8	17	13	7	1	20	4	28	21	13	7	4	3	2	3	9	6	4	3	5	8	5	8	4	4	2	9	2	1	7	6	5	6	7	12	3	2	13	5	6	15	17	8	36	16	22	7	13
chr3|115804301|115804475|MIR3:MIR:SINE|263|-	626.99	189	397	427	191	99	353	131	297	257	297	161	111	151	127	155	156	107	119	138	151	168	121	82	140	100	163	101	114	148	131	129	105	153	54	22	105	79	150	127	130	130	140	234	265	134	193	151	124
chr3|115815061|115815380|MER44A:TcMar-Tigger:DNA|142|+	61	27	48	45	43	20	53	21	43	60	35	12	20	1	8	13	3	6	10	26	7	8	23	8	2	7	11	11	9	7	6	9	5	21	11	3	13	11	8	10	43	34	44	16	46	26	32	6	17
chr3|116267923|116268151|MLT1J:ERVL-MaLR:LTR|291|+	78	32	53	47	46	13	46	15	28	55	34	8	17	1	4	7	3	5	13	7	4	5	14	27	4	5	14	5	5	7	2	7	8	15	16	11	8	22	15	9	37	26	33	22	68	24	24	13	15
chr3|116304116|116304230|L2c:L2:LINE|286|-	95	32	38	57	41	6	40	9	18	43	23	16	8	2	1	8	3	4	3	7	7	5	10	8	4	1	7	6	4	3	3	6	5	19	9	4	8	17	12	8	37	27	33	25	40	36	43	8	8
chr3|116652799|116653163|THE1D:ERVL-MaLR:LTR|135|-	85	45	68	48	87	24	51	15	50	59	54.92	4	15	2	6	12	3	6	12	16	6	10	23	18	6	4	15	14	6	5	4	12	4	21	24	18	9	13	14	6	80	58	58	68	97	41	45	14	20
chr3|116712449|116712668|CR1-L3A_Croc:CR1:LINE|325|+	80	47	47	63	46	13	46	19	37	52	41	6	5	1	2	9	3	4	8	8	8	7	14	16	5	3	10	14	7	5	6	11	4	6	10	3	10	6	14	8	31	21	29	30	26	25	28	9	20
chr3|117249084|117249202|MIR3:MIR:SINE|314|+	66	25	43	53	49	13	39	12	64	31	32	1	5	2	3	6	3	2	8	12	3	3	20	15	5	5	7	12	4	5	1	3	4	12	23	9	12	11	10	8	41	22	49	41	63	13	27	8	21
chr3|117455995|117456224|MIR:MIR:SINE|288|-	63	26	49	40	58	12	41	13	65	32	36	5	5	2	1	5	8	1	8	14	3	3	5	14	2	3	5	6	5	5	6	8	4	10	11	11	10	15	5	1	36	31	31	37	48	23	33	15	10
chr3|117553131|117553299|MIR3:MIR:SINE|284|+	89	64	60	76	67	29	66	11	49	48	63	7	15	1	4	19	4	9	7	14	7	5	26	29	5	10	10	13	3	10	8	17	8	24	16	9	11	12	16	11	57	33	43	68	49	32	54	13	26
chr3|117695141|117695281|L2:L2:LINE|316|+	89	44	74	68	69	23	101	21	60	50	53	5	11	2	4	13	3	8	9	8	3	5	25	21	7	3	15	9	12	9	4	10	4	21	19	5	32	19	19	9	65	39	56	40	64	18	49	13	14
chr3|117971401|117971708|MamRTE1:RTE-BovB:LINE|349|+	112	77	59	76	79	17	77	18	54	58	57	19	13	4	8	14	8	9	6	10	8	5	30	25	7	11	8	6	13	17	14	15	15	26	25	13	14	20	16	7	68	35	56	71	69	29	56	26	27
chr3|122422661|122422823|MIRb:MIR:SINE|314|+	51	16	27	43	26	8	38	28	27	50	37	26	17	17	15	20	26	15	8	28	17	10	14	8	17	13	17	12	16	11	10	25	8	19	7	7	19	13	17	12	8	11	22	12	29	13	8	6	23
chr3|123498425|123498722|MER1B:hAT-Charlie:DNA|142|+	21	9	12	23	16	9	11	20	24	30	11	4	2	2	4	6	7	4	3	6	1	1	5	15	3	7	1	5	2	3	8	5	4	5	6	13	9	10	4	4	10	6	26	16	20	9	14	10	14
chr3|124452318|124452596|L2c:L2:LINE|310|-	183	126	132	205	178	49	207	151	129	277.94	232	18	29	6	8	23	15	21	22	48	13	16	40	39	16	14	54	47	21	22	6	39	27	68	64	20	76	59	33	19	93	86	135	67	77	24	95	36	58
chr3|124463468|124463676|MER3:hAT-Charlie:DNA|140|+	83	57	102	101	86	21	88	58	50	111	99	22	20	5	7	15	9	11	18	42	7	4	29	28	9	16	31	26	17	15	15	25	17	44	29	10	37	28	34	20	63	60	51	36	46	11	39	22	22
chr3|124721676|124721972|AluSq4:Alu:SINE|98|+	92	45	77	116	50	31	138	87	92	202	198	64	32	54	39	37	62.95	51.96	22	44	56	35	42	24	52	56	45	24	40	30	33	47	48	30	19	7	28	24	33	35	24	27	31	66	33	7	25	35	32
chr3|128071150|128071271|MIR1_Amn:MIR:SINE|288|-	104	44	68	66	54	71	142	146	236	168	167	78	78.98	86	89	88	91	115	69	63	114	93	76	61	88	96	82	71	102	87	66	88	108	69	96	212	88	118	56	55	94	68	61	114	178	57	79	97	108
chr3|12906945|12907156|MER20:hAT-Charlie:DNA|223|+	21	6	17	20	8	18	60	63	47	69	51	4	6	8	2	2	2	3	7	10	6	3	8	12	8	3	5	9	3	6	3	6	5	12	8	19	19	19	11	10	35	24	27	12	25	12	18	12	12
chr3|131001755|131001818|MamTip2:hAT-Tip100:DNA|286|+	95	33	43	49	55	15	43	8	6	22	32	14	6	16	7	19	15	13	11	17	12	12	18	19	26	16	18	17	13	10	13	9	16	25	6	3	2	11	17	18	5	14	32	19	10	9	11	18	28
chr3|131384109|131384236|L2:L2:LINE|276|-	128	41	81	106	84	43	175	89	166	231.83	139	58	37	63	71	60	66	64	69	56	77	70	56	33	71	56	70	45	61	60	75	70	69	50	31	37	41	46	45	38	112	140	117	101	179	64	135	39	44
chr3|133258007|133258352|MLT1A0:ERVL-MaLR:LTR|145|+	44	14	20	14	31	13	59	19	12	34	30	7	10	5	5	13	1	3	4	12	5	3	15	19	3	5	8	10	7	2	1	11	9	13	13	6	10	10	15	8	19	11	18	25	25	16	18	4	3
chr3|134485316|134485487|L2b:L2:LINE|380|+	36	15	21	24	16	9	50	36	42	58	60	29	19	41	41	37	32	26	17	24	31	36	26	14	37	35	27	10	24	18	28	27	38	23	13	3	10	7	13	26	13	9	5	21	19	10	7	10	17
chr3|13506305|13506413|MIRb:MIR:SINE|255|+	62	21	37	31	26	16	52.94	38	57	80	59	29	12	40	49	33	38	24	25	22	29	55	19	33	28	36	21	27	22	39	56	36	23	26	16	28	19	22	29	39	41	30	24	48	77	36	30	22	40
chr3|141410363|141410500|MIR3:MIR:SINE|257|-	38	27	14	14	20	6	20	28	26	46	24	6	11	2	1	6	4	7	6	11	5	4	9	19	7	9	13	13	9	8	7	7	10	15	18	15	15	18	8	11	21	17	27	20	31	14	21	16	23
chr3|142148436|142148555|MIR:MIR:SINE|287|-	27	20	12	24	20	6	13	11	14	22	13	3	3	3	2	1	3	1	6	7	1	5	10	6	3	4	8	4	3	4	1	4	4	11	5	10	3	3	2	6	18	24	18	15	14	4	14	4	10
chr3|143991288|143991374|L2a:L2:LINE|212|-	78	27	31	20	16	7	36	21	9	40	42	20	6	14	11	8	19	15	10	13	8	18	15	9	25	21	15	13	17	17	15	16	13	24	7	1	8	10	22	16	3	5	17	13	16	14	15	11	19
chr3|150460922|150461027|L1ME3G:L1:LINE|171|+	69	44	42	45	19	18	35	20	23	33	37	24	13	15	11	15	22	9	20	15	19	13	18	11	15	20	19	7	13	9	12	12	9	17	7	4	17	15	15	16	4	15	16	20	18	14	14	19	11
chr3|150628880|150629057|Tigger4a:TcMar-Tigger:DNA|109|-	233	95	155	146	54	44	104	46	77	98	126	87	46	89	87	73	48	70	81	90	56	86	56	35	84	88	59	63	54	52	63	86	84	57	6	4	32	23	83	79	33	39	81	49	84	45	75	47	76
chr3|152305311|152305406|LFSINE_Vert:tRNA:SINE|323|+	39	25	21	32	33	4	19	13	23	21	12	4	10	6	3	7	1	5	4	8	6	5	11	9	2	8	5	8	6	5	5	6	5	16	8	12	13	5	14	9	26	20	27	26	14	7	25	17	11
chr3|152310302|152310440|MIR:MIR:SINE|346|-	45	25	28	28	39	3	16	5	8	14	18	10	7	3	2	6	3	9	12	6	4	4	7	5	1	1	6	8	5	5	1	2	2	15	8	1	3	5	11	11	9	15	18	26	14	6	20	14	16
chr3|152382643|152382857|L3:CR1:LINE|302|-	46	22	24	32	29	4	11	2	5	24	15	6	10	2	1	7	4	5	5	7	5	6	8	10	3	5	4	9	7	8	7	5	2	8	8	1	3	6	7	8	12	12	16	14	7	11	16	15	10
chr3|157156583|157156663|MER5B:hAT-Charlie:DNA|250|+	31	6	23	23	9	6	26	10	24	29	21	7	6	7	1	9	12	10	15	18	12	7	8	9	3	5	9	11	8	9	7	4	5	12	3	1	14	12	9	8	9	17	17	17	17	12	11	13	17
chr3|160871235|160871527|L3b:CR1:LINE|326|+	46	23	26	27	23	7	23	19	19	38	18	14	13	3	1	1	1	4	3	10	1	4	17	9	5	2	11	7	6	3	4	5	2	17	6	1	6	7	13	5	15	5	11	29	23	8	6	9	13
chr3|169785339|169785672|L2c:L2:LINE|370|-	44	22	29	30	22	2	29	15	22	33	23	6	9	6	1	6	4	7	3	15	10	4	17	7	5	11	5	6	6	9	4	9	6	13	11	7	12	7	13	11	18	9	21	17	16	7	16	7	18
chr3|170091998|170092299|AluSx:Alu:SINE|110|-	123	74	73	97	66	30	90	63.97	151	117	84	36	44	32	25	30	31	28	35	40	25	31	40	28	28	31	34.77	28	30	28	32	49	17	59	37	29	42	38	42	65	60	72	51	90	60	39	68	59	58
chr3|171064552|171064708|LFSINE_Vert:tRNA:SINE|329|-	45	26	55	48	19	11	50	36	55	64	73	9	17	11	11	9	18	11	9	19	22	25	12	15	10	8	12	24	18	16	15	24	13	23	10	3	6	3	15	10	24	33	31	26	67	32	27	13	17
chr3|172631518|172631624|MIR3:MIR:SINE|231|-	200	95	130	192	81	25	116.96	56	56	127	112	72	37	50	58	62	64	69	44	42	68	59	49	29	85	71	64	35	57.9	37	33	72	51	36	18	6	27	27	40	44	34	43	27	73	37	11	33	36	29
chr3|173835878|173836091|MIRc:MIR:SINE|315|-	81	27	43	32	26	8	29	15	12	33	20	12	16	2	5	15	3	2	3	6	3	1	18	18	8	3	10	5	3	1	3	4	3	18	7	1	17	13	12	10	22	15	33	23	27	9	18	20	15
chr3|179900985|179901082|UCON29:PiggyBac?:DNA|263|-	31	20	29	31	21	11	16	13	5	21	9	5	8	1	5	4	6	3	2	4	2	5	14	12	3	3	6	7	2	2	6	1	1	4	11	9	9	6	9	7	13	18	27	16	18	12	19	8	13
chr3|179902066|179902288|MIRb:MIR:SINE|355|-	67	43	45	43	37	13	53	42	29	69	35	8	16	2	5	5	2	5	10	8	5	9	14	17	8	5	17	21	4	6	10	6	4	20	27	12	23	20	24	15	22	46	51	46	58	40	39	14	32
chr3|182914944|182915019|Charlie17a:hAT-Charlie:DNA|280|+	50	21	21	31	5	3	9	7	17	13	23	7	7	7	7	5	14	12	12	8	8	5	7	5	6	10	7	5	2	4	5	10	7	10	4	2	2	7	6	5	11	15	11	28	17	7	15	4	9
chr3|182916937|182917035|L2a:L2:LINE|225|-	39	26	33	26	17	7	22	10	14	14	18	15	10	4	7	4	5	11	8	12	10	6	10	5	7	12	10	11	6	4	5	6	14	6	8	2	8	6	9	5	9	7	18	19	13	6	14	10	14
chr3|183680146|183680311|AluJo:Alu:SINE|206|+	199	99	102	150	93	32	120	97	132	206	104	47	43	77	70	51	80	72	76	64	75.98	104	62	51	68	60	48	64	45	57	77	71	58	75	58	55	36	33	64	74	152	114	94	136	191	47	75	59	84
chr3|183816447|183816609|L3:CR1:LINE|294|+	219	58	77	99	45	18	133	59	63	166	164	88	61	103	142	66	67	65	92	79	104	147	56	50	88	96	49	79	56	79	120	78	64	78	45	54	47	51	59	84.86	40	72	151	54	153	91	121	52	81
chr3|184182887|184183000|MIR3:MIR:SINE|266|-	94	58	58	71	44	21	55	38	105	106	110	13	13	18	18	13	30	31	18	27	26	29	31	35	21	22	22	23	12	15	17	19	23	31	44	16	33	32	20	16	31	32	46	59	33	12	42	35	34
chr3|186046837|186047016|MamSINE1:tRNA-RTE:SINE|258|+	129	26	130	58	41	24	57	45	63	100	50	97	58	73	86	81	28	34	49.92	48	71	87	44	27	44	57	44	45	31	35	40	96	100	35	15	31	19	14.91	49	49	53	42	37	58	84	30	35	17	37
chr3|186047019|186047100|MamSINE1:tRNA-RTE:SINE|358|+	50	11	44	19	12	13	24	17	31	36	22	41	18	43	47	40	7	12	16	19	36	24	15	13	23	27	17	20	13	15	18	37	34	16	9	22	5	4	30	22	14	17	15	37	37	12	17	5	18
chr3|186277332|186277487|MIRb:MIR:SINE|274|-	12	16	15	27	16	4	18	9	28	19	22	9	10	3	5	5	8	6	6	15	7	4	5	8	5	8	7	8	4	8	9	8	5	9	9	4	5	8	6	5	27	19	19	18	25	5	12	2	8
chr3|190649575|190649743|MIR3:MIR:SINE|386|+	23	14	9	19	25	6	16	8	24	16	15	3	3	5	5	7	7	5	9	10	6	5	3	2	18	4	5	7	6	10	5	4	4	4	4	4	7	10	5	6	10	16	21	9	23	10	19	11	15
chr3|23888025|23888128|FLAM_A:Alu:SINE|146|+	5	7	6	14	15	3	15	17	18	35	11	6	11	7	3	4	10	2	3	3	5	5	2	6	5	5	5	4	12	4	11	7	7	11	8	8	7	7	7	7	10	10	7	16	8	2	5	12	17
chr3|24120403|24120790|Tigger19b:TcMar-Tigger:DNA|264|-	423	204	267	327	232	113.56	433.04	197	393	330.66	281.47	208	95	189	143	142	184.56	105	157.53	95	211	107	173	83	209	200.48	196	81	136	66	111	156	230	72	82	39	130.93	70	141	85	128	76	60	193	109	39	65	94	68
chr3|33827534|33827758|AmnSINE1:5S-Deu-L2:SINE|253|-	138	31	75	67	46	15	80	48	44	104	65	17	32	13	19	18	13	8	16	25	13	18	24	25	13	24	24	32	17	11	19	15	13	40	17	21	30	29	30	37	50	50	70	39	86	65	68	35	75
chr3|33867725|33867801|X6A_LINE:CR1:LINE|316|-	78	29	41	63	22	10	44	4	9	59	36	16	17	15	10	21	8	9	10	24	16	16	16	13	18	16	14	10	10	13	10	9	17	13	7	5	9	11	18	29	5	10	18	11	13	6	16	7	28
chr3|35647682|35647791|MIRc:MIR:SINE|274|+	41	23	13	18	25	4	17	14	11	25	6	10	8	2	5	5	5	7	4	3	4	1	11	11	1	1	7	12	4	4	2	4	3	17	12	2	3	6	11	9	21	22	26	28	10	8	16	5	12
chr3|35647788|35647895|MIRb:MIR:SINE|280|+	64	26	27	38	29	3	17	17	8	19	12	8	11	3	5	5	3	5	10	8	7	2	7	8	3	5	5	10	2	6	1	4	3	12	13	3	8	7	11	5	18	23	25	45	13	7	17	6	9
chr3|35695768|35696006|MIR:MIR:SINE|338|-	136	70	103	103	107	28	100.72	52	49	121	62	18	22	4	5	20	8	8	8	18	7	9	35	34	11	7	21	30	11	16	8	24	14	29	36	6	22	34	30	26	59	59	78	34	60	16	56	15	28
chr3|35718485|35718675|MamSINE1:tRNA-RTE:SINE|372|+	89	32	60	56	57	11	67	46	36	91	44	15	27	3	3	17	7	5	4	16	6	10	33	21	10	10	18	19	14	10	9	12	9	30	16	4	30	14	19	14	9	19	42	45	21	10	31	12	32
chr3|35730312|35730531|MER20:hAT-Charlie:DNA|232|+	62	37	54	49	56.62	18	63	44	24	90	62	22	25	3	4	16	10	4	7	13	9	4	24	24	3	11	14	23	18	6	2	13	4	23	30	11	17	18	23	24	34	32	37	38	22	13	37	24	37
chr3|35752606|35752728|MER5A1:hAT-Charlie:DNA|172|-	44	23	31	37	30	10	39	22	9	52	28	5	7	2	3	8	5	2	4	5	3	1	7	13	1	2	10	8	4	4	2	4	3	7	9	4	11	8	6	5	20	18	18	21	15	9	23	4	15
chr3|35763881|35764012|AluJb:Alu:SINE|114|+	35	24	44	31	27	4	40	40	22	65	32	9	11	5	1	9	6	3	8	8	2	6	15	15	5	2	10	15	6	2	5	8	5	25	22	1	14	20	17	11	14	9	25	24	16	6	21	10	16
chr3|35777269|35777438|MIRb:MIR:SINE|309|-	42	27	37	36	43	8	34	34	23	45	35	12	14	1	2	8	3	4	6	18	4	2	23	17	2	4	6	9	12	9	6	7	10	24	12	5	12	10	8	12	23	20	31	29	25	5	13	15	22
chr3|39067086|39067236|L2c:L2:LINE|297|+	26	17	17	20	19	6	12	10	11	25	13	4	5	1	1	4	6	5	6	14	4	3	4	1	5	3	7	11	6	3	3	7	8	12	13	2	4	5	5	5	19	21	17	12	16	8	15	9	7
chr3|39515660|39516008|L2a:L2:LINE|307|+	355	101	104	94	45	9	50	69	63	238	80	15	98	87.99	145	20	30	22	102	62	62	174	57	65	59	52	36	141	28	112	167	27	16	113	85	91	88	109	141	125	86	210	284	88	382	291	259	74	290
chr3|408347|408547|MIRc:MIR:SINE|342|+	950.98	288	605	684	341	184	564	199	201	405	347	381	155.86	234	137	179	190	154	235	232	217	148	241	131	258	220	249	156	194	179	131	328	291	226	116	16	222	170	259	240	127	137	178	217	135	69	179	171	178
chr3|41232731|41233041|L2a:L2:LINE|216|+	44	34	16	27	32	10	12	20	20	36.74	23	7	7	1	2	5	3	4	5	10	6	2	11	7	7	7	9	5	1	2	3	7	2	5	7	1	7	5	7	6	14	24	19	10	19	6	15	9	10
chr3|42548918|42549107|MIRc:MIR:SINE|253|-	62	11	45	46	27	18	61	45	31	76	61	19	22	22	29	33	31	24	15	22	21	23	19	13	44	23	28	21	18	15	23	18	28	19	19	12	16	24	16	12	25	24	30	31	41	24	23	19	19
chr3|44112047|44112269|L2b:L2:LINE|278|-	39	29	46	50	27	42	87	81	36	110	67	7	8	6	8	7	10	6	3	16	13	6	22	20	18	14	14	12	11	11	6	9	8	21	24	23	18	31.95	17	7	37	33	35	13	41	21	35	13	17
chr3|44117848|44117972|MER5A:hAT-Charlie:DNA|174|+	34	32	19	32	22	18	60	49.84	28	74	39	8	6	3	2	8	4	2	5	7	3	4	11	21	8	8	9	16	6	10	4	6	10	6	13	7	24	15	10	3	11	22	30	16	21	6	27	8	17
chr3|44119779|44119935|MIRb:MIR:SINE|217|-	50	32	28	42	31	26	77	93	55	88	44	11	12	5	6	11	12	4	7	12	8	8	23	23	9	12	17	17	9	10	8	5	11	23	40	11	36	15	17	11	20	19	45	31	23	12	34	17	46
chr3|44407854|44408007|AluJb:Alu:SINE|176|+	62	28	34	50	26	12	23	17	32	45	32	27	10	22	18	26	11	16	11	18	19	17	16	18	22	20	18	13	16	7	16	18	14	16	9	15	15	7	23	23	23	13	20	24	37	11	20	16	22
chr3|45920313|45920407|MIR3:MIR:SINE|344|-	19	6	9	7	17	4	6	18	23	23	16	14	7	4	8	5	6	5	7	5	6	16	5	5	7	9	7	7	4	13	5	3	8	10	9	23	7	11	10	5	21	16	18	21	39	15	22	12	13
chr3|48659980|48660043|L2:L2:LINE|302|+	22	28	30	25	12	5	32	18	38	49	38	13	11	12	13	12	7	10	9	11	12	7	10	13	17	9	13	9	16	9	6	19	19	10	8	2	14	8	17	10	6	9	15	11	12	8	7	9	9
chr3|50299971|50300194|MIR:MIR:SINE|256|+	17	6	13	5	10	4	23	17	15	26	24	12	9	6	10	6	11	7	10	6	11	14	10	9	15	4	9	7	6	7	3	10	7	8	9	4	7	5	5	2	17	3	5	11	21	6	8	6	6
chr3|51276662|51276777|L2a:L2:LINE|288|+	57	59	35	64	43	9	54	25	23	92	57	15	7	2	2	8	9	8	8	22	6	7	14	24	4	10	16	26	1	9	9	17	7	15	16	5	21	20	21	10	38	35	42	24	26	19	22	18	25
chr3|51380588|51380719|Charlie22a:hAT-Charlie:DNA|256|-	11	8	13	24	14	10	27	19	15	39	40	5	1	4	1	5	4	3	1	4	6	4	4	6	4	5	5	7	7	3	3	6	3	6	6	2	5	3	4	4	12	6	16	12	15	4	10	4	4
chr3|53668661|53668998|MER58B:hAT-Charlie:DNA|264|-	43	60	27	43	41	18	52	20	33	53	52	4	13	3	4	10	5	2	9	17	1	4	10	9	2	4	12	9	1	6	7	14	4	30	14	1	14	9	8	4	9	17	28	24	5	5	16	11	19
chr3|53871359|53871422|OldhAT1:hAT-Ac:DNA|217|+	46	25	32	42	21	16	38	41	59	68	44	34	20	24	44	15	21	19	15	15	20	32	14	15	35	34	18	18	25	36	20	20	24	25	20	20	23	14	30	20	38	23	21	28	40	16	23	13	33
chr3|56680137|56680359|MIR:MIR:SINE|234|+	41	32	26	24	30	8	35	18	11	26	24	4	5	2	3	11	5	8	6	11	4	6	11	9	8	7	6	5	5	5	3	13	6	11	7	7	6	6	14	10	11	22	20	26	9	7	7	17	17
chr3|57271605|57271892|Tigger19b:TcMar-Tigger:DNA|333|+	237	129	142	174	109	33	120	70	65	136	126	81	55	65	52	61	53	51	54	67	78	68	63	46	66	61	49	54	44	40	54	58	58	85	45	34	62	42	71	82.93	69	70	105	116	112	72	80	72	81
chr3|58564062|58564431|MLT1J:ERVL-MaLR:LTR|314|-	5310.98	1108	1660	2564.86	3819.97	1084	5609	2737.99	3664	3456.91	2743	1727	967	1720.96	1418	1580	2258	2022	1141	1215.78	2265	2686	1045.99	1256	1469	1423	1140	884	1624	2468	1364	2007.99	1015	911	912	3325	966.95	1150.98	756	770	9079	5946	2193	4972	14037	5697	3598	2297	1529.89
chr3|63989455|63989795|MER2:TcMar-Tigger:DNA|136|+	26	15	18	14	12	8	31	6	8	39	30	5	3	4	4	8	2	2	2	5	4	7	15	7	2	5	4	8	5	2	4	6	6	11	2	2	9	7	6	4	9	6	13	7	4	9	4	8	13
chr3|68196775|68197037|MLT1K:ERVL-MaLR:LTR|323|-	48	18	22	34	49	17	28	18	15	47	16	6	9	1	4	8	1	3	1	11	3	5	14	12	6	2	5	6	7	6	3	6	5	19	14	1	10	7	4	6	18	23	14	16	11	3	15	4	6
chr3|75958297|75958644|L2a:L2:LINE|313|-	63	32	47	60	34	14	28	9	2	16	17	7	6	1	1	2	2	2	2	3	5	5	11	8	4	2	8	12	8	2	3	4	6	7	11	2	8	11	16	5	14	18	39	22	16	9	42	6	8
chr3|85007279|85007481|MER58A:hAT-Charlie:DNA|237|-	192	141	53	91	97	27	80	29	42	77	51	23	30	4	5	25	5	14	7	16	11	24	39	35	2	11	24	28	10	21	7	17	14	44	18	2	13	19	34	33	53	50	58	86	37	17	59	20	57
chr3|85068838|85068983|LFSINE_Vert:tRNA:SINE|338|-	111	82	47	54	69	10	34.94	14	15	41	21	11	10	3	5	13	3	3	1	15	3	4	18	9	7	9	8	8	8	5	8	8	3	15	16	5	7	9	12	9	28	28	37	60	24	9	32	15	39
chr3|85122831|85122962|L2c:L2:LINE|372|+	69	67	26	45	47	12	24	19	5	45	23	11	14	1	1	4	2	7	2	8	6	1	19	14	4	7	4	8	4	7	3	5	4	14	5	2	8	10	13	4	11	26	15	19	22	9	18	9	18
chr3|85277169|85277309|MIRb:MIR:SINE|314|-	130	98	66	89	82	6	48	23	19	51	24	15	21	2	5	10	5	4	7	14	4	7	15	20	8	7	18	19	6	17	4	6	7	23	12	2	14	5	21	9	25	53	48	84	36	13	49	16	27
chr3|85386562|85386732|MIRb:MIR:SINE|364|+	113	76	77	74	83	28	77	54	24	97	32	10	34	4	5	26	6	9	5	10	7	7	22	24	5	11	20	28	10	16	4	15	7	23	32	6	25	11	20	10	70	62	64	103	76	23	48	19	34
chr3|85459199|85459356|MLT1L:ERVL-MaLR:LTR|331|-	63	45	32	70	55	12	39	25	24	39	19	11	12	1	2	7	2	3	6	9	4	4	22	19	10	5	12	14	3	4	4	11	6	21	18	12	11	14	12	17	40	37	35	70	41	26	20	9	21
chr3|85633458|85633629|MER5B:hAT-Charlie:DNA|278|+	90	38	43	44	63	11	33.99	22	23	42	30	11	12	2	6	13	2	3	7	15	3	4	26	16	4	10	14	16	7	2	13	9	4	20	5	2	9	11	16	14	13	19	23	16	23	10	30	19	33
chr3|98516039|98516155|AmnSINE1:5S-Deu-L2:SINE|330|+	1381	511	388	510	321	49	200	122	215	379	361	147	265	369	467	147	378	390	382	289	219	571	183	165	307	241	157	303	153	445	550	175	80	381	108	163	176	225	335	398	243	546	878	368	681	632	797	377	443
chr4|101101642|101101846|L1ME3:L1:LINE|245|-	42	34	21	29	29	5	23	21	18	29	18	6	2	1	2	7	5	2	2	9	4	5	6	5	2	4	8	8	4	5	2	7	1	13	11	1	10	10	5	7	18	18	13	19	11	9	13	11	22
chr4|101186990|101187119|MIRc:MIR:SINE|378|-	33	25	18	27	21	4	18	13	12	36	15	5	12	1	2	14	6	3	3	6	2	1	17	4	4	7	11	4	9	5	1	4	1	11	5	2	2	5	8	2	13	8	8	4	8	3	9	4	14
chr4|101191090|101191274|MER5A:hAT-Charlie:DNA|196|+	49	21	26	28	27	8	29	16	13	39	29	8	17	1	3	6	1	2	4	7	3	7	15	9	4	2	7	8	9	1	4	10	6	9	10	10	7	6	13	4	10	22	22	23	18	6	17	8	7
chr4|101342495|101342676|MamRep434:TcMar-Tigger:DNA|284|-	100	52	40	44	40	13	36	15	10	51	32	7	13	1	3	15	6	5	8	11	6	3	18	8	3	7	10	14	12	14	2	21	7	16	6	1	7	13	25	20	15	13	26	12	14	6	23	15	21
chr4|102794114|102794285|MER5A:hAT-Charlie:DNA|257|-	46	53	34	46	32	9	42	15	20	45	29	15	10	10	14	12	10	9	7	19	16	8	5	9	10	15	14	11	18	9	9	16	5	13	5	2	3	4	14	10	20	29	37	35	17	14	26	9	15
chr4|10442824|10442962|Charlie4z:hAT-Charlie:DNA|287|-	72	27	37	53	42	16	26	18	31	33	41	19	11	18	20	16	15	16	13	11	21	15	16	11	25	19	24	14	19	13	17	19	17	10	7	6	9	8	14	12	18	22	11	33	29	26	16	9	14
chr4|113347686|113347821|FLAM_C:Alu:SINE|133|+	18	13	18	13	16	6	21	12	32	16	17	3	10	1	4	7	1	1	5	10	2	3	7	8	5	6	7	8	8	5	8	7	3	15	10	1	12	8	10	6	8	3	11	8	10	5	5	10	14
chr4|1241257|1241523|X9_LINE:L1:LINE|271|-	106	41	79	91	53	85	268	257	318	337	371	168	108	173	156	138	136	135	109	113	189	135	92	78	172	153	134	90	118	111	121	143	132	66	68	79	92	85	97	120	83	59	56	136	100	39	57	91	110
chr4|139509339|139509538|Charlie30a:hAT-Charlie:DNA|272|-	122	38	62	101	36	25	90	41	112	132	107	62	31	67	80	55	79	90	36	53	66	89	29	36	65	57	47	30	43	60	71	69	70	47	14	15	16	20	39	65	66	82	58	71	126	57	51	33	48
chr4|143470450|143470571|UCON55:TcMar-Tigger:DNA|305|+	176.94	63	50	74	58	8	22	11	48	62	48	29	29	26	40	17	24	27	19	28	21	43	15	29	23	22	22	21	12	27	31	27	16	18	22	25	4	9	21	31	58	88	80	66	100	56	76	25	34
chr4|143471397|143471734|Charlie15b:hAT-Charlie:DNA|252|-	142	46	48	77	46	10	57	12	3	44	43	16	22	20	14	15	19	26	22	20	8	25	40	32	22	22	16	39	13	37	24	23	11	60	11	5	14	37	53	29	26	38	79	51	56	34	52	31	64
chr4|144739655|144739957|LFSINE_Vert:tRNA:SINE|315|+	213	60	63	41	27	3	30	12	37	63	43	15	21	40	77	20	28	34	46	30	25	55	27	26	36	18	19	28	13	45	73	12	1	41	22	11	17	14	42	43	23	44	105	57	76	47	54	27	53
chr4|153324878|153325035|MER113:hAT-Charlie:DNA|229|+	39	55	21	29	26	9	21	14	15	39	30	7	18	7	6	6	4	2	9	5	6	6	10	15	7	4	5	23	3	12	9	8	3	9	20	2	9	12	19	11	10	35	37	18	29	19	31	11	29
chr4|153325726|153325881|MER117:hAT-Charlie:DNA|335|-	57	59	37	44	28	8	32	18	26	47	28	7	18	6	3	6	6	10	11	15	5	22	17	27	5	6	9	14	5	10	7	11	3	26	32	6	11	12	24	9	35	45	52	42	42	35	45	25	41
chr4|153336971|153337087|L2a:L2:LINE|252|-	873	347	426	565	244	112	386.97	169	231	418.98	390	228	181	234	296	215	234	178	200	220	183	273	182	156	251	210	167	185	172	207	241	211	165	261	102	95	129	137	255	329	186	230	252	287	303	170	259	160	344
chr4|157334489|157334624|L2c:L2:LINE|362|+	556	234.98	324	501	355	86	248	159	142	330	314	60	84	18	27	103	52	62	62	109	50	38	137	116	29	62	83	93	51	57	36	112	50	140	93	8	110	98	98	67	113	158	211	200	131	34	134	117	102.93
chr4|159346018|159346220|MIRb:MIR:SINE|311|+	44	15	20	28	25	11	27	25	13	26	26	6	8	1	1	7	3	2	2	11	8	3	16	11	1	2	7	4	7	3	4	1	3	6	11	1	9	6	12	6	10	7	3	21	12	7	14	11	12
chr4|167224662|167224960|AluSc5:Alu:SINE|107|-	32	14	13	23	2	4	9	4	14	10	23	3	5	9	11	2	6	6	2	7	4	3	6	6	5	11	5	5	1	8	4	4	5	11	10	5	2	2	9	8	8	9	19	7	35	16	8	8	21
chr4|168999811|168999983|L2c:L2:LINE|296|+	31	22	19	14	9	4	19	10	10	28	22	9	18	1	9	5	8	3	6	10	8	8	18	8	4	5	5	5	6	7	9	7	6	20	6	4	6	12	19	8	10	13	22	5	19	10	9	8	14
chr4|169721858|169722117|AluJb:Alu:SINE|151|-	334	121	223	299	147	77	244	164	211	387	288	199	129	165	183	138	187	147	156	144	199	202	116	92	189	171	145	112	123	133	151	172	176	119	74	88	84	63	131	148	126	135	166	193	238	124	142	123.85	166
chr4|170022636|170022901|MLT1D:ERVL-MaLR:LTR|209|+	47	47	9	50	42	16	20	17	66	45	18	5	11	6	5	5	2	9	14	17	4	7	13	20	7	12	8	13	5	7	7	13	6	8	14	27	16	17	12	12	63	61	33	49	50	28	58	23	26
chr4|173449992|173450348|THE1D:ERVL-MaLR:LTR|128|-	30	43	20	35	34	15	37	35	25	57	23	9	5	4	3	5	3	4	2	6	2	3	13	17	4	2	10	4	12	5	3	4	4	8	14	24	7	7	8	3	62	71	25	47	54	13	25	12	9
chr4|175740967|175741134|L2:L2:LINE|374|+	98	34	35	57	45	13	29	16	22	38	20	18	5	1	4	10	3	2	2	9	5	8	20	19	2	6	13	4	7	11	4	8	10	13	19	5	11	6	17	9	27	23	28	50	54	19	29	13	16
chr4|175787512|175787708|L2:L2:LINE|335|+	128	92	74	80	117	27	106	46	53	86	62	16	28	2	3	29	5	10	7	12	11	11	36	26	12	18	19	13	12	19	13	23	10	42	28.83	10	23	38	38	20	41	52	59	58	90	39	50	18	36
chr4|175797930|175798041|MER5A:hAT-Charlie:DNA|243|+	72	22	35	43	38	17	49	22	21	54	27	9	6	2	3	8	2	6	5	5	6	3	13	10	4	3	8	9	5	9	3	8	5	11	4	2	9	3	15	15	24	20	21	31	48	18	17	9	13
chr4|176329213|176329427|MIRc:MIR:SINE|322|-	334	118	179	245	70	71	157.43	68	35	142.93	171	99	53	95	80	111.53	72	53	65	77	81	80	61	43	104	97	70	61	66	64	82	90	99	79	18	12	35	40	101	89	25	29	80	29	61	47	58	78	58
chr4|17642998|17643314|LTR16E2:ERVL:LTR|288|+	15	8	7	9	21	5	39	13	26	29	46	1	4	2	4	2	2	6	3	13	6	5	3	9	4	1	1	8	3	5	4	8	2	9	10	13	16	15	4	4	16	15	19	14	21	8	9	6	12
chr4|17951473|17951829|L2a:L2:LINE|236|+	36	15	18	13	8	4	9	8	7	18	13	4	8	5	1	7	4	3	2	3	3	6	5	6	2	2	5	4	3	4	2	3	3	7	3	1	5	5	7	14	5	8	13	7	9	10	15	10	9
chr4|184783421|184783568|MIR3:MIR:SINE|256|+	22	14	22	30	11	7	7	12	35	26	35	2	10	4	2	2	20	20	18	17	7	15	13	17	10	4	15	20	8	9	7	5	3	13	41	49	14	22	7	6	46	70	36	16	9	13	19	37	18
chr4|185586261|185586440|MER135:DNA:DNA|301|+	181	64	104	91	79	18	99	34	32	76	71	52	17	53	30	31	37	33	21	18	41	18	29	21	35	50	41	20	33.94	26	19	44	59	14	16	4	15	10	30	27	26	24	47	48	43	15	54	20	30
chr4|1944123|1944198|MER20B:hAT-Charlie:DNA|307|+	8	6	18	13	4	7	18	21	24	25	29	9	5	12	12	3	10	5	2	5	13	2	9	4	8	15	3	7	3	5	11	9	15	7	2	2	7	5	6	7	4	3	1	4	5	2	2	7	7
chr4|21317675|21318020|THE1B:ERVL-MaLR:LTR|109|+	170	91	183.91	130	167	77	245	171	91	281	139	33	42	5	6	40	9	9	32	38	16	11	66	60	6	15	49	40	29	14	9	49	26	57	63	17	72	46	44	28	144	94	122	66	109	36	71	41	42
chr4|21342380|21342562|MIRb:MIR:SINE|311|-	139	97	101	95	98	34	104	62	30	92	63	18	20	2	3	30	4	7	10	24	7	6	33	27	5	20	21	26	13	16	9	38	14	32	13	4	22	16	21	21	42	49	62	47	49	18	45	13	26
chr4|21343628|21343765|MER5A1:hAT-Charlie:DNA|256|-	141	70	87	114.67	94	31	108	75	57	111	64	33	36	2	6	34	3	16	17	38	11	7	30	38	10	11	34	28	24	17	17	31	13	53	50	14	32	23	48	28	68	48	44	66	53	18	48	29	40
chr4|21436568|21436794|MIR:MIR:SINE|269|+	284	132	194	177	139	65	151	97	62	228	141	33	59	2	2	40	9	11	30	54	13	5	63	49	15	15	36	35	28	33	10	49	27	77	62	11	49	39	56	33	121	99	114	67	91	32	92	30	72
chr4|21500323|21500507|MIRb:MIR:SINE|326|+	129	57	99	94	67	31	105	41	9	109	65	27	18	6	3	39	6	10	11	26	9	6	38	28	9	6	20	19	26	12	6	22	11	43	23	1	9	24	29	25	14	14	35	22	7	2	18	15	36
chr4|21569657|21569808|LTR33A:ERVL:LTR|267|-	170	78	115	134	101	44.97	130	96	70	190	106	18	41	6	1	29	6	14	20	30	10	7	44	42	11	11	48	30	16	19	13	23	20	51	42	5	71	53	29	23	73	47	73	60	65	15	37	22	25
chr4|21570770|21571010|MIR:MIR:SINE|312|-	191	112	141	137	137	34	147	99	71	142	87	35	25	3	7	34	4	12	8	26	7	9	49	40	8	11	30	42	24	23	8	42	10	40	42	14	25	29	30	33	88	72	93	67	87	27	56	21	52.9
chr4|21580197|21580406|MIRb:MIR:SINE|383|-	207	100	158	151	105	36	134	58	33	126	74	52	38	9	13	46	7	7	27	46	10	10	51	27	13	19	42	33	35	20	7	39	25	48	42	1	29	19	39	27	60	46	79	64	35	6	71	31	33
chr4|21597081|21597444|THE1B:ERVL-MaLR:LTR|145|+	169	96	179	135	129	81	240	193	117	256	140	33	29	3	1	49	12	8	27	43.64	10	15	73	64	20	16.85	49	52	41	18	11	35	19	63	73	10	79	51	39	21	93	57	120	74	112	28	78	26	42
chr4|21708301|21708416|MER5A:hAT-Charlie:DNA|319|+	111	67	80	98	100	26	87	46	25	94.8	60	13	16	1	2	20	5	7	11	10	3	2	28	22	6	11	18	21	22	5	3	19	8	25	15	2	30	20	19	23	34	32	62	30	29	10	48	12	22
chr4|21812601|21812915|MamGypLTR1a:Gypsy:LTR|309|-	376	178	199	217	171	76	227	105	74	233	138	68	68	5	9	81	13	23	30	56	19	11	99	64	13	33	84	64	43	30	16	78	40	70	51	10	59	36	73	63	118	105	110	189	75	24	71	37	80
chr4|24081793|24082025|MIRc:MIR:SINE|320|+	46	12	22	42.8	23	7	26	31	14	50	32	11	13	1	3	11	1	7	3	9	2	2	8	7	1	4	11	10	5	8	3	4	3	7	12	1	9	13	5	13	19	23	15	22	7	10	28	6	32
chr4|30767291|30767450|AmnSINE1:5S-Deu-L2:SINE|323|+	46	20	28	34	8	8	31	13	10	55	9	16	8	3	5	12	3	5	3	10	3	1	12	10	4	7	8	8	7	8	3	10	5	28	4	4	7	12	14	14	14	3	26	15	21	1	23	7	21
chr4|38697912|38698147|Tigger19b:TcMar-Tigger:DNA|316|+	121	40	54	50	31	21	38	31	60	51	84	66	27	65	59	23	51	61	33	22	65	68	38	24	51	44	58	38	42	35	49	36	46	31	17	25	16	16	41	39	84	63	73	76	112	40	55	31	44.9
chr4|41362632|41362748|L1ME3:L1:LINE|200|-	32	19	21	29	29	5	21	18.81	17	33	19	7	8	2	2	2	2	1	2	3	1	4	2	3	2	3	5	3	3	1	1	7	5	2	8	5	7	3	7	3	15	31	17	23	18	13	14	9	7
chr4|44692030|44692202|Charlie23a:hAT-Charlie:DNA|235|-	47	19	24	28	26	8	19	10	3	21	14	5	8	2	1	8	2	2	2	18	4	3	8	6	4	4	12	7	4	4	7	11	4	9	4	2	2	5	5	2	9	8	18	11	3	5	12	3	11
chr4|46037108|46037235|L2a:L2:LINE|334|+	266	41	55	89	73	20	66	18	87	81	34	39	5	48	25	33	21	27	30	29	32	41	39	43	43	23	33	14	44	29	32	37	30	28	13	12	15	12	30	14	91	59	47	63	152	61	57	20	14
chr4|47204521|47204890|THE1B:ERVL-MaLR:LTR|115|+	45	26	49	46	36	13	67	36	46	56	48	3	8	1	5	10	3	2	3	7	4	10	9	10	7	5	20	14	2	6	1	13	10	9	9	12	15	12	15	5	57	31	31	26	61	17	25	12	19
chr4|47433154|47433223|MIRc:MIR:SINE|273|+	83	26	58	51	40	21	72	19	90	39	29	28	11	26	18	29	20	11	24	15	31	21	14	18	35	26	32	19	17	12	24	34	23	12	10	8	17	11	35	14	35	15	19	35	55	23	23	19	11
chr4|48524169|48524382|Charlie15a:hAT-Charlie:DNA|272|-	37	26	15	25	14	5	11	16	14	25	12	3	5	3	1	5	1	6	7	9	1	9	7	11	2	6	7	5	4	4	3	9	1	13	9	5	8	7	9	9	4	15	33	29	25	8	20	22	26
chr4|529689|529920|MIRb:MIR:SINE|297|-	26	3	28	26	6	8	40	25	16	43	31	4	7	3	4	8	2	5	6	7	1	1	7	8	7	3	12	12	4	8	3	8	7	11	4	5	12	13	16	6	12	5	17	2	13	10	8	6	6
chr4|54296613|54296722|MER5B:hAT-Charlie:DNA|296|-	27	16	15	27	12	16	39	11	48	24	43	15	16	30	32	16	12	9	20	25	17	15	8	6	12	16	11	10	21	21	14	16	29	9	3	6	4	7	13	13	41	38	47	56	64	17	36	11	16
chr4|55079550|55079712|L2c:L2:LINE|303|+	21	9	11	10	12	4	14	25	24	13	40	29	11	21	14	9	14	24	25	9	51	21	46	6	9	9	25	14	46	27	11	8	113	16	5	3	6	9	21	16	14	29	19	30	47	14	12	10	21
chr4|56328622|56328732|MER5A:hAT-Charlie:DNA|283|+	35	8	16	20	18	8	17	13	41	17	33	12	10	21	15	8	14	12	8	13	13	17	8	6	15	17	10	4	7	8	14	14	17	10	3	2	3	3	5	14	20	22	7	21	23	13	7	5	5
chr4|61384742|61385088|L1MB7:L1:LINE|195|+	96	76	57	62	87	20	51	24	19	54	30	8	9	3	6	15	5	2	6	6	2	6	21	15	6	9	12	8	7	14	6	9	6	17	13	4	17	13	25	11	21	19	40	27	43	17	25	12	26
chr4|6322326|6322401|L2b:L2:LINE|267|+	235	91	171	217	153	107	318	304	289	524	346	172	121	169	198	169	147	135	121	124	217	165	112	94	168.83	182	182	121	115	126	142	181.98	188	110	91	107	154	102	144	124	165	129	125	257	251	99	111	108	132
chr4|6322531|6322600|L2b:L2:LINE|279|+	255	90	156	208	144	76	210.97	215	267	325	260	132	73	126	144	104	110	99	83	95	153	132	77	67	112	139	99	66	85	74	102	121	138	70	59	101	112	51	72	77.98	162	122	122	313	289.95	81	101	54	82
chr4|6846302|6846622|MER1B:hAT-Charlie:DNA|124|+	26	12	19	27	7	7	18	20	28	51	30	3	8	1	6	2	7	4	6	13	5	11	8	13	3	8	6	10	2	5	5	6	4	12	9	8	8	8	7	5	27	18	20	24	38	12	20	6	12
chr4|75047494|75047704|MER20:hAT-Charlie:DNA|176|+	323	115	263	239	176	90	374	165	165	385	250	129	108	133	121	97	164	165	114	140	155	109	108	66	185	114	161	107	162	96	115	90	107	141	58	11	91	73	96	125	69	54	48	165	38	16	60	86	103
chr4|78914562|78914657|MIRb:MIR:SINE|108|+	80	20	19	26	31	10	20	5	26	17	14	11	6	10	13	11	3	12	5	6	18	22	16	13	12	13	5	6	10	11	9	7	7	4	2	10	1	6	13	7	38	38	24	36	45	26	30	10	12
chr4|82367900|82368034|MIR1_Amn:MIR:SINE|373|-	54	14	21	24	16	5	20	6	23	31	21	10	11	5	6	7	8	7	4	6	2	4	19	8	4	6	10	8	5	7	5	4	6	13	5	2	4	6	14	15	19	11	15	20	23	11	7	10	15
chr4|82483782|82484090|AluSp:Alu:SINE|81|-	119	42	111	104	31	44	134	87.95	109	133.83	166	110	56	110	85	65	69	75	86	71	95	93	45	40	118	76.87	85	43	46	67	84	66	115	70	30	17	56	38	57	51	86	47	52	40	101	36	39	42	38
chr4|82630826|82631136|AluSx1:Alu:SINE|97|+	896.37	325	555.67	465	452.63	248	773.33	523.63	1059	919.58	821.65	586.69	383.68	756.69	776.67	457.67	477	448.87	575.66	531.02	779.36	810.66	335.06	268.96	616	544.32	443.98	274	430.75	596.75	636.45	544.72	500	347.89	225	461	260.95	257	344	406.99	793	656.63	357.99	646	778	312.78	485.29	442.99	501
chr4|86088169|86088486|AluJo:Alu:SINE|192|-	74	60	59	55	89	21	85	60	53	93	55	12	23	3	5	25	3	2	13	22	6	9	34	30	8	5	17	19	7	11	5	18	9	31	36	12	24	19	25	12	47	51	44	71	37	16	45	19	29
chr4|88019707|88019848|L2a:L2:LINE|262|+	47	16	22	28	9	6	20	19	11	33	33	1	11	1	2	1	3	4	4	9	4	5	6	11	1	3	11	12	7	6	7	6	2	10	2	3	7	13	5	10	8	13	21	10	25	8	9	7	14
chr4|88276106|88276201|MIR3:MIR:SINE|242|+	46	37	21	26	28	5	35	19	28	49	28	4	11	3	8	10	7	4	1	17	11	6	11	13	6	9	8	11	7	8	4	13	8	14	5	2	10	14	16	6	26	27	26	40	27	13	17	12	13
chr4|89771598|89771883|LTR16E1:ERVL:LTR|310|+	45	57	19	44	38	11	45	23	20	25	27	15	18	7	15	7	4	2	8	14	6	13	21	10	15	11	15	17	6	9	11	19	4	11	16	14	9	6	23.9	19	19	23	23	34	25	11	18	16	27
chr4|94267243|94267554|L3:CR1:LINE|338|-	50	22	33	36	30	3	31	9	16	39	29	7	21	2	14	11	3	4	4	17	9	4	16	17	7	5	10	16	7	4	5	13	7	14	6	2	11	13	12	11	22	19	24	13	21	11	14	12	17
chr4|94667300|94667635|MER2:TcMar-Tigger:DNA|141|+	282.68	59	111	101	140	26	68	28	130	81	74	49	28	65	39	42	52	41	47	41	62	61	54	38	52	50	42	44	41	36	30	57	50	49	16	35	14	14	42	27	137	75	75	128	240.48	76	86	21	31
chr4|95541124|95541365|Tigger7:TcMar-Tigger:DNA|180|+	81	37	30	51	25	8	37	18	13	64	32	8	17	9	9	9	7	10	9	13	5	19	19	24	10	6	6	10	5	12	15	8	4	24	21.81	14	15	24	29	21	22	26	66	42	72	57	47	18	35
chr4|98640875|98641052|MIR:MIR:SINE|320|-	75	40	47	57	65	5	25	26	38	67	22	1	16	4	2	4	9	4	11	16	3	8	13	11	1	5	9	18	8	3	7	8	5	16	25	11	9	14	19	12	42	33	34	47	39	21	39	20	21
chr4|99921197|99921342|MamRep605:LTR?:LTR?|321|+	53	23	23	18	19	4	18	16	9	27	17	5	12	1	5	6	3	3	5	9	4	7	7	6	6	1	9	9	5	9	5	8	5	18	10	1	6	14	13	11	18	7	17	13	27	9	17	9	25
chr5|107593523|107593683|MER5B:hAT-Charlie:DNA|277|+	44	28	29	34	50	16	41	47	29	88	35	7	13	2	2	10	1	1	1	4	5	6	18	7	6	6	14	14	5	5	4	11	5	14	13	4	14	13	18	11	25	13	13	30	13	3	17	11	15
chr5|109813376|109813533|MIR:MIR:SINE|331|+	75	55	40	49	18	6	23	18	19	36	30	7	30	6	9	5	16	7	20	24	7	26	17	19	7	6	15	38	5	18	22	10	2	30	21	41	17	13	30	34	19	53	44	40	68	71	56	24	50
chr5|109851321|109851687|MSTD:ERVL-MaLR:LTR|175|+	104	43.63	102	58	23	8	55	19	30	57	94	7	49	18	14	5	9	4	22	39	21	39	17	30	8	10	18	61	11	25	37	17	5	42	29	44	10	23	31	30	21	99	77	28	124	89	76	27	64
chr5|109853277|109853420|MER5A:hAT-Charlie:DNA|346|-	53	46	43	32	14	6	28	12	19	39	30	9	21	7	6	4	7	10	15	16	10	27	15	19	4	1	8	37	4	7	24	9	3	19	25	48	14	32	31	13	10	65	55	37	83	62	41	19	42
chr5|109858939|109859096|MER5A:hAT-Charlie:DNA|271|-	36	23	25	18	12	6	23	8	10	26	25	2	14	3	2	1	2	5	11	12	7	11	8	8	1	5	2	14	3	7	7	3	5	15	13	19	10	15	17	11	8	24	25	6	28	39	21	19	44
chr5|109863509|109863693|MIRb:MIR:SINE|339|-	78	34	29	37	20	1	11	5	13	32	35	4	22	6	9	7	5	3	7	7	1	16	16	14	10	4	4	24	3	5	9	13	4	22	22	12	18	18	16	13	19	46	53	18	37	59	45	31	55.52
chr5|110739773|110739913|MIRb:MIR:SINE|246|+	30	26	16	30	21	11	34	9	12	13	26	6	3	4	1	4	4	2	6	10	1	4	2	5	2	3	8	9	8	7	4	5	7	11	15	2	7	3	5	4	11	16	19	12	9	11	13	7	10
chr5|110754617|110754767|MIRc:MIR:SINE|302|+	16	3	18	10	9	8	32	9	17	33	32	2	6	8	5	7	2	3	6	10	7	8	5	6	6	2	5	10	8	2	5	6	2	9	4	5	9	9	3	10	4	7	6	5	18	7	7	9	11
chr5|11146368|11146561|MIRc:MIR:SINE|373|+	29	16	39	23	28	8	27	23	49	34	18	2	5	1	4	7	4	2	9	6	8	2	6	17	3	4	4	9	2	4	4	6	3	13	16	17	24	16	20	11	19	16	33	14	29	27	16	13	23
chr5|11275110|11275335|MIR:MIR:SINE|237|-	33	14	22	26	29	7	23	16	38	23	14	5	6	1	10	7	4	3	5	5	3	6	3	14	7	5	5	11	6	4	9	9	4	16	12	30	14	13	11	12	23	25	17	15	63	20	19	7	16
chr5|112846029|112846107|MIRb:MIR:SINE|320|-	45	16	50	50	11	12	37	36	34	54	53	14	18	22	24	29	9	12	8	9	16	22	16	9	19	10	13	13	11	14	13	14	9	20	6	4	5	10	10	23	20	9	23	21	24	12	17	23	23
chr5|11375891|11376234|MLT1A0:ERVL-MaLR:LTR|169|+	21	7	13	22	19	5	20	14	24	30	14	2	7	1	6	7	2	4	5	13	1	1	4	16	3	4	6	8	1	2	4	2	2	12	12	9	11	7	7	6	11	12	21	12	31	12	18	6	12
chr5|11389727|11390087|Tigger4b:TcMar-Tigger:DNA|170|+	60	25	34	39	34	13	56	19	34	47	28	13	7	2	4	13	3	5	7	12	6	7	13	8	5	3	16	20	3	4	7	12	7	20	15	3	21	13	16	9	24	14	18	30	40	17	27	17	17
chr5|11453028|11453184|MIRb:MIR:SINE|283|-	35	24	14	21	18	6	16	9	33	22	7	10	6	3	3	11	1	8	2	1	1	6	4	9	1	4	6	3	4	5	3	3	3	11	9	10	8	6	8	12	29	18	20	21	34	13	20	6	13
chr5|115539659|115539836|L2b:L2:LINE|327|+	32	17	9	25	19	3	5	9	18	18	18	3	5	1	2	7	2	5	4	12	2	4	3	5	5	4	7	4	2	2	5	4	5	8	7	3	7	4	7	4	8	11	14	13	19	6	8	5	6
chr5|11554392|11554635|MIRb:MIR:SINE|322|+	98	54	49	52	32	11	35	18	34	50	11	10	6	5	3	13	5	8	5	5	6	3	19	16	5	6	11	15	5	5	10	10	2	24	14	1	9	20	21	10	22	14	25	15	45	24	16	11	24
chr5|11899659|11899883|MIRc:MIR:SINE|311|-	82	37	37	43	41	11	41	17	16	39	24	10	7	1	2	7	3	1	8	3	3	3	12	7	5	8	9	9	10	4	3	4	12	13	6	4	6	6	14	12	19	13	29	23	27	9	20	5	13
chr5|128115136|128115424|AluSx:Alu:SINE|128|-	19	3	15	28	7	3	35	30	7	25	37	4	2	3	1	1	1	5	6	4	1	2	6	8	3	7	4	9	2	4	2	4	2	6	5	7	11	11	13	13	11	12	18	9	28	9	14	12	14
chr5|131953331|131953625|AluJb:Alu:SINE|157|+	276	116	251	312	70	62	233	124.36	207	415	308.49	182.46	120	139	164	151	88	154	107	129.41	154.9	156.45	93	89	142.55	127.44	128	94	81	127	105	170	114	173	57	10	81.4	80	104	163.94	97	65	73	121	171	44	93	122	138
chr5|132867106|132867263|MIRb:MIR:SINE|249|-	32	9	9	15	14	6	20	19	29	28	14	12	11	15	26	5	5	5	12	7	10	8	9	15	14	12	12	7	16	10	9	18	6	12	12	6	7	6	13	18	10	12	15	16	20	5	13	16	8
chr5|134148974|134149065|L1PB4:L1:LINE|118|-	14	15	20	24	8	5	34	23	19	37	36	12	5	7	10	6	8	7	8	19	9	12	7	7	15	12	7	10	16	8	10	13	4	4	5	1	6	7	8	6	8	8	15	8	12	2	12	7	5
chr5|137477950|137478137|MIR1_Amn:MIR:SINE|327|+	53	44	22	24	32	12	28	21	49	84	24	3	14	3	5	2	3	6	1	3	1	7	14	18	4	7	5	21	4	6	7	4	2	12	19	25	14	19	20	4	24	37	32	30	53	13	27	16	32
chr5|137489774|137490129|L2c:L2:LINE|341|+	64	62	41	47	47	31	65	71	71	88	68	6	21	3	5	6	7	5	12	6	2	9	13	22	12	9	10	25	3	16	3	12	4	25	43	54	44	34	21	14	48	65	66	57	77	30	48	29	29
chr5|138946755|138946871|MIRb:MIR:SINE|200|-	5	3	10	6	4	8	27	10	11	22	20	7	4	6	3	7	6	5	6	6	6	7	4	5	8	12	5	6	5	9	4	13	8	5	7	3	2	8	7	7	7	7	6	13	12	6	8	3	5
chr5|140125068|140125207|Charlie4z:hAT-Charlie:DNA|217|-	453	209	270	360	176	86	249	148	206	291	223	152	105	100	126	142	116	111	91	120	133	110	122	72	109	130	136	124	85	117	100	111	91	152	47	21	76	69	125	112	116	143	167	150	256	126	154	114	130
chr5|140128362|140128437|MER127:TcMar-Tigger:DNA|280|-	123	54.99	63	123	59	24	100	37	30	82	87	48	15	30	37	44	35	31	31	36	19	34	40	28	35	30	31	23	30	34	31	41	37	43	11	12	17	17	38.98	45	21	48	64	48	69	29	37	20	40
chr5|140671816|140671965|MIRb:MIR:SINE|317|+	21	21	14	20	15	6	23	22	23	46	33	8	11	14	6	9	11	16	10	12	16	14	9	15	11	10	6	11	8	10	10	4	14	14	13	15	13	8	10	9	23	25	26	26	43	19	16	18	22
chr5|14204771|14204941|MIR:MIR:SINE|217|+	16	22	20	15	16	5	30	19	13	30	20	3	8	1	1	3	3	4	5	7	4	3	9	2	1	3	3	5	4	4	1	5	3	7	7	8	4	9	5	2	23	14	13	21	17	9	13	3	5
chr5|142152915|142153329|Tigger8:TcMar-Tigger:DNA|284|-	652.98	192	497	544.99	184	180	730	171	145	369	626	344	138	306	199	315	250	205	193	253.94	252	206	193.95	94	323	331	234.97	214	256	266	198	356.99	337	241	39	8	59	101	218	246	55	80	149	83	96	34	89	140	185
chr5|142310944|142311047|MIRb:MIR:SINE|281|+	29	6	21	23	16	6	31	34	37	30	24	17	18	23	21	22	7	16	16	16	34	26	9	8	18	9	22	13	10	11	11	17	31	8	8	11	14	13	26	17	20	13	18	36	39	14	20	13	25
chr5|142594192|142594361|MER5A1:hAT-Charlie:DNA|238|+	338	140	88	216	211	57	176	149	492	351	203	106	181	200	338	83	150	191	164	133	134.98	357	109	116	154	147	93	149	56	213	229	123	93	161	107	222	124	162	196	212	323	529	326	307	798	445	430	226.67	372
chr5|143183304|143183437|MIR:MIR:SINE|311|+	30	23	19	32	27	11	31	34	13	37	33	7	6	2	1	3	2	2	3	8	4	3	14	12	5	4	13	7	2	4	3	3	6	5	15	16	13	7	8	1	34	27	15	31	21	3	14	7	12
chr5|14421321|14421620|AluSx1:Alu:SINE|110|+	20	14	26	35	56	15	47	67	92	105	68	4	9	1	1	4	2	6	3	15	7	4	11	20	3	5	11	8	3	9	2	4	5	14	22	40	22	8	12	7	41	37	25	18	23	9	12	14	26
chr5|146798658|146798908|MIR:MIR:SINE|325|-	106	48	76	95	71	17	67	30	22	98	48	14	32	10	9	23	6	8	14	27	5	23	35	31	14	12	31	30	21	15	6	21	11	50	29	7	46	35	44	24	40	45	38	37	92	53	56	26	56
chr5|14750339|14750574|L2c:L2:LINE|300|+	35	25	12	31	26	10	22	20	35	25	41	2	14	1	3	11	2	6	3	11	9	4	12	10	3	6	10	14	2	4	1	5	3	5	28	16	9	12	11	5	30	28	26	20	19	11	17	13	21
chr5|147768991|147769149|MIR:MIR:SINE|263|+	42	30	22	38	29	14	25	20	23	26	30	11	12	2	7	6	5	3	5	11	3	1	14	9	4	9	11	6	8	5	10	8	3	12	11	5	4	9	11	12	15	24	28	14	30	14	30	8	23
chr5|149352317|149352428|FLAM_A:Alu:SINE|117|-	41	13	30	38	15	12	49	24	22	56	43	39	24	23	21	20	27	28	18	24	18	20	11	11	24	15	16	14	21	24	16	26	21	23	13	4	17	16	19	17	13	9	14	18	12	4	16	17	23
chr5|150220144|150220308|MIR3:MIR:SINE|234|-	2792	1109.99	1764	2191	2376	1178	3582.99	3344	3445	4328	3045	2197	1217.22	1584	1387	1739	1164	1036	1144	1304	1751	1032	1158	1130	1604	1797	1736	826	1363	903	1034	2089	2227	1150	1539	1142	1485	1036	1208	1089	3272	1494	1189	4386.99	3056	748	1172	773	1349
chr5|150555007|150555154|MIR3:MIR:SINE|268|-	89	31	71	91	60	70	143	129	167	173	138	57	64	60	83	65	55	52	63	66	81	81	42	54	79	67	61	71	45	47	85	65	76	60	60	126	59	65	45	47	95	82	121	128	223	120	120	54	74
chr5|151100786|151100954|MIR3:MIR:SINE|295|-	51	23	44	40	15	13	52	35	19	82	60	19	17	28	32	23	24	16	15	18	35	27	16	4	20	26	27	9	20	24	20	21	16	13	4	7	14	13	11	18	12	13	15	11	18	5	11	5	7
chr5|151661681|151661886|MER3:hAT-Charlie:DNA|216|+	205	120	139	147	78	31	161	74	148	117	180	74	58	113	96	59	115	125	99	98	160	219	65	51	108	97	71	94	65	106	124	116	155	60	31	85	26	28	100	114	163	240	120	82	208	178	189	83	124
chr5|15678559|15678916|THE1B:ERVL-MaLR:LTR|148|+	41	18	15	18	11	9	15	5	24	19	13	5	11	2	9	6	2	3	1	2	5	7	3	5	3	9	4	6	2	6	3	7	6	6	11	21	3	4	8	4	26	26	39	15	57	36	23	9	16
chr5|157394544|157394671|MER5A:hAT-Charlie:DNA|270|+	249	112	214	280	100	66	311	153	226	253	335	174	83	142	165	163	136	138	106	107	158	144	79	39	162	160	131	62	114	119	110	193	158	71	33	12	29	33	84	101	55	43	42	107	106	33	61	80	79
chr5|172337314|172337516|MIRb:MIR:SINE|269|+	45	23	17	17	20	8	27	15	36	45	37	15	9	24	17	6	18	20	20	18	25	33	12	16	29	17	11	23	7	17	28	12	11	13	21	43	17	24	14	15	36	33	37	33	75	30	35	15	23
chr5|176347191|176347499|AluSx1:Alu:SINE|114|-	366	93.96	253	305	183	127	475.99	289	333	455.95	424.99	304	137	282	295	228	302	242	242	194	358	273	143	109	312	293	224	123	192	184	203	334	287	144	65.9	52	109	97.84	152	178	169	145	124	284	273	103	167	132	147
chr5|176657423|176657545|MIRc:MIR:SINE|336|+	43	17	21	21	29	27	29	46	27	32.95	42	20	12	17	12	17	14	19	7	15	12	15	25	11	20	21	10	16	5	12	12	13	22	11	16	25	18	19	18	8	23	10	18	52	15	9	30	10	23
chr5|177306745|177306812|MIR1_Amn:MIR:SINE|209|-	23	8	16	22	18	8	43	22	42	58	43	33	12	29	28	21	34	30	29	15	40	28	12	9	46	25	19	12	20	21	25	32	26	10	3	4	11	4	17	14	9	14	7	20	17	4	3	16	11
chr5|177306847|177306946|L2a:L2:LINE|162|+	44	19	23	31	14	15	52	32	33	50	93	50	17	53	75	38	53	51	43	32	57	52	12	12	67	46	47	23	31	22	50	49	40	12	4	13	11	15	26	32	15	17	5	38	28	7	13	17	11
chr5|177552941|177553143|L2c:L2:LINE|299|-	10	4	5	7	13	12	27	22.82	20	40	40	2	5	2	6	3	2	6	4	5	2	3	8	14	4	2	8	6	3	8	4	3	3	4	4	18	12	16	5	5	33	12	19	26	18	10	16	5	2
chr5|179729475|179729553|L2:L2:LINE|329|+	497	150	265	335.98	210	71	296	154	273	270	213	159	112	201	189	152	189	171	129	121	197	212	127	72	194	154	139	104	146	174	145	152	121	156	57	76	119	103	141	144	145	141	155	218	273	131	171	151	137
chr5|36632026|36632096|Charlie8:hAT-Charlie:DNA|174|-	53	29	59	41	30	18	87	30	57	103	128	14	12	2	13	17	5	9	14	17	7	8	17	19	6	7	9	17	5	10	12	23	18	22	15	41	53	58	36	17	83	53	65	23	250	85	29	14	35
chr5|36686826|36686948|MIR3:MIR:SINE|229|+	1961	406	588	898	1097	210	758	360	2286	1143	771	475	173	387	358	493	538	606.34	331	323	454	469	405	429	640	502	406	201	391	381	270	440	307	332	212	316	247	210	275	157.99	1537	591	525	1263	3266	1002	720	452	463
chr5|38485069|38485288|MER20:hAT-Charlie:DNA|232|-	52	20	29	44	16	6	21	13	24	50	13	6	7	4	7	8	4	4	8	16	4	9	8	17	8	5	6	13	3	10	10	3	6	24	11	2	9	11	16	10	27	22	20	20	63	27	27	13	23
chr5|44817550|44817906|MLT1A0:ERVL-MaLR:LTR|206|+	476	249	272	331.94	230	71	224.64	103	119	273.75	203.67	142	93	85.7	81	158.75	85	83	75	111.74	91	82	127	83	108.39	98.68	95	93	85.69	83	76	114.69	95	113.66	53	38	96.95	77	100.96	109	106	108	109	173	117	69	118	96.59	104
chr5|5437987|5438360|THE1C:ERVL-MaLR:LTR|110|-	84	44	38	32	66	16	64	34	31	74	42	21	17	15	14	15	19	20	10	10	15	11	23	12	22	22	17	15	12	14	8	16	23	19	19	6	22	22	11	13	31	39	27	44	37	17	17	16	26
chr5|55531599|55531841|Tigger19a:TcMar-Tigger:DNA|356|+	37	19	25	16	10	4	26	12	10	29	23	9	14	2	2	3	7	4	3	7	10	3	13	12	2	6	8	7	2	12	5	3	5	6	4	1	4	7	11	9	7	9	25	12	22	15	11	10	11
chr5|59533641|59533806|MER5A:hAT-Charlie:DNA|261|+	40	28	39	37	31	6	30	27	15	18	26	2	8	2	2	6	4	3	8	8	2	3	10	8	2	3	7	12	4	3	2	6	4	10	12	3	14	13	10	7	12	17	19	17	11	6	28	12	10
chr5|59579145|59579312|L2c:L2:LINE|325|+	55	29	52	46	40	15	42	23	14	31	24	2	7	1	3	8	1	2	3	7	2	3	2	8	4	4	10	15	3	5	2	7	9	12	6	2	13	9	15	7	40	18	17	33	18	10	24	5	9
chr5|61526745|61526947|MIR:MIR:SINE|288|+	38	31	25	22	11	8	19	7	19	29	17	8	9	5	7	7	3	3	5	18	5	4	8	10	1	5	9	15	3	8	4	6	7	14	3	3	1	3	13	11	15	21	21	23	35	22	24	11	16
chr5|61542892|61543039|L1M4a1:L1:LINE|289|-	31	11	13	32	15	4	28	5	20	30	20	3	8	2	2	5	4	3	12	11	6	5	5	8	8	5	3	11	3	3	5	7	3	15	5	1	7	6	10	8	14	5	27	6	40	19	18	8	22
chr5|62387525|62387618|MIR3:MIR:SINE|370|-	154	66	63	85	51	21	62	27	32	48	57	51	19	47	44	29	29	29	21	24	32	61	25	18	36	29	21	34	22	30	40	52	30	30	9	19	16	9	44	27	50	63	72	61	63	40	42	21	23
chr5|65582471|65582671|MIR:MIR:SINE|246|-	59	29	38	33	23	8	24	20	22	34	36	12	15	3	6	9	6	8	6	15	8	10	15	17	7	10	14	16	8	7	9	15	4	20	4	1	13	12	19	20	7	18	35	19	30	18	26	13	18
chr5|65589391|65589460|U2:snRNA:snRNA|75|+	56	18	30	35	26	6	24	8	5	31	17	11	16	11	13	11	13	8	17	22	5	10	14	11	12	13	11	8	13	11	16	18	7	21	9	7	16	10	21	10	14	14	11	19	17	6	16	10	16
chr5|66056036|66056424|L2:L2:LINE|349|-	243	220	78	143	62	8	67	24	59	70	84	29	43.86	14	10	20	42	29	36	44	5	43	45	54	29	19	25	65	14	33	38	26	4	66	45	27	39	40	62	41	73	115	262	100.82	119	78	137	85	81
chr5|6609369|6609579|L3:CR1:LINE|298|+	27	14	15	19	13	6	29	24	20	36	20	10	10	4	1	2	5	2	3	6	5	7	4	9	3	3	13	7	4	5	6	5	5	6	10	1	10	17	9	4	21	31	24	26	20	7	6	11	3
chr5|67160043|67160257|MIRb:MIR:SINE|283|-	21	11	25	30	30	10	33	25	24	30	28	2	10	1	1	5	4	3	3	8	1	1	7	9	3	6	8	6	6	4	3	4	2	5	14	6	11	15	14	4	38	31	13	17	16	8	21	7	15
chr5|6727550|6727907|L2b:L2:LINE|358|+	10	7	18	21	18	13	36	35	26	71	38	3	4	3	1	5	1	1	5	4	7	1	7	11	1	5	4	11	3	4	1	11	3	12	11	10	28	14	4	3	14	11	15	10	22	5	19	9	5
chr5|71566571|71566678|MER58B:hAT-Charlie:DNA|215|-	99	32	46	76	32	15	41	19	25	71	45	33	16	29	18	28	13	21	16	18	23	32	21	8	19	19	20	14	15	13	17	31	22	16	6	5	10	11	27	27	24	19	27	23	19	25	26	18	22
chr5|760200|760576|MLT1B:ERVL-MaLR:LTR|277|+	50	29	41	50	29	52	124	221	87	360	556	4	14	4	9	10	18	12	10	13	11	7	31	42	19	18	32	51	10	8	11	21	12	14	71	210	81	62	14	6	68	41	211	45	174	50	51	19	26
chr5|80140047|80140332|AluJb:Alu:SINE|175|+	100	23	35	59	48	14	95	58	116	130	88	36	49	52	80	35	44	44	53	49	57	92	58	47	56	45	45	50	40	62	81	37	36	56	51	114	47	58	51	44	80	71	96	40	125	92.98	74	47	107
chr5|80142287|80142488|AluSz:Alu:SINE|80|-	114	28	24	58	53	24	79	49	89	74	71	29	34	47	79	19	38	30	33	31	61	63	32	20	44	38	24	32	31	59	79	40	35	42	19	60	34	42	32	43	68	75	109	44	173	92	81	47	69
chr5|81088184|81088324|L2c:L2:LINE|341|+	54	15	28	37	54	4	31	12	22	32	35	20	5	8	5	14	11	3	9	15	21	8	18	17	20	18	13	13	11	9	8	11	19	5	21	12	17	17	9	7	33	27	25	40	14	11	25	10	16
chr5|81418515|81418848|Tigger3a:TcMar-Tigger:DNA|153|-	171	62	98	92	68	31	112	31	24	66	76	46	31	34	30	34	25	16	34	27	33	34	40	27	30	30	31	20	32	25	25	54	43	40	6	8	8	9	28	45	36	38	54	42	47	27	40	18	28
chr5|83054548|83054844|L1PREC2:L1:LINE|64|+	272	114	190	221	94	48	171	93	126	234	175	104	67	108	95	74	103	104	89	82	104	106	75	55	92	97	97	60	75	67	72	104	86	100	38	35	78	66	81	99	121	124	102	171	212	124	98	57	74
chr5|95261764|95262113|LTR16:ERVL:LTR|264|-	37	25	27	30	24	15	27	24	16	50	26	4	11	5	3	14	2	1	3	4	3	4	10	13	1	3	8	8	9	9	2	6	5	15	14	5	12	13	5	4	20	15	20	18	23	3	24	11	13
chr5|95814114|95814267|Charlie29a:hAT-Charlie:DNA|268|+	163	72.97	99	115	101	38	117	76	100	112	234	78	52	90	88	68	142	129	73	76	82	119	55	32	128	110	85	62	69	65	49	67	61	52	13	7	27	33	54	61	26	53	32	80	28	16	58	90	37
chr5|95886742|95886843|MER5B:hAT-Charlie:DNA|299|-	29	25	34	27	19	11	59	23	27	64	48	18	24	14	24	35	25	22	20	44	27	26	27	11	24	21	25	18	22	26	18	31	17	34	10	10	18	14	23.94	32	11	30	24	19	21	6	15	20	24
chr5|95908212|95908415|MIRb:MIR:SINE|256|-	64	55	30	56	48	13	32	25	33	69	49	7	23	3	4	11	11	7	13	30	4	7	18	14	4	7	11	25	11	8	11	14	4	19	13	21	19	18	20	19	29	76	34	25	31	20	27	30	32
chr5|95927049|95927339|L2a:L2:LINE|269|-	53	27	33	43	42	4	30	9	10	40	33	5	15	4	4	12	4	7	14	11	6	4	17	13	3	10	9	19	5	11	9	12	3	17	9	9	17	22	15	14	19	42	39	14	29	11	30	13	25
chr5|95931133|95931355|MIR:MIR:SINE|279|+	89	58	51	65	62	16	44	31	28	71	57	13	21	6	4	12	6	12	17	18	12	10	20	27	14	14	14	28	5	24	7	19	8	27	26	46	36	34	22	25	55	72	68	32	40	31	37	27	43
chr5|98930076|98930208|AluJo:Alu:SINE|144|-	32	11	22.84	21	23	9	49	27	35	54	30	7	6	11	8	11	12	4	9	11	9	15	9	10	9	9	13	14	6	8	9	9	3	18	14	12	14	19	16	6	25	17	28	16	29	17	19	9	16
chr6|101529591|101529870|L2c:L2:LINE|355|-	56	25	21	32	24	10	43.85	12	14	16	20	8	6	1	2	9	2	6	6	3	4	1	10	13	2	11	11	7	5	4	8	6	7	12	17	1	6	5	15	6	15	12	29	16	9	7	18	5	13
chr6|105098875|105099158|AluJb:Alu:SINE|159|-	30	12	8	8	6	1	9	6	12	8	10	6	6	3	5	6	6	8	8	9	2	9	1	6	4	5	2	9	2	8	9	2	1	17	5	16	8	10	14	9	10	14	26	8	21	14	29	21	18
chr6|111671465|111671622|L1M6:L1:LINE|208|+	10	6	18	26	20	4	27	15	21	26	30	2	3	2	2	2	3	6	9	13	2	4	4	9	2	3	7	8	4	4	1	4	2	5	2	6	6	6	1	6	51	19	10	7	19	10	11	5	7
chr6|116277660|116277934|AluSg:Alu:SINE|44|+	291	112	299	315	159	139	818	352.89	341	659	739	536	154	660.98	502	335	634.99	435	372	367	779	513	245	138.99	605	670	441	168	362	269.94	470	703.12	689	119	98	67	112	96	170	179	96	95.11	84	187	87	29	68	130	129
chr6|117561326|117561397|OldhAT1:hAT-Ac:DNA|282|+	121	48	84	82	36	12	61	28	38	48	39	21	15	18	19	20	21	27	21	25	24	19	24	11	17	34	16	18	29	22	20	26	26	25	15	2	27	10	25	34	31	24	28	42	29	14	37	22	21
chr6|118596876|118597239|THE1C:ERVL-MaLR:LTR|117|+	25	25	18	22	15	9	34	19	15	52	21	4	10	1	2	9	3	2	4	10	4	2	6	8	3	2	5	10	4	4	2	16	7	16	12	9	19	16	14	7	23	16	18	15	32	19	15	10	11
chr6|122444020|122444285|AluJb:Alu:SINE|162|-	2459	891	2057	2170	885	588.94	2339.97	908.98	2183	1996.92	2353	1572	865.96	1764	1889	1150.98	1639	1556	1338	1325.99	1695	1780.98	786	479.97	1771.99	1609	1257	858.99	1069.99	1165.99	1472	1500.99	1424.99	1191.98	361	320	649.97	539.99	1148.99	1282.97	955	1293	854	1159	2084	1012	1088	1079	1095
chr6|12766476|12766667|MER63A:hAT-Blackjack:DNA|234|+	81	44	53	45	43	26	56	42	24	80	32	10	21	4	2	20	4	5	7	9	4	2	24	10	3	5	9	9	13	7	1	6	11	21	17	3	16	11	29	21	29	24	43	38	25	9	26	9	34
chr6|135371302|135371579|L1MEj:L1:LINE|257|-	70	30	41	74	41	14	58	30	24	84	54	17	12	6	2	16	10	5	9	16	7	4	10	9	2	8	14	18	8	12	5	11	7	26	8	6	11	14	9	16	19	27	33	21	33	9	23	12	17
chr6|136194610|136194907|AluSc:Alu:SINE|111|+	56	21	34	30	20	6	59	47	45	95	37	66	12	42	43	29	34	22	29	51	54	25	21	20	30	36	49	13	29	21	38	43	60	20	18	10	18	9	39	27	32	31	27	28	81	25	17	12	43
chr6|138338514|138338819|AluSq2:Alu:SINE|108|+	270	85	196	180	75	83	282	101	248	252	252	163	90	147	165	145	128	114	118	137	162	152	96	55	148	142	119	84.97	87	97	158	197	189	111	69	41	88	67	148	141.9	53	70	112	113	113	56	73	89	171
chr6|138342130|138342314|MER5A:hAT-Charlie:DNA|205|-	375	163	240	193.31	79	64	232	92	117	202	191	90	66.76	81	91	119	56	71	102	83	109	98	70	60	107	105	90	68	86	81	90	119	106	118	63	17	84	82	115	129	55	75	114	140	94	67	106	72	123
chr6|142928062|142928263|L1MC1:L1:LINE|155|+	67	54	32	36	48	10	37	21	21	69	36	10	13	1	2	10	3	6	8	9	7	7	13	13	8	4	14	16	10	8	9	10	7	14	20	3	17	12	16	12	25	24	37	30	22	12	30	11	24
chr6|142932704|142932875|L3:CR1:LINE|343|+	74	53	37	47	50	9	23	21	13	33	27	11	13	5	7	5	5	3	13	9	4	10	15	15	5	6	8	11	12	8	5	12	5	17	8	1	13	12	9	12	18	24	23	26	16	14	27	12	8
chr6|142934292|142934423|MIR1_Amn:MIR:SINE|408|-	34	29	19	21	25	5	17	6	7	27	20	3	4	2	1	9	2	2	4	9	1	1	6	5	3	3	12	8	6	3	3	6	2	17	13	2	7	5	9	7	9	25	17	19	15	5	25	4	11
chr6|145885061|145885269|MIRc:MIR:SINE|327|+	84	51	53	56	44	23	43	19	25	60	41	23	11	14	17	21	14	10	10	19	12	16	21	18	14	17	12	11	9	18	10	17	16	21	7	8	10	18	19	6	15	22	33	21	37	22	26	12	26
chr6|147312427|147312669|MER20:hAT-Charlie:DNA|203|+	84	33	63	61	62	14	68	35	40	47	57	13	13	4	8	19	12	17	18	26	19	10	26	8	8	14	16	23	25	16	11	24	13	26	9	5	15	17	17	11	26	33	21	53	36	14	26	22	17
chr6|147321348|147321596|AluJr4:Alu:SINE|189|+	35	17	35	25	5	7	46	26	26	40	23	5	6	2	4	7	1	2	7	7	2	5	13	9	3	4	12	5	3	3	2	6	6	13	14	2	19	10	7	5	5	5	16	15	14	6	8	11	6
chr6|154763785|154763975|MER58A:hAT-Charlie:DNA|198|+	51	29	27	38	20	5	28	21	20	51	25	8	12	3	3	3	3	5	6	10	3	7	16	9	3	4	5	10	2	5	5	3	4	13	5	9	6	11	17	9	25	20	18	14	16	16	18	8	15
chr6|157067078|157067286|MIRb:MIR:SINE|270|-	22	29	11	17	35	3	22	17	16	23	16	8	3	3	2	6	4	1	3	12	1	4	8	9	3	6	6	6	3	6	7	3	1	14	17	12	12	8	10	6	19	23	18	16	14	9	11	8	21
chr6|158510327|158510475|MIR3:MIR:SINE|290|+	204	87	93	158	56	46	131	78	162	163	139	78	66	93	82	60	79	81	62	96	61	93	60	51	68	69	65	55.95	48	69	57	87	82	74	36	27	42	34	64	97	47	87	73	123	125	72	85	69	83
chr6|158632785|158633081|AluJb:Alu:SINE|152|+	168	53	121	97	34	39	146	66.5	117	158	151	104	53	79	70	85	62	44	65	50	89	70	59	34	107	131	77	45	60	59	56	98	98	62	29	31	45	44	70	83	26	26	37	53	66	50	42	62	46
chr6|161130271|161130682|L3:CR1:LINE|280|-	162	90	125	106	48	29	108	58	95	126	99	43	67	63	76	42	52	48	49	41	65	77	42	41	52	71	53	77	23	49	62	69	74	93	56	26	61	61	71	75	56	64	107	86	151	96	89	50	124
chr6|161131538|161131669|L2b:L2:LINE|318|-	69	42	64	59	45	19	54	50	50	86	42	19	33	25	27	19	20	23	37	25	27	30	28	24	31	43	27	36	11	24	33	37	16	44	47	25	41	51	31	37	26	41	63	49	73	41	43	24	59
chr6|161134340|161134488|Charlie26a:hAT-Charlie:DNA|162|-	77	46	52	45	41	16	53	38	38	57	44	17	17	18	19	17	16	21	19	10	12	26	21	21	22	26	13	18	14	16	29	16	34	24	24	4	31	24	32	17	16	31	31	39	39	26	50	13	54
chr6|161154739|161154874|MER75:PiggyBac:DNA|96|+	13	12	10	14	15	3	30	19	21	33	17	5	11	1	5	1	3	8	8	6	2	8	8	5	4	5	3	22	4	7	7	7	2	16	18	26	17	31	12	9	9	26	36	6	31	15	19	11	44
chr6|163564216|163564359|Tigger3c:TcMar-Tigger:DNA|182|-	141	122	68	53	34	9	38	10	54	49	59	7	17	14	14	14	21	19	30	24	13	45	25	33	18	13	12	44	8	13	22	20	14	45	21	11	11	17	36	40	45	56	93	59	96	78	82	52	67
chr6|16427193|16427358|MER20:hAT-Charlie:DNA|146|-	23	8	13	18	19	7	29	27	18	53	22	5	7	1	1	1	3	1	2	4	2	4	2	10	4	5	6	6	2	2	2	3	1	11	15	22	8	19	13	6	25	19	17	19	20	13	17	11	16
chr6|166489047|166489397|Charlie1a:hAT-Charlie:DNA|191|-	11	12	12	20	14	8	17	14	33	27	31	5	6	3	1	10	4	9	9	13	5	4	7	7	3	4	4	8	3	6	10	14	4	14	24	12	10	9	7	4	27	17	18	15	12	4	12	12	9
chr6|166622820|166622985|L2c:L2:LINE|315|+	38	20	15	55	27	9	18	23	19	29	22	7	3	4	3	16	5	4	8	11	2	3	10	15	3	7	4	5	5	6	1	4	3	11	12	18	5	3	6	6	21	14	18	19	17	9	22	11	20
chr6|167922513|167922630|L2c:L2:LINE|368|-	33	8	17	30	16	7	21	7	15	37	26	4	4	3	2	5	5	6	9	10	1	4	7	10	1	4	5	11	6	3	5	5	2	15	11	3	16	19	6	5	18	23	33	9	25	17	16	13	21
chr6|24129404|24129646|L2a:L2:LINE|285|-	81	26	97	72	54	24	80	41	89	54	66	23	20	35	26	17	23	25	34	35	18	29	23	13	26	9	30	19	28	15	20	24	27	25	13	1	12	13	21	16	29	25	29	42	15	9	20	22	30
chr6|24785653|24785747|OldhAT1:hAT-Ac:DNA|253|-	24	9	20	24	16	7	13	13	27	21	20	10	6	7	8	6	17	21	7	11	10	15	15	4	4	6	4	3	5	7	3	13	6	10	1	4	3	3	4	5	24	11	4	14	14	6	5	2	16
chr6|26452563|26452745|MIR:MIR:SINE|298|-	30	17	9	17	15	8	14	11	11	20	13	15	3	16	7	10	15	11	5	12	9	13	7	5	10	15	3	7	7	11	3	8	8	5	1	6	5	3	5	5	10	20	16	17	17	4	16	9	10
chr6|27357958|27358126|MIR3:MIR:SINE|303|-	124	43	92	96	34	28	103	35	21	85	107	54	17	31	30	42	47	31	45	29	43	44	35	17	57	52	35	23	31	30	26	42	60	30	7	1	19	11	30	33	7	13	24	19	16	3	11	21	21
chr6|28302565|28302854|AluSc5:Alu:SINE|87|-	16	10	10	14	10	7	19	11	14	21	24	2	6	8	5	7	2	6	7	10	5	5	7	5	2	3	6	9	9	8	7	8	6	3	7	1	2	2	5	6	11	7	11	12	9	1	8	7	7
chr6|28977474|28977773|7SLRNA:srpRNA:srpRNA|214|+	1151	390	364	1160	1095	1164	1128.99	4079	15759.5	1393	3569	2124	1453	2598	3562.01	1638	2194.99	3248	2527.96	2061	2203.01	4429.02	1036	938	1408	959	1807	1063	1118	2190	1476	970	968	554	1583	2577	543	461	1235	2099	770	439	109	1543	971	291	625	2089	2657
chr6|30184454|30184756|L2a:L2:LINE|293|-	47	27	26	32	59	20	62	64	53.59	79	77	43	17	45	42	25	33	42	24	22	48	45	12	17	30	30	28	20	22	23	29	37	26	27	12	6	20	19	28	15	50	43	35	90	57	25	19	18	15
chr6|30724489|30724580|L2a:L2:LINE|198|+	181	38	163	125	77	114	320	211	280	285	502	190	107	214	197	144	260	212.97	192	156	286	244	130	47	283	233	205.98	102.93	176	137	149	154	182	118	37	12	112	93	139	130.97	64	39	53	95	43	39	62	132	95
chr6|31544893|31545138|MIRb:MIR:SINE|290|-	972	355	958	1034	519	289	1152	400	693	751	1227	674	300.98	729	676	556	646	590	575	550	688	703	254	148	668	668	472	266	408	507	484	726	747	315	92	36	201	169	380	410	262	291	179	534	322	126.99	268	326	221
chr6|33696741|33696818|Charlie4a:hAT-Charlie:DNA|234|+	24	8	16	7	14	13	20	23	21	32	9	17	13	8	10	4	4	4	3	3	7	9	6	8	17	10	11	6	6	4	15	13	14	6	5	10	7	3	4	7	12	14	15	22	25	10	12	7	7
chr6|33786931|33787160|MIRc:MIR:SINE|303|+	59	35	46	61	29	15	65	45	43	90	65	13	17	3	13	9	13	10	11	17	9	13	12	15	11	9	25	25	8	11	17	15	10	27.81	20	17	12	27	26	11	46	41	48	19	45	28	32	12	30
chr6|34283197|34283502|AluSx4:Alu:SINE|75|-	540.99	247	349	491	206	174.98	595	296.9	760	580	733.56	404	252	316	295	283	291	315	288	251	363.02	307	217	165	373	429	267	165	242	255	256	363	370	190	95	150	147	127	225	208	294	275	287	354	638.98	253	249	197	224
chr6|34286076|34286380|AluSz6:Alu:SINE|128|-	979.63	395.99	598.58	819.05	368	260.58	704.04	428.14	829.54	727.51	691.9	539.09	325	386	433	392.59	386.58	331	301.06	363	441.11	361.56	234.57	220	416.53	447.99	352	271.6	291.5	308.53	320.6	423.25	411.49	283	184	217	190	186	270	285	369	413.66	423.6	513.94	860.62	340	424	272	361
chr6|357739|357930|MIR:MIR:SINE|325|-	13	3	9	8	10	6	18	8	13	39	14	2	6	2	3	5	4	4	4	2	5	7	5	10	2	6	7	6	3	1	4	3	3	6	12	20	7	5	4	3	12	12	22	11	35	8	16	1	5
chr6|36741236|36741397|MIR3:MIR:SINE|289|-	101	36	105	78	80	84	257	160	210	240	169	85	36	120	104	69	91	74	78	61	100	90	50	51	116	99	121	38	93	65	71	112	128	20	36	35	44	23	62	31	140	52	58	82	74	29	54	43	60
chr6|39104478|39104648|MER1B:hAT-Charlie:DNA|65|+	15	10	10	9	12	5	17	12	16	16	14	11	7	7	8	7	6	5	2	6	3	9	6	2	11	9	5	12	9	9	11	15	7	4	4	5	8	3	6	7	8	6	14	8	16	11	7	7	6
chr6|39795360|39795610|MIRb:MIR:SINE|332|+	34	23	16	19	13	2	16	13	18	51	18	3	15	3	13	5	2	3	3	7	5	14	8	11	4	9	3	18	1	10	9	12	11	28	24	40	14	15	15	19	10	27	32	13	87	49	31	12	38
chr6|41789721|41789790|MamRTE1:RTE-BovB:LINE|309|-	89	32	59	80	62	18	93	75	98	102	91	49	25	59	70	42	48	53	53	50	80	62	31	28	73	53	54	24	45	39	51	53	52	36	19	22	24	21	33	45	62	47	28.9	70	83	31	32	38	39
chr6|41791276|41791411|AluJr:Alu:SINE|141|-	26	16	12	16	17	2	41	28	12	36	25	2	8	1	3	8	3	3	3	4	10	5	4	7	10	7	6	6	6	1	7	5	2	13	5	3	12	7	5	3	9	13	15	11	5	3	6	5	9
chr6|43435250|43435543|AluSx:Alu:SINE|119|+	18	10	9	17	9	10	37	34	37	63	40	7	9	4	2	4	3	4	2	2	4	6	4	5	4	3	10	11	3	7	8	7	5	1	14	9	19	16	4	2	14	8	21	8	20	6	16	9	11
chr6|46658495|46658626|L2c:L2:LINE|331|-	97	59	31	68	50	20	48	35	51	89	33	13	23	3	5	18	11	12	16	16	11	12	11	16	5	12	12	13	6	10	12	14	9	26	25	8	24	26	25	24	28	57	47	40	80	40	43	29	28
chr6|46677645|46677728|MamRTE1:RTE-BovB:LINE|358|-	114	58	99	100	48	29	83	46	66	106	62	43	39	26	33	51	25	26	34	42	27	28	39	34	44	44	57	33	22	29	53	49	56	52	27	10	31	32	45	37	45	49	28	55	54	23	41	40	80
chr6|49430916|49431136|LTR86A1:ERVL:LTR|291|-	87	23	52	46	44	7	60	27	53	48	57	33	24	36	40	30	35	19	34	44	48	39	18	11	46	39	24	21	21	21	29	43	22	24	5	2	14	7	26	25	25	18	25	27	51	22	27	23	5
chr6|52995619|52995951|7SK:RNA:RNA|3|+	354704	105141	114888	130353	99955.3	88346.1	311783	268242	744441	361108	404350	496781	211579	501626	625491	258781	485396	504303	393588	332173	459796	447685	182653	119698	456971	346930	324179	134469	320834	306221	363244	317916	294655	104184	68672	92421.4	54967.8	46173.6	131274	218853	94038.1	62343.9	38861	128227	116898	65190.2	68662	169903	245234
chr6|56713740|56713970|Plat_L3:CR1:LINE|322|-	26	11	12	21	13	5	22	5	29	12	20	3	6	1	1	7	4	1	4	8	4	3	6	2	4	5	5	9	1	1	1	6	6	9	7	10	8	5	6	3	20	11	15	14	11	10	15	7	15
chr6|56803020|56803173|MIRb:MIR:SINE|288|-	42	18	16	22	23	4	18	13	17	26	22	7	5	2	4	3	2	1	5	11	1	5	4	6	3	5	9	10	1	2	3	1	2	2	5	3	14	8	7	6	18	20	33	19	25	11	26	11	16
chr6|57099860|57100099|MIRc:MIR:SINE|260|+	115	41	49	71.78	44	12	46	22	21	43	38	13	14	4	6	18	18	8	20	27	15	7	18	15	12	9	14	15	6	8	14	17	9	18	10	5	12	11	15	20	27	41	32	44	27	31	21	15	23
chr6|68649850|68650067|LTR33:ERVL:LTR|283|+	215	114	76	112	130	37	126	78	60	127	58	13	35	12	13	24	6	8	12	13	13	8	37	45	8	10	29	34	17	20	11	30	20	28	39	43	31	39	27	30	115	83	85	112	88	43	70	28	54
chr6|68651672|68651794|Charlie15a:hAT-Charlie:DNA|277|-	129	69	59	46	83	24	68	44	26	78	45.96	13	22	3	9	19	10	6	8	11	8	7	37	30	6	14	23	28	17	13	8	13	17	25	20	5	25	20	24	16	46	39	48	62	59	23	45	14	48
chr6|68690583|68690783|MIRb:MIR:SINE|314|+	250	126	105	99	121	27	77	28	35	86	45	30	23	7	10	33	10	8	13	15	9	12	39	21	12	8	21	19	24	12	7	19	16	30	15	4	12	14	36	25	40	62	75	94	83	26	60	13	40
chr6|68696121|68696309|LTR81A:Gypsy:LTR|308|-	89	44	41	49	47	26	79	19	22	59	40	14	18	7	5	17	4	8	6	14	2	5	35	21	6	16	11	31	14	10	6	25	6	17	8	3	9	7	24	13	19	26	38	31	28	20	35	8	16
chr6|68708138|68708428|ORSL:hAT-Tip100:DNA|242|-	281	183	147	189	130	50	200	83	93	176	99	44	51	9	15	57	17	9	15	38	13	14	92	48	14	25	31	50	33	26	19	33	19	89	49	6	65	64	50	42	45	60	103	121	67	23	54	57	87
chr6|68728646|68728841|MIR:MIR:SINE|297|-	192	119	117	93	124	25	78.63	30	40	84	43	24	19	5	8	37	5	16	10	23	12	6	37	27	12	26	23	31	21	11	14	32	12	38	22	5	19	18	28	36	50	37	41	73	42	24	60	25	48
chr6|68810474|68810627|MIR3:MIR:SINE|348|+	146	89	64	68	96	31	93	50	65	82	35	24	25	9	5	23	10	11	5	20	11	13	40	38	9	6	19	19	15	9	13	10	16	41	42	22	46	28	34	36	63	59	52	102	55	23	46	33	49
chr6|68832632|68832783|MamSINE1:tRNA-RTE:SINE|351|+	78	37	33	37	65	5	42	7	23	23	23	13	10	2	4	15	4	6	3	6	3	1	12	13	3	1	8	13	8	3	4	13	6	9	4	3	5	8	12	11	25	20	33	50	20	9	24	8	10
chr6|68928243|68928528|AluJr4:Alu:SINE|182|+	35	41	27	22	45	8	39	21	39	27	11	11	3	1	4	8	3	7	7	9	4	7	14	8	5	5	10	10	8	6	4	4	2	13	13	7	8	11	12	9	31	25	16	37	8	7	16	9	22
chr6|68994190|68994255|AmnSINE1:5S-Deu-L2:SINE|274|+	12	17	26	20	16	7	33	15	17	31	23	7	3	2	6	4	3	2	6	14	3	3	16	8	6	7	10	9	5	2	6	12	3	3	3	1	8	11	11	5	8	11	13	9	7	4	7	6	10
chr6|69023699|69023909|L2:L2:LINE|350|-	78	50	69	85	61	21	58	24	48	72	31	12	14	4	4	12	7	7	12	18	9	6	19	23	7	8	22	17	16	12	4	17	3	24	40	6	35	14	23	13	43	41	37	53	36	6	27	10	24
chr6|7288091|7288229|Tigger12:TcMar-Tigger:DNA|276|+	183	56	87	90	49	29	74	28	28	83	71	43	31	43	38	29	44	23	40	32	40	46	32	27	32	43	27	25	32	38	19	37	44	39	9	17	8	13	26	29	44	33	60	33	58	35	59	24	44
chr6|75893623|75893690|MADE1:TcMar-Mariner:DNA|75|-	53	17	20	23	16	5	19	11	18	30	32	10	8	4	2	5	5	5	9	14	5	10	10	7	4	10	6	9	5	7	15	11	6	24	10	2	11	14	15	20	10	7	20	9	27	17	17	16	18
chr6|75917514|75917628|MIRb:MIR:SINE|294|+	62	29	29	41	20	9	29	12	31	49	31	14	16	6	20	17	10	15	12	16	8	21	12	13	15	7	17	19	17	15	23	19	6	21	9	7	9	9	25	22	28	26	33	26	44	31	26	19	34
chr6|79631260|79631458|L1M4b:L1:LINE|282|+	148	48	135	152	61	75	327	225	282	253	399	232	103	160	163	157	276	240	155	155	224	192	114	78	221	179	233	120	182	139	141	193	169	118	82	28	94	63	116	121	29	65	38	86	43	5	35	135	70
chr6|85494327|85494553|MIRc:MIR:SINE|314|-	71	21	42	42	53	4	15	14	32	53	15	26	11	19	15	20	20	11	15	10	25	23	13	14	11	11	19	12	12	17	7	14	28	17	9	1	3	5	22	21	48	38	38	44	60	26	28	13	14
chr6|85675400|85675651|AluJo:Alu:SINE|203|-	54	22	33	22	21	16	60.94	34	40	34	37	7	3	2	5	15	7	6	12	11	8	11	8	17	10	11	13	16	9	11	11	14	7	9	23	8	16	10	9	8	28	35	34	32	42	21	27	13	21
chr6|89328333|89328482|Tigger16b:TcMar-Tigger:DNA|232|+	101	27	50	54	17	6	47	21	27	58	75	32	19	36	25	26	30	26	26	23	47	35	17	10	37	45	34	18	30	24	32	31	35	40	5	2	11	15	31	24	18	15	24	26	38	11	32	18	18
chr6|96212898|96212972|MIR3:MIR:SINE|270|+	210	72	114	126	82	19	103	35	59	90	82	64	30	38	29	49	37	37	39	48	32	44	53	40	45	37	55	37	38	30	29	49	28	54	29	7	33	36	47	49	31	30	49	52	65	41	43	31	39
chr6|96795093|96795198|MER5A1:hAT-Charlie:DNA|255|+	36	27	27	37	19	8	27	14	9	34	33	8	7	6	6	12	6	14	4	16	12	5	9	5	8	10	8	9	12	13	12	15	5	10	9	1	8	8	13	8	16	9	18	15	12	2	13	9	14
chr6|96889945|96890143|MIRb:MIR:SINE|313|-	212	49	84	107	35	28	93	36	44	98	103	67	34	65	88	64	53	56	56	49	58	57	29	22	87	66	48	38	39	35	49	77	73	70	16	4	28	21	49	55	15	17	37	52	38	17	41	26	26
chr6|97067578|97067706|MIRb:MIR:SINE|314|-	19	3	10	16	9	3	18	7	9	19	8	3	10	1	3	2	1	3	1	3	2	4	9	6	3	1	6	4	3	2	2	1	2	8	12	15	9	7	11	6	7	20	15	5	34	10	17	7	10
chr6|97076346|97076509|MIRb:MIR:SINE|333|-	32	25	23	28	9	3	16	8	6	19	15	3	6	2	2	4	2	1	2	6	2	7	8	8	3	2	2	7	2	5	2	3	3	5	8	5	6	9	8	9	4	12	16	3	41	19	15	13	12
chr6|99408390|99408561|MIRb:MIR:SINE|261|-	39	15	24	21	9	6	24	7	15	25	28	7	5	4	6	7	5	2	12	16	5	6	9	12	3	6	18	12	10	4	3	15	9	11	5	1	10	9	11	5	12	20	16	18	10	12	10	10	7
chr7|100037735|100038031|AluSx3:Alu:SINE|78|+	128.66	55	118	136	54	50	194.96	156.87	204	240.97	211.96	99	60	116	110	71	72	71	63	61	140	121	56	59	82	69	77	77	81	84	110	87	94	81	45	43	81	83	92	93	89	82	109	63	173	92	67	75	104
chr7|102426123|102426246|FLAM_A:Alu:SINE|187|+	19	9	17	24	14	10	43	35	46	73	57	33	10	19	20	17	23	32	22	19	28	21	9	8	22	20	25	17	11	13	19	18	29	27	15	20	23	19	13	21	19	12	20	30	37	5	11	28	22
chr7|102820598|102820923|MSTD:ERVL-MaLR:LTR|152|-	42	18	22	19	22	9	46	33	17	35	35	7	9	1	6	4	5	4	2	6	1	4	9	8	6	6	13	12	7	5	3	12	3	11	9	1	15	4	9	4	7	11	16	7	24	4	14	6	11
chr7|103101598|103101760|MIR:MIR:SINE|248|-	225	114	119	196	99	30	133.5	83	74	150	154	74	53	72	58	49	84	52	45	43	66	64	73	43.63	85	55	64	49	70	55	70	45	60	75	28	9	37	40	79	65	38	42	61	84	70	26	52	52	51
chr7|103313526|103313638|MIR3:MIR:SINE|297|-	59	38	34	43	33	5	41	17	24	41	25	28	16	14	11	22	13	9	17	26	14	19	20	12	17	16	15	10	11	18	17	19	18	16	13	2	5	7	14	14	17	15	25	27	23	14	40	15	15
chr7|105100858|105100982|MIRb:MIR:SINE|278|-	44	34	19	27	31	8	23	13	19	25	18	4	7	4	4	4	6	3	7	12	6	3	8	10	4	10	5	12	7	4	11	13	2	9	11	2	3	11	14	4	16	26	28	23	10	13	24	17	12
chr7|106658557|106658666|MER131:DNA?:DNA?|330|-	26	4	14	10	8	4	6	6	4	11	6	9	6	6	2	4	7	5	6	5	6	3	10	4	7	6	4	6	5	4	8	12	15	3	3	7	6	5	5	3	10	6	14	9	17	7	11	6	5
chr7|107925286|107925536|MER1B:hAT-Charlie:DNA|112|+	23	11	20	11	13	7	26	25	18	21	24	9	8	4	5	7	5	1	7	11	16	4	4	9	6	8	3	5	7	7	9	18	7	7	2	2	2	2	11	9	11	12	6	21	14	5	7	4	8
chr7|108235638|108235860|MER20:hAT-Charlie:DNA|244|+	56	30	36	49	45	11	65	28	62	50	62	7	12	2	7	12	6	12	12	30	6	3	13	11	2	16	22	12	13	11	8	15	5	17	16	6	10	10	13	8	24	22	15	29	36	15	38	12	12
chr7|111123071|111123147|X9_LINE:L1:LINE|297|-	97	28	41	63	31	11	44	29	35	55	34	24	17	25	23	23	18	15	12	11	16	24	21	9	21	13	29	14	22	17	15	21	14	22	6	2	21	9	25	28	14	15	24	34	22	9	24	18	18
chr7|111835011|111835208|MIRb:MIR:SINE|251|-	36	13	24	30	25	3	22	6	20	22	16	8	6	3	4	8	2	4	8	12	2	2	11	10	7	1	5	11	2	4	6	14	7	3	6	5	5	5	6	4	12	13	20	18	30	18	22	4	9
chr7|111872750|111873019|L2c:L2:LINE|341|+	31	33	18	33	26	7	29	22	47	29	19	6	11	1	2	9	4	2	5	6	6	8	12	18	2	3	10	10	1	11	10	8	4	12	16	24	15	16	17	3	29	22	15	18	67	26	22	12	14
chr7|111958831|111959046|MER126:DNA:DNA|317|-	33	22	26	22	15	8	27	4	21	20	12	5	3	4	3	8	1	3	7	4	3	9	11	6	3	2	7	8	1	2	4	2	4	10	10	12	11	12	11	8	24	16	31	13	35	18	13	7	4
chr7|112103601|112103900|AluSz6:Alu:SINE|110|+	24	15	20	17	9	10	24	9	13	22	18	8	7	2	1	9	2	4	5	2	4	9	5	8	7	4	1	7	2	5	4	6	6	11	13	10	8	15	16	5	18	19	21	5	38	21	16	13	11
chr7|112162261|112162444|MLT1K:ERVL-MaLR:LTR|258|+	43	25	25	38	35	17	49	41	49	72	38	5	12	1	8	17	11	7	8	13	9	11	15	16	5	3	8	16	6	5	4	16	7	29	34	93	29	23	30	15	20	26	32	16	53	22	29	18	33
chr7|12229935|12230240|AluJb:Alu:SINE|180|+	17	20	17	18	15	8	6	24	20	28	17	2	5	3	4	5	8	8	7	17	3	2	6	5	5	5	6	9	4	9	5	8	5	8	10	3	6	6	4	7	22	24	8	13	11	4	6	6	8
chr7|12234751|12234992|MIRc:MIR:SINE|386|-	558	193	321	371.87	164	61	229	81	121	271	207	182	92	145	118	127	152	130	126	108	155	176	109	78	154	137	138	93	111	128	128	168	132	160.94	49	14	72	74.97	121	133	132	139	135	135	245	121	146	94.94	128.95
chr7|128025283|128025476|MIR3:MIR:SINE|235|+	40	24	26	26	25	14	33	30	18	59	49	4	14	4	6	7	5	5	5	8	7	6	10	16	2	13	7	12	4	12	3	14	9	11	9	5	12	15	8	2	16	20	24	14	22	10	20	10	8
chr7|130515142|130515533|MSTA:ERVL-MaLR:LTR|137|-	555	142	585.81	562.82	192	219	912.57	482	474	780.86	575.76	200	152	113	97	192	112	100	129	156	205	142	214	111	138	166	270	153	203	165	119	190.75	219	208	131	33	270	168	206	140	276.84	187	159	184	134	56	142	139	127
chr7|130518046|130518269|L1ME3Cz:L1:LINE|236|+	361	75	329	294	96	79	366	94.4	113	252	249.56	89	49	42	49	100	54	36	55	60	72	50	73	41	67	67	64	58	76	66	53	70	88	78	35	8	67	51	95	72	68	54	67	50	62	28	52	61	33
chr7|130886885|130887046|MIRb:MIR:SINE|333|+	87	73	19	60	71	19	46	33	19	62	40	5	11	4	1	6	4	7	9	11	3	4	14	25	6	7	6	10	1	7	4	5	7	9	14	14	3	9	16	9	34	24	41	44	27	7	51	8	21
chr7|130917112|130917401|AluJo:Alu:SINE|166|-	75	103	52	93	90	34	135	98	107	193	115	13	20	5	12	22	11	10	11	27	12	9	40	59	12	17	29	26	11	9	12	21	14	51	53	36	37	36	30	13	90	76	99	91	53	25	56	26	50
chr7|130942710|130942786|L1MD:L1:LINE|240|-	163	107	48	113	104	8	79	33	20	78	45	9	24	3	4	14	7	8	10	16	3	9	30.97	37	7	11	13	12	7	6	12	5	9	23	29	19	14	21	17	8	56	51	88	63	72	27	71	19	30
chr7|131500865|131500983|MIR3:MIR:SINE|310|+	83	35	108	42	71	22	88	54	47	74	118	50	19	19	38	27	17	28	48	39	47	37	33	27	41	34	24	20	38	34	33	34	35	36	21	44	15	35	35	33	72	38	84	111	136	62	66	35	89
chr7|134290416|134290501|L2c:L2:LINE|171|-	29	15	27	36	19	7	36	17	22	59	28	28	22	15	20	25	15	16	11	25	19	27	12	6	19	18	12	21	22	17	15	24	31	24	6	10	10	9	25	23	4	9	8	16	9	10	7	17	15
chr7|135379958|135380106|MamRTE1:RTE-BovB:LINE|333|-	42	17	16	20	21	11	19	23	15	28	15	9	3	4	4	14	6	5	9	10	5	6	7	6	6	8	6	9	7	2	2	7	6	15	6	3	7	5	11	6	18	17	21	20	24	9	18	12	12
chr7|139303534|139303612|MIR:MIR:SINE|234|+	59	31	41	34	39	8	33	17	16	45	26	8	3	4	2	8	7	6	2	6	7	10	10	7	5	8	11	8	7	6	7	13	6	5	10	2	9	11	16.98	16	17	19	13	25	20	10	18	13	11
chr7|141280292|141280651|THE1B:ERVL-MaLR:LTR|143|+	41	18	29	30	16	13	78	51	44	97	41	7	8	1	3	14	4	3	4	6	1	4	17	19	6	5	8	11	4	1	2	8	7	28	26	4	16	13	13	6	17	16	19	11	30	6	20	5	20
chr7|141478488|141478813|MER33:hAT-Charlie:DNA|199|-	177	94	148	192	66	59	224	113	116	225	174	133	55	109	90	130	85	79	83	97	111	85	59	46	89	131	91	75	61	45	68	148	180	84	26	5	32	27	77	73	28	31	40	69	36	8	35	47	53
chr7|146414287|146414621|MER102c:hAT-Charlie:DNA|293|+	112	63	59	79	75	25	65	52	58	60	35	17	15	1	3	16	3	2	3	13	6	4	33	19	5	10	17	17	13	7	6	14	11	17	26	5	23	15	21	9	40	41	45	51	43	6	39	10	15
chr7|147146973|147147352|THE1D:ERVL-MaLR:LTR|105|-	30	11	30	26	20	5	32	12	9	35	21	4	8	4	3	7.95	1	2	2	4	3	1	10	8	1	5	6	4	4	1	1	9	4	4	12	1	12	10	6	4	15	7	22	11	12	2	10	2	10
chr7|147673331|147673521|MIRb:MIR:SINE|298|-	42	15	17	22	14	5	19	7	7	14	11	10	6	3	3	2	3	2	2	5	1	7	8	9	2	4	6	7	1	2	3	2	5	10	2	2	8	5	9	6	4	9	11	13	9	13	11	5	14
chr7|149473394|149473505|MIRc:MIR:SINE|252|+	37	9	27	37	29	16	63	35	36	78	47	33	20	20	18	13	22	23	29	14	24	21	16	21	26	28	27	11	25	25	15	24	26	24	18	19	25	15	17	21	34	30	25	48	36	14	21	12	28
chr7|150370628|150370812|MIRc:MIR:SINE|315|+	52	32	33	38	36	21	83	48	52	116	86	23	18	23	26	14	16	21	14	20	26	18	22	23	27	29	26	20	25	31	12	39	16	22	19	22	17	16	25	16	39	32	57	72	70	15	25	16	24
chr7|151237151|151237311|MIR:MIR:SINE|383|-	32	17	20	25	14	21	66	60	48	96	93	10	10	9	14	11	8	8	10	18	12	8	13	6	10	11	12	11	8	14	8	10	11	19	15	5	28	18	14	9	20	5	24	17	15	8	18	13	8
chr7|152137608|152137783|MIRb:MIR:SINE|329|-	24	12	11	8	16	4	14	10	20	23	22	5	5	1	4	3	3	5	2	5	3	4	4	11	2	5	2	6	1	5	3	4	4	6	5	11	7	2	6	4	14	11	10	8	25	8	12	5	11
chr7|154206709|154206853|L1MB5:L1:LINE|193|+	18	17	11	7	12	8	21	17	14	33	23	5	6	1	1	3	1	1	2	6	3	1	4	12	2	1	8	5	1	3	3	2	2	4	11	15	4	3	4	6	25	14	11	16	27	8	13	6	27
chr7|157370948|157371240|MER1B:hAT-Charlie:DNA|166|+	54	65	22	29	109	15	29	28	74	45	40	8	15	3	3	16	5	5	7	13	5	6	17	21	5	14	12	13	7	10	1	10	7	12	36	40	18	10	9	10	147	123	28	128	30	10	32	23	23
chr7|22122776|22122876|MIR:MIR:SINE|153|-	41	10	26	28	18	7	21	28	14	33	19	3	12	1	5	9	2	1	4	12	8	11	11	19	6	2	7	13	1	10	12	12	4	10	12	9	9	14	13	10	3	10	29	12	23	16	15	10	36
chr7|22138233|22138437|MER58A:hAT-Charlie:DNA|267|+	40	28	32	44	26	9	50	33	18	67.83	60	7	17	1	9	11	4	10	11	16	7	17	28	19	14	11	15	26	4	11	8	15	5	36	31	24	18	15	20	16	24	25	48	18	47	14	25	21	26
chr7|22139539|22139735|Arthur1B:hAT-Tip100:DNA|167|-	31	30	31	36	30	10	38	28	26	69	63	2	13	1	8	8	6	6	11	10	3	16	9	23	6	4	13	18	3	7	9	7	8	27	16	9	12	29	12	17	20	36	67	15	27	28	24	14	39
chr7|22145626|22145812|MER5A:hAT-Charlie:DNA|195|-	59	26	44	34	25	9.92	26	15	13	38	20	13	19	4	9	6	1	5	3	5	6	8	21	12	6	1	11	14	3	7	9	6	4	14	30	14	15	19	12	9	21	18	32	15	29	24	17	13	32
chr7|22318698|22318981|L2c:L2:LINE|340|+	49	32	40	96	66	17	50	43	32	82	39	4	10	1	1	10	1	5	6	15	6	7	11	22	3	8	10	10	5	5	2	4	4	9	35	11	25	25	5	6	48	43	36	36	10	6	20	7	21
chr7|30079508|30079678|MIRc:MIR:SINE|287|-	55	30	24	49	26	11	29	21	36	47	23	11	10	5	12	15	14	16	18	15	15	11	15	18	13	17	13	17	7	8	12	17	21	23	11	7	8	6	12	14	41	26	30	56	26	12	22	16	11
chr7|30079687|30079792|MER5A:hAT-Charlie:DNA|260|-	30	15	10	21	19	3	18	10	24	27	18	9	4	6	5	7	9	6	13	11	17	5	21	5	8	10	7	10	6	4	9	15	8	15	6	6	3	6	8	3	23	15	10	28	12	10	6	10	8
chr7|30081911|30082092|MARNA:TcMar-Mariner:DNA|299|-	42	20	16	45	28	11	15	18	20	29	30	12	3	13	6	11	8	13	11	9	10	8	6	10	8	7	18	12	2	8	8	20	5	11	8	5	1	3	7	10	30	17	20	21	17	8	16	9	13
chr7|30136740|30136882|MIRc:MIR:SINE|239|+	20	12	11	18	13	13	26	24	21	51	30	4	5	4	1	2	10	5	9	8	10	13	11	13	7	6	9	7	5	10	10	4	3	13	16	21	11	13	4	5	33	24	23	12	21	12	14	16	12
chr7|30145228|30145521|AluSx3:Alu:SINE|174|+	35	23	25	31	19	11	36	30	39	69	45	6	9	8	5	8	12	5	8	15	12	6	14	16	8	3	5	14	3	11	9	13	11	21	41	47	21	21	12	14	29	31	50	24	56	26	34	12	19
chr7|30159975|30160088|MIRc:MIR:SINE|217|+	1341	1256	617	1385	1127	271	1097.7	891	1880.99	1656	1042	583	709	778	1035	516	639	614	669	626	645	1047	441	474	709	628	499	521	353	745	845	524	475	550	599	779	442	451	702	672	1595	2830	1609	2156	2905	1480	2765	801	1121
chr7|30172196|30172575|THE1D:ERVL-MaLR:LTR|130|+	10	6	13	16	4	7	60	21	18	54	59	7	6	6	7	2	5	9	7	9	8	4	3	8	7	5	5	13	7	3	8	5	5	12	10	12	11	7	7	3	12	7	14	7	16	9	13	6	11
chr7|30923921|30924027|MamTip2:hAT-Tip100:DNA|324|+	187	91	61	104	103	21	229	69	371	101	118	24	180	89	144	15	293	172	105	115	67	435	95	67	122	94	23	161	87	332	193	21	17	106	122	768	274	309	68	118	171	254	148	86	264	230	350	404	290
chr7|31082055|31082235|MER5A:hAT-Charlie:DNA|229|-	22	11	21	29	32	13	46	31	40	43	38	4	7	3	3	2	1	6	3	8	5	6	2	8	7	5	7	6	1	1	2	14	8	11	12	16	9	6	10	5	38	18	27	19	32	15	22	9	16
chr7|31751971|31752218|MIRb:MIR:SINE|347|-	60	31	19	24	14	6	7	17	14	22	30	8	8	14	23	8	20	16	21	14	17	29	19	11	22	7	10	16	8	24	27	5	5	16	15	8	2	11	20	26	10	23	44	23	46	13	33	14	22
chr7|32916908|32916982|AluJr:Alu:SINE|176|+	30	18	20	21	27	9	27	20	46	51	44	12	9	5	14	11	10	17	14	18	10	19	8	16	12	14	10	11	11	15	6	13	18	19	3	9	8	11	10	14	51	27	19	22	17	1	12	14	15
chr7|36865487|36865877|L2c:L2:LINE|287|+	30	22	24	26	12	4	26	18	17	22	25	5	11	5	2	4	4	8	8	5	5	6	9	12	4	6	9	12	4	2	7	14	4	9	17	6	13	12	13	9	11	13	21	6	16	9	13	7	20
chr7|36919421|36919611|MIRb:MIR:SINE|244|+	33	17	13	21	14	4	15	13	9	27	23	4	4	5	2	4	6	3	2	1	4	5	3	10	2	4	8	3	6	5	3	5	3	5	15	8	12	9	15	6	22	25	30	16	24	12	22	2	22
chr7|44064447|44064563|MIR3:MIR:SINE|237|-	15	10	15	19	7	12	54	29	54	49	64	16	13	10	10	8	10	5	3	8	9	11	9	14	17	8	17	8	5	10	5	10	5	13	9	26	14	18	5	4	23	17	25	24	28	9	16	7	12
chr7|44064504|44064586|MIR:MIR:SINE|254|+	20	11	16	17	10	10	39	28	52	42	69	11	14	10	8	6	10	5	5	8	10	13	4	8	10	6	10	4	5	4	5	13	5	11	4	27	12	15	6	2	27	15	27	20	20	8	7	9	9
chr7|44382198|44382344|L1PA15:L1:LINE|139|+	20	9	32	18	22	26	58	41	29	75	59	19	19	21	17	16	17	14	11	16	13	12	12	13	18	11	21	17	15	8	14	26	15	16	9	8	15	14	21	14	16	16	24	28	35	12	22	11	15
chr7|44402106|44402302|MIRb:MIR:SINE|272|+	26	17	25	29	35	9	36	16	18	40	23	5	7	1	3	4	1	6	3	4	7	4	5	15	3	5	5	12	6	6	6	11	7	6	11	9	9	2	10	6	25	15	28	17	27	10	18	12	19
chr7|45714562|45714628|L3:CR1:LINE|286|+	117	58	119	174	65	90	258	261	157	397	274	108	64	84	79	140	88	69	81	93	99	60	58	69	94	124	88	70	93	77	54	142	130	66	44	43	88	87	59	56	67	55	76	173	86	24	68	61	71
chr7|4906781|4906912|MER117:hAT-Charlie:DNA|237|+	58	15	48	45	12	38	32	46	84	119	43	45	22	27	32	58	8	10	32	37	35	17	13	27.86	10	26	26	27	7	16	17	45	48	26	13	29	9	15	41	37	56	40	34	52	163	48	26	17	50
chr7|55207372|55207669|L2c:L2:LINE|318|-	175	57	79	77	66	21	80	105	123	198	54	43	33	69	61	60	35	25	40	72	71	45	58	83	27	59	37	37	44	48	50	70	55	84	57	57	27	33	41	42	112	68	66	196	270	83	46	37	65
chr7|55978612|55978923|L3:CR1:LINE|274|-	78	35	51	61	23	22	41	39	41	58	32	11	6	4	12	10	8	8	7	18	9	11	20	17	6	11	16	21	6	7	5	17	13	19	17	11	20	19	11	5	31	45	42	24	54	26	30	16	32
chr7|64833711|64834025|AluSz:Alu:SINE|185|-	102	70	44	81	68	25	94	56	76	90	74	13	28	10	13	19	22	27	10	25	9	23	21	37	11	13	21	27	7	17	14	25	8	27	33	17	16	21	32	22	42	44	63	71	53	33	48	26	27
chr7|66810255|66810466|MER20:hAT-Charlie:DNA|207|-	131	38	73	95	42	33	102	85	92	113	151	77	40	60	75	48	43	61	61	51	78	70	44	30	59	57	46	44	38	49	60	70	57	46	21	13	22	27	52	56	48	44	41	62	66	29	38	35	48
chr7|70450399|70450569|L2c:L2:LINE|333|-	19	14	17	26	23	8	23	12	19	46	20	5	6	4	2	4	2	1	3	8	2	3	10	13	1	2	3	12	2	4	3	4	3	5	20	16	12	10	8	5	30.87	28	26	18	27	8	23	10	8
chr7|70499055|70499387|L2a:L2:LINE|306|-	29	14	14	32	14	9	27	28	24	42	26	5	7	2	2	2	1	3	3	5	2	1	10	15	2	5	11	9	2	3	4	6	5	12	20	15	26	17	8	6	23	9	19	6	16	12	15	8	9
chr7|75030579|75030808|MLT1F:ERVL-MaLR:LTR|241|-	203	92	165	232	149	99	331	281.67	259	396.37	348	185	116	157	140	138.5	131	144	130	113	174	146	79	106	155.72	162	130	80.61	94	78	102	167	181	72	71	144	82	65	81	69	286	214	157	357	345	121	149	73	102
chr7|75888413|75888556|MIRb:MIR:SINE|271|-	426	133	431	354.94	378	284	941	448	539	637	755.99	497	206	577	489	352	385	347	340	363	621	463	227	136	557	494	460	186	321	299	346	504	549	180	92	92	171	129	213.99	235	369	306	173	622	366	120	196	175	197
chr7|76286293|76286372|L3b:CR1:LINE|304|+	50	10	49	43	54	45	119	170	70	217	137	28	30	17	23	27	26	30	8	38	32	13	20	33	22	33	42	20	19	29	19	33	26	33	33	37	41	36	22	19	59	24	45	75.79	46	13	42	16	29
chr7|77195656|77195956|AluSz:Alu:SINE|123|-	27	6	17	15	11	13	14	14	7	16	25	122	16	35	10	10	32	27	47	12	130	29	30	15	13	6	30	8	71	31	13	11	32	17	6	12	9	22	27	11	20	38	15	9	24	20	20	22	20
chr7|78755218|78755320|MIRc:MIR:SINE|337|+	36	20	19	19	18	8	23	11	10	22	16	4	6	1	1	8	3	3	3	4	2	3	12	5	2	3	8	11	6	1	3	6	4	17	7	3	16	6	11	10	9	11	13	18	16	6	22	11	18
chr7|79396102|79396363|MLT1J2:ERVL-MaLR:LTR|261|+	108	88	53	68	77	22	68	60	41	107	36	7	35	6	10	12	6	11	6	7	9	7	22	53	7	10	9	25	19	15	16	18	7	30	51	29	26	21	26	25	57	92	53	79	115	53	60	32	58
chr7|80217578|80217733|UCON55:TcMar-Tigger:DNA|312|+	373.94	128	181	184	74	30	117	54	82	145	158	106	49	128	143	82	112	111	126	98	95	116	59	31	135	151	61	80	50	103	118	89	102	74	27	7	36	33	83.92	106	27	61	108	76	69	63	121	71	99
chr7|898379|898470|L2c:L2:LINE|281|+	46	21	45	44	44	75	175	168	236	197	178	109	80	134	142	93	94	76	105	102	116	118	60	69	115	139	87	70	109	106	114	118	86	76	58	151	86	87	67	66	50	56	38	105	71	32	60	71	78
chr7|90236977|90237152|MLT1J1:ERVL-MaLR:LTR|214|+	185	79	123	210	75	46	183	104	83	194	126	94	60	75	69	99	69	45	54	71	85	66	78	43	97	85	87	52	70	52	48	93	73	55	35	10	49	33	78	64	53	46	23	84	36	16	43	57	72
chr7|92449702|92449908|L1PA8:L1:LINE|44|-	35	16	29	46	6	11	49	15	42	91	60	16	19	9	13	13	23	14	19	21	17	16	14	8	14	17	19	26	7	14	24	16	6	11	14	5	17	16	24	19	14	20	65	6	29	22	24	25	31
chr7|98846854|98847156|AluY:Alu:SINE|53|-	634.72	187	646.99	593	296	459	1669	761.94	1068	960	1207	848	338	869	643	637	725	637	652	530	979	700	434	220	901	719	759	320	716	491	575	820.98	878	348	310	181.99	429	349	447	372	253	173	187	423	250	66	182	319	361
chr7|99561531|99561627|MIR1_Amn:MIR:SINE|300|+	24	15	19	25	28	9	41	27	35	53	28	6	5	4	6	3	6	12	8	13	9	7	15	12	6	3	6	15	7	10	6	8	7	17	14	22	7	9	18	13	33	26	15	36	24	15	13	12	20
chr7|99570998|99571133|L2c:L2:LINE|226|+	67	25	26	39	28	9	32	14	13	35	32	6	9	2	2	8	4	12	4	15	5	6	10	7	4	5	11	8	9	3	7	12	6	15	5	3	11	10	15	8	19	11	29	16	26	22	19	10	7
chr7|99571215|99571354|MamRTE1:RTE-BovB:LINE|360|-	88	39	43	53	50	6	42	19	25	61	37	7	10	7	4	11	5	8	13	23	5	10	12	11	4	6	16	17	12	5	9	10	11	19	12	5	16	20	22	8	28	29	28	26	34	26	22	16	22
chr8|100281884|100282141|LTR79:ERVL:LTR|273|+	53	17	17	37	22	7	29	9	23	22	23	4	11	1	1	6	5	4	2	8	6	5	11	9	1	2	7	4	2	7	6	6	3	11	11	3	11	8	6	13	15	17	19	19	19	13	21	11	16
chr8|100918736|100918836|L2c:L2:LINE|320|-	780	203	876	550	196	276.93	893.97	250.97	202.99	591.88	683	513.98	182	452	327	345	374	311	400	330	409	385	207	107	444	430	375.99	224	357	239	292	496	493.84	282.99	60	11	175	146	278	273	55	81	189	117	116	83	163	154	152
chr8|101171974|101172126|MIRc:MIR:SINE|335|+	136	61	39	93	89	24	64	35	64	69.78	60.73	15	15	14	22	25	32	21	18	18	18	16	44	29	21	22	25	14	21	17	12	26	21	25	20	17	15	15	23	27	69	90	65	114	42	24	45	30	22
chr8|10495780|10495886|MIR3:MIR:SINE|311|-	23	18	25	37	25	15	35	36	16	52	41	7	10	4	2	6	1	3	6	4	3	2	17	9	5	6	5	8	4	4	3	7	4	14	15	1	9	12	11	7	16	7	34	8	20	9	19	4	20
chr8|106326575|106326876|L2a:L2:LINE|244|-	44	12	28	27	14	13	41	25	21	33	27	3	4	3	2	8	3	2	3	5	4	5	12	7	4	2	8	6	3	4	1	3	1	10	9	4	14	17	8	2	6	11	16	6	5	4	15	6	16
chr8|10881700|10881887|MIRb:MIR:SINE|274|-	50	28	31	34	28	6	55	25	13	40	49	11	7	2	4	8	5	6	3	7	12	3	9	13	7	9	18	15	8	5	5	10	10	14	9	2	12	7	7	14	20	16	19	16	17	6	18	9	8
chr8|11163680|11163902|MIR:MIR:SINE|232|-	46	28	32	40	57	7	36	32	19	60	41	4	9	1	1	9	1	4	6	8	3	1	18	9	1	5	12	12	5	4	3	5	1	11	11	4	16	12	17	8	33	43	22	49	24	8	32	13	10
chr8|11423059|11423158|MIR3:MIR:SINE|296|+	59	9	26	16	23	14	47.98	25	24	53	36	36	11	19	19	23	6	12	12	19	15	19	10	11	23	13	15	7	7	15	21	29	20	21	16	20	14	12	15	23	46	23	23	45	116	49	18	5	24
chr8|118192750|118192931|ORSL-2a:hAT-Tip100:DNA|328|+	127	63	101	120	29	29	112	66	81	150	117	58	42	54	55	36	58	41	48	55	58	38	57	30	56	49	45	43	45	36	30	64	67	38	18	5	26	27	38	28	12	25	38	43	23	11	33	41	20
chr8|118236933|118237163|MIRb:MIR:SINE|314|+	29	30.75	18	17	18	4	18	18	14	21	11	3	10	1	1	6	2	2	2	3	4	3	5	9	2	3	4	9	1	5	3	3	5	11	11	5	4	3	6	3	11	11	21	15	29	9	14	3	24
chr8|118332854|118333079|L2b:L2:LINE|363|+	62	42	40	69	39	14	55	48	57	102	48	7	18	5	5	13	2	4	9	23	5	4	20	22	3	11	14	19	8	13	8	15	8	28	43	40	30	38	21	20	58	49	46	35	72	28	47	25	37
chr8|123499079|123499174|MIRc:MIR:SINE|280|+	98	46	32	45	56	12	46	20	36	73	24	19	21	26	34	9	25	25	15	27	24	22	34	9	22	35	26	11	20	16	21	23	20	23	17	28	17	9	23	26	34	45	34	54	67	38	26	21	55
chr8|123529430|123529604|MIRb:MIR:SINE|323|-	20	41	18	27	27	8	21	27	26	41	14	4	8	6	5	8	9	12	6	5	3	4	16	11	6	3	5	5	6	6	3	5	5	9	6	26	7	13	6	12	30	30	35	16	15	9	28	11	17
chr8|123529619|123529793|MIR:MIR:SINE|314|+	30	25	9	15	20	5	21	21	17	29	15	3	5	6	5	3	4	8	4	3	6	2	13	6	7	1	8	3	2	6	4	6	2	8	6	12	4	10	6	9	25	20	20	19	17	9	14	5	12
chr8|125437613|125437773|L3:CR1:LINE|278|-	37	11	39	23	43	14	18	12	34	21	22	7	3	15	19	15	11	12	12	7	27	22	6	8	11	4	9	11	10	12	11	16	16	5	3	12	4	7	14	10	60	39	18	32	39	13	19	17	7
chr8|12744722|12744875|L3:CR1:LINE|320|-	27	17	30	13	27	3	28	10	11	10	12	2	13	1	2	9	3	5	5	16	5	1	4	7	3	1	3	3	6	5	6	8	7	10	4	8	6	8	4	2	6	18	15	15	6	5	3	3	8
chr8|13006662|13006968|AluSq2:Alu:SINE|134|-	39	24	46	57	19	11	89	65	76	131	77	19	20	14	12	15	17	17	14	20	22	7	18	20	9	10	24	18	21	16	4	14	10	26	20	6	34	30	18	19	22	15	43	22	34	8	26	23	34
chr8|13010982|13011285|AluSx1:Alu:SINE|145|-	28	14	33	44	19	20	49	41	52	83	56	13	17	8	5	6	11	6	16	15	5	8	9	16	11	5	19	10	13	14	7	14	4	30	11	3	27	32	15	20	13	8	52	12	31	4	24	15	27
chr8|130335239|130335463|MIRb:MIR:SINE|335|-	49	19	26	28	35	6	15	12	19	31	39	8	10	1	1	5	3	4	1	6	1	4	9	7	4	5	4	9	2	3	4	6	2	13	4	7	7	9	13	10	28	17	22	23	39	18	21	5	7
chr8|13083380|13083501|L2c:L2:LINE|262|-	61	18	28	43	20	6	40	40	48	64	64	34	28	28	45	17	40	28	13	21	32	43	16	32	38	27	22	15	20	36	29	27	19	16	5	13	10	5	19	22	54	25	31	49	64	18	23	19.93	18
chr8|135528624|135528968|MLT1A1:ERVL-MaLR:LTR|166|-	102	57	97	121	90	29	106	66	32	122	80	16	26	4	2	24	10	7	7	25	10	5	31.75	31	12	8	28	35	19	16	6	16	12	38	30	6	39	17.82	28	21	33	41	61	41	30	14	40	17	70
chr8|142344146|142344350|UCON8:DNA:DNA|372|-	39	17	22	44.96	29	43	151	122	113	176	124	66	33.89	59	65	48	70	48	58	68	40	36	36	33	55	51	63	41	72	53	50	66	64	34	43	74	60	38	49	42	48	46	46	64	34	14	31	37	61
chr8|142736480|142736553|LFSINE_Vert:tRNA:SINE|306|-	30	7	10	20	15	22	50	34	16	67	73	41	26	26	25	30	25	27	21	23	32	15	23	13	25	23	23	16	34	30	29	22	19	15	6	31	19	12	12	18	24	24	18	24	54	19	18	21	18
chr8|142736537|142736636|MIR3:MIR:SINE|214|-	31	5	19	33	12	18	73	55	30	89	58	50	27	38	40	27	32	31	22	23	37.91	28	26	24	40	35	37	14	32	26	35	48	40	22	18	52	34	20	15	24	29	23	18	22	60	18	22	23	26
chr8|142772541|142772626|MIR:MIR:SINE|282|+	261	52	213	191	130	143	414	400	225	660	556.99	230	164	171	193	216	148	139	169	132	230	223	108	129	179	167	202	128	153	164	161	180	212	90	85	98	164	130	78	112	164	114	168	248	255	86	161	94	140
chr8|17232055|17232221|MIR3:MIR:SINE|303|+	132	62	98	94	53	27	85	32	55	92	79	67	43	49	55	40	40	40	47.87	38	44	64	42	21	41	52	27	30	37	29	41	48	49	38	3	4	31	18	31	49	23	21	29	28	37	20	28	40	22
chr8|17653609|17653721|MIRc:MIR:SINE|312|-	20	19	19	17	4	4	9	6	21	20	12	6	9	4	4	3	4	3	15	7	4	9	2	7	2	3	6	9	3	8	4	4	1	13	10	3	14	15	10	4	20	16	31	13	50	22	19	21	18
chr8|18528454|18528528|Tigger19b:TcMar-Tigger:DNA|261|-	260	146	211	309	217	115	396	210	269	284	273	178	79	143	162	172	141	114	122	134	170	98	132	68	196	213.99	157	87	132	65	134	207	183	69	94	52	82	58	111	98	131	96	101	235	186	50	82	99	102
chr8|26580281|26580464|MIRc:MIR:SINE|199|+	38	31	23	40	40	9	27	15	49	29	39	4	6	3	6	11	11	6	12	9	7	9	11	11	4	10	12	12	2	7	4	5	9	9	15	9	3	9	10	6	31	24	22	32	46	13	27	12	10
chr8|26587832|26587969|MIR1_Amn:MIR:SINE|336|-	19	15	14	22	21	7	44	37	63	54	53	4	10	3	6	14	3	5	8	8	8	9	8	13	9	10	8	15	3	11	6	11	8	7	24	22	20	15	9	8	58	33	33	26	48	20	37	10	23
chr8|26649078|26649265|MIRc:MIR:SINE|269|-	45	75	27	46	43	20	36	44	45	37	41	7	10	6	8	9	7	6	7	20	7	11	10	15	9	9	16	20	6	9	11	17	8	14	17	6	17	17	13	12	55	34	40	58	46	26	48	24	18
chr8|26656926|26657015|MIRc:MIR:SINE|306|-	1957	736	1184	1310.99	847	419	1598	944	1549	1548	1523	731	485	787.99	880	591	920	857	779	678	877	1061	548	418	873	746	684	545	656	735	784	660	547	691	364	336	619	536	643	611	679	648	614	1011	1145	577	791	721	733.98
chr8|27250065|27250346|Charlie19a:hAT-Charlie:DNA|277|+	45	17	20	9	29	11	19	22	19	32	36	1	13	1	3	4	8	5	8	11	1	2	10	6	3	8	8	11	2	4	5	8	2	19	15	8	7	10	14	8	15	21	45	11	32	15	33	6	19
chr8|27609702|27609967|L1MA9:L1:LINE|178|+	26	61	23	46	52	14	34	17	162	22	43	7	5	4	3	9	11	6	11	16	4	5	9	8	9	9	4	12	4	8	4	4	5	10	8	4	12	16	11	1	58	44	28	40	26	12	36	16	9
chr8|27733718|27733865|Tigger19b:TcMar-Tigger:DNA|331|-	91	36	70	133	37	16	97	51.89	80	121	129	75	41	66	55	62.99	58	56	42	48	59	56	30	35	50	53	57	41	39	42	45	46	48	45	17	7	23	22	41	40	34	42	61	44	64	40	55	39	39
chr8|28564771|28564985|MIRc:MIR:SINE|211|+	248	106	192	158	93	39	146	51	50	95	114	63	38	43	44	66	63	43	37	64	40	34	46	41	57	65	70	46	59	41	30	67	84	58	25	7	39	24	48	37	48	53	35	57	49.97	25	48	24	39
chr8|28569310|28569496|MIR3:MIR:SINE|315|+	178	78	117	118	64	30	109	42	37	90	75	55	20	30	36	45.74	34	15	24	39	39	29	28	27	41	38	41	28	40	28	34	55	39	44	21	3	31	25	39	33	10	20	38	38	26	12	47	26	34
chr8|30812447|30812759|L1M4b:L1:LINE|299|+	59	40	43	70	74	111	318	431.94	743	242	364	272	206	292	288	251	238	293	234	325	256	286	165	225	269	248	206	174	188	298.99	181	306	205	251	250	603	193	224	286	326	79	47	46	108	151	48	47	290	316
chr8|31024322|31024454|MIR3:MIR:SINE|310|-	63	31	42	63	28	9	37	10	53	31	34	25	14	9	9	13	8	15	9	20	7	17	16	15	8	11	23	16	21	14	19	23	13	25	17	6	14	9	22	16	20	16	36	19	29	22	23	13	14
chr8|4233375|4233725|MLT1A0:ERVL-MaLR:LTR|171|+	92	47	73	64	71.74	18	110	59	28	100	38	6	15	4	2	8	6	6	5	19	1	5	24	27	8	4	12	24	7	6	4	16	4	30	22	10	30	23	16	16	56	36	50	45	38	14	60	14	31
chr8|4283950|4284086|AluSz:Alu:SINE|132|+	39	21	29	20	19	18	71	53	29	76	33	7	5	4	1	8	1	5	8	12	4	2	11	18	3	3	13	12	4	7	1	9	9	16	19	4	19	13	15	5	22	10	22	13	20.99	7	17	6	11
chr8|43200288|43200451|MIR3:MIR:SINE|242|+	42	14	57	49	17	17	70	40	36	102	71.89	31	29	31	29	13	22	21	16	23	26	23	25	15	22	17	24	22	20	18	20	22	35	21	21	16	17	15	22	5	21	13	47	19	29	26	26	10	17
chr8|4353125|4353476|THE1B:ERVL-MaLR:LTR|128|+	98	54	68	67	78	45	103	58	34	138.88	59	14	20	1	7	23	3	8	11	21	1	8	24	31	3	6	17	27	10	9	6	25	13	36	31	4	31	22	23	12	72	46	69	52	41	17	53	15	25
chr8|4407018|4407190|MER58A:hAT-Charlie:DNA|215|+	84	30	45	59	46	8	66	26	23	93	34	6	15	1	2	21	5	3	3	13	2	2	22	18	5	9	13	14	7	6	5	9	10	19	25	6	16	19	14	17	47	32	38	30	41	12	30	13	37
chr8|4812350|4812580|L1MA4A:L1:LINE|159|+	59	26	33	36	36	10	38	19	6	42	20	11	14	2	1	8	3	3	3	2	3	3	15	10	2	2	2	7	4	3	2	7	4	7	3	1	8	7	10	7	20	19	27	14	6	4	22	9	20
chr8|4821881|4821985|MIRc:MIR:SINE|327|+	64	38	35	37	53	12	31	13	8	45	19	11	12	4	2	10	2	2	6	8	3	2	18	15	2	5	13	9	5	9	3	13	7	11	13	1	13	14	17	12	23	17	30	32	22	10	24	11	33
chr8|49915044|49915169|MIRc:MIR:SINE|325|+	73	62	36	33	84	7	32	13	16	19	11	9	10	2	4	8	2	2	3	3	3	2	7	15	4	4	5	7	7	2	3	7	4	19	16	4	6	3	13	5	32	20	23	48	9	9	23	8	19
chr8|51891271|51891576|AluJb:Alu:SINE|164|+	20	16	19	27	11	9	32	21	37	37	33	3	9	4	1	5	3	5	6	9	1	2	16	7	3	5	12	13	6	2	5	7	1	6	8	3	10	12	15	5	20	11	10	3	13	9	8	10	24
chr8|56958199|56958343|L2b:L2:LINE|303|-	174	71	124	128	54	51	154	70	73	158	163	95	44	89	81	54	73	70	67	62	72	97	53	31	78	72	73	56	62	78	67	83	64	80	26	18	42	26	58	57	40	30	65	58	93	50	57	28	51
chr8|63184856|63185141|AluJb:Alu:SINE|172|+	25	10	10	23	10	4	15	10	22	32	17	4	6	3	1	3	2	5	4	5	1	6	4	10	7	3	7	4	4	6	3	6	5	12	9	2	7	13	10	11	7	10	12	8	10	1	5	14	21
chr8|63211720|63211856|UCON2:DNA?:DNA?|273|-	171	68	81	75.92	86	22	76	23	35	75	54	54	16	35	34	40	31	21	32	32	32	42	29	31	32	35	29	28	26	26	27	42	27	27	8	19	10	11	34	36	40	40	49	60	54	29	53	30	43
chr8|66518187|66518314|FLAM_A:Alu:SINE|181|-	348	120	286	274.98	143	92	290	153	211	231	249.57	251	98	248	227	217	172	147	173	129	175	208	107	70	229	186	146	101	113	127	164	224	232	114	79	60	77	76	135.04	130	118	120	132	210	214	109	120	124	150
chr8|68236241|68236340|X7A_LINE:CR1:LINE|322|+	119	30	69	66	47	10	46	13	56	47	42	29	14	25	26	24	21	12	14	19	16	24	29	34	17	19	15	19	9	18	21	23	15	28	17	22	9	12	35	15	41	30	52	37	108	52	34	25	26
chr8|74442122|74442232|MamTip2:hAT-Tip100:DNA|283|-	41	25	26	23	30	10	22	13	16	25	23	5	10	1	2	11	3	1	4	6	4	2	10	3	6	3	4	5	3	5	1	5	4	15	7	2	6	2	7	6	17	22	17	26	6	3	15	17	9
chr8|74443481|74443648|FLAM_C:Alu:SINE|192|+	27	16	22	16	30	11	25	13	23	28	42	6	14	2	4	9	4	2	1	10	1	3	14	14	4	6	4	5	3	4	3	7	3	9	27	12	8	8	9	8	23	27	17	28	20	9	18	16	8
chr8|78604183|78604412|MIRb:MIR:SINE|297|-	280	90	161	154	74	46	142	54	105	87	117	98	29	93	55	82	92	52	63	68	86	58	56	36	118	117	69	33	61	37	55	99	117	55	19	7	23	20	58	60	41	28	37	43	60	24	61	32	17
chr8|78604415|78604567|MIR3:MIR:SINE|318|-	206	61	107	124	49	34	119	42	82	65	110.98	88	26	61	54	74	67	51	44	55	61	51	47	32	105	87	72	37	60	37	53	90	70	51	19	6	23	15	57	50	31	22	31	42	38	22	30	35	16
chr8|80970104|80970411|AluSz:Alu:SINE|101|-	64	23	29	51	28	16	57	36	61	65	59	30	18	19	38	21	27	24	36	18	31	28	25	12	32	21	28	21	30	25	16	20	18	24	29	8	30	25	16	24	26	32	30	49	21	14	30	29	28
chr8|81702186|81702445|MLT1I:ERVL-MaLR:LTR|378|+	213	91	132	223	91	39	117	50	84	92	110	68	41	51	57	51	83	75	45	61	55	44	28	37	50	49	41	37	38	36	44	60	51	40	8	4	28	24	36	37	58	55	77	73	73	32	59	38	42
chr8|86560274|86560461|Charlie15a:hAT-Charlie:DNA|278|-	137	45	49	64	84	22	61	21	49	59	50	34	9	28	30	22	33	33	31	30	24	43	35	22	26	29	21	17	20	35	20	27	25	22	8	10	13	7	28	19	72	41	36	57	102	44	42	22	24
chr8|89925920|89926069|MER5A1:hAT-Charlie:DNA|150|+	118	47	49	63	55	19	50	14	39	58	43	33	19	24	14	32	44	24	17	24	28	44	25	18	34	21	11	18	21	22	10	26	25	23	8	9	13	16	28	24	23	27	48	47	39	26	46	17	17
chr8|95057985|95058096|MLT1N2:ERVL-MaLR:LTR|250|-	30	13	27	23	9	4	19	15	23	50	25	18	14	11	15	13	6	9	10	13	14	21	11	15	16	14	14	4	8	9	14	13	14	10	5	5	6	6	9	18	9	6	9	10	17	9	16	14	11
chr8|96231483|96231666|MIR3:MIR:SINE|312|+	12	10	15	20	6	7	26	11	41	28	41	13	8	10	19	22	82	69	18	32	15	16	11	6	11	9	22	13	11	7	7	15	9	12	18	10	5	6	8	11	4	5	12	6	5	6	6	9	18
chr8|9774261|9774449|L3b:CR1:LINE|350|+	45	30	56	69	35	11	35	15	22	25	30	9	11	1	2	6	5	3	5	10	3	7	10	15	7	4	6	16	5	4	6	8	5	17	8	4	9	19	14	11	19	26	34	25	35	21	14	11	24
chr8|99875705|99875826|FRAM:Alu:SINE|245|-	34.7	17	29	24	20	13	38	27	41	65	39	18	9	17	16	11	23	13	18	15	21	13	16	10	16	15	17	12	10	17	9	13	19	15	8	8	12	14	16	7	33	21	23	20	30	19	19	17	16
chr9|105388223|105388304|OldhAT1:hAT-Ac:DNA|325|+	30	20	15	19	9	4	12	8	2	19	12	4	7	3	6	5	2	2	9	7	1	10	12	8	3	5	4	10	4	11	7	7	1	12	11	2	9	9	18	5	2	4	25	2	14	18	15	9	24
chr9|105551331|105551532|MIRc:MIR:SINE|293|+	114	34	56	78	31	16	56	14	14	41	47	35	24	20	22	26	27	21	11	29	12	26	30	17	24	29	24	22	17	17	10	24	12	27	10	2	18	18	26	17	14	25	32	31	23	24	32	21	32
chr9|107332603|107332917|MER58B:hAT-Charlie:DNA|212|+	21	11	12	15	16	6	12	4	7	14	11	2	7	3	1	5	5	2	5	3	1	1	7	5	1	2	3	3	3	3	3	2	1	7	1	2	5	3	6	4	12	9	10	9	15	4	7	5	5
chr9|110874126|110874431|L1ME4a:L1:LINE|219|+	476	280.59	89.1	282	201	26	74	38	119	119	66	34	42	72	89	25	36	36	55	32	22	96	59	66	70	54	17	75	18	63	71	24	17	68	28	14	13	33	82	70	155	431	621	198.65	437	229	338	42	125
chr9|113221939|113222101|MIR3:MIR:SINE|335|-	5	4	5	11	11	4	11	9	18	19	11	3	9	4	9	3	3	7	4	5	4	3	3	9	3	4	6	4	3	7	3	3	4	1	8	3	3	4	2	3	8	11	3	6	7	2	9	2	7
chr9|120602005|120602301|AluSg:Alu:SINE|88|-	441	145	259	273	161	96	259	177	379	315	322	205	113	201	214	154	201	227	153	188	232	241	145	108	168	187	174	130	152.99	157	205	187	132	168	134	163	111	115	178	177	222	176	201	305	453	210	181	181	164
chr9|121455418|121455538|MIR:MIR:SINE|300|-	33	5	31	30	13	5	17	7	17	18	19	15	6	37	25	13	5	7	23	13	20	26	8	6	18	17	13	11	11	15	15	22	18	9	4	1	1	6	13	8	18	18	10	12	16	11	22	7	3
chr9|123113800|123113992|MER58A:hAT-Charlie:DNA|203|+	96	55	92	136.67	58	29	129	104	61	244.98	114	39	42	30	35	50	26	23	31	35	32	30	28	44	26	42	41	29	33	40	21	44	36	43	18	20	39	26	37	27	40	63	40	91	55	12	49	27	58
chr9|123116989|123117085|MIRc:MIR:SINE|365|+	72	36	59	63	25	24	64	53	63	131	62	12	23	15	20	33	18	19	18	30	33	21	24	24	21	19	29	19	24	13	17	43	19	26	21	13	32	21	31	28	19	20	18	46	24	9	15	27	32
chr9|123119717|123119799|MIR:MIR:SINE|268|-	45	11	30	45	11	11	45	22	23	77	36	10	14	10	22	19	11	15	5	12	17	8	14	10	12	12	17	11	10	9	7	21	16	15	10	7	14	10	11	12	7	16	8	8	7	1	8	11	15
chr9|125337294|125337399|L2:L2:LINE|327|-	132	51	66	109	66	40	129	111	128	127	171.96	67	54	57	74	61	73	65	51	56	60	51	52	40	58	55	42	33	51	42	48	67	45	42	34	20	38	30	40	61	46	58	47	82	101	25	54	51	59
chr9|126506209|126506357|MIRb:MIR:SINE|345|-	82	25	47	51	24	22	67	72	76	129	72	42	43	46	59	50	24	38	50	43	48	84	24	39	30	32	29	55	20	36	67	31	44	31	37	98	41	58	35	40	32	77	96	83	168	58	98	25	92
chr9|127682748|127682914|MIRb:MIR:SINE|364|+	55	18	48	43	55	37	105	146.86	69	163	116	9	21	9	9	17	7	5	10	22	14	7	15	31	13	11	15	19	13	12	11	22	7	22	43	19	40	35	19	14	65	38	59	30	49	17	44	22	47
chr9|127886006|127886078|MIR3:MIR:SINE|292|-	104	44	57	81	106	37	134	114	192	167	152	112	39	100	71	79	66	52	57	83	75	52	65	36	68	77	64	38	58	46	51	106	103	35	29	66	21	27	35	34	138	80	53	184	148	37	54	39	74
chr9|128120927|128120996|MIR1_Amn:MIR:SINE|304|-	32	8	33	58	25	37	114	121	157	145	126	113	54	114	100	70	72	59	53	73	131	96	29	27	90	90	78	34	56	52	78	122	79	29	17	43	42	26	45	63	34	34	26	80	41	12	26	29	31
chr9|128251984|128252201|MIRc:MIR:SINE|317|+	55	28	50	65	37	31	116	138	74	177	150	20	19	15	11	12	17	11	17	30	22	19	19	26	17	20	29	22	24	16	12	20	17	21	30	20	26	21	19	10	76	41	95	23	57	16	42	6	27
chr9|129827771|129828092|AluSp:Alu:SINE|98|-	186	76	122	124	102	73.88	218.95	165	232	250	236	161.75	99	163	183	116	152	177	125	138	206	180	96	80	170	178	137	82	119	127	145	178	169	86.93	62	108	68	76	110.98	125	77	100	69	160	142	80	99	111	146
chr9|130234458|130234583|MIR3:MIR:SINE|323|+	433	157	375	476	297	364	985	803	1100	1092	939	545	272	466	524	503	382	330	355	411	479	363	178	211	467	504	392	195	315	261.98	295	606	531	150	157	202	199	147	173	185	449	290	248	793	575	128	205	140	264
chr9|133343355|133343441|MIR3:MIR:SINE|291|+	15	6	7	5	4	11	23	31	21	39	29	9	4	4	6	8	5	8	6	6	9	15	8	5	9	6	2	6	7	12	9	10	11	4	12	15	9	6	2	5	16	18	20	9	32	6	13	6	13
chr9|133343451|133343529|L2b:L2:LINE|295|+	8	1	4	8	7	4	13	16	11	20	25	3	4	6	13	5	4	8	8	8	5	6	5	6	7	9	3	4	5	6	3	9	10	8	6	10	5	4	5	2	9	13	10	9	17	7	5	1	9
chr9|133578065|133578150|MIR3:MIR:SINE|259|-	65	23	90	84	61	50	154	123	137	140	179	80	47	108	87	50	71	57	58	59	86	67	34	29	75	62	88	38	72	47	58	82	62	29	33	31	37	12	49	38	96	40	45	124	90	37	52	24	38
chr9|14107558|14107720|MIR3:MIR:SINE|298|-	37	15	15	29	39	3	23	9	21	14	9	3	10	1	2	8	3	3	2	4	5	7	9	14	3	8	7	9	3	2	8	4	1	13	6	7	3	2	14	3	16	13	17	13	30	8	6	6	11
chr9|19550846|19551149|L1MA4A:L1:LINE|136|-	38	24	15	45	36	7	18	31	28	52	56	4	8	3	9	9	3	9	7	10	6	22	10	16	3	4	3	26	4	9	5	7	1	35	43	30	19	26	20	12	28	34	39	27	47	37	21	22	32
chr9|19782704|19782952|MIRb:MIR:SINE|314|-	95	74	34	64	37	6	23	18	6	40	31	7	14	4	10	7	4	4	3	5	3	10	10	17	8	5	6	18	2	8	10	3	2	26	18	7	7	14	21	17	22	37	73	31	49	47	47	9	41
chr9|19784296|19784384|MamRep434:TcMar-Tigger:DNA|341|-	69	62	18	24	22	3	26	11	8	28	23	4	12	5	6	5	5	2	1	4	2	11	7	11	5	2	6	9	7	6	7	4	1	20	15	9	5	11	18	18	9	13	35	25	31	26	33	12	27
chr9|34651698|34651841|MER5B:hAT-Charlie:DNA|168|-	15	7	14	11	4	8	65	27	12	59	27	5	4	2	2	2	4	4	2	4	4	4	11	6	5	3	7	3	5	3	4	9	4	6	6	8	17	9	3	3	15	15	17	5	21	13	7	2	4
chr9|35384720|35385042|Tigger19b:TcMar-Tigger:DNA|275|+	51	17	32	36	31	14	57	35	36	81	62	6	9	3	4	5	8	8	12	15	11	3	11	14	8	4	14	23	5	6	8	8	6	18	10	2	17	20	14	9	10	16	17	5	12	11	21	6	9
chr9|37511393|37511721|L2b:L2:LINE|309|-	40	20	34	34	54	28	104	91	82	150	75	45	20	35	24	21	36	25	16	19	47	26	22	26	32	42	51	24	32	28	24	31	46	16	21	32	40	29	27	24	74	41	52	86	69	14	32	13	32
chr9|72363439|72363603|MIR3:MIR:SINE|237|+	126	58	90	110	52	50	168	119	147	189	157	93	56	81	112	60	85	70	89	90	100	77	65	45	81	84	99	53	64	64	51	104	80	54	59	42	71	53	63	69	94	83	93	83	76	51	56	87	88
chr9|74690316|74690454|MER102a:hAT-Charlie:DNA|267|-	186	80	82	167	70	38	186	174	137	362	123	57	81	47	87	38	72.93	54	56	81	83	55	57	54	86	33	108	53	84	47	66	24	30	72	28	12	40	30	51	96	59	42	15	72	97	35	26	42	54
chr9|76386869|76387001|FLAM_C:Alu:SINE|114|-	124	56	125	112	53	30	99	32	75	106	92	77	42	93	70	55	64	63	57	47	83	66	44	38	83	54	58	34	48	38	70	60	87	49	16	13	47	36	51	81	30	24	27	64	42	19	33	40	29
chr9|76613273|76613560|MER58B:hAT-Charlie:DNA|169|-	752	251	467	525	248	124	467	241	246	380.95	452	188	181	205	214	169	229	160	179	177	211	283	194	128	259	153	216	151	167	190	229	167	148	175	103	47	126	135	194	190	96	151	249	217	224	135	203	206	262.97
chr9|76618638|76618854|MIR:MIR:SINE|262|+	115	71	53	75	65	10	54	28	39	84	51	7	34.95	10	11	10	14	12	18	34	7	41	40	36	18	11	17	44	5	25	26	8	5	51	48	25	42	50	50	36	46	66	91	46	145	109	64	41	75
chr9|77419191|77419438|MER112:hAT-Charlie:DNA|244|+	127	66	60	79	54	16	50	34	35	74	54	21	25	11	15	28	12	13	10	16	9	11	21	21.89	10	19	23	15	18	13	13	11	14	23	13	2	15	16	19	18	24	30	31	43	18	12	24	22	23
chr9|79648264|79648611|L2c:L2:LINE|324|-	28	46	16	39	19	4	17	11	16	21	12	4	8	2	1	3	2	1	8	3	4	5	8	9	1	2	4	4	3	2	2	5	3	10	7	5	13	7	11	3	7	22	29	21	16	10	20	6	17
chr9|84003046|84003314|AluJr:Alu:SINE|157|-	23	10	13	17	7	10	15	12	11	30	25	8	5	11	13	13	12	15	19	11	16	13	7	4	12	11	14	10	16	7	7	14	5	5	2	4	5	5	10	6	19	9	5	21	9	9	14	9	10
chr9|84729522|84729722|L1MD3:L1:LINE|177|-	58	26	29	36	36	11	68	20	29	54	24	5	10	2	2	14	3	5	1	6	8	4	10	15	1	2	6	13	2	6	6	7	6	13	8	3	12	3	15	7	33	25	21	20	29	13	24	8	9
chr9|84760109|84760280|MIRb:MIR:SINE|352|+	87	24	39	44	34	16	58	21	22	39	20	6	5	1	6	15	1	5	5	8	4	6	15	14	3	8	11	15	5	6	9	9	4	23	5	11	13	9	14	6	27	18	20	38	55	15	18	8	18
chr9|84813176|84813436|Charlie8:hAT-Charlie:DNA|241|-	2219	404	901	1115	942	289	1175.99	454	2001.97	1425	707	604	229	749	516	471	536	514	577	561	665	771	507	418	544	477.44	561	266	505	547	552	656	469	433	186	338	179	207	430	245	1946	749	714	1177	2859	1045	904	462	375
chr9|84814638|84814742|L3b:CR1:LINE|327|-	964	219	415	528	491	184	647	225	855	698	355	294	109	326	233	247	264	231	214	281	298	305	194	231	241	258.56	250	146	235	265	226	325	190	312	107	166	146	151	239.97	130	878	352	295	608.99	1329	432	405	208	207
chr9|84874806|84874883|MER81:hAT-Blackjack:DNA|312|-	80	34	52	63	51	15	57	15	44	55	34	13	12	8	11	22	12	10	9	18	14	20	17	18	13	8	15	7	10	13	8	27	16	30	22	4	19	15	15	30	36	36	23	41	40	20	14	18	20
chr9|84874988|84875114|L1ME4a:L1:LINE|286|-	117	46	55	88	75	25	107	37	44	78	61	18	25	21	24	40	19	17	21	25	32	20	22	24	23	21	33	24	10	16	29	38	30	52	16	4	34	13	18	29	40	41	22	51	62	25	24	36	35
chr9|85024426|85024610|MIRb:MIR:SINE|289|-	589	252	555	494	149	110	519.98	224	331	416	421.97	320	183	291	314	326	235	219	246	273	320	232	170	72	237	226	290	162	215	147	230	277	271	284	89	11	179	111	239	260	71	77	101	187	132	49	98	146	180
chr9|8621014|8621156|Arthur1B:hAT-Tip100:DNA|296|-	27	19	10	19	12	3	25	16	10	37	12	3	5	2	3	2	4	2	2	3	4	5	7	12	2	1	7	6	2	4	6	3	3	11	11	7	7	6	15	7	11	12	14	5	15	15	20	6	22
chr9|8636137|8636361|MLT1K:ERVL-MaLR:LTR|335|+	31	23	24	42	20	5	40	23	20	49	30	5	13	6	5	13	12	3	8	11	3	12	12	4	4	16	10	15	8	12	8	12	3	21	12	8	11	14	23	15	11	26	30	31	59	23	31	21	24
chr9|96755919|96756293|HERVL40-int:ERVL:LTR|301|-	118	66	49	89	57	20	92	58	77	120	98	36	30	28	34	45	47	22	17	32	38	39	36	17	26	36	39	27	28	28	11	53	31	36	21	4	19	21	29	37	34	29	40	67	34	17	59	32	29
chr9|97601588|97601728|MER58A:hAT-Charlie:DNA|172|-	69	23	34	23	40	14	43.83	34	36	71	52	29	11	24	16	17	22	14	25	17	27	15	25	13	19	22	15	16	18	26	19	18	19	25	14	2	23	15	17	18	24	27	26	41	41	14	32	12	25
chr9|97601728|97601961|MER8:TcMar-Tigger:DNA|194|+	70	26	38	39	42	22	56	49	45	68.86	78	24	16	18	26	11	24	18	18	19	33	17	17	16	25	16	20	23	16	19	19	25	21	25	20	13	14	19	18	25	34	25	38	43	50	17	27	10	26
chr9|98289190|98289411|MIRc:MIR:SINE|236|-	568	248	482	505	347.94	177	719	488	454	808	713	411	222	379	315	313	334	293	284.04	290	443	276	222	188	377	416	367	186	313	211	278	410	467	168	165	108	159	160	152	207	243	176	176	496	306	85	205	159	202
chrX|101554375|101554585|Mam_R4:Dong-R4:LINE|291|-	82	22	52.76	76	31	22	81	21	11	36	64	42	15	45	25	19	44	26	24	31	42	25	22	16	45	45	22	20	33	26	24	26	30	18	1	1	9	7	36	31	16	9	19	16	17	12	18	19	15
chrX|101886778|101886976|MIR3:MIR:SINE|246|-	36	3	24	11	8	13	32	8	9	36	17	6	8	4	6	9	2	3	6	6	11	9	7	7	6	3	3	9	4	11	3	9	7	16	4	1	15	7	13	8	24	8	15	8	32	12	6	9	19
chrX|10235000|10235355|MLT1J:ERVL-MaLR:LTR|298|-	541	234	348	418.97	140	110	371	213	222	408	383	207	138	217	254	203	170	203	157	183	230	227	119	97	234	203	181.03	124	150	159	166	209	191	161	74	31	132	100	176	196	49	90	146	259	131	77	124	117	156
chrX|102657424|102657499|AmnSINE2:tRNA-Deu:SINE|370|-	182	52	148	135	70	37	165	71	89	173	193	76	39	74	68	78	68	55	64	60	79	69	42	28	63	83	62	48	58	56	46	96	103	36	13	2	25	28	41	50	45	38	46	66	42	29	35	29	45
chrX|103062725|103062791|L1M5:L1:LINE|234|+	301	85	311	309	93	78	371	149	177	243	404.99	251	76	290	239	189	251	188	197	142.99	272	219	85	28	254	259.99	190	90	126	129	233	260	297	68	12	2	34	34	125	113	42	77	57	82	61	22	70	59	36
chrX|103331384|103331634|HAL1b:L1:LINE|309|+	573	158	388	403	94	125	372	350.99	332	428.87	362	367	283	358	420	267	373	369.84	336	315	287	387	193	132	386	292	309	241	282	274	355	283	243	262	104	27	248	158	256	321	79	125	171.57	138	185	114	157	225	291
chrX|103377819|103378035|L1M5:L1:LINE|345|-	1069	261	855	897	307	372	1280.97	598	915	951	1762	961	307	1171	1024	653	959	810	789	639	1031	945	340.99	200	1111.96	862	734	387	619	612	721	926	958	363	58	14	200	150	475.99	487	268	249	216.94	385	435	217	268	299	243
chrX|103789956|103790064|MIR1_Amn:MIR:SINE|355|-	49	23	21	23	7	5	15	8	9	28	29	4	13	3	8	1	6	1	3	5	3	12	9	22	5	2	3	23	3	7	14	3	1	19	9	2	16	25	22	18	20	20	46	15	38	38	24	13	31
chrX|104189898|104190084|MER5A:hAT-Charlie:DNA|232|+	272	110	194	229	194	58	199	123	223	229	267	134	72	130	133	138	137	159	127	106	176	108	76	72	121	126	131	78	86	95	105	133	119	117	56	75	61	58	103	86	189	158	114	192	306	77	91	84	89
chrX|111223842|111223996|L1ME4c:L1:LINE|123|+	216	72	174	170	81	47	138	48	36	104	104	65	34	45	34	55	58	43	44	52	55	40	39	19	53	66	51	40	42	35	31	70	53	57	21	1	32	32	45	38	10	22	31	35	11	6	30	28	24
chrX|112776945|112777041|MIR3:MIR:SINE|260|+	116	34	55	53	54	16	51	24	52	63	39	29	19	33	30	29	21	20	18	19	23	29	13	31	23	29	18	20	11	22	24	24	25	19	10	23	13	17	21	17	76	43	38	43	140	48	46	18	30
chrX|115111096|115111243|UCON55:TcMar-Tigger:DNA|322|-	87	48	41	32	29	7	37	7	21	23	18	15	10	13	15	12	8	9	8	15	19	17	16	11	17	9	9	10	6	9	16	18	15	15	5	6	8	14	16	12	13	22	20	18	43	14	23	12	14
chrX|120429264|120429503|MIRb:MIR:SINE|273|+	204	82	65	53	25	18	29	18	41	52	45	15	24	30	35	20	14	23	31	21	27	57	27	30	37	15	22	33	17	34	29	16	9	35	11	26	14	8	21	29	34	41	120	65	116	80	70	25	39
chrX|120437873|120438156|AluSq2:Alu:SINE|88|-	566	296	139	206	99	37	185	108	260	297.99	253	175	142	333	447	118	296	327.98	371	230	250	454	152	149.99	294	198	109	151	165	353	510	154	83	251	170.97	226	110	158	232	293	170	212	376	319.97	393	238	315	284.99	495
chrX|123478917|123478996|MIRc:MIR:SINE|246|-	63	35	38	38	31	17	31	22	8	37	14	14	7	4	6	17	6	4	6	9	4	4	8	9	9	7	8	10	3	5	2	9	7	13	8	2	15	7	13	12	11	10	31	10	8	7	19	7	20
chrX|129447597|129447769|MER104:TcMar-Tc2:DNA|186|+	54	20	19	19	20	10	24	6	5	22	27	10	8	3	2	8	15	8	7	14	9	6	13	4	14	7	16	8	3	10	11	15	13	10	1	2	4	1	10	13	3	6	13	18	8	4	5	4	6
chrX|129804526|129804772|MamRep434:TcMar-Tigger:DNA|278|-	58	23	47	25	17	6	36	23	14	51	38	11	5	33	24	18	15	8	19	13	18	38	12	12	22	18	11	17	15	25	33	15	10	31	13	4	15	8	17	18	2	26	37	12	32	26	34	11	21
chrX|135423745|135423833|L2b:L2:LINE|296|-	27	14	53	50.76	19	45	151	83	133	91	117	109	25	85	68	54	57	49	59	69	85	53	27	27	74	66	73	28	45	49	50	77	85	29	19	10	42	39	48	33	30	11	27	68	23	9	13	31	24
chrX|135423874|135424025|MIRb:MIR:SINE|318|-	69	17	96	94	37	106	241	150	194	182.91	217	166	61	143	92	119	103	84	117	104	126	87	36	41	143	106	121	55	85	76	99	130	161	60	35	21	85	58	81	50	42	32	32	73	36	9	25	42	49
chrX|135963017|135963318|L1MB8:L1:LINE|139|+	168	51	98	119	71	26	118	51	77	92.88	111	48	40	87	64	43	69	50	69	52	54	77	36	27	92	66	57	41	51	63	61	70	67	39	12	9	27	21	43	53	44	44	63	58	77	43	54	34	42
chrX|13734091|13734298|MER20:hAT-Charlie:DNA|188|+	21	17	9	11	11	7	18	9	11	21	21	4	8	2	10	5	3	4	5	6	5	4	9	5	8	12	5	4	7	4	2	5	4	8	4	2	5	2	8	4	11	5	6	11	9	7	6	1	7
chrX|14029400|14029569|MER5B:hAT-Charlie:DNA|250|-	20	4	17	5	7	3	27	12	19	32	26	10	11	4	5	4	8	3	13	15	8	7	4	3	6	13	6	10	9	9	11	13	10	5	5	3	10	7	10	6	10	6	10	11	26	13	6	5	7
chrX|140774736|140774891|Tigger20a:TcMar-Tigger:DNA|286|+	235	212	117	215	257	38	134	80	29	130	119	19	30	8	6	32	6	18	15	29	12	9	58	30	16	16	26	22	24	10	8	14	15	43	23	1	37	27	29	28	57	88	116.98	141	32	16	87	29	41
chrX|140781721|140781935|MER58A:hAT-Charlie:DNA|201|+	202	238	108	180	231	32	126	63	43	132.89	108	34	38.94	8	7	35	4	22	15	21	12	21	52	37	13	12	42	28	23	19	8	20	16	51	30	4	29	32	30	36	59	98	64	169	25	11	84	28	52
chrX|149480505|149480778|AluSz:Alu:SINE|128|-	2515	815	2423	2483	1293	1217	4397.99	1855.98	4477.19	3382	4015.71	2694	988.99	2627	2388	2107.77	2162	1702	1880.99	1788	2552	1854	1003.99	583	2430	2467	1794.22	939	1583	1257	1613.77	2953.99	2768	875	328.99	203	623	462.99	1423.99	1424	870	755	716.94	2449	1254	382	783	872	842
chrX|153802382|153802469|L3:CR1:LINE|310|-	276	129	238	360	145	210	626	557	954	844	622	478	251	400	428	395	243	324	340	340	439	233	174	174	362	363	398	170	314	260	274	507	517	204	181	89	277	147	206	209	157	100	93	317	145	32	79	156	202
chrX|154011091|154011389|AluJb:Alu:SINE|138|-	75	33	47	66	53	28	91	62	120	101	156	80	50	74	85	57	74	82	59	56	88	69	41	29.76	80	68	51	44	39	52	46	64	76	32	25	58	26	22	46	27	66	55	58	88	122	33	54	36	40
chrX|17150666|17150837|MIR3:MIR:SINE|358|-	222	117	161	214	81	49	187	86.79	186	189	235	128.5	83	112	131	91	104	81	111	114	145	115	80	45	124	122	106	67	74	85	89	100	129	82	45	28	45	39	77	107	33	41	40	87	38	26	50	68	72
chrX|18631883|18632103|MER20:hAT-Charlie:DNA|159|+	339	156	211.84	244	233	82	363	250	236	433	284	154	134	134	150	158	149	134	142	134	163	114	132	82	147	156	154	117	130	94	114	165	182	129	113	77	125	97	100	99	120	107	128	254	149	50	106	113	136
chrX|20124981|20125216|MIRb:MIR:SINE|315|-	339	151	228	265	131	55	310	100	114	216	259	147	96	176	214	135	186	179	134	130	154	184	95	64	177	171	94	67	114	142	122	145	124	100	25	52	46	66	98	128	84	95	98	159	155	67	102	90	96
chrX|20153613|20153920|AluSx:Alu:SINE|81|-	53	18	26	36	16	9	58	41	41	54	60	48	29	41	42	46	38	28	28	22	56	28	31	19	37	46	39	19	28	16	23	25	34	27	21	3	16	12	27	34	32	17	25	52	24	6	11	26	37
chrX|24215355|24215542|MER5A:hAT-Charlie:DNA|166|+	38.91	16	16	18	8	6	32	14	19	25	26	25	13	21	25	17	13	16	8	12	25	16	7	4	18	25	11	17	16	16	12	15	11	12	4	4	2	5	19	17	10	5	18	10	23	7	15	11	21
chrX|24545754|24545941|L2a:L2:LINE|267|-	165	103	173	190	110	42	154	88	138	161	192	103	61	74	66	64	94	77	71	77	108	82	67	46	84	49	104	59	66	58	60	55	81	60	46	22	60	39	55	58	46	47	51	80	56	33	54	73	86
chrX|28794574|28794733|L3b:CR1:LINE|322|+	70	26	44	29	24	5	23	13	23	49	20	4	17	5	7	7	3	4	2	10	3	11	21	16	7	2	8	17	5	6	10	10	9	24	22	5	20	16	22	20	17	26	33	30	49	30	37	15	27
chrX|29073795|29073976|MIRb:MIR:SINE|318|-	65	35	30	30	28	10	21	17	15	41	23	5	13	1	6	7	2	5	6	9	1	7	14	14	5	6	4	17	6	5	6	13	6	12	25	7	11	16	21	15	13	22	36	14	42	30	22	7	37
chrX|29074056|29074162|MIRb:MIR:SINE|275|-	43	27	29	25	20	3	13	8	9	32	20	5	13	2	3	4	1	3	1	6	1	1	8	15	4	3	5	10	2	9	7	8	4	8	13	2	12	10	15	9	13	17	21	17	41	19	17	6	26
chrX|43766889|43767062|MIR3:MIR:SINE|268|+	473	113	282	238	228	90	337	111	224	170	210	117	62	120	94	130	216	172	99	69	127	167	87	86	168	128	99	92	160	167	104	149	89	90	44	55	105	127	91	86	240	266	137	240	519	319	285	176	101
chrX|46602445|46602619|MER5B:hAT-Charlie:DNA|301|+	111	43	108	129	36	45	130	58	85	122	119	80	42	75	61	76	57	51	49	61	63	37	28	27	55	71	68	48	44	42	44	69	76	36	20	10	26	25	54	49	23	36	22	37	32	15	27	53	43
chrX|51902142|51902279|MER117:hAT-Charlie:DNA|285|-	93	30	95	84	32	54	210	83	103	109	206	84	37	124	120	77	126	109	70	78	132	120	57	24	128	102	90	35	80	88	89	109	121	41	14	5	20	21	60	72	47	30	19	75	62	25	27	51	37
chrX|54815877|54816014|MER117:hAT-Charlie:DNA|248|-	67	16	44	52	59	46	191	85	122	153	182	140	45	160	154	82	121	121	98	92	195	161	57	32	138	117	98	70	121	98	126	119	128	49	19.93	7	28	23	47.97	50	44	23	27	49	67	18	23	49	56
chrX|71547285|71547497|MER103C:hAT-Charlie:DNA|207|-	380.96	174	238	248	144	72	319	182	197	280	278	72	85	24	38	87	51	38	44	65	48	48	118	85	32	69	89	88	61.94	80	34	86	66	101	43	2	116	68	118	67	95	104	96	86	75	51	75	98	137
chrX|74279991|74280156|MER58A:hAT-Charlie:DNA|194|-	247	96	141	141	86	53	167.69	124	109	201	136	23	56	12	10	40	14	20	24	28	22	20	51	53	19	24	33	57	25	22	25	24	37	71	41	11	48	41	61	39	82	77	70	65	82	41	84	42	88
chrX|74589722|74589950|MamSINE1:tRNA-RTE:SINE|303|+	234	87	137	189	114	40	167	29	78	104	158	85	41	76	90	60	86	67	65	68	82	68	63	50	85	65	96	46	55	60	68	78	74	68	21	24	22	17	77	80	67	59	59	84	93	40	73	62	54
chrX|7899833|7900194|THE1B:ERVL-MaLR:LTR|122|+	56	14	38	45	14	22	80	47	64	49	54	43	13	46	45	28	33	47	22	26	37	41	15	1	35	32	52	25	41	38	30	43	31	20	9	12	15	18	23	31	57	28	23	23	87	31	35	22	14
chrX|9948055|9948253|L1MD:L1:LINE|217|+	131	67	90	143	47	30	89	76	54	126	62	58	47	55	49	50	55	48	27	38	49	30	42	23	57	59	59	24	39	34	29	45	60	47	27	8	35	26	42	55	26	29	40	60	40	8	34	34	50
[truncated: 402 more columns]

## Sheet: HC_TECounts
	CGND.HRA.00212	CGND.HRA.00218	CGND.HRA.00224	CGND.HRA.00091	CGND.HRA.00021	CGND.HRA.00063	CGND.HRA.00751	CGND.HRA.00788	CGND.HRA.00596	CGND.HRA.00594	CGND.HRA.00595	CGND.HRA.01185	CGND.HRA.01186	CGND.HRA.01187	CGND.HRA.01225	CGND.HRA.01228	CGND.HRA.01234	CGND.HRA.01236	CGND.HRA.01242	CGND.HRA.01258	CGND.HRA.01260	CGND.HRA.00989	CGND.HRA.00466	CGND.HRA.00476	CGND.HRA.01179	CGND.HRA.01379	CGND.HRA.00644	CGND.HRA.00658	CGND.HRA.00659	CGND.HRA.00660	CGND.HRA.00661	CGND.HRA.00668	CGND.HRA.00669	CGND.HRA.00761	CGND.HRA.00769	CGND.HRA.00811	CGND.HRA.00820	CGND.HRA.00835	CGND.HRA.00914	CGND.HRA.00921	CGND.HRA.00930	CGND.HRA.00939	CGND.HRA.00964	CGND.HRA.00973	CGND.HRA.00980	CGND.HRA.01147	CGND.HRA.01150	CGND.HRA.01153	CGND.HRA.01156
chr1|10340564|10340791|AluSz:Alu:SINE|123|+	8	13	18	9	5	16	7	9	15	7	9	5	8	12	6	4	13	13	18	9	11	15	7	18	5	20	13	20	22	13	10	10	17	6	3	8	9	4	11	13	22	14	30	19	30	11	13	16	17
chr1|10377656|10377950|AluSg:Alu:SINE|105|+	642	944	734	835	504	704	348	336	337	395	615.5	663	241	338	400	544	716	689	676	523	263	318	431	487	619	366	359	683	1119	808	809	541	972	313	360	215	155	256	1043.99	524	989	647	1084	942.98	682.99	457	500.99	689.95	499
chr1|10380425|10380719|AluSx:Alu:SINE|99|+	710	1059	816.99	941.98	621	834.03	370.95	440	325	429	608.36	819	323	472.95	438.98	712.99	830.96	814	696	580	288.98	512	470.93	703	677	477	385	717.98	1305.96	890	887	588	985	464	342	215	220	271	918	563.99	1039	751.98	1090	886.96	734	582.99	523	641.96	502.96
chr1|108638072|108638242|FRAM:Alu:SINE|206|-	186	208	151	142	103	283	41	69	92	156	265	89	73	101	72	53	180	156	170	209	78	90	106	78	145	101	37	161	295	117	131	96	226	71	53	54	43	41	174	134	205	139	172	216	145	72	109	134	84
chr1|109281416|109281553|MIRb:MIR:SINE|248|-	10	21	17	28	15	21	14	8	19	10	11	16	8	9	16	23	13	20	19	13	21	19	14	14	11	9	22	22	37	19	21	23	16	7	16	7	3	9	28	21	19	27	31	44	23	14	14	13	25
chr1|109370733|109370834|L2c:L2:LINE|279|+	7	39	32	22	16	8	9	16	47	23	31	34	23	24	45	54	15	22	11	14	31	19	8	13	5	18	43	24	27	16	19	23	19	17	8	12	11	8	14	44	10	27	18	49	23	19	22	31	14
chr1|109390354|109390537|MIRc:MIR:SINE|271|-	17	38	46	21	21	21	14	29	51	32	44	42	35	31	53	50	32	34	27	19	32	38	23	25	11	33	38	54	60	30	19	45	52	23	15	16	13	9	34	59	22	31	42	50	33	16	30	34	32
chr1|110019670|110019874|MIRb:MIR:SINE|242|+	20	31	23	56	81	118	89	32	31	25	37	49	28	19	61	111	53	67	48	26	57	50	101	29	18	44	55	35	46	35	31	39	55	36	27	17	12	16	19	71	25	31	36	47	35	63	70	20	31
chr1|11026139|11026217|L1M5:L1:LINE|211|-	20	34	18	18	16	33	3	18	11	34	42	13	15	18	17	8	24	22	23	19	16	14	6	6	17	5	9	13	25	16	9	13	21	14	7	6	12	6	29	25	23	20	24	30	32	11	27	21	15
chr1|110598071|110598366|MamSINE1:tRNA-RTE:SINE|338|+	464	506	502	596	150	538	94	162	341	339	677	245.93	375	317	131	229	465	315	367	406	194	188	176	228	336	210	143.94	630	795	647	559	274	551.44	142	154	112	114	148	643.98	244	304.47	437	539	613	601	284	516.95	529	283
chr1|111720773|111720882|L2c:L2:LINE|349|-	11	12	9	22	12	3	8	8	13	13	14	4	12	17	5	6	20	17	10	5	18	11	19	6	13	10	9	17	43	7	7	8	11	9	15	8	4	4	19	18	22	13	16	23	23	10	17	16	11
chr1|11648381|11648540|L2a:L2:LINE|227|-	301	372	248	363	154	549	141	182	195.98	136	273	267	114	115	210	540	298	350	247	214	156	283	223	320	249	235	173	326	554.98	415	453	166	302	199	159	142.86	159	121.97	472	304.97	485	406	528	565	342	470	321.97	542	413
chr1|117526213|117526301|MIRb:MIR:SINE|313|-	125	134	89	52	51	38	6	30	59	39	81	44	27	41	49	30	73	52	107	52	52	13	9	23	47	25	23	55	57	43	47	57	109	15	17	16	11	12	37	21	41	21	60	36	36	16	39	44	28
chr1|11788459|11788531|MER5A:hAT-Charlie:DNA|268|+	16	13	7	21	8	14	9	12	9	10	18	11	8	20	14	25	17	19	13	10	3	17	18	27	10	9	20	14	27	21	14	15	26	13	14	17	12	16	35	34	24	35	34	27	31	18	17	22	24
chr1|13760569|13760765|MIRb:MIR:SINE|295|+	13	16	16	18	13	8	7	23	22	24	26	32	14	14	13	16	30	28	21	16	24	17	6	11	12	25	18	13	20	16	15	25	19	8	9	12	8	14	34	28	21	25	28	31	44	14	18	15	26
chr1|14601137|14601256|L1ME4a:L1:LINE|263|+	15	18	11	14	16	21	11	18	25	22	33	41	34	34	35	20	15	14	9	14	24	37	25	44	10	39	24	22	19	21	11	11	24	14	9	9	13	20	32	47	36	34	24	24	32	25	34	33	17
chr1|14687236|14687564|L2b:L2:LINE|317|-	25	30	16	22	22	27	37	53	46	30	63	60	63	85	39	34	37	35	24	13	50	137	48	153	19	77	68	40	58	42	39	27	32	63	21	39	38	33	69	84.95	81	94	69	54	96	129	57	68	92
chr1|148986113|148986215|AluSq2:Alu:SINE|108|+	53	78	65	48	38	53	20	36	39	29	64	39	14	22	83	124	50	62	72	74	59	28	18	20	21	30	26	28	53	49	39	41	51	24	19	3	21	6	44	37	36	31	45	40	25	64	37	38	40
chr1|150624796|150624974|MIRb:MIR:SINE|282|-	337	480	414	418	205	502	101	136	189	278	439	420	169	232	216	217	341	311	359	301	139	110.85	94	174	235	172	160	358	468	306	291	259	459	108	75	69	49	69	328	175	206	182	307.98	341.87	245	114	202	197	230
chr1|151035096|151035209|MIR3:MIR:SINE|205|+	27	30	20	27	22	31	11	16	21	29	36	21	15	14	31	41	28	30	31	27	13	20	15	8	17	18	16	21	48	19	23	17	37	16	8	10	4	4	32	19	34	26	39	25	18	8	21	20	12
chr1|153637372|153637665|AluSg:Alu:SINE|85|+	56	89	62	113	50	82	27	40	62	36	59	91	28	45	74	79	46	54	64	49	46	46	36	54	44	34	58	47	57	62	54	66	94	29	25	18	22	20	66	87	54	61	63	71	74	64	36	34	52
chr1|154944074|154944242|MIRb:MIR:SINE|325|-	116	160	147	128	169	370	236	136	137	152	285	253	91	52	526	802	111	264	140	192	198	240	471	315	123	391	600	99	163	169	208	117	191	354	50	86	114	85	74	357	126	185	265	233	159	299	291	122	257
chr1|155478036|155478157|X6B_LINE:CR1:LINE|316|+	209	260	222	252	157	227	141	160	150	199	308	207	144	158	185	199	235	200	240	216	131	196	132	157	189	176	189	214	367	224	259	151	298	227.97	93	73	59	83	265	242	220	198	245	292	249	199	232	241	198
chr1|155883251|155883538|AluJb:Alu:SINE|143|+	1470	2088.54	1524.97	1606.56	894	1551	356	417	592	676	1006.04	650	423	440	619	724	1523.67	1151.56	1362.25	775.49	445	767	796	884.99	1109	757.99	592	1368	2343	1415.57	1460.56	1041.55	1939.28	550	452	326	280.99	397	1552.88	697.44	1549.91	942	1767.96	1619.8	1243.47	656.99	1000.88	953.98	854
chr1|155967308|155967530|MIRb:MIR:SINE|306|-	18	26	22	21	14	17	16	18	19	15	10	27	18	19	21	26	12	24	16	12	25	27	15	34	6	16	32	13	23	21	19	31	22	34	13	16	22	15	43	63	25	38	62	48	57	36	29	45	37
chr1|156464971|156465052|L2a:L2:LINE|138|-	119	93	54	69	40	56	31	45	36	44	71	35	21	33	15	39	108	70	111	69	34	48	75	66	62	72	18	85	150	71	75	44	118	56	44	49	28	43	148	57	146	70	107	116	67	67	96	78	89
chr1|156594543|156594659|MER102c:hAT-Charlie:DNA|296|+	55	58	59	88	22	52	25	20	11.38	15	27	40	19	21	42	16	46	37	47	20	14	21	12	23	28	26	24	49	75	55	38	37	80	19	26	10	12	8	86	37	74	34	60	70.88	39	31	51	58	50
chr1|156727901|156728042|MIR3:MIR:SINE|306|+	17	24	15	15	14	33	14	14	19	8	21	23	7	11	11	14	12	27	19	15	14	14	20	15	14	9	10	11	15	10	13	22	24	13	6	10	10	7	16	17	17	19	15	20	14	11	21	16	12
chr1|160088975|160089142|MER5A:hAT-Charlie:DNA|198|-	356	475.55	261	387	146	167	109	112	108	189	254	627	143	221	216	115	318	354	284	241	102	123	159	490	275	138	194	365	666	436	451	264	461.49	148	125	89	63	81	482	145	441.42	272	392.94	282	234	136	270	252.4	233
chr1|160090418|160090515|MIR3:MIR:SINE|196|+	218	241	167	243	114	93	80	74	89	108	173	402	146	149	128	109	212	218	217	159.99	63	117	136	272	150	111	122	270	398	249	286	164	287	86	115	47	60	67	350	121	330.98	181	306	236	224.99	159	233	216	165.51
chr1|160222014|160222281|L1MC4:L1:LINE|226|-	63	84	98	65	84	60	56	67	45	45	78	27	31	42	67	30	110	72	62	20	45	34	31	21	36	46	41	84	83	63	50	53	77	40	21	28	22	29	65	69	79	55	118	101	67	46	51	71	61
chr1|160277150|160277411|Charlie10:hAT-Charlie:DNA|282|+	137	168	132	161	102	248.93	52	60	86	97	113	136.8	83	100	151	94	149	171	139	104	94	84.7	103	71	134	103	134	123	177	145	151	92	137.84	87	51	42	33	49	136	120	145	112.97	172	183	131	80	143	132	121
chr1|161230454|161230627|L3b:CR1:LINE|325|+	62	95	60	125	44	57	14	15	36	48	74	54	34	52	54	33	85	62	82	53	39	39	41	56	65	57	56	95	144	85	97	38	115	51	32	17	20	20	113	67	88	76	97	101	68	31	64	91	63
chr1|165662586|165662687|HY3:scRNA:scRNA|80|-	63	95	76	73	91	139	32	48	47	61	110	49	20	22	130	113	58	82	65	79	64	39	52	38	34	42	72	51	82	64	58	64	97	69	34	16	25	20	26	83	59	57	78	92	66	51	62	30	60
chr1|165909358|165909625|MARNA:TcMar-Mariner:DNA|314|+	57	86	57	66	41	78	29	40	63	58	96	84	68	82	45	88	66	68	71	56	53	60	43	83	71	68	62	54	92	60	73	48	92	56	20	36	31	31	115	67	103	84	78	92	125	64	61	75	49
chr1|166917729|166918098|MLT1H2:ERVL-MaLR:LTR|243|-	212	219.89	149.9	154	98	166	52	79	102	208	250	161	74	124	140	142	179.87	123	178.84	172.89	116	104	88	146	150	172	76	143	229	162	161	116	207.9	119	59	69	47	68	186	162	208.63	142.91	196.83	177	159	95	88	100	119
chr1|169111714|169111871|MIR3:MIR:SINE|357|+	25	38	33	31	21	21	9	20	33	22	48	34	28	28	26	11	40	24	23	20	20	33	14	22	17	23	13	19	32	19	19	32	36	23	7	6	14	17	43	34	38	38	52	46	55	24	33	30.76	31
chr1|169387573|169387652|MER58A:hAT-Charlie:DNA|190|+	36	52	41	37	21	40	6	13	20	40	53	30	22	23	19	21	37	19	39	31	18	12	7	21	19	14	26	31	42	23	19	34	52.85	21	10	6	3	7	19	22	17	16	25	25	17	17	26	15	15
chr1|17067621|17067744|L2b:L2:LINE|286|+	108	454.99	475	182	156	242	108	151	120	171	228	388	126	116	146	308	89	199	93	193	124	188	68	148	77	70	187	79	202	170	161	199	183	123	60	24	72	72	70	195	94	172	262	198.99	135	159	126	118	122
chr1|171590180|171590290|AmnSINE1:5S-Deu-L2:SINE|231|+	20	32	13	28	25	25	7	9	22	5	10	8	6	8	17	16	26	25	21	11	10	16	14	6	5	8	12	27	29	16	13	25	22	3	5	12	4	9	32	22	23	22	33	50	26	21	30	19	33
chr1|171700737|171700843|L2b:L2:LINE|286|-	62	48	46	59	32	56	19	17	20	28	37	20	9	10	29	33	40	43	43	28	11	14	10	20	27	15	15	38	66	40	34	27	58	7	9	4	4	5	72	18	42	23	39	30	33	16	25	20	36
chr1|175320912|175321103|MIR3:MIR:SINE|286|-	264	344	281	215	135	281	96	111	94	99	183	254	76	91	137	76	182	164	178	134	94	133	130	114	137	182	112	159	342	179	195	167	231	123	79	74	59	67	223	178	290	178	272	240	156	97	138	155	183.51
chr1|176862568|176862813|MIR:MIR:SINE|268|+	408	362	260	345	204	405	87	130	222	212	364	233	123	155	216	328	394	283	401	265	197	200	210	226	280	262.76	190	269	480	289	284	215	471	195	125	95	64	89	391	245	440	242	398	449	317	181	240	212	186
chr1|179919024|179919277|AluSq2:Alu:SINE|95|+	106	155	148	118	70	124	41	46	68	75	128	122	59	49	184	168	91	112	112	83	74	91	66	89	71	65	181	90	173	101	122	71	111	108	42	39	32	27	75	124	108.99	99	131	117	113	94	86	80	85
chr1|180113434|180113513|OldhAT1:hAT-Ac:DNA|219|+	33	67	53	53	38	24	10	20	34	32	57	30	25	32	39	28	40	36	42	32	26	19	18	16	18	14	45	31	61	36	35	30	53	41	16	7	9	14	21	24	35	27	31	41	37	12	35	25	16
chr1|180199436|180199580|L2b:L2:LINE|323|-	18	31	32	57	13	29	13	18	30	23	46	44	53	37	17	17	23	28	24	24	17	24	15	26	20	21	28	44	48	60	52	20	32	19	14	11	15	13	34	37	29	40	41	56.77	46	51	65	50	42
chr1|182384802|182384909|L2b:L2:LINE|263|+	14	28	52	42	36	94	42.92	22	23	23	19	14	5	5	16	48	70	41	18	20	18	52	24	57	13	29	21	90	95	35	28	30	25	12	15	3	12	13	11	34	14	19	45	30	39	52	35	22	19
chr1|182387797|182387909|L2b:L2:LINE|312|+	26	100	156	81	77	105	46	30	40	27	44	52	8	13	43	87	90	78	46	50	35	97	39	77	36	74	62	97	123	73	49	46	33	37	27	10	13	21	9	32	36	43	61	42	87	81	51	25	45
chr1|182860537|182860772|MIR:MIR:SINE|297|-	17	23	27	23	11	30	8	21	19	19	19	13	6	4	10	15	35	24	23	23	18	11	8	4	15	17	7	16	40	23	14	25	24	10	4	6	5	2	8	20	15	8	29	19	19	12	9	18	10
chr1|183250536|183250702|MIR3:MIR:SINE|317|+	576	543	395	646	283	431	90	166	202	311	466	183	146	219	81	27	615	505	520	345	127	137	251	176	409	168	34	534	793	596	624	295	738	181	190	132	79	104	638	254	542	343	616	737	431	125	448	408	328
chr1|183926396|183926469|L2a:L2:LINE|271|-	90	92	73	99	83	94	39	24	26	44	65	30	14	22	56	51	85	73	99	63	20	42	64	28	37	38	52	68	91	56	66	57	115	32	23	14	12	16	75.97	40	62	40	86	83	44	47	84	39	56
chr1|184623937|184624061|MIRb:MIR:SINE|281|-	139	139	113	115.81	80	83	37	69	103	75	136	114	75	75	60	133	178	123	124	162	74	74	55	49	117	55	48	105	190	93	105	73	192	80	33	21	36	36	132	56	130	98	108	83	117	84	72	87	56
chr1|197157988|197158152|MamRep434:TcMar-Tigger:DNA|267|+	100	92	90	50	74	30	16	31	41	61	79	35	33	60	50	62	92	54	97	33	47	16	23	16	62	42	70	70	83	68	50	79	139	39	31	22	24	19	32	42	51	29	84	102	62	23	44	60	32
chr1|201652799|201653161|MER47A:TcMar-Tigger:DNA|149|-	20	16	18	7	17	24	9	16	20	24	38	17	22	26	28	28	24	20	22	16	19	25	13	13	11	26	32	18	23	15	9	14	18	24	5	8	8	10	26	24	30	16	27	26	25	19	18	15	20
chr1|201896453|201896618|MIRb:MIR:SINE|286|+	13	16	22	22	22	25	23	9	10	8	4	25	10	21	19	20	9	22	20	1	21	39	21	31	5	12	44	13	22	31	27	23	23	15	10	3	11	12	16	23	17	25	11	37	17	25	17	7	52.68
chr1|202129000|202129308|AluSz:Alu:SINE|107|-	225.79	480	356	235.98	176	232	182	233	315	298	512	338	130	69	345	780	213	355	192	391	348	565	192	685	279	458	542	199	413	322	356	134	218	307	94	89	178	218	138	454	336	629	760	503.99	580	468	288	209	340
chr1|202575712|202575822|MER5B:hAT-Charlie:DNA|194|+	10	27	29	14	8	19	4	7	10	7	18	11	10	13	19	7	13	17	8	11	3	4	8	7	5	5	6	15	23	18	14	13	13	4	8	9	6	8	12	22	10	14	19	23	22	12	9	8	13
chr1|204221165|204221231|L2a:L2:LINE|167|+	73	84	70	105	47	98	47	61	78	65	139	133	76	100	58	102	83	93	79	92	93	81	48	102	64	97	71	69	121	102	90	51	76	68	25	33	28	38	102	92.99	122	81	100	100	94	73	77	103	67
chr1|204946255|204946364|MIRb:MIR:SINE|327|-	11	21	24	11	6	9	2	18	22	6	29	43	20	23	23	3	10	20	7	9	21	29	23	32	10	32	31	24	24	31	16	22	16	37	6	18	22	12	35	86	13	27	39	38	41	25	24	50	22
chr1|204949621|204949775|MER5A1:hAT-Charlie:DNA|195|+	13	17	28	19	14	22	28	34	31	15	32	53	26	43	28	14	24	23	14	24	30	52	22	35	12	32	47	26	52	23	24	33	25	50	18	20	18	12	57	115	22	44	59	39	58	73	41	57	36
chr1|204965807|204966058|MIRb:MIR:SINE|282|+	19	33	37	26	22	24	16	14	38	25	29	54	38	32	77	36	49	33	12	17	32	36	31	43	12	44	39	21	48	25	22	29	16	22	9	10	8	11	22	57	23	36	32	35	56	36	30	47	29
chr1|204982230|204982386|MIR3:MIR:SINE|289|-	18	21	18	27	15	35	44	25	44	15	51	65	49	46	65	21	21	37	18	17	38	66	43	76	26	48	54	27.89	54	34	28	28	35	69	13	22	18	20	48	109	43	69	66	47	64	63	46	47	46
chr1|205001762|205001923|MamSINE1:tRNA-RTE:SINE|317|-	43	55	60	47	40	71	60	61	77	58	103	146	93	109	173	118	52	61	59	64	74	113	81	177	40	112	142	65	100	77	53	62	89	108	21	43	40	49	107.96	181	76	97	125	116	151	137	87	78	78
chr1|205006226|205006443|L2c:L2:LINE|350|-	26	43	44	49	22	23	54	79	51	41	66	66	77	88	55	24	44	52	49	37	69	105	39	60	29	56	95	80	94	57	53	72	67	97	24	31	34	33	79	145.96	79	67	122	99	104	66	56	86	36
chr1|205021460|205021668|MIR3:MIR:SINE|340|-	239	526	418	513	214	350	153	156	213	262	362	276	185	265	193	77	330	348	278	272	147	239	192	236	249	208	174	387	638	456.98	422	306	448	204	113	101	105	102	402	383	332	275	464	491	379	195	342	316	268
chr1|205074974|205075165|MIR3:MIR:SINE|281|-	107	1101	629	346	182	208	132	81	146	255	263	473	150	148	248	138	106	204	107	153	79	273	76	294	125	161	382	253	461	313	229	394	363	134	64	88	118	69	308	396	194	178.99	519	442	383	147.26	169	154	137
chr1|205529732|205529939|MIR:MIR:SINE|294|+	6	99	136	36	20	26	31	21	29	21	20	64	14	14	31	9	25	54	18	14	18	69	9	40	7	21	41	45	80	69	53	114	82	25	14	15	20	17	67	98	50	65	107	70	81	30	26	43	28
chr1|205716309|205716381|MER131:DNA?:DNA?|296|-	315	416	397	116	231	115	40	99	110	160	233	122	76	100	122	36	260	208	227	160	101	45	74	43	112	85	100	169	239	156	141	179	288	86	57	54	51	61	145	119	156	125	250	173.98	169	56	115	110	132
chr1|205790260|205790370|L2a:L2:LINE|262|+	54	64	44	62	44	79	31	41	54	57	85	51	25	29	61	153	59	74	61	68	65	60	34	69	50	33	69	53	97	48	49	35	64	48	15	21	19	25	49	55	36	67	74.96	63	57	56	52	52	78
chr1|208237742|208237964|L2c:L2:LINE|304|+	11	11	14	11	9	8	9	23	24	20	26	19	16	17	24	23	19	13	15	9	23	35	16	29	10	19	43	18	24	15	13	12	24	37	6	7	12	15	28	39	30	23	22	17	39	20	27	23	20
chr1|210675956|210676159|MamRep434:TcMar-Tigger:DNA|266|+	23	19	23	14	12	5	4	17	11	8	21	12	15	19	12	6	26	10	21	14	12	18	11	15	23	21	17	23	22	26	11	13	13	18	6	11	8	4	30	17	8	12	31	34	25	10	14	17	38
chr1|21218585|21218890|AluSx1:Alu:SINE|88|-	41	70	42	75	55	108	96	63	61	55	96	119	46	50	112	175	66	103.91	52	58	77	137	103	173.45	50	105	144	59	81	94	85	49	86	102	33	41	46	38	86	158	81	111	112	115	99	183	80	91	118
chr1|214349226|214349299|Tigger16b:TcMar-Tigger:DNA|288|-	9	13	9	19	9	9	5	14	10	8	20	13	12	6	8	22	19	13	12	17	16	19	5	11	13	4	17	21	29	24	15	6	9	8	5	2	8	3	13	24	7	22	13	23	20	17	9	15	10
chr1|21596737|21596884|MIR3:MIR:SINE|241|-	266	330	182	367	199	508	169	197	198	153	263	221	161	236	117	117	406	387	335	230	188	347	322	435	278	273	121	364	713	374	412	263	471	292	144	163	110	197	640	340	663	320	528.81	487	382	208	327	377	263
chr1|218335472|218335648|MER3:hAT-Charlie:DNA|188|+	26	44	47	15	21	10	5	7	21	21	33	18	10	18	13	5	26	10	23	18	13	5	2	5	14	7	11	24	33	12	10	21	33	7	3	2	5	5	18	14	7	12	20	26	20	8	11	10	17
chr1|220150225|220150314|MIR:MIR:SINE|244|-	51	51	46	69	18	43	12	23	23	32	42	13	15	28	17	17	52	36	43	28	15	7	12	6	29	14	18	44	62	48	43	35	82	19	20	11	9	13	51	25	30	26	58	48	37	16	37	49	31
chr1|220654010|220654295|L2c:L2:LINE|361|-	17	18	11	19	11	20	7	9	17	15	33	4	9	10	13	2	17	6	21	16	25	4	6	10	8	18	7	10	25	14	10	28.7	29	7	7	2	2	6	13	32	12	14	21	25	14	2	16	12	9
chr1|225866202|225866280|MIR3:MIR:SINE|295|-	6	41	44	16	10	26	12	14	7	6	9	20	6	7	35	20	8	25	1	4	10	21	4	19	6	9	36	13	26	21	14	32	17	12	7	3	10	7	14	37	30	20	68	34	42	11	4	8	16
chr1|226602841|226603169|MER46C:TcMar-Tigger:DNA|248|-	363	244	138	118	146	61	84	59	53	75	146	152	29	93	58	96	503	154	189	233	41	147	134	161	182	186	29	300	656	81	97	142	287.96	198	83	91	34	104	393	169	695	170	332	271	84	62	147	153	90
chr1|226605291|226605405|MIRb:MIR:SINE|282|-	105	95	34	45	53	35	49	22	35	34	66	87	19	47	21	45	162	49	68	107	33	87	119.96	172	64	136	21	108	299	37	69	53	107	113	49	56	27	68	212	116	364.98	140	160	127	48	50	93	83	64
chr1|226632536|226632860|MamRep434:TcMar-Tigger:DNA|277|-	153	355	321	379	435	418	477	365	332	254	439	601	218	173	598	1088	238	507	396	316	381	448	298	283	199.98	300	807	199	328	349	347	306	469	387	228	103	181	129	97	494	159	263.29	451	343	275	882	557.97	339	249
chr1|228745818|228745989|Charlie16a:hAT-Charlie:DNA|212|+	56	407	263	177	166	87	77	40	69	94	88	153	44	46	122	152	88	74	52	56	26	88	53	75	37	59	122	88	182	63	72	112	123	42	26	18	61	25	83	101	60	92	226	204.92	116	102	59	53	71
chr1|229321782|229322128|MER2:TcMar-Tigger:DNA|134|+	530	578	416	388.93	375	236	88	178	256	354	509	237	155	216	229	128	588	413	700	403	213	139	187	111	247	175	123	393	543.97	295	321	330	726	125	131	127	80	93	374	235	389	196	430	427	310	123	315	323	201
chr1|23084158|23084545|MLT1D:ERVL-MaLR:LTR|196|-	115	91	85	143	71	108	42	41	58	65	109	56	58	59	64	54	125	83	92	49	56	53	35	59	66	52	46	115	170	118	107	76	112	71	44	29	27	30	92.29	52	121	74	120	117	110	59	107	69	77
chr1|232038356|232038623|MER103C:hAT-Charlie:DNA|295|-	11	13	24	14	13	17	9	11	9	10	22	20	5	13	24	45	23	14	8	31	5	12	5	16	9	17	19	10	17	13	11	19	13	19	5	5	3	4	6	20	14	6	24	17	5	11	7	8	14
chr1|232436183|232436459|L2a:L2:LINE|327|-	7	9	7	19	14	33	9	11	9	11	29	18	20.45	21	15	30	19	16	14	14	14	16	23	17	13	24	10	16	11.46	12	6	13	25	15	5	7	3	10	18	29	21	25	21	19	31	27	26	23	8
chr1|235110540|235110668|MIR3:MIR:SINE|352|-	1076.8	1300	892.8	1196.82	655.81	734.99	149	232.78	262	303	508	297	132	211	167	124	864.79	779	920	377.63	144	188	244	166	441	245	108	856.82	1242	758.8	773.8	527	1073.78	162	292	143	99	138	927	243	843.47	382.98	850.97	881	485.81	195	597.78	513	431
chr1|236551424|236551571|MIRb:MIR:SINE|246|+	76	75	77	86	38	81	27	39	43	58	105	29	51	59	33	16	67	65	63	77	39	23	30	29	48	27	29	62	90	56	46	49	84	39	28	20	12	19	68	54	51	43	83	78	59	31	62	59	46
chr1|241354542|241354707|OldhAT1:hAT-Ac:DNA|293|-	41	23	35	20	13	19	7	19	20	32	64	13	13	31	17	9	37	11	27	28	20	19	17	21	22	32	8	21	33	18	22	26	24	4	7	8.84	9	14	37	19	36	25	32	29	53	24	22	24	14
chr1|243253351|243253491|MIRb:MIR:SINE|269|+	12	29	31	17	14	32	9	9	16	18	29	19	10	9	18	20	13	13	15	9	12	13	9	12	7	14	14	23	20	14	7	14	24	23	3	6	10	2	11	23	8	10	19	23	19	16	6	15	15
chr1|243263226|243263375|MER20:hAT-Charlie:DNA|178|+	19	11	17	19	14	16	3	17	8	10	21	18	21	20	18	17	9	18	8	9	12	22	14	12	14	19	23	11	19	15	17	11	10	8	4	3	6	7	25	19	24	14	18	26	22	18	10	8	12
chr1|243506245|243506311|L3b:CR1:LINE|281|-	6	14	7	12	7	13	12	11	13	8	16	15	6	15	11	12	8	10	10	3	9	11	13	10	2	25	6	9	24	13	8	4	10	8	9	6	7	7	11	15	16	11	14	21	15	11	16	12	9
chr1|244842569|244842704|L1ME2:L1:LINE|203|+	48	67	87	31	68	20	4	41	48	62	62	14.77	41	48	23	19	67	38	49	43	66	21	30	10	23	32	27	54	28	33	34	53	74	21	17	16	24	14	31	35.94	30	24	77	60	61	30	26	42	28
chr1|244850978|244851108|FLAM_C:Alu:SINE|108|-	52	77	69	81	58	69	35	55	62	63	85	67	40	48	47	83	51	75	40	58	62	53	50	58	53	77	40	65	88	46	40	58	61	43	21	18	27	18	58	66	54	88	68	93	106	72	46	50.63	34
chr1|25361876|25361992|MIR3:MIR:SINE|319|-	110	139	106	122	53	62	45	53	65	83	136	67	56	62	97	83	92	109	131	116	57	96	65	80	75	72	76	107	158	97.88	130	109.96	159	50	19	22	15	31	117	59	69	72	129	98	94	76	70	65	76
chr1|2591110|2591488|LTR19A:ERV1:LTR|176|+	108	134	84	195	104	123	88	71	98	56	103	99	75	68	83	93	154	168	133	162	71	147	104	135	112	91	99	136	259	175	197	126	180	122	112	66	62	48	234	131	306	182	220	268	148	115	162.91	219	134
chr1|26022392|26022566|MIR3:MIR:SINE|329|+	75	96	48	58	54	35	60	59	45	55	124	77	44.91	47	34	35	125	90	66	89	48	108	98	155	87	111	45	80	193	74	87	42	56	101	52	63	39	71	200	121	207	188	204	145	171	96	101	100	106
chr1|26035534|26035656|L2c:L2:LINE|320|+	58	72	33	54	24	19	33	37	36	51	96	76	46	57	32	43	71	63	42	75	44	108	82	138	49	87	37	71	145	56	63	31	69	84	37	44	52	67	166	104	149	183	147	144	170	125	85	69	112
chr1|26741000|26741261|L2:L2:LINE|314|-	13	25	16	11	11	12	6	16	17	15	20	10	9	15	13	24	10	19	10	11	21	19	9	20	9	18	28	7	19	9	13	12	34	15	7	8	6	6	18	17	33	25	36	31	20	25	19	8	16
chr1|27972924|27973039|AluJr:Alu:SINE|157|+	19	25	16	31	9	35	8	9	24	25	41	33	16	27	32	45	22	20	40	38	21	31	22	25	30	25	42	17	39	25	20	17	32	30	6	11	10	6	23.94	45	29	31	29	35	38	33	45	33	19
chr1|31367033|31367268|MIRb:MIR:SINE|296|-	47	62	57	47	39	58	36	46	41	47	68	107	63	72	95	58	56	85	60	41	60	50	73	85	32	54	75	49	84	58	54	38	74	65	23	30	20	13	44	70	73	51	72	54	62	59	61	55	45
chr1|32216642|32216770|MIRc:MIR:SINE|236|-	14	15	7	6	9	15	37	24	12	14	15	22	16	18	18	12	14	23	15	9	15	29	32	24	21	22	18	22	30	17	18	10	23	34	7	16	14	15	43	46	46	37	44	27	39	33	34	23	54
chr1|32231211|32231509|AluSp:Alu:SINE|117|+	210	259	185	357	158	361.89	82	92	108	135	258	142	89.99	68	155	143	185	185	225	203.72	109.56	91	80	124	142	122	130	189.62	357	236.59	265	162.61	337	101	107	69	59	52	282.72	197	259	187	289	326.92	220	161	246	180	241
chr1|32774261|32774379|MIR1_Amn:MIR:SINE|330|-	68	65	31	81	29	54	51	56	44	76	124	154	69	80	114	163	67	60	94	118	72	77	72	106	78	97	87	70	102	79	74	45	79	96	34	41	48	38	102	126	85	124	91	90.97	104	124	84	127	92
chr1|33515466|33515681|MIRb:MIR:SINE|262|+	27	23	14	16	14	27	13	20	12	13	22	21	19	29	20	6	31	18	22	21	17	19	28	33	26	32	12	22	38	36	15	19	24	30	6	14	10	7	35	33	47	35	47	31	48	33	37	20	34
chr1|33821639|33822019|L2b:L2:LINE|301|-	19	15	14	18	16	47	19	38	41	30	64	38	46	46	28	29	39	30	39	31	31	49	27	40	22	53	32	44	50	30	26	40	47	53	18	24	31	17	54	57	47	74	39	45	75	41	59	48	32
chr1|35564978|35565131|MIR:MIR:SINE|248|-	27	20	13	46	27	59	36	66	57	37	81	62.91	88	65	67	44	28	45	64	38	74	59	31	49	17	49	112	43	46	42	38	54	64	65	30	51	42	47	78	140	75	67	72	56	93	122.92	103	106	53
chr1|35714013|35714123|MIR3:MIR:SINE|198|-	122	160	95	187	66	101	16	21	32	45	76	34	25	33	34	17	89	64	100	56	28	31	47	46	59	37	29	112	213	103	111	51	133	34	43	38	22	33	187	57	166	78	166	174	100	37	123	113	87
chr1|36323836|36324031|MIRb:MIR:SINE|306|-	22	10	9	17	6	14	22	39	15	16	21	26	22	20	20	12	15	27	23	21	33	60	34	56	15	21	26	22	30	22	25	14	15	37	11	17	33	21	64	101	37	58	58	67	61	72	55	35	58
chr1|36340285|36340362|MIR:MIR:SINE|137|-	15	20	22	28	13	26	22	17	24	24	45	31	20	19	29	50	30	17	15	38	19	44	38	60	14	29	33	24	31	22	24	17	29	30	16	16	18	13	32	24	53	27	29	32	30	39	50	30	26
chr1|37681921|37682066|FLAM_C:Alu:SINE|211|+	46	44	29	59	25	40	13	19	13	25	42	31	17	20	27	16	42	32	31	14	22	10	9	7	20	15	10	37	39	27	30	27	56	13	11	8	8	6	19	10	31	19	25.8	25	15	12	17	18	11
chr1|39005023|39005323|AluSx1:Alu:SINE|87|+	177	302	225	226	150	410	114	123	150	159	252	306	141	156	284	278	209	225	208	194	111	211	195	239	170.97	166	271	208	343	270	284	155	291	170	110	107	69	101	336	268.85	338	271	385	323	281	210.97	250	234	181
chr1|39679048|39679132|L2b:L2:LINE|337|+	311	254	119	154	155	94	40	44	87	133	208	119	41	72	88	41	290	165	285	192	61	86	93	95	162	129	40	207	370	97.9	115	147	356	122	69	76	51	56	237	121	375	157	242.95	212	115	64	185	179	125
chr1|39680239|39680422|MIRc:MIR:SINE|298|+	662	556	260	399	427	362	170	153	282	376	607	541	235	342	391.99	327	756.93	486.99	649	683	284	250	360	373	488	469	238	408	808	261	413	309.98	744	405	235.96	209	130	142	749	449	894	457	632	590	415.98	293	414	465	326
chr1|39681933|39682041|L2c:L2:LINE|370|+	361	264	117	169	192	130	43	50	104	126	223	184.5	68	76	122.93	111	324	161	302	244	93	87	126	138	191	184	77	191	394	114	134	144	382	152	109	101	50	61	421.79	118	475	188	288	277.93	141	99	191	212	157
chr1|40621560|40621743|MIR3:MIR:SINE|249|-	652	683.98	331	819	327	261	311	372	415	473	878	886	517.99	613	459	473	789	829	770	755	421	831	762	1022	787	872	362	742	1187	810	876.97	380	861	717	312	244	196	273	1029.94	716.95	694.97	863.99	782.98	985	902	709	771	713	652
chr1|43990709|43990798|MIR1_Amn:MIR:SINE|248|+	92	99	70	56	37	81	50	42	49	63	106	142	68	82	98	147	105	96	72	122	53	119	67	157	79	91	94	73	157	79	85	40	86	115	51	34	40	49	172	80	198	150	171	113	112	106	79	80	109
chr1|46042844|46042914|OldhAT1:hAT-Ac:DNA|257|-	22	24	19	45	19	35	12	9	19	21	46	9	20	20	16	7	24	38	28	23	15	10	6	7	11	17	13	36	43	35	28	13	40	6	8	7	10	8	36	13	17	23	19	26	35	26	13	18	20
chr1|46608196|46608348|MIR3:MIR:SINE|295|+	16	21	18	22	18	101	22	25	24	29	47	54	23	30	52.93	74	29	29	26	54	39	38	20	40	13	21	68	41	61	30	29	19	34	43	12	8	15	9	16	39	22	35	24	16	26	66	31	40	32
chr1|4783372|4783444|MamSINE1:tRNA-RTE:SINE|377|-	56	46	30	32	21	10	6	12	16	14	50	24	12	18	10	10	51	27	35	23	18	5	19	10	28	19	7	30	60	19	17	12	45	14	29	21	16	13	46	39	51	40	61	45	51	32	26	47	39
chr1|4787110|4787329|L2b:L2:LINE|333|-	146	102	77	95	56	25	18	38	46	87	143	37	43	59	20	13	154	66	103	80	43	53	40	33	79	50.44	21	118	182	94	100	72	188	63	37	52	29	30	167	82	169	98	138	185	123	42	103	128.98	59
chr1|54225907|54225976|MamRTE1:RTE-BovB:LINE|304|+	86	121	96	130	86	36	39	61	49	87	137	48	31	55	44	25	121	126	124	95	40	57	94	68	82	67	34	131	209	135	136	73	143	60	43	41	30	36	169	75	153	85	140	134.97	136	79	93	143	92
chr1|54850787|54850913|MIR3:MIR:SINE|229|-	210	438	393	289.99	123	254	50	62	119	133	160	196	125	119	92	66	234	236.41	229	182	61	126	127	144	186	97	121	244	409	366	364	203	313	60	120	61	58	40	338	122	329	162	278	275	146	60	206	189	148
chr1|54851851|54852077|MIRb:MIR:SINE|253|-	358	869	758	505	228	482	77	121	222	353	349	391	216	264	154	55	459	583.59	469	317	99	304	338	312	443	187	230	417	902	786	646	387	620	144	198	166	132	149	657	342	596	412.99	681.98	654	319	165.96	443	465	280
chr1|55153117|55153286|Charlie30a:hAT-Charlie:DNA|307|+	15	19	14	16	14	15	5	9	13	10	19	16	10	14	14	23	15	8	16	12	16	12	11	8	11	11	11	14	12	9	10	10	15	9	5	4	4	4	13	19	17	7	13	14	23	7	15	8	13
chr1|61122762|61122930|L1PA10:L1:LINE|96|-	20	20	31	17	25	19	16	11	32	24	30	22	13	13	23	53	17	25	20	17	18	18	21	21	17	27	38	12	16	12	15	13	30	12	5	11	6	5	6	45	19	17	40	36	12	29	20	20	14
chr1|62818654|62818897|L1MB8:L1:LINE|188|-	31	68	62	22	24	14	11	6	17	20	32	27	14	32	23	7	18	21	28	23	17	15	14	6	16	10	20	11	23	29	27	44	67	12	4	8	5	5	15	15	22	18	30	27	46	9	25	29	11
chr1|629498|629570|tRNA-Gln-CAA_:tRNA:tRNA|167|-	775	1019	874	2095	796	583	1269	2116	1353	2545	5391	7106	4539	4528	4656	6500	783	1078	1399	3360	1421	3123	510	4433	725	6393	8881	1076.99	1605	1319	1311	1162	1881	3415	264	502	549	293	648	2955	1418	1380.99	1202	482	1105	1523	727	1192	1333
chr1|632618|632685|tRNA-Ser-TCA(m):tRNA:tRNA|134|-	455	541.95	516	776	283	464	490	688.99	456.99	362	653	1270	515	456	765	1341	586	647	547	825.99	603	514	226	1570	207	564.98	1522	445	612	508	537	317	418	1011	12294	11955	14526.1	14510	23282.3	32317.5	36872.2	42104.2	38707.3	29443	38470	49917.5	26824	29511	41563.2
chr1|65398411|65398576|L2c:L2:LINE|345|-	9	46	40	28	11	28	8	13	17	13	27	23	13	17	23	5	36.62	18	8	11	9	31	11	15	11	23	9	34	82	23	7	28	29	6	12	6	3	2	25	24	22	16	42	25	28	8	17	22	11
chr1|66024291|66024549|L3:CR1:LINE|332|-	43	172	199	27	37	41	9	25	43	52	41	54	10	20	48	24	40	63	27	39	18	15	12	14	25	29	52	54	50	50	33	57	54	14	11	9	25	10	41	60	35	24	77	70	40	21	33	19	31
chr1|66365869|66366238|L3b:CR1:LINE|365|+	10	21	24	12	11	16	15	7	8	14	23	24	6	8	6	29	16	15	16	21	7	14	12	9	3	9	23	22	27	12	14	19	13	7	2	4	5	3	15	18	9	10	14	19	10	10	12	5	16
chr1|66634445|66634510|L2a:L2:LINE|339|+	8	11	18	12	10	14	11	7	9	9	14	12	6	11	9	5	9	15	10	9	6	8	11	7	9	15	4	6	19	7	4	11	7	2	8	5	7	5	14	23	21	14	29	22	20	15	10	6	12
chr1|66638268|66638446|L4_C_Mam:RTE-X:LINE|339|-	39	47	55	51	34	60	20	24	37	37	54	33	22	34	42	31	42	53	44	42	32	39	23	31	22	41	35	31	59	28	44	40	52	19	20	12	11	8	45	43	53	36	76	68	49	34	38	20	35
chr1|66692960|66693128|Kanga1a:TcMar-Tc2:DNA|268|-	29	37	31	22	23	32	18	38	32	35	57	31	25	28	45	34	35	29	25	32	36	31	19	22	11	35	32	14	25	29	16	29	40	29	9	8	13	16	21	26	45	20	58	43	37	19	35	33	18
chr1|6888012|6888203|L2a:L2:LINE|267|+	14	23	23	6	10	37	23	21	14	30	36	26	20	15	14	41	28	18	18	23	23	30	19	24	10	21	21	24	22	19	24	15	20	13	8	4	7	6	15	27	27	12	30	29	34	33	25.86	21	24
chr1|69981810|69982018|MIR:MIR:SINE|269|-	46	33	35	30	24	33	15	36	50	44	75	28	36	43	38	20	58	38	49	44	57	30	23	25	37	54	22	46	67	26	36	32	73	21	15	23	10	15	49	53	39	35	58	62	51	22	25	32	17
chr1|71539018|71539237|MIR:MIR:SINE|307|+	22	18	15	14	15	4	0	11	10	21	32	6	12	18	9	6	16	11	7	25	25	13	7	16	16	13	6	12	10	16	8	8	19	4	3	5	12	3	16	12	29	6	30	25	25	18	5	26	9
chr1|84645944|84646020|MamRTE1:RTE-BovB:LINE|373|+	118	110	95	74	44	13	11	45	40	56	137	30	37	80	35	17	112	76	91	63	28	15	19	18	49	35	12	59	115	48	51	46	115	35	19	19	14	24	68	47	63	58	76.73	76	70	37	63	61	57
chr1|87105852|87106106|MIRc:MIR:SINE|153|+	172	191	131	120	112.91	174	64	76	134	104	191	133.73	72	89	185	310	169	134	183	146	145	101	72	75	104	122	128	117	154	98	100	105	252	116	31	27	41	45	79	66	90	83	113	106.75	104	89	88	59	67
chr1|89593092|89593393|AluSz:Alu:SINE|96|+	343	420	289	316	148	83	70	115	205	213.34	273	117	89	129	82	40	328	251	406	214	74	107	165	150	291	152	60	353	561	332	365	253	518	122	139	88	60	101	443	153	442	273	413	384	339	88	282	340	259
chr1|93582523|93582592|L2:L2:LINE|273|+	6	16	6	8	9	16	15	10	7	11	23	6	4	7	37	67	12	13	11	27	7	25	17	36	11	35	45	10	20	13	18	7	15	31	9	15	10	6	21	41	23	21	32	23	15	25	20	21	18
chr1|94913477|94913831|L3:CR1:LINE|293|+	21	30	37	32	53	81	40	21	32	63	101	35	19	27	51	93	67	55	59	38	22	34	58	20	16	48	61	59	66	36	39	57	71	29	30	13	10	14	22	46	18	31	34	41	29.6	65	71	29	22
chr1|96803266|96803402|L1MC5:L1:LINE|156|+	25	70	47	17	27	20	13	18	21	30	34	21	12	27	23	23	22	30	30	14	21	27	15	17	15	28	26	41	43	26	15	34	43	7	9	10	3	10	16	26	32	12	37	33	29	14	15	11	22
chr1|98004628|98004776|AluJr:Alu:SINE|189|-	33	24	18	8	21	21	7	20	24	13	29	17	18	19	12	5	44	19	12	29	26	19	12	10	17	34	13	23	39	18	12	26	44	21	20	15	5	9	45	30	64	29	27	45	22	24	26	38	15
chr1|98023019|98023175|AluJo:Alu:SINE|205|+	58	39	30	28	19	24	15	30	40	33	55	19	31	54	33	5	64	36	44	46	33	23	19	22	31	56	10	35	43	11	19	24	69	31	16	26	15	16	68	41	67	22	58	65	36	27	41	59	35
chr1|98036577|98036920|Tigger3a:TcMar-Tigger:DNA|188|+	116	71	59	38	49	66	13	38	38	68	94	41	29	55	49	16	97	69	75	92	62	23	29	32	43	49	15	41	45	20	33	38	76	32	16	28	17	18	62	32	72	42	60	57	34	19	42	46	26
chr1|99922950|99923151|Tigger15a:TcMar-Tigger:DNA|286|+	79	82	81	29	53	30	8	37	25	21	52	17	22	35	38	5	71	53	50	21	28	21	29	7	38	33	30	61	72	57	58	31	70	23	23	15	7	22	47	20	43	46	64	65	48	13	51	31	21
chr10|100188473|100188789|MER46C:TcMar-Tigger:DNA|193|-	45	76	55	28	48	44	9	15	31	39	46	30	12	34	23	27	41	33	38	32	25	16	11	4	30	15	20	30	39	25	25	24	58	18	15	15	12	15	33	30	31	28	50	41	44	22	21	36	31
chr10|100361757|100361963|MLT1L:ERVL-MaLR:LTR|240|-	779	3104.99	3078	796	807	756	249	478	531	774.79	1083	1375	397	448	575	574	641	921	241	676	386	922	176	689	481	420	714	662	1130	1088	1038	899	846	332	155	92	282	415	627	633	895	702	1881	1258	988	453	379	480	611.48
chr10|100364299|100364448|MIR:MIR:SINE|140|+	612	2907	2820	834	557	755	358	387	405	658	825	1391	382	396	592.98	1047	410	728	155	565	305	685	142	689	326	411	601	490	895	834	774	649	586	253	102	83	195	309	396.78	481.96	646	673.97	1417	954	722	455	313	380	529.52
chr10|103077773|103077849|L1M2a1:L1:LINE|225|+	28	45	35	42	18	61	15	12	11	18	43	23	18	16	26	8	40	36	26	28	25	25	13	16	26	20	19	50	65	39	28	27	41	25	10	4	5	6	54	17	27	29	30	39	32	15	25	28	18
chr10|103592069|103592189|MIRc:MIR:SINE|237|+	93	80	47	103	55	64	50	54	64	75	153	124	70	87	79	77	86	82	75	118	56	106	111	169	75	121	60	78	137	77	86	37	92	109	75	72	68	81	174	185	197	249	193	187	223.54	201	150	152.99	166
chr10|11025282|11025655|THE1D:ERVL-MaLR:LTR|168|+	118	57	32	50	62	62	27	88.52	80	80	137	85	90	109	63	57	128	73	93	49	78	60	69	69	82	147	53	84	118	50	40	65	110	93	43	70	34	60	174	133	163	132	186	136	165	81	110	124.95	105
chr10|11030204|11030346|MIRb:MIR:SINE|371|-	61	33	23	18	46	31	17	38	56	54	97	34	30	47	39	27	71	49	39	41	56	23	33	48	46	65	29	42	60	25	23	43	53	44	20	23	13	20	75	71	59	36	76	74	52	20	43	47	43
chr10|11037047|11037403|THE1B:ERVL-MaLR:LTR|122|-	113	73	43	61	57	67	41	85	81	75	138	78	98	125	65	61	106	78	97	81	88	79	87	85	69	145	76	93	160	62	65	86	138	116	46	80	50	41	209	141	198	122	187	145	217	82	111	135	93
chr10|11083685|11083899|MIR:MIR:SINE|330|+	85	45	49	70	50	53	38	60	83	85	175	94	84	141	119	117	91	74	61	83	94	95	90	163	69	163	81	75	98	54	78	36	89	72	39	49	51	54	157	137	102	120	107	99	121	107	90	108	83
chr10|11125686|11125945|X2_LINE:CR1:LINE|389|-	60	42	39	19	27	15	16	43	40	43	90	22	20	66	33	9	65	40	59	57	39	21	26	27	37	50	14	45	48	38	22	26	53	39	19	36	17	8	79	52	77	41	53	73	62	26	41	49	41
chr10|11167757|11167969|MIRb:MIR:SINE|287|-	45	38	29	45	37	42	13	25.21	45	47	78	32	22	30	34	83	56	41	55.76	41	32	26	12	50	30	43	16	45	67	36	30	39	59	28	18	31	15	33	58	71	67	50	81	55	63	21	43	59	27
chr10|11168978|11169168|MIR:MIR:SINE|300|+	65	41	42	47	54	41	36	39	57	63	102	48	52	52	43	85	92	60	70	59	80	36	43	31	46	71	40	53	97	41	44	66	81	53	15	25	24	31	81	78	72	47	66	89	68	41	39	74	45
chr10|11175819|11175903|L2b:L2:LINE|244|-	20	12	10	15	17	25	6	19	26	23	45	21	16	16	32	41	29	22	21	21	36	34	23	47	20	45	29	12	44	10	14	13	27	17	12	14	10	11	38	53	38	31	39	50	34	33	27	28	29
chr10|11314581|11314779|MIR3:MIR:SINE|319|+	75	40	19	57	51	76	38	71	106	61	93	70	74	86	76	73	58	84	67	57	75	117	111	126	62	110	80	48	75	57.83	64	45	107	120	44	48	36	43	114	132	113	104	102	135	114	123	70	102	89
chr10|11323292|11323406|Tigger19a:TcMar-Tigger:DNA|283|+	40	18	14	16	19	21	8	23	33	21	40	19	27	32	20	26	28	37	35	19	24	24	29	10	13	29	9	30	23	18	19	28	37	18	10	7	10	15	20	31	38	18	22	37	37	21	14	19	15
chr10|114123850|114124150|AluJr:Alu:SINE|133|-	116.45	146	116	135	59	139	42	75	64	98	141	77	70	65	62.49	60	130	129	142	83	54	68	32	34	72	67	38	100	131	117.8	109	81	164	50	29	17	35	31	132	69	102	63	121	127.59	105.95	80	95	100.98	55
chr10|115747698|115748065|MLT1A0:ERVL-MaLR:LTR|224|-	54	36	40	31	15	22	6	32.82	50	57	87	23	45	49	24	8	54	40	28	40	28	28	14	22	24	27	21	58	46	37	30	25	51	20	14	9	8	13	43	30	27	27	53	56	55	20	37	30	21
chr10|118310197|118310513|AluSz6:Alu:SINE|133|+	138	143	101	117	83	138.73	44	62	43	37	59	54	17	27	71	45	89	90	95	56	43	45	43	53	87	65	57	96	119	95	111	78	132	40	62	35	35	50	173	85	164	113	215	189	122	86	122	121	102
chr10|118692934|118693037|MER117:hAT-Charlie:DNA|293|-	4	23.7	14	10	20	14	3	11	11	9	12	6	6	6	6	8	8	11	10	4	7	10	6	4	7	5	6	11	16	7	6	6	16	2	3	2	7	4	5	10	16	8	13	21	22	7	7	10	9
chr10|121519572|121519796|MIRc:MIR:SINE|318|-	7	41	43	17	11	14	16	17	21	13	19	23	8	5	20	18	19	25	9	10	21	11	9	21	9	14	26	16	37	17	18	19	8	18	8	4	6	6	8	39	12	21	36	28	26	26	15	8	15
chr10|121742963|121743085|MER94:hAT-Blackjack:DNA|223|-	86	101	89	58	57	59	6	21	30	44	68	30	21	38	39	17	89	56	73	49	27	11	18	7	40	16	19	57	76	60	58	45	79	22	24	16	15	14	45	33	40	30	52	69	48	18	39	49	28
chr10|122400798|122401057|L2c:L2:LINE|370|-	9	18	10	13	10	7	8	19	20	10	18	7	20	19	11	10	27	14	12	9	17	13	11	8	4	18	9	24	35	16	12	12	23	5	11	7	6	5	13	24	17	22	23	21	21	13	18	15	13
chr10|122407388|122407526|MIR:MIR:SINE|351|-	12	47	44	47	24	25	14	28	45	30	43	35	27	31	28	20	54	35	28	19	28	17	14	18	26	16	19	42	57	33	32	20	34	11	12	12	8	12	39	32	22	38	48	36	52	27	26	35	28
chr10|122431126|122431419|AluSx:Alu:SINE|113|-	304	381	266	329	226	160	87	186	230	196	306	206	143	236	162	131	345	274	392	193	148	114	123	168	194	147	100	254	443	239.97	246	246	443	113	108	83	85	66	334.99	204	247	171	295	335	288	149	210	279.68	168
chr10|122433253|122433385|MIR3:MIR:SINE|325|-	8	15	19	41	17	13	1	9	20	11	30	15	15	17	9	8	38	10	14	12.84	24	22	14	19	14	15	9	34	39	14	9	10	20	7	10	2	4	5	24	16	9	17	26	24	27	16	28	17	6
chr10|124605271|124605664|L2b:L2:LINE|350|-	19	418	323	120	39	33	51	43	39	86	81	295	44	44	136	141	13	48	6	49	30	104	26	310	41	46	169	47	133	71	54	86	68	40	13	29	43	55	58	111	42	160	264	234	186	79	85	41	46
chr10|12829452|12829749|AluSc8:Alu:SINE|88|+	335	332.98	225	360	147	43	112	143	154	145	291	193.95	159	173.97	102	128	302	254	342	248	130	184	159	161	254.97	128	92.93	309	536	349	354	215	387	195	142	118	97	110	592.99	305	489	428	520	561.96	433.98	259	418	415	323
chr10|12832829|12833111|AluSc:Alu:SINE|67|+	385	370	239	488	178	47	146	176	198	269	436	253	221	201.98	115	165	399	380	384.78	346	214	251	300	299	339	237	105	419	721	448.99	467	230	476	228	164	116	110	131	704	299	515	455	575	580.98	464	316	398	408	354
chr10|13136997|13137298|AluSz:Alu:SINE|126|+	444	532	365	456	253	448	98	144.94	164	271	383	280	130	187	256	213	491	418	483	311	120	215.98	225	265	427	233.93	225.86	429	692	536	533	373	636	201	149	109	87	96	566.84	268.97	528	278.9	513	456	317	167	310.98	339	287
chr10|13339607|13339941|MER2:TcMar-Tigger:DNA|178|-	11	13	20	13	8	14	1	11	4	10	14	12	2	11	13	8	8	7	6	7	9	14	6	15	8	7	5	4	6	12	12	11	8	6	3	0	3	9	6	8	14	7	17	19	22	14	2	9	8
chr10|14102244|14102461|AluSz:Alu:SINE|138|+	28	13	7	19	14	13	14	32	44	22	52	32	48	51	23	35	32	35	21	29	48	63	26	79	27	57	26	35	38	30	23	23	31	38	15	20	17	22	52	60	60	52	65	49	77	58	38	50	40
chr10|14299444|14299567|MIR:MIR:SINE|320|-	35	14	15	13	12	12	14	19	31	30	68	24	30	50	25	23	25	34	29	20	28	28	17	37	17	29	14	35	29	26	27	37	30	25	21	31	21	16	60	43	62	53	52.39	48	68	41	45	53	28
chr10|15787497|15787751|LTR69:ERVL:LTR|218|-	14	10	25	26	11	14	8	15	24	20	23	23	15	13	20	23	10	10	13	24	18	15	12	13	13	14	15	19	20	16	11	20	33	19	6	10	8	11	20	28	18	17	20	22	22	19	18.68	14	14
chr10|18538587|18538819|MIR:MIR:SINE|270|+	17	11	14	22	18	12	3	11	10	16	18	9	8	11	17	15	13	20	17	11	16	7	16	4	8	9	10	7	24	9	11	15	13	12	8	9	3	5	14	14	21	10	17	22	20	19	22	13	14
chr10|19849399|19849767|THE1C:ERVL-MaLR:LTR|149|+	10	52	30	12	21	36	8	13	10	16	40	18	12	13	27	32	8	23	16	20	17	15	3	9	15	34	25	12	19	11	5	28	26	13	7	9	8	8	36	60	25	10	63	16	23	10	9	19	11
chr10|20815775|20816066|AluJb:Alu:SINE|168|-	25	22	17	22	12	50	16	33	41	16	38	24	16	17	13	29	32	32	30	24	51	39	24	21	32	43	28	24	34	19	21	17	32	15	10	9	13	11	20	32	26	27	33	30	38	29	16	35	29
chr10|20961902|20962139|MIR:MIR:SINE|274|+	11	16	9	22	19	40	11	15	28	19	28	18	11	11	21	55	29	22	16	19	20	15	20	20	16	23	23	20	18	15	17	18	30	12	7	4	14	4	19	28	19	21	28	22	19	7	16	17	15
chr10|22568490|22568589|L2b:L2:LINE|263|-	8	38	57	32	23	32	35	18	35	14	14	90	15	13	61	39	13	42	14	11	18	31	21	57	8	21	51	24	50	50	35	52	30	23	12	7	8	13	20	45	9	24	36	53	31	30	29	13	25
chr10|22599150|22599430|L1MB8:L1:LINE|204|-	19	160	163	57	69	35	48	22	72	36	26	106	27	31	97	56	26	73	26	14	26	52	17	33	24	33	85	59	98	72	60	96	65	23	16	20	11	12	39	71.72	29	26	103	78	60	17	27	15	36
chr10|25025935|25026177|AluSx:Alu:SINE|145|-	19	27	17	28	8	20	7	10	18	18	40	25	13	12	23	13	37	24	27	31	9	13	8	23	28	17	14	28	44	30	22	16	30	12	13	10	12	8	33	25	29	21	37	31	33	18	30	29	14
chr10|44992849|44993015|MIR3:MIR:SINE|351|-	2	14	8	15	17	33	20	12	13	22	36	37	21	12	12	42	19	13	9	33	21	42	53	18	8	22	43	20	31	16	27	16	20	34	7	12	13	8	26	46	20	22	41	41	36	26	13	15	12
chr10|5457971|5458251|LTR37-int:ERV1:LTR|215|+	113	163	155	73	55	50	36	66	45	59	84	297	83	134	101	68	88	99	62	58	51	139	38	145	64	38	140	68	102	97	109	79	110	69	21	16	24	28	79	85	78	71	162	122	142	52	52	27	151
chr10|63199839|63200089|MIRb:MIR:SINE|315|-	48	56	51	105	75	93	48	45	60	46	71	36	28	52	65	26	83	90	71	39	42	40	68	20	34	45	22	69	80	55	52	51	104	42	21	16	12	13	29	33	39	32	54	63	71	23	23	31	38
chr10|63604914|63605120|MER20:hAT-Charlie:DNA|198|+	30	32	29	16	11	19	11	16	20	23	25	17	16	17	15	16	37	12	25	16	9	14	10.5	16	26	16	11	38	49	18	22	16	26	5	6	7	10	4	28	19	24	11	39	29	29	14	15	10	17
chr10|66932891|66933081|MIRc:MIR:SINE|363|+	53	67	69	36	21	24	15	37	71	61	98	67	54	62	58	22	52	33	46	40	56	73	22	47	34	52	29	40	42	23	31	28	65	34	15	26	19	11	41	39	42	47.9	46	56	68	34	29	34	27
chr10|67097005|67097184|MER5A:hAT-Charlie:DNA|288|+	16	55	67	16	17	14	6	17	20	22	37	30	14	25	21	9	25	24	31	9	17	12	9	2	11	14	22	24	44	20	10	27	36	7	3	8	6	2	27	28	13	20	32	26	43	9	9	21	7
chr10|69633231|69633457|MER113:hAT-Charlie:DNA|292|+	130	146	48	150	56	204	18	15	20	30	85	25	23	20	28	17	99	91	110	77	23	13	42	30	51	21	16	92	166	72	76	53	124	43	50	23	8	28	185	52	210	65	142	122	64.85	46	88	63	77
chr10|71301679|71301780|MIR3:MIR:SINE|297|+	16	42	30	22	23	14	16	14	21	19	24	57	11	21	22	43	19	19	14	23	20	32	18	27	13	28	26	16	34	33	19	37	33	12	8	10	13	16	33	41	37	29	67	35	36	39	22	19	34
chr10|71750309|71750401|MER94:hAT-Blackjack:DNA|250|+	26	31	34	53	29	108	48	22	42	45	96	67	31	20	188	269	32	79	66	75	44	91	81	69	18	77	309	47	60	54	87	54	69	144	24	33	37	24	34	297	65	52	78	94.26	64	120	83	46	98
chr10|72008852|72009066|MamRep38:hAT:DNA|319|+	13	29	30	38	26	51	39	16	16	27	26	77	17	17	62	75	10	48	34	23	32	50	58	25	8	31	76	35	46	40	33	43	35	56	16	12	21	5	17	48	18	23	32	28	17	48	67	17	27
chr10|72012366|72012475|AluJo:Alu:SINE|119|+	9	22	14	16	16	39	14	15	21	20	26	47	9	15	40	71	15	30	19	16	19	32	48	39	17	21	64	11	56	28	28	26	28	36	5	11	8	7	7	48	12	23	32	23	23	40	59	12	23
chr10|73248950|73249212|AluJr:Alu:SINE|160|-	224.74	253.5	192	200.73	155	209.77	79	101	108	149	249	106	88.8	88	130	94.75	225	222	192	207	104	111	118	126	119	98	113	176	315	187.65	191	160	262	109.79	72	40	60	74	228	133	179	161	224	207.18	195	115	155	171.58	126.97
chr10|75180300|75180590|AluSx4:Alu:SINE|79|+	206	308.64	302	270	148	227	90	99	100	146	222	205	69	101	164	216	239	203	221	192	80	120	102	145	133	121	185	222	358	211	216	183.97	291	123	90.97	57	57	54	223	152	261	175	278	241	203	120	192	158	138
chr10|76987405|76987627|MER58A:hAT-Charlie:DNA|225|-	58	31	24	39	29	41	15	47	48	53	97.51	32	35	52	61	31	64	53	45	33	40	75	39	29	36	34	24	42	71	49	47	31	59	51	31	28	30	37	50	76	69	66	74	83	81	44	47	50	45
chr10|76996075|76996272|MamRep137:TcMar-Tigger:DNA|293|+	47	22	43	35	39	53	34	60	67	65	91	51	61	88	62	76	77	81	55	53	80	94	43	70	40	72	65	66	69	64	46	50	48	65	22	35	29	26	75	73	78	84	73	102	92	65	71	53	72
chr10|77006013|77006347|UCON29:PiggyBac?:DNA|282|+	76	67	57	60	69	93	50	74	68	75	143	76	75	74	83	83	92	103	61	62	81	107	79	115	68	121	53	72	135	92	78	48	119	98	32	32	33	35	73	111	118	103	100	122	107	103	89	80	79
chr10|77010911|77011129|MIRc:MIR:SINE|237|+	68	49	42	49	51	68	33	59	55	60	113	40	43	58	60	64	72	71	46	51	49	70	37	78	51	74	52	47	63	70	52	51	53	78	32	28	24	44	54	64	71	65	55	95	96	50	58	65	55
chr10|79385326|79385524|MIR3:MIR:SINE|285|-	99	514	400	274	201	191	338	211	172	194	285	1089	211	249	396	623	112	267	197	250	138	401	178	860.98	157	275	551	163	385	283	250	235	234	275	89	70	109	153	215	335	202	323	311	289	280	600.99	173	148	243
chr10|80414637|80414796|MIRb:MIR:SINE|307|+	9	12	7	16	11	7	10	13	18	9	19	17	15	27	18	21	19	17	12	9	16	14	13	31	15	15	26	33	24	20	14	13	18	21	7	12	7	11	15	15	14	21	14	31	34	25	17	22	13
chr10|80432358|80432656|AluSx1:Alu:SINE|124|+	561	617	501.99	833	473	528	298	281	344.98	383	635	530	340	369.98	551.99	585	586	725	567	518	291	381	455.86	390	480	335	516	537	819	767	859.98	487	823	417	245	196	206	190	597	569.6	642.83	514	729	910	596.97	425	700	632	628
chr10|81919299|81919431|MIRb:MIR:SINE|302|+	54	34	47	25	28	24	16	53	58	43	94	55	57	72	55	47	60	31	42	56	72	70	48	84	39	81	54	50	58	33	26	27	72	50	12	32	27	17	63	74	54	67	58	64	68	61	61	61	31
chr10|81941805|81941926|Charlie15a:hAT-Charlie:DNA|299|+	50	56	57	44	30	22	18	36	44	51	100	46	33	38	36	52	51	46	53	58	54	54	32	38	33	55	27	35	43	31	32	27	59	22	16	31	22	28	49	64	45	39	61	54	55	45	47	50	44
chr10|82150063|82150235|MamRep38:hAT:DNA|305|-	41	31	15	31	18	28	16	29	42	32	61	30	43	44	31	50	50	45	46	30	62	72	37	78	31	68	38	37	37	25	29	27	42	42	18	32.89	26	21	69	79	73	69	89	79	85	60	64	80	47
chr10|82549010|82549231|MIRb:MIR:SINE|341|+	35	26	24	19	22	15	27	31	52	38	66	40	38	42	78.86	38	46	40	31	28	58	47	30	53	35	74	50	33	58	33	19	19	49	25	7	17	12	22	38	55	41	49	60	62	81	50	36	50	37
chr10|82566891|82567059|MLT1I:ERVL-MaLR:LTR|267|-	44	38	47	21	12	17	11	23	43	50	90	37	36	46	107.86	48	64	40	40	44	51	35	22	26	28	50	52	34	47	35	29	25	34	26	9	11	15	16	31	44	36	33	37	35	24	24	30	37	21
chr10|85761393|85761614|L2b:L2:LINE|335|-	16	15	23	24	11	21	9	19	11	8	24	13	12	17	16	13	28	22	17	12	19	16	13	12	10	15	15	23	32	30	20	11	19	25	5	7	7	9	18	21	19	21	33	35	31	20	16	21	23
chr10|87970504|87970627|UCON107:hAT-Tag1:DNA|238|-	47	29	29	7	30	10	2	17	16	23	34	9	5	19	9	9	31	9	33	13	16	8	12	4	17	13	10	15	15	5	12	17	31	10	4	7	6	7	13	27	14	13	16	29	18	1	13	26	11
chr10|89251113|89251326|MIR:MIR:SINE|310|-	12	49	33	19	36	13	14	15	15	31	27	30	12	28	29	15	10	30	11	24	11	26	32	32	35	26	17	14	27	35	27	18	24	19	14	11	12	16	40	38	39	23	38	44	20	12	27	20	31
chr10|89420667|89420841|MER5B:hAT-Charlie:DNA|229|-	26	32	23	27	21	35	10	7	11	9	17	13	8	9	9	24	33	17	16	16	8	8	5	7	12	17	12	17	28	25	9.7	12	23	1	7	3	0	8	21	9	27	14	34	23	22	10	11	13	23
chr10|92353298|92353476|MIRb:MIR:SINE|318|+	34	50	33	44	20	32	8	14	25	20	36	16	17	8	26	14	45	31	34	24	11	24	20	9	15	14	20	40	60	34	27	33	41	9	11	7	3	6	24	9	31	10	33	41	23	12	14	19	22
chr10|95313103|95313210|UCON132b:hAT-Tip100:DNA|257|+	266	317	264	291.97	175	182	233	169	193	241	354.97	324	177	181	381	463	248	257	300	266	172	221	182	120	187	222.98	310	222	302	238	237	222	352	224	132	83	107	81	239	365	231	253	282	368	286	334	400	255	306
chr10|95335601|95335730|MIRb:MIR:SINE|209|-	23	15	25	23	21	22	30	20	34	31	55	56	34	47	69	87	20	25	32	32	34	38	39	44	19	48	62	23	16	43	27	22	31	43	15	16	15	18	24	70	21	45	25	40	48	65	87	40	37
chr10|95370243|95370542|AluSx1:Alu:SINE|100|-	18	12	6	17	16	8	41	20	40	9	25	19	28	21	17	24	25	30	28	9	26	55	46	49	21	42	49	18	38	36	24	31	44	50	17	19	19	20	48	76	53	56	59.09	67	47	62	87	54	44
chr10|95374551|95374926|Tigger16a:TcMar-Tigger:DNA|280|-	64	44	46	45	40	54	44	61	88	57	118	57	53	71	66	71	73	91	52	68	65	84	86	97	56	64	48	62	94	67	50	58	87	75	36	30	36	37	73	87	84	71	74	97	84	125	127	66	87
chr10|95396503|95396799|AluSp:Alu:SINE|74|-	52	44	33	59	45	109	100	91	84	44	74	77	65	56	76	142	72	108	96	63	82	119	148	143	76	121	118	49	92	74	81	74	113	85	69	42.95	55	62	129	152	117	133	159	194	155	157	182.95	120.46	151.97
chr10|96163600|96163803|MER58A:hAT-Charlie:DNA|233|-	10	32	37	7	17	11	1	10	18	16	28	9	7	13	11	19	17	10	11	10	18	14	4	4	11	11	9	15	13	12	12	19	28	7	2	10	6	7	12	10	8	12	19	28	15	5.37	21	16	6
chr10|97001550|97001726|L3:CR1:LINE|341|+	38	36	18	41	36	52	52	31	42	33	54	102	43	82	61	62	70	59	67	68	55	120	70	163	39	88	52	61	148	55	64	47	89	96	46	51	42	61	170	141	164	68	88	86	75	129	91	104	63
chr10|98417029|98417182|MIR:MIR:SINE|216|-	53	61	44	82	34	89	37	39	32	50	49	52	46	42	44	85	50	29	41	54	34	63	39	55	44	49	45	60	111	59	51	46	75	45	23	23	24	38	69	85	59	71	101	88	102	73	68	77	85.98
chr11|10513677|10513974|AluSx1:Alu:SINE|111|-	241.84	585.91	529	270	220	178	129	149	186	135	219	445	108	134	286	297	258.85	295	250	180	128	183	102	225	177	122	261	207	407	268	258	274.85	350	134	109	37	45	90	209	165	261.81	185	272	329.65	235.86	140	151	98	129
chr11|106009046|106009241|MER20:hAT-Charlie:DNA|163|-	177	225	168	183	146	172	87	79	146	136	265	167	86	90	203	246	168	144	179	155	86	106	68	116	109	115	145	141	216	126	109	107	199	87	44	39	41	43	97	103	92	97	162	150	123	70	126	110	74
chr11|110169786|110170003|MER58A:hAT-Charlie:DNA|222|-	26	41	38	43	29	31	18	18	30	25	36	39	21	21	67	70	54	33	30	32	20	26	7	21	15	30	43	43	35	19	21	29	48	19	9	15	11	3	21	40	22	15	36	50	38	17	15	18.65	13
chr11|111909864|111910071|MER5B:hAT-Charlie:DNA|138|-	12	161	243	16	14	23	7	7	20	48	12	54	6	12	81	92	4	25	17	11	13	10	11	35	1	22	52	23	24	18	13	116	43	13	5	8	8	5	16	60	9	13	18	19	13	5	47	40	23
chr11|113046194|113046383|MIR:MIR:SINE|350|-	28	38	40	25	12	21	15	38	42	26	65	55	40	49	46	40	34	36	26	33	24	52	22	22	11	57	44	29	37	31	15	25	38	33	11	17	20	14	36	49	47	40	45	44	53	27	32	30	15
chr11|113183028|113183219|MIR3:MIR:SINE|358|-	11	6	24	19	11	17	16	14	27	14	24	33	30	38	27	29	18	20	16	16	19	32	23	37	17	32	28	18	33	22	18	17	18	23	16	11	12	13	30	47	45	17	32	52	41	29	25	24	20
chr11|113245172|113245450|AluJb:Alu:SINE|166|+	26	79	48	34	24	34	29	37	60	28	40	102	52	41	85	108	35	45	22	27	56	102	36	77	26	74	120	54	79	52	48	70	66	108	20	26	34	34	57	155	69	79	93	108	62	60	56	51	46
chr11|114161357|114161537|L2b:L2:LINE|260|-	8	8	10	25	21	8	24	27	31	23	39	38	48	34	42	58	36	35	17	13	34	54	20	42	15	23	47	50	36	31	28	28	27	40	11	18	20	18	26	54	23	44	27	47	58	41	44	36	45
chr11|115184950|115185097|MIRc:MIR:SINE|312|+	18	26	32	17	24	16	25	8	28	21	36	31	13	17	45	34	21	28	28	24	32.95	25	18	29	8	34	44	21	23	16	24	14	18	24	5	19	11	11	17	30	22	23	25	21	27	31	17	34	26
chr11|115346146|115346385|Tigger19a:TcMar-Tigger:DNA|301|+	25	21	23	15	25	22.55	19	22	29	23	54	29	23	24	43	46	38	30	23	46	35	22	27	50	20	51	59	15	31	18	23	19	35	30	14	21	14	15	36	35	55	36	42	41	33	15	26	25	26
chr11|115399009|115399212|MIRb:MIR:SINE|322|-	35	45	36	27	30	45	20	27	42	32	79	32	22	40	55	53	32	46	37	50	38	26	31	21	17	44	61	19	38	18	27	22	36	26	13	18	5	8	27	47	32	22	28	27	21	29	17	36	19
chr11|117289798|117289938|L3b:CR1:LINE|284|+	23	27	23	13	9	33	13	18	15	18	30	24	14	16	24	23	22	21	19	15	12	35	15	30	19	19	20	22	50	34	40	17	34	21	7	10	4	6	39	22	28	15	30	34	29	29	21	27	24
chr11|118165463|118165762|AluSx:Alu:SINE|139|-	246.74	276.63	186	262	110	250.51	45	64.79	108.64	122.71	280	139	132	146	92.71	82	223	140	208.4	167.65	95	142	105	191	238.76	175	74.62	267	478.69	220.69	254	181.81	331.46	137	136.73	94	62	107	480.75	192	377.9	282	484.3	502.98	376	144	387.92	310.25	250
chr11|118503871|118503938|L3:CR1:LINE|231|+	92	117	101	122.41	59	100	121	79	79	76	110	177	79	105	130	86	99	107	86	87	61	119	112	161	67	98	112	101	139.99	105	102	60	114	145	26	35	27	34	90	132	112	74	122	96	102	117	104	112	96
chr11|119046395|119046589|OldhAT1:hAT-Ac:DNA|377|-	99	128	85	154	58	141	27	45	53	68	115.43	73	51.94	60	34	45	100	77	113	113	47	91	75	109	104	64	34.77	108	218	131	130	79	136	63	46	46	41	35	189	61.98	176	123	137	151	108	68	108.99	132	146.94
chr11|11963694|11963925|MIRc:MIR:SINE|266|+	1862	2372.99	1702	2438.99	1622	3462	645	751	1152	1231	1833	1204	670	747	1764	2719	2167	2486	2263	1724	1013	820	1153	1213.99	1924	1054	1321	1734	3217	2389	2833.98	1436	2803	968	875	573	446	502	1943	1290	1892.99	1134.99	1873	2193.99	1114.95	1226	1675	1659	1276
chr11|121309122|121309460|MLT1J2:ERVL-MaLR:LTR|254|-	218	334	232	266	125	220	39	104	117	151	257	207	97	122	155	211	278	221	240	203	86	105	72	105	130	97	78	191	304	182	187	156.9	270	78	63	43	48	54	179	128	164	130	210	184	155	77	130	117	104
chr11|12241826|12241970|MER5B:hAT-Charlie:DNA|216|+	29	24	7	36	11	8	12	23	36	37	59	30	34	43	25	13	29	25	38	35	42	37	17	51	34	27	10	50	50	22	25	23	38	16	23	28	23	21	101	60	59	59	76	92	112	60	53	44	45
chr11|123625572|123625740|MIR3:MIR:SINE|235|+	200	228	205.99	242	88	244	66	92	105	147	248	103	127	131	86	122	231	163	185	188	115	132	97	161	181	142	85	225	352	244	218	128	268	121	82	63	59	72	274	139	272	223	268	262.96	253	129	223	231	149
chr11|123632507|123632815|AluSz:Alu:SINE|123|+	912.33	800	371.69	369.05	428.25	254	123	188.27	236.28	305.66	456	252.68	78	188.67	180.65	112.93	945.59	458	805.21	570.67	227	319.06	396.26	334	562.62	482	94	519.89	1213.63	285	359.62	453.95	1012.35	301.64	241	189.59	101.54	181.67	991	366.36	1215.02	394.62	827.64	755	349.68	229	406	459	346.65
chr11|124632542|124632888|MLT1A0:ERVL-MaLR:LTR|151|-	393	421	403.9	453	222	223	93	223	224	255	516	226	228	257	138	94	356	338	383	258	159	167	162	173	234	166	114	374	568	345	331	280	434	125	98	62.92	74	92	422.95	179	328.89	236	432	364	362	158	288	224	186
chr11|126440637|126440955|L2c:L2:LINE|353|-	15	18	13	3	6	5	14	15	13	10	21	11	8	5	15	8	14	21	19	6	18	19	7	12	3	14	17	15	15	19	13	7	19	16	18	13	7	13	22	50	26	23	42	33	26	21	14	21	24
chr11|126673962|126674107|MIR3:MIR:SINE|314|+	12	12	12	6	5	2	7	8	11	16	29	30	18	26	14	3	15	10	4	17	13	21	14	20	7	19	15	12	19	6	11	11	10	10	5	8	7	8	29	24	18	22	12	19	30	23	20	16	21
chr11|126902550|126902692|L2c:L2:LINE|323|-	27	45	26	8	16	7	7	17	29	23	49	35	19	21	28	9	21	22	17	27	25	23	14	27	21	40	17	23	19	10	8	15	14	25	13	11	10	12	37	45	25	20	28	22	38	25	20	29	28
chr11|133150062|133150220|MIRb:MIR:SINE|304|-	21	22	15	24	19	6	32	30	61	22	61	63	46	58	46	31	41	24	24	18	42	66	39	90	44	73	46	41	56	32	39	23	34	71	20	21	27	29	67	76	72	65	80	56	93	108	62	78	57
chr11|134409107|134409239|MIRb:MIR:SINE|312|-	11	18	20	10	14	9	24	28	18	14	25	44	30	37	35	23	17.67	35	12	17	21	48	19	71	19	39	53	19	28	17	24	17	19	44	17	19	13	14	48	84	58	51	45	52	65	67	44	55	39
chr11|1456423|1456514|OldhAT1:hAT-Ac:DNA|319|-	58	67	42	91	38	29	60	56	38	33	70	77	54	52	34	59	83	72	75	53	46	118	118	158	47	95	44	71	127	86	83	23	73	88	30	48	72	48	138	116	171	166	158	174	136	206	94	133	119
chr11|19845858|19846169|L2c:L2:LINE|263|-	21	11	15	19	13	14	13	20	18	24	37	27	19	18	19	24	28	28	16	11	14	37	18	46	16	39	18	17	33	22	14	17	20	19	8	15	9	11	17	33	16	28	30	32	37	34	17	23	23
chr11|2397335|2397412|MamRTE1:RTE-BovB:LINE|289|+	27	54	52	67	48	109	34	43	29	37	61	46	12	16	47	135	39	49	63	46	37	48	51	34	30	38	43	41	78	55	62	43	93	32	63	34	38	37	115	195	146.94	123	198	201	104	171	100	88	149
chr11|2990644|2990843|MIR:MIR:SINE|259|+	26	30	36	30	16	41	3	22	27	22	37	23	14	19	39	34	22	23	27	15	18	21	8	12	15	20	27	24	20	18	20	34	26	11	10	8	10	5	28	41	26.88	18	18	30	23	6	27	20	12
chr11|30008564|30008741|MIRc:MIR:SINE|314|-	64	52	38	36	46	97	11	18	17	23	53	28	12	33	20	22	59	55	75	43	19	28	23	27	33	29	7	31	62	28	33	36	92	24	23	21	17	21	46	22	41	29	37	60	52	30	36	60	21
chr11|32978878|32979179|Tigger3a:TcMar-Tigger:DNA|113|-	61	85	69	59	31	71	24	39	45	59	121	78	38	48	119	133	49	51	59	87	40	41	35	21	31	53	77	45	60	51	42	47	98	45	11	13	13	21	35	57	39	37	60	69	54	45	49	40	42
chr11|33078843|33079057|MIRc:MIR:SINE|301|+	248	323	223	257	140	235	64	88	126	176	253	185	105	154	140	87	265	198	219	232	108	83	93	90	175	92.6	121	214	326.96	215	228	176.69	280	96	71	61	44	59	256	166.89	257	158	291	236	184	98	158	188	119
chr11|33141730|33141987|HAL1ME:L1:LINE|82|-	122.97	134	101.87	149	149	231.98	39	75	89	73	155.95	81	37	50.87	47	40	110	95	126	84	62	68	45	38	53	67	47	90	152.89	70.87	80	80	149.97	68	53.89	30.2	33	27	144	119	116.97	76	156	141.93	115	59	109.85	134	134
chr11|33672154|33672567|MLT1M:ERVL-MaLR:LTR|278|-	820	655	408	653	338	265	101	196	335	498	805	229	289	345	135	103	908	496	733	590	221	335	393	258	495	303	44	833	1209	521	646	399	910	303	264	227	135	229	1064	430	828	613	834	932	751	290	515	662	465
chr11|33673504|33673627|MIRc:MIR:SINE|193|+	406	321	226	323	147	93	25	77	75	228	309	63	53	71	39	12	426.98	182	334	250	66	37	55	43	171	25	9	282	404	205	190	176	397	62	86.98	49	31	54	300	77	247	127	204	256.44	167	30	150	232	143
chr11|33705475|33705797|MLT2B3:ERVL:LTR|189|+	165.72	197	176	420.77	161	540.82	196	163.48	198	203.72	341.5	355	195.67	215.69	397.79	725.85	166.56	296.61	301.83	269	200	274	280.8	150	157	150	523.83	147.52	259.85	394.82	437.82	275.85	475.32	209	95.76	68	84.75	61	195.91	376.9	144	151	181.68	251.63	214.72	515	229.76	197.76	180
chr11|34098934|34099061|L2a:L2:LINE|98|+	98	92	68	76	54	64	5	22	26	34	65	15	15	25.69	31	10	71	32	81	51	18	6	15	16	30	16	21	50	64	38	39	55	80	14	31	21	20	17	73.78	31	52	27.93	87	73	37	19	50	37	42
chr11|34976434|34976720|L2:L2:LINE|276|-	35	34	39	33	30	47	34	35	52	32	49	38	37	38	52	14	39	44	40	32	26	51	38	46	41	38	30	41	43	46	41	26	45	42	13.71	24	9	13	26	35	52.83	36	54	45	63	49	34	33	39
chr11|35256049|35256221|MIR3:MIR:SINE|294|-	2146	2706	2888	1606	2671	1386	1172	2245	2395.99	2561	6332	1011.99	366	286	3026	4626	3764	3013	2679.99	4159	3332	3326	1340	1557	2949	2686	2173	1545	3306	2111	2726	1777	3406	2120	748	476	809	973	519	1838	1643	3032	4310	4321.97	2770	1522	1786	1017	1371
chr11|35258659|35258965|AluSc8:Alu:SINE|98|+	1755.29	2355.3	1905.26	1548.31	1510	1019	1192	1595.31	1374	1490	3374.9	1240	509	268	1586	4333.98	2579	2254.01	1864.01	2202	1969.99	2644.3	1200.21	2037.53	1727.28	2055	1907	1279	2537	1536.31	1957.97	1142.31	2200.33	1952.99	1032.86	702.45	990	1448.42	819.49	2513.44	2498.45	5195.87	6235.32	5776.67	4555.99	3109.44	2367.54	1558.42	2555
chr11|35259497|35259572|MIRb:MIR:SINE|219|-	1063.71	1453.7	1438.74	904.69	1124	562	623	906.69	995	1106	2689	931	355	229	1522	2631	1309	1186	964	1632	1334	1653.71	885.74	1387.45	1132.72	1475	1368	626	1499	840.36	1056.03	644.69	1156.67	1287	357.12	236.55	377	519.57	234.51	817.55	727.55	1607.12	1779.68	1767.6	1469	1097.56	913.59	566.58	910
chr11|35809241|35809350|MIRc:MIR:SINE|340|-	274	360	300	345	172	300	89	112	144	212	361	236	112	169	171	185	269	237	244	248	114	152	99	151	200	142	95	263	405	267	263	157	316	123	88	66	43	67	288	180	243	199	343.99	280	235	140	183	237	155
chr11|45213636|45213824|MIRc:MIR:SINE|311|-	32	36	17	15	12	15	12	11	16	27	33	19	14	7	18	23	38	19	26	28	10	10	23	14	20	13	12	26	39	16	26	8	19	19	9	16	3	9	73	37	57	40	48	48	34	25	34	35	41
chr11|45243462|45243579|MER5A:hAT-Charlie:DNA|316|+	314	289	196	256	110	330	36	54	61	126	182	44	34	60	20	20	330	224	276	141	47	60	109	79	218	69	13	277	439	198	248	108.99	278	59	101	66	29	50	313	72	273	169.01	295	263	203	44	140	192	153
chr11|60890926|60891022|L2:L2:LINE|326|+	297	353	197	358	145	308	42	49	50	71	98	78	45	40	41	57	99	132	156	96	45	78	106	117	101	85	49	192	289	210	220	99	225	68	133	79	48	55	383	154	330	266.99	382	417	234	126	315	273	253
chr11|61515985|61516168|MIR:MIR:SINE|220|-	112	118	61	108	52	57	30	47	64	52	90	75	61	82	33	33	132	108	111	74	72	108	85	109	85	79	39	134	220	115	124	92	166	76	87	69	44	76	323	139	290	143	229	249	197	138	191	191	154
chr11|61800187|61800359|AluJb:Alu:SINE|174|-	97	218	159	137	113	271	97	72	64	114	150	215	76	54	125	158	86	174	99	95	64	146	75	158	97	117	125	70	186	176	151	106	186	91	42	26	52	66	109	215	130	142	207	213.96	121	188	93	64	132
chr11|64284960|64285124|MIRb:MIR:SINE|302|+	18	22	27	26	9	29	12	8	8	27	31	13	17	9	13	33	15	10	26	29	9	12	13	19	10	11	13	9	38	22	17	17	29	13	3	16	13	12	30	26	35	39	30	31	43	35	13	24	33
chr11|64321600|64321732|MIR:MIR:SINE|288|+	500	788	559	871	327	1423	191	217	200	296	486	348.98	154	216	299	393.96	532	519	496	494	161	259	215	183	394	173	207	557	1017	730	713	336	623	181	316	121	152	145	1136	347	965	438	949	767	427	317	603	555	659
chr11|64773369|64773442|MamRTE1:RTE-BovB:LINE|384|-	28	60	61	29	30	45	35	37	34	31	43	36	14	27	44	40	42	63	29	20	24	29	15	37	23	38	41	32	43	41	31	26	37	33	9	18.78	15	12	44	63	29	35	65	63	60	39	42	36	33
chr11|65442603|65442894|AluSx4:Alu:SINE|93|+	71	169	148	396	226	1487	816.97	268	249	218	271	303	157	121	462	1153	458	338	373	247	315	335	266	239	34	259.93	1069	536	528	368	266	579	418	368.96	274	158	265	95	140	1145.71	143	357	313	329	356	861.99	254	457.94	235.94
chr11|65499661|65499925|L1M4c:L1:LINE|313|+	33485	31468.7	39060.9	29011	23861	21896.5	36495.5	42579	54363	36457	66926	121359	61534.4	84861.9	110237	47756	29258	31808	26008	36773.1	51196.1	88929	65166.5	111834	29807.2	69789.2	100147	41534	46767	39567	34466	40661	48961	90565.5	14871	19098	23897	19347	31481.1	66466	31982	47483.7	45093	45777.1	63130.3	76746.6	51398.1	45922	38232.1
chr11|66345711|66345954|MIRc:MIR:SINE|220|-	1140	1099	737	1062.98	713	1639	107	237	306	420	648	187	174	166	180	265.97	1118	778	1240	554	250	191.92	243	187	577	211	165	869	1296	815	828	649.98	1475	147	329	148	117	131	885	310	925.99	330	869	880.76	389	173	559	621	473
chr11|67049064|67049318|L2b:L2:LINE|321|-	108	143	102	144	39	94	44	72	59	88	125	79	72	79	37	75	137	85	75	86	63	134	141	239	134	120	30	163	235	135	129	74	136	80	83	62	52	117	259	104	183.92	223.99	210	207	236	103	124	155	168
chr11|67418109|67418229|MIR3:MIR:SINE|292|-	4	53	56	20	9	4	28	19	15	4	7	45	12	9	24	7	10	23	6	6	15	44	15	28	4	15	27	25	32	33	30	41	16	19	10	9	18	12	48	48	28	31	63	76	43	47	12	11	27
chr11|67425186|67425325|MIRc:MIR:SINE|364|-	51	1045	699	248	112	94	99	46	70	120	79	254	54	47	85	34	39	192.94	41	45.91	31	197	15	182	51	71	97	137	366	319	158	268	204	70	16	13	60	47	205	142.94	132	140	470	373	269	49	68	30	96
chr11|68083044|68083185|L2c:L2:LINE|308|+	58	111	95	32	22	26	20	54	58	36	57	49	26	38	34	49	40	39	23	47	42	54	21	42	39	49	33	38	57	28	24	27	29	22	21	22	28	29	80	82	50	67	85	88	106	62	50	48	61
chr11|68555425|68555549|MER33:hAT-Charlie:DNA|214|-	20	31	31	30	30	47	10	20	19	22	45	32	16	26	42	41	24	26	26	21	25	14	21	4	6	18	22	15	36	26	26	15	18	16	14	18	10	16	28	42	31	19	43	39	40	24	19	29	17
chr11|72793261|72793497|MIRb:MIR:SINE|301|-	60	61	47	103	50	51	25	29.87	19	32	62	31	16	35	18	28	59	47	65	43	27	14	21	14	31	21	24	48	84	52	55	48	82	22	23	19	13	8	71	32	57	46	49	70	47	24	51	65	33
chr11|73403003|73403109|MIRc:MIR:SINE|210|+	177	244	206	220	148	199	74	125	123	128	221	139	81	101	150	156.01	199	153	205	161	102	129	159	166	180	144	173	197	329	220	224	179	269	153	75	64	58	83	228	201	238	166	265	290	239	156	183	178	153
chr11|73405462|73405609|MIR3:MIR:SINE|210|+	286	382	309	402	247	326	177	175	231	230	421	304	211	218	318.99	408	338	306	315	273	190	309	286	315	299	302	368	336	637	398	414	245	446	309	120	112	101	126	366	323	340	280	454	423	385	247	312	253	251
chr11|73661922|73662084|L2c:L2:LINE|306|-	698	2865	2960	1289	914	1284	1097	1048	586	996	1696	4175	770	990	2603.99	3435	642	1321	633.9	1305	564	1659	503.99	2334	831	1253	2453	735	1629.99	1193	1221	1141	1041	1248	227	256	403	410	555	1033.97	664	1253	1208	1043	939	1274	606	558	895
chr11|7471360|7471672|AluSq:Alu:SINE|93|-	14	27	16	11	3	22	13	4	6	10	34	15	6	5	10	37	25	8	9	10	3	20	4	32	11	21	27	15	30	10	13	6	15	20	7	9	12	13	20	27	23	19	29	16	15	18	8	17	22
chr11|75010271|75010385|L2b:L2:LINE|289|+	28	50	24	27	21	51	14	24	20	25	43	25	14	22	23	8	34	28	27	23	11	19	10	14	26	22	16	31	52	24	24	17	36	10	15	12	9	12	26	29	27	18	31	44	26	19	36	24	26
chr11|75261362|75261565|Charlie15a:hAT-Charlie:DNA|314|-	240	332	235	356	200	305	219	216.94	262	271.75	509	507	259	419	429	533	334	358	244	456	277	394	295	403	268	387	400	256	585	310	334	160	317	418	129	136	131	155	393	376.56	463	429	416	458	390.95	386.99	296	374	257
chr11|75264714|75264848|MIR3:MIR:SINE|243|-	202	282	165	278	157	250	129	152	150	163	305	283.71	142	162	225	325	258	216	208	243	142	272	247	299	276	292	298	235	470	251	284	142	302	270	122	101	102	125	329.95	276	404	296.01	334	323	276	275	242	284	233
chr11|75603720|75603796|L2b:L2:LINE|269|+	19	22	23	27	16	24	8	18	22	17	29	25	29	25	37	12	14	30	17	16	14	20	15	17	17	21	23	18	27	28	21	19	20	16	7	22	13	12	61	49	34	24	48	25	38	18	35	21	20
chr11|77125408|77125579|MIR1_Amn:MIR:SINE|294|+	41	31	27	41	33	37	13	12	19	30	39	36	18	24	28	24	61	35	53	51	23	37	54	38	34	30	21	44	67	18	39	26	68	36	15	15	17	11	73	41	46	53	80	74	54	42	59	52	44
chr11|78217009|78217316|L2c:L2:LINE|362|+	117	467	346	191	157	204	224	137	123	183	238	779	123	213	320	275	125	208	140	182	79	282	176	527	193	239	388	157	328	230	291	266	247	195	53	58	66	87	165	206	182	214	301	228	186	220	177	130	133
chr11|8105552|8105631|MIRc:MIR:SINE|291|+	98	121	79	82	73	133	27	53	37	57	95	47	41	48	49	66	99	93	77	96	42	29	43	20	72	54	44	86	115	80	62	51	115	42	22	18	13	20	103	50	93	73	72	88	78	37	75	65	70
chr11|8108694|8108800|L2c:L2:LINE|289|+	28	36	29	33	13	31	6	15	12	17	35	17	6	15	26	21	30	11	23	21	13	15	16	15	20	13	8	18	43	12	13	9	28	16	6	12	3	6	25	21	32	22	26	31	18	16	15	22	16
chr11|8982894|8983038|MIR3:MIR:SINE|276|+	139	135	112	187	58	157	16	22	43	50	100	33	43	57	16	11	105	73	78	79	23	45	25	38	75	33	8	124	200	93	88	65	121	21	40	19	15	39	146	49	114	79	147	132	111	30	83	73	72
chr11|94875480|94875725|MARNA:TcMar-Mariner:DNA|322|-	61	68	62	69	41	66	18	19	26	36	59	33	12	21	40	31	59	44	60	36	21	24	14	23	33	18	19	52	66	44	44	42	81	12	13	17	11	12	47	34	59	36	57	41	41	24	38	26	56
chr11|95132321|95132569|L2c:L2:LINE|385|-	213.84	615	405	456.48	187	397	63	82	142	131	181	220	98	102	249	158	145	241	164	144	101	109	92	105	139	101	210	233	349	297	275	192	289	89	63	41	48	62	220	176	183	142	283	253.44	164	111	187	133	165
chr12|101394834|101395068|MIRc:MIR:SINE|289|+	309	305	276	305	228	283	68	94	98	123	198	77	53	87	103	98	255.66	188	221	136	76	48	56	22	116	60	59	213	248	195	195	169	312	50	73	54	30	59	139	78	173	81	181	215.98	128	37	152.98	147	101
chr12|10221503|10221608|L2c:L2:LINE|362|+	17	19.83	15	17	16	37	10	14	10	22	27	16	14	19	23	24	24	19	13	17	9	9	8	7	8	15	11	18	21	10	13	10	28	7	6	6	7	8	18	20	14	9	22	18	22	9	9	17	10
chr12|108786475|108786570|MER58C:hAT-Charlie:DNA|200|-	28	35	25	41	6	25	6	19	20	37	57	26	19	22	15	25	37	33	26	42	16	21	19	24	28	17	27	33	45	29	29	21	35	23	12	13	15	6	48	36	41	21	33	46	26	18	45	55	20
chr12|109086884|109086966|MIR3:MIR:SINE|223|+	23	35	22	34	23	44	2	9	19	10	25	27	16	11	23	21	20	24	34	18	18	11	21	13	14	19	15	20	37	25.97	17	17	29	11	9	6	2	1	26	24	31	22	38	34	25	14	13	19	5
chr12|109554393|109554544|MER96B:hAT-Tip100:DNA|258|+	9	10	14	11	7	11	8	4	7	9	8	20	12	17	11	9	25	26	13	14	9	12	5	7	10	6	9	10	19	17	21	11	9	5	4	3	5	5	15	17	10	8	14	17	18	9	21	13	11
chr12|109769967|109770137|MER91B:hAT-Tip100:DNA|175|+	13	106	64	50	32	61	22	24	18	47	52	72	30	43	40	44	32	33	20	38	13	53	13	45	15	15	52	42	62	39	37	63	45	34	13	19	31	17	66	77	48	56	100	66	72	34	23	30	40
chr12|109931393|109931682|MER102a:hAT-Charlie:DNA|268|+	78	93	68	93	42	133	37	65	84	87	132	83	70	89	74	107	64	84	85	98	51	83	49	74	62	57	79	94	128	108	105	68	116	62	29	51	35	47	130	123	113	110	154	159	154	95	98	99	90
chr12|110348584|110348710|FLAM_C:Alu:SINE|167|+	72	129	93	91	45	102	35	59	104	99	207	129	86	67	118	239	66	64	84	154	90	135	63	149	48	94	127	79	117	73	51	99	132	98	38	63	64	41	102	137	80	127	131	129	123	108	87	98	91
chr12|112506599|112506946|MLT1H:ERVL-MaLR:LTR|244|-	507	959	779	609	403	726	389	309	322	383	647	1414	335	383	804	998	585	672	498	505	286	364	378.98	704	539	441	616	462.98	827	612.94	649	425	685	352.98	199.68	161.75	168.79	243.33	675.51	510.74	615.85	634.55	729.67	728.46	609.81	572.74	447.42	429.83	507
chr12|113299141|113299256|Charlie5:hAT-Charlie:DNA|289|+	6	10	14	15	6	20	17	18	11	11	24	17	10	14	19	25	18	18	8	17	11	27	15	18	4	11	38	15	23	12	13	11	23	25	10	8	8	6	15	29	27	25	23	16	27	27	21	20	23
chr12|113391227|113391347|MIRb:MIR:SINE|183|+	105	155	129	141.91	92	243	24	38	53	42	95	49	40	28	36	59	84	73	95	71	27	57	46	41.44	75	53	34	103	170	97	114	57	134	57	52	30	20	32	120.93	65	136	76	104	131	93	56	75	79	67
chr12|116071408|116071582|AluSp:Alu:SINE|115|-	3	13	11	11	4	12	5	11	13	6	15	14	7	12	6	13	8	14	10	6	11	9	11	13	5	3	9	13	10	9	6	16	8	7	3	7	3	8	13	16	18	3	16	16	16	15	16	10	8
chr12|116127705|116128030|L2:L2:LINE|288|+	29	30	30	23	17	15	12	13	26	31	61	14	16	22	23	34	27	28	19	20	26	18	21	14	21	19	17	14	34	20	13	27	38	8	9	16	8	5	20	21	22	14	38	38	13	14	23	16	30
chr12|116852696|116852802|MIRb:MIR:SINE|194|+	55	82	52	84	51	77	16	32	47	54	70	34	42	29	27	32	54	66	66	71	25	51	33	46	56	31	22	82	115	72	63	60	93	38	28	20	20	15	97	41	103	68	87	105	67	37	57	56	62
chr12|119179222|119179304|MIR3:MIR:SINE|244|+	72	187	179	185	165	307	146	98	127	156	193	259	75	55	354	510	142	239	184	237	134	141	149	201	62	106	205	86	205	171	156	110	145	105	83	64	57	47	127	185	130	143	158	170	114	210	248	151	184
chr12|120642840|120642930|L2b:L2:LINE|367|-	52	21	17	59	45	6	24	66	48	53	72	45	63	80	53	20	58	48	63	33	45	83	39	87	41	66	23	67	80	67	63	40	67	48	34	43	30	40	101	161	74	103	112	156.98	197	91	100	105	112
chr12|12118132|12118305|Charlie22a:hAT-Charlie:DNA|296|-	73	109	97	39	52	31	25	33	50	54	78	43	24	43	53	34	70	57	47	47	32	34	17	27	32	40	66	52	68	46	45	50	82	38	17	20	21	15	46	48	44	31	81	54	50	22.45	23	36	34
chr12|123620336|123620468|FLAM_C:Alu:SINE|121|+	21	39	28	28	15	35	12	22	14	20	15	29	20	25	17	8	16	30	18	20	6	27	13	12	18	18	14	38	48	31	40	17	39	32	8	13	8	9	41	20	33	18	46	33	33	11	13	20	26
chr12|123955667|123955782|AluJr:Alu:SINE|209|-	11	7	15	31	12	21	25	24	32	6	25	20	28	48	14	5	19	46	31	10	27	26	12	25	20	34	15	21	25	34	15	27	28	39	17	16	20	18	20	50	41	30	52	48	44	31	32	39	15
chr12|123964435|123964597|L2a:L2:LINE|283|-	28	38	28	43	34	31	14	30	41	21	33	22	31	30	25	17	38	39	31	13	26	26	19	17	9	30	15	33	28	43	19	36	39	22	19	15	19	11	28	38	25	31	46	42	37	30	39	39	16
chr12|124013958|124014362|L2a:L2:LINE|219|-	287	501	501.16	305	202	220	113	158	167	213	375.58	415.56	143.55	176	345.6	217	213	246	192	282	114	170	150	232.66	186.63	159.56	323	269	411.44	288.57	331	283.88	324.12	181	106	104	92	90.54	237	274	263.66	258	410.69	331	291	204	290.37	261	213
chr12|124780216|124780341|MER91A:hAT-Tip100:DNA|320|+	7	15	10	6	4	7	14	18	8	4	6	9	10	12	17	26	6	13	9	6	16	14	6	15	3	21	22	3	8	9	9	13	17	13	6	17	9	8	25	42	29	9	37	24	10	18	15	17	16
chr12|125656270|125656450|Plat_L3:CR1:LINE|354|-	247	202	143	169	97	138	49	62	94	102	148	96	64	66	61	87	262	121	186	114	59	54	100	81	105	66	53	175	289	159	157	127	238	82	61	57	37	43	246	100	209	142.95	273	218	165	113	149	154	121
chr12|12788406|12788571|MIRb:MIR:SINE|235|+	19	23	10	100	31	187	244	75	133	44	105	131	94	95	117	331	358	138	70	105	124	218	146	223	25	264	307	434	451	96	109	80	99	100	60	19	57	63	62	158	64	202.93	37	93	121	335	42	53	72
chr12|12788575|12788762|MER5A:hAT-Charlie:DNA|227|+	23	25	17	127	38	214	281	84	136	59	147	181	105	115	118	365	434	165	120	135	151	300	177	283	26	309	325	543	554	135	147	105	160	139	80	31	63	75	74	196	59	259.95	47	136	149.87	413	45	45	82
chr12|13550001|13550129|MIRc:MIR:SINE|324|+	348	320	197	207	114	108	31	43	91	160	282	84	58	75	33	10	376	177	271	223	65	57	82	65	192	94	13	279	430	160	225	149	319	89	92	63	23	57	302	72	344	149.97	288	272	176	36	140	190	117
chr12|190112|190274|MIR3:MIR:SINE|327|+	7	21	19	17	9	11	30	30	12	5	5	23	12	20	23	48	12	14	8	10	14	46	9	22	9	35	35	10	13	13	10	7	17	39	12	7	23	14	43	46	22	52	31	42	28	68	16	51	45
chr12|23528525|23528698|MER5A:hAT-Charlie:DNA|289|-	26	26	26	29	10	9	1	11	21	21	28	6	9	11	26	27	33	9	21	32	9	15	2	7	10	10	5	18	42	22	18	17	44	14	7	8	7	8	23	31	28	12	19	29	14	14	38	18	8
chr12|23531074|23531168|MIR1_Amn:MIR:SINE|330|-	30	16	27	10	9	9	4	13	17	7	30	14	6	16	13	15	18	20	12	15	17	15	4	3	13	11	10	20	20	7	7	14	29	8	4	7	3	6	14	16	15	10	21	17	17	12	11	25	11
chr12|27799571|27799676|L2b:L2:LINE|245|-	124	171	120	134	80	116	19	48	55	74	79	55	20	41	40	36	151	101	117	65	31	27	28	24	81	43	42	112	134	78	83	94	172	24	26	19	17.96	26	111	41	95	46	113	97	85	27	57	59	37
chr12|27801558|27801735|MER117:hAT-Charlie:DNA|318|-	203	286	158	217	108	234	40	56	49	85	124.88	75	44	41	83	65	184	138	161	132	41	60	53	51	123	38	52	176	230	128	151	134	230	38	48	26	32	32	187	73	174	96	171	201	98	49	100	97	94
chr12|282193|282293|FLAM_A:Alu:SINE|230|-	17	17	22	24	26	26	8	8	13	18	33	13	16	11	18	18	18	24	21	18	14	10	15	12	14	14	21	15	25	25	20	13	21	9	7	4	7	6	22	30	30	15	30	28	19	15	15	12	21
chr12|282363|282485|Tigger12c:TcMar-Tigger:DNA|197|+	39	34	34	47	29	31	10	12	20	23	51	28	18	9	35	25	24	38	32	27	20	21	22	9	20	13	28	25	44	35	27	24	34	14	11	10	16	5	42	30	38	37	46	42	30	24	30	36	20
chr12|31447606|31447734|X9_LINE:L1:LINE|302|+	129	158	112	172	66	188	61	74.96	69	92	163	111	75	68.77	114	125	146	107	132	128.98	65	63.95	42	44.93	90	77	70	121	167.98	113	141	93	147	75	47	36	27	53	135	85.97	128	115.97	141.98	147	118.88	61	113	124	120
chr12|32707667|32707981|AluJb:Alu:SINE|172|+	14	18	15	19	15	10	8	16	19	7	25	12	10	17	11	13	44	23	22	13	28	27	23	12	9	25	11	21	30	23	21	17	31	13	13	12	8	4	19	15	27	17	42	52	28	25	21	11	9
chr12|32744431|32744730|AluSp:Alu:SINE|74|+	327	377.98	340	425	199	379	99	128	132.95	139	239	128	86	96	108	50	377	318	318	215	96	149	117	123	240	94	83	335	583.98	415	393	250.99	497	108	139.97	71	64	85.95	391	179.87	389	236	442	456.76	280	149	234	284	237
chr12|4304530|4304620|OldhAT1:hAT-Ac:DNA|291|-	272	253	191	254	131	117	67	102	122	149	243	131	100	108	44	134	269	142	250	199	81	85	77	52	147	96	54	197	324	167	182	187	276	81	71	49	39	55	242	78	226	118	204	240	137	82	159	145	132
chr12|46185122|46185283|MER5A:hAT-Charlie:DNA|175|-	272	317	297	328	129	535	56	70	85	135	211	136	122	124	92	124	256	201	190	137	71	135	139	146	175	136	83	309.54	384	336	305	144	275	75	92	48	27	81	315.98	101	277	174	291	334	226	129	180	210	226
chr12|46185953|46186190|Tigger16b:TcMar-Tigger:DNA|284|+	435	424	412	419	166	606	54	79	104	161	214	122	116	154	109	110	356	236	231	141	65	136	115	99	179	132	61	389.46	494	332	331	218	408	71	101	66	36	67	288	102	294.95	202	327	313	233	68	209	200	201
chr12|46369672|46369782|Charlie24:hAT-Charlie:DNA|227|+	15	41	30	24	22	27	4	17	30	27	28	13	5	22	17	26	33	16	19	16	18	19	2	11	13	9	16	26	48	19	5	26	30	11	9	3	4	10	20	26	13	9	19	13.56	20	24	17	41	16
chr12|4813213|4813345|MIR1_Amn:MIR:SINE|256|+	41	55	59	37	28	46	7	19	29	39	67	39	24	34	35	22	46	29	77	63	15	14	14	21	39	21	26	36	59	41	44	25	88	17	17	18	16	26	68	44	77	39	65	71	54	43	20	64	24
chr12|48340644|48340783|Charlie4z:hAT-Charlie:DNA|309|+	78	64	47	56	21	50	26	30	35	39	61	33	27	31	46	48	60	46	38	47	27	30	26	19	38	32	38	43	69	38	43	31	59	39	14	20	12	17	57	43	40	59	73	50	71	42	38	47	43
chr12|48996101|48996278|MIR3:MIR:SINE|269|-	903	652.64	253	539	326	111	131	162	203	327	619	524	234	280	192	288	728	454	727	920	236	235	389.99	219	597	412	142	538	1079	346	464	357.6	895	452	197	156	89	155	826.51	401.98	1004.98	582	693.98	628.43	393.44	206	368	449	455
chr12|49896418|49896641|MIRb:MIR:SINE|282|+	14	11	9	12	10	10	6	25	31	18	23	19	26	23	33	16	13	15	16	13	26	21	8	23	10	15	31	27	24	22	15	18	20	16	9	17	15	8	24	46	34	37	35	28	43	29	21	37	25
chr12|51094451|51094687|MIR:MIR:SINE|288|+	85	136	98	112	46	56.78	42	33	47	59	99	76	40	56	57	61	87	99	64	84	36	43	37	60	65	55	65	78	140	70	67	46	89	57	28	18	25	25	72	52	78	56	106	104	87	50	59	50	70
chr12|51508198|51508303|Plat_L3:CR1:LINE|305|+	142	167	152	191	82	217	42	51	77	88	137	94	52	69	58	17	115	117	102	80	45	56	59	113	96	53	23	172	195	127	133	81	150	33	40	32	27	39	154	60	124	109	147	142	147.31	50	103.59	88	94
chr12|53512860|53512987|MER5A:hAT-Charlie:DNA|142|-	29	71	41	32	30	49	17	20	27	35	46	50	16	23	49	69	32	22	31	26	34	29	17	11	24	27	64	20	44	22	31	53	52	32	15	24	13	10	20	50	28	32	34	53	37	38	36	31	39
chr12|54232405|54232551|MIR:MIR:SINE|107|-	271	305	253	257	147	272	98	123	112	163	260	206	78	98	176	224	214	189	199	203	114	120	99	125	142	139	129	167	313	236	226	135	260	102	69	54	55	76	203	156	194	203	306	288	201.98	147	142	140	135
chr12|54236298|54236383|L2c:L2:LINE|271|+	202.67	208.25	202.69	181	128	168	70	117.8	84	150	246	112	59	85	110	81	213	188	199	192	82	80	55	71	119	76	62	141	236	161	152.62	113	198	59	60	54	51	50	186	125	179	155	272.89	236	206	125	177	179	156
chr12|54237909|54238203|AluSc:Alu:SINE|112|+	360	336	262	225	161	237	56	105	112	127	214	161	89	82	97	123	320	270	353.97	210	100	110	66.14	124	205	132	57	243	309	231	225	198	387	62	96	52	47	52	267	156	271.01	177	339	224.85	199.93	100	124	179	171.97
chr12|54240395|54240526|AluJr:Alu:SINE|114|-	262	334.86	275	238	171	236	102	167	144	200	363	226	124	160	196	137	283	299	269	292	152	124	117	147	209	147	145	203	349	237	268	154	280	178	78	78	73	64	239.97	189	201.57	229	287	262	270.99	162	166	183	191
chr12|54950114|54950247|MIR1_Amn:MIR:SINE|372|-	576.96	402.92	261.94	526.94	136.91	2	102.12	131.81	209.9	198.88	304	104	169.85	194.88	78	16	343.69	261.75	265.95	210	99	202.78	225.97	202.72	329.76	143	35	363.96	578.89	448.85	559.9	168.96	399.91	161.85	177.84	101	58	126.96	617.86	243	369.87	384.84	402.94	590.79	439.7	164.72	354.83	387.47	474.76
chr12|56590324|56590534|MER20:hAT-Charlie:DNA|210|+	23	15	20	33	11	34	40	27	29	16	22	33	21	27	41	103	23	36	23	24	23	49	26	51	8	39	82	29	35	42	28	27	35	40	12	16	18	11	27	64	25	37	40	37	27	37	11	16	34
chr12|67041901|67042291|MSTD:ERVL-MaLR:LTR|204|+	47	24	27	23	14	20	4	17	23	20	48	12	35	40	37	14	39	15	21	36	36	26	8	18	22	19	8	29	25	21	14	17	42	19	14	12	3	24	48	29	39	33	50	53	61	23	31	42	22
chr12|69247911|69248018|MamSINE1:tRNA-RTE:SINE|219|-	19	28	23	31	22	21	3	18	12	21	40	12	9	9	19	9	20	25	19	25	12	4	10	10	8	12	2	18	30	20	13	13	22	13	8	6	12	12	27	20	26	19	28	29	23	15	31	18	15
chr12|70327694|70327814|L2a:L2:LINE|150|+	6	21	20	6	9	5	6	11	12	7	22	22	13	16	14	20	19	19	9	14	8	16	9	17	11	24	12	18	22	14	7	11	15	2	7	1	3	4	8	19	12	11	14	21	14	13	7	4	8
chr12|77578177|77578321|MER5A1:hAT-Charlie:DNA|215|+	47	43	37	19	20	14	18	40	55	59	92	55	36	92	63	52	41	40	39	48	58	60	31	30	37	49	40	31	59	38	30	33	38	48	14	25	15	14	50	63	42	42	39	51	62	43	32	42	26
chr12|77578313|77578540|LTR16C:ERVL:LTR|299|+	51	54	53	28	24	20	29	60	82	77	124	72	64	106	72	53	79	59	49	53	74	73	42	41	49	78	36	55	68	54	55	38	57	51	23	21	19	22	60	64	63	44	57.83	67	76	59	46	58	43
chr12|79068732|79068841|AluJo:Alu:SINE|174|+	35	43	29	24	20	18	16	28	34	42	67	38	28	39	23	12	52	28	31	36	31	25	29	39	33	36	12	50	50	18	23	33	49	31	18	29	16	9	47	48	43	53	75	56	85	65	39	60	29
chr12|79827723|79827844|MIR3:MIR:SINE|374|+	23	28	25	19	26	17	7	16	26	17	30	13	9	12	17	12	31	22	21	25	15	9	6	5	15	16	8	20	35	18	20	8	25	7	14	8	10	8	20	14	19	12	26	23	25	11	26	18	20
chr12|82352419|82352635|LTR86A1:ERVL:LTR|270|-	10	17	15	19	14	6	8	9	20	9	17	15	9	12	25	14	18	13	13	9	14	11	5	8	4	8	21	10	15	7	8	12	16	6	2	4	4	5	5	13	10	12	9	13	13	14	6	10	7
chr12|88199201|88199451|MIR:MIR:SINE|292|+	37	37	32	6	21	18	2	18	29	25	32	15	12	27	18	10	39	18	42	23	27	9	6	1	11	6	15	26	24	23	29	32	65	18	9	5	8	10	16	19	12	10	29	32	18	2	23	16	12
chr12|89593796|89593930|MIR3:MIR:SINE|302|-	38	25	50	32	31	14	14	29	30	32	52	30	15	28	26	13	49	24	37	30	29	18	22	15	29	25	11	29	39	26	21	27	41	21	13	13	2	7	26	33	37	20	44	41	39	18	43	35	17
chr12|89618275|89618470|MIRb:MIR:SINE|376|-	51	43	43	45	34	14	11	37	52	55	91	29	28	52	33	22	72	44	38	26	47	28	33	36	39	40	13	57	64	35	39	35	66	33	15	16	19	13	66	55	68	51	77	61	65	29	59	54	48
chr12|904788|904884|L2a:L2:LINE|269|-	17	21	26	25	15	15	7	20	27	25	38	24	18	26	20	9	22	14	18	23	16	29	11	5	10	16	15	22	33	29	17	15	25	19	7	17	8	8	20	49	25	21	31	40	36	11	40	35	29
chr12|96289927|96290147|MER30:hAT-Charlie:DNA|100|-	9	27	25	16	19	13	7	19	23	17	22	10	7	9	21	13	23	17	20	12	16	11	9	5	8	10	10	18	19	16	16	20	33	12	8	7	3	10	16	26	30	11	27	33	19	18	19	11	9
chr12|98534892|98535122|Charlie10a:hAT-Charlie:DNA|272|-	37	41	34	22	21	13	2	18	23	31	59	22	22	25	30	18	35	20	35	31	15	9	9	4	28	12	10	20	28	23	23	24	40	15	9	9	11	2	25	39	15	6	27	18	29	10	27	38	21
chr13|101847107|101847303|L3b:CR1:LINE|296|+	31	20	25	27	23	40	14	18	34	32	55	33	29	44	38	21	52	32	21	26	28	23	28	20	28	38	29	39	40	21	22	17	30	20	5	15	6	12	34	37	25	22	40	33	41	29	23	24	17
chr13|102028182|102028551|MLT1A0:ERVL-MaLR:LTR|231|+	55	54	50	46	40	33	16	30	69	62	120	46	40	59	60	20	73	41	65	72	43	46	24	37	50	45	19	53	71	41	29	34	69	31	17	22	13	30	62	56	90	48	57	92	67	40	45	78	35
chr13|102239388|102239498|MER5A1:hAT-Charlie:DNA|147|-	39	30	43	31	24	26	10	28	32	42	70	43	21	52	47	17	39	29	33	50	33	40	22	33	35	36	20	39	57	17	28	29	38	25	15	25	10	17	51	48	42	36	42	50	49	16	38	38	33
chr13|102357507|102357734|MIR:MIR:SINE|293|+	69	63	63	56	46	27	13	50	94	77	156	47	77	99	56	26	88	44	75	65	74	69	32	37	68	65	41	71	77	61	46	61	79	33	17	39	34	37	88	75	79	67	84	82	92	40	93	80	55
chr13|102376080|102376433|THE1B:ERVL-MaLR:LTR|122|+	107	69	72	91	67	31	36	82	111	101	262	122	142	197	126	64	129	113	112	107	130	147	68	168	86	156	96	111	124	107	66	64	144	93	41	55	43	65	147.98	133	118	137	160	158	185	124	111	146.32	102
chr13|102384423|102384596|L2b:L2:LINE|429|+	92	77	62	61	39	42	23	52	88	82	168	74	82	132	81	42	86	66	64	95	77	100	30	74	61	81	53	90	96	50	54	40	87	43	25	44	24	22	90	78	83	63.98	85	90	110	77	65	97	48
chr13|107426068|107426261|L2b:L2:LINE|322|+	56	33	34	32	17	46	9	27	49	49	77	44	49	54	43	24	49	22	24	43	44	59	46	72	44	77	20	43	64	42	32	30	49	44	25	20	18	18	41	74	63	40	55	45	80	52	43	53	26
chr13|107838214|107838344|MER5A1:hAT-Charlie:DNA|269|+	34	25	34	23	24	49	18	30	47	56	64	50	46	56	30	19	39	28	25	50	33	53	29	53	37	63	13	24	25	23	26	18	31	34	11	18	28	22	54	43	48	65	46	47	60	39	37	50	42
chr13|109781052|109781201|MER5B:hAT-Charlie:DNA|288|-	10	20	6	28	19	39	14	18	22	21	24	29	24	31	42.81	108	16	19	22	9	32	24	34	58	16	30	50	25	15	26	7	27	24	29	9	17	14	14	29	58	31	19	21	35	23	32	36	38.75	23
chr13|110899930|110900051|AluJr:Alu:SINE|182|+	45	65	65	43	42	49	43	50	27	54	66	43	31	40	47	27	48	63	52	43	31	42	17	18	30	34	44	36	76	28	44	71	71	32	29	30	25	36	47	89	53	51	65	81	81	38	56	65	41
chr13|111203941|111204185|L2b:L2:LINE|315|-	22	16	15	10	15	16	14	28	29	19	31	17	15	36	14	24	26	27	26	22	30	34	28	21	22	28	26	21	30	24	23	24	24	22	8	16	16	14	20	42	40	31	48	41	41	30	19	38	26
chr13|111279095|111279226|MER103C:hAT-Charlie:DNA|300|+	32	51	52	61	48	57	35	39	35	39	78	47	40	44	44	51	52	52	42	29	39	35	21	38	22	37	28	48	67	36	40	52	55	25	21	15	25	15	63	55	34	46	65	69	76	57	27	50	41
chr13|111282514|111282670|MER58A:hAT-Charlie:DNA|252|-	27	63	54	62	45	61	39	36	67	55	72	60	31	45	45	34	79	48	48	28	49	47	30	33	20	47	32	66	83	55	38	78	81	40	19	27	22	19	58	83	33	41	83	89	74	52	57	57	38
chr13|111285022|111285247|L1PA17:L1:LINE|184|-	18	25	44	27	19	24	21	24	35	27	49	22	22	16	21	21	26	24	32	13	35	16	10	11	14	27	27	30	45.68	15	20	35	35	16	13	13	10	7	36	44	39	38	41	48	41	22	31	38	26
chr13|112109254|112109573|MER33:hAT-Charlie:DNA|280|+	101	86	44	47	22	26	14	24	21	22	49	25	18	29	13	33	72	42	57	48	22	35	23	43	45	52	18	66	89	44	51	21	68	37	18	11	13	16	65	37	68	91	104	51.27	94	28	21	38	37
chr13|19697155|19697328|MER5A:hAT-Charlie:DNA|218|+	28	41	25	33	21	33	15	23	32	14	50	13	22	22	45	28	35	32	25	24	23	17	16	17	23	23	15	24	36	15	22	18	29	18	19	11	5	7	43	34	23	21	47	59	45	26	25	19	21
chr13|20702937|20703058|L3:CR1:LINE|317|-	134	166	125	147	60	113	83	64	84	74	145	160	65	64	160	133	116	136	121	99	85	108	111	126	128	98	180	131	221	155	160	90	137	178	27	30	48	40	165	153	145	98	168	170	111	50	114	90	143.98
chr13|20783191|20783334|MER5A:hAT-Charlie:DNA|282|-	37	52	38	49	27	42	14	20	20	32	42	24	26	20	34	22	42	27	36	28	26	28	18	21	28	21	28	27	51	29	29	25	62	28	10	13	12	8	27	36	28	34	52	24	41	29	40	27	23
chr13|21148208|21148346|MIR:MIR:SINE|248|+	190	334	382	180	120	187	88	105	117	142	178	471	98	122	274	202	164	177	136	191	97	99	90	294	150	132	249	180	306	193	201	172	233	104	51	40	36	65	175	98	161	149	208	184.53	127	128	181	107	176
chr13|24298816|24299096|L3:CR1:LINE|314|-	3	13	14	8	16	31	12	6	13	10	11	10	5	7	17	28	7	16	10	6	5	20	9	10	1	12	20	5	27	11	15	15	20	13	5	6	5	7	7	22	9	6	23	15	4	16	8	8	8
chr13|32535570|32535702|FLAM_C:Alu:SINE|174|-	25	49	29	33	37	58	21	28	22	17	33	22	18	11	18	22	44	40	35	21	17	23	20	11	19	30	21	30	36	26	25	41	43	12	18	14	12	13	51	44	40	31	64	68	37	19	41	33	30
chr13|33275388|33275615|MIRb:MIR:SINE|289|-	15	25	29	6	15	15	7	9	24	8	27	28	11	8	35	31	7	11	5	13	18	18	5	5	8	23	36	15	23	12	12	13	18	18	11	9	4	9	20	28	6	19	21	29	18	15	19	13	12
chr13|35773606|35773823|UCON8:DNA:DNA|299|-	792	933	853	1015	332	581	88	188	339	533	804	207	233	279	167	74	707	472	642	472	150	232	293	367	651	240	106	812	1295	933	836	503	1148	154	215	163	102	182	966.99	255	754	365	748	780	613	178	356	467	390
chr13|36828147|36828243|MER20:hAT-Charlie:DNA|302|+	24	21	26	21	17	21	15	7	15	16.73	23	6	11	15	19	20	28	8	20	17	17	7	8	10	11	11	9	12	18	11	9	23	22	15	10	13	9	8	24	28	27	20	31	22	30	12	17	19	14
chr13|42273745|42273820|L3:CR1:LINE|274|-	10	18	9	14	10	11	2	15	14	13	25	17	20	18	22	14	17	14	11	15	12	8	9	10	3	19	11	11	9	13	9	16	23	14	6	4	2	3	18	31	20	14	17	18	18	14	15	20	9
chr13|45955546|45955642|X6A_LINE:CR1:LINE|351|+	86	125	114	40	62	36	13	44	24	42	44	67	26	42	38	14	99	59	58	32	29	19	21	40	47	35	31	41	73	69	67	44	55.37	19	7	5	16	15	45	24	37	27	64	58	57	24	33	29	27
chr13|48236381|48236519|MIR3:MIR:SINE|281|+	39	27	28	23	28	27	9	25	27	13	43	19	9	25	16	29	16	24	27	29	19	15	12	16	15	17	8	22	32	9	11	18	27	14	4	11	13	11	14	35	26	19	18	17	30	17	11	12	20
chr13|51267933|51268228|MLT1O:ERVL-MaLR:LTR|213|+	15	101	87	18	19	10	10	10	20	18	18	38	10.52	9	28	14	15	36	15	10	8	15	4	31	13	19	28	27	38	30	20	28	39	5	8	4	8	8	16	30	27	17	45	43	24	13	24	17	18
chr13|66460637|66460726|MIRc:MIR:SINE|259|-	23	45	41	13	16	14	5	13	25	19	33	17	15	16	30	16	25	18	24	13	19	22	7	8	19	17	14	19	22	22	26	29	25	11	6	10	4	4	19	26	15	16	27	24	32	9	9	19	9
chr13|66491949|66492118|MLT1K:ERVL-MaLR:LTR|225|+	37	81	66	31	14	16	26	37	52	49	96	85	32	43	83.72	46	56	41	37	55	48	52	30	26	19	61	48	33	75	37	43	46	73	44	10	13	24	16	48	70	40	48	73	60	80	64	47	45	24
chr13|66537443|66537692|L2a:L2:LINE|342|-	47	174.97	139	32	42	53	23	62	65	78	117	78	33	69	74	42	98	50	63	65	66	52	44	21	33	59	61	51	104	47	36	59.51	84	43	20	22	21	15	46	64	53	54	85	64	68	48	35	50	35
chr13|66628526|66628665|AluJo:Alu:SINE|187|-	29	45	38	9	10	13	8	21	32	33	42	31	22	25	34	19	25	22	24	22	27	25	17	20	12	33	32	21	37	24	12	24	35	23	12	21	8	17	22	42	23	23	52	47	42	30	29	20	29
chr13|66798817|66799118|AluSz:Alu:SINE|146|-	41	111	91	51	34	42	44	77	98	77	116	101	69	100	105	89	80	83	67	73	91.4	154	84	124	63	118	110	72	145	77	65	82	90	70	26	26	43	46	92	122	89	93	114	128	138	124	58	89	60
chr13|66811921|66812122|L1PB1:L1:LINE|196|-	33	38	46	15	24	17	6	26	46	21	36	33	28	34	22	10	27	13	23	20	29	68	19	30	24	37	44	34	52	21	26	37	54	32	7	22	9	21	35	34	30	28	77	77	44	8	34	28	27
chr13|66908053|66908339|L2:L2:LINE|325|+	80	184	188	52	54	48	46	78	98	52	100	130	59	86	157	135	83	89	90	58	104	124	76	69	47	105	124	107	145	77	64	100	151	77	27	27	26	33	86	119	58	88	114	138	108	91	73	66.68	36
chr13|66915981|66916068|MIR3:MIR:SINE|264|-	23	73	61	15	24.85	17	4	23	44	19	52	19	17	21	38	30	34	27	38	26	35	28	14	10	11	30	29	36	46	26	24	31	48	20	10	10	9	6	20	34	27	20	44	45	25	20	18	31	15
chr13|66951467|66951534|MER126:DNA:DNA|269|-	14	41	26	16	14	13	8	17	21	14	35	32	10	26	49	20	29	33	20	23	31	22	20	26	19	30	27	16	43	20	18	24	26	14	4	7	4	7	17	21	18	18	31	29	14	19	13	17	11
chr13|66953336|66953415|L2a:L2:LINE|279|+	35	52	35	27	21	16	8	15	49	29	35	36	23	25	47	27	24	18	31	29	35	31	10	32	13	18	42	25	26	27	20	23	49	13	12	10	11	14	28	26	21	25	38	39	48	40	22	22	24
chr13|66985990|66986360|THE1C:ERVL-MaLR:LTR|101|-	108	246	220	98	81	100	36	58	116	81	123	97	25	50	106	65	138	150	114	66	74	86	69	59	85	80	96	99	174	85	88	153	172	35	34	12	38	29	99	124	96	67	196	177	94	64	68	75	64
chr13|67010075|67010306|MIR:MIR:SINE|273|-	90	170	193	74	74	44	27	43	102	65	101	79	49	68	121	112.29	82	62	81	64	107	111	39	43	51	106	106	67	97	55	56	94	116	38	34	25	21	26.64	62	92	51	81	127.69	123	104	53	49	66	36
chr13|67014384|67014507|L2:L2:LINE|425|+	87	105	147	52	49	50	47	59	90	65	102	108	49	85	108	76	65	62	64	39	95	122	60	92	44	103	128	97	126	77	60	95	137	78	24	32	31	39	82	106	80	83	153	148	117	68	72	61	59.64
chr13|67048709|67048840|L2b:L2:LINE|264|+	49	117	104	55	35	59	30	46	100	61	77	108	46	50	123	107	75	63	54	48	70	85	36	67	36	71	90	54	93	59	45	68	94	36	23	37	21	20	82	100	69	101	120	112	104	76	64	53	47
chr13|67093175|67093457|AluSq2:Alu:SINE|128|+	86	133	107	53	45	45	40	89	121	61	123	93	63	96	75	43	106	84	105.22	61	79	105	46	48	47	92	94	77	118	69	58	95	135	60	22	23	25	41	85	143	61	61	172	137	129	71	66	69	61
chr13|67136021|67136385|Tigger3a:TcMar-Tigger:DNA|161|+	117	300	310	111	104	126	66	118	190	151	230	171	89	147	255	209	164	148	151	123	157	172	62	109	92	162	170	149	199	135	106	162.5	215	90	49	48	45	49	169	195	130	135	204	193	177	136	105	91	112
chr13|67153167|67153468|AluJo:Alu:SINE|189|-	86	149	146	62	47	41	51	81	99	87	116	127	72	88	131	77	114	100	92	70	95	162	104	134	75	144	129	108	169	110	58	136	167	89	63	43	58	54	191	229	125	129	256	225	226	142	132	94	110
chr13|67200343|67200500|MamRep605:LTR?:LTR?|338|-	64	162	154	55	47	36	24	36	56	65	82	36	24	35	69	45	59	58	69	61	48	38	15	21	46	42	65	71	85	60	40	74	121	16	15	14	21	15	58	57	61	43	66	95	66	14	43	42	27
chr13|67207292|67207537|MIR:MIR:SINE|286|+	303	881	723.98	192	246	183	81	168	331	349	436	397	188	224	520	220	268	283	257	318	291	242	152	187.95	236	270	428	252	389	254	218	322	465	228	75	88	95	83	246	379	229	217	454	449	315	150	334.98	196	180
chr13|67221915|67222073|MER5A:hAT-Charlie:DNA|215|+	210	544	438.99	174	157	169	67	110	211	219	302	352	108	140	450.98	315	177	229	212	245	179	157	95	160	151	211	365	163	231	174	165	224	263	205	63	72	79	65	196.98	309	194	192	348.98	314	245	145	240	141	130
chr13|72752918|72753131|MIRb:MIR:SINE|308|+	10	12	21	15	15	16	10	12	12	9	12	14	11	18	20	5	16	7	18	18	4	6	8	10	13	9	12	20	16	9	9	12	19	8	4	4	9	2	9	10	3	10	17	19	16	12	4	7	6
chr13|79354957|79355171|MIR:MIR:SINE|330|-	51	78	59	81	77	44	24	40	50	31	57	26	18	26	42	22	75	63	49	30	54	30	21	23	31	31	28	35	63	43	26	38	55	36	16	15	14	20	44	27	38	25	58.49	83	58	20	24	41	43
chr13|83679638|83679818|L2b:L2:LINE|306|-	20	26	24	22	19	11	10	18	18	18	35	56	23	35	59	9	33	24	21	23	19	17	11	18	11	18	30	15.47	31	22	20	25	41	25	12	9	3	7	21	28	20	14	31	44	26	13	27	16	6
chr13|95581604|95581719|FLAM_A:Alu:SINE|191|-	70	54	49	63	61	50	23	56.91	53	32	83	61	36	61	38	57	73	83	87	76	48	28	22	19	25	35	31	52	75	42	43	53	101	56	30	37	32	23	72	60	54	44	80	89	69	51	68	53	51
chr13|95596608|95596724|MIR3:MIR:SINE|296|+	18	12	16	39	39	51	20	32	36	33	39	15	30	30	36	20	29	23	33	17	24	41	27	32	14	32	36	22	46	26	24	17	41	6	10	12	15	6	32	28	10	24	28	42	42	26	30	22	24
chr13|95643484|95643613|MIRb:MIR:SINE|328|+	8	15	11	24	9	24	8	11	9	16	26	12	2	14	7	7	17	12	12	13	9	18	27	21	24	24	12	9	22	16	16	3	21	12	10	5	8	9	25	26	23	39	27	16	19	10	16	23	21
chr13|97391416|97391495|Penelope1_Vert:Penelope:LINE|171|-	181	255	202	269	142	175	40	86	91	141	225	89	74	86	97	90	168	143	195	117	83	59	65	58	110	73	62	151	204	154	162	127	248	79	63	65	38	49	203	148	144	143	192	228	179	99	141	153	162
chr14|100849279|100849392|L1ME5:L1:LINE|274|+	500.99	367	208	397	242	322	180	493	539	538	894	749	636	955	412	183	518	375	380	507	522	858	522	1051	522	932	237	620	911	387	363	393	685	1032	205	307	290	313	741	819	995	705	794.99	795	921.99	523	673	765	575
chr14|100860811|100861006|MIRb:MIR:SINE|259|+	419.87	402.72	101	542.77	460.4	1077.31	901.93	838.81	584.2	318.75	554.8	496	508.31	596.22	332	221	661.23	971.25	721.88	407	728	1214.36	1120.29	1599.94	468.73	985.91	314	659.73	999.22	644.94	541.22	479.8	892.39	1370.58	751.59	1075.28	780.3	743.55	2144.25	2156.32	2153.77	2066.34	1935.97	2118.66	2319.71	2055.6	1357.36	1429.94	1817.87
chr14|102083055|102083143|L1M4c:L1:LINE|264|-	1844	2891	2284	2631	1001	2130	383	573	1081	2314.96	3597.93	1525.32	722	992	2081	2105	1561	1072.97	1553.97	2627.9	688	670	613.99	796	1337	707	1619	1852.99	2867.99	1652	1566.99	1782.49	2741	744	520	821	533	460.99	1796.93	1729	1623	1101	1701.78	2064.94	1407.85	682	1508	1958	1333.97
chr14|102506544|102506686|L2b:L2:LINE|277|+	24	22	25	33	16	22	31	18	41	27	71	51	47	47	34	121	24	20	28	44	43	50	29	47	10	17	54	31	51	14	24	12	27	33	7	30	27	16	27	49	42	46	41	20	63	68	39	56	42
chr14|103684918|103685042|MIRc:MIR:SINE|306|-	31	45	34	33	31	50	24	39	42	32	53	60	19	31	59	57	30	50	42	29	49	56	37	24	21	38	53	37	36	26	38	38	48	43	34	39	26	28	65	87	64	67	80	82	64	60	52	61	63
chr14|21089834|21089990|MER5A:hAT-Charlie:DNA|245|+	10	23	8	13	6	16	7	5	9	8	23	17	9	9	15	26	10	11	7	14	14	18	9	16	8	12	22	11	11	8	7	4	5	11	5	2	7	6	5	13	17	14	23	13	14	13	11	7	11
chr14|21203851|21204211|THE1C:ERVL-MaLR:LTR|164|-	396	476	413	420	232	428	126	202	205	334	570	529	207	274	279.99	318	482.55	381	420	439.53	181	204	193	331	370	182	253	399	628	360	476	304	555	171.38	158	127	81	133	563	246	418.56	374	494.48	555.81	380	194	374	370	268
chr14|21209128|21209276|MER2:TcMar-Tigger:DNA|169|+	242	195	188	153	127	124	34	47	68	119	174	160	54	66	119	73	150	129	148	159	57	28	26	49	99	39	60	144	175	100	101.62	90	234	41	42	19	25	25	103	38	107	50	139	110	94	44	92	83	45
chr14|22611474|22611629|MIR3:MIR:SINE|236|-	13	33	26	30	25	71	22	23	27	28	32	63	23	22	97	127	29	35	28	25	21	32	72	29	16	39	96	8	24	32	31	26	33	54	22	13	11	12	20	72	23	32	47	52	39	44	50	28	46
chr14|23310711|23310927|Charlie15a:hAT-Charlie:DNA|266|+	361	543	397	509	220	356	158	199	215	222	419	465	199	238	194	331	430	325	411	278	146	331	235	436	375	277	227	414	732.94	460	478	361	621	180	143	110	93	141	531.99	292	495.99	453	560	627	434	281	368	370	335
chr14|32086209|32086568|L2:L2:LINE|281|-	13	22	32	25	18	17	10	24	43	24	23	16	21	24	42	56	12	34	25	22	29	30	19	19	20	32	41	22	28	17	12	24	41	32	7	12	10	8	18	45	29	26	43	39	38	27	41	30	22
chr14|32154700|32154770|Penelope1_Vert:Penelope:LINE|231|+	214.99	317	243	195	152	152	72	130	200	181	374	256	92	127	392	298	175	183	217	275	203	144	92	124	155	171	275	146.96	284	161	177	165	230	236	38	53	70	56	119	189	124	133	201	207	160	135	166	154	134
chr14|32831511|32831619|L2a:L2:LINE|287|-	113	112	115	152	64	57	27	39	36	54.82	109	46	35	48	30	10	104	77	93	65	16	31	35	14	74	28	32	84	140	92	94	52	103.95	28	38	29	11	27	67	53	58	49	88	112	75	33	87	44	41
chr14|33064653|33064804|L1ME4a:L1:LINE|280|-	23	21	39	17	25	23	8	11	23	28	39	23	6	8	32	30.95	15	32	10	16	28	7	20	8	7	18	22	18	21	15	19	26	29	14	8	9	6	4	12	18	18	14	28	25	18	15	19	8	15
chr14|33192077|33192287|MIRb:MIR:SINE|296|+	16	17	25	6	10	6	4	9	20	18	34	11	9	10	23	19	10	15	23	19	18	17	12	15	7	23	24	7	16	12	13	17	18	8	3	5	3	6	8	24	7	11	12	22	9	12	17	6	14
chr14|33227412|33227768|MLT1A0:ERVL-MaLR:LTR|232|-	35	39	46	27	30	30	31	12	42	32	73	52	20	15	73	72	32	41	30	43	47	52	70	40	22	62	64	22	48	20	22	28	40	33	9	11	18	11	15	44	17	33	44	57	36	39	32	17	15.33
chr14|47664499|47664646|MIR1_Amn:MIR:SINE|318|-	24	18	22	26	21	34	9	21	18	34	63	37	32	37	21	14	20	22	13	29	15	18	20	20	20	39	9	20	30	22	23	21	22	16	12	9	7	16	30	30	34	30	28	24	45	22	20	14	6
chr14|50721604|50721886|L3:CR1:LINE|288|+	126	156	126	105	91	88	55	70	78	131	185	88	59	85	116	112	147	108	126	95	80	71	66	66	96	81	83	113	191	85	83	82	125	60	38	32	40	29	123	132	110	95	127	124	123	74	111	102	80
chr14|50979625|50979834|MER106B:hAT-Charlie:DNA|207|-	12	6	9	17	9	11	5	9	9	7	12	6	7	10	8	16	21	11	9	15	7	18	10	9	10	13	14	11	19	14	10	9	14	4	9	4	3	5	13	13	18	10	23	34	20	10	18	22	12
chr14|50981327|50981501|MIRb:MIR:SINE|291|-	23	12	8	20	12	13	17	21	16	13	30	9	9	22	13	15	17	10	24	15	17	12	11	12	9	16	16	8	31	9	13	10	14	14	3	8	4	7	21	17	11	19	22	33	15	13	17	16	16
chr14|50988901|50989208|L3:CR1:LINE|319|-	184	178	127	182	144	140	144	213	207	207	395	275	212	339	230	161	263	216	180	189	220	281	233	242	172	312	131	186	273	158	162	132	203	189	85	97	124	128	348.97	301.95	338.98	315	355	410	471	246	392	282	271.83
chr14|50990006|50990316|AluJr:Alu:SINE|174|-	152	112	75	99	92	84	126	194	185	133	252	207	188	252	115	71	251	161	154	128	185	310	239	208	151	274	126	165	256	139	125	111.93	207	208	72	114.31	100	137	285	260	286	271	301	347	414	225	278	219	247
chr14|51084784|51085177|Tigger19b:TcMar-Tigger:DNA|351|-	41	54	48	32	28	37	21	30	26	41	71	37	33	54	50	47	34	33	40	50	31	43	36	38	32	55	21	31	46	29	19	29	57	31	13	20	14	17	48	54	38	40	73	58	68	28	59	36	28
chr14|51729121|51729296|MER5B:hAT-Charlie:DNA|288|+	54	34	34	20	15	13	6	22	11	14	17	18	13	24	20	12	25	16	19	18	18	17	9	10	16	15	11	21	22	10	17	10	29	17	9	6	1	5	40	15	24	15	17	30	20	12	11	9	31
chr14|53050024|53050283|L2c:L2:LINE|315|-	16	35	28	38	22	22	4	20	26	28	38	12	9	21	13	11	26	19	17	18	10	15	9	6	19	16	9	20	32	24	18	16	25	9	10	6	8	10	25	22	19	19	16	27	20	8	18	10	12
chr14|57204956|57205187|MIRb:MIR:SINE|272|+	68	70	61	43	49	26	3	22	30	34	76	22	19	27	24	14	83	44	51	48	22	11	13	5	30	16	14	50	37	32	36	47	68	7	18	7	9	15	22	16	42	17	48	52	33	11	36	28	22
chr14|57274780|57274879|L3:CR1:LINE|297|-	67	83	77	117	55	131	26	36.98	35	42	85.9	42.82	47	39	59	57	89	76.89	61	57.95	38	19	28	19	40	34	38	96	132	76	93	53	109	35	23	28	19	22	63	64	71	41.35	78	71	67	47	68	52	56
chr14|57289194|57289337|MER117:hAT-Charlie:DNA|331|-	124	186	178	206	126	207	42	74	74	115	176	81	75	91	137	85	138	143	128	117	85	43	34	30	59	45	81	146	188	122	106	102	174	62	41	26	35	23	103	92	104	61	128	124	120	53	110	112	64
chr14|57999209|57999546|L3:CR1:LINE|287|-	155	123.83	145	154	59	72	33	57	55	71	138	79	55	47	114	125	135	93	107	94	42	93	46	48	114	72	92	137	266	133	157	95	193	86	28	24	32	33	135.73	61	133	79	141	150	106	49	59	76	72
chr14|59364933|59365055|L2a:L2:LINE|284|+	10	7	8	4	6	11	8	12	11	17	19	22	12	15	20	9	12	13	6	8	13	12	8	12	13	15	15	8	11	8	8	16	18	5	5	8	6	7	9	15	11	6	9	14	6	6	18	16	8
chr14|59370309|59370441|L2a:L2:LINE|190|-	57	41	46	39	45	48	11	20	32	31	40	29	20	23	28	21	45	30	47	48	29	20	8	11	26	26	17	30	48	28	26	37	60	23	18	9	15	12	25	31	48	24	43	40	40	30	49	24	30
chr14|62101015|62101231|Charlie15b:hAT-Charlie:DNA|211|+	341	230	178	180.95	171	84	33	75	74	119	193	45	53	84	47	24	248	187	225	137	57	31	35	45	160	66	11	194	272	143	192	102	277.84	57	70	71	19	71	191	61	182	78	184	224	135	29	119	159	91
chr14|62104691|62104908|MIR:MIR:SINE|277|+	399	301	209	219	145	100	27	68	68	133	180	53	50	66	46.97	19	305	165	278	188	49	27	58	20	124	57	17	232	343	206	193	152	329	43	68	40	29	44	287	77	228	114	245	231	161	23	129	175	80
chr14|62107151|62107446|AluJb:Alu:SINE|169|+	426	316	201	264	138	93	36	50	78	135	158	62	59	82	41	29	308	232.97	307	157	59	72	88	79	189	81	29	240	349	213	214	142	330	88	82	66	35	62	262	112	287.59	137	257	288	185	63	149	185.96	129
chr14|62110149|62110334|MIRc:MIR:SINE|371|+	378	293	194	180	150	87	16	44	54	87	147	35	26	38	21	13	305	188	309	139	33	23	41	15	119	36	4	212	246.56	134	185	117	312	20	65	46	14	21	173	40	182.95	59	207	190	91	16	103	120	89.49
chr14|66997083|66997387|AluSz:Alu:SINE|86|+	17	21	13	18	12	12	13	21	25	11	24	22	13	19	8	14	29	22	28	16	21	25	14	22	17	25	8	25	30	22	20	13	32	13	8.78	9	11	7	40	27	49	33	48	69	60.79	24	39	29	25
chr14|74060169|74060298|AluJo:Alu:SINE|163|-	179.38	270	207	173	205.59	123	109	164	140	197.57	301	220	105	89.55	348.93	347.98	196	275.59	244.55	256	205.6	218.55	134	221.65	190	231	304	180.69	275.26	185.6	217.61	195.58	296.29	251.25	74.8	67	66	83.7	97	291	160.78	202.76	213.45	251.77	231	267.8	184.79	144	205
chr14|76063370|76063712|L1MEc:L1:LINE|328|-	15	16	11	20	19	27	14	21	23	12	26	22	14	17	24	25	29	14	27	11	20	18	18	5	9	17	15	18	33	18	15	17	29	8	6	6	11	3	34	22	32	26	42	30	36	34	22	23	20
chr14|77510480|77510773|AluSx1:Alu:SINE|96|-	142	307	218	157	102	107	28	28	61	89	109	112	51	59	95	140	104	111	105	87	44	51	30	45	77	43	73	97	162	107	106	138	185	45	28	32	19	20	94	100	98	44	124	115	73	33	71	70	62
chr14|79010748|79010913|MIRb:MIR:SINE|342|-	64	63	45	34	23	12	22	39	77	68	101	64	67	95	73	51	76	63	36	61	71	85	27	72	40	65	30	51	55	53	31	29	49	42	27	34	17	23	66	65	50	48	85	69	98	59	50	56	32
chr14|85541511|85541646|MIR:MIR:SINE|298|+	82	54	46	35	27	16	15	20	62	92	143	54	55	53	65	62	39	52	51	79	51	44	25	48	40	78	56	34	19	26	25	43	54	46	17	35	20	13	49	78	70	46	81	42	73	43	30	57	70
chr14|85550824|85550925|L3b:CR1:LINE|333|+	47	22	38	15	17	3	5	34	30	78	103	17	35	32	52	38	31	28	41	51	37	21	22	14	28	49	28	16	20	14	12	16	37	28	12	27	12	16	41	40	29	22	39	32	55	17	45	33	43
chr14|85568775|85568895|MIRb:MIR:SINE|350|+	42	18.88	13	15	17	8	5	27	32	45	74	27	45	35	35	37	32	28	28	23	49	33	16	24	18	47	26	13	19	17	11	19	30	33	15	23	11	13	50	67	33	45	35	45	69	23	35	55	45
chr14|85582440|85582674|MIR:MIR:SINE|302|+	73	52	41	18	21	8	3	31	47	62	132	40	29	27	48	45	47	26	54	69	42	27	11	25	36	56	29	24	23	17	25	31	51	20	9	31	11	11	52	50	50	41	51	52	55	12	50	59	62
chr14|85626237|85626418|MamSINE1:tRNA-RTE:SINE|384|-	260	244	160	139	71	25	25	57	111	174	282	95	83	95	149	176	219	136	171	176	116	106	77	79	111	132	103	154	244	102	154	92	194	108	43	71	35	39	181	127	174	100	184	190	186	88	99	154	161
chr14|85638247|85638594|LTR16A:ERVL:LTR|299|+	21	36	19	93	23	12	2	16	38	30	55	33	45	39	45	38	76	27	53	34	37	14	30	16	26	21	34	52	79	33	28	32	43	18	20	10	12	6	35	32	22	24	24	35	37	36	24	45	12
chr14|90405466|90405547|MamSINE1:tRNA-RTE:SINE|270|+	3284	3532.01	2510	2796	1544	1679.11	546	941	1294	1646.99	2791	1471	1136	1285	971	582	2609	2047	2251	2201	896	808	1053	896	2118	1249	694	2355	4100.03	2192	2291	1434	2687	1111	956	942	726	969	3161	1893	3248	2197	3266	3251	2625.02	962	2517	2676	1957
chr14|90869046|90869326|AluJr:Alu:SINE|157|-	35	45	44	50	27	22	10	12	19	11	29	26	26	20	17	24	37	46	44	23	31	22	10	19	23	18	28	49	66	42	37	36	56	14	11	7	12	8	31	28	25	18	42	42	31	24	42	34	23
chr14|92495590|92495791|MIRc:MIR:SINE|310|-	70	52	24	23	16	27	10	20	23	25	59	24	26	20	31	47	61	31	60	31	36	39	33	31	21	30	29	46	56	32	29	14	32	29	15	26	13	6	61	48	61	38	57	51	69	50	36	53	34
chr14|94048417|94048614|MIRb:MIR:SINE|290|+	27	19	8	8	8	12	6	6	14	8	16	14	12	21	8	8	22	6	15	12	10	8	20	7	13	18	23	9	33	19	7	3	24	11	4	6	3	2	23	19	23	10	13	18	24	17	22	15	18
chr14|95127373|95127726|Tigger4b:TcMar-Tigger:DNA|151|-	20	42	48	28	16	20	13	15	16	16	39	15	8	13	18	8	33	20	16	17	6	11	5	5	16	6	17	22	28	13	12	23	32	4	9	4	10	6	17	29	29	11	20	26	22	15	22	19	18
chr14|96087499|96087670|MIR3:MIR:SINE|294|-	352	307	187	289	154	260	115	131	94	139	303	385	152	158	242	163	363	320	364	236	132	232	255	364	219	294	229	299	445	240	275	186.5	364	312	131	132	88	87	398	339	388	356	388	439	361	253	381	353	288
chr14|96089277|96089496|MIRb:MIR:SINE|304|-	425.98	374	177	311	201	250	227	217	202	209	388	595	243	322	321	290	516	381.63	511	363.98	222	345	439.67	628.64	297	416	340	330	591	323	368	226.14	471	428.64	223.64	215	144	143	597.82	476	545.86	518	497.62	615.98	572.96	430	474.65	546.64	487
chr15|101176590|101176825|AluSx3:Alu:SINE|140|+	35	65	31	50	44	67	48	40	23	58	80	57	43	42	57	105	79	48	59	69	32	57	45	34	25	40	60	53	85	38	40	42	75	50	25	25	17	13	44	54	43	45	62	64	52	42	44	44	63
chr15|24985385|24985613|AluSz6:Alu:SINE|149|-	942.63	1152	823	1373	823	1428.42	420	623	729	821	1445	842	835	884	569	340	1094	1193	1232	1006	564	494.91	557	547	718	438	313	1082	1499	1168	1134	752	1376.61	604	436.84	377.97	327	342	1110.8	958.86	919.71	814.97	1272.19	1411.83	1401.99	797.98	1201.84	1287.82	885
chr15|24987476|24987621|MER5A:hAT-Charlie:DNA|252|-	883	862	858	546	651	476	108	555	539	706	1149	433	598	723	266	86	826	716	854	659	356	145	286	187	430	279	172	672	629	623	583	530	965	305	197	156	133	187	399.99	335	350	266	560.91	670	604	230	571	529	387
chr15|24994372|24994570|MER8:TcMar-Tigger:DNA|293|+	817.12	920	804	1160.56	532	802	185	316	470	520.52	843.52	402	425	480	339	221	785.07	707	737.53	572.51	309	219	259	251	439	266	192	721.1	986.08	710.48	693.58	527.53	890.55	224	277.56	226.59	159.52	202.5	784.17	465.98	623.53	420	792.09	851.52	743.5	410	714	699.11	578.12
chr15|24995035|24995326|AluSx4:Alu:SINE|82|+	907.88	908	852	1245.44	506	779	330	574	684	677.48	1107.48	992.98	890	930	653	661	919.93	747	882.47	745.49	573	619	432	725	609	545	486.95	827.9	1140.91	1008.52	846.42	665.47	1211.43	649	313.44	222.6	219.46	288.5	910.82	726	782.45	648.76	937.85	1079.41	1046.5	616	839.98	773.89	638.82
chr15|24996994|24997299|AluSq2:Alu:SINE|88|+	727.27	796	737	1056	479	723.56	235	409	659	532	921	814	531	665	705	498	778	680.98	744	673	559	535	365	634	531	435	536	795	1184	928	834	606	1136.39	446	335	248.98	214	266	950.99	680	787	659	891.97	979.96	1048	656.89	773	840.92	601
chr15|25021991|25022161|MER58A:hAT-Charlie:DNA|251|-	733.99	688	668	772.44	428	661	76	290	323	444	674	162	207	300	163	96	679	424	676	425	204.96	98	78	80	340	120	72	580	713.66	573.62	493	482	834	92	180	143	83	111.7	520	226.98	463	205	538	554	426	103	502	508	258
chr15|25027967|25028264|AluSq2:Alu:SINE|91|+	647	789	633	815	264	791.99	170	278.79	351	439.68	708	291	381.65	396	141	99	757	604	815	460	272	284	229	217	493	230.98	129	928.95	1371.46	1108	971.62	578.94	1182	281	281	203.93	145	148	1134.53	428	931.99	566	1141.87	852	824.93	352	610.98	818	416
chr15|25035823|25035937|L1ME3G:L1:LINE|241|+	618	577	549.82	259	352.99	285	39	286.67	347	331.99	578	249	468	604	140	65	528.79	312	493	290.98	256	158	168	194	324	275	163	490	551	498	431	385	818.1	233	139	117	97.68	170	379	248.92	351	268	414.99	550.53	469	211	415	446.51	266.94
chr15|25162223|25162324|MER34-int:ERV1:LTR|317|+	90	87	69	109	59	127	35	74	132	97	188	89	90	118	120	36	103	101	104	108	89	59	30	68	48	82	43	56	86	83	56	57	122	36	20	16	24	20	64	73	59	52	65	58	92	62	60	70	37
chr15|25329414|25329514|MIR3:MIR:SINE|330|+	75	23	31	56	35	63	39	62	56	41	80	50	67	82	56	34	61	70	25	43	55	64	32	41.88	28	53	17	54	64	53	57	28	40	47	24	23	25	25	72	78	62	62	67	84	78	70	46	76	52
chr15|34978746|34979041|MER2B:TcMar-Tigger:DNA|184|-	308	286	207	199.73	150	106	48	95	144	176	297	101	85	103	157	111	237	178	278	178	130	67	53	58	123	90	131	172	197	139	135	171	336	95	62	62	40	51	108	125	125	90	175	185	114	70	134	139	95
chr15|36944789|36945053|X2_LINE:CR1:LINE|296|-	11	24	14	14	14	7	14	10	28	16	27	36	16	21	36	47	18	24	18	17	25	30	32	31	11	25	36	12	23	8	13	21	24	23	7	3	8	9	16	21	16	15	15	20	25	19	21	20	18
chr15|41298613|41298908|AluSx1:Alu:SINE|112|+	979.79	1159.15	891.92	1196.78	510.55	745.64	211.59	360.57	395	724.61	1226	592.16	354.16	506.69	278.5	297	835.89	806.58	1141.85	841.18	305.56	381.81	391	465.34	759.99	370	306.23	907.31	1318.24	1115.24	1139.78	807.6	1512.5	382	232.61	214	181.59	191.69	704.76	444	528.68	682.36	809.51	871.44	831.36	370.64	591.26	657.59	575.66
chr15|41302213|41302521|AluSc:Alu:SINE|130|+	777.45	905	690	931	348	561.69	167	304	386	616	915	600	418	523	360	418	706	633.23	966	628	360	443	335.91	425	565	391	340	704	968	809	839	566	1131	366	222.04	176	139	164.98	557.44	417.46	436.48	639	622.55	767.86	742.96	410	472.93	523	453
chr15|41305238|41305496|AluSz6:Alu:SINE|120|-	861.55	998	814	1115	499	467	227	459	431	829	1327	506	452	563	232	234	815	769	1082	726	354	310	304	240	512	292	171	797	959	888	863	646	1200	320	263	197	202	227.02	632.55	472.54	444.52	674	762	932.14	898.96	366	642	638.07	596
chr15|41481798|41482084|AluSx:Alu:SINE|101|+	208	218	141	187	126	234	61	79	98	69	108.94	104	61	56	59	56	170	151	190	80	72	91	112	98	156	96	46.95	160.98	274	171	181	116	249	96	76	36	36	52	212.59	125.94	240	111	215.98	209	170	90	126	141	122
chr15|41900451|41900632|MIR3:MIR:SINE|277|-	18	21	17	33	14	28	12	16	6	12	33	17	11	10	16	29	20	15	14	31	9	25	23	18	20	13	33	8	28	18	12	9	17	9	12	11	16	14	17	57	20	33	23	16	12	20	21	17	21
chr15|42273826|42273946|L3:CR1:LINE|294|+	9	23	24	12	17	27	17	8	14	18	15	18	14	15	18	15	15	27	17	11	12	11	14	17	8	9	14	15	23	34	22	8	19	9	5	10	7	11	28	23	24	23	33	43	26	9	23	17	9
chr15|42743728|42743868|Penelope1_Vert:Penelope:LINE|290|+	159	181	157	237	92	120	32	54	99	94	145	69	88	92	68	43	151	92	138	85	72	44	35	32	41	50	55	149	177	122	85	115	183	40	39	22	21	31	118	78	99	55	102	157	119	62	106	111	55
chr15|43771589|43771747|MER3:hAT-Charlie:DNA|210|+	17	25	15	11	4	22	5	13	16	18	26	13	10	11	8	5	17	11	17	17	8	5	5	11	9	10	7	12	21	15	12	15	20	6	8	4	6	6	13	14	21	12	21	16	20	12	15	16	16
chr15|43871976|43872181|MER58A:hAT-Charlie:DNA|244|+	76	128	98	123	46	106	21	32	46	99	90	93	51	48	79	50	88	66	109	57	27	40	22	37	44	33	49	106	103	77	63	79	110	28	22	15	18	17	56	62	58	57	83.83	89	67	31	55	62	46
chr15|44101789|44101920|MER5A:hAT-Charlie:DNA|323|+	26	74	48	28	25	24	18	20	39	40	49	66	38	28	61	41	27	40	14	27	34	41	20	25	13	45	37	30	35	30	29	32	22	12	2	18	4	10	42	54	29	34	52	51	77	24	25	23	26
chr15|44413807|44414135|AluSq2:Alu:SINE|98|-	385	489	343	290	287.79	385	184	249	304	238	433	384	185	229	419	547	443	407	420	310	332	365	249	323	273	300.98	389	332	506	318	395	263.97	499	286	150	82	123	109	374.97	363	406.9	393	452	423	369	389	327	303	326
[truncated: 974 more rows]
[truncated: 44 more columns]

## Sheet: OND_TECounts
	CGND.HRA.01081	CGND.HRA.00998	CGND.HRA.01001	CGND.HRA.01004	CGND.HRA.01007	CGND.HRA.01010	CGND.HRA.01013	CGND.HRA.01016	CGND.HRA.01019	CGND.HRA.01021	CGND.HRA.01024	CGND.HRA.01026	CGND.HRA.01029	CGND.HRA.01032	CGND.HRA.01038	CGND.HRA.01043	CGND.HRA.01046	CGND.HRA.01049	CGND.HRA.01052	CGND.HRA.01055	CGND.HRA.01058	CGND.HRA.01060	CGND.HRA.01063	CGND.HRA.01066	CGND.HRA.01069	CGND.HRA.01073	CGND.HRA.01076	CGND.HRA.01084	CGND.HRA.01090	CGND.HRA.01093	CGND.HRA.01096	CGND.HRA.01099	CGND.HRA.01102	CGND.HRA.01111	CGND.HRA.01117	CGND.HRA.01120	CGND.HRA.01123	CGND.HRA.01125	CGND.HRA.01128	CGND.HRA.01131	CGND.HRA.01134	CGND.HRA.01136
[truncated: 1,474 more rows]
