# Supplementary material for: Molecular subtypes of ALS are associated with differences in patient prognosis
Source: Nat Commun. 2023 Jan 6;14:95. doi: 10.1038/s41467-022-35494-w (PMC9822908; doi:10.1038/s41467-022-35494-w)
Supplement: Supplementary file 6 — Supplementary Data 3 [file 41467_2022_35494_MOESM6_ESM.xlsx]

## Sheet: Key Resources
Key Resources
Resource or Software	Source	Version
The R Project for Statistical Computing	R Foundation for Statistical Computing, Vienna, Austria	4.0.3
Python	Python Software Foundation	3.8.8
SQuIRE	Github (https://github.com/wyang17/SQuIRE)	0.9.9.9a-beta
DESeq2	Bioconductor	1.30.1
Non-Negative Matrix Factorization (NMF)	Comprehensive R Archive Network (CRAN)	0.30.1
SAKE	Github (https://github.com/naikai/sake)	0.4.0
loomR	Satija Lab, New York Genome Center, NYU Center for Genomics and Systems Biology	0.2.1.9000
Scikit-Learn	Scikit-Learn Development Team	0.24.1
GSEA	Broad Institute	4.1.0
Cytoscape	Institute for Systems Biology	3.8.2
WGCNA	University of California, Los Angeles	1.70-3
GO.db	Bioconductor	3.12.1
VisANT	Boston University	5.53
survival	Comprehensive R Archive Network (CRAN)	3.2-10
Seurat	Satija Lab, New York Genome Center, NYU Center for Genomics and Systems Biology	4.0.3
Reference Human Genome Build	European Bioinformatics Institute (https://dec2016.archive.ensembl.org)	hg38
Transposable Element Reference Database	Genetic Information Research Institute (GIRI)	26.07

## Sheet: Data Sources
Data Sources
Repository Data	Source	Accession / Identifier
Raw RNA-seq files dervied from ALS patient postmortem frontal and motor cortex	NYGC ALS Consortium ; Target ALS Postmortem Core	GSE153960 (NCBI Gene Expression Omnibus)
Raw RNA-seq files dervied from control patient postmortem frontal and motor cortex	NYGC ALS Consortium ; Target ALS Postmortem Core	GSE153960 (NCBI Gene Expression Omnibus)
Patient Clinical Data (disease duration, site of onset, age of onset, age of death)	NYGC ALS Consortium (by request)	Prudencio, Mercedes, et al. "Truncated stathmin-2 is a marker of TDP-43 pathology in frontotemporal dementia." The Journal of clinical investigation 130.11 (2020): 6080-6092.
