# Supplementary material for: Molecular subtypes of ALS are associated with differences in patient prognosis
Source: Nat Commun. 2023 Jan 6;14:95. doi: 10.1038/s41467-022-35494-w (PMC9822908; doi:10.1038/s41467-022-35494-w)
Supplement: Supplementary file 7 — Supplementary Data 4 [file 41467_2022_35494_MOESM7_ESM.xlsx]

## Sheet: ALS_Enrichment_FeatureSet
	CGND.HRA.00806	CGND.HRA.00815	CGND.HRA.00823	CGND.HRA.00830	CGND.HRA.00839	CGND.HRA.00849	CGND.HRA.00855	CGND.HRA.00866	CGND.HRA.00876	CGND.HRA.00883	CGND.HRA.00891	CGND.HRA.00897	CGND.HRA.00903	CGND.HRA.00909	CGND.HRA.00916	CGND.HRA.00934	CGND.HRA.00943	CGND.HRA.00948	CGND.HRA.00955	CGND.HRA.00961	CGND.HRA.00968	CGND.HRA.00975	CGND.HRA.00993	CGND.HRA.00115	CGND.HRA.01663	CGND.HRA.01668	CGND.HRA.01678	CGND.HRA.01685	CGND.HRA.01689	CGND.HRA.01694	CGND.HRA.01699	CGND.HRA.01709	CGND.HRA.01714	CGND.HRA.01719	CGND.HRA.01724	CGND.HRA.01731	CGND.HRA.01735	CGND.HRA.01739	CGND.HRA.01770	CGND.HRA.01775	CGND.HRA.01780	CGND.HRA.01800	CGND.HRA.01803	CGND.HRA.01808	CGND.HRA.01795	CGND.HRA.01813	CGND.HRA.01818	CGND.HRA.01822	CGND.HRA.01827
FGR	6.62429	6.44236	6.37826	7.02388	8.17762	7.69935	6.55597	6.4671	7.58722	5.93796	6.03729	6.39804	5.65544	6.3985	6.32882	6.23365	6.33462	6.7648	4.75868	5.65753	6.57157	5.91307	7.53603	5.18677	6.76003	6.26647	6.84005	6.74736	7.01513	7.09266	6.79556	7.09925	7.10059	6.4847	6.87079	6.85706	6.28959	6.28961	6.89711	6.27044	5.76411	6.47631	6.97807	5.46592	6.47271	5.50675	5.44786	5.61137	6.05372
CFTR	4.54718	4.17936	4.07162	4.63305	3.63503	3.86403	4.75528	4.17175	4.92876	3.52911	4.1125	4.63267	4.20862	4.69306	4.41351	3.5287	4.54475	3.90283	6.68573	5.96943	5.04188	4.00399	4.07212	5.36853	4.82454	4.75122	3.97237	5.1459	4.6434	4.34561	4.0982	4.30759	4.18067	5.15347	4.14624	4.85011	5.35802	5.28599	3.79202	4.00468	4.99965	4.40432	5.3761	4.99417	4.55679	4.83723	5.97735	4.90192	4.67599
WNT16	4.61388	5.10135	4.94522	5.50851	4.15317	4.56284	4.97319	3.91488	4.15493	5.15672	5.15635	3.76008	6.20931	4.37818	4.78732	4.90922	5.13845	4.20203	6.56499	4.5036	5.40337	5.43785	4.17493	5.36853	5.96384	5.73558	5.63488	5.71416	6.1167	5.75529	5.24416	5.56804	6.84893	4.86599	4.98695	4.27994	5.28836	5.14533	4.32984	4.84671	4.99965	5.15778	5.8463	5.54351	4.85017	4.96769	4.76508	5.18153	5.60456
NDUFAB1	8.12217	8.93248	8.8835	8.76474	7.48144	8.20853	8.7258	8.44448	7.53128	8.75212	8.75619	8.6491	9.01707	8.51855	9.10557	8.82531	8.97775	7.57403	8.91447	8.94644	8.60714	8.88679	8.36495	8.19174	9.72169	9.8981	9.91522	9.80732	9.6829	8.85146	9.88293	9.34453	9.25728	9.60471	9.51953	7.12589	7.88771	8.68911	8.32571	9.43712	9.15307	8.73822	9.29022	9.62915	8.29636	8.5238	8.80752	8.67783	8.89754
CALCR	3.25332	3.50645	3.50355	3.49476	3.36122	3.86403	3.67041	4.28068	2.67952	3.99616	3.4865	3.06936	4.10883	3.58967	3.13766	3.6386	3.59317	3.0768	5.0209	5.92064	3.29596	3.50795	2.67952	3.62545	4.46256	4.13667	4.05559	3.21111	3.84304	3.99675	4.33436	3.76155	3.19996	3.53439	4.84252	3.31087	2.67952	3.72537	3.95431	2.67952	4.71453	4.11344	3.42468	3.29833	4.00702	3.71462	3.26217	3.25291	3.89052
MCUB	5.91637	4.59018	5.59911	5.11849	4.68895	5.66739	5.3999	5.09042	4.6912	5.70156	5.42831	4.60299	5.77545	4.72739	5.81727	5.75012	5.58958	4.3259	6.20238	5.94524	5.347	6.23321	4.77797	5.36853	5.86925	6.45473	6.80997	6.00167	6.27839	5.50097	6.47331	5.42008	5.86945	5.80955	6.22899	5.19472	5.01186	5.80839	5.94261	6.15696	5.9688	6.21069	6.18056	5.87751	5.52345	5.73726	5.79443	5.64182	6.17111
TAC1	5.26467	6.18613	6.11117	6.59119	3.36122	5.56493	6.75174	6.29327	4.99925	7.14688	6.61636	6.24427	7.30302	5.35037	6.26258	6.44959	6.69206	4.11123	10.1316	9.67174	6.53491	6.68476	5.49879	6.82401	6.79449	7.37632	7.11054	7.2181	7.01513	5.92541	6.93699	6.81872	7.04631	6.75705	7.28602	5.42706	6.5883	6.6861	6.39854	7.29875	7.12292	6.65153	6.83038	7.39364	6.03071	6.71905	6.64843	6.83244	6.65726
TNFRSF12A	5.00317	4.51845	5.49794	5.63811	6.16969	5.56493	4.2508	6.17276	5.41036	4.95056	5.65535	4.98904	5.86817	3.76577	6.5865	6.20821	5.11003	5.21448	4.35071	5.60672	5.00535	5.4743	4.65251	4.34382	5.34057	4.7102	6.71574	6.93592	5.94907	5.80603	6.52705	6.38034	6.17153	6.35388	5.05367	4.91411	4.96728	4.28541	5.58423	5.17057	3.80392	4.77267	6.52157	4.4391	4.44152	4.33992	4.2587	4.32105	5.8266
DLX6	5.78653	5.63929	5.63126	6.06214	4.68895	5.79329	6.10407	5.98475	4.15493	5.53059	5.63526	5.64719	6.28483	5.5752	5.84238	6.42225	6.14309	4.90801	8.09606	8.25443	6.02739	6.14675	5.04714	5.69996	6.13591	6.22563	6.23083	6.48814	6.04925	5.22754	5.88489	5.68035	5.86945	5.80955	6.31045	5.58829	5.95597	5.35123	6.09254	5.58167	5.60892	5.82594	5.46636	5.46592	5.601	5.78371	5.21444	5.58024	5.8869
USH1C	6.34174	5.47028	5.63126	6.12919	5.18823	5.49217	6.32907	5.95574	7.03165	5.33555	5.02076	5.68791	5.98025	7.09455	5.01764	4.65638	5.85617	5.19476	7.78422	7.07477	5.88814	5.64344	5.56705	6.54292	6.66076	7.30014	6.95443	7.87775	7.69169	6.53104	6.04163	6.66559	7.29928	8.06296	6.67012	6.76051	6.1423	6.78176	7.1076	6.49221	6.30629	7.8955	7.7027	6.7084	6.86233	6.35768	7.42167	6.51281	6.38027
SCIN	8.56717	7.64955	6.26118	6.91479	6.30974	8.59259	7.49348	7.49024	6.48845	7.38297	6.43292	6.46139	5.82258	4.26025	7.5179	8.45579	6.93137	3.71179	8.0065	8.7895	6.12145	7.62047	7.9478	6.76191	7.46817	6.798	7.7553	4.54675	7.00809	7.72099	8.46319	6.88494	7.95291	5.52	7.86617	7.23757	7.48634	5.50197	7.71459	7.21102	6.03093	6.54899	7.99248	5.96397	6.9813	5.82866	5.97735	5.13879	9.15134
MMP25	4.79516	4.78374	4.51259	4.81563	6.59854	5.24759	3.67041	3.91488	6.25852	4.89362	6.02966	4.77145	4.53922	5.25132	4.48414	4.43895	4.49954	5.58909	3.71281	4.17821	5.36131	4.2458	5.1412	4.34382	4.41499	4.13667	4.20494	5.06966	5.01227	5.1497	4.77723	6.75942	6.28582	5.24718	4.44248	5.08942	4.60362	3.72537	4.43185	4.1219	3.60505	4.11344	4.2057	4.0246	4.50051	4.33992	3.82262	3.8051	3.39213
SLC6A13	6.26626	5.95185	6.50371	6.38796	7.70971	5.33405	6.48992	6.77837	7.63045	6.83553	6.161	6.92675	5.90361	6.73367	6.34054	7.01851	6.29218	7.37993	6.17505	5.66748	6.31453	5.57823	7.11103	5.85225	8.2345	6.96377	6.68291	7.68753	8.54183	7.73399	5.90137	7.59309	8.41876	6.11581	9.79254	7.16409	6.42305	7.61084	7.18916	6.33443	6.53691	8.74593	7.92141	6.62303	6.70977	7.58172	6.6175	7.3052	7.39993
SLC6A7	9.76519	9.96761	10.0897	10.0077	9.4312	9.75756	10.0589	9.84544	9.01746	10.2019	9.82927	10.4186	9.14973	10.0146	9.93122	10.0001	9.80792	10.4459	8.56584	7.38805	9.62173	9.67892	9.47634	10.1587	9.45809	9.58204	9.35422	9.62806	9.70262	9.50972	9.65694	9.9578	9.63912	9.69079	9.67908	9.54256	9.80182	9.21192	8.88964	9.27649	8.85027	9.06552	9.35133	9.39017	9.59786	9.90187	9.22516	9.74255	9.32645
TYROBP	6.75396	5.79002	5.81004	6.19322	5.91215	6.58085	6.32907	6.96338	6.3908	6.51178	5.21251	5.80341	4.93025	5.23986	6.56173	6.93611	5.88927	4.36443	5.83329	5.92889	6.58955	6.51168	6.74135	5.46705	6.91679	7.56171	8.29603	6.59753	7.51942	6.86309	7.48385	7.10719	7.49422	6.13191	7.59169	5.95454	6.23612	6.27319	7.39788	7.34069	6.59941	6.11787	7.56954	6.28748	5.78892	5.73726	6.32354	5.41315	7.57327
CD22	8.77764	7.9184	7.50967	8.87537	6.25537	8.01187	7.95629	7.63327	10.4684	6.59984	7.87961	7.44689	9.49583	8.62085	7.96269	7.5306	8.22993	7.67421	8.25842	7.91758	7.79461	8.61176	9.31044	10.0721	5.90149	7.66145	7.99642	7.67515	7.00102	8.3633	8.06787	6.72882	5.91094	8.62516	5.29169	10.7746	9.52394	8.84346	6.57122	6.63428	7.72645	5.88371	9.32798	8.18156	9.03078	8.20827	10.0226	8.83837	9.00671
LTF	7.76134	4.36101	3.2661	6.06214	5.12739	5.2915	3.81665	3.31119	5.19085	4.21807	5.3805	4.44298	3.73564	3.9133	3.52795	5.38735	5.13845	3.95897	3.76105	4.94086	3.73188	5.97311	3.83047	3.76563	3.94141	4.43136	4.70977	4.54675	4.71876	4.48716	5.36969	4.10659	4.01568	4.86599	4.00185	3.31087	6.30697	4.85701	3.33227	5.7171	4.63223	4.11344	3.20932	3.73581	4.89319	3.83097	4.06283	5.00177	8.33508
GPRC5A	5.44977	4.07629	5.63126	4.81563	4.85191	5.10665	4.56369	4.85104	3.63622	3.86483	3.76097	4.74487	4.35768	3.97954	5.45282	4.78896	4.35288	4.36443	3.4178	4.68037	3.73188	4.49658	5.1412	4.26624	5.81946	4.26367	5.86923	6.02154	5.93416	5.92541	5.93377	5.8042	7.19508	4.648	4.5904	4.55673	4.47729	4.81017	4.8443	4.32468	3.33948	4.70711	6.26554	3.89076	5.16059	4.46892	4.70416	3.8051	6.10522
NPC1L1	4.144	4.17936	3.50355	4.25268	4.15317	2.67952	3.67041	5.19575	3.36209	3.71291	3.8923	4.87264	4.91236	3.87847	4.93992	6.42776	3.69695	4.43794	3.80687	4.14647	3.38956	4.7257	4.07212	3.76563	3.13809	3.15795	3.97237	3.42717	3.45275	4.18471	3.47802	3.37331	3.41165	2.67952	3.35781	4.37946	3.62091	3.42696	4.91297	2.67952	2.67952	3.28486	3.42468	2.67952	3.19639	3.71462	2.67952	2.67952	4.67599
CLCA4	5.78653	6.24949	5.14042	5.72798	5.24647	5.88081	5.36277	4.97612	7.68273	3.99616	4.17687	5.01115	5.01623	5.44275	5.26516	3.90357	4.74916	4.75131	5.94313	5.25515	5.04188	4.41869	5.83864	6.74916	5.34057	6.44292	5.3243	6.54388	5.67126	6.23286	5.5703	5.1632	4.94799	6.76734	4.80378	7.41692	5.66172	7.12931	4.69502	5.21769	6.17527	5.29409	7.05611	6.7084	6.51286	6.60844	7.87043	6.59198	6.44811
IGF1	6.37804	6.73496	6.71097	7.56266	5.30231	6.74402	7.59088	6.77837	5.19085	7.94852	7.00045	6.49961	7.6565	6.24439	6.68151	7.53822	7.7538	5.84714	7.4635	6.43535	7.35207	7.37809	5.99431	7.15855	8.14414	8.29534	7.53448	7.82831	8.39064	7.00948	7.5933	7.38695	7.56021	7.27956	8.65677	6.87254	7.12604	7.79932	7.85433	7.22228	8.48861	8.39486	7.4734	8.1756	7.522	7.89527	7.58994	7.94504	7.25656
MARCO	3.66091	4.51845	3.50355	3.67165	3.63503	4.63588	4.56369	5.33986	3.36209	4.77172	3.66172	3.69311	4.1431	3.11407	4.46105	4.78896	4.54475	3.77989	4.23785	4.5036	4.13808	4.5933	4.43723	3.76563	7.2868	7.26048	7.27351	4.12977	7.12334	7.81571	6.32331	6.12134	7.57305	5.63857	8.50747	4.27994	4.1762	5.21748	7.06502	7.52473	5.38692	6.49483	7.86842	4.74644	4.09216	5.23006	4.34529	5.13879	7.98135
RUNX3	5.22445	4.36101	4.94522	4.92446	5.94703	5.37531	3.94325	4.47213	6.04984	4.21807	4.73905	5.09607	4.30033	3.97954	5.10529	4.57392	4.42844	5.15444	4.40333	4.88926	4.54377	4.21432	4.58481	3.76563	4.67625	4.62398	5.56351	4.21048	5.30065	5.0238	5.1629	5.22461	4.98852	5.08719	5.05367	5.29244	4.1762	4.48614	5.09989	4.90647	3.96775	4.8946	5.27951	4.14333	4.93484	4.88217	4.16506	4.47555	5.01246
GABRA1	11.348	12.0006	12.0429	11.8739	9.61402	10.9906	12.0203	11.7353	9.30425	11.6311	11.8985	11.4304	11.0222	11.7829	11.7433	11.8273	12.0493	9.72753	10.9047	10.0585	10.5373	11.8047	10.7358	11.6464	12.4565	12.3185	12.239	12.105	12.081	11.9792	12.3276	12.2008	11.9354	12.1	12.2247	11.0367	11.2517	11.9437	11.3201	12.0136	12.7064	11.6164	11.8536	12.4079	11.1881	11.9941	11.7119	12.2488	11.8392
TYMP	8.08989	6.83434	8.24119	7.99	6.46143	8.48634	8.22747	8.94955	7.04771	7.24819	5.78848	7.32496	6.9926	5.61084	8.48901	8.88927	7.07719	5.15444	6.249	7.77992	7.34505	8.05305	6.93171	7.70464	6.87717	6.40691	9.35249	8.65569	7.52436	6.99873	9.33888	7.80784	8.97505	7.11221	6.58561	6.29202	8.68689	6.36898	8.9609	8.22956	4.79186	5.79614	8.92822	5.7533	8.30776	5.73726	6.04902	5.64182	8.6593
CD44	10.7918	7.76892	10.6054	9.21587	7.34566	8.62216	7.73277	8.93491	8.30637	8.53356	9.35372	8.2657	10.2559	7.32846	9.94368	10.7574	8.8192	6.63548	9.10444	10.7613	6.77373	10.3744	7.83682	8.99795	8.44917	8.93193	11.6301	8.75011	9.22162	9.21319	10.8313	7.84625	9.38098	9.66906	7.87507	8.80263	10.2386	8.62629	9.50207	9.82416	7.83395	8.88866	10.2227	8.40184	8.67651	7.91084	8.7087	8.29055	11.8103
INSRR	2.67952	3.26819	2.67952	3.67165	3.36122	2.67952	4.69457	3.75713	3.36209	3.52911	2.67952	3.62057	3.02021	3.63721	3.46658	3.13808	3.24479	3.36339	4.7779	4.88926	3.54491	3.16216	2.67952	3.23211	6.02355	4.86701	4.27276	5.1459	6.93571	5.85501	4.38656	5.49603	5.7138	4.12122	7.19647	4.05039	2.67952	4.76157	4.43185	4.32468	3.60505	6.77773	5.95307	3.73581	5.0144	4.88217	3.94981	5.13879	4.76861
SH2D2A	4.79516	3.50645	4.58415	3.9448	3.83976	3.52852	4.4174	4.63752	4.0098	3.71291	3.54933	3.9363	4.24001	3.42666	4.17221	4.48561	3.00727	4.15755	3.54939	4.29697	3.73188	3.57235	3.68259	3.99528	4.14325	4.13667	4.05559	4.42333	4.11764	3.62654	4.0982	4.47896	3.70436	4.26026	4.49379	4.05039	4.25906	3.59003	4.43185	3.71977	2.67952	3.86543	3.20932	3.54819	3.81215	2.67952	3.67567	3.66022	4.34826
VRK2	7.00595	6.38719	5.89155	6.40604	7.01203	6.99776	5.98867	6.26997	8.46992	5.63566	6.30029	5.66089	7.3641	6.82996	6.30509	5.9561	5.99935	6.4289	6.79261	6.30898	6.49092	6.16887	6.69704	7.08953	6.12234	7.2936	6.99062	7.42457	6.71113	6.83918	7.1015	6.271	6.4901	7.8811	5.84635	7.77847	7.05612	7.77634	6.27893	7.11757	7.06518	6.41926	7.99248	7.61262	6.78808	6.73083	8.45796	7.42212	7.3584
FLT4	6.03527	6.24949	5.83774	6.33228	7.57272	6.93166	6.21077	6.48741	7.50828	5.76449	5.54106	6.51461	6.02109	6.09666	6.07154	6.61316	5.72462	7.09475	8.97767	8.71241	6.27795	6.06259	6.91892	5.02149	5.99401	5.65517	6.56766	5.28658	6.43415	5.94812	5.93377	6.00631	6.20513	6.06636	5.86455	7.15147	6.53039	6.15263	6.22812	6.4155	5.60892	5.99259	5.10156	6.12248	7.0002	5.87223	6.22413	5.81181	6.74602
MSR1	7.06259	5.73166	6.28138	6.35108	4.773	6.71284	5.86301	7.92777	6.31292	6.27523	5.53019	5.37411	5.41682	4.72739	6.94525	6.61799	6.17685	3.84332	5.68513	6.06224	5.60837	6.56805	5.83864	5.10666	6.60357	6.47805	8.95362	6.17118	7.18705	7.60552	7.29303	6.89416	7.52098	6.25458	7.32554	5.95454	6.0625	5.61175	8.16058	6.60006	5.64936	6.18805	7.58934	5.68681	5.38371	5.80637	4.87894	5.61137	7.9491
RAB27B	9.32691	9.11804	9.21081	9.58883	6.80136	8.83554	9.99664	8.98907	6.91391	10.1907	9.84496	8.41247	9.16515	7.80199	9.52785	9.71151	9.80685	7.77112	9.13732	8.83797	9.12774	9.92754	8.58282	9.31702	9.66945	9.95605	10.0928	10.171	9.41062	9.83454	10.3003	10.0273	9.72064	9.67043	9.58738	8.65426	9.45203	10.2358	8.76686	10.114	10.57	8.679	9.57605	10.1968	9.28645	10.115	9.17581	10.0536	9.84733
TNC	9.16341	6.62817	9.02999	8.65621	6.07852	6.66476	6.9114	7.42879	7.09483	8.79361	8.18188	7.10048	8.82375	9.42504	8.96686	8.62399	8.84443	7.71846	10.2411	10.2872	6.17023	8.82481	6.81227	8.93202	7.8938	9.12253	10.48	9.6535	8.49485	8.59807	8.85277	7.89287	8.76189	10.2345	7.92305	8.54772	9.34324	9.12825	9.25357	8.86766	8.49408	9.04378	10.0142	8.78913	8.89379	8.59617	9.6125	8.26191	9.03989
FAM65C	5.00317	6.91436	6.17741	5.66871	8.56401	7.17956	5.36277	5.66354	8.26584	5.60151	5.44001	6.05131	5.55815	6.03948	5.79171	5.67728	5.30999	7.20902	5.62526	5.29463	6.15416	4.88336	7.00615	5.10666	5.21588	5.59168	5.40873	4.21048	5.80885	6.0565	5.07644	5.54445	5.06608	4.90552	5.73195	7.30748	5.25215	5.78527	6.20202	5.01845	5.56727	5.70275	4.59838	5.87751	5.95462	5.95551	6.16097	6.01056	5.58028
DSG2	4.32213	3.9623	4.07162	4.25268	3.63503	3.52852	4.33704	3.91488	4.0098	4.70618	4.17687	4.5095	3.56885	4.12884	4.31237	4.1432	4.12362	4.24481	5.61503	5.62727	3.61201	4.21432	3.83047	4.26624	6.79449	5.98547	5.20297	6.5843	7.4742	6.51601	5.07644	6.36712	7.51434	4.59956	7.6078	4.47131	4.1762	5.93968	4.97824	5.50867	4.54418	6.23298	6.84145	4.67635	4.31411	5.5879	4.16506	5.22297	5.69764
CP	9.17114	6.38719	8.50704	7.99	8.75133	8.38155	7.86192	7.67796	7.88368	8.18805	7.15802	8.13889	7.02485	6.99515	5.57852	8.05828	7.02653	8.12467	6.48955	7.78443	7.42044	7.3906	7.82318	7.83068	5.99401	5.65517	9.25755	6.74736	7.00102	8.42066	9.16425	7.6966	8.88275	7.55928	5.58549	8.0605	7.91614	6.50157	7.89535	9.09266	6.00021	7.22769	7.82458	5.90692	6.9131	6.26324	6.72293	5.86418	9.69045
KITLG	8.57496	9.30234	9.41976	9.6353	8.41795	8.74628	9.87637	9.34797	7.39998	9.50873	9.40789	8.65248	8.57485	9.13912	9.14595	9.52086	9.43004	8.02253	8.79479	8.27859	8.48809	9.02349	8.58686	9.31055	10.4115	9.83323	9.52546	9.87512	9.7497	9.84953	9.94318	9.67953	9.40808	9.46039	10.2839	8.60429	8.82517	9.56665	9.75466	9.25749	10.4172	10.1766	9.0185	9.73628	8.70265	9.58376	9.27288	9.63317	9.51126
EPN3	6.65414	8.38326	8.10147	7.28954	7.56162	7.34092	7.04362	8.39719	5.91517	6.69882	7.36756	8.32622	5.61304	8.18269	7.89516	7.54833	6.87108	6.5321	5.80667	4.32484	5.71166	7.12814	8.10817	6.77455	7.72143	6.85245	7.21359	6.47386	7.48943	6.37313	6.83011	7.11508	7.35242	6.66089	6.88851	6.74377	6.43889	6.13454	7.25375	6.56501	5.9688	6.33946	6.45092	6.14726	6.29979	6.24687	5.82206	6.03355	6.42136
ARHGEF5	5.54998	4.72243	4.26852	4.7576	5.59679	5.0562	4.69457	5.51113	7.18468	4.6371	5.12738	5.07534	4.9825	4.33242	5.80028	5.12118	5.13845	5.70359	6.60638	6.86485	5.40337	4.14858	5.38963	4.48525	4.98892	4.75122	5.68051	6.13522	6.31323	5.80603	4.73933	5.49603	6.17153	5.92537	6.17197	4.91411	5.54809	5.73785	5.58423	5.43162	4.54418	5.82594	6.29816	4.34857	5.35398	5.08645	4.64019	5.18153	4.21562
NFE2L3	4.144	3.834	3.83004	4.56585	4.15317	4.11179	4.15756	2.67952	4.99925	3.71291	3.71273	3.76008	3.91877	4.18326	4.31237	4.01301	3.83281	3.84332	4.20782	3.7137	3.83757	4.18193	4.07212	4.78105	4.14325	4.79097	5.46227	4.85754	4.82409	4.67294	4.57539	3.94869	4.90617	5.70516	4.54303	4.47131	4.82371	4.76157	4.77181	5.0711	5.23424	4.48724	5.34466	4.25053	4.75964	4.19503	5.82206	4.90192	4.72314
LAMC3	7.23015	6.83434	6.83868	7.51369	7.68946	7.65095	7.50185	7.10119	8.15184	6.86422	7.02731	7.3292	7.08725	6.76909	6.8381	6.52347	7.54627	7.59973	6.69535	7.2836	7.49207	7.33016	7.12223	6.82401	7.00765	6.90491	7.72882	7.51767	8.36612	7.1997	6.71462	7.73805	7.60466	7.71596	7.76448	7.27295	7.58176	7.22586	7.59015	7.49719	6.47155	7.22769	7.80214	7.08515	7.97735	7.03606	7.64448	7.42212	8.17702
PTGER3	6.56266	6.31014	4.94522	6.29392	4.68895	5.79329	7.13267	4.38024	5.80499	7.1585	5.27958	4.5095	6.13699	4.76083	6.41998	6.80288	6.66861	5.06999	7.06502	8.44432	5.71166	7.35272	6.66673	6.61502	5.31652	6.62102	5.9269	8.60116	5.17713	5.50097	7.86674	5.22461	6.42046	5.52	8.20643	5.38364	7.72366	6.67368	6.92914	7.01763	5.93668	5.56767	5.68173	7.23048	7.50227	7.59464	6.53714	7.16767	7.39309
ALX4	4.144	3.50645	3.50355	3.67165	4.59897	3.7122	3.49372	2.67952	4.6912	4.11274	3.66172	4.77145	3.62819	4.04179	3.46658	3.46729	3.91363	4.28606	4.35071	3.41845	4.40366	3.16216	3.50386	3.76563	6.58398	5.67571	4.9603	5.73849	7.76025	5.53164	4.95173	5.63651	7.00895	4.78316	7.13846	4.55673	3.62091	5.25217	5.09989	5.17057	3.33948	6.61816	6.24895	3.89076	4.44152	5.04802	4.93236	4.79386	5.50481
CBLN4	8.53557	9.07818	9.45991	9.26842	8.54161	8.87467	9.71489	9.22097	7.12541	9.49737	9.31541	9.00287	8.45598	8.74422	8.96404	9.35605	9.27551	8.69718	8.24053	9.05481	8.54119	8.92488	8.7434	9.52881	10.3297	10.1106	9.40693	9.53703	10.183	8.96596	9.81362	9.76592	9.39369	9.62319	10.4071	9.00174	9.18178	9.58494	9.62903	9.04912	10.0725	9.53047	8.84842	9.82272	9.37399	9.70473	9.26793	9.49853	8.97276
STYK1	6.9104	7.6339	7.27942	6.78297	5.55186	7.40071	7.79539	7.38632	5.19085	7.36304	7.73374	6.90986	6.63835	7.08522	7.43875	7.1769	7.3661	6.7185	7.42077	7.51014	7.07069	7.3269	6.89299	7.67133	8.05838	7.57254	6.88882	7.4611	7.39553	7.66101	7.67619	7.8744	7.71304	7.29385	8.47859	7.07333	7.13576	6.59681	7.78615	7.63833	7.79013	7.43304	7.13012	7.35191	7.95335	7.71188	7.28115	7.93297	7.35136
LTK	6.01227	6.47799	6.01775	5.43886	6.43724	6.09071	5.88905	6.88917	5.19085	5.85389	5.92661	6.2622	5.20253	5.61084	6.24397	6.28319	5.76985	6.81595	5.66546	5.53232	6.34313	5.52146	6.36037	5.98966	6.42785	5.54769	5.10428	5.58574	5.65307	5.85501	5.52817	5.76412	5.66596	4.73967	6.31045	6.24504	5.51817	5.58511	5.77483	4.57546	5.72689	6.74721	4.59838	5.58074	6.34502	5.78371	5.76624	5.98719	5.28072
DMRT3	4.4019	4.59018	5.66269	5.025	4.59897	5.15528	4.33704	5.2455	4.0098	4.4035	4.92205	5.17595	3.78485	4.07159	5.10529	5.00421	4.58837	4.06286	3.97109	3.48726	4.10005	4.00399	3.95843	5.36853	5.67736	4.32225	4.27276	4.21048	4.71876	4.41846	4.73933	4.24445	4.51175	4.648	5.02073	3.75661	5.1767	4.21008	5.26397	4.49746	5.06224	5.63684	3.42468	4.4391	4.55679	4.69224	4.06283	4.40078	3.54801
NGFR	7.27875	5.60709	6.3594	6.29392	5.94703	7.15661	4.75528	5.73393	8.26584	5.20368	5.59418	6.30606	5.89484	5.70439	6.34636	6.38874	4.54475	5.11287	5.44016	7.44043	5.7659	6.30145	6.78432	7.0589	5.47663	6.44292	7.67433	7.13006	6.20604	6.37313	7.05847	5.954	6.77289	7.55335	5.29169	7.8109	7.42432	6.67368	4.8443	5.9811	5.06224	5.45698	7.05611	6.2191	6.35979	4.88217	7.31999	6.76581	6.42136
CNN2	6.12367	5.50577	5.94339	6.23436	6.92798	5.88081	5.93974	6.26997	6.94855	6.09242	5.70436	6.05131	5.6966	5.95945	6.47413	5.25442	6.20984	6.34411	5.60472	6.02431	6.31453	5.89543	6.11211	5.82799	6.95535	6.91347	8.52869	7.76549	8.14692	7.47223	6.91303	7.34729	7.6417	6.97695	8.21346	6.5646	6.16156	6.57024	6.59141	6.52907	5.80036	7.40405	7.9675	5.99165	6.13768	6.0719	6.73738	6.41163	6.61073
CHI3L2	8.03443	3.834	5.89155	6.25449	3.63503	4.21706	3.94325	6.09522	3.84118	5.669	5.56255	4.74487	5.52414	4.62149	5.78309	6.55902	5.40577	3.0768	4.40333	7.57664	3.83757	7.75234	3.83047	5.58837	4.25971	4.43136	9.15988	4.60411	5.32407	4.97906	8.22504	4.30759	6.27005	5.39034	3.73799	3.56553	7.14541	4.81017	5.94261	8.11353	4.44939	4.56491	6.60199	4.74644	5.74425	4.33992	4.57281	4.40078	8.6593
GLP2R	5.86586	6.31014	6.76914	7.33725	6.92798	6.66476	6.9114	7.04764	5.12996	7.80828	6.72832	6.89277	6.51296	5.82265	6.37513	6.75119	6.73783	5.94305	6.32552	5.56469	6.86993	6.84371	7.27043	7.07939	7.56097	7.35137	6.54346	7.29298	7.36282	6.32213	7.23627	7.09925	6.82761	6.66089	7.40146	6.3375	6.78668	7.16518	8.25815	6.92408	7.137	6.85131	5.75464	6.69173	7.78402	6.1445	6.45199	6.8836	6.79882
PTPN3	8.6321	9.20522	9.31907	8.36586	7.84398	8.63465	9.6392	8.8121	7.17009	8.75594	9.41805	9.05487	8.93692	9.01803	8.99569	9.25023	9.27086	8.32499	9.21347	7.01457	9.11955	9.2927	8.33644	8.96536	9.03473	8.90222	9.13792	9.0036	8.95377	8.67078	8.96166	9.23488	9.08662	8.82015	8.93071	8.39042	8.73553	8.71953	8.60819	9.19037	9.18047	8.21754	8.95387	9.04593	9.21762	9.31806	8.66418	9.34774	8.67909
DAPP1	4.23653	3.9623	4.35555	4.41943	3.83976	4.70493	3.67041	5.2455	4.28325	5.0576	4.07884	3.82248	3.16022	3.80485	4.59351	4.77084	4.40378	3.46679	4.23785	4.26841	3.88631	4.41869	4.71677	4.09323	4.50834	4.48241	4.56345	4.60411	4.68164	4.88477	4.98402	4.53109	4.77206	3.96191	5.1779	4.05039	4.60362	4.54628	4.32984	4.64887	4.23393	4.56491	4.98229	3.29833	4.61063	3.83097	4.42596	3.8051	5.18624
CNGB1	8.10073	7.0738	7.60834	7.05848	8.09542	8.01824	8.62984	7.41829	7.37477	9.33572	8.37013	7.09551	6.97208	5.05517	6.88671	8.44907	7.54627	9.3621	7.66972	8.92212	8.3302	7.81168	8.12494	8.0012	8.10018	7.84679	7.09401	8.1161	7.44845	7.92173	8.29146	8.14474	7.67186	7.40333	9.05526	7.85821	8.21047	7.77634	8.63749	7.15333	7.86807	8.51261	6.66571	7.73124	8.25377	7.8203	7.39465	7.74564	7.41351
ST6GALNAC2	4.79516	3.9623	4.07162	4.339	4.59897	4.31339	4.15756	3.91488	3.63622	4.77172	3.71273	4.08623	4.32936	4.15638	3.90252	4.11209	4.87504	4.11123	5.72366	5.18669	4.59564	4.39157	4.26909	4.55025	5.07857	4.82955	5.06971	4.9465	6.0901	5.10903	4.66001	5.03132	5.27506	5.30625	5.26412	3.91428	4.1762	4.42289	5.41041	4.41417	4.71453	5.60268	5.88998	3.89076	4.66226	4.7424	4.50158	4.04209	4.81254
CDH19	7.74069	6.87491	7.05269	7.51369	5.7235	7.91959	6.4028	7.38632	8.15923	5.79493	6.69036	6.1414	6.50725	7.06006	7.14817	6.19532	6.5504	5.74422	7.7593	6.75404	5.84857	7.75476	6.81227	7.69804	6.12234	7.68659	8.23713	8.51008	6.85163	8.13753	8.04604	6.45717	6.91105	8.88049	4.80378	8.37966	8.12051	8.5266	5.77483	7.09323	7.76318	6.06908	9.24107	7.98419	7.33386	7.68798	9.11372	8.16211	8.17303
LIMS2	7.92889	7.78317	7.29926	7.72202	8.58607	8.53157	8.46422	7.57775	8.57869	7.49708	7.32802	7.71943	7.31935	7.49952	7.77146	7.2155	8.1188	8.24817	7.18911	8.00319	8.45266	7.78113	8.22164	6.72332	7.66682	7.87768	7.6177	7.71197	8.79139	7.08252	7.34763	7.86039	8.21689	7.9947	8.39757	7.45847	8.4155	8.08292	8.42428	7.98072	7.03541	7.72634	7.80214	7.19551	8.18536	7.52212	8.0134	7.63825	7.17116
FCGR2B	5.00317	4.59018	3.83004	3.49476	4.28136	3.86403	4.49272	4.71271	5.12996	4.31445	4.42869	4.3726	4.38535	3.48507	3.90252	4.01301	4.21507	3.23961	4.4288	4.20908	3.83757	4.07871	4.77797	3.99528	5.80246	4.53141	5.38116	4.76207	7.00809	7.29932	5.36969	5.88109	6.63233	5.52	6.39995	4.37946	4.87333	4.71107	5.09989	6.05916	4.10894	4.21881	5.93235	5.15365	4.24483	4.26974	4.64019	5.37716	6.21859
TP63	4.04301	3.26819	3.2661	3.49476	4.00819	3.7122	3.49372	3.31119	4.0098	3.52911	3.71273	3.54103	3.50468	3.53914	3.46658	3.5287	3.40625	3.77989	3.97109	3.85158	3.83757	3.43745	3.95843	3.62545	5.24174	4.37805	4.05559	4.60411	5.91909	4.72925	3.95794	4.76342	5.51172	3.77301	4.84252	4.05039	3.62091	4.54628	3.33227	3.71977	3.60505	4.48724	4.75599	3.89076	3.69754	4.19503	3.82262	4.32105	4.76861
IGF2BP2	4.4767	4.36101	4.77727	3.9448	5.18823	5.37531	4.33704	3.91488	5.305	3.71291	4.32339	4.5095	5.06528	4.10059	4.65482	4.78896	4.35288	5.29063	5.66546	6.40037	4.31104	4.39157	4.35614	4.26624	4.71496	4.7102	5.48828	5.35183	5.72445	5.78089	5.01554	5.06553	5.7138	4.32392	5.56325	4.71182	4.54206	4.48614	5.04045	4.71826	3.96775	5.41803	5.31247	4.0246	4.71188	4.64003	4.76508	4.40078	5.34025
NOTCH3	10.1355	10.1923	9.74809	9.62766	11.5016	11.1072	10.4725	10.0238	11.5046	9.94505	9.48447	10.3981	9.59625	9.62822	10.1868	9.77254	10.1192	11.3524	9.49843	10.6592	10.4412	9.68781	10.7457	8.98175	10.1357	10.3667	10.327	10.0031	11.2529	10.3832	10.3003	10.6869	10.3736	10.5013	10.8542	9.93315	10.0956	10.3799	10.6284	9.95797	9.45179	10.87	9.71303	9.60274	10.7453	10.1881	10.8076	10.329	10.9746
ATP12A	4.144	4.65803	4.1744	4.15934	2.67952	3.86403	4.63082	4.05104	2.67952	2.67952	3.66172	3.62057	4.17634	5.23986	4.46105	3.5287	5.18001	4.15755	3.34127	3.01286	4.17485	4.86466	4.35614	4.41661	3.46731	3.91321	3.67027	4.28582	4.6434	3.76687	4.0982	4.80521	4.32443	4.54917	3.73799	3.56553	4.33635	4.12939	3.95431	4.00468	2.67952	3.28486	4.28085	4.34857	3.40667	4.26974	3.82262	4.47555	3.67756
ACTL6B	8.82087	9.1541	9.04473	8.72946	7.84398	8.76155	9.1201	9.13071	7.65159	8.94522	9.1123	9.17252	8.89728	9.05821	9.05962	9.0001	8.85689	8.25742	8.90934	8.87116	8.49444	8.82711	8.64612	8.83314	9.64613	9.52051	9.22572	9.2796	9.42915	8.52896	9.33588	9.32767	9.17762	9.22568	9.39059	8.4788	8.74823	8.67366	9.18908	9.19323	8.70218	8.84981	8.97407	9.17402	8.78381	8.7712	8.56677	8.85763	8.63345
IL4R	8.53956	7.68792	8.61373	9.0196	9.32375	9.19724	8.4383	9.04808	8.95086	7.7634	7.12998	7.5843	7.76533	7.44716	8.73611	8.78851	7.5256	7.6948	6.18193	7.37016	7.91078	8.32796	8.55835	7.3728	7.21876	7.40691	8.76589	8.8415	8.47969	7.84595	8.73726	8.57163	8.79238	8.02923	7.55892	8.20165	9.24587	6.59681	8.8692	8.32133	5.68866	7.14828	8.89683	6.47488	8.32283	6.50239	7.02313	6.1432	8.74763
PTPRH	6.72614	5.70155	5.3888	6.71221	4.59897	5.96322	4.81326	5.38472	7.437	4.70618	4.45363	5.42353	5.66585	6.24999	6.05736	5.27957	5.71539	5.11287	6.26852	6.29634	5.535	6.12429	5.53334	7.09959	4.78903	6.23937	6.07008	6.59753	5.74174	5.30117	5.68957	5.28336	5.10323	7.50506	4.68008	5.98355	6.51555	6.63576	4.8443	5.61678	5.60892	4.48724	7.4734	6.37382	6.3301	6.51608	7.43057	6.8454	7.07181
FOLH1	8.60572	7.01456	6.91791	8.08798	5.94703	8.08045	6.89875	6.85838	9.24295	5.4169	6.7653	6.82831	7.23578	8.1914	7.5733	6.16918	7.17677	6.64258	8.15802	7.28041	7.87958	7.7279	7.19824	8.72699	6.90896	8.60039	7.69637	9.29786	7.83763	7.89305	8.1588	7.46312	7.18674	9.71617	5.56325	8.80665	8.79794	9.68849	6.65032	8.71283	8.71629	6.9349	9.3724	9.26945	8.85546	8.5439	10.4903	9.33176	8.78464
SNX10	9.54291	10.2638	10.2824	10.2208	6.979	9.76515	10.4682	10.3818	7.12541	10.3292	10.1965	9.27801	9.05262	9.31923	10.3819	10.1593	10.1729	7.86494	9.52955	9.54212	9.21105	10.1684	9.03405	9.65336	10.2561	10.4895	10.4942	10.4729	9.97626	10.107	10.6322	10.343	10.1511	10.1211	10.321	8.89243	9.4617	10.4175	9.70709	10.4408	10.7827	9.82622	10.0251	10.7326	9.271	10.1634	9.65292	10.3898	10.1176
REM1	3.25332	3.9623	3.50355	3.25976	4.50203	3.52852	3.49372	2.67952	4.0098	3.99616	4.3772	3.76008	3.43445	4.18326	3.68763	3.4001	3.59317	4.88317	3.76105	4.95763	4.59564	3.35896	3.68259	3.45636	4.20298	4.90343	3.78208	3.21111	3.9189	4.41846	3.47802	3.85963	3.19996	3.77301	5.02073	3.75661	3.45259	3.94745	3.79202	4.49746	4.10894	4.83506	2.67952	3.29833	4.00702	4.46892	4.57281	3.93056	3.89052
CPXM1	4.144	3.50645	3.68221	3.81807	3.36122	4.31339	4.33704	4.78372	4.28325	4.95056	3.971	4.3726	4.75971	2.98738	4.38902	3.5287	4.4526	4.72325	4.20782	4.77952	5.00535	4.36383	4.26909	4.78105	6.46047	5.61317	4.9603	5.53086	6.36947	5.70264	5.01554	5.2543	6.68073	4.44177	7.91875	4.17105	3.76047	5.14533	5.15682	5.39142	4.93396	6.18805	6.3142	3.73581	4.93484	4.33992	3.4981	5.09465	5.4521
FXYD5	6.39584	6.54669	6.32092	6.08485	6.857	7.09757	6.47291	6.52718	6.93133	6.39841	5.51923	6.2622	5.61304	5.79207	6.55672	6.0524	5.98414	6.63548	5.49721	6.17722	6.25555	6.16153	7.19824	5.22511	7.5307	6.62102	7.1023	6.80544	7.61509	7.06203	6.68659	6.91241	7.89275	6.49715	7.4259	6.29202	6.53039	6.36898	7.20231	6.92408	6.00021	6.21069	7.14804	5.65234	6.18828	5.82866	6.41645	5.61137	6.83971
RGS1	7.2595	5.19239	6.905	6.44154	5.45738	7.79894	8.31554	8.77968	6.23052	6.89234	5.90172	4.84807	5.32716	4.8715	7.63377	8.46515	5.81367	3.36339	7.65013	8.10576	5.78703	8.52086	4.77797	6.03265	7.61005	7.50629	8.07	7.2181	8.0129	8.91271	7.35949	8.38864	8.94822	6.92276	8.17436	8.80665	5.81653	6.44415	8.42988	6.88204	5.76411	7.96988	8.99151	5.29628	7.59832	5.71345	6.24457	5.64182	8.09518
PLEKHG2	7.66964	7.50225	7.15427	7.48009	8.39314	8.14591	7.55109	8.04154	8.38416	7.06283	6.93305	7.173	7.10244	7.15521	7.77576	7.54581	7.55905	7.4743	6.28138	7.2836	7.77908	7.32037	7.23994	6.37018	6.95535	6.62102	7.30256	7.34081	7.97014	6.76497	6.75116	7.27867	6.97058	7.34963	7.47943	7.22558	7.37598	6.86052	7.68681	7.09323	6.25532	7.38439	7.69054	6.35272	7.79487	6.58266	6.92568	6.71018	7.70054
SMPX	4.04301	4.65803	4.94522	4.15934	3.83976	4.83278	4.4174	4.71271	3.84118	3.99616	4.40322	5.11649	4.58651	4.62149	4.8228	4.41493	4.49954	3.36339	3.9325	3.01286	4.84826	4.5933	4.26909	4.72715	4.8591	4.66782	5.06971	4.81068	4.75483	4.34561	4.33436	5.36701	4.32443	4.3843	4.14624	4.05039	4.25906	4.94596	3.95431	5.01845	4.54418	3.71344	4.1252	4.67635	4.1711	4.40615	3.82262	4.61265	4.76861
SLC17A6	7.01745	7.94399	8.34968	8.30963	5.4076	7.66727	7.91302	8.54915	5.55469	7.54208	7.92716	8.20944	7.42874	8.83769	8.44787	8.16388	7.63339	5.83468	8.95092	9.61977	7.50786	7.49571	6.68197	7.80019	8.66179	7.21969	7.65194	7.15704	8.13083	8.0878	7.93958	7.82236	7.39645	8.12814	8.11927	6.94752	6.85893	7.64296	7.66799	7.29875	8.38642	7.38439	7.62173	7.85582	8.19767	7.45994	6.75168	7.53823	7.82764
TGM1	5.61298	5.76115	5.3888	5.50851	5.91215	5.33405	5.43607	5.2935	6.14306	5.53059	4.71924	6.49205	6.02109	6.32618	5.63734	5.53987	5.08098	6.42065	4.9888	5.41859	5.74446	5.80379	6.41621	5.36853	4.59511	4.53141	4.9603	4.65898	3.98942	4.93276	4.53084	4.76342	5.06608	4.19289	4.07646	5.83213	5.05501	4.28541	4.91297	3.28867	2.67952	4.40432	4.35142	4.60217	5.35398	4.19503	4.06283	4.849	4.93608
TBX15	5.14024	4.95206	5.69342	5.96749	5.30231	5.98965	5.60393	5.8333	6.33936	4.56403	4.77777	5.11649	5.23122	4.69306	5.47458	4.85903	4.97407	5.41447	4.67881	4.72095	4.84826	5.07324	4.89232	4.67089	7.18025	5.95237	6.13658	6.97691	7.60581	6.53104	5.76378	6.18311	7.43213	5.39034	6.37495	4.97515	4.77212	5.44363	6.09254	4.96364	4.23393	5.99259	7.05611	5.20287	5.32359	5.04802	5.33611	5.70081	6.10522
UNC13D	7.53219	6.44236	6.69605	7.13611	6.94518	6.20767	6.55597	6.85838	7.63045	7.19279	6.62645	7.35019	7.0328	7.1933	6.5517	7.08606	6.17685	7.66032	6.34402	6.98741	7.15342	6.83456	7.14436	7.38929	5.88546	5.67571	6.82007	5.98152	6.10346	6.48548	6.74211	6.08942	6.30143	6.42079	6.14258	7.6044	7.85283	6.42943	6.91321	6.33443	5.72689	6.01855	6.3142	5.90692	6.43141	6.17945	7.02313	5.88966	7.10569
TREM2	7.27875	6.22868	4.99676	6.66802	5.35597	5.90882	5.16028	5.92611	6.53488	6.89234	5.11266	6.05131	4.71857	5.21664	5.60824	6.28926	6.32262	3.77989	6.02984	5.7257	6.85516	6.18342	6.77014	6.01132	6.86912	7.57254	7.44615	5.47372	6.78722	6.65963	7.72281	6.15256	7.70723	5.96196	6.85284	6.65699	6.60241	6.36898	6.83083	7.38144	6.63961	6.33946	7.11197	6.41511	5.85336	5.93515	6.55358	5.30224	7.42025
TMEM14A	7.89815	8.53824	8.12386	8.2758	6.57658	7.99904	8.32028	8.31475	6.60181	8.23262	8.36564	8.06978	8.03005	7.94781	8.19223	8.2422	8.04086	6.83467	8.02942	8.25281	7.43042	8.04516	7.61732	8.16806	8.72548	8.99361	8.89292	8.59461	8.59672	8.62968	9.15918	8.56877	8.46768	8.78017	8.71736	7.09985	7.66455	8.65804	7.68681	8.98454	8.83742	8.09601	8.1781	8.86146	7.54146	8.23737	7.94058	8.50124	8.4249
ITPR3	7.94703	8.42473	8.09581	8.60263	8.98921	9.236	8.09549	8.25114	8.57317	7.24819	7.47726	7.84887	7.97345	7.46163	8.91327	7.72579	7.74265	8.01709	6.34402	7.58957	7.9506	7.68029	8.59089	6.6566	8.00436	7.33873	8.07841	8.39033	8.96832	8.08273	8.152	8.12535	8.72788	7.53543	7.63425	7.83475	8.37102	7.61732	7.94309	7.47853	6.57888	7.79492	8.22521	6.89463	8.46539	7.28764	7.15792	7.48961	7.84777
DSP	7.21024	6.84799	6.95594	7.19946	8.17034	7.73847	7.76789	7.25081	8.27948	7.34283	6.62141	8.39845	6.59058	7.07897	7.16138	6.88509	6.75128	8.11706	7.4635	7.11832	6.91809	6.58999	7.04197	7.31354	11.3166	9.88839	9.17956	10.7956	11.7871	10.3904	8.56131	10.6426	11.9172	7.89521	11.0915	8.60429	7.02508	10.0158	9.34815	8.62234	8.04253	10.7214	11.0065	8.10206	8.42408	9.15993	7.58198	9.54283	9.44181
SERPIND1	4.23653	4.72243	2.67952	3.49476	3.36122	3.99528	4.4174	3.91488	2.67952	3.28454	3.71273	4.44298	3.35626	3.97954	3.86326	3.6386	3.69695	3.90283	4.17697	4.74077	3.78623	3.73975	2.67952	3.76563	7.46284	6.44292	6.26091	6.87217	7.66958	7.17129	5.27021	6.49408	7.7014	4.04455	9.57242	4.97515	2.67952	6.05978	4.8443	4.78407	4.44939	7.76484	7.58277	4.67635	4.24483	5.82866	4.16506	5.34021	5.94472
GGT5	8.83067	8.20431	8.4899	8.30485	9.44333	9.7727	8.51882	8.25114	9.55742	7.25902	8.26788	8.52184	7.91024	7.6376	8.37752	7.37457	8.09971	8.1621	7.12308	9.21017	8.85917	8.64606	8.16872	6.95183	7.22508	7.82432	8.40037	7.65638	8.66755	7.92739	8.24433	8.13314	8.6989	8.21696	8.089	7.97726	8.86361	7.1915	9.03982	8.65591	6.89325	7.55234	7.98254	7.36246	7.77309	7.30347	7.76891	7.1364	8.66498
CARD10	5.58183	6.09701	5.81004	5.72798	6.92798	6.74402	5.96442	5.33986	6.55754	5.73338	5.41651	5.75325	5.25933	5.23986	5.60824	5.97891	5.54847	6.55489	5.1565	6.37056	6.23278	5.71586	6.65132	4.93051	6.00885	5.90122	5.88872	5.1459	6.77066	6.07721	5.85134	5.8042	6.63233	5.54454	6.99049	6.60227	5.86456	6.04046	6.27893	5.58167	5.60892	6.39972	5.65656	5.54351	6.35979	5.93515	6.02553	5.61137	5.80592
TPTEP1	6.56266	6.4242	6.2407	7.19946	6.50861	6.83368	6.32907	6.31619	8.9294	6.14037	4.90486	6.05131	6.77276	6.91318	6.4089	5.75012	6.74681	5.84714	7.71521	6.82155	6.1379	6.01448	7.432	8.2011	6.51324	6.93043	6.82007	7.14811	7.05667	7.29932	6.51647	6.05676	6.40611	8.08365	6.51879	8.79049	7.73648	7.75887	6.4437	5.9811	6.55805	6.45754	8.47953	7.27584	7.4414	7.14556	8.75542	7.38714	7.5913
PVALB	6.53082	8.24089	7.50113	8.64868	4.50203	6.99776	7.09992	8.39719	4.99925	6.59984	7.01968	8.76915	7.28317	8.63792	7.98885	7.24066	7.90547	4.75131	5.71413	4.8716	7.0834	6.93211	7.13334	7.47677	7.79542	7.50063	8.52562	7.77712	7.82168	6.32213	7.34763	7.79317	8.07524	8.03349	6.80697	6.14615	6.91648	7.25942	5.70167	7.81225	8.0721	6.89371	7.62173	8.01791	6.67486	7.01698	6.90024	7.65304	7.00154
CDKN3	4.90327	4.59018	4.71609	4.49482	3.83976	4.89228	4.92201	5.03449	3.63622	4.31445	5.09777	4.5726	4.69749	4.72739	4.80518	4.4625	4.94188	3.71179	4.65804	4.32484	4.86895	4.8457	3.83047	4.61202	5.16262	5.30392	5.03423	5.06966	5.17713	5.0238	5.07644	4.96017	5.24239	5.21666	5.42178	4.05039	4.47729	4.98829	5.09989	4.78407	5.1793	5.10912	5.3761	5.15365	4.44152	4.79068	4.34529	4.90192	5.01246
ASB2	6.99434	7.15284	7.1212	6.76909	6.78232	6.77454	7.18564	6.36096	6.01736	7.9351	7.4661	7.25545	5.53557	6.29403	6.4581	6.82388	7.14321	7.40515	6.14717	4.88926	6.25555	6.73481	7.11103	7.69141	7.84135	7.73076	6.74785	7.22662	6.98676	7.35088	8.13487	7.11508	7.57943	7.53543	8.2029	6.87254	7.2829	7.46033	6.4213	7.36121	7.4617	7.49851	6.75041	7.58587	6.78808	7.70595	7.11438	7.77973	7.00154
MMP9	4.04301	4.07629	3.2661	4.49482	6.72364	4.56284	2.67952	3.56597	6.36531	3.28454	4.71924	3.06936	3.56885	4.62149	3.13766	3.4001	3.24479	5.21448	3.54939	3.1499	5.05978	3.35896	3.95843	2.67952	3.46731	3.3531	4.05559	3.59028	4.17649	4.88477	5.5494	5.1632	6.56943	4.04455	3.50655	3.91428	3.88146	3.59003	3.33227	4.00468	2.67952	3.99681	3.42468	2.67952	3.40667	3.41912	2.67952	3.25291	3.89052
SGK2	7.12774	5.79002	5.63126	6.98843	5.50542	7.40071	6.10407	5.92611	7.64106	5.85389	6.24882	6.15107	6.47835	7.01493	7.08018	6.66533	6.74233	6.28161	6.70013	6.14228	6.36421	7.33987	6.45226	7.8367	5.85285	7.24023	7.15105	7.52458	6.55534	6.0565	6.62883	6.21301	6.42046	8.48605	5.08582	7.49886	8.12051	7.52382	6.09254	6.77887	6.71678	5.67019	8.52131	7.49297	7.71716	7.10998	8.65662	7.56975	6.94648
HNF4A	5.14024	5.23572	4.71609	3.81807	5.12739	4.63588	4.97319	5.42815	4.15493	5.20368	5.44001	4.60299	5.03278	4.10059	5.67523	5.39882	5.35871	4.90801	3.80687	3.48726	5.16243	5.37487	5.31173	5.06476	4.50834	4.93887	5.38116	5.18246	4.75483	4.97906	5.39348	5.52045	5.30697	4.648	4.72265	4.78281	5.01186	4.94596	5.15682	5.39142	4.34657	3.99681	4.54114	4.34857	4.85017	4.64003	4.16506	4.849	5.39731
PFDN4	7.06259	7.73999	7.49255	7.28954	5.98106	7.56649	7.81567	7.68673	6.33936	7.54208	7.4492	6.95994	7.52477	7.02147	7.62188	7.2155	7.62855	5.99984	7.13723	7.26758	7.20086	7.35592	6.74135	6.68366	8.06543	8.2421	8.24463	8.3126	7.82168	7.69464	8.30989	7.79317	7.91812	7.9947	7.87063	6.12031	6.71059	7.58462	7.18916	8.01347	8.23127	7.50762	7.76782	8.24557	6.70977	7.4386	7.22086	7.43929	7.3654
SLC52A3	7.12774	6.96533	6.46898	7.20975	8.73168	8.67552	6.72331	7.88268	8.53389	6.18676	6.30659	6.49961	5.85917	6.94447	6.1801	6.64186	6.32863	7.86494	4.54871	5.75393	6.77373	6.58454	7.64084	5.64528	6.02355	6.81638	6.97264	7.50373	6.1428	7.55514	6.82155	7.00036	7.35242	7.308	6.14258	7.35226	7.39227	4.98829	6.20202	6.73228	5.12204	5.7657	6.71473	5.54351	6.35979	5.53433	5.12683	5.44822	6.71338
MYL9	7.72676	7.1307	7.16512	6.98843	8.2691	7.62613	8.12829	7.77986	8.3587	7.40263	7.17869	8.63892	7.84637	7.40784	8.22088	6.57399	7.46445	8.14973	7.47189	8.50835	8.4737	7.12065	7.42299	5.49839	9.23869	9.61512	8.49766	9.2611	10.7553	9.32469	8.83804	10.0408	10.1828	9.88823	10.4523	6.72683	7.48634	9.36597	10.0149	9.39799	7.76318	10.8576	10.3861	7.73124	7.16837	8.07644	9.91595	8.64494	9.53782
SLC32A1	8.4534	8.9452	9.13292	9.39762	7.43353	8.30547	8.88135	8.63318	7.88368	9.27044	8.94772	9.26261	10.0018	8.82191	8.83926	9.23546	9.30913	8.12719	11.1657	11.2158	9.23115	9.08823	8.59491	9.43277	9.44734	9.67407	9.69228	9.57247	9.74865	8.29483	9.4245	9.1357	9.26718	9.34866	9.65605	8.55252	9.30508	8.68295	9.36868	8.87837	8.76234	9.31146	8.82914	9.03938	8.6258	8.85671	8.55868	8.88292	8.86088
TLR8	5.34173	4.59018	3.83004	4.81563	4.00819	5.10665	4.2508	6.36096	4.39877	4.70618	4.40322	3.62057	4.07345	4.10059	4.78732	5.36412	4.02385	3.0768	3.76105	4.04534	4.13808	4.3063	3.50386	3.88714	4.63633	4.75122	6.20011	5.53086	4.95247	5.70264	4.66001	4.58111	5.33815	3.96191	4.88014	3.75661	3.62091	3.72537	5.36331	5.21769	4.10894	4.21881	4.98229	4.34857	3.40667	3.83097	3.82262	3.66022	5.90644
GLRA2	5.81347	6.22868	6.11117	6.29392	5.30231	5.59993	6.45571	6.12154	5.55469	6.89234	6.48936	5.64719	7.26305	5.25132	6.16698	6.78586	6.7646	5.5436	7.08341	8.7053	6.66496	6.70499	5.83864	6.55763	6.95535	7.43092	6.95443	7.04593	6.4757	6.37313	7.22983	6.31299	6.31686	6.64979	7.25223	6.22096	6.23612	6.63576	6.27893	6.7164	6.94222	7.14828	6.24895	7.08515	7.06447	6.4746	6.32354	6.68153	6.83971
BRS3	3.48583	2.67952	3.2661	3.67165	2.67952	3.52852	3.25902	2.67952	3.36209	3.71291	3.01254	3.22919	3.16022	2.67952	3.32476	3.00445	3.33087	2.67952	3.66179	4.45517	2.67952	3.16216	3.26633	2.67952	3.32537	2.67952	3.18214	2.67952	3.45275	2.67952	3.33422	3.17244	3.57156	3.17785	3.35781	2.67952	2.67952	3.94745	3.33227	3.53482	3.80392	4.11344	3.20932	3.29833	2.67952	3.58057	3.26217	3.25291	3.39213
TAF7L	4.04301	4.17936	4.58415	3.49476	4.00819	4.31339	4.4174	3.91488	4.39877	4.56403	4.47806	4.40831	3.73564	4.12884	3.94028	4.48561	4.2997	4.20203	4.20782	4.32484	4.54377	4.47117	3.50386	4.34382	4.67625	4.57855	3.97237	4.54675	3.76069	4.55222	4.66001	4.36749	3.41165	4.12122	4.98695	4.17105	4.40888	4.90224	4.69502	4.49746	4.93396	4.77267	4.2057	4.0246	4.66226	4.33992	4.2587	4.73626	4.28383
HTR2A	9.55674	10.3416	9.84223	9.66547	8.42408	9.6178	10.1798	10.0116	7.81976	10.0153	10.204	9.83611	9.1893	10.1661	9.70216	10.049	9.96092	8.81465	8.72984	8.10756	9.27606	9.99355	9.15593	10.0502	10.0035	10.0147	10.0677	10.0601	9.64717	10.0116	10.118	10.4659	10.1284	9.66083	10.0498	9.70867	9.87167	10.0425	9.7322	9.85338	10.3112	9.47122	9.39318	10.2559	9.64505	10.2908	9.7887	10.466	9.83981
ACP5	4.144	3.50645	3.83004	3.81807	3.63503	3.28412	3.81665	3.31119	4.50412	3.52911	3.71273	4.03859	4.07345	3.72496	3.94028	3.6386	4.05814	3.23961	4.14525	4.20908	3.73188	3.50795	4.07212	3.88714	4.75253	4.75122	4.51062	4.85754	5.59703	5.18918	4.16203	4.92311	4.81831	4.90552	5.65015	4.37946	3.88146	4.48614	4.32984	5.01845	3.80392	5.73458	5.02324	4.25053	4.1711	3.93465	4.57281	4.73626	4.62703
FGF9	7.62527	8.18298	8.1071	8.13728	6.46143	7.51332	8.17088	8.09522	5.80499	7.57709	7.94133	7.97575	6.83324	8.37318	8.38034	8.0387	7.93907	6.46146	7.25224	7.18468	6.9829	7.94909	7.31012	7.74363	7.88586	7.57254	8.01845	7.45386	7.56326	7.55514	7.58323	7.99469	7.51434	7.44872	7.66537	7.09985	7.63063	7.54437	7.59015	7.48789	8.18466	7.78746	7.13911	7.62142	6.78808	7.66367	6.95067	7.85839	7.67822
OLFM4	3.93141	4.78374	4.94522	5.07256	4.15317	4.89228	5.57194	5.09042	3.84118	5.33555	4.95578	4.63267	3.50468	4.88657	4.97155	5.04928	5.02094	4.06286	4.86993	5.02264	4.21045	4.49658	3.83047	4.93051	5.91733	5.22148	4.92174	5.28658	5.20275	5.0238	5.39348	5.28336	4.86298	4.9439	5.77113	4.63665	4.40888	5.41352	5.21145	4.84671	5.90382	5.82594	3.94373	5.04946	4.75964	5.19556	4.64019	4.61265	4.57609
CRYM	9.56459	9.88256	9.96045	9.87848	7.26581	9.49534	10.3745	10.0596	7.55392	10.6364	10.2852	10.0029	9.71684	9.16732	9.9753	10.0057	10.2544	8.92471	9.78138	10.3371	9.48814	10.1474	9.08633	10.2685	10.4889	11.0291	10.5067	10.9428	10.3589	9.75237	10.8773	10.8194	10.7812	10.7698	11.1347	8.9224	9.91173	10.2578	10.1599	10.76	10.3584	9.79496	10.2765	10.7667	10.3014	10.2383	9.91911	10.5484	9.98767
IL21R	5.54998	4.36101	3.2661	4.15934	4.00819	3.99528	4.56369	5.09042	3.84118	4.4035	3.01254	3.69311	4.03686	3.36281	4.55092	5.09288	3.40625	3.23961	4.88758	4.79846	3.38956	4.54588	4.17493	4.55025	3.46731	3.73082	5.38116	4.42333	3.76069	3.99675	5.13469	4.24445	4.67426	3.53439	4.21188	3.56553	5.45632	2.67952	5.26397	4.64887	3.33948	3.52955	4.54114	3.29833	5.08948	3.58057	3.67567	3.48526	6.63419
RASL12	8.23469	6.56336	7.94043	8.34736	8.14827	7.27853	7.46806	7.70412	7.97872	6.79139	7.19907	6.84025	8.75708	6.49113	7.03061	7.32544	7.88736	7.15053	8.44182	8.80066	7.16542	7.72296	6.96941	7.01703	6.86101	8.19735	8.49452	8.47483	8.17543	7.98287	7.91971	7.59309	7.96757	8.69403	7.83914	8.61809	8.0453	7.59779	8.67565	7.30935	6.85965	8.1667	9.09887	7.19551	7.34129	7.31132	7.90911	7.07175	8.69028
RHOV	5.09609	5.47028	5.8649	5.28804	5.12739	5.10665	5.57194	5.09042	4.39877	5.91049	5.93481	6.03049	4.6095	5.99334	5.50658	5.62004	5.83933	4.77878	4.83389	5.38256	5.41712	5.79428	5.35123	5.75258	6.43881	6.04944	5.40873	5.89792	6.42357	5.61976	5.94969	5.6586	5.80484	5.88781	6.75958	4.17105	5.63417	5.25217	6.03446	5.65103	5.76411	5.73458	5.80121	5.617	5.6504	5.50675	5.41161	5.67163	4.81254
TRPA1	3.25332	3.26819	3.50355	3.25976	3.36122	3.52852	4.15756	3.31119	2.67952	3.52911	4.14515	3.35073	3.35626	3.21075	3.52795	4.55242	4.02385	2.67952	2.67952	3.7137	3.1841	3.73975	3.26633	4.26624	4.31378	4.37805	4.20494	3.59028	4.60397	3.99675	4.03039	3.94869	3.81967	3.66205	4.5904	3.75661	3.88146	4.12939	5.04045	4.00468	4.86484	4.40432	3.42468	4.81291	4.09216	4.02868	3.94981	3.66022	3.54801
CALB1	7.73374	7.9184	8.19434	7.38343	4.92632	7.39092	8.46422	7.60578	4.60114	8.17669	8.45859	6.89277	7.54157	6.96496	7.4815	9.1535	8.1512	6.5624	11.0603	11.117	7.48251	8.05305	7.51072	8.56242	8.67337	8.97334	8.68283	8.98368	8.77493	8.09285	9.51726	7.92462	7.64779	8.80529	10.029	7.11293	8.846	8.40834	8.88557	7.95397	9.48238	8.69901	7.35503	8.8008	7.535	8.29781	7.84405	8.32787	8.15295
ESRP1	3.66091	4.36101	4.1744	4.49482	3.36122	4.77044	3.94325	4.17175	3.63622	4.21807	4.42869	4.47669	3.26692	4.26025	4.01187	3.58553	4.18541	3.55708	3.71281	3.48726	3.47143	3.96455	4.17493	4.09323	4.36546	3.73082	4.13279	3.94779	3.67017	4.72925	3.70205	4.36749	4.01568	4.19289	3.92149	3.75661	3.76047	4.42289	2.67952	4.64887	4.34657	4.21881	4.03834	3.54819	3.69754	3.93465	3.67567	3.8051	3.39213
ANXA13	3.25332	3.26819	2.67952	2.67952	2.67952	2.67952	2.67952	2.67952	4.0098	2.67952	3.4865	3.06936	3.43445	3.11407	3.13766	2.67952	3.14204	3.23961	3.14948	3.55015	3.03722	3.02159	3.26633	3.45636	3.13809	3.62383	3.78208	2.67952	3.84304	3.23276	3.47802	3.37331	3.41165	3.77301	2.67952	3.56553	2.67952	3.72537	2.67952	3.28867	2.67952	2.67952	3.42468	3.29833	3.40667	3.41912	3.94981	3.66022	3.54801
AMH	6.56266	6.40582	6.66573	6.8635	7.74936	7.01062	5.36277	3.75713	5.305	7.08735	6.94114	7.5448	5.52414	7.0727	6.74885	6.98909	6.47663	7.9868	6.39814	6.44682	6.91334	6.72989	7.36766	5.2987	5.18951	4.90343	4.70977	5.53086	4.71876	4.93276	5.27021	5.86226	5.97096	5.12074	5.05367	6.74377	6.97181	5.21748	5.73873	5.30731	4.86484	5.20475	5.24574	4.99417	6.01207	5.39059	4.87894	5.58024	5.80592
SIGLEC5	4.32213	2.67952	3.95796	4.49482	4.28136	4.77044	3.94325	4.38024	4.60114	4.56403	4.32339	3.76008	2.67952	3.53914	5.31454	4.25966	4.02385	2.67952	3.4178	3.66264	4.37358	4.47117	2.67952	3.62545	2.67952	3.73082	4.39759	4.54675	3.98942	4.34561	4.66001	4.36749	4.2548	3.87202	3.35781	2.67952	3.98916	2.67952	2.67952	4.49746	3.80392	3.99681	4.54114	4.34857	3.81215	4.19503	3.4981	2.67952	5.01246
PLEKHA4	7.50795	5.63929	6.85219	6.6829	7.34566	6.58085	5.98867	7.04764	6.87842	5.63566	6.18175	6.23522	6.71457	5.30723	6.72675	6.46575	6.12243	6.05444	6.1043	7.30574	5.52239	6.50014	6.04261	6.3364	6.978	6.03371	7.15902	6.5843	7.56326	6.37313	6.83011	6.21301	7.3223	6.09952	6.46061	5.73278	6.72356	5.87556	6.66943	6.51076	5.28705	6.74721	6.71473	5.50526	5.76676	5.42056	5.97735	5.37716	7.17116
LILRB5	4.32213	3.6857	3.50355	3.81807	2.67952	3.7122	4.92201	4.78372	5.24912	5.24906	3.71273	4.63267	4.99948	3.68219	4.84019	4.48561	4.4763	3.71179	4.07893	4.97418	4.80586	4.14858	5.1412	3.88714	5.75021	5.22148	5.23433	5.18246	7.38471	6.8749	5.86821	5.84317	6.36218	5.39034	5.79032	4.97515	4.92114	5.58511	5.50004	6.15696	4.79186	5.37795	6.21516	5.29628	4.75964	5.26371	5.44786	5.37716	5.8266
SLC5A5	2.67952	3.50645	3.2661	3.25976	2.67952	3.86403	4.63082	2.67952	3.36209	5.10807	3.25381	5.15642	3.68358	3.84236	3.68763	3.4001	3.59317	3.95897	3.14948	3.55015	3.93275	3.6875	3.50386	3.76563	8.02982	6.91347	5.53889	7.36414	8.23081	7.1423	5.24416	7.01732	8.25323	4.82523	9.93115	5.0335	3.45259	6.69841	5.36331	6.39566	3.96775	8.15516	7.88985	4.93648	4.97522	6.21356	4.2587	6.05617	6.75674
PDE4C	6.22696	6.36831	7.15427	6.74094	7.01203	7.56649	7.04362	6.4671	7.5651	6.58266	6.53296	6.94896	6.50152	6.31554	6.5914	7.13723	6.45484	8.0034	6.02217	5.20066	7.79203	6.82536	6.94439	7.50731	6.71576	6.58928	5.48828	6.89373	6.16844	5.591	6.3945	6.44465	6.34724	6.58136	7.26584	7.86594	6.82326	6.86052	6.66943	5.84058	5.23424	6.74721	6.3142	6.58741	7.59832	5.42056	6.48666	6.39405	6.76738
HAMP	7.44974	5.358	6.99299	7.13611	5.12739	7.66727	6.94868	8.19693	4.60114	5.70156	3.85049	5.97705	5.45353	4.28481	7.91478	8.35726	5.72462	3.55708	3.9325	5.7816	5.84857	7.56359	5.83864	6.79949	4.89277	5.00703	7.8809	7.32504	6.72839	4.93276	7.96694	7.88827	7.44617	6.54587	4.98695	4.47131	7.57464	4.48614	8.54774	6.92408	4.44939	4.40432	8.09751	4.34857	7.87373	3.83097	4.06283	3.8051	8.07825
LSR	6.56266	6.80664	5.99339	5.89209	8.11831	7.97304	6.61911	6.40437	8.18119	6.14037	6.18175	6.38175	5.04913	6.63471	5.496	5.86098	6.4981	7.76788	5.8935	6.65878	7.30583	6.715	7.04197	5.02149	7.26856	7.33237	6.82007	5.61238	7.28927	6.977	6.61897	6.51817	7.31467	6.60454	7.21764	6.60227	6.21785	7.22586	6.84769	7.09323	6.30629	7.32374	6.54889	7.09784	6.86233	6.81067	6.70834	6.81936	7.08885
DLX5	5.3787	4.95206	5.63126	5.47412	5.12739	5.85224	5.16028	5.69918	4.77531	5.91049	5.34352	5.59097	5.54691	5.2283	5.23979	5.75897	5.85617	5.43129	6.78362	6.88601	5.77651	5.30887	5.1412	5.18677	6.24002	6.43102	5.65788	5.80904	6.04925	5.10903	5.43985	5.22461	5.33815	5.56865	6.22899	5.73278	5.63417	5.76176	5.73873	5.65103	5.28705	5.9392	5.02324	5.78539	5.19479	5.76068	5.17135	5.26318	5.42498
WNT2	5.30374	5.54037	5.63126	4.97568	5.12739	5.24759	5.3246	5.42815	4.15493	5.33555	5.49705	5.21419	4.7798	5.40245	5.29007	5.72325	5.20702	5.48054	5.80667	4.85369	4.34272	5.22523	5.59997	5.75258	6.27718	5.91848	5.68051	5.91929	6.0901	5.83073	6.04163	5.68035	5.39847	5.78928	6.86185	5.19472	5.51817	5.76176	6.4213	5.65103	5.72689	6.65153	4.94004	5.93574	5.32359	5.61393	5.03313	5.41315	5.34025
PPP1R17	3.93141	4.36101	3.68221	4.81563	3.36122	4.21706	4.63082	4.28068	3.84118	5.15672	4.00818	4.13186	4.35768	3.53914	4.20165	3.82334	4.58837	3.46679	4.75868	5.62727	4.27847	3.73975	4.43723	4.34382	4.55248	4.53141	4.39759	4.35657	3.98942	4.26796	4.88469	4.24445	3.81967	4.73967	3.83414	3.75661	3.22939	4.54628	3.33227	3.87259	3.80392	4.11344	4.03834	4.93648	4.66226	4.26974	3.82262	4.14302	3.39213
SERPINE1	5.00317	4.89832	5.78178	5.025	5.30231	4.89228	4.49272	3.75713	6.78564	5.00516	5.22619	5.35724	4.17634	4.30885	5.53787	4.04706	4.65108	4.15755	4.67881	5.17258	5.30314	5.71586	5.09499	4.61202	5.83625	4.82955	5.78847	8.40164	5.91909	5.97047	5.19053	5.28336	6.65674	7.01198	5.90024	7.67658	4.08671	3.72537	7.14896	6.03362	4.54418	5.73458	6.79666	4.14333	5.08948	4.79068	5.29675	3.66022	5.01246
TSPAN13	9.32921	9.84233	9.68926	9.47419	7.49317	9.30012	9.92538	9.48493	7.51983	9.75578	9.86737	9.01342	8.82375	9.35838	9.63695	9.65306	9.57841	8.07057	9.6885	9.4273	8.48171	9.37834	8.87472	9.50067	10.2585	10.2282	10.0281	9.74804	9.69607	9.98468	10.2903	10.1956	9.77994	9.72146	10.2956	8.68954	9.14624	9.84564	9.263	9.71696	10.1731	9.85681	9.3494	9.96253	8.94091	9.7298	9.52601	9.90413	9.72757
OGN	4.144	4.07629	4.07162	4.41943	4.00819	3.52852	5.5392	4.85104	3.63622	5.88248	3.76097	5.66089	3.91877	4.63976	4.69409	3.90357	4.2997	4.60439	5.27973	5.49917	4.78413	3.92352	3.68259	4.34382	9.99519	8.61878	7.83694	9.22973	10.0327	9.40198	7.09441	8.76188	10.2301	6.4467	10.7032	4.97515	4.1762	8.11073	6.89711	7.31987	6.3311	8.87465	9.45914	6.86522	4.75964	7.34994	5.95263	7.64566	8.18099
TYRP1	4.04301	5.79002	5.27025	4.97568	4.00819	4.31339	5.4713	4.85104	3.63622	4.48639	5.11266	5.05428	5.15831	4.79342	5.09107	5.04928	5.49531	4.24481	4.83389	3.1499	4.80586	5.37487	4.35614	5.40216	4.8591	5.65517	5.35302	5.71416	5.51863	5.06709	5.93377	6.00631	5.86945	5.52	4.88014	4.37946	5.28836	5.35123	3.95431	5.74901	5.90382	3.99681	6.03303	6.12248	4.89319	5.76068	5.48319	5.58024	5.65187
PDLIM1	5.96514	5.27771	5.31092	5.50851	5.76332	7.1909	5.50567	5.55083	5.50823	6.09242	5.08272	5.68791	6.15908	5.42275	6.40333	5.71417	5.18001	5.57409	4.85203	5.82654	5.33253	5.28156	5.86581	5.18677	6.38317	6.06498	7.70727	7.22662	7.72209	8.25032	7.5	7.22132	8.45387	6.54587	7.21062	5.33879	6.21785	5.14533	6.7965	7.45963	4.54418	6.53117	8.4145	5.25038	6.0852	5.32862	5.37438	5.37716	8.17702
PKD2L1	5.83991	5.358	6.19882	6.03906	6.55428	6.33639	6.16905	5.95574	5.72643	5.73338	6.30029	5.77855	7.19033	4.80942	6.13362	5.91725	6.2033	7.3456	4.40333	4.26841	7.20086	5.94769	6.30224	6.26633	4.82454	5.35625	5.70278	5.50258	4.95247	5.67556	5.85134	6.32672	6.54347	5.27703	3.16133	5.29244	5.86456	5.319	3.5951	6.08425	4.63223	2.67952	5.70646	5.29628	6.48622	6.32689	5.90184	5.93927	5.36908
ACTA2	6.54683	6.09701	6.11117	5.32733	6.33617	6.83368	7.82904	6.64027	6.66574	6.82097	6.9002	7.79482	6.83779	6.70956	7.64557	6.67924	6.76018	6.45339	6.52237	8.32262	7.63985	6.4885	5.83864	6.21142	8.59759	9.08145	8.34566	8.72633	10.656	8.72708	8.46045	9.8486	9.4009	9.76819	10.1971	6.76051	6.88223	9.56163	10.0857	9.60759	7.70773	10.8142	10.1491	7.1717	7.55429	8.17428	10.1054	8.76204	9.44015
CSF3	4.32213	2.67952	3.68221	4.69684	4.92632	5.15528	4.15756	4.91507	3.84118	4.21807	3.01254	2.67952	4.24001	3.53914	4.95583	3.82334	3.33087	4.57284	2.67952	3.25436	3.83757	3.02159	4.17493	2.67952	2.67952	3.15795	4.39759	6.29031	3.45275	3.45727	5.36969	4.8457	4.45248	3.77301	3.50655	4.37946	4.40888	2.67952	3.95431	3.53482	2.67952	3.86543	4.85126	2.67952	4.97522	2.67952	2.67952	2.67952	3.98164
P2RX1	4.04301	4.27375	3.83004	3.67165	4.773	4.40239	4.05577	3.56597	4.92876	4.4035	4.14515	4.03859	4.07345	4.40042	3.7796	3.68851	4.27218	3.46679	4.04419	3.7137	4.37358	3.6875	4.58481	3.88714	3.86432	4.20195	3.97237	4.12977	4.68164	4.67294	3.95794	4.24445	4.2548	4.59956	4.88014	3.56553	4.08671	3.59003	4.91297	3.53482	2.67952	4.11344	5.75464	4.14333	4.37952	3.93465	4.16506	3.93056	4.06538
CCL2	7.01745	5.10135	7.82211	7.66337	5.94703	6.56346	5.24492	8.05515	5.19085	5.24906	4.52552	4.77145	7.70202	4.01113	7.36358	6.57399	6.37001	3.23961	3.9325	6.00884	4.80586	4.74649	4.77797	5.06476	5.13518	4.43136	6.84994	7.83945	6.04925	5.10903	7.45652	6.271	6.51704	5.99762	5.23598	4.05039	6.94993	4.48614	5.77483	6.6677	4.54418	4.48724	8.63668	4.74644	5.08948	3.71462	4.16506	3.93056	7.47308
HSD17B1P1	3.48583	3.50645	3.2661	3.25976	4.15317	2.67952	3.25902	2.67952	4.77531	3.28454	3.14945	3.54103	3.43445	3.36281	3.52795	3.58553	3.24479	3.95897	3.25385	3.25436	2.67952	3.35896	4.65251	3.62545	3.13809	3.62383	2.67952	3.21111	3.56894	3.8885	3.47802	3.17244	3.19996	3.17785	3.16133	4.85011	3.22939	3.72537	3.33227	3.28867	2.67952	3.52955	2.67952	3.54819	2.67952	2.67952	3.67567	3.25291	3.39213
HSD17B1	5.75906	6.57984	5.46251	5.89209	7.01203	5.0562	5.02247	6.24628	7.64106	6.06782	5.12738	5.72748	6.56334	5.92471	5.78309	6.16257	5.09558	6.43711	6.05259	5.35801	5.00535	6.17616	6.91892	6.5722	5.29205	5.81162	5.70278	5.44424	5.3471	6.53104	5.81696	5.49603	5.20892	5.15347	5.44639	8.16451	6.47005	5.89726	5.70167	5.21769	4.93396	4.83506	5.52341	5.54351	4.66226	5.12381	6.32354	5.18153	6.58689
COL1A1	5.86586	5.50577	4.89159	4.87118	5.7235	5.63407	6.84702	5.03449	5.80499	6.56527	4.57123	6.78573	5.95516	5.44275	5.83406	5.39882	5.35871	5.46432	6.08237	7.62016	5.00535	4.80692	5.49879	5.64528	8.92663	7.55079	6.27572	8.30057	10.1977	9.36489	6.24836	8.00745	10.1649	8.07954	9.65863	5.86374	6.37445	7.43853	8.47926	8.22956	4.93396	9.24497	8.54175	6.2191	6.38887	6.71905	7.05803	7.20832	8.2806
NMU	3.66091	3.50645	3.95796	3.67165	2.67952	3.28412	4.2508	3.75713	3.36209	4.31445	3.71273	3.62057	4.58651	3.63721	3.68763	4.01301	4.42844	3.36339	4.11259	4.40473	4.21045	4.41869	3.26633	4.78105	4.14325	5.03984	4.20494	4.60411	4.6434	3.23276	4.43658	4.17764	3.92245	4.49664	4.14624	4.27994	4.82371	4.42289	3.79202	4.41417	4.79186	3.71344	4.48113	4.99417	4.09216	4.26974	4.70416	4.54599	3.79012
CPZ	3.93141	2.67952	2.67952	4.15934	3.63503	3.86403	4.4174	2.67952	4.15493	4.56403	3.8923	4.60299	4.51488	3.72496	4.25834	3.82334	4.2997	4.3259	4.20782	4.20908	4.40366	4.33542	3.95843	3.88714	6.86912	6.15486	5.70278	6.69914	8.23382	7.41687	5.5909	6.48188	7.91812	4.86599	7.54783	4.05039	3.45259	5.55794	6.14834	5.74901	3.96775	6.63495	7.44471	4.93648	5.0144	5.42056	4.93236	5.91468	6.77794
MS4A4A	5.67325	4.72243	5.22834	5.07256	3.63503	5.49217	5.11589	6.52718	4.92876	5.33555	4.14515	4.2978	4.53922	3.80485	5.67523	5.39882	4.15494	3.23961	4.04419	4.81713	4.40366	5.21077	4.99751	4.61202	5.56043	5.83	7.28811	5.41412	6.73695	6.58962	6.20935	6.04014	6.65674	5.46958	6.06632	4.05039	4.60362	4.98829	6.20202	6.43507	4.79186	4.11344	6.23216	4.67635	4.61063	4.26974	4.76508	5.22297	7.09729
CCKBR	8.00588	8.18298	7.95924	7.97802	7.31953	7.82825	8.35301	7.79617	7.3361	8.94522	8.52323	8.31559	8.58702	7.94267	7.60748	7.98579	8.6801	8.47925	7.6076	7.38509	8.367	8.17373	8.1579	8.59118	8.95347	9.12069	8.21059	8.74124	8.53451	7.97742	8.84858	8.9521	8.81146	8.7312	9.10524	7.71135	8.29947	8.19109	7.90342	8.54832	8.36866	8.10203	8.16497	8.86517	8.45175	8.75692	8.53827	8.57294	8.0262
TCIRG1	7.38908	7.4585	7.29926	6.9643	7.75911	7.97304	7.12183	7.80425	8.45797	6.89234	6.22903	6.93234	6.84684	6.50054	7.55089	7.85148	6.46578	6.95357	6.39814	7.49921	7.33446	7.56635	7.61732	6.76191	6.95535	6.30616	7.93287	7.09328	7.75606	7.36766	7.28061	7.13852	7.68375	6.68282	7.59169	7.49886	7.89344	7.01601	8.01185	6.89619	6.22913	7.0518	7.53594	6.09727	7.58587	6.44626	6.84798	6.28373	7.77604
CD69	3.93141	2.67952	3.68221	4.05745	2.67952	3.7122	4.2508	3.31119	3.84118	3.86483	3.14945	3.54103	2.67952	3.21075	4.41351	4.23164	3.53589	3.0768	3.80687	4.26841	3.38956	4.78709	3.95843	3.23211	5.29205	5.19285	5.74628	3.94779	4.75483	5.56163	4.73933	4.96017	5.30697	4.78316	6.88851	2.67952	3.45259	4.12939	5.97389	4.84671	3.96775	5.41803	5.13907	4.52333	4.66226	4.02868	3.94981	4.32105	5.39731
DAO	3.66091	2.67952	2.67952	3.25976	2.67952	2.67952	2.67952	3.31119	3.36209	3.28454	3.01254	4.03859	4.03686	3.42666	3.13766	3.00445	3.87405	3.0768	4.86993	3.85158	3.29596	2.67952	2.67952	3.62545	2.67952	3.50086	3.38683	4.04267	3.12948	3.23276	3.14443	3.17244	2.67952	4.78316	2.67952	3.75661	2.67952	4.76157	2.67952	2.67952	3.80392	2.67952	4.48113	3.54819	3.19639	3.71462	5.37438	3.8051	3.39213
SYT10	7.27875	6.73496	6.60311	6.40604	5.55186	6.06611	7.40695	6.58485	5.91517	7.31197	6.86658	5.9551	6.08408	5.65414	6.01397	6.57895	6.63996	5.89591	7.31272	8.28496	5.80784	7.29396	6.11211	7.57373	7.34597	7.01238	6.67179	7.34863	7.23003	7.68128	7.41735	6.92146	7.13568	6.72571	7.77403	5.95454	7.12604	6.30584	8.07033	6.51076	7.66953	7.61271	6.5353	7.18365	6.25306	7.49482	6.22413	7.43929	6.99251
PRMT8	8.60572	8.54243	9.06512	8.95082	7.8979	7.99904	9.1092	8.45991	7.47308	8.75975	9.01429	9.00684	8.5251	9.04947	8.82585	8.80334	9.21472	8.34466	9.30392	9.50235	8.97834	8.96827	8.36024	8.98446	8.68943	8.85868	8.83701	8.86074	8.80767	7.54042	8.57407	8.77189	8.82224	8.84943	9.0533	8.20165	8.7195	8.3395	8.84009	8.54384	8.46652	8.4944	8.4108	8.64989	8.44832	8.88587	8.46662	8.78905	8.07398
SCNN1A	3.66091	3.26819	3.50355	3.67165	3.83976	5.10665	3.67041	4.05104	4.0098	2.67952	4.0441	3.45231	3.43445	3.36281	4.20165	4.59505	4.24398	3.36339	3.34127	3.7137	3.67403	4.39157	2.67952	3.45636	4.55248	3.9931	4.20494	3.72566	4.95247	3.99675	3.47802	4.10659	4.90617	3.66205	4.27393	3.75661	3.45259	3.84282	4.32984	4.41417	2.67952	4.21881	5.27951	2.67952	4.24483	3.20533	3.67567	3.25291	4.06538
FZD10	4.32213	4.44228	4.35555	3.81807	5.55186	5.15528	4.33704	4.55757	5.68543	4.48639	4.29554	4.87264	3.87615	4.85625	4.5724	4.08006	5.0055	5.11287	4.73918	4.20908	5.60837	4.5933	4.99751	3.99528	4.20298	4.53141	4.45542	4.21048	5.74174	5.06709	4.81404	5.09888	4.5683	5.05278	5.49432	5.0335	4.33635	5.38273	4.8443	4.41417	4.34657	5.49487	4.8045	4.4391	5.22815	4.88217	5.03313	4.67596	5.69764
GNB3	7.74761	7.81818	7.49255	6.57531	7.97517	7.52232	6.83379	7.39705	8.20997	8.22161	7.13704	8.13648	7.02086	8.45975	7.15809	7.96331	6.66388	8.6168	6.63166	7.53176	7.39348	7.51012	8.29754	7.16814	4.82454	4.37805	5.03423	4.90277	5.25258	6.35633	5.48471	5.70177	5.48427	5.24718	5.37121	7.15147	7.47108	5.47311	6.89711	5.58167	5.76411	5.91173	5.46636	6.2191	6.78808	6.92779	5.79443	6.33996	5.8869
BMP5	2.67952	3.50645	3.2661	3.67165	3.36122	3.28412	3.94325	3.31119	2.67952	3.86483	3.41775	3.82248	3.62819	3.68219	3.23946	3.4001	3.74452	3.90283	3.48655	3.93357	3.47143	3.6875	2.67952	3.62545	8.13412	6.51234	5.13798	6.35415	8.60373	7.39248	5.19053	7.17675	8.09762	4.44177	7.65507	4.27994	3.45259	6.98623	5.70167	5.39142	5.38692	6.9213	7.2428	4.81291	4.66226	5.91449	4.2587	6.41163	6.27953
HDGFL1	5.26467	4.51845	4.77727	4.25268	5.18823	5.37531	5.06999	4.78372	4.60114	4.77172	5.35596	5.1366	5.4414	4.52588	5.0475	4.95757	4.98988	5.7308	3.9325	3.55015	5.95484	5.66452	4.43723	4.61202	3.46731	3.50086	3.88183	4.04267	3.31333	4.41846	4.0982	4.96017	4.62239	3.96191	3.16133	5.33879	5.25215	4.35614	2.67952	4.49746	3.80392	2.67952	4.03834	3.89076	4.55679	5.29655	4.2587	4.47555	4.28383
SLC22A2	2.67952	2.67952	3.2661	2.67952	3.36122	2.67952	3.25902	2.67952	2.67952	3.86483	2.67952	3.69311	3.26692	3.11407	3.00415	2.67952	3.00727	3.0768	2.67952	3.25436	3.1841	2.67952	2.67952	3.23211	6.30142	4.79097	4.56345	5.55857	7.04983	6.09763	4.27973	4.92311	6.73902	3.96191	7.37659	3.91428	2.67952	4.76157	4.32984	4.96364	3.60505	5.70275	6.67813	4.34857	3.19639	4.69224	2.67952	4.32105	5.21847
SMOC2	6.65414	5.67077	6.01775	6.1722	7.0759	6.66476	6.50672	6.58485	8.01178	6.09242	6.22237	6.94344	6.251	6.26667	6.07154	5.69585	6.20984	6.32653	8.18038	8.44148	6.73659	5.50982	6.06616	6.3018	6.74249	7.1706	6.82007	6.72345	7.16191	6.45427	6.92106	6.89416	7.03706	7.22093	7.37031	5.0335	6.83525	6.04046	7.07936	7.16505	6.3311	7.38439	6.83038	5.84747	6.63907	6.73083	6.75168	5.88966	7.60319
COX7A2	8.69781	9.221	9.46431	9.3096	8.0877	8.94655	9.35751	9.16247	8.20997	9.32804	9.3045	8.99757	9.81151	9.01803	9.67941	9.59275	9.63011	8.39792	9.71052	9.73709	9.82619	9.58823	8.85811	8.62287	10.2321	10.5482	10.6169	10.4238	10.2131	9.52661	10.4476	9.95999	9.95797	10.3093	10.2112	6.93283	7.88195	9.1077	8.99902	10.1305	10.1281	9.50343	9.93401	10.502	8.71126	9.08189	9.52394	9.30394	9.41845
IMPG1	3.80588	5.47028	4.1744	4.49482	3.83976	4.40239	3.94325	4.71271	3.36209	4.21807	4.07884	4.3726	4.07345	4.62149	4.5068	4.53055	4.05814	4.43794	5.66546	5.7816	3.83757	4.2458	3.95843	4.78105	5.01947	5.33033	4.51062	4.85754	4.60397	5.06709	4.98402	4.67553	4.45248	4.73967	5.11721	4.37946	3.88146	4.54628	4.43185	4.78407	5.38692	5.37795	4.1252	5.04946	4.09216	4.46892	3.82262	4.40078	4.21562
LY86	5.44977	5.0037	4.89159	5.16291	3.83976	5.00378	5.11589	5.58942	5.19085	5.88248	4.20771	4.54145	4.1431	4.01113	5.35043	5.87729	4.92548	3.23961	4.63692	4.74077	5.33253	5.22523	5.04714	4.18307	5.04935	6.40691	6.36144	4.76207	5.96382	5.56163	6.37116	5.33969	5.89035	4.648	5.90024	4.47131	4.60362	5.18188	6.12071	5.92656	5.48003	4.83506	6.10871	4.99417	4.44152	4.83723	5.17135	4.47555	6.66866
NME5	6.16589	7.0504	6.89198	6.4239	5.12739	6.8481	7.18564	7.12724	5.19085	6.89234	6.7423	6.24427	5.97193	6.7807	6.75323	6.29531	6.29218	5.74422	6.93729	6.69285	6.2927	6.17616	5.81093	5.8033	7.2868	7.07473	6.62644	7.06506	6.53584	6.85119	6.88043	7.01732	6.7504	6.83742	7.14584	5.29244	5.93367	7.0258	6.30367	6.80911	7.29601	6.86559	6.37659	7.53085	6.31503	6.77699	6.43433	6.81936	6.61073
SLC4A9	4.73754	3.9623	3.68221	4.41943	3.63503	4.77044	4.56369	4.78372	5.68543	3.99616	4.1125	4.40831	4.96531	4.44369	4.61428	4.20293	4.65108	3.63801	4.17697	4.61697	4.46165	4.61635	4.43723	5.2987	3.58557	3.3531	3.88183	4.65898	3.56894	3.8885	3.70205	3.17244	3.70436	4.648	3.63032	5.0335	5.05501	4.42289	3.95431	4.00468	3.33948	3.86543	4.8045	4.14333	5.26071	4.19503	4.70416	4.2355	4.40936
NPR3	5.183	5.31844	5.49794	4.92446	5.18823	5.59993	5.93974	5.89585	4.92876	5.33555	6.29395	5.64719	5.51262	5.92471	5.48533	5.85276	6.29832	5.23392	5.68513	6.50831	5.84857	5.46226	4.94596	5.72652	6.93234	6.53475	5.90794	6.35415	6.77066	6.6039	6.08546	6.00631	5.59097	6.45948	7.28602	5.19472	5.05501	5.91863	6.3754	5.86983	6.75385	7.19419	5.77812	5.78539	5.83221	6.35768	5.58406	5.75741	5.47871
SLC27A6	4.54718	3.6857	3.95796	4.15934	3.36122	4.11179	3.81665	3.31119	3.63622	4.21807	3.41775	3.69311	4.30033	3.42666	3.73479	3.6386	3.9517	3.63801	5.68513	6.89021	4.21045	3.92352	4.07212	3.76563	3.58557	5.07186	4.27276	3.59028	3.9189	3.62654	3.33422	3.76155	4.2548	4.04455	4.14624	4.63665	4.08671	5.98085	4.52591	4.32468	4.71453	3.28486	4.48113	4.52333	4.44152	4.58556	4.16506	5.86418	4.40936
KNG1	3.66091	4.07629	3.68221	4.339	2.67952	4.31339	2.67952	4.85104	2.67952	3.99616	4.00818	3.76008	3.56885	4.58412	4.59351	4.57392	4.3786	2.67952	3.25385	2.67952	3.67403	4.33542	4.26909	4.26624	4.41499	3.50086	4.20494	3.94779	3.56894	4.55222	4.66001	3.17244	4.1013	4.54917	4.38891	3.75661	3.45259	3.84282	4.09423	3.87259	3.33948	3.86543	4.2057	2.67952	3.19639	3.20533	3.67567	3.93056	4.06538
ARL6	8.01737	8.74152	8.66043	8.49331	6.66246	8.44439	8.59117	8.4341	6.86034	8.69355	8.80458	7.74817	7.25967	8.13838	8.58272	8.70408	8.45419	6.8894	8.6045	8.8358	7.57836	8.37591	7.58535	8.22883	9.12184	8.61878	8.64652	8.65254	8.34117	8.8395	8.83168	8.52506	8.65734	8.66413	9.10335	7.3188	7.71074	8.7669	8.83167	8.75216	9.34689	8.90253	8.15616	8.83523	7.88393	8.5238	8.43163	8.82211	8.33864
CD86	5.51737	5.63929	4.43662	4.56585	4.28136	5.4543	5.50567	6.26997	5.95006	6.06782	4.54859	4.66166	4.35768	4.79342	5.29007	6.00877	4.90888	4.0122	5.08286	4.90669	5.48384	5.74579	5.96953	4.97678	5.69593	6.23937	6.72653	5.18246	6.10346	6.1376	5.78173	5.70177	6.11958	4.9439	6.46061	5.19472	4.82371	5.25217	6.46576	6.08425	5.23424	5.53174	5.91133	5.25038	5.0144	4.79068	5.64747	4.32105	6.65726
ZAP70	5.14024	4.78374	4.51259	4.25268	5.64032	5.56493	4.63082	4.05104	5.59965	4.56403	4.7967	4.96657	4.93025	4.79342	4.17221	4.01301	4.94188	5.25309	4.45374	5.03841	4.433	4.70457	4.77797	3.88714	4.41499	4.37805	4.66285	4.12977	4.43244	4.72925	4.27973	4.6292	4.01568	4.04455	4.84252	4.78281	4.87333	4.48614	4.8443	4.22779	4.63223	5.33666	4.28085	4.87615	5.22815	4.64003	4.16506	3.25291	4.06538
SLC30A3	9.68467	9.48546	9.92423	9.39086	8.74154	9.24145	9.91289	9.72083	8.06788	10.1183	10.2061	9.89791	9.44472	9.71875	9.88922	9.96242	10.094	9.82173	8.40579	7.40279	9.90693	9.85216	9.35136	10.3188	9.64965	9.92156	9.51	9.75834	9.79121	9.28774	10.2279	10.2521	10.2935	9.8085	10.1873	9.01918	10.1859	9.40578	9.12847	9.58163	9.30394	9.08693	9.45555	9.58711	9.93202	10.0776	9.72331	9.88704	9.33361
KCNJ13	3.25332	3.6857	3.68221	3.25976	4.15317	4.63588	3.81665	4.05104	2.67952	3.28454	3.25381	3.76008	3.26692	3.29179	3.52795	3.00445	3.74452	3.84332	3.66179	3.25436	4.34272	2.67952	2.67952	2.67952	6.16266	5.35625	4.20494	5.02986	6.15568	5.78089	4.16203	5.19425	5.30697	3.66205	7.70584	2.67952	2.67952	5.06911	3.79202	4.00468	4.23393	6.63495	5.63093	4.14333	3.91432	5.00846	3.82262	4.54599	4.67599
MLPH	4.04301	4.17936	4.1744	3.67165	4.68895	4.63588	4.63082	4.28068	5.0662	4.48639	3.71273	4.60299	4.24001	4.35552	4.25834	4.01301	4.09137	4.57284	3.9325	3.66264	4.433	3.92352	4.77797	4.09323	6.34871	5.19285	5.13798	5.63853	7.24207	5.43754	4.77723	6.08942	7.01838	4.78316	7.01489	4.55673	4.47729	5.61175	5.66361	5.0711	4.23393	6.11787	6.24895	4.67635	5.05247	5.63948	4.57281	5.09465	5.08469
QPCT	6.76767	8.05968	7.70068	7.06983	5.76332	7.64272	7.37082	7.42879	6.17281	7.11146	7.6768	7.29062	6.89127	7.05688	7.38345	7.28972	7.40908	6.37009	6.98506	7.8611	6.42564	7.33664	6.55526	7.0589	7.75236	7.50629	7.90948	7.83389	7.8806	7.78483	7.74104	7.54717	7.94799	7.5769	7.4677	6.72683	6.61639	7.15629	7.18916	7.69598	7.85111	6.80762	7.52912	7.76341	6.74386	7.37263	6.97523	7.5222	7.33717
NCF2	6.01227	5.10135	6.15567	6.06214	5.30231	6.0156	4.97319	5.47026	6.04984	5.76449	5.39261	5.23291	5.34033	5.01498	6.69524	5.99392	5.52745	4.40175	5.44016	4.8716	5.2882	6.15416	5.59997	4.34382	5.53995	5.7159	6.51883	6.06046	6.55534	6.54592	7.21031	6.38034	6.7504	5.36288	6.06632	4.91411	5.74127	5.71352	6.0638	6.03362	5.28705	5.49487	6.79666	5.617	5.16059	5.12381	5.51763	4.90192	5.92571
RPE65	4.54718	3.26819	4.77727	4.7576	3.36122	5.2915	4.33704	5.62697	3.63622	2.67952	4.14515	4.08623	4.51488	4.8715	5.06218	4.08006	5.46241	3.84332	5.09791	5.92889	5.535	5.64344	2.67952	4.55025	4.36546	4.37805	6.10372	5.25275	4.47762	3.99675	4.38656	4.47896	4.51175	4.54917	4.9523	3.91428	4.47729	4.35614	4.8443	5.84058	4.34657	5.20475	5.2111	4.52333	5.54979	4.11501	3.4981	4.32105	5.65187
ST6GALNAC5	9.3384	9.60048	9.47087	9.32858	8.52458	9.13999	9.80382	9.54882	7.88368	9.69539	9.73896	9.16544	8.78435	8.56838	9.17795	9.50216	9.38561	9.15002	8.7426	8.56966	9.0598	9.51306	9.14776	9.64653	9.71722	9.59271	9.14394	9.49719	9.48208	9.75397	9.68661	9.76717	9.4608	9.40232	9.92045	9.59234	9.53498	9.52938	9.72312	9.30321	9.78864	9.41185	8.92822	9.55074	9.37037	9.68827	9.16254	9.69337	9.08508
MFAP2	2.67952	2.67952	2.67952	2.67952	2.67952	2.67952	3.49372	3.31119	2.67952	3.71291	3.25381	3.62057	2.67952	3.21075	2.67952	3.00445	3.00727	3.71179	3.71281	3.7137	3.1841	3.02159	3.50386	2.67952	5.01947	4.48241	3.67027	4.21048	5.20275	4.72925	3.14443	4.58111	4.81831	3.38085	5.56325	3.56553	2.67952	3.42696	4.09423	3.71977	3.33948	4.56491	4.65312	3.29833	3.40667	3.20533	3.82262	3.8051	3.54801
RGS4	11.4431	11.9596	12.2489	12.0338	9.65371	10.9545	12.4387	11.5586	9.28748	11.7844	12.1951	11.6685	11.7428	11.7403	12.0943	12.3201	12.4036	10.1475	11.1869	10.447	11.3257	12.1593	11.1454	12.4383	12.6709	12.847	12.8686	12.8582	12.6505	11.5725	12.6361	12.7378	12.4068	12.5963	12.9154	11.2474	12.1145	12.4537	12.135	12.373	12.9479	11.5475	12.3721	12.9513	11.7045	12.5254	12.2353	12.8219	12.2082
CR2	4.23653	3.26819	4.1744	3.81807	2.67952	4.77044	3.25902	4.28068	3.36209	2.67952	4.47806	3.35073	3.68358	3.9133	4.48414	4.20293	3.9517	3.0768	3.34127	3.55015	4.01972	5.04067	2.67952	4.09323	2.67952	3.3531	4.39759	3.94779	3.56894	3.45727	4.03039	2.67952	4.01568	3.17785	3.16133	2.67952	4.25906	4.21008	4.09423	3.53482	3.33948	2.67952	4.28085	3.54819	4.24483	2.67952	4.76508	3.25291	3.89052
NEK2	3.80588	4.36101	3.83004	3.9448	2.67952	4.31339	4.49272	4.91507	3.36209	3.99616	4.54859	3.82248	3.26692	3.63721	3.86326	4.78896	4.24398	3.55708	3.54939	4.0801	4.31104	4.27645	3.95843	4.09323	4.98892	5.19285	4.88201	4.42333	4.60397	4.83497	4.66001	4.47896	4.81831	4.32392	5.1779	4.05039	3.62091	4.60364	4.69502	4.64887	5.43426	5.37795	4.54114	4.34857	4.50051	4.52862	4.50158	5.04902	4.34826
MUC5B	3.66091	2.67952	5.31092	4.25268	4.39677	5.0562	2.67952	4.17175	3.36209	2.67952	3.41775	3.69311	4.17634	3.36281	4.8228	2.67952	3.9884	5.02568	3.01256	3.48726	3.61201	3.02159	6.45226	4.97678	3.13809	3.9931	2.67952	2.67952	4.47762	4.26796	3.33422	3.17244	5.20892	4.04455	3.16133	6.8096	2.67952	3.21096	4.32984	2.67952	2.67952	2.67952	2.67952	2.67952	4.71188	4.88217	4.64019	2.67952	5.39731
MMP8	3.25332	3.26819	2.67952	3.49476	5.06367	2.67952	2.67952	2.67952	2.67952	2.67952	3.25381	2.67952	2.67952	3.63721	3.00415	2.67952	3.00727	3.0768	2.67952	3.01286	2.67952	2.67952	2.67952	2.67952	2.67952	2.67952	3.67027	2.67952	2.67952	2.67952	4.16203	2.67952	3.41165	2.67952	2.67952	2.67952	2.67952	2.67952	2.67952	2.67952	2.67952	2.67952	2.67952	2.67952	2.67952	2.67952	3.26217	3.25291	2.67952
B4GALT6	9.44427	10.2213	10.2032	10.1757	8.48405	9.53362	10.2817	10.0913	7.98706	10.0025	10.2555	9.51084	9.02803	9.94818	9.96264	10.0776	10.0322	8.27803	9.81747	9.79403	9.25378	9.82536	8.8681	9.60835	10.1274	10.0383	10.0634	9.82842	9.76333	10.0288	10.063	9.91104	9.82219	9.71087	10.0751	8.96261	9.08249	10.0256	9.82	9.85519	10.5213	9.95657	9.56445	10.1275	9.04674	10.0237	9.50092	10.1776	9.81575
CA14	6.36001	5.05342	4.99676	6.10719	4.773	6.09071	5.20326	4.78372	6.93133	5.0576	4.92205	5.03289	5.6344	6.10907	5.52752	4.69569	5.99176	5.5281	6.55446	5.48794	5.60837	5.77509	5.91862	6.4825	5.31652	6.798	5.7247	7.20092	6.16844	5.43754	6.37116	5.91802	5.99041	7.84762	5.73195	6.19646	6.94993	7.14736	5.31454	6.63428	6.67872	5.63684	7.39308	6.90911	7.0281	6.03416	8.04269	7.23808	6.01831
ELOVL4	8.65066	9.42998	9.21603	9.25111	7.59466	8.87817	9.1201	9.1781	7.29636	9.24075	9.00276	8.84938	8.12776	9.16069	9.25459	8.89522	8.79351	7.86797	9.02498	9.04076	7.91316	8.81324	8.65769	8.85406	9.46477	9.26274	9.42847	9.07123	8.85542	9.30524	9.4146	9.22581	9.1285	8.9016	9.22658	8.41698	8.90106	9.17947	8.74459	9.18463	9.60876	8.76883	8.78695	9.55074	8.41708	9.04946	8.41382	9.1691	8.97961
CASQ2	3.66091	4.36101	3.95796	3.49476	4.00819	4.11179	4.69457	4.63752	4.6912	4.31445	3.8068	4.71773	3.78485	4.44369	4.14196	4.11209	4.12362	4.43794	5.22634	4.55019	4.92914	4.07871	3.83047	3.99528	5.34057	5.63433	4.51062	5.47372	6.18108	5.591	4.57539	6.2423	5.84825	5.63857	6.37495	4.47131	3.76047	6.22277	5.77483	5.86983	5.52434	7.18285	6.61496	5.42543	5.08948	5.32862	6.66364	5.58024	5.8266
OLFM3	9.52291	9.71444	9.51812	9.56302	7.23818	8.89211	9.92538	9.81977	7.61977	9.68139	10.1069	9.36914	9.0389	9.1892	9.67367	9.85569	9.75068	8.36834	8.93686	8.4753	8.84433	9.65451	8.87142	9.76485	10.1615	9.85444	9.95115	10.1091	9.77579	9.99954	10.2206	10.1722	9.95797	9.82087	10.1075	8.62722	9.48275	10.0146	9.41734	10.0059	10.4471	9.49887	9.56611	10.2977	9.05804	9.974	9.60663	10.2703	9.81192
GDA	11.2858	11.3212	11.521	11.3662	9.19693	10.396	11.9337	11.0227	9.27051	11.8172	11.7313	10.7421	10.4341	10.4921	11.3552	11.4974	11.6118	9.77258	10.1169	10.5537	10.5801	11.705	10.6144	11.4563	11.6859	11.9491	11.7907	12.0456	11.5237	11.6274	12.0729	11.8877	11.8579	11.5026	12.1267	10.4591	11.3288	11.7889	11.8444	12.1483	12.036	11.6486	11.6502	11.8825	11.4869	11.7992	11.2839	11.9851	11.7109
GPR68	5.86586	6.31014	5.89155	6.19322	6.07852	5.76286	5.80943	5.19575	5.35869	6.59984	5.93481	5.60524	5.67617	5.0419	5.80881	5.63938	6.26734	6.50113	6.14011	6.2314	5.74446	5.71586	6.08932	6.72332	5.81946	6.35742	5.9269	5.55857	6.1428	5.97047	6.19611	6.18311	6.28582	5.56865	6.32359	6.06718	6.53039	6.25658	5.21145	6.20345	6.11928	5.49487	5.57821	6.81995	6.06727	6.1445	5.84916	6.28373	5.42498
PRLHR	5.58183	6.14227	6.19882	6.55926	5.35597	6.45444	6.05903	5.62697	5.12996	6.45622	6.022	6.03049	6.15175	5.69614	5.73915	6.22733	6.36417	5.60392	6.96931	7.18809	6.14605	6.20497	5.56705	6.3018	6.54399	6.33202	5.82943	5.98152	6.25468	5.87887	6.15562	6.44465	5.73712	6.4338	6.9147	6.03985	6.32414	6.15263	6.66943	5.9811	6.42625	6.97493	5.57821	6.07159	6.45908	6.4605	5.87575	6.545	6.00027
MSX2	4.95416	4.27375	5.35041	4.92446	4.28136	4.9492	5.24492	5.86492	3.84118	4.89362	4.32339	4.54145	3.62819	4.23516	5.41953	5.22879	4.65108	3.90283	3.89239	4.0801	4.37358	5.10504	3.83047	4.61202	6.10864	5.90122	5.13798	6.35415	6.34724	4.93276	5.1629	5.19425	5.84825	5.44367	6.36228	4.71182	4.08671	5.28599	6.65032	5.74901	5.33789	7.87453	5.06297	4.14333	5.26071	4.96769	5.17135	4.90192	4.72314
PLS1	5.70244	6.87491	6.04169	6.40604	4.99677	5.59993	6.55597	6.42558	4.99925	5.9649	5.57317	6.62929	5.65544	6.00003	6.47413	6.10856	5.91359	4.77878	6.04505	5.76321	4.92914	5.71586	5.96953	6.22996	6.34871	6.41901	6.93599	6.72345	6.27839	6.50083	6.53756	6.22773	5.82671	6.38102	6.59646	5.89466	5.57738	6.35345	6.0045	5.9811	6.82525	6.37991	5.97349	6.65779	5.19479	5.85062	5.90184	6.44616	6.52547
CHRNA2	6.10208	6.73496	6.9307	6.19322	6.83869	5.82307	7.19601	6.85838	6.64475	6.27523	6.43292	6.86967	6.68961	7.20769	6.44189	7.35166	7.04119	7.36715	6.51695	4.17821	7.20474	6.93211	5.83864	7.04855	7.66682	7.39475	7.39312	7.37184	7.06348	6.48548	6.68659	6.92146	6.51704	7.25785	7.87507	6.3597	6.57404	5.68877	7.74185	6.15696	6.28103	6.90757	6.3142	6.39462	6.89301	6.63377	6.24457	6.77938	6.24939
PRB2	5.54998	5.63929	5.94339	4.92446	6.50861	5.37531	5.3246	4.47213	6.20196	5.49372	5.46311	6.77332	6.53557	6.22177	5.79171	6.75557	5.0055	7.42173	6.29413	6.57251	5.77651	5.62204	5.75383	4.18307	5.18951	4.57855	4.88201	4.54675	4.38551	4.26796	4.48462	4.88498	4.51175	4.19289	4.38891	5.33879	4.96728	4.35614	5.58423	4.64887	4.23393	4.56491	4.28085	4.87615	3.56556	4.46892	4.57281	4.79386	4.76861
CSTA	3.80588	2.67952	2.67952	3.25976	2.67952	3.28412	2.67952	3.91488	2.67952	3.52911	3.25381	3.06936	3.02021	2.67952	3.00415	3.00445	2.67952	2.67952	2.67952	3.34186	2.67952	3.43745	2.67952	3.23211	2.67952	3.15795	4.75502	2.67952	3.12948	3.8885	3.95794	3.52528	3.70436	3.38085	3.63032	2.67952	3.22939	2.67952	3.5951	4.00468	2.67952	3.28486	3.72224	2.67952	2.67952	2.67952	2.67952	2.67952	4.40936
FMOD	5.78653	5.81832	6.01775	5.40268	5.35597	5.00378	6.19006	6.01319	5.12996	5.0576	5.48583	6.4768	4.96531	5.39219	5.89128	5.59051	6.14309	5.4479	5.55201	6.40626	5.63199	5.64344	5.35123	5.02149	8.55564	7.58329	7.42649	8.37894	9.21248	8.50643	6.46232	8.15625	9.48136	6.63861	9.21437	5.6624	6.0625	7.13836	7.24106	7.62143	5.90382	7.82438	8.4365	5.90692	5.91499	6.34237	5.84916	6.96897	8.18099
PTGFR	3.93141	4.59018	4.77727	4.56585	4.28136	4.11179	5.36277	4.28068	4.39877	5.63566	4.65791	4.82303	4.67606	4.35552	4.43752	5.34049	5.03621	3.95897	4.69925	6.82594	4.92914	4.7257	3.83047	4.88256	6.76872	6.26647	6.01807	6.24047	6.91326	6.70005	5.52817	5.93612	6.33213	5.12074	8.1887	4.37946	4.1762	5.71352	5.58423	5.58167	5.76411	7.29243	6.14509	5.29628	4.75964	5.68923	4.50158	5.83824	6.21859
GLIPR2	7.66234	6.61224	7.50967	7.16813	6.33617	7.40071	6.43829	6.81091	7.98706	6.18676	6.6062	6.68997	7.23233	6.60014	8.2256	7.85148	6.48741	6.85925	7.44086	7.65504	6.53491	7.33664	7.01819	7.76904	7.051	7.53427	8.3246	8.09768	7.77689	6.92117	7.89143	6.66559	7.42507	8.26121	6.9147	6.8096	8.11071	7.57133	7.1076	8.29494	7.00501	6.9349	8.26675	7.61262	7.72285	6.7541	8.33079	7.48961	8.03061
GPR83	7.24	8.34537	8.00219	7.88486	8.29611	7.4297	7.97444	8.38646	7.30973	8.93514	8.03111	8.50885	7.65393	7.30724	7.44416	7.93472	7.49668	8.32938	7.89445	7.71765	7.37981	7.7668	7.97271	7.94658	8.71655	8.15837	8.04015	7.88314	8.56595	8.79372	8.3726	8.45536	8.03869	8.16743	9.65088	7.72843	7.04585	7.87697	9.03982	8.36765	8.21148	8.96995	7.94208	7.54943	8.12648	8.15698	7.45694	7.37827	7.83774
CKS2	4.04301	4.78374	4.35555	4.7576	4.39677	4.11179	4.33704	4.63752	3.36209	4.31445	3.8068	4.5726	4.9825	4.63976	4.43752	5.62974	4.71083	3.95897	4.61544	4.47962	4.37358	5.12066	4.65251	4.61202	4.95764	5.10314	6.05296	5.25275	4.75483	4.88477	5.81696	4.6292	4.81831	4.648	4.63603	4.17105	4.25906	4.60364	4.43185	5.21769	5.06224	4.63801	4.98229	5.29628	4.24483	4.02868	4.50158	4.40078	5.31081
DAW1	4.23653	5.39645	4.77727	5.47412	4.00819	4.89228	4.86876	5.51113	4.28325	5.24906	5.15635	4.87264	4.67606	5.10694	4.23035	4.4625	4.60962	4.3259	6.591	6.58293	4.56997	5.08923	4.43723	5.10666	5.16262	4.97339	4.27276	4.76207	5.45677	5.1497	5.07644	4.92311	4.81831	5.01747	5.1479	4.71182	4.71839	4.90224	5.21145	4.96364	5.64936	4.63801	4.59838	5.42543	4.66226	4.46892	4.16506	5.09465	4.62703
SLPI	3.25332	2.67952	2.67952	3.49476	3.63503	4.11179	3.81665	4.05104	3.63622	3.99616	3.54933	3.69311	3.16022	3.58967	3.63776	3.58553	3.33087	4.11123	3.14948	2.67952	3.61201	3.35896	3.26633	3.88714	9.29074	6.15486	7.66318	6.66187	8.90354	7.64045	5.07644	6.88494	8.84622	4.19289	5.91776	4.17105	3.76047	5.73785	5.77483	4.90647	4.79186	4.11344	7.46628	4.60217	4.1711	4.64003	3.26217	5.26318	4.89618
TP53TG5	5.48399	5.0037	4.35555	5.40268	4.15317	5.10665	4.49272	4.63752	6.3908	4.11274	5.22619	4.5095	4.96531	5.66264	5.33857	4.57392	5.44003	4.50724	4.81549	4.76029	5.31792	5.71586	5.04714	6.60089	3.86432	5.33033	5.90794	6.68682	5.25258	4.67294	5.67038	4.72023	4.62239	7.22839	3.92149	6.29202	6.42305	5.71352	4.43185	5.01845	4.79186	3.99681	7.41543	5.50526	5.81073	5.32862	6.98735	5.86418	5.21847
PRICKLE4	7.71974	7.94399	7.88249	7.64833	8.92144	8.14008	7.82904	7.77986	8.29969	8.05786	7.44636	8.12679	8.13146	8.00158	7.54082	7.85352	7.30673	9.00379	7.89861	7.98568	7.67104	7.7692	8.75422	7.67133	7.27466	7.05166	6.7998	7.11179	7.38471	7.52554	6.97607	7.09925	7.06463	6.77757	7.44994	8.15822	7.99821	7.39392	7.20231	6.96492	6.98957	7.34424	6.61496	7.15966	7.38505	7.52212	7.37634	7.04954	7.40673
TREM1	4.61388	3.26819	4.58415	3.49476	4.15317	3.7122	3.67041	4.17175	4.28325	3.86483	4.17687	3.45231	3.56885	3.87847	4.11087	4.41493	3.53589	3.0768	3.14948	3.7137	3.88631	3.83604	3.50386	3.45636	3.46731	3.62383	4.56345	6.32259	4.2324	4.41846	4.61841	5.03132	4.45248	3.77301	4.07646	3.75661	3.45259	2.67952	4.91297	4.64887	2.67952	3.71344	4.28085	3.29833	2.67952	3.71462	4.34529	3.25291	4.52299
EEF1E1	6.71203	7.28901	7.11001	7.02388	5.50542	7.06095	6.88599	6.74508	5.68543	6.59984	7.07221	6.4768	6.51296	6.69736	7.33763	6.78157	6.97783	5.74422	6.92917	7.3337	6.68181	6.94066	6.11211	6.54292	7.59062	7.79226	7.50979	7.66266	7.41693	6.85119	7.73195	7.12294	7.44617	7.32201	7.51972	5.86374	6.43889	7.05478	6.25375	7.51561	7.76318	7.28184	7.19189	7.51203	6.29979	6.93798	6.95067	7.0383	6.87946
IL1B	4.90327	3.834	4.77727	6.40604	4.15317	4.11179	4.86876	4.55757	3.84118	4.70618	3.60745	4.89676	4.30033	3.97954	7.38345	6.98909	4.76791	3.55708	4.29565	4.57285	5.79748	5.00729	4.71677	4.93051	4.31378	4.62398	3.78208	5.98152	6.063	4.67294	8.13142	7.00887	6.91105	6.14784	5.02073	3.56553	5.81653	3.94745	5.94261	6.39566	4.10894	4.11344	7.56954	4.34857	5.22815	4.19503	3.82262	4.14302	6.91814
FLRT3	8.83067	9.36993	8.90629	8.86241	6.92798	8.64703	8.89094	8.80003	7.28286	8.51113	9.12653	8.87419	8.38957	9.07319	8.66956	8.85612	9.08133	7.37993	7.83063	7.6624	8.24237	8.89229	8.50813	8.93202	9.20557	8.9631	9.41691	9.00607	9.02336	9.30524	8.97519	9.44643	9.15006	9.02006	8.56906	8.51367	8.49301	8.83237	7.82064	8.70884	9.4032	8.21198	8.81801	9.20654	7.99627	8.84326	8.55868	9.09798	8.99323
LAMP5	8.69781	9.22361	9.19239	9.21076	7.53916	9.19724	9.30112	10.2131	7.09483	10.0358	9.71326	9.76375	8.98473	9.28306	8.6684	9.19827	8.98344	8.27575	11.1196	10.9885	8.8896	8.92488	8.44278	9.07633	10.4225	9.90987	9.42518	9.64718	10.077	9.04103	9.87779	9.54599	9.61606	9.47299	10.6078	8.11993	8.51918	9.07514	10.4691	9.97469	9.49335	10.3636	8.5485	9.34839	10.0823	9.2048	8.63756	8.98281	8.84845
S1PR4	3.80588	3.6857	3.2661	3.25976	4.99677	3.99528	3.25902	3.75713	4.85428	3.71291	3.85049	3.76008	3.87615	3.84236	3.23946	3.46729	3.33087	4.11123	3.14948	3.25436	3.93275	3.57235	4.17493	3.62545	4.31378	3.62383	3.54161	4.21048	4.17649	4.41846	4.2224	4.30759	4.39017	3.96191	4.33283	4.05039	3.22939	3.59003	3.33227	3.87259	2.67952	4.31524	3.83937	2.67952	3.19639	3.41912	3.4981	2.67952	3.39213
F10	3.48583	4.27375	3.50355	3.67165	5.30231	3.86403	3.49372	4.17175	4.39877	4.31445	3.4865	4.03859	3.91877	3.9133	3.7796	3.5287	4.21507	4.28606	3.97109	4.20908	3.54491	3.6875	4.43723	4.18307	5.99401	5.03984	4.13279	5.18246	6.07661	5.40469	4.48462	5.19425	5.42766	4.69466	6.43665	4.05039	3.98916	4.04231	5.36331	4.41417	4.23393	5.33666	5.63093	4.0246	3.81215	4.46892	3.94981	4.54599	4.72314
FFAR1	4.4019	3.6857	3.50355	4.63305	2.67952	3.99528	4.15756	4.28068	5.0662	3.71291	4.0441	3.54103	3.83159	4.23516	4.0459	3.68851	4.54475	3.71179	4.35071	4.14647	4.27847	4.27645	4.35614	5.36853	3.13809	3.62383	3.78208	3.72566	3.45275	3.8885	3.79523	2.67952	3.19996	4.3843	2.67952	4.55673	5.28836	4.35614	3.5951	4.1219	3.60505	3.52955	4.8045	4.4391	4.55679	4.02868	4.57281	4.2355	4.62703
WNK4	3.66091	3.26819	3.50355	3.81807	3.63503	3.28412	4.2508	3.31119	3.84118	3.28454	3.41775	3.76008	3.26692	3.80485	3.39946	3.5287	3.33087	3.63801	3.48655	3.80784	3.73188	3.63191	3.95843	3.99528	5.49806	4.97339	3.88183	4.21048	6.1167	5.0238	3.87995	4.88498	5.42766	3.66205	6.50734	3.91428	3.45259	4.98829	4.09423	3.87259	3.33948	6.01855	4.8045	4.0246	4.00702	4.52862	4.34529	4.14302	4.21562
DACH2	7.98263	8.25117	8.33055	8.3239	6.46143	8.04968	8.65256	8.23927	6.57984	8.77113	8.66893	7.61583	7.67438	7.46881	8.2674	8.24995	8.65892	6.81595	8.55667	8.96838	7.52349	8.76365	7.5609	8.22424	8.95347	8.82288	8.60345	8.90378	8.65411	8.68423	8.82742	8.6605	8.64827	8.5676	9.47636	6.99069	7.84102	8.65175	8.62779	8.91001	9.14614	8.88167	8.44376	9.00282	8.34144	8.7425	8.23763	8.74489	8.30628
CFP	6.4308	5.23572	4.83568	4.87118	6.96219	6.09071	5.24492	5.42815	5.87939	6.14037	5.83312	5.79104	4.69749	5.2283	5.26516	5.20268	6.1499	6.47746	5.18487	6.06971	6.32173	5.413	5.22914	4.72715	4.95764	3.9931	3.67027	4.04267	4.60397	5.18918	4.03039	4.80521	5.20892	3.77301	4.54303	5.14309	5.54809	5.02931	5.04045	4.57546	5.1793	5.37795	4.59838	4.67635	6.47271	4.88217	5.17135	5.00177	4.62703
SIX1	3.66091	4.07629	4.1744	3.9448	4.39677	4.31339	4.15756	3.91488	4.15493	4.31445	3.71273	3.88104	3.68358	4.28481	3.90252	3.86428	3.9884	4.77878	3.54939	4.43021	3.97715	3.63191	3.95843	4.48525	7.93289	5.77411	5.03423	5.50258	7.8015	6.30472	4.2224	6.32672	8.22911	3.66205	5.47056	4.17105	3.98916	5.78527	4.77181	4.22779	4.10894	5.33666	5.91133	4.4391	4.24483	4.88217	3.82262	4.40078	4.57609
EVI2A	8.29256	7.71047	6.86558	7.98402	6.13995	8.02459	6.93636	7.52	9.14953	6.76119	6.66612	6.68336	7.03676	8.08022	7.49461	6.83219	6.47122	6.16763	8.26326	7.18809	6.84024	7.89963	7.50218	8.44519	7.79542	9.62944	9.11766	9.70459	8.28414	8.78126	9.06108	7.86039	8.31182	10.6214	7.22462	8.44306	8.9152	9.79085	7.3864	9.19893	9.70622	7.19419	9.6842	9.9381	8.10048	8.65588	10.7233	9.58003	9.16143
TSPAN8	3.25332	3.50645	2.67952	4.25268	3.63503	3.7122	2.67952	2.67952	4.6912	3.28454	3.14945	3.45231	3.26692	3.80485	3.00415	2.67952	3.59317	3.90283	3.48655	3.55015	3.54491	3.83604	3.50386	3.45636	4.08011	5.10314	4.33683	4.21048	3.45275	3.76687	3.47802	4.24445	3.81967	6.2249	4.21188	3.56553	3.45259	3.94745	2.67952	4.1219	4.10894	4.31524	4.48113	3.89076	3.56556	4.40615	5.17135	4.61265	3.98164
BEST3	6.95897	4.95206	6.41524	5.83948	5.80203	5.76286	5.50567	6.22219	6.64475	4.89362	5.81543	5.42353	6.47835	5.27396	5.97676	6.14256	5.35871	4.80567	5.05224	5.02264	5.77651	5.91307	5.35123	5.85225	4.9256	4.62398	6.15273	4.65898	4.56327	5.18918	5.94969	4.10659	4.81831	5.30625	4.84252	5.62584	6.40704	5.18188	5.09989	5.39142	4.79186	5.70275	5.34466	4.87615	5.99318	4.26974	5.58406	4.90192	6.83971
TRPV5	5.14024	4.27375	4.58415	5.20591	4.59897	5.0562	4.15756	4.05104	6.31292	3.52911	4.47806	4.60299	5.04913	5.19302	4.5724	4.25966	4.40378	4.20203	4.54871	4.40473	4.21045	4.63899	5.09499	5.92263	3.46731	4.20195	3.97237	4.48659	3.9189	4.26796	4.16203	3.76155	4.01568	4.3843	3.50655	5.24446	5.54809	5.21748	3.5951	3.87259	4.34657	2.67952	5.17556	4.25053	5.49661	4.64003	6.20339	5.13879	4.76861
KLF2	7.79511	7.44063	6.87884	8.22096	9.6406	8.96315	8.78526	7.3646	8.90322	8.04542	8.25498	8.11704	6.14439	8.66107	7.6918	6.40559	8.31666	10.2197	7.79986	7.92167	8.4313	6.85732	8.4021	7.00636	10.2391	9.01558	8.30681	9.89658	11.0104	9.37943	8.30683	9.66753	10.2993	9.4667	9.9742	8.98763	8.78568	7.50995	8.62779	8.53033	7.25787	9.09601	9.8559	7.66465	8.91133	7.54226	8.19131	7.55407	8.16904
OR7C1	4.23653	4.36101	3.2661	4.41943	4.92632	5.33405	3.49372	4.28068	6.57984	4.4035	4.00818	4.60299	3.26692	4.63976	3.7796	3.6386	4.2997	4.77878	4.17697	3.80784	4.21045	3.92352	4.58481	5.2987	4.25971	4.48241	4.33683	3.59028	4.75483	4.34561	3.79523	3.76155	4.1013	4.54917	4.88014	6.46582	3.88146	4.42289	3.95431	4.00468	4.10894	4.83506	4.70559	4.52333	4.1711	4.92562	4.76508	4.73626	4.57609
GNG13	5.89134	6.38719	5.63126	5.025	4.28136	6.09071	6.6943	6.81091	4.6912	5.63566	6.36815	6.25326	5.77545	5.81507	5.93078	6.14256	6.43271	5.7837	4.75868	3.80784	6.07092	6.37291	6.50469	5.69996	6.92459	6.1693	5.76753	6.41526	6.50609	5.56163	6.14186	6.38034	5.7138	6.3944	6.21495	5.38364	5.39157	5.76176	4.6133	6.15696	5.72689	5.33666	5.75464	6.3313	5.29251	5.82866	5.61612	5.88966	5.01246
RASL11B	7.94101	8.04202	8.84021	7.62546	5.91215	8.17471	8.60676	8.28618	6.11266	7.29102	8.57993	7.50419	7.58811	7.41529	8.52264	8.71084	8.47723	5.88387	6.16813	6.2512	7.69882	8.60507	7.27043	8.19643	8.29574	8.41742	9.4383	8.88779	8.42798	7.80344	8.719	8.64152	8.61764	8.54093	8.05025	7.48887	7.70423	7.6302	9.03249	8.31083	7.72645	7.44258	8.62395	7.81803	7.91409	7.40965	7.32953	7.56193	8.30991
POM121L9P	5.9889	3.9623	4.83568	5.025	3.83976	5.59993	4.86876	5.19575	4.15493	3.71291	4.29554	4.98904	4.67606	4.15638	5.22693	4.31373	4.67131	4.60439	4.57135	6.34625	4.13808	5.21077	2.67952	4.93051	3.32537	3.9931	4.75502	3.94779	5.20275	3.8885	3.87995	3.52528	4.51175	4.54917	4.00185	4.37946	5.63417	3.72537	5.09989	5.17057	3.60505	4.40432	4.35142	2.67952	5.29251	3.83097	4.42596	4.61265	6.00027
A4GALT	7.74069	6.54669	7.43992	6.8765	7.90669	7.10958	6.34786	6.19769	6.94855	5.93796	6.40971	6.46139	6.5523	5.21664	7.027	7.06859	6.47122	6.40399	5.33112	6.21133	5.78703	6.3213	6.75582	6.3018	7.15399	5.84815	7.55272	7.10256	7.50451	7.12265	7.26808	7.21398	8.00594	6.78772	6.79762	6.38157	7.09649	5.55794	7.44288	6.80911	5.43426	6.23298	6.62782	5.29628	5.95462	5.85062	5.61612	5.75741	7.39309
MCHR1	6.65414	7.32844	7.42194	7.49699	6.36212	6.89049	7.23673	6.62204	5.80499	7.61969	6.76073	7.09551	6.82868	6.99847	7.35498	7.0756	7.30066	7.06338	6.35623	6.48626	6.91334	7.31382	6.94439	7.62336	7.88586	7.96243	7.6177	7.43195	7.52928	6.72637	7.6033	7.67007	7.41083	7.25054	7.98189	6.54538	7.19272	7.23433	6.92914	6.83873	7.60015	7.33403	7.30001	7.75543	7.77857	7.74701	7.3671	7.73177	7.18707
LIF	6.4308	3.26819	5.75294	5.07256	2.67952	4.40239	5.80943	4.55757	2.67952	3.86483	4.67869	4.66166	4.35768	3.36281	6.14706	5.37579	4.76791	3.63801	3.25385	3.66264	3.29596	3.73975	2.67952	4.26624	3.13809	3.3531	3.88183	4.48659	5.57784	3.99675	5.90137	4.76342	6.44873	4.49664	3.35781	3.91428	5.32363	3.21096	3.95431	4.1219	2.67952	3.28486	6.03303	2.67952	5.35398	3.58057	3.67567	3.66022	5.15323
HOXD1	4.04301	4.17936	3.68221	5.20591	3.36122	5.00378	4.15756	2.67952	6.11266	3.52911	3.4865	4.3726	3.43445	4.28481	4.07887	3.5287	4.18541	3.71179	4.35071	3.89342	3.67403	4.21432	5.31173	5.77817	4.36546	5.67571	4.61413	4.65898	4.82409	3.99675	4.91864	4.10659	4.01568	5.78928	3.92149	5.0335	5.32363	5.83114	3.5951	4.71826	5.33789	3.52955	5.17556	5.72045	5.81073	5.00846	7.29096	5.58024	5.15323
CD68	8.15374	6.83434	7.19721	7.27981	6.36212	7.09757	7.00875	7.60578	7.38743	7.78601	6.47266	6.56592	6.37549	5.88187	7.5733	7.8474	6.86697	4.90801	6.72382	7.02986	7.41039	7.86195	7.50218	6.40319	7.67145	7.89934	8.91422	7.22662	8.18169	8.04152	8.66037	7.49974	8.6269	6.85682	8.21346	6.42432	7.30889	6.84953	7.91942	8.25716	6.92608	7.07653	8.12488	7.08515	6.1204	6.60844	6.82112	6.18479	8.57731
SIGLEC9	6.05789	5.05342	5.31092	6.5266	5.24647	6.25188	6.10407	6.24628	5.6432	5.82472	4.57123	4.92044	4.75971	4.30885	6.19311	6.60347	4.92548	4.06286	4.40333	5.24173	5.36131	6.16153	5.56705	5.67288	4.75253	4.97339	6.44231	5.87622	5.8729	5.85501	7.0216	5.47118	6.47644	4.98119	5.42178	4.63665	6.34111	4.12939	6.12071	6.05916	3.60505	4.70711	6.95788	4.99417	5.76676	3.83097	4.76508	3.8051	6.90857
ADCY4	7.14881	6.3298	6.53762	6.88938	6.87507	7.31006	6.9609	6.71099	7.55392	6.2094	6.30029	6.32323	6.60668	6.5284	7.16467	6.69757	6.76018	6.72521	5.46327	6.54077	6.95548	6.5345	7.40478	5.22511	5.67736	6.09558	5.9269	5.83179	6.8036	5.85501	6.44007	6.48188	6.85947	6.35388	6.59646	6.69233	7.44789	6.60991	7.36318	6.56501	6.03093	6.53117	5.80121	5.617	7.31135	6.4605	6.2846	6.529	6.55035
DOCK6	8.65434	8.70832	8.55314	8.98412	9.89804	9.32087	8.89729	9.1113	9.94085	7.96183	7.94334	8.51999	8.90053	8.34746	8.94031	8.91973	8.53779	9.25881	7.63775	8.46832	8.9004	8.49069	9.46979	7.81856	7.8658	7.72592	8.23713	8.61742	8.9556	8.05711	8.00138	8.369	8.15849	8.15966	8.50747	9.19826	9.04438	8.04978	8.94145	7.84901	7.34533	8.22308	8.4145	7.39364	8.96511	7.83125	8.17553	7.90236	8.30991
CNN1	5.64344	5.47028	5.81004	5.66871	5.45738	6.09071	6.23118	5.03449	5.6432	5.37682	5.45161	6.4768	5.84099	5.44275	6.47944	5.42148	6.19674	5.46432	4.65804	5.86149	6.27795	5.90428	4.71677	5.58837	6.63245	6.96377	6.62644	6.98697	8.49233	6.966	7.06573	7.98611	7.97726	7.55335	7.49106	5.42706	5.95597	7.03553	8.6897	7.35099	5.87017	7.62113	8.1997	5.78539	5.93494	6.17945	7.48283	6.24498	7.54887
APOC1	7.17986	5.79002	6.9307	6.8765	5.98106	6.50999	5.83647	5.76784	6.89627	6.82097	5.49705	6.00936	7.65393	5.93871	6.89466	7.0509	7.04846	6.58472	9.80812	9.65032	7.75017	6.77842	6.46995	5.8033	7.31076	7.09743	8.39364	7.45386	7.14275	6.71327	7.70898	7.08323	7.3892	6.75705	7.22462	5.24446	6.35788	6.59681	6.88082	7.11757	6.97396	6.96171	7.82458	6.60533	6.35979	5.71345	6.5859	5.67163	7.72796
USHBP1	5.64344	6.16437	5.8649	5.2476	7.12201	6.75936	6.23118	5.76784	6.84202	5.29299	5.48583	5.66089	5.15831	5.4819	5.57852	5.45479	6.05133	5.95459	4.75868	5.70656	6.53491	5.87757	6.45226	4.26624	5.75021	6.03371	5.8091	4.85754	6.26659	5.40469	5.41686	4.99622	5.89035	5.72667	6.22899	6.094	5.97793	6.09765	5.45595	5.9811	5.1793	6.04404	5.24574	5.90692	5.93494	5.80637	6.18234	5.88966	5.62842
MAS1	8.17953	9.10109	9.03295	8.93232	6.83869	8.40605	8.7989	9.04808	7.2416	8.76355	8.90398	9.0252	7.23233	9.34024	8.31394	8.1867	8.53908	7.05808	7.15821	5.46521	8.25552	8.45988	8.19012	9.00063	9.45675	8.94864	8.15201	8.39033	9.17377	7.64045	8.61663	8.91194	8.10205	8.47043	9.12215	8.1328	8.57014	8.67055	9.27547	8.14342	8.93717	8.98958	8.22521	8.73341	8.95306	9.12255	8.55462	9.23932	8.44485
LSP1	6.65414	5.81832	5.78178	5.50851	5.94703	6.22994	5.86301	4.97612	6.60181	5.29299	5.56255	4.82303	5.95516	4.94518	5.13328	4.41493	5.29754	5.06999	4.59359	5.71616	5.33253	4.95559	5.89246	5.61711	6.10864	5.63433	6.38891	5.50258	6.18108	6.28709	6.44007	6.19814	6.55651	5.44367	7.04679	5.24446	5.25215	5.55794	6.03446	5.65103	4.63223	5.41803	6.3142	5.10256	5.85336	5.23006	4.82326	5.61137	5.96348
HSD17B3	4.67721	4.17936	4.1744	5.11849	3.36122	5.37531	4.92201	4.38024	6.0816	4.21807	4.40322	3.9887	4.96531	4.69306	4.891	4.48561	4.42844	4.50724	4.63692	4.0094	4.31104	5.05705	5.04714	5.40216	3.94141	3.91321	4.99778	4.76207	3.98942	4.72925	4.61841	4.17764	4.1013	4.86599	3.50655	5.69803	5.21495	4.28541	4.52591	4.41417	5.43426	3.86543	5.60482	5.10256	5.85336	4.79068	5.82206	5.37716	4.34826
LILRB2	4.90327	4.44228	4.35555	4.339	5.06367	4.89228	4.56369	5.55083	5.19085	4.77172	5.17061	3.69311	4.46471	4.35552	4.8228	5.6679	3.83281	3.90283	4.11259	4.74077	5.00535	4.47117	4.71677	4.09323	4.71496	4.7102	5.38116	4.76207	5.27683	5.26485	5.48471	5.63651	5.80484	5.08719	5.31871	4.37946	5.21495	4.21008	5.58423	5.30731	3.33948	4.40432	5.46636	4.87615	4.85017	4.40615	4.57281	4.14302	5.18624
COX4I2	4.144	3.834	3.83004	3.9448	4.39677	4.31339	4.05577	3.75713	4.28325	3.99616	3.8068	4.25852	3.43445	3.36281	4.0459	3.78056	4.09137	4.3259	4.00828	4.04534	4.24497	3.50795	4.17493	2.67952	4.36546	4.06728	3.54161	4.12977	4.68164	4.09479	4.0982	4.58111	3.57156	3.87202	4.49379	3.91428	3.62091	4.12939	3.5951	4.49746	3.33948	4.63801	4.35142	3.73581	4.50051	4.33992	4.06283	4.32105	3.89052
NAPSB	6.68338	6.02629	4.51259	4.41943	4.99677	7.81367	5.28534	6.40437	4.77531	4.77172	2.67952	4.03859	3.87615	3.80485	3.46658	7.40271	4.65108	3.36339	5.05224	5.33301	4.27847	7.4753	3.68259	5.77817	3.32537	5.07186	3.78208	3.94779	4.71876	4.88477	5.90137	5.06553	7.54725	4.26026	6.05056	5.24446	6.19933	3.59003	6.96047	5.9541	4.10894	4.77267	6.18056	4.52333	6.34502	4.33992	5.03313	4.54599	6.6912
AOC3	5.51737	5.19239	5.69342	5.28804	5.91215	6.11488	5.88905	6.0684	5.84268	5.0576	5.09777	6.21694	5.5693	5.42275	6.41998	6.65129	5.02094	5.46432	5.31846	6.03197	5.49681	5.65402	5.56705	4.88256	5.979	5.79299	6.23083	6.22346	7.38471	6.01414	5.70849	6.80901	6.36218	6.68282	7.13104	5.69803	5.84075	6.88226	7.87088	6.0076	5.06224	7.69478	6.91663	4.87615	5.93494	5.85062	7.12539	6.28373	6.95581
TMEM204	6.49825	6.76406	7.06434	6.74094	8.62387	7.51332	6.6943	6.79473	8.39673	5.91049	6.34996	7.19173	5.67617	6.43824	6.14036	6.53881	6.78654	7.65332	5.74254	6.62892	7.36254	6.71	7.35823	5.75258	7.09998	7.24701	7.14304	6.73545	7.59176	6.93251	6.41747	6.66559	7.5921	7.07129	7.33847	6.85706	7.09649	6.71062	7.43176	6.9102	6.47155	6.85131	6.46533	6.45524	6.60236	6.62116	6.77986	6.26449	6.8296
TOP2A	3.80588	4.17936	2.67952	3.81807	3.63503	4.70493	3.25902	7.22693	2.67952	2.67952	3.14945	2.67952	3.02021	2.67952	2.67952	5.43267	3.14204	2.67952	3.34127	4.83554	3.03722	3.16216	4.26909	3.76563	4.31378	3.15795	3.18214	3.72566	4.60397	3.23276	3.33422	3.65167	4.67426	3.38085	4.00185	2.67952	4.87333	3.72537	4.69502	5.89848	3.80392	3.28486	4.54114	3.73581	4.44152	3.20533	3.26217	3.48526	5.92571
RTBDN	6.24674	6.26999	6.04169	6.8635	5.7235	6.52804	6.58789	5.8333	5.76626	6.76119	6.54366	6.43796	6.79633	5.85257	6.63004	6.42776	6.36417	6.68449	5.72366	5.53232	6.44554	6.37924	6.39784	6.86001	6.49237	6.76052	6.50636	6.73545	6.38046	6.40614	7.18387	7.18427	6.91105	6.34011	6.73038	6.50616	6.98262	6.30584	5.84436	6.37554	6.20246	5.53174	6.40679	6.35272	6.88286	6.62116	6.34261	6.51281	6.27953
SYT4	11.1013	11.4076	11.1874	11.3419	8.45438	10.7716	11.5292	10.8905	8.91637	11.4401	11.6674	10.7039	10.5017	10.9446	11.5338	11.2577	11.4945	9.49414	11.1621	11.3214	10.3124	11.3427	10.4873	11.194	11.7013	11.8644	11.6841	11.7486	11.413	11.6652	11.8079	11.9358	11.7469	11.5472	11.5103	10.1949	10.9579	11.7322	10.7395	11.7406	12.0798	11.0103	11.5486	11.9595	10.8646	11.6053	11.187	11.8148	11.5869
ALOX5AP	5.96514	6.02629	6.2407	6.59119	5.68253	6.13865	5.80943	6.36096	6.84202	6.18676	4.95578	5.56199	4.67606	4.85625	7.03779	6.18231	5.06622	3.77989	5.26658	5.39468	6.07947	6.24018	6.13453	5.14731	5.90149	6.97199	8.14801	6.13522	6.85948	6.72637	7.25544	6.5881	7.03706	5.76872	6.64946	4.71182	6.18057	5.58511	6.91321	6.61727	5.9688	5.67019	7.38555	5.72045	5.35398	5.16016	5.25622	4.73626	6.73522
MYH11	5.81347	6.74959	7.06434	7.33725	8.06432	7.51332	9.11738	7.66913	8.55085	8.05786	7.22249	9.41959	6.55783	8.05977	9.43517	7.11358	7.5514	7.85887	7.52126	8.75089	8.88477	6.21916	6.57172	6.52805	9.45003	10.1795	8.45631	10.3873	12.0288	10.5522	9.44131	11.2219	11.227	10.8206	11.304	9.11636	7.42432	11.1246	12.3464	9.72883	8.11535	12.2673	11.8989	8.1993	9.15378	9.60942	11.6876	10.381	11.4814
DYDC2	4.23653	3.9623	4.58415	3.81807	3.63503	4.48525	5.11589	4.28068	3.36209	5.00516	4.83376	4.03859	4.7798	3.42666	4.76921	4.55242	4.63052	3.36339	5.26658	5.22818	5.14585	4.80692	4.35614	4.41661	4.46256	4.57855	5.03423	4.54675	4.2324	3.76687	5.10588	4.36749	4.18067	4.49664	4.68008	3.31087	4.1762	4.42289	4.8443	5.7171	4.86484	3.86543	4.03834	4.60217	4.80569	4.52862	4.06283	4.32105	4.06538
CNTN6	6.34174	6.79259	6.61902	7.43696	5.64032	5.63407	6.32907	6.54666	6.04984	7.55969	6.58047	6.24427	6.73911	6.12747	7.25375	6.08776	6.5504	5.93141	6.6216	7.11115	6.46517	6.13182	6.55526	6.87181	7.02949	6.88763	6.15273	7.47545	6.83579	6.88661	7.31146	7.06704	6.39162	6.60454	7.90144	6.19646	6.25417	7.20878	5.70167	6.33443	7.07983	6.9213	6.23216	7.68159	7.21763	6.98786	6.34261	7.42212	7.04586
GSTM1	2.67952	2.67952	2.67952	7.9103	2.67952	8.14591	2.67952	3.31119	2.67952	2.67952	8.84602	3.06936	2.67952	2.67952	8.86166	2.67952	2.67952	9.33505	9.3562	2.67952	8.93698	2.67952	2.67952	7.92413	2.67952	2.67952	9.81687	2.67952	2.67952	8.14241	2.67952	8.88684	2.67952	9.72278	2.67952	7.39569	7.77425	8.25894	2.67952	9.46815	8.72562	2.67952	2.67952	8.55205	2.67952	7.96653	2.67952	7.40474	8.48074
ANO3	9.14521	9.57001	9.37146	9.31912	7.44566	8.7804	9.70587	9.43117	7.25549	10.1286	9.58644	8.72007	8.80418	7.79058	9.22583	9.38943	9.24267	8.55998	13.0599	12.6447	8.62171	9.2573	8.70304	9.28437	9.67752	9.27603	9.16384	9.57247	9.21858	9.74758	9.73967	9.77838	9.51332	9.11753	10.0866	8.63176	9.28125	9.66368	9.50472	9.72291	9.93053	9.22855	9.22431	9.41315	9.00767	9.84362	9.31428	9.75972	9.63798
SPOCD1	5.183	4.72243	6.21991	5.07256	4.50203	4.48525	4.15756	4.38024	5.12996	3.99616	4.59347	4.3726	5.04913	4.52588	5.69379	6.11542	4.18541	3.63801	4.3235	5.75393	4.34272	5.85035	4.35614	4.34382	4.08011	3.9931	6.0003	4.12977	4.56327	4.34561	4.61841	3.85963	4.39017	4.54917	2.67952	5.24446	5.42433	4.65849	4.32984	4.00468	4.44939	4.21881	4.48113	4.52333	4.37952	4.02868	4.64019	4.14302	5.15323
DSG3	2.67952	3.834	3.68221	3.9448	2.67952	3.7122	3.81665	3.56597	3.63622	2.67952	3.14945	3.45231	3.50468	3.53914	3.82235	4.17346	3.40625	3.0768	3.01256	2.67952	3.38956	3.16216	3.50386	3.76563	3.46731	3.9931	2.67952	3.94779	3.76069	2.67952	4.16203	4.03059	2.67952	3.53439	4.38891	3.31087	3.76047	4.12939	3.95431	3.28867	4.34657	3.71344	3.20932	3.89076	2.67952	4.02868	3.94981	4.14302	2.67952
DSC1	5.183	6.46029	4.83568	2.67952	2.67952	4.48525	4.63082	4.71271	4.15493	4.48639	4.92205	3.22919	4.30033	5.47222	4.33848	4.39043	4.82258	5.6186	3.54939	3.01286	3.97715	5.12066	4.35614	3.76563	4.8591	4.93887	4.20494	4.90277	3.12948	6.70005	5.50661	5.19425	5.33815	4.3843	6.0819	5.19472	3.22939	5.47311	4.8443	4.78407	4.23393	4.70711	3.72224	6.04545	5.12551	5.61393	4.42596	5.41315	5.62842
APLNR	11.6476	8.51709	9.68361	9.94148	8.09542	8.95321	9.61434	10.6178	9.57687	10.242	9.55325	8.69898	9.41848	8.65898	9.53737	9.7666	9.90206	7.49402	9.87181	10.7365	7.49524	10.7415	8.23714	9.98535	10.4544	9.91201	11.6903	10.0191	10.9178	9.87613	10.5628	9.30374	10.2281	10.5212	10.0556	9.07694	10.1718	9.51904	11.0209	11.014	9.34991	11.8761	10.6937	9.2999	10.0689	9.06113	9.41622	8.80236	12.4804
RFK	8.85967	9.62834	9.38543	9.36121	7.76879	9.19724	9.57128	9.39953	7.3361	9.55113	9.35221	8.52553	8.6682	8.80972	9.41603	9.3387	9.29623	7.80308	9.717	9.9021	8.33551	9.27342	8.35077	9.02981	9.83532	9.94672	9.82564	9.75246	9.54531	9.62921	10.0272	9.61986	9.56721	9.44769	9.92581	8.39042	8.78875	9.69003	9.12157	9.73865	10.0504	9.12588	9.1945	9.75439	8.62883	9.46055	9.08867	9.62006	9.40663
PRR5L	7.22023	6.57984	6.21991	7.45437	6.76303	6.72851	6.01251	6.04106	8.46992	5.85389	5.55185	6.23522	6.41265	7.02472	6.65366	5.9251	5.98414	6.49328	7.07608	6.7994	6.52871	6.52883	6.94439	7.97415	6.49237	7.38863	7.18266	7.37949	6.95048	6.85119	7.24269	6.35378	6.4901	8.29353	5.93506	8.09382	7.67124	7.68676	5.54277	7.06847	7.03541	6.9349	7.90572	7.67315	7.37061	7.40232	8.92223	7.78645	7.46006
TESPA1	10.719	11.4836	11.4346	11.2762	10.0286	11.1161	11.8208	11.5699	9.55742	10.7121	11.6568	11.3157	10.2643	11.1376	11.7225	11.8961	11.5467	10.0538	11.23	10.4848	10.8668	11.4385	10.911	11.6928	12.2562	11.6956	11.7775	11.4433	11.9017	10.9149	11.5525	11.5581	11.2061	11.4221	11.9845	11.2092	11.3668	11.1314	12.2286	11.0858	11.5587	11.1914	11.0193	11.3941	10.9386	11.3125	10.9952	11.3212	11.159
PKIB	5.09609	5.43386	5.42614	5.16291	4.773	5.2915	6.12606	5.51113	4.50412	5.37682	5.55185	5.1952	6.0994	5.31814	5.65641	5.74122	5.95322	4.54048	5.72366	6.61376	5.9455	5.96469	5.42698	5.43499	6.00885	6.44292	6.77924	6.04113	6.1167	5.56163	6.37116	5.88109	5.7138	5.76872	6.39995	5.24446	5.09681	5.55794	5.70167	5.65103	6.35549	5.56767	5.3761	6.07159	5.78892	5.71345	5.33611	5.86418	5.86709
EGR4	6.18654	6.44236	6.68097	7.32784	6.76303	6.22994	7.43346	6.12154	6.53488	6.94699	6.89604	7.47773	6.43087	6.54213	5.89927	7.08258	7.2574	6.98741	8.71696	8.27379	6.55336	6.99911	6.57172	7.58809	8.28672	8.25895	7.33807	7.27667	7.89972	6.6459	7.16372	7.51175	7.13568	7.32896	8.89618	7.42743	7.42432	7.36338	7.58011	6.7164	7.42777	7.36445	6.26554	7.46388	6.40319	7.77564	7.65969	7.48961	6.32358
PCDH8	9.9322	9.97538	10.6123	10.5639	9.95845	10.1543	10.959	10.1622	9.33395	11.187	10.3185	10.6805	8.99593	10.0541	10.0374	10.508	10.4212	10.648	10.5698	10.3621	9.57682	10.2073	10.2393	11.0132	11.8693	11.2183	10.5114	10.7484	11.126	10.3222	10.9505	10.8218	10.5799	10.7919	12.0537	10.734	10.6964	10.7969	11.3704	10.1185	10.6857	11.3433	9.23899	10.5044	10.1702	10.7123	10.3191	10.3116	9.46966
ADAMTS7	6.22696	5.87326	5.81004	5.43886	6.30974	6.0156	5.50567	5.62697	7.39998	6.27523	5.34352	5.70122	6.97208	5.53863	6.06447	5.80238	5.95322	6.48539	5.91853	6.16335	5.60837	5.58932	7.25017	5.94533	5.26713	4.82955	4.75502	5.25275	5.57784	5.18918	5.29576	5.19425	4.62239	5.18543	5.73195	6.094	5.88798	5.47311	5.84436	4.64887	5.28705	4.63801	5.65656	5.42543	6.23714	5.04802	5.51763	5.37716	5.55558
GYPC	6.14494	5.50577	5.42614	5.99175	5.4076	5.76286	5.50567	5.86492	6.55754	6.27523	5.60456	6.38992	6.11456	5.67949	6.11323	5.31645	5.60969	5.91967	5.95124	5.86149	6.35721	5.533	5.94431	5.2624	7.53578	7.1848	6.99952	6.35415	7.82168	7.66101	6.88043	6.96583	7.51434	6.4467	7.83914	5.6624	5.01186	6.11622	6.35189	6.56501	5.9688	6.89371	7.30001	6.43531	5.22815	5.89352	6.13928	6.10035	6.50015
GAD2	9.36785	10.2827	10.4401	10.8192	7.21	9.97937	10.9057	10.0747	7.53128	10.4754	10.4583	10.0252	11.2165	9.83617	10.0784	10.7971	11.0358	7.7016	12.1596	11.7706	10.6144	10.7844	9.25569	10.5451	11.0055	11.0505	11.0739	10.9337	11.106	9.62224	10.6509	10.5092	10.5215	10.6931	11.0891	9.491	10.4062	10.7185	10.8395	10.5226	11.2411	11.17	10.4288	10.9153	10.1692	10.8061	10.3557	10.923	10.3698
KIF12	5.34173	4.07629	5.14042	4.49482	4.15317	5.41537	4.92201	5.2455	4.6912	5.76449	5.15635	4.5726	5.41682	5.00131	4.891	5.26705	4.76791	5.89591	5.74254	6.24463	5.87835	5.1361	5.6943	5.40216	4.98892	4.93887	4.20494	5.21806	5.15101	4.09479	5.29576	5.63651	5.02786	4.73967	5.84635	4.55673	5.21495	5.10776	4.77181	4.41417	4.71453	4.95157	4.94004	5.04946	6.3301	5.26371	4.50158	4.47555	4.52299
LRRC32	8.47439	8.49563	8.57768	9.05422	10.1648	9.369	8.51055	8.69097	9.68069	7.50619	7.70792	8.00249	7.83507	6.79604	8.57411	8.39972	7.96616	8.80521	6.79261	7.84177	8.81926	8.09186	8.93932	6.49784	7.09309	7.39475	8.94444	9.1108	8.23382	8.17612	9.33888	8.8329	9.04808	8.45781	7.53103	9.43753	8.76082	7.65561	9.12502	8.04549	7.32088	8.20639	8.50405	6.67486	8.38873	7.65137	7.52498	7.47303	9.0377
GGH	6.12367	6.9778	6.43338	6.45896	5.4076	6.86237	6.92394	6.90432	5.305	6.77637	6.671	6.28867	6.75363	6.30483	6.96046	7.04019	6.83786	5.97739	7.05759	6.87758	5.85856	6.91486	6.22086	6.09478	7.60521	7.44277	7.47832	7.17476	7.19327	7.05167	7.35357	7.01732	7.11824	7.18304	7.364	5.51002	5.60607	6.893	6.48749	7.47853	7.54847	6.82233	7.05611	7.46388	5.93494	6.65866	6.34261	6.73826	7.10569
DUOX1	5.54998	4.07629	4.1744	4.92446	4.50203	4.31339	3.25902	4.78372	6.14306	4.31445	4.267	4.44298	4.83827	5.28514	4.33848	4.4625	4.18541	4.20203	5.42847	5.11459	4.01972	4.27645	4.35614	6.68366	4.20298	4.7102	4.51062	5.02986	5.43553	3.99675	4.03039	4.17764	4.39017	5.59235	4.91671	6.3597	6.0625	5.38273	3.5951	4.71826	4.10894	4.21881	6.09017	5.04946	4.55679	4.88217	6.79375	5.58024	5.34025
STRA6	4.67721	3.50645	3.95796	4.05745	3.83976	4.11179	4.05577	3.91488	4.15493	4.77172	3.971	4.08623	4.41239	3.48507	3.63776	3.68851	4.12362	4.28606	4.35071	4.20908	4.66963	3.63191	4.07212	3.62545	6.02355	4.7102	4.56345	5.02986	6.23057	4.72925	4.27973	4.96017	6.59492	3.17785	6.03463	4.17105	3.88146	4.98829	4.21814	4.22779	3.80392	4.83506	5.88998	4.0246	5.08948	4.88217	3.94981	4.54599	3.98164
CYP19A1	3.93141	3.50645	3.50355	3.25976	2.67952	3.52852	3.25902	2.67952	2.67952	2.67952	3.25381	2.67952	3.26692	3.36281	3.52795	3.4001	3.33087	3.0768	5.85941	5.80874	3.03722	3.73975	2.67952	3.88714	2.67952	3.73082	3.18214	3.21111	3.31333	3.76687	4.03039	2.67952	3.57156	3.66205	2.67952	2.67952	3.62091	3.21096	2.67952	3.87259	2.67952	3.28486	3.83937	3.29833	2.67952	2.67952	3.4981	3.25291	3.54801
CLCA2	3.48583	3.26819	4.07162	3.49476	2.67952	2.67952	2.67952	3.56597	4.0098	2.67952	3.34122	3.06936	3.35626	3.97954	3.63776	3.23997	3.40625	3.0768	3.76105	3.41845	3.73188	3.35896	3.68259	3.76563	3.13809	3.9931	3.97237	3.72566	3.98942	3.8885	3.14443	2.67952	3.81967	3.87202	3.50655	3.75661	3.62091	4.28541	3.5951	3.28867	4.34657	3.71344	3.94373	4.0246	2.67952	4.02868	4.57281	3.48526	4.06538
TRIM54	6.28551	6.72018	6.82504	6.54303	5.94703	7.03601	6.16905	6.50743	6.51185	6.31748	6.81903	7.61583	6.49576	7.71813	6.82984	6.36019	6.37001	7.38839	5.00495	4.26841	7.47289	6.57357	6.93171	6.7363	5.04935	4.93887	5.26498	5.47372	5.04119	5.46962	5.36969	6.46958	5.64141	5.21666	5.20725	6.06718	7.10641	5.319	5.26397	5.17057	5.52434	4.8946	5.17556	5.20287	6.62694	6.31125	5.64747	6.32146	5.36908
BTBD16	4.32213	3.50645	3.68221	3.67165	2.67952	4.48525	3.49372	3.56597	4.99925	3.28454	3.66172	3.45231	3.73564	4.46476	4.01187	3.4001	3.47398	3.0768	4.00828	3.48726	3.61201	3.6875	3.26633	4.34382	3.94141	4.62398	4.05559	5.1459	4.6434	3.99675	4.33436	3.65167	3.70436	5.39034	3.50655	4.27994	4.33635	4.65849	3.33227	4.32468	4.71453	3.28486	5.31247	4.0246	4.55679	3.83097	5.64747	4.61265	4.4675
CEP55	2.67952	3.6857	2.67952	3.25976	2.67952	3.52852	3.25902	5.09042	3.63622	3.71291	3.01254	2.67952	3.16022	2.67952	2.67952	4.11209	3.00727	3.0768	3.25385	3.85158	2.67952	3.26927	2.67952	3.62545	3.58557	3.3531	3.18214	2.67952	3.31333	3.76687	3.33422	3.37331	3.92245	3.17785	3.50655	3.75661	3.76047	3.21096	2.67952	4.32468	2.67952	2.67952	2.67952	3.54819	3.19639	2.67952	3.26217	3.25291	4.28383
RBP4	8.12748	8.0829	8.2463	7.5944	6.72364	8.0309	8.48124	7.62417	6.64475	8.8084	8.82654	7.32072	8.30856	6.23877	7.83464	8.45981	8.54037	7.72515	8.89173	9.38567	7.98032	8.41315	7.97887	8.4012	9.13864	9.15528	8.58881	8.86891	8.97554	8.29483	9.21075	8.80149	8.93337	8.89226	9.32883	7.33004	8.21505	8.52315	8.95703	9.11696	8.51575	8.8062	8.20399	8.78522	8.51869	8.36338	8.03104	8.43438	7.93034
ADAMTS14	7.655	6.76406	6.01775	7.16813	5.24647	6.8481	6.23118	6.64027	9.65215	4.70618	5.60456	6.04094	7.18677	7.43986	7.05561	5.59051	6.62542	5.11287	8.01034	6.75404	7.35557	6.40425	6.52174	8.19643	5.49806	6.41901	5.9269	7.2181	5.72445	5.67556	5.85134	6.43201	4.77206	7.12825	4.33283	7.86594	7.82311	7.20017	5.36331	4.90647	5.87017	4.56491	8.37706	6.90911	8.01495	6.65866	8.47524	6.32146	6.3941
STAT4	8.74001	8.80221	8.99094	8.2758	6.80136	8.5046	8.94715	8.69097	6.70683	8.32814	9.43887	8.9071	8.00405	9.04308	8.9025	8.94192	9.13515	7.11528	7.97536	7.55569	8.30694	8.83856	7.78851	8.72699	9.51583	8.99361	9.02932	8.87433	9.18316	8.90985	9.08446	9.1162	9.12415	9.21071	9.04545	8.10693	8.74823	8.72853	9.10069	9.51233	9.51234	8.72266	8.82637	9.16503	7.98211	8.95755	8.51339	8.93222	8.96357
NDST4	4.4019	4.51845	3.83004	4.41943	3.83976	3.52852	4.56369	4.17175	3.84118	5.0576	4.97232	4.44298	5.31386	3.9133	4.14196	4.71489	4.63052	4.43794	5.36844	5.03841	4.80586	4.52148	4.17493	4.78105	5.71426	4.82955	4.70977	4.60411	5.4777	4.72925	4.66001	5.52045	5.45625	4.73967	6.05056	4.85011	4.77212	5.14533	5.21145	5.39142	4.93396	5.67019	4.98229	4.81291	4.66226	4.92562	5.29675	4.67596	5.24995
COL2A1	4.61388	3.834	4.43662	4.25268	4.15317	3.86403	3.94325	3.75713	4.0098	4.48639	4.267	3.9887	3.50468	3.36281	3.90252	3.73571	4.02385	4.47308	4.14525	4.47962	4.59564	4.07871	3.83047	3.99528	7.35752	5.56986	5.29496	6.9044	7.59646	5.10903	3.47802	6.35378	7.2759	3.66205	4.38891	4.27994	3.98916	5.47311	4.6133	3.53482	3.33948	3.99681	6.36124	3.73581	4.44152	3.71462	3.4981	5.09465	3.89052
TPH2	4.54718	4.65803	5.49794	4.97568	2.67952	4.9492	4.97319	4.97612	3.63622	5.37682	5.36828	4.66166	4.89422	4.76083	5.00245	5.16254	5.06622	4.11123	4.7779	4.20908	4.59564	5.26769	4.58481	4.88256	4.9256	5.33033	4.56345	5.21806	4.88985	4.93276	4.91864	5.36701	4.77206	5.39034	4.84252	4.47131	4.77212	4.94596	4.43185	5.65103	4.71453	3.71344	4.8045	4.93648	4.80569	4.83723	4.70416	4.73626	4.76861
LGR5	6.69777	6.3298	5.81004	6.76909	5.24647	6.8481	5.96442	5.69918	8.11428	5.24906	5.68496	5.8399	5.86817	6.58696	6.07857	5.36412	5.98414	4.80567	6.21586	5.66748	5.52239	6.56805	6.78432	7.85462	5.24174	7.05939	7.11054	7.11179	6.12981	6.38973	6.51647	5.59124	6.0096	7.95483	5.29169	8.24973	7.19272	7.34787	5.54277	6.74798	6.77204	5.00618	8.04117	7.18365	7.42053	6.68312	8.86765	7.60821	7.01051
AMDHD1	3.66091	4.17936	4.1744	4.25268	3.36122	4.40239	3.49372	3.31119	3.36209	3.52911	4.1125	3.69311	3.02021	3.48507	4.0459	4.39043	4.35288	4.06286	4.9888	5.15831	3.88631	4.33542	4.17493	3.45636	4.25971	4.43136	3.88183	4.04267	4.52119	4.61403	4.03039	4.30759	4.18067	3.77301	4.80378	3.75661	3.88146	3.59003	4.52591	3.87259	3.80392	3.86543	4.2057	4.25053	3.19639	4.26974	3.94981	3.93056	3.98164
METTL21C	4.32213	5.27771	4.99676	3.81807	4.15317	3.86403	3.25902	4.47213	3.36209	3.86483	4.50202	4.5726	3.56885	4.26025	4.41351	3.58553	4.2997	4.20203	3.14948	3.01286	4.06064	4.44521	4.43723	4.41661	4.41499	4.90343	3.78208	4.60411	4.2857	4.18471	4.61841	4.58111	4.32443	4.54917	3.73799	3.31087	3.76047	3.94745	3.79202	4.1219	4.79186	3.52955	3.83937	4.67635	3.19639	4.11501	3.82262	4.61265	3.79012
TTC6	5.09609	3.6857	4.07162	4.69684	5.18823	4.77044	4.63082	5.69918	4.92876	5.91049	5.02076	5.37411	5.1126	3.76577	4.07887	4.92553	4.12362	6.29071	6.02217	4.68037	6.24041	5.07324	5.59997	4.18307	4.20298	4.79097	4.27276	5.25275	4.82409	4.55222	5.48471	4.72023	4.90617	4.12122	5.65015	4.85011	5.48759	5.10776	5.31454	5.17057	4.71453	4.56491	3.83937	4.14333	6.25306	4.96769	4.34529	5.13879	4.4675
DUOXA1	4.4019	4.27375	4.26852	3.81807	4.50203	5.24759	3.94325	4.38024	4.60114	3.86483	4.267	4.2978	3.73564	3.94696	4.76921	4.98884	3.83281	3.84332	4.50214	5.0694	3.97715	4.8457	4.17493	4.61202	3.58557	3.50086	4.27276	4.12977	4.17649	3.76687	3.87995	3.76155	4.01568	4.26026	3.83414	4.78281	4.77212	3.94745	4.43185	4.1219	3.33948	3.86543	4.70559	3.89076	4.80569	4.58556	4.87894	4.2355	3.79012
SLC27A2	5.91637	6.18613	5.83774	5.50851	4.59897	6.04108	6.10407	6.17276	5.35869	6.39841	6.46142	5.71441	5.71673	5.33971	5.78309	6.038	6.35242	5.7308	5.50835	5.77244	5.73361	6.453	5.31173	6.11489	6.2649	6.55681	6.24595	6.06046	6.19362	6.0565	6.41747	6.25673	6.47644	5.99762	6.84379	5.6624	6.45455	5.76176	6.59141	6.54715	6.22913	6.49483	5.93235	6.49426	5.6504	6.01491	5.76624	5.75741	5.71998
BCL2A1	4.73754	4.17936	4.43662	4.97568	4.28136	4.48525	4.49272	4.71271	4.15493	3.99616	3.8923	3.45231	4.03686	3.48507	5.32661	5.17605	4.02385	3.46679	3.34127	3.41845	3.67403	4.04201	3.83047	3.45636	4.08011	2.67952	4.88201	5.47372	4.2857	4.67294	6.09977	4.88498	5.51172	3.66205	3.16133	3.75661	4.54206	3.59003	4.77181	5.26324	2.67952	3.52955	5.93235	3.54819	3.56556	2.67952	3.26217	3.25291	5.55558
LMAN1L	4.95416	4.65803	4.1744	5.025	5.12739	5.00378	4.2508	5.09042	5.55469	3.52911	4.59347	4.63267	5.04913	3.58967	4.11087	4.04706	4.49954	4.50724	3.54939	3.7137	3.93275	4.04201	4.07212	4.48525	3.46731	3.15795	3.18214	3.72566	3.84304	3.76687	3.47802	3.52528	2.67952	4.12122	3.35781	4.63665	3.98916	4.21008	2.67952	2.67952	3.60505	3.86543	4.35142	2.67952	4.09216	3.93465	4.42596	3.8051	3.89052
ST8SIA2	4.04301	3.9623	3.2661	5.2476	4.15317	4.11179	4.63082	3.75713	4.0098	5.0576	4.0441	4.17569	4.6095	3.87847	4.33848	4.25966	4.94188	4.0122	5.99892	5.34557	4.433	4.27645	4.07212	5.14731	5.01947	4.79097	3.97237	5.21806	4.2324	3.45727	4.43658	4.42451	4.18067	4.04455	5.44639	4.55673	4.25906	4.60364	4.97824	3.71977	3.96775	5.99259	4.28085	4.4391	5.16059	5.08645	4.9837	4.47555	4.4675
TGFB1I1	5.94097	5.95185	5.66269	5.86603	6.92798	6.75936	6.43829	6.31619	6.82347	5.93796	5.50819	6.1702	5.71673	5.69614	6.56672	6.01613	5.91359	6.64258	5.26658	6.56201	6.06232	5.58932	6.30224	4.93051	6.46047	6.30616	6.84005	6.86126	7.58233	6.32213	6.3945	6.77946	6.76169	6.85682	7.18219	5.83213	6.0625	6.39952	6.77902	6.0076	5.06224	7.02663	7.04658	5.04946	5.78892	5.5879	6.50369	5.88966	6.77794
IGSF6	5.9889	6.14227	3.83004	5.43886	4.68895	6.39663	5.80943	5.42815	5.95006	6.09242	4.32339	4.84807	3.91877	4.74422	4.46105	4.94165	5.50611	3.95897	5.53035	5.17258	6.01852	6.0307	6.04261	5.06476	6.27718	6.87892	5.6115	4.76207	6.55534	5.67556	6.23548	6.22773	6.71599	5.36288	6.2429	3.31087	5.51817	5.91863	5.77483	6.6677	6.14755	6.11787	6.10871	5.78539	5.54979	5.44989	5.90184	5.22297	6.21859
ABCC12	5.14024	6.05026	6.19882	5.86603	5.45738	5.79329	6.27115	5.58942	5.12996	6.23169	6.05992	5.99867	5.98851	5.79978	5.83406	5.7938	6.17685	6.03285	4.9888	3.97218	6.39866	6.02262	5.46335	6.79949	6.25252	6.51234	5.65788	6.25727	5.84124	5.61976	6.26113	6.10547	5.82671	6.20982	6.53014	6.12031	5.97793	6.59681	5.21145	5.9811	6.71678	5.29409	5.57821	6.90911	6.75504	6.92779	6.46943	6.79283	5.86709
ADCYAP1	7.66234	6.7784	7.75193	8.04844	6.0143	6.97168	8.60676	6.94884	7.18468	8.1537	8.54988	7.73865	6.73911	7.39029	7.54082	7.9016	8.75188	6.7185	7.84578	9.53812	7.56635	8.47903	6.36037	9.10902	8.79499	8.73411	8.85181	9.03297	9.0251	7.03073	8.2507	8.38864	8.25323	8.66961	9.42582	7.63189	8.60896	8.86539	9.02881	8.10747	8.8201	8.65871	7.71476	8.25125	7.61678	8.38954	7.58994	8.49305	7.49879
GATA6	2.67952	2.67952	3.50355	3.25976	3.36122	3.52852	3.25902	2.67952	2.67952	2.67952	3.01254	3.06936	3.02021	3.29179	3.32476	3.46729	3.00727	3.46679	2.67952	3.25436	3.38956	3.35896	2.67952	3.23211	3.7806	3.91321	3.67027	3.42717	4.47762	3.99675	4.0982	4.10659	4.94799	3.17785	4.91671	3.31087	3.45259	3.84282	4.32984	3.53482	3.33948	4.77267	4.2057	2.67952	4.00702	3.83097	4.57281	3.93056	4.06538
PGGHG	8.4235	7.82509	7.96545	7.57066	8.87741	8.42055	7.78171	8.0619	8.01178	6.73035	7.14407	7.10543	8.57213	7.74794	8.21456	8.21074	7.19654	7.46234	6.78812	7.97192	7.49207	8.11088	8.70676	7.43767	5.99401	6.14027	6.98166	6.92549	7.40091	6.30472	5.90137	7.07516	6.56943	6.29799	6.89729	7.83475	8.20126	6.45873	7.73282	6.54715	6.30629	7.14828	6.39177	5.7533	7.0464	6.60844	6.60179	6.69592	7.04586
EVA1B	5.48399	5.95185	5.69342	5.40268	7.48144	6.37683	5.02247	5.42815	7.17009	5.93796	5.21251	5.66089	6.36921	5.26268	5.65641	5.72325	4.78639	6.7713	5.17076	5.4421	5.72267	5.19617	6.06616	5.43499	6.73363	6.09558	6.54346	6.02154	6.70242	6.70005	6.26113	6.05676	6.66878	6.28367	6.90602	6.29202	5.63417	5.73785	5.77483	6.05916	5.68866	5.82594	6.01346	4.81291	5.83221	5.12381	5.17135	5.48242	5.96348
TINAGL1	8.07897	8.46062	7.9341	8.1101	9.5397	9.0277	8.70422	8.20916	9.21484	6.93352	7.92105	8.20715	7.6148	7.51579	8.6568	6.86092	7.90147	8.28256	6.42734	7.65257	8.59389	8.05894	8.14151	6.46698	8.01168	8.32764	9.11562	9.23395	9.06796	8.21833	7.87502	8.67657	7.96757	8.63079	8.5217	8.43788	8.12539	8.02075	8.55799	8.10747	6.94222	8.36009	8.49709	7.27584	8.0561	7.55553	8.14345	7.5222	7.68942
ITGA10	6.16589	7.03855	6.57074	6.95208	7.19571	7.38105	6.63447	6.81091	7.9619	5.93796	6.33153	6.32323	6.31133	6.51917	6.33469	6.38307	6.31658	7.16045	5.60472	6.20457	6.84523	6.07045	7.01819	6.01132	7.02949	6.14027	6.20011	6.80544	7.57758	6.86309	5.6112	6.67632	7.10059	5.86865	6.58561	7.11293	6.30697	6.27319	7.3864	6.33443	5.93668	7.20545	7.09359	5.42543	6.56469	6.26324	6.11725	6.1432	6.97427
CASQ1	7.27875	7.31868	7.44883	6.81032	6.07852	6.63178	7.53486	6.64027	5.91517	6.96033	7.6524	6.63616	7.47319	6.73765	7.37497	7.27761	7.5308	6.37864	6.1043	5.52136	7.11678	6.90179	6.62001	6.86001	7.83723	8.07709	7.39986	7.28485	7.24806	7.38425	7.84583	7.52957	7.36724	7.68379	7.8116	5.89466	6.74914	6.52943	7.16248	7.52473	7.60015	7.6461	7.308	7.92144	6.89301	7.72369	6.36143	7.31454	7.00154
FAM163A	6.44797	6.11982	6.26118	5.83948	6.10956	6.47319	7.00875	5.73393	4.92876	6.97355	6.75614	5.1952	5.1126	5.79978	5.46374	6.38307	6.76902	6.37864	5.40477	6.23803	5.49681	6.41044	5.78267	6.3192	7.35176	6.46644	6.61488	6.91498	6.8036	5.46962	6.51647	6.32672	6.55651	6.35388	7.54225	4.63665	6.91648	6.23978	7.60011	6.1804	6.37947	6.9213	5.13907	5.99165	5.85336	6.63377	5.84916	6.10035	5.58028
ADAMTSL4	6.03527	5.31844	6.15567	5.60682	5.98106	5.85224	4.81326	5.86492	5.55469	5.45584	5.64534	5.72748	5.89484	5.41264	6.16698	6.66998	4.80461	6.11729	5.09791	5.59633	5.9361	6.07827	5.72438	5.40216	5.99401	4.93887	7.14304	6.63648	6.60295	5.64794	5.83425	5.954	7.31467	5.30625	4.88014	5.38364	6.88223	4.71107	6.0045	6.05916	3.80392	5.20475	5.68173	3.73581	5.08948	5.12381	4.64019	4.04209	6.21859
PTPN7	4.67721	3.26819	3.68221	4.69684	2.67952	4.63588	3.49372	3.56597	4.28325	4.6371	3.71273	3.88104	3.87615	3.36281	4.01187	3.82334	3.47398	3.63801	9.17633	8.7895	3.61201	3.92352	3.68259	4.09323	4.20298	3.91321	4.99778	3.21111	4.05545	4.55222	4.73933	4.42451	4.45248	4.04455	4.9523	3.31087	4.25906	3.42696	4.09423	4.84671	3.33948	3.71344	5.34466	3.29833	4.97522	3.83097	3.94981	3.8051	5.60456
OSR1	4.61388	4.36101	4.07162	4.339	5.50542	4.48525	4.92201	4.47213	4.99925	6.39841	4.8519	4.63267	4.67606	3.84236	4.48414	4.11209	4.09137	6.16763	4.47818	4.0801	5.12907	4.86466	5.38963	4.83279	7.40837	6.41901	5.94561	6.87217	8.68968	7.05167	5.19053	6.59943	8.04331	5.30625	8.10042	5.19472	4.96728	6.54317	5.36331	6.05916	4.79186	7.21661	7.15692	5.78539	5.35398	6.37283	4.87894	5.98719	6.30905
FBLN7	7.77495	8.07713	8.48125	8.21587	7.60551	7.91276	8.325	8.26292	7.22758	7.65289	8.07031	8.62178	7.8396	8.94618	7.66192	8.32237	8.10842	7.63923	7.07608	6.21805	7.80231	8.47903	7.5691	8.83314	9.26801	8.69503	8.96046	8.66197	8.76663	7.41687	8.14175	8.04509	8.17962	8.4062	8.80606	7.73689	8.33779	7.64296	9.35992	8.58798	8.11535	7.83889	7.70874	8.61947	8.29636	8.23737	7.88344	8.48894	7.52405
NXPH2	5.83991	6.49548	6.17741	6.76909	4.15317	6.22994	6.6647	6.22219	4.39877	6.83553	6.51133	5.57656	6.72444	5.83019	6.24397	6.70211	6.92347	4.80567	6.44457	5.67735	6.44554	6.447	5.56705	6.79949	7.32847	7.81524	7.31687	7.26845	7.44845	6.25116	7.30535	6.96583	6.6075	7.02918	7.9901	6.01198	6.53039	7.03553	6.83083	6.76351	8.11535	7.2496	6.79666	7.60376	6.25306	6.98786	6.60179	7.21831	6.94648
DLX1	7.12774	7.03855	7.47522	8.00188	7.0759	7.23538	8.11744	7.06122	6.74678	8.02655	7.46049	7.54116	8.14616	7.20483	7.31119	8.29564	8.43631	7.48617	7.13371	7.46029	7.98032	7.73036	7.01819	8.06414	8.7563	8.62138	8.21822	8.00185	8.64508	7.11272	8.352	7.68605	7.48066	8.19431	8.83369	7.85821	8.05043	7.57133	8.19384	7.62143	8.05739	8.68303	7.308	8.15756	7.71144	7.92624	7.33902	7.83912	7.55501
GULP1	7.7817	8.24089	8.41923	7.34661	7.01203	7.91276	8.7921	8.74233	6.25852	8.7015	8.51784	7.47391	7.01686	7.30189	8.1027	8.45847	7.82107	7.35426	7.93345	8.00705	7.25055	8.05109	7.32955	8.05384	8.29874	8.2078	8.04874	8.19187	7.85732	8.67078	8.23793	8.41123	8.13704	7.87636	8.65934	7.75367	7.87038	8.4953	8.73106	8.083	8.81574	8.23409	8.01703	8.2904	7.4135	8.29781	7.79669	8.35976	8.29533
PTH2R	6.9104	7.46736	7.41287	6.76909	6.13995	6.91807	6.92394	7.38632	5.0662	6.69882	7.67438	6.65658	5.66585	7.16409	7.05561	6.9928	7.09135	6.45339	5.18487	6.08452	6.43893	6.80676	5.91862	6.99562	7.43586	7.26716	7.19821	7.03627	7.09039	7.51805	6.9449	7.34058	7.24412	7.07957	7.51403	6.5646	6.40704	6.55677	7.57001	7.01763	7.799	7.08874	6.72672	6.93764	6.79893	7.11896	7.08084	6.94509	7.00154
COL8A1	4.54718	5.05342	3.2661	4.25268	5.12739	5.56493	6.29072	5.2935	5.305	4.83409	4.7967	6.12187	4.83827	5.15679	4.87428	4.43895	4.52235	4.83202	5.70453	6.51377	5.00535	5.30887	4.07212	4.34382	6.52356	6.29305	6.74785	6.81678	7.61509	7.31671	5.68957	7.03409	7.3746	7.12825	6.72051	6.12031	4.60362	5.91863	6.7965	6.79407	4.99965	7.0518	7.37037	4.52333	5.26071	5.16016	6.93823	5.78487	7.2028
PLA1A	5.75906	5.50577	4.94522	5.07256	6.96219	6.94513	4.69457	6.42558	5.19085	4.89362	5.3183	5.01115	4.96531	5.15679	6.4581	5.78518	4.85779	5.34508	3.9325	5.32034	5.04188	5.23953	5.94431	4.97678	5.26713	5.52515	5.68051	6.07952	6.03536	6.38973	6.47331	5.88109	5.93123	5.01747	6.06632	5.08942	4.96728	4.85701	5.81002	5.9541	3.80392	5.60268	6.3142	4.0246	6.35979	3.93465	4.50158	4.47555	6.24939
MUC4	2.67952	2.67952	2.67952	3.81807	4.15317	3.7122	3.67041	2.67952	3.63622	3.52911	2.67952	4.33579	3.26692	3.48507	3.13766	3.13808	2.67952	3.77989	3.14948	4.14647	2.67952	3.02159	3.68259	4.61202	6.2649	4.06728	4.61413	5.89792	7.14275	5.80603	4.16203	5.52045	6.46265	3.53439	4.14624	4.17105	3.45259	3.42696	5.58423	3.71977	2.67952	4.56491	6.16294	3.89076	3.56556	4.7424	3.4981	5.18153	4.14305
PLAC8	3.80588	4.95206	4.58415	3.67165	4.50203	5.2915	5.4713	5.14411	4.0098	4.4035	4.23774	4.33579	3.62819	3.48507	3.97669	4.95757	3.24479	3.23961	3.71281	5.11459	3.61201	5.00729	4.17493	3.76563	3.7806	3.82638	5.26498	3.21111	5.01227	4.09479	4.66001	4.17764	4.45248	3.66205	3.92149	3.56553	4.60362	3.59003	4.21814	4.78407	3.96775	3.28486	4.98229	3.29833	5.52345	3.71462	3.67567	3.25291	4.06538
SFRP2	5.9889	6.4242	6.28138	6.0156	6.13995	6.09071	6.6943	6.56588	6.86034	6.80626	5.63526	6.03049	5.23122	7.26385	5.37385	5.67728	6.11548	6.02193	6.4616	5.60672	5.70055	5.72591	6.24165	6.64287	10.6257	8.48485	7.02592	8.94041	10.2641	7.93304	6.72384	8.44914	10.2886	8.06296	8.24468	7.21349	5.76681	8.34731	7.6296	6.95143	7.41628	8.85695	8.53497	7.54943	7.34129	7.18882	7.03486	7.4478	7.05456
GLRA3	9.38346	9.21576	9.35972	8.90413	7.82554	8.12835	9.81728	9.25378	6.53488	9.86948	9.82546	8.11948	7.61215	7.90083	8.59857	9.50863	9.05455	8.14724	8.28881	9.3595	7.68777	9.05033	8.36024	9.25546	9.95211	9.51351	9.10537	9.49367	9.12102	10.0328	9.89009	9.63227	9.42055	9.28402	10.257	8.75762	9.10734	9.71741	9.74348	9.56406	10.322	9.66674	8.72871	9.80159	8.73679	9.72834	9.15719	9.85705	9.4134
HAPLN1	5.58183	6.11982	5.89155	6.45896	5.35597	5.96322	6.60358	6.0684	4.92876	6.47498	6.04487	5.66089	6.48418	5.93871	5.71211	5.9251	6.13623	5.27199	6.47285	5.86149	5.99158	6.13182	5.56705	6.19263	6.76003	6.99636	6.51883	6.69914	6.94311	6.07721	6.28633	6.46958	6.36218	6.19457	7.58628	5.14309	5.86456	6.74663	6.22812	6.33443	7.24493	7.13657	6.3142	6.47488	5.89474	6.48856	6.11725	6.62245	5.90644
CRHBP	5.54998	6.14227	6.39687	6.8635	4.39677	5.49217	6.53974	5.62697	6.17281	6.86422	6.2812	6.07183	8.00607	5.66264	6.35216	6.36595	6.53491	4.63517	6.11873	6.09187	6.63642	6.77364	5.42698	6.94067	6.36029	7.77362	7.19045	7.6051	7.4793	5.83073	7.20375	6.61067	6.58223	7.48029	7.27932	6.46582	6.96091	7.03553	6.61131	7.28807	7.23188	6.33946	7.12107	7.56777	6.5519	6.85437	7.37634	7.20832	6.97427
GABRA6	4.90327	4.07629	5.14042	4.69684	3.36122	4.31339	4.86876	5.03449	2.67952	4.6371	5.61487	5.1952	5.25933	4.84083	5.36219	4.87597	5.11003	3.46679	4.45374	4.68037	5.00535	5.33566	3.83047	4.34382	4.31378	4.37805	4.99778	4.21048	4.05545	4.26796	4.16203	4.58111	5.1746	4.26026	4.72265	3.31087	4.1762	3.94745	5.87787	4.90647	4.93396	4.21881	4.1252	4.4391	4.75964	3.93465	4.42596	4.849	4.72314
KCNMB1	4.54718	4.17936	4.1744	3.81807	4.15317	4.31339	4.69457	4.47213	4.60114	4.31445	3.971	4.71773	4.07345	4.40042	4.87428	4.92553	4.82258	4.15755	4.67881	4.92389	5.14585	4.3063	4.26909	3.99528	5.18951	5.47896	4.66285	4.65898	5.79237	4.88477	4.43658	5.22461	5.80484	5.49502	5.71195	3.91428	4.92114	5.25217	5.97389	5.01845	3.96775	6.31879	5.95307	4.60217	4.97522	4.7424	5.67812	5.37716	5.84699
GPR6	5.51737	5.76115	6.32092	5.025	4.92632	5.66739	5.3999	6.04106	4.39877	5.88248	5.30552	5.43962	5.7464	4.80942	5.85065	6.46575	5.35871	5.30902	9.08634	9.07609	5.55989	5.61122	5.6943	6.11489	5.99401	5.45528	6.54346	5.55857	6.00718	5.46962	6.51647	6.28514	6.20513	6.08303	5.31871	5.62584	5.88798	4.81017	6.0638	4.96364	4.34657	5.20475	4.94004	4.93648	5.6504	4.64003	4.82326	4.849	6.10522
ABRACL	6.08016	6.09701	6.58702	5.9428	4.99677	5.82307	6.76574	6.14738	5.19085	6.3786	6.38015	6.16067	6.12955	5.93871	6.40333	6.5286	6.39313	5.04802	6.41573	6.2314	6.11315	6.47086	6.22086	5.96767	6.75129	6.93884	6.83009	6.75916	6.68484	6.43841	7.16372	7.04239	6.68073	6.62734	7.01489	5.19472	6.12276	6.51557	5.84436	6.63428	6.59941	6.18805	6.52157	7.33058	6.0491	6.95814	6.16097	6.76581	6.51286
VIP	5.94097	6.34918	7.09873	6.9643	5.50542	5.96322	7.65983	6.48741	5.91517	7.07514	6.85805	6.08198	7.20798	5.8746	6.61085	7.28972	7.60657	6.09665	6.01446	5.60672	7.17337	6.80208	5.83864	6.8118	8.4247	8.35611	7.37956	7.8001	7.87675	6.48548	7.6619	7.46929	6.89064	7.73178	8.51887	6.29202	6.50054	7.46033	7.86262	7.35099	8.23127	7.95664	7.06557	7.89989	6.5519	7.40232	6.97523	7.54617	6.57481
TMEM140	6.86012	5.76115	5.53249	6.49318	6.72364	6.52804	5.3246	6.4671	8.1444	5.00516	5.11266	5.77855	6.07636	6.2886	5.92297	5.62974	5.538	5.94305	5.90189	6.38852	6.28534	6.49433	5.78267	6.9629	6.22742	6.71225	7.43962	6.82803	6.8981	6.54592	6.79556	6.51817	6.04722	7.77314	6.0819	7.84261	7.12604	7.09253	5.94261	7.10545	6.63961	5.67019	6.9374	6.80453	6.89301	6.62116	8.27266	7.16767	7.71705
LANCL3	7.76816	8.16133	8.4899	7.76449	6.66246	8.06822	8.71145	8.52979	5.95006	7.59428	8.627	7.67023	7.20798	7.67533	8.12981	8.8783	8.22833	6.29071	7.64024	7.97192	7.40365	8.5997	7.23994	8.07436	8.43291	7.87768	8.82956	8.39788	8.32147	8.32519	8.63867	8.263	8.20045	8.05041	8.23435	7.53814	7.98216	7.72326	9.0795	7.93358	8.48312	8.07778	7.67209	7.80263	7.20953	7.97148	7.20018	7.73177	8.11193
SYTL5	6.72614	6.73496	6.79736	7.03551	6.04677	6.8765	7.25667	7.03394	6.80468	7.48791	6.94517	6.59443	8.23997	6.32087	7.12136	7.54581	7.54371	6.14771	9.9016	9.62229	7.77648	7.48408	7.06536	7.35611	7.86983	8.08845	7.8857	7.736	7.95194	7.21833	8.09646	7.22132	6.95101	7.37673	8.35052	6.74377	6.87063	7.54437	8.26442	7.53379	8.23127	7.96328	6.89555	7.69833	7.92401	7.52886	7.3007	7.3052	7.38622
LPAR4	4.90327	4.17936	4.07162	3.67165	3.63503	4.31339	4.15756	4.71271	4.15493	4.4035	4.29554	4.03859	4.83827	4.18326	4.33848	3.58553	4.56675	3.36339	4.54871	4.52711	4.13808	3.96455	4.43723	4.18307	4.9256	5.00703	4.05559	4.35657	5.0695	4.83497	4.61841	4.30759	4.32443	4.9439	4.91671	4.05039	4.33635	4.76157	4.21814	5.12175	5.06224	6.49483	5.27951	4.34857	5.05247	4.58556	4.9837	4.2355	5.1194
HTR2C	6.41343	6.52982	5.83774	6.40604	4.85191	6.27348	6.64966	5.86492	6.01736	6.76119	6.85377	5.64719	7.44371	5.65414	5.74805	6.07372	7.23846	5.58909	10.476	10.8507	7.36947	6.35378	5.27106	6.79949	6.57409	6.87015	7.2288	7.3091	6.54562	6.85119	7.1364	7.01732	7.32989	6.35388	6.72051	6.44522	6.50054	6.33776	6.3754	6.92408	7.40469	7.11285	6.88489	6.8352	8.04705	7.19732	6.60179	7.37827	7.12234
CRH	4.90327	4.36101	5.42614	5.99175	4.92632	4.40239	6.50672	4.28068	5.41036	5.73338	5.63526	5.1952	6.60668	5.18105	4.85735	5.8278	6.32863	4.85784	7.25873	5.46521	6.4323	5.62204	4.43723	7.04855	7.21242	7.20584	5.68051	7.29298	7.21177	4.61403	5.41686	6.41927	5.48427	6.95911	7.8617	6.79342	6.92772	7.07378	7.03592	5.65103	6.42625	6.39972	6.09017	7.05944	5.601	6.99763	6.50369	6.94509	4.89618
SLC26A7	3.66091	3.9623	3.2661	3.67165	3.36122	3.52852	4.33704	3.56597	4.85428	3.28454	3.85049	3.76008	3.68358	3.68219	3.68763	4.08006	3.47398	4.0122	3.80687	3.55015	3.38956	3.96455	4.17493	4.09323	7.50497	6.01782	3.88183	6.83919	7.92607	7.11272	3.59779	6.81872	7.46696	3.77301	4.72265	4.37946	3.62091	6.20556	4.43185	4.64887	4.79186	4.11344	6.83038	4.87615	4.37952	4.64003	4.06283	5.75741	4.14305
MAL2	9.50874	9.57615	9.90335	9.72578	7.86217	9.14872	10.2792	9.6709	7.3361	9.93498	9.98334	9.28129	9.01106	9.48051	9.55747	10.0719	10.1088	8.17437	9.671	9.36026	9.20719	9.89116	8.42032	9.8873	10.5754	10.4614	10.0876	10.4349	10.2809	9.90799	10.4886	10.0735	10.2661	9.9582	10.7138	8.78643	9.36402	10.1413	10.2947	10.1245	10.7058	10.1708	9.74716	10.4022	9.64355	10.1753	9.73591	10.4354	9.87332
NKX6-2	9.10272	8.24089	7.77334	9.12379	8.04055	8.21409	7.65233	7.74669	11.4827	6.58266	7.40896	7.98383	9.54171	9.04227	8.08895	7.80589	7.46173	8.12214	8.86545	7.83527	7.84768	8.2529	9.34422	10.4194	8.07594	9.57264	9.79663	10.1644	8.89023	9.67706	9.52254	7.98611	8.20458	10.646	6.39995	11.4906	10.4506	9.9077	7.05055	8.60955	8.58916	6.80762	10.0774	9.61381	9.1197	8.92982	10.8058	9.12738	10.0378
HTR3B	7.54813	6.92728	7.60834	6.9643	7.26581	7.24629	8.18654	7.50023	6.0816	7.61969	8.36113	7.57006	7.2765	7.43498	7.5609	8.07933	8.07681	7.288	6.484	5.22818	7.69882	7.9512	6.62001	7.81247	8.73436	8.2556	7.59441	7.79438	8.06463	7.8697	8.10352	8.263	8.55758	7.96824	8.44314	6.70969	7.42432	7.61084	8.57828	7.71999	8.33856	7.90243	7.61531	7.82567	7.85312	8.24966	7.56592	8.49715	7.32285
ADAM33	7.24	7.1307	7.21821	7.06983	8.81808	7.60087	7.53486	7.98578	8.53956	7.70129	6.46705	7.50044	7.31935	7.05688	6.78351	7.39712	6.59588	8.74565	6.44457	7.09671	7.30944	6.453	7.95407	6.84811	6.87717	6.14027	5.84947	6.40023	7.99168	7.22756	5.72716	7.20661	7.43917	6.14784	7.29268	8.37966	7.00401	6.93519	7.8035	5.7802	6.30629	7.76484	6.50772	6.45524	7.73979	7.19732	6.93823	6.96897	6.80916
SLC22A8	3.25332	3.26819	3.50355	3.25976	3.83976	3.28412	4.69457	2.67952	3.84118	3.86483	3.25381	4.3726	3.43445	3.84236	3.13766	3.23997	3.47398	4.24481	3.14948	3.01286	3.47143	2.67952	3.26633	3.88714	7.88187	6.55681	5.65788	7.30106	8.2003	7.17129	5.65093	6.67632	7.50767	4.04455	9.38282	5.24446	2.67952	6.09765	4.77181	5.21769	3.33948	7.66251	7.85213	4.4391	4.09216	5.95551	3.26217	5.70081	6.70233
TAGLN	8.35273	7.44959	8.28656	8.35201	8.32919	8.65931	9.32017	8.34275	8.45797	8.07019	9.31541	9.676	8.99085	8.20435	9.40775	8.30461	8.92944	8.06003	7.84363	9.82824	9.87627	8.97659	7.70174	8.00656	9.6426	10.2196	10.4455	10.1655	11.7618	10.4228	10.0226	10.8338	11.3472	10.8063	10.8252	8.71545	8.94309	9.59973	11.172	10.655	8.01995	11.2461	11.3582	8.03118	8.22599	8.55715	10.5208	9.00313	10.4024
SLC22A9	5.75906	6.20757	5.89155	5.025	5.80203	6.04108	5.80943	5.92611	5.41036	5.53059	6.17487	6.60848	6.57975	6.11523	6.06447	6.05954	5.55886	6.23522	5.22634	4.55019	6.4781	5.9898	5.89246	5.89956	5.10717	5.30392	6.05296	4.98883	4.92153	5.97047	5.41686	5.88109	5.66596	4.98119	4.88014	5.33879	5.91101	5.28599	5.66361	5.50867	5.64936	5.41803	5.17556	5.50526	6.0852	6.10867	5.44786	5.88966	5.58028
FCGR1A	7.74069	6.22868	6.66573	8.20049	6.30974	8.11653	7.82904	7.71273	6.74678	7.53319	5.09777	7.00304	5.65544	5.76082	7.84695	7.9895	7.48601	3.90283	5.36844	6.35845	7.65127	7.20106	7.54437	6.7363	6.69766	6.58928	7.39312	8.42029	7.55846	6.85119	8.56643	7.50576	8.54461	6.89487	6.88851	5.54971	7.45566	6.05978	7.91144	8.45129	6.14755	6.41926	9.31022	6.2191	6.03071	5.53433	5.67812	5.13879	8.2806
RGS18	4.4767	4.59018	4.51259	4.05745	4.00819	5.2915	4.33704	5.47026	4.28325	4.89362	4.20771	3.54103	4.27057	3.76577	4.25834	5.0194	4.21507	3.77989	4.4288	4.23913	3.88631	4.8457	4.43723	4.09323	4.63633	5.24952	6.03562	4.90277	5.12439	5.56163	5.04634	5.06553	5.36864	4.54917	5.23598	3.91428	4.40888	4.04231	5.26397	5.01845	4.93396	4.95157	4.85126	4.74644	3.81215	4.26974	4.06283	4.14302	5.50481
PRSS53	7.7817	7.7253	7.79445	7.57862	8.30279	8.25782	7.37082	8.15332	8.63281	8.03287	7.47448	8.40247	7.33549	7.82827	7.64557	7.93664	7.30066	8.76362	6.87525	7.37316	7.79203	7.53851	8.28267	7.0589	6.08084	5.30392	6.20011	6.47386	6.07661	6.37313	6.15562	6.39343	6.36218	5.68331	5.90024	7.86594	7.94402	6.30584	7.18916	5.65103	5.8357	5.88371	6.12702	6.28748	7.50887	6.84357	6.77986	6.32146	6.75674
ITIH2	4.144	4.27375	3.83004	4.339	3.83976	3.99528	5.57194	5.42815	3.36209	4.95056	3.41775	5.1366	4.63208	4.65778	4.90751	4.20293	3.87405	4.0122	5.92678	5.99321	4.80586	4.41869	3.68259	4.09323	7.37467	6.53475	5.13798	7.02655	7.24207	6.6867	5.1629	6.49408	6.7504	6.03241	7.18219	3.31087	3.88146	6.23978	5.97389	5.50867	5.12204	7.08874	6.4796	5.78539	5.52345	5.42056	6.46943	6.529	6.57481
TDO2	4.90327	5.23572	3.95796	5.60682	3.36122	4.77044	4.63082	5.58942	3.84118	5.15672	5.45161	5.11649	4.58651	5.05517	6.16037	4.95757	5.33457	3.77989	4.23785	3.89342	5.2882	5.61122	5.35123	4.93051	3.94141	4.37805	4.70977	4.85754	4.75483	4.55222	5.21761	4.96017	5.61642	4.44177	3.63032	3.56553	4.6623	5.21748	3.5951	5.81072	5.06224	2.67952	4.75599	4.74644	4.50051	5.08645	4.76508	4.47555	4.85503
MCHR2	7.16958	6.95276	7.73747	7.21997	5.94703	6.41616	7.45949	7.0201	4.99925	7.22629	7.6074	6.9379	6.98032	7.2992	7.16467	7.53314	7.3949	6.27245	5.65552	5.41859	6.60141	7.22223	6.5386	7.27854	7.46817	7.52872	7.15902	7.53147	7.3738	7.16169	7.66668	7.69133	7.87731	7.1907	7.92305	6.31494	7.44007	7.18278	7.39788	7.22228	7.85962	7.27117	7.65341	7.53085	7.54146	7.50853	7.31999	7.88994	7.46659
KCNE4	7.02887	5.60709	7.48391	6.8765	7.62696	6.04108	6.61911	7.844	7.55392	6.41794	5.50819	7.31218	7.20798	5.09418	5.69379	7.56087	5.33457	6.705	5.83329	6.60866	6.03621	5.75562	7.25017	5.96767	6.75129	6.00174	7.57073	6.50228	7.92233	7.38425	7.42301	7.25028	7.89786	6.03241	6.73038	7.76198	6.48537	5.44363	7.3864	5.92656	5.28705	6.23298	7.11197	6.12248	6.41737	5.95551	6.55358	5.18153	8.24689
SH2D6	5.14024	5.43386	4.26852	4.7576	5.18823	5.24759	4.63082	4.91507	6.86034	4.83409	4.57123	4.7975	4.1431	4.30885	4.41351	4.04706	4.65108	4.97986	4.59359	4.72095	4.78413	4.39157	5.42698	4.83279	4.08011	4.66782	4.45542	3.84313	4.6434	4.41846	4.0982	4.67553	4.18067	4.78316	4.38891	6.65699	4.87333	4.85701	3.95431	4.00468	3.80392	4.70711	4.85126	4.25053	5.0144	4.11501	4.34529	4.54599	5.01246
MEPE	6.26626	7.39494	6.75482	6.44154	4.59897	6.86237	7.15409	6.04106	5.305	5.669	6.70947	5.80341	7.60685	5.25132	6.78778	6.96662	7.28536	4.88317	5.2533	4.99053	7.32022	6.8528	7.23994	6.62902	5.90149	6.00174	7.55875	6.24047	6.43415	6.25116	6.88865	6.55357	6.56943	6.60454	3.83414	6.14615	6.93887	5.73785	4.8443	6.61727	6.35549	4.11344	5.91133	6.3313	5.8742	6.65866	5.82206	5.96343	7.51147
CCNO	6.56266	6.72018	6.60311	5.99175	6.53163	6.99776	6.67958	6.77837	6.11266	6.82097	7.01968	7.39532	5.92101	6.98181	6.66301	7.0756	6.83786	6.94212	6.65156	7.18468	6.45211	6.63816	5.78267	6.07437	7.10685	6.76052	7.31687	6.02154	6.82781	6.43841	6.86386	6.57668	7.36724	6.5578	7.23157	6.5646	7.05612	5.58511	7.70539	6.89619	6.11928	6.584	6.14509	6.74116	6.35979	6.03416	5.70811	6.32146	6.03613
ANKRD22	4.32213	3.26819	4.35555	5.36552	4.00819	3.52852	5.02247	4.91507	3.84118	3.71291	3.14945	3.62057	3.16022	3.42666	4.59351	4.55242	3.40625	2.67952	3.14948	3.85158	2.67952	3.92352	4.35614	3.88714	3.32537	2.67952	4.70977	4.65898	3.98942	3.8885	4.73933	3.76155	4.1013	3.66205	3.16133	2.67952	4.25906	2.67952	4.52591	4.49746	3.33948	2.67952	5.52341	3.29833	3.91432	2.67952	2.67952	2.67952	5.04906
SLC16A12	4.90327	4.17936	4.35555	4.87118	4.50203	3.86403	4.75528	4.05104	4.92876	4.11274	4.00818	4.92044	4.67606	3.63721	4.23035	4.17346	4.54475	3.71179	4.54871	4.11379	4.64544	4.07871	3.83047	3.88714	6.76872	5.83	6.13658	6.02154	7.79742	7.75326	4.88469	6.35378	7.29928	4.82523	8.04632	4.05039	3.88146	5.47311	6.32798	6.1089	4.54418	6.74721	7.78508	4.67635	3.81215	4.96769	4.76508	5.5158	6.53797
BMP3	5.54998	5.89994	5.46251	5.81243	4.28136	4.9492	5.24492	4.97612	4.0098	5.53059	5.61487	4.87264	5.06528	4.40042	5.95396	5.8278	5.86452	4.66521	5.69486	4.5036	4.84826	5.61122	5.83864	5.2624	5.29205	5.79299	5.65788	5.71416	5.32407	5.78089	5.41686	5.3938	5.51172	5.27703	5.75168	5.6624	5.35802	5.71352	5.70167	6.35513	5.43426	4.95157	5.40685	5.72045	4.75964	5.73726	4.76508	5.58024	5.90644
RAB3C	11.7082	12.2407	12.199	12.249	8.9171	11.224	12.6703	11.8441	9.40408	12.485	12.409	11.5043	11.8909	11.4129	12.1424	12.4849	12.369	9.93126	12.3947	12.6307	11.7011	12.3841	11.2711	12.101	12.3414	12.3161	12.5033	12.5809	12.2008	12.2084	12.4783	12.4024	12.3059	12.1435	12.534	11.1629	12.2485	12.5321	11.9557	12.4473	12.7277	11.9659	12.0321	12.5468	11.559	12.5702	11.9914	12.5662	12.4902
CPB1	4.4767	2.67952	3.50355	3.49476	2.67952	4.21706	3.67041	3.31119	4.50412	2.67952	3.4865	3.45231	3.50468	3.84236	3.82235	3.00445	3.47398	3.46679	3.54939	3.25436	3.93275	3.50795	3.50386	3.88714	3.13809	4.13667	3.38683	4.35657	3.76069	2.67952	3.33422	3.17244	3.41165	4.3843	2.67952	4.17105	4.25906	4.04231	3.33227	4.1219	3.60505	3.52955	5.02324	3.73581	4.31411	3.93465	4.34529	3.93056	4.62703
CLGN	6.37804	7.33813	6.58702	6.23436	4.59897	7.22439	6.64966	6.33875	6.17281	6.2094	6.59596	6.72261	5.42916	6.51453	6.6861	5.86098	6.91553	5.38021	6.591	6.49733	5.9455	6.7495	6.39784	5.36853	7.0792	6.58928	6.88882	6.22346	6.62155	6.70005	6.61897	6.84748	6.86994	6.77757	6.83467	5.58829	5.54809	6.74663	6.27893	6.6677	7.36937	6.21069	6.43636	6.75727	5.52345	6.54309	6.13928	6.41163	6.08826
GPR26	8.87868	10.0943	9.21342	8.93542	9.79767	8.67954	9.19423	9.29162	7.63045	8.99457	8.70968	8.67093	7.41665	9.26944	8.67186	9.12089	8.77722	9.35888	7.62275	7.63021	7.38666	8.21825	8.95503	9.44661	9.47539	9.11884	8.32813	9.08298	8.98452	9.3481	9.28557	9.09245	8.77027	8.69133	10.387	9.10661	8.99729	8.62307	8.91378	8.23512	9.16684	9.59382	8.26265	8.71709	8.42408	8.91188	8.83456	9.50465	8.48396
LY96	4.32213	3.834	4.26852	4.56585	4.50203	4.40239	4.05577	5.2455	4.39877	4.89362	3.66172	3.35073	3.78485	3.48507	4.43752	4.8927	3.87405	4.36443	3.85058	3.89342	3.88631	4.2458	3.83047	3.23211	4.36546	4.53141	5.74628	4.76207	4.78992	4.78319	5.46246	4.30759	4.81831	3.96191	4.27393	3.31087	3.76047	3.84282	4.8443	5.65103	4.44939	4.31524	4.94004	4.87615	3.91432	4.02868	3.82262	3.48526	5.74196
DKK2	5.61298	5.27771	5.27025	4.56585	4.00819	5.20222	5.6352	4.38024	3.63622	4.56403	5.53019	4.9437	4.7393	5.10694	5.53787	5.26705	5.47346	3.95897	5.2533	5.20066	4.86895	5.58932	4.51323	5.2624	5.91733	6.61052	6.26091	6.18882	6.89046	6.35633	6.85549	6.07318	6.58223	6.17917	7.02293	4.78281	5.28836	6.17049	5.81002	6.56501	6.57888	6.35983	6.01346	6.30956	5.44131	5.91449	6.18234	6.26449	6.57481
SLC7A7	5.64344	5.0037	4.71609	5.7567	4.99677	5.66739	5.69572	5.76784	5.84268	5.33555	4.69912	4.89676	4.53922	4.46476	5.80881	5.97891	4.95807	3.71179	4.97246	5.15831	5.24239	5.68528	5.18588	4.26624	5.10717	5.83	6.94524	4.28582	5.79237	5.80603	6.04163	5.2543	6.08386	4.59956	5.75168	5.24446	5.35802	5.319	5.41041	5.74901	5.06224	5.53174	5.63093	5.04946	5.35398	4.79068	5.33611	4.90192	6.01831
SST	6.44797	5.43386	6.82504	7.77837	3.83976	5.00378	7.76789	5.62697	7.21342	8.79732	6.54366	6.52946	9.92613	5.5842	6.96046	7.54581	8.33459	5.30902	9.24562	9.87912	8.4865	8.48195	5.66356	8.76535	7.33433	9.59005	8.45308	9.59398	9.33123	5.40469	8.36674	7.50576	7.66588	8.61951	9.50385	7.33004	8.74823	8.59382	8.40169	8.8314	8.56337	7.69478	8.61754	9.0295	7.99157	8.47578	8.42275	8.37767	7.88722
RBPMS	6.99434	6.51275	7.35718	7.12527	8.35511	7.47676	7.04362	7.7213	7.72323	6.52983	6.64642	7.07042	7.75337	6.89905	7.30228	6.9779	6.77781	7.96437	6.56499	7.18127	7.0834	6.58454	6.95696	6.03265	6.96294	6.82549	7.64629	7.48257	8.10471	7.35088	7.04384	7.18427	7.6109	7.308	7.69079	7.53814	7.29161	7.3003	8.12654	6.80911	6.40305	7.98952	7.92141	6.45524	6.75504	6.84357	7.54968	6.92081	7.79171
CLEC18A	6.65414	6.38719	5.69342	5.07256	7.53916	6.47319	4.05577	6.01319	6.80468	6.16376	4.77777	6.99772	5.93819	6.4864	5.5984	6.56902	5.06622	6.7906	5.97528	5.92064	5.31792	5.70574	6.79837	6.01132	4.41499	4.90343	4.45542	4.90277	4.05545	5.75529	4.33436	5.59124	4.45248	5.39034	5.05367	6.03985	5.39157	5.319	5.36331	5.17057	5.23424	4.40432	5.55108	5.54351	5.38371	5.12381	6.00165	5.48242	5.60456
CLEC18C	3.48583	4.07629	4.51259	4.87118	5.12739	4.56284	5.36277	4.91507	5.80499	4.77172	5.33097	4.5726	4.49006	4.15638	4.38902	4.71489	4.42844	7.08437	5.84205	6.33393	4.69336	3.78914	5.09499	4.26624	3.86432	3.62383	3.97237	2.67952	4.33666	4.55222	4.53084	3.94869	3.57156	4.32392	3.63032	5.19472	5.71525	4.42289	3.79202	2.67952	4.10894	4.70711	3.42468	2.67952	4.80569	4.26974	2.67952	4.54599	2.67952
GRHL3	4.32213	3.26819	4.94522	4.97568	2.67952	3.86403	3.94325	4.05104	2.67952	3.52911	3.14945	3.69311	4.53922	2.98738	4.7322	4.87597	3.47398	3.23961	3.54939	5.25515	3.03722	3.63191	2.67952	3.45636	3.13809	2.67952	4.27276	3.84313	3.31333	3.23276	4.48462	3.17244	4.01568	3.38085	2.67952	3.31087	5.21495	3.72537	4.21814	4.00468	2.67952	3.52955	5.13907	2.67952	3.40667	3.71462	3.67567	3.48526	4.21562
RHBDL2	5.75906	4.72243	4.99676	5.32733	5.4076	5.69994	4.81326	4.63752	6.98237	4.56403	4.90486	5.11649	5.52414	5.67109	5.11936	4.28701	4.69122	5.15444	5.76116	5.21449	5.71166	5.1814	5.1412	6.37018	4.9256	5.77411	5.58771	6.45943	5.49832	5.50097	5.52817	4.99622	4.86298	7.12025	4.38891	6.3375	5.95597	6.47315	4.43185	5.47068	6.03093	4.48724	6.45092	6.17161	5.46924	5.95551	7.23108	6.26449	5.50481
CPA2	3.25332	3.26819	3.2661	3.67165	2.67952	3.52852	3.49372	2.67952	3.63622	2.67952	3.01254	2.67952	3.02021	2.67952	3.32476	3.13808	3.40625	3.23961	3.01256	3.25436	3.73188	3.02159	3.50386	3.23211	2.67952	3.15795	3.18214	3.59028	3.12948	3.23276	3.47802	2.67952	2.67952	3.17785	3.16133	3.31087	3.22939	2.67952	2.67952	2.67952	2.67952	3.28486	3.42468	3.29833	3.40667	2.67952	4.06283	3.25291	2.67952
SLAMF8	6.22696	3.834	4.51259	5.91767	4.15317	4.56284	3.67041	6.12154	4.39877	4.83409	3.8068	4.17569	4.03686	3.11407	5.39688	5.62974	4.56675	2.67952	3.4178	4.35207	3.67403	4.41869	4.17493	4.34382	4.67625	4.43136	6.37524	4.71156	4.78992	5.22754	5.70849	5.2543	5.48427	4.32392	4.72265	3.75661	4.47729	3.72537	6.4213	5.65103	3.60505	4.31524	5.88998	2.67952	3.69754	3.20533	3.26217	2.67952	6.78842
SLC45A3	7.95899	7.08536	6.45129	7.84585	5.76332	7.61776	6.03596	6.36096	9.38213	5.60151	5.92661	6.46912	6.69464	7.56799	6.89069	6.14926	6.42151	6.26324	7.20935	7.18127	6.53491	7.34309	7.72392	8.97358	6.18892	7.72106	7.99197	8.52395	7.32369	6.99873	7.41735	6.56517	6.31686	8.82261	5.82792	8.89243	8.4625	8.15147	5.62449	6.61727	7.32088	5.67019	8.68955	7.80263	8.16042	7.53558	9.56688	8.26191	8.44155
FGF17	8.87237	8.82303	8.42826	8.01366	9.1347	9.08038	7.91302	8.83199	9.14581	8.74445	8.77777	9.57278	8.38957	9.04147	8.71053	9.10302	7.96232	10.0418	7.13017	7.77992	8.52578	8.49649	9.13402	7.69141	5.99401	5.69595	6.31922	6.24047	5.84124	7.34241	6.48422	7.03409	6.80597	5.76872	6.25667	7.95567	8.78259	6.67368	7.57001	6.52907	6.44908	6.82233	5.97349	6.35272	7.48896	7.18882	6.53714	6.59198	7.14695
SLC5A11	7.54018	7.50225	6.32092	8.59481	4.85191	7.52232	5.93974	6.09522	9.9494	5.70156	5.17061	5.60524	6.83324	7.49484	7.40304	6.90098	6.41588	4.36443	6.02984	5.91234	5.57217	7.52439	8.72153	8.99526	6.2649	8.04636	7.20592	7.37184	6.67597	7.07231	7.78124	6.54187	4.98852	8.38303	4.63603	9.51332	8.47402	8.39332	5.77483	6.45437	7.65005	4.77267	8.66491	7.93562	8.13076	7.18882	9.37078	8.50124	8.13258
FCER1G	6.63929	5.57413	6.01775	6.33228	5.06367	5.85224	5.88905	7.03394	5.305	6.52983	4.65791	5.5324	4.7798	4.62149	7.14151	7.34297	5.3467	3.55708	4.86993	5.66748	5.98248	6.70499	5.66356	5.36853	6.17585	6.25299	8.35608	6.24047	6.45508	6.43841	7.75007	6.57668	7.52098	5.24718	6.76919	4.17105	5.86456	5.35123	6.94489	7.24455	6.061	5.53174	7.30001	5.25038	5.46924	4.92562	4.82326	4.90192	7.73338
CLIC6	3.25332	2.67952	2.67952	3.81807	3.63503	3.86403	3.67041	3.56597	4.0098	3.86483	3.14945	4.40831	3.83159	2.98738	3.52795	3.58553	3.33087	4.06286	5.00495	4.65959	3.88631	3.35896	3.26633	3.76563	6.37177	5.35625	4.92174	5.06966	6.81171	6.01414	3.95794	5.09888	6.84893	4.19289	6.53014	3.56553	3.45259	5.02931	4.6133	4.71826	3.80392	5.37795	5.80121	4.25053	4.00702	4.33992	3.67567	4.61265	5.18624
GJD2	5.81347	6.22868	6.15567	5.89209	5.35597	5.90882	5.50567	5.2935	3.84118	6.41794	6.52758	5.77855	6.11456	5.85257	5.68454	6.17576	6.56572	5.38021	6.40403	6.21133	6.1048	6.34734	5.72438	6.24826	6.67933	6.9472	6.27572	6.07952	6.69366	6.11775	6.75116	6.43201	6.47644	6.4467	6.99049	5.08942	6.12276	6.52943	5.31454	6.33443	7.3085	6.66793	5.91133	6.3313	5.74425	6.37283	6.32354	6.33996	6.01831
CCDC17	5.22445	5.39645	4.65184	5.16291	5.94703	5.33405	4.97319	5.2455	6.64475	4.48639	4.73905	5.09607	4.58651	5.18105	4.87428	4.95757	4.92548	5.90784	5.59434	4.92389	5.09487	5.10504	5.78267	5.43499	4.25971	3.3531	4.13279	5.02986	4.17649	4.26796	4.27973	4.99622	3.70436	4.73967	4.14624	6.29202	5.13735	4.71107	5.36331	3.71977	4.54418	4.48724	5.06297	4.25053	5.44131	4.19503	5.44786	4.73626	4.06538
CPAMD8	7.49155	5.73166	6.9307	7.12527	7.01203	6.91807	6.57202	6.97777	8.77915	6.71467	6.58047	7.29062	5.97193	7.72814	6.01397	5.9014	6.80815	7.46634	7.39156	7.44613	6.26306	6.17616	7.08838	7.83068	8.94967	7.68659	7.72346	8.68683	9.28111	7.5478	6.47331	8.00321	9.10661	8.54391	8.48441	8.85795	6.54509	7.89841	7.53926	6.15696	6.47155	7.87453	8.76973	6.51339	6.94273	7.48791	8.39577	6.89611	7.6267
PKN3	5.94097	6.49548	5.81004	6.12919	7.18126	7.04853	5.93974	6.14738	6.57984	5.29299	5.68496	6.112	5.24535	5.5842	6.32292	5.72325	5.67788	6.19699	4.37731	5.53232	6.01852	5.83191	6.37923	4.55025	5.90149	6.14027	6.15273	5.61238	6.52599	5.64794	5.93377	5.72286	5.99041	6.09952	5.82792	6.094	6.19933	5.89726	6.03446	5.92656	5.33789	5.82594	5.65656	4.93648	5.78892	5.16016	5.87575	5.34021	6.00027
JAML	4.4019	4.27375	3.2661	3.25976	4.773	4.11179	3.67041	3.56597	4.60114	4.31445	4.8519	4.25852	4.63208	4.50585	3.46658	4.1432	4.02385	4.63517	3.71281	4.14647	4.66963	3.92352	4.35614	3.76563	5.01947	4.7102	4.27276	4.54675	5.68922	6.15717	4.81404	5.06553	6.02854	4.90552	5.88251	4.47131	3.45259	4.12939	4.97824	4.84671	3.60505	4.63801	4.48113	3.89076	4.1711	4.02868	4.2587	4.61265	4.4675
CCR5	5.09609	4.36101	4.43662	5.54206	4.15317	5.59993	4.49272	5.38472	4.77531	4.6371	3.85049	3.82248	3.62819	3.42666	4.97155	5.20268	3.9517	3.55708	4.04419	4.61697	4.21045	4.82645	4.35614	3.99528	5.16262	4.82955	4.9603	3.84313	4.98271	5.40469	6.09977	4.76342	5.78263	4.86599	5.77113	3.56553	4.25906	4.28541	4.43185	5.26324	4.99965	4.48724	5.93235	4.0246	4.00702	3.83097	4.06283	4.04209	6.67997
HK3	5.64344	5.14764	4.43662	4.49482	5.59679	5.0562	3.81665	4.78372	6.01736	4.48639	4.59347	4.08623	4.32936	4.10059	4.14196	4.90922	4.02385	4.77878	4.00828	4.77952	4.76203	4.97305	5.09499	4.34382	4.01305	4.06728	5.51382	4.48659	4.78992	5.18918	5.04634	5.44586	5.7138	4.32392	4.27393	4.37946	5.48759	4.04231	4.52591	4.96364	2.67952	4.21881	4.2057	3.54819	4.80569	3.58057	3.94981	3.93056	5.71998
ITGA5	7.12774	6.7784	7.62414	7.70758	8.45438	7.91959	7.40695	7.40771	8.00359	6.45622	6.43292	7.19173	7.05249	6.56472	8.2193	7.5954	6.43827	7.31487	6.4616	6.9677	7.22783	7.16506	7.44097	5.82799	8.00802	7.26716	8.54395	9.66918	8.97374	8.40856	7.98999	8.73144	8.94822	8.6364	7.6447	7.61362	7.07645	6.52943	8.88557	7.43081	6.09044	7.38439	9.31616	6.30956	7.61678	6.43187	7.09211	6.47987	8.46454
IP6K3	6.63929	5.57413	5.56619	6.69763	4.92632	6.56346	4.92201	5.86492	8.18844	4.83409	5.25315	5.11649	6.41875	6.32618	5.37385	5.09288	5.18001	4.24481	5.8156	6.00884	4.54377	6.69491	6.39784	7.26072	5.38743	7.07473	7.7967	8.06011	6.20604	6.80256	6.95275	5.59124	5.91094	8.01207	5.02073	8.23189	7.45566	6.44415	5.15682	6.08425	5.60892	4.21881	8.00235	6.17161	5.91499	4.92562	7.81038	6.59198	7.06321
SCIMP	4.67721	4.17936	4.83568	4.25268	4.59897	5.0562	4.05577	3.31119	4.92876	4.56403	4.32339	4.25852	3.50468	3.94696	4.97155	5.09288	4.09137	3.23961	4.4288	4.47962	4.31104	5.05705	4.35614	4.09323	4.31378	5.00703	5.56351	3.72566	4.6434	4.78319	4.43658	4.96017	5.1746	4.04455	4.33283	3.56553	4.60362	4.04231	4.97824	5.43162	4.54418	4.21881	4.65312	4.67635	4.09216	4.33992	4.50158	3.66022	5.15323
ITIH3	3.25332	3.26819	2.67952	3.25976	2.67952	3.52852	3.67041	3.75713	2.67952	2.67952	3.4865	4.13186	3.43445	3.11407	3.90252	3.4001	3.40625	3.0768	3.48655	4.29697	3.1841	3.26927	3.50386	3.23211	4.08011	4.26367	3.78208	4.28582	5.70695	5.1497	4.73933	4.96017	4.67426	4.9439	5.1479	3.56553	2.67952	4.54628	5.70167	5.0711	2.67952	5.60268	5.52341	3.54819	3.81215	3.93465	5.67812	4.79386	5.8869
SLC1A7	6.08016	4.72243	2.67952	5.11849	4.15317	7.09757	3.49372	5.62697	4.28325	5.73338	3.41775	5.5324	3.50468	4.04179	3.32476	5.12118	3.00727	6.08621	3.14948	3.66264	4.21045	6.0307	4.8364	4.61202	4.55248	3.50086	5.70278	2.67952	3.9189	4.48716	5.6112	3.65167	6.13711	5.15347	5.56325	5.62584	3.76047	3.94745	2.67952	4.64887	2.67952	4.11344	3.94373	3.29833	3.69754	5.80637	3.82262	4.79386	7.64982
RBP7	4.90327	4.59018	3.95796	4.15934	3.63503	6.35675	4.56369	4.28068	6.0816	3.99616	4.267	3.9363	4.63208	5.1321	4.891	4.39043	4.32659	3.90283	4.9888	4.23913	4.76203	5.16647	4.99751	4.83279	4.95764	6.14027	5.98231	6.5843	5.39202	5.10903	5.41686	4.99622	5.13938	6.93193	4.38891	4.71182	5.25215	5.91863	4.21814	6.0076	5.93668	4.56491	6.3142	6.14726	5.44131	5.16016	6.72293	5.64182	5.65187
FBLIM1	6.16589	5.47028	6.26118	6.33228	5.91215	6.50999	6.43829	6.14738	5.41036	4.6371	5.36828	5.92152	6.08408	5.05517	6.64426	5.73226	5.72462	5.11287	4.97246	5.84413	5.72267	5.79428	5.56705	5.2987	5.90149	5.84815	6.46827	6.81678	7.61046	6.56063	6.45124	6.88494	7.35985	6.77757	6.80697	5.79978	6.61639	5.44363	7.07936	6.86775	4.99965	7.39425	7.67209	4.74644	6.01207	5.19556	6.32354	5.67163	7.02829
LRRC53	4.79516	5.14764	4.51259	4.56585	4.59897	4.89228	4.92201	4.91507	4.28325	6.25362	5.21251	4.5726	4.38535	4.60294	4.46105	4.67619	5.08098	5.23392	4.3235	3.85158	4.78413	5.22523	5.27106	4.93051	5.34057	5.33033	4.79874	5.1459	4.82409	5.72921	5.93377	5.3938	5.61642	5.21666	6.06632	5.24446	5.21495	5.50197	4.77181	6.05916	5.23424	5.10912	4.48113	5.93574	4.61063	5.35995	4.57281	5.48242	4.93608
VCAM1	5.41469	5.14764	4.1744	5.11849	5.30231	6.90434	4.86876	4.85104	5.0662	5.79493	4.65791	5.32285	4.93025	4.85625	5.10529	4.4625	5.538	4.72325	6.36229	7.37615	5.77651	4.97305	3.95843	4.83279	7.92516	6.70239	6.95443	6.93592	8.34675	7.55514	6.15562	7.05065	8.47795	6.85682	8.13045	3.75661	4.82371	6.62289	7.06502	7.45009	6.09044	7.74186	8.36181	5.65234	7.01886	6.31125	6.09487	6.05617	7.25656
C1orf145	5.183	4.95206	5.27025	4.92446	4.99677	5.73175	5.66579	4.63752	4.60114	5.73338	5.6947	5.82784	4.9479	5.5752	4.93992	5.30426	5.24655	5.7308	9.00104	8.91701	6.0096	5.75562	5.59997	5.64528	5.47663	5.24952	4.70977	5.50258	5.01227	3.76687	5.07644	4.72023	5.24239	5.01747	6.51879	4.71182	6.25417	5.10776	5.36331	4.64887	5.33789	5.25015	4.85126	4.74644	6.1204	5.08645	4.87894	5.5158	4.21562
CAPN13	4.95416	4.89832	4.51259	5.28804	3.83976	5.63407	4.63082	5.03449	6.78564	4.21807	4.42869	4.5095	4.6095	5.31814	4.97155	4.04706	4.8403	4.28606	4.79683	4.17821	5.09487	4.63899	4.77797	5.61711	4.25971	5.22148	4.75502	5.44424	4.6434	4.97906	4.84985	4.30759	4.1013	5.80955	3.92149	6.38157	4.96728	5.87556	4.09423	5.0711	5.48003	3.71344	5.77812	5.38371	6.06727	5.71345	6.79375	5.26318	5.69764
NEUROD1	6.63929	6.91436	6.9307	6.38796	6.53163	6.91807	7.2063	6.85838	5.19085	7.08735	7.74301	7.07547	5.82258	6.96834	5.89927	6.98909	6.39313	6.36148	5.6455	5.02264	6.30001	6.33438	6.17835	6.92942	7.90564	7.05939	6.37524	6.00167	6.97236	7.20905	7.49464	6.91241	6.99945	6.89487	8.17796	6.19646	6.91648	6.57024	7.75973	6.52907	6.95818	8.03433	6.09017	6.58741	6.62694	6.70717	6.70834	6.529	6.24939
FRZB	6.03527	5.84606	5.78178	5.81243	6.3876	6.25188	6.58789	6.52718	6.53488	6.43721	5.75171	6.22611	5.79449	6.38331	5.68454	6.15593	6.14309	7.08956	6.65156	6.59843	6.45865	5.413	5.89246	5.58837	9.03473	8.50758	7.70183	8.46409	9.84345	9.22474	7.23627	8.6524	9.18182	7.47403	10.1337	6.01198	5.99955	7.84421	7.46486	7.59569	7.43917	9.32182	9.53246	7.24196	6.45908	7.3269	7.61357	7.71778	8.14077
ACTG2	3.48583	3.6857	3.2661	2.67952	2.67952	3.52852	4.75528	4.63752	3.36209	3.71291	3.54933	5.48679	3.56885	3.29179	5.57852	3.73571	2.67952	2.67952	3.14948	5.41859	4.06064	3.57235	2.67952	3.76563	5.58061	5.52515	5.56351	6.04113	8.12434	5.591	6.24836	7.00887	6.72755	6.7151	6.12765	3.91428	3.98916	5.68877	8.40169	7.53379	3.80392	6.80762	7.2005	3.29833	4.44152	4.7424	6.64843	4.849	6.83971
S100A9	6.95897	7.27898	8.4147	7.8125	7.78796	7.37113	4.75528	7.50023	7.3491	6.1166	7.51295	5.23291	6.15908	7.13125	8.08203	8.27754	4.92548	5.82211	3.60752	6.19096	6.75793	7.74261	6.55526	5.67288	5.86925	4.48241	9.03797	7.49671	7.43278	8.46028	9.13183	8.76689	9.36078	6.94105	5.29169	6.19646	7.58884	4.35614	7.31557	7.92672	4.10894	4.63801	7.27577	4.67635	5.83221	4.11501	4.2587	3.93056	9.43184
TDRD10	4.73754	4.36101	4.89159	3.9448	5.45738	4.40239	4.63082	4.85104	5.12996	4.11274	4.32339	4.44298	4.63208	4.30885	4.25834	4.82447	4.3786	4.95634	4.20782	4.43021	4.92914	4.18193	4.65251	3.76563	4.25971	4.37805	4.39759	3.84313	5.01227	4.41846	4.38656	4.10659	4.39017	4.59956	4.27393	4.37946	4.47729	4.48614	4.6133	4.32468	3.80392	4.56491	4.2057	3.54819	4.1711	4.69224	4.06283	4.04209	4.72314
COL6A3	5.89134	5.67077	6.06523	5.40268	5.45738	5.2915	6.76574	6.54666	6.23052	6.29651	4.98866	7.00304	6.51864	5.93173	6.63479	5.63938	6.63513	5.19476	4.92219	6.35845	6.26306	5.96469	5.27106	5.89956	8.30173	7.23342	8.18355	8.66511	9.40261	8.48738	7.42865	8.16387	9.44518	7.09598	9.7545	6.4031	6.25417	7.07378	8.54259	8.25168	6.44908	8.84981	8.65556	6.43531	6.10291	7.0549	6.82112	7.33304	8.16503
SERPINI1	11.2271	11.7446	11.6138	11.3207	8.80403	11.1607	11.6165	11.4444	9.66779	11.6635	11.8611	11.0542	11.1905	11.0862	11.6905	11.7383	11.7565	9.76531	10.5882	10.6943	10.6824	11.7731	10.9437	11.5763	12.0474	12.1063	12.239	12.1147	11.8572	11.7213	12.2161	12.1415	12.0133	12.0523	12.0267	10.2056	11.1351	11.8772	11.5089	12.189	12.3947	11.5963	11.909	12.3171	10.9556	11.6986	11.5455	11.9781	11.8758
EIF5A2	8.05687	9.12365	8.92234	8.89461	6.68314	8.63465	8.54739	8.87097	6.55754	8.21607	8.59664	8.39442	7.44965	9.03826	9.01489	8.5341	8.76736	6.66369	8.15629	7.9798	7.60504	8.62373	7.67161	8.02249	8.70982	8.78849	8.92359	8.63029	8.54426	8.34649	8.67229	8.56589	8.90828	8.61667	8.32478	7.33004	8.07585	8.70744	8.00437	8.85327	9.19733	7.52568	8.44014	8.85028	7.64104	8.76265	8.14885	8.93826	8.38414
SYNPR	10.0118	10.3452	10.0303	9.9507	7.8979	9.71311	10.3493	9.67531	8.79822	10.3771	10.1602	9.08144	10.3378	8.99005	10.2775	10.434	10.3041	8.60779	11.0452	11.282	9.72791	10.3494	9.90608	9.99615	10.4321	10.9342	11.0665	10.7565	10.391	10.4128	11.0053	10.3472	10.4026	10.4647	10.7273	9.36027	9.96301	10.3799	9.90877	10.5729	10.818	10.1879	10.2353	10.6935	10.0767	10.2207	9.64149	10.4128	10.6176
DCLK3	6.78125	7.10821	6.86558	6.1722	6.07852	6.89049	6.80696	6.81091	5.24912	6.9062	7.03489	6.62929	6.05293	7.17584	5.69379	7.1834	6.26107	6.93635	8.96089	9.24572	6.3289	6.51742	6.63575	6.87181	7.70346	7.05166	6.37524	7.01676	7.16191	6.9879	7.28683	7.21398	6.81683	6.82761	8.19582	6.65699	6.73641	6.74663	8.04868	6.9102	6.59941	7.78746	6.62782	7.05944	6.9813	6.58266	6.52051	6.35822	6.0711
CXCL1	4.67721	3.834	3.68221	5.20591	5.4076	5.24759	4.49272	3.31119	5.6432	3.52911	4.73905	3.62057	3.26692	3.63721	5.92297	3.58553	3.91363	4.69456	3.85058	4.63846	4.90938	3.57235	4.26909	3.76563	4.08011	4.06728	4.99778	6.36968	5.70695	4.61403	4.70029	5.28336	6.04722	5.18543	4.00185	4.63665	3.88146	3.21096	4.8443	5.0711	2.67952	3.28486	5.63093	2.67952	4.75964	3.71462	3.26217	3.48526	4.14305
DNAJC5G	5.67325	5.87326	6.08839	5.43886	4.39677	6.06611	5.57194	5.86492	5.24912	5.49372	6.01429	6.32323	5.21695	7.05688	5.67523	5.62974	5.72462	6.1577	4.4288	3.89342	6.19401	5.45011	5.86581	5.69996	4.36546	3.91321	4.33683	4.76207	3.76069	4.88477	4.03039	5.3938	4.90617	3.77301	4.27393	5.42706	5.76681	4.90224	4.43185	4.1219	4.99965	4.31524	4.48113	4.99417	5.74425	5.73726	4.9837	5.41315	4.14305
SLC6A20	4.95416	5.67077	5.04638	5.47412	5.18823	5.10665	6.01251	5.33986	5.12996	5.79493	5.06749	6.5731	5.15831	5.71259	5.32661	4.95757	5.39415	4.97986	5.1128	4.5036	5.58434	4.76695	5.59997	5.61711	8.76282	7.64615	7.04324	8.32056	9.67848	8.72057	6.08546	8.04095	9.49153	6.40765	10.1178	6.62074	5.45632	7.37873	7.03592	7.48789	5.48003	8.68704	8.92822	6.35272	5.78892	7.25545	6.24457	7.24786	7.39993
LRRC2	7.89815	8.30645	8.50704	7.8326	7.0602	7.84269	8.67122	7.41829	6.44046	8.53801	7.97713	7.36264	7.77008	6.39345	7.54082	8.12054	8.21871	7.55913	6.75633	5.94524	7.04057	7.6675	7.83001	8.65729	8.69626	8.19735	8.10748	8.07901	8.16598	8.27275	8.88999	8.34908	8.01066	8.14004	9.06112	7.29606	7.66455	7.6929	8.46299	8.42232	8.36866	8.21198	7.60238	8.16961	7.9678	8.24557	7.39465	8.29527	6.99251
FBXO40	6.69777	6.96533	6.72573	6.5266	5.7235	6.78955	6.9114	6.54666	5.41036	7.18145	7.47169	6.68336	6.59597	7.03767	6.2564	6.46038	6.97783	5.96604	5.51939	5.0694	6.79968	6.83914	6.55526	7.13916	7.09998	7.03608	6.54346	6.5843	7.12334	7.39248	7.24908	7.14625	7.19508	6.84715	7.25223	6.4031	6.90515	6.48743	6.84769	6.6677	6.69787	6.89371	6.50772	6.64052	6.95247	6.71905	6.26473	6.90851	7.19496
HEYL	7.29773	6.61224	7.50967	7.26014	7.73955	6.91807	7.36165	7.07467	7.5651	6.9062	7.24226	7.78868	6.53557	6.35243	7.18746	7.22813	7.03754	8.09916	8.23068	8.28814	7.76338	6.893	7.57725	6.17359	6.48181	6.6418	7.33807	7.01676	8.07475	7.64045	6.62883	8.16766	7.10059	8.03774	7.15318	7.95567	6.91648	6.54317	8.11963	6.74798	6.17527	7.63782	7.17451	5.90692	7.85312	6.23032	6.39835	6.07843	7.66693
PRSS12	6.74012	6.51275	6.57074	6.25449	6.04677	6.13865	6.9114	6.4671	5.35869	7.02524	7.01968	6.07183	5.87712	5.60201	6.317	7.15058	6.97783	7.31043	5.97528	5.79975	6.18613	7.33664	6.50469	6.94067	6.72472	6.58928	6.45535	6.78249	6.84373	6.67323	7.1364	7.05065	6.94112	6.64979	7.26584	6.38157	6.40704	6.77014	6.4213	6.93782	6.49367	7.11285	6.46533	6.80453	6.52599	7.01698	6.16097	7.07175	6.59886
MAD2L1	6.24674	6.47799	6.50371	6.29392	4.28136	6.45444	6.45571	6.67607	4.39877	6.29651	6.671	6.08198	5.9467	6.45286	6.57169	6.52347	6.67333	5.5436	6.40989	6.6489	5.80784	6.68476	5.6943	5.8033	6.9929	6.95551	7.50979	6.89373	6.92078	6.33933	6.95275	6.75942	7.22796	6.75705	6.77873	5.33879	6.1423	6.45873	6.74341	7.31987	7.19198	6.79276	6.77372	6.88	6.1204	6.32689	6.22413	6.63745	6.55035
TMEM155	8.53557	9.16501	8.85032	8.93852	7.86217	8.3914	8.81577	8.69097	7.28286	8.1185	8.48231	8.57089	8.9485	8.81629	9.03922	8.82115	8.94507	7.90082	7.16168	5.71616	8.26111	8.8144	8.147	9.06099	9.48725	9.23576	9.53313	9.5557	9.36873	9.08223	9.28091	9.488	8.96048	9.11953	8.96026	8.55731	8.62282	9.02001	8.01185	9.08035	9.65099	8.23957	9.08733	9.67423	9.1197	9.03769	8.8512	9.17934	9.11029
NPY5R	5.54998	5.87326	5.69342	5.66871	4.50203	5.37531	5.83647	5.62697	4.50412	5.63566	6.17487	5.63334	4.9825	5.40245	5.78309	5.39882	6.0586	4.85784	6.72851	6.60355	5.41712	5.87757	5.42698	5.69996	6.20187	5.90122	5.17086	5.63853	5.51863	6.07721	6.14186	6.08942	5.76006	6.09952	6.2429	5.42706	5.68874	5.91863	5.84436	5.65103	6.42625	5.85512	5.43692	6.19555	5.38371	6.05316	5.55124	5.93927	5.86709
ITGA2	8.06243	7.19613	6.26118	7.74341	6.72364	7.72295	6.34786	6.50743	8.84939	6.09242	5.83312	6.05131	6.15908	7.65449	6.84632	6.12905	6.54525	6.02193	7.01605	6.94368	6.34313	7.01538	7.22963	8.35581	6.39447	7.48352	7.09401	7.66266	6.7539	7.15203	7.78124	6.96583	6.17153	9.27145	5.80925	8.959	8.18266	8.66118	6.03446	7.95397	7.73572	6.79276	8.55522	8.1875	7.44829	7.7354	9.36383	8.7756	7.73338
ESM1	3.25332	3.50645	3.2661	3.67165	3.63503	2.67952	3.25902	2.67952	3.36209	3.71291	3.14945	3.62057	3.56885	3.53914	3.32476	3.46729	3.47398	2.67952	3.34127	4.40473	3.29596	3.35896	3.50386	3.23211	4.50834	4.13667	4.20494	4.48659	5.15101	3.8885	4.03039	4.17764	4.51175	4.32392	4.49379	2.67952	3.45259	4.04231	4.09423	4.71826	3.80392	4.40432	4.85126	3.29833	3.19639	3.58057	3.82262	3.93056	4.52299
GPX8	4.23653	3.50645	3.50355	3.25976	3.63503	3.52852	4.05577	2.67952	3.63622	4.21807	3.66172	4.08623	3.62819	3.80485	3.46658	3.73571	3.24479	4.11123	4.35071	4.43021	3.97715	3.73975	3.26633	3.23211	5.71426	5.24952	4.99778	4.9465	5.97842	5.591	4.33436	4.8457	6.04722	4.26026	6.38751	3.31087	3.88146	4.42289	4.8443	4.84671	4.10894	5.41803	5.10156	4.67635	3.91432	4.02868	4.42596	4.47555	5.21847
CARTPT	8.20988	7.92484	8.2766	4.49482	6.16969	7.95323	9.19423	7.00613	4.50412	5.60151	8.91221	6.12187	6.63835	6.24999	7.05561	9.23781	8.28321	6.17748	7.09434	6.75864	7.29858	8.40547	7.76016	9.26665	9.932	8.21473	8.13597	8.33243	8.94827	8.69755	9.26211	7.89287	8.40088	8.44188	8.90489	7.05988	8.9486	8.4046	9.79638	9.28456	8.99232	9.01214	6.69043	7.68159	7.15999	8.18712	8.18081	8.45982	7.35136
TMEM200A	5.78653	6.05026	5.78178	6.38796	4.85191	5.88081	6.10407	6.19769	5.12996	7.11146	7.48281	5.66089	5.93819	5.83769	5.94628	6.4	6.34058	5.4479	6.07498	6.80385	5.95484	6.10912	5.83864	6.46698	6.85286	6.68248	6.37524	6.86126	6.4757	6.37313	7.06573	6.82837	6.47644	6.73623	7.92733	5.69803	6.28959	6.75844	6.81376	6.70035	7.1087	6.76255	6.03303	7.15966	6.88286	6.51608	6.20339	7.0383	6.33797
MYOZ3	5.41469	5.89994	6.32092	6.35108	5.12739	5.93628	6.76574	6.31619	5.24912	5.99134	5.85058	6.17967	6.48418	5.9731	6.1801	6.42776	6.57079	5.43129	7.52396	7.49096	6.38498	6.36656	5.46335	6.68366	6.24002	6.70239	6.33344	6.35415	6.9057	5.61976	6.32331	6.271	6.23796	6.32621	6.57469	5.79978	5.91101	5.89726	5.66361	6.08425	6.49367	6.31879	6.01346	6.47488	6.38887	6.64627	6.18234	6.35822	5.982
NEUROD6	7.76816	7.53631	7.82895	8.53886	5.8397	7.09757	9.15499	7.15282	6.74678	8.99133	8.15261	7.81004	8.29708	7.22477	7.60989	7.80589	8.80855	7.66381	7.55326	5.76321	8.03799	8.28675	7.46752	8.89212	8.97235	9.48945	7.94213	8.7442	8.73931	7.80344	9.20091	9.16447	8.49153	8.77763	8.72967	7.8889	8.57728	9.31709	6.39854	8.54384	9.29457	6.86559	8.3111	9.70559	8.55102	9.66858	8.92223	9.58197	7.98135
COL1A2	7.7817	7.1307	6.63476	6.98843	8.71677	8.169	8.37139	7.53951	8.90322	8.10657	6.76073	8.02875	7.33228	7.38271	7.2099	6.51832	7.26678	7.84359	7.15125	8.75204	7.32736	7.21168	7.84359	6.92942	10.6703	9.31682	8.71015	9.77726	11.519	10.5803	8.0497	9.64184	11.037	9.00929	11.3489	7.29606	7.63063	9.13277	9.35992	9.55742	7.33316	10.4827	10.6362	7.89264	8.0103	8.58974	8.69401	9.12473	10.0883
SLC13A4	3.48583	3.9623	3.95796	4.63305	4.39677	3.52852	5.80943	3.91488	4.0098	5.49372	3.4865	6.28867	3.73564	4.74422	4.01187	4.33985	4.15494	4.77878	4.40333	4.35207	4.517	4.00399	4.26909	4.34382	9.44057	8.85868	7.56475	9.08999	10.3233	9.09235	6.99902	9.03544	10.3882	5.72667	11.5326	6.72683	3.22939	7.96088	7.30342	7.38144	5.80036	9.53938	9.9709	6.90911	6.06727	7.71188	4.87894	7.88368	8.43491
PGAM2	7.34413	6.11982	5.96861	6.23436	6.59854	5.73175	5.06999	5.51113	5.87939	6.06782	6.19542	5.72748	7.09106	5.54786	5.55834	7.10332	5.92957	6.46146	6.35014	6.53003	5.60837	5.50982	6.588	5.61711	6.12234	6.40691	9.05725	7.16593	6.32466	6.09763	6.99902	5.68035	5.86945	6.56963	5.60738	6.29202	6.43889	6.22277	4.91297	6.33443	5.80036	6.18805	6.50772	5.84747	5.35398	5.32862	6.56983	5.75741	7.88722
SOX17	5.70244	5.0037	5.53249	5.36552	7.01203	5.93628	6.23118	5.42815	7.03165	5.29299	5.68496	6.24427	4.6095	5.56615	5.22693	5.63938	5.82228	6.55489	5.34367	6.15636	5.84857	5.33566	5.96953	4.55025	6.56412	6.76998	6.0003	5.61238	6.42357	6.15717	6.02672	5.89967	6.73902	6.35388	7.03093	6.03985	6.23612	6.74663	5.91061	6.7164	5.38692	6.70017	5.65656	5.68681	5.44131	5.50675	5.97735	6.20513	6.00027
KCNV1	9.9322	10.6017	10.6533	10.0555	9.89363	10.2152	10.7129	10.5219	8.72537	9.88701	10.381	9.96942	9.4573	9.74508	10.3642	10.6321	10.3518	9.1275	9.26183	8.46552	9.53509	10.3822	9.66385	10.6246	11.0078	10.5517	10.8311	10.522	10.611	10.2163	10.6168	10.706	10.5032	10.2934	11.0767	10.1686	10.3131	10.2895	10.8809	9.98793	10.806	10.2597	9.86269	10.4792	10.145	10.5774	10.2417	10.5404	10.3434
NOS3	7.56389	7.6021	8.07871	8.66371	8.82273	8.68356	7.82904	7.80425	8.21707	6.47498	6.69995	7.13478	6.96793	7.63122	8.41519	7.12376	6.92347	8.01709	6.07498	7.17096	7.338	6.94066	7.9478	6.05366	7.62922	7.41896	7.35203	9.46343	8.23382	8.44851	8.73272	8.32209	8.10647	8.20568	7.97776	7.49886	8.17327	7.39392	7.92735	7.6299	6.30629	7.61271	9.11942	6.12248	7.62288	6.91753	7.3671	6.8454	7.53651
TRPV6	6.03527	5.14764	5.04638	6.35108	4.00819	6.31573	4.97319	4.85104	6.94855	4.11274	5.3805	5.30533	4.79958	5.93871	5.85887	5.2158	6.07304	3.63801	4.9888	5.08464	5.14585	6.15416	5.35123	7.16814	3.68855	4.53141	4.61413	4.42333	4.17649	4.18471	4.57539	4.47896	4.01568	5.56865	3.35781	6.3375	6.60241	5.80839	4.6133	4.64887	4.86484	3.86543	6.67813	4.99417	6.73259	5.80637	6.87435	6.10035	5.65187
DYNLT3	9.08374	9.8027	9.76064	9.50788	7.82554	9.41557	10.0532	9.67311	7.50828	9.64477	9.58901	8.59568	8.34725	8.84873	9.82641	9.52342	9.63915	7.1555	9.30549	9.3489	8.67858	9.72159	8.36964	9.01662	9.7839	9.89163	10.193	9.84507	9.42388	9.52287	10.0657	9.77838	9.7827	9.6567	9.59143	7.8889	8.7795	9.68695	9.2249	9.7581	10.2672	8.96665	9.42103	10.0235	8.34144	9.72394	9.02555	9.73389	9.63509
GJB2	4.61388	4.84229	4.58415	5.025	5.8397	4.70493	5.20326	5.2455	4.28325	4.11274	4.42869	4.96657	4.67606	5.44275	4.36402	5.16254	4.49954	5.82211	5.14209	4.40473	5.50966	5.3877	4.65251	4.72715	8.12064	6.751	6.33344	6.62361	8.50487	7.60552	5.81696	7.59872	8.875	5.15347	8.66704	4.71182	4.25906	6.64851	5.54277	5.7802	5.43426	7.02663	7.39308	5.65234	4.66226	6.43187	4.87894	5.91468	6.15492
MAGEC3	5.44977	3.834	4.65184	3.49476	4.85191	4.83278	3.25902	4.05104	6.11266	5.20368	4.69912	5.1952	4.65426	5.25132	4.84019	4.48561	4.78639	4.3259	4.50214	4.26841	3.54491	4.78709	4.58481	5.49839	3.68855	3.9931	3.38683	3.84313	3.98942	3.76687	4.03039	3.76155	4.1013	3.53439	3.63032	5.54971	4.87333	4.12939	2.67952	3.53482	4.34657	4.40432	4.75599	4.4391	5.05247	4.52862	4.87894	4.40078	4.34826
DRGX	5.51737	5.84606	6.30129	4.7576	4.68895	5.4543	4.86876	5.2455	3.36209	5.33555	5.60456	4.3726	4.63208	4.12884	5.37385	5.58053	5.56918	5.48054	4.59359	3.25436	4.54377	5.98148	5.46335	5.40216	6.27718	5.59168	6.03562	4.98883	6.336	5.591	5.6112	5.19425	6.15442	5.33486	6.06632	4.37946	5.01186	5.14533	5.91061	5.68445	5.52434	4.40432	4.65312	5.93574	4.93484	6.1267	4.2587	5.26318	5.31081
OXGR1	4.67721	5.19239	5.18509	4.56585	2.67952	3.7122	5.16028	5.14411	2.67952	4.89362	4.59347	4.63267	3.91877	5.45264	4.69409	4.9733	4.94188	4.06286	3.66179	4.26841	3.67403	4.82645	4.65251	4.97678	5.18951	4.75122	5.03423	4.60411	5.3471	5.18918	4.84985	4.8457	4.98852	4.49664	5.39673	4.17105	4.40888	4.90224	5.31454	4.64887	5.28705	5.41803	5.13907	4.87615	4.37952	4.58556	4.50158	5.37716	4.62703
HPRT1	8.90982	9.4591	9.48823	9.33329	7.04432	8.91277	9.62204	9.30307	6.99898	9.71907	9.70202	8.85672	8.69595	8.96575	9.60351	9.42685	9.47987	6.91892	9.16775	9.08706	8.76778	9.50948	8.27769	9.09151	9.92233	10.0187	9.88198	9.77582	9.6324	9.32469	9.95396	9.84386	9.94322	9.73329	9.88568	7.69407	8.80404	9.6931	9.43692	9.94954	9.98592	9.38493	9.45914	10.0035	8.63488	9.40852	9.05171	9.49032	9.33361
OTOGL	7.66234	7.47616	7.92137	7.43696	7.09143	6.59803	8.39404	7.14008	7.32297	7.92834	8.06477	6.90419	7.60685	6.33674	7.2933	7.93472	7.70638	7.59244	6.43885	5.7257	7.39348	8.11277	7.22963	7.95767	8.01533	7.87331	7.90476	7.47545	7.12984	8.00448	7.52127	8.46465	7.65384	7.56518	7.75487	7.53814	7.8587	8.18674	7.45391	7.80478	8.98457	7.50762	7.9162	8.52417	7.15156	8.75117	8.18081	8.67783	7.83774
CMTM5	7.89815	6.72018	6.83868	7.80574	6.80136	7.04853	6.86013	6.58485	8.57869	6.79139	6.96912	7.28627	7.68952	8.0566	6.92212	6.14926	7.0557	7.69821	7.8756	6.84336	7.96668	7.03945	7.34873	8.79037	7.0722	8.59509	7.49099	8.93264	7.84948	7.35088	7.88325	7.39993	7.51434	9.89175	6.81627	7.71135	8.87234	8.78139	6.55074	8.33694	7.68876	7.28184	8.94111	8.49095	8.16042	7.99602	9.95497	8.52152	7.82256
CYB5R2	6.53082	6.02629	5.53249	5.91767	5.35597	8.40605	5.43607	5.73393	7.53128	4.77172	5.34352	5.68791	6.29814	6.2886	6.2564	5.25442	6.62054	5.17475	6.6809	6.33393	6.64218	6.48264	5.89246	6.76191	6.2147	7.43092	6.88882	7.40221	6.71113	6.46996	7.28683	5.8042	6.63233	8.70741	5.84635	6.91799	6.28959	7.49595	5.50004	6.73228	7.137	5.37795	8.21252	7.73935	8.18123	6.60844	8.45796	7.27682	6.73522
CRABP1	5.51737	5.63929	5.91771	5.78484	4.00819	5.41537	6.01251	4.97612	4.28325	5.73338	4.8519	6.19843	6.5523	5.91058	5.87517	5.62004	5.48443	5.15444	7.81972	6.9677	6.00062	5.76539	5.46335	5.94533	8.90714	8.12199	7.78646	8.25142	9.58244	8.42467	7.27436	7.99895	9.7827	6.69366	10.3324	5.58829	5.1767	7.15629	6.35189	7.6299	5.52434	8.23957	9.23481	6.51339	5.29251	6.54309	5.03313	6.68153	8.02178
MFAP4	5.09609	5.19239	5.49794	5.07256	5.45738	5.2915	5.5392	5.14411	5.68543	5.63566	5.14194	5.92152	5.48929	5.63698	5.78309	4.92553	5.74289	5.66174	6.1956	6.1209	5.77651	4.8457	4.94596	4.97678	7.83723	7.32598	6.41586	7.48257	8.78112	7.60552	6.66759	7.89745	8.49827	7.44872	9.21962	5.19472	5.21495	6.93519	7.36318	7.16505	5.9688	8.70298	8.54513	5.87751	5.41281	6.35768	7.33902	6.57649	7.04586
CCDC68	6.54683	6.61224	6.87884	6.1722	6.25537	6.63178	6.94868	6.09522	6.28598	6.33815	6.63647	5.76596	6.23031	5.41264	6.66766	6.73354	6.96251	6.54733	5.46327	5.14389	6.20185	6.76884	5.6943	6.49784	6.69766	6.82549	7.01717	6.69914	6.55534	7.06203	7.22983	7.32024	7.21981	6.34011	6.27031	5.73278	5.95597	6.91425	5.66361	7.0809	7.15094	5.85512	6.66571	7.08515	6.35979	7.28764	6.39835	7.21831	6.48731
RRAD	4.85033	4.78374	3.83004	5.20591	7.35854	4.9492	4.05577	4.91507	5.87939	5.0576	4.29554	5.15642	5.785	5.38185	4.36402	4.85903	4.87504	5.51243	4.92219	5.63743	5.00535	4.76695	5.81093	4.67089	5.47663	5.95237	5.98231	7.37949	5.20275	4.61403	4.91864	5.28336	4.90617	5.39034	6.01851	6.29202	4.77212	6.07884	5.73873	5.39142	5.23424	6.41926	5.86831	5.617	4.97522	5.00846	5.82206	5.34021	5.04906
ANPEP	5.51737	5.63929	4.99676	5.36552	6.78232	6.27348	5.72502	5.58942	6.80468	5.29299	5.27958	5.66089	5.3663	5.59313	5.72118	5.06397	5.59967	6.47746	4.67881	5.46521	6.04496	5.62204	6.28233	4.72715	7.00029	5.47896	5.88872	6.06046	6.4757	6.15717	4.95173	6.2423	6.66878	5.88781	5.75168	6.31494	5.68874	5.38273	5.50004	5.30731	4.63223	5.37795	5.68173	5.04946	5.29251	5.35995	5.44786	5.34021	5.55558
TAC3	5.81347	5.95185	6.15567	5.83948	4.99677	5.93628	6.50672	5.8333	4.92876	6.47498	6.40971	6.1702	6.79633	5.90346	6.13362	6.40559	6.95091	6.19699	6.45595	7.07108	6.9829	6.3918	6.24165	6.58661	7.11368	7.35765	7.06885	6.75916	6.84373	6.09763	7.12254	6.40641	6.76169	6.93193	7.27932	6.42432	6.67098	6.35345	6.81376	7.05593	6.35549	6.9213	6.56235	6.85029	6.48622	6.35768	5.82206	6.32146	6.44811
MS4A8	4.04301	3.26819	3.50355	3.81807	3.83976	4.21706	3.94325	2.67952	3.63622	4.6371	4.07884	3.22919	3.02021	2.67952	3.52795	3.68851	3.78971	4.20203	3.60752	3.80784	4.13808	3.6875	3.26633	4.18307	3.7806	3.62383	3.38683	3.84313	3.67017	2.67952	4.16203	3.94869	3.70436	3.38085	4.49379	3.31087	3.76047	3.72537	3.95431	4.22779	3.60505	3.99681	2.67952	4.0246	4.44152	4.02868	3.26217	3.66022	3.18595
CCDC103	4.67721	6.95276	5.96861	5.78484	2.67952	3.99528	6.50672	6.58485	2.67952	6.09242	6.64642	6.19843	3.95966	5.63698	3.68763	4.36541	4.09137	5.02568	5.0209	6.12806	5.63199	5.533	3.95843	5.06476	6.17585	6.11063	6.57961	5.53086	7.02214	5.18918	5.67038	4.24445	4.67426	5.08719	5.67105	2.67952	6.50054	6.39952	4.32984	5.50867	4.23393	5.85512	3.83937	7.40389	3.56556	5.32862	5.29675	5.48242	4.93608
PRRX2	3.25332	3.6857	3.83004	2.67952	4.15317	3.28412	3.49372	3.31119	4.0098	4.11274	2.67952	3.69311	4.27057	3.42666	4.11087	3.94137	3.87405	3.84332	3.66179	3.97218	4.06064	3.26927	3.50386	3.23211	5.78526	4.32225	4.20494	4.81068	5.93416	4.18471	4.16203	4.8457	6.28582	4.19289	4.21188	3.31087	4.1762	3.94745	4.21814	3.87259	3.80392	4.31524	4.65312	3.73581	4.24483	3.20533	3.82262	2.67952	3.67756
SNX20	5.14024	4.72243	4.65184	4.63305	5.06367	5.96322	4.63082	5.51113	4.99925	4.83409	3.85049	4.2978	3.91877	3.42666	4.891	5.47655	4.15494	3.95897	4.11259	4.97418	4.27847	5.26769	4.89232	4.72715	5.01947	4.32225	6.0003	4.21048	5.32407	5.0238	5.79946	5.19425	5.39847	4.12122	5.05367	4.05039	5.57738	3.84282	5.84436	5.35001	3.96775	4.48724	5.60482	4.14333	5.12551	3.58057	4.16506	4.14302	6.30905
IGF2	7.76134	7.0266	7.35718	8.23109	8.70169	8.41573	8.34838	8.17217	8.90322	9.15943	6.71893	9.48169	7.80294	7.86137	8.2193	7.44661	7.86902	9.39181	8.53148	9.22018	8.33551	7.03547	8.25248	7.69141	12.4141	11.1028	9.94771	11.1729	12.8895	11.9917	9.32082	10.7791	12.4924	9.32974	12.5796	8.65426	8.21505	10.755	10.4472	9.42013	8.44408	11.2522	11.9257	9.02288	8.06509	10.038	9.38912	9.82642	10.416
CA4	7.22023	7.79727	7.40373	6.45896	7.0602	7.45812	7.2063	7.43922	6.57984	7.19279	7.2553	7.71297	6.70464	6.60451	6.42549	6.95905	6.96251	8.15964	6.26204	5.49917	7.125	7.02747	7.60939	7.38929	7.94441	7.82432	7.28811	7.26018	7.72638	6.77761	7.11556	7.41279	7.29153	7.75777	8.30517	6.65699	6.77428	7.70512	7.60011	6.58264	7.49486	7.93655	6.75041	7.58587	7.91409	7.50853	7.25132	7.3422	6.03613
RHEBL1	5.30374	5.39645	5.7235	5.28804	4.50203	5.4543	5.75373	5.51113	4.0098	5.9649	5.6947	5.54728	5.65544	5.49152	5.98428	6.038	6.26107	5.0916	5.03666	4.43021	5.55989	6.45898	4.94596	5.8033	6.02355	6.44292	5.90794	6.27389	5.96382	5.37105	6.12797	5.954	6.10183	5.90672	5.96903	4.97515	5.60607	5.98085	5.73873	6.85331	6.061	4.95157	5.55108	6.19555	5.62592	6.0904	5.29675	6.24498	5.60456
CDC42EP5	4.90327	4.07629	4.58415	4.56585	5.24647	4.77044	5.06999	5.03449	5.35869	4.11274	4.47806	4.2978	4.43883	4.40042	4.63471	4.84186	4.2997	4.77878	3.48655	4.14647	4.13808	4.5933	4.71677	4.18307	5.76784	5.07186	5.43576	5.50258	6.10346	5.1497	4.88469	5.09888	6.46265	4.82523	5.08582	4.17105	5.51817	4.65849	5.26397	5.17057	3.80392	4.70711	5.55108	3.89076	4.37952	4.11501	4.70416	3.66022	5.08469
PPP1R14A	8.86603	7.51084	7.38529	8.55103	7.61627	8.52711	7.56714	7.25081	9.83866	6.56527	6.69995	8.10722	8.87649	8.34487	8.08376	6.97039	7.35442	7.34125	8.60195	7.89899	7.94829	7.51012	8.21643	9.27775	8.18356	9.6903	9.3067	9.97938	9.37693	8.64007	9.41744	8.43031	8.50833	10.6905	7.75487	8.79455	9.76481	9.45722	7.12152	9.08959	8.97677	7.71851	9.92755	9.4182	9.19937	8.68332	10.5799	9.51075	9.13711
C19orf33	3.48583	2.67952	3.2661	3.67165	4.59897	3.28412	3.67041	3.75713	3.36209	3.52911	3.60745	4.13186	3.87615	3.11407	4.07887	3.13808	3.64666	3.36339	3.34127	3.01286	4.48964	3.50795	2.67952	2.67952	6.87717	5.47896	4.51062	5.71416	6.61228	5.37105	4.03039	5.56804	6.6075	3.38085	3.83414	3.56553	3.22939	4.71107	3.5951	3.53482	3.96775	4.83506	4.70559	4.0246	3.40667	3.41912	2.67952	4.47555	3.79012
KLK5	4.04301	3.834	4.26852	3.81807	3.63503	3.99528	4.63082	2.67952	3.63622	5.0576	4.75855	3.9887	5.14324	3.87847	4.23035	4.55242	4.15494	5.11287	4.7779	4.72095	4.40366	4.49658	4.89232	3.88714	4.78903	5.13371	4.66285	4.90277	4.56327	3.8885	4.38656	4.80521	4.18067	4.19289	4.68008	4.27994	5.05501	5.06911	4.69502	5.17057	4.44939	4.31524	3.72224	4.14333	5.08948	3.93465	4.82326	4.849	3.89052
KLK6	8.04007	6.90133	6.53762	7.91659	4.85191	7.48599	5.50567	5.98475	8.9762	5.60151	5.75171	6.75451	6.75843	8.06294	7.19712	5.81937	6.04402	6.11729	7.63526	6.84768	6.09641	6.68476	7.4936	8.88343	6.92459	8.80693	8.42696	9.35906	7.88445	7.69464	8.83168	7.12294	6.94112	10.2103	5.77113	7.99147	9.05975	8.94991	6.0638	8.24066	8.22471	5.99259	9.24523	8.89086	8.60746	7.90048	10.4384	9.25636	8.61596
CD300A	5.75906	5.57413	5.78178	6.1722	5.80203	6.37683	5.98867	6.50743	6.23052	5.88248	4.65791	5.39078	5.03278	4.8715	6.21239	6.87708	5.40577	4.11123	5.08286	5.57532	6.00062	6.30809	6.11211	5.75258	5.38743	5.69595	6.84005	5.44424	6.1167	6.07721	7.22983	6.02333	6.97058	4.82523	5.65015	5.08942	6.51555	5.02931	6.57122	6.22613	5.48003	5.41803	6.85244	5.10256	5.22815	4.46892	5.03313	4.73626	7.11404
DNASE1L2	6.94698	6.64392	6.58702	6.55926	7.49317	5.88081	5.69572	6.64027	7.88368	6.91992	6.36815	7.5772	7.11746	7.06006	6.49523	7.11358	5.27228	8.12214	5.86801	6.28359	6.85516	5.67494	7.60142	6.3364	4.89277	4.43136	4.61413	4.65898	4.71876	5.78089	5.68957	5.09888	5.51172	4.9439	5.39673	6.62074	6.71059	5.319	5.58423	4.49746	4.79186	5.33666	4.75599	5.15365	5.22815	5.73726	6.38001	5.54839	6.17111
ENTPD3	7.69133	8.53824	8.44614	8.36126	6.89292	8.02459	8.37595	8.29194	6.17281	7.98155	8.44729	8.19329	7.9464	8.26606	8.31098	8.19476	8.47049	7.11528	10.2197	9.83856	7.97806	8.65515	7.41391	8.19174	8.82437	8.39321	8.40037	7.85599	8.69406	7.99911	8.39866	8.45225	8.28867	8.34926	8.53299	7.3188	7.74284	7.96596	8.57828	8.38777	8.4776	8.59607	7.85213	8.51476	8.29636	8.05792	8.08834	8.13604	8.09939
SCARA5	4.61388	4.17936	4.77727	4.49482	4.85191	3.7122	5.5392	4.28068	4.39877	6.3786	4.77777	4.74487	6.51864	4.04179	4.85735	5.63938	5.55886	4.66521	4.4288	4.61697	5.30314	5.56706	3.50386	5.89956	9.85985	7.70639	7.90002	8.12067	9.67738	7.44877	6.32331	8.09776	9.07989	5.39034	7.35766	6.03985	5.71525	7.37873	6.7069	5.9541	5.56727	6.60118	8.01215	6.37382	6.18828	6.51608	5.58406	6.79283	6.50015
PNOC	5.14024	5.27771	5.35041	5.72798	4.68895	4.56284	6.05903	5.33986	4.0098	5.82472	5.26643	5.17595	6.38175	4.84083	4.97155	6.06665	6.0802	4.75131	5.47467	5.62727	5.95484	5.90428	5.22914	6.3192	6.39447	6.73175	6.41586	6.80544	6.88277	5.1497	6.24836	5.954	6.10183	6.4467	7.10097	5.73278	6.08287	6.15263	6.35189	5.81072	6.30629	6.47631	5.77812	6.53225	6.38887	6.0904	5.84916	6.24498	5.4521
PTGDR	4.54718	4.65803	3.68221	3.9448	4.773	4.40239	4.97319	4.47213	4.6912	4.21807	4.75855	4.60299	3.99898	4.67554	3.7796	4.87597	3.9517	4.36443	4.75868	5.21449	4.13808	4.44521	3.95843	4.61202	7.19964	5.45528	4.75502	5.18246	7.4742	5.50097	4.27973	5.74364	6.82761	4.19289	5.49432	4.47131	4.1762	6.23978	5.15682	4.57546	4.44939	5.41803	5.60482	4.34857	4.61063	5.63948	3.82262	5.13879	5.21847
CX3CR1	8.04569	8.25629	5.63126	6.75508	6.74347	8.50006	8.6488	6.36096	8.16659	9.6365	6.13994	7.66019	4.32936	7.49718	7.15479	8.5341	8.31666	5.67583	8.68365	7.76859	9.41557	8.90542	8.8681	7.65097	8.53294	9.59669	7.22121	6.30654	9.50596	7.59843	8.46867	8.34573	9.09554	8.10405	9.35608	5.98355	7.81105	8.66118	7.90342	9.35521	9.47963	9.23679	9.09887	8.93034	8.1646	8.57679	9.11647	8.08244	8.63055
MLKL	5.86586	5.05342	5.53249	7.17865	6.82014	6.59803	5.78185	6.44649	7.06359	5.79493	4.93902	5.45552	6.63835	5.33971	6.37513	6.20178	5.35871	6.7713	5.09791	5.64752	5.82835	5.91307	6.46995	5.40216	4.82454	4.75122	6.07008	6.95656	6.1167	6.53104	6.58898	6.40641	5.66596	6.14784	5.34521	7.55738	6.61639	5.55794	6.35189	5.30731	4.93396	5.41803	6.37659	5.34069	6.52599	5.29655	5.70811	5.04902	6.40779
SERINC2	4.61388	3.6857	3.95796	4.339	4.28136	5.0562	4.05577	3.91488	4.39877	4.31445	4.3772	4.44298	4.07345	4.15638	3.97669	4.23164	4.15494	4.11123	4.14525	4.43021	4.46165	4.74649	4.51323	3.76563	4.71496	3.82638	5.06971	4.28582	4.6434	4.48716	4.33436	4.36749	5.27506	4.04455	4.00185	4.37946	3.62091	4.28541	4.43185	4.71826	3.80392	3.86543	4.98229	4.25053	4.09216	3.58057	4.2587	3.66022	4.14305
COL3A1	5.14024	5.10135	4.1744	4.05745	4.85191	6.13865	6.4028	4.91507	5.305	6.43721	4.83376	5.9328	5.27317	4.84083	5.31454	4.20293	4.80461	5.39745	4.73918	6.65878	5.11208	4.80692	4.77797	5.02149	8.2837	7.24701	5.88872	7.35641	9.44093	8.44061	6.40603	7.4507	8.81686	7.89052	8.62285	5.08942	5.35802	7.44584	7.70539	7.89192	5.80036	8.75743	8.16497	5.617	6.20475	6.56959	7.31999	7.33304	8.14484
UGT3A2	2.67952	3.26819	2.67952	3.25976	2.67952	3.28412	3.25902	3.91488	2.67952	3.28454	3.01254	3.22919	2.67952	3.11407	3.39946	3.13808	3.00727	2.67952	3.76105	3.93357	3.29596	3.43745	2.67952	3.23211	5.58061	4.20195	3.18214	4.35657	5.41394	4.26796	3.59779	4.36749	4.86298	3.17785	3.92149	2.67952	2.67952	4.04231	2.67952	3.53482	2.67952	3.28486	4.65312	2.67952	3.56556	3.71462	2.67952	3.8051	3.39213
FAM178B	5.86586	5.19239	5.35041	5.50851	5.06367	6.09071	5.11589	4.97612	7.07929	4.21807	5.15635	5.66089	5.23122	5.85257	5.55834	4.4625	5.02094	5.43129	5.42847	5.00668	5.24239	5.52146	5.46335	6.6702	4.78903	6.04944	5.40873	6.15331	5.57784	5.1497	5.27021	4.6292	5.10323	6.4467	4.38891	6.60227	5.86456	5.66356	4.8443	5.12175	4.93396	4.8946	6.60199	5.20287	6.0852	5.66458	6.67869	6.05617	5.34025
SIGLEC7	5.00317	3.9623	4.07162	4.05745	2.67952	4.31339	4.2508	3.75713	4.15493	4.4035	3.34122	3.22919	4.56309	3.58967	4.41351	5.04928	3.53589	2.67952	3.71281	4.17821	4.31104	3.96455	4.17493	3.23211	3.68855	3.9931	5.29496	3.72566	4.2857	4.34561	5.13469	3.52528	5.59097	2.67952	4.5904	2.67952	4.87333	3.21096	2.67952	5.30731	2.67952	3.52955	4.48113	3.89076	3.56556	2.67952	3.67567	3.25291	5.21847
KLK7	6.76767	6.79259	6.53762	7.43696	5.91215	6.86237	7.60649	6.84273	5.55469	8.32814	6.96912	6.51461	7.92097	5.71259	8.15313	6.28319	6.88334	7.07391	6.34402	6.97562	7.49524	7.03945	7.70917	6.4825	7.26856	6.92197	6.56766	7.10256	6.85163	5.85501	7.29303	6.77946	6.56943	6.31217	7.38908	6.17153	5.68874	6.88226	5.81002	6.86775	7.03541	5.63684	6.56235	6.80453	7.58587	7.19732	6.66364	7.26723	5.84699
HSPB3	4.90327	4.36101	4.77727	5.54206	3.63503	5.33405	5.80943	5.19575	4.50412	5.79493	5.94296	5.2696	6.0994	4.33242	5.41953	6.04522	6.10849	4.95634	4.54871	3.93357	5.64365	5.9898	4.77797	5.82799	5.9485	6.23937	6.07008	6.48814	5.94907	4.26796	6.23548	6.18311	6.18843	6.06636	6.12765	5.69803	5.60607	5.73785	6.12071	5.35001	6.17527	5.25015	5.57821	5.99165	5.32359	5.35995	5.33611	5.5158	5.24995
P2RY12	6.59381	7.0504	5.04638	6.38796	4.50203	6.78955	7.23673	7.3755	6.94855	8.21051	5.18472	5.87546	4.7798	6.91669	6.44189	7.52036	7.07006	5.15444	7.89861	6.36452	7.73146	7.55806	7.45872	6.24826	7.60036	9.07386	7.11054	6.07952	8.29573	6.63204	7.52653	7.28569	7.47382	7.39672	8.70744	5.33879	5.93367	8.2672	6.99112	7.73579	9.22391	8.60033	7.57617	8.12699	6.15474	8.03443	8.31167	7.31454	6.89893
RNASE2	4.4019	3.9623	3.2661	3.49476	3.36122	5.10665	3.94325	5.19575	3.36209	3.86483	3.4865	3.69311	3.16022	2.98738	4.14196	4.48561	3.40625	2.67952	3.25385	4.23913	4.01972	4.78709	3.50386	3.76563	3.7806	3.82638	5.43576	2.67952	4.11764	3.45727	4.66001	3.94869	4.94799	3.66205	4.14624	3.75661	4.08671	3.42696	5.04045	4.57546	2.67952	3.52955	4.03834	3.89076	3.91432	3.41912	2.67952	3.25291	5.84699
RNASE6	4.23653	5.0037	3.95796	4.05745	4.00819	4.89228	5.06999	5.51113	5.46016	5.24906	4.07884	4.2978	3.16022	3.97954	3.94028	4.65638	4.09137	3.63801	4.45374	4.57285	5.21097	5.04067	4.58481	4.34382	5.16262	5.65517	6.24595	4.90277	5.61596	5.75529	4.77723	5.3938	5.66596	4.82523	5.80925	4.27994	4.47729	4.98829	5.58423	5.43162	5.33789	4.70711	5.17556	4.60217	4.55679	4.58556	4.57281	4.54599	5.39731
NPR1	5.183	5.358	5.09422	5.025	5.64032	6.06611	5.28534	5.38472	5.76626	4.95056	4.93902	5.15642	4.9825	5.29623	5.51709	5.35236	5.29754	5.49658	4.69925	5.69689	5.47075	4.9379	5.46335	4.26624	5.63946	5.61317	5.06971	5.98152	5.75882	5.67556	5.63121	5.72286	5.99041	5.30625	5.1779	5.0335	5.45632	4.98829	6.20202	5.39142	4.44939	5.20475	5.70646	4.4391	5.38371	4.52862	5.0808	4.40078	5.21847
GPR183	5.00317	5.27771	4.1744	3.49476	3.63503	5.24759	4.75528	6.22219	4.15493	4.95056	4.00818	3.69311	4.32936	3.68219	4.78732	4.85903	4.05814	3.23961	4.47818	5.14389	4.27847	5.43785	4.07212	4.41661	5.49806	5.95237	7.2288	5.35183	5.74174	5.94812	5.67038	5.42008	6.88032	4.90552	6.12765	4.37946	4.25906	5.28599	6.66943	5.68445	5.1793	5.20475	6.10871	5.42543	5.0144	4.83723	4.70416	4.61265	6.3941
GJB1	7.37127	6.46029	5.99339	7.2402	5.35597	7.47676	5.5392	5.42815	8.64339	5.669	5.05209	6.4768	6.46073	7.49014	6.75323	5.29197	5.73378	5.49658	7.29705	6.40037	5.89787	6.13182	7.06536	8.27389	6.51324	8.25895	7.4591	8.66823	7.53418	6.92117	7.82889	6.56517	6.4901	9.37909	5.34521	7.71135	8.24225	8.57398	4.91297	7.67974	7.5797	5.7657	8.4108	8.43216	7.98684	7.62643	9.71788	8.75177	7.90654
BUB1	4.04301	4.44228	3.83004	4.25268	3.63503	5.15528	2.67952	5.33986	4.28325	3.71291	4.3506	4.21786	3.99898	4.40042	4.07887	4.25966	4.4526	3.77989	4.73918	4.92389	4.27847	4.44521	3.95843	4.18307	4.08011	3.73082	4.70977	4.04267	4.43244	4.09479	3.70205	4.24445	4.32443	4.32392	3.92149	3.31087	4.77212	3.72537	4.69502	4.96364	4.34657	4.21881	4.41802	3.89076	4.44152	3.93465	4.16506	4.40078	4.52299
NRG4	6.76767	6.36831	6.81127	5.47412	5.24647	6.63178	6.58789	6.29327	5.50823	6.52983	6.66122	6.40611	5.98025	6.90259	6.56173	6.29531	5.61964	5.82211	5.86801	6.18411	6.09641	5.58932	5.99431	6.40319	6.49237	6.36996	4.20494	6.32259	6.12981	6.43841	6.071	6.45717	6.50363	6.34011	5.93506	5.62584	5.76681	6.28961	6.0045	6.70035	6.84255	6.39972	6.18056	6.43531	5.95462	6.43187	6.07213	5.91468	5.8869
CNGB3	4.4767	4.78374	4.51259	3.67165	4.00819	4.56284	4.4174	4.97612	3.63622	4.11274	4.65791	4.3726	3.83159	3.9133	4.14196	3.97781	4.65108	4.06286	3.25385	3.1499	3.83757	4.1142	4.26909	3.62545	3.13809	3.82638	4.39759	4.35657	3.67017	4.34561	3.95794	4.30759	4.86298	3.87202	2.67952	3.75661	3.88146	3.94745	2.67952	4.1219	4.44939	3.28486	4.54114	3.73581	3.40667	4.7424	3.82262	4.14302	3.54801
SLN	3.66091	3.26819	2.67952	4.15934	3.36122	2.67952	4.56369	3.31119	2.67952	5.20368	3.8068	3.54103	4.7393	3.11407	3.32476	3.4001	3.69695	3.46679	3.97109	3.01286	3.93275	4.00399	3.68259	4.18307	2.67952	4.13667	4.05559	4.60411	3.45275	3.23276	4.43658	4.10659	3.81967	4.69466	3.50655	3.31087	4.60362	4.35614	2.67952	4.32468	4.10894	3.52955	3.83937	4.34857	3.91432	4.69224	3.82262	4.849	4.06538
VSTM2A	10.0346	11.1248	10.9259	10.5528	9.24969	10.7237	10.9468	11.0493	8.7353	10.7403	10.9209	10.924	9.8608	11.3923	10.4317	11.0649	10.8795	9.52127	10.0434	10.339	10.0592	10.646	9.82123	10.7115	11.7114	10.9592	11.0377	10.6452	11.175	10.8237	10.9422	10.9408	10.687	10.7621	11.5392	10.2985	10.1695	10.4386	11.2835	10.2452	11.3217	11.3503	10.1668	10.9296	10.5279	10.6937	10.1451	10.6262	10.6631
SIX2	2.67952	3.26819	3.50355	3.67165	3.63503	3.86403	3.67041	3.56597	3.63622	3.28454	3.01254	3.22919	3.83159	3.36281	3.39946	2.67952	3.00727	3.36339	3.01256	3.25436	3.38956	3.02159	2.67952	3.62545	6.98547	5.33033	4.79874	6.25727	7.02214	5.78089	4.33436	5.78431	7.32989	3.77301	5.71195	3.75661	3.22939	4.65849	4.21814	4.22779	2.67952	4.48724	6.10871	4.14333	3.69754	4.46892	3.67567	4.32105	4.4675
SDR16C5	6.24674	7.0738	6.3594	6.12919	5.30231	6.39663	6.73759	6.65828	4.60114	6.52983	7.10859	6.85797	5.58036	6.73765	6.62048	6.63711	6.8167	5.60392	5.96731	5.92889	6.05367	6.68476	6.36037	6.52805	7.1932	6.76052	6.69394	6.73545	6.61228	6.79014	7.15012	7.02573	7.04631	6.68282	7.32554	5.89466	6.28959	6.54317	6.4437	7.26647	7.19198	6.43853	6.56235	6.75727	6.57736	6.7541	6.11725	6.68153	6.4613
FSHR	4.67721	4.59018	4.89159	4.25268	3.63503	3.99528	4.56369	4.97612	4.15493	3.52911	4.86979	3.9887	4.03686	3.36281	4.25834	3.6386	4.67131	4.0122	3.89239	3.34186	4.88932	3.96455	3.95843	4.26624	3.32537	3.3531	3.54161	4.28582	4.05545	4.41846	4.33436	4.53109	4.5683	4.12122	3.35781	3.56553	3.76047	3.59003	3.95431	3.53482	3.33948	2.67952	3.94373	4.14333	4.00702	3.58057	4.2587	4.14302	4.06538
CEL	5.86586	5.60709	5.3888	5.28804	6.78232	4.70493	5.20326	5.69918	6.62344	5.5665	5.09777	6.43796	5.71673	6.14563	5.58849	6.30133	4.85779	7.24207	5.48599	5.52136	5.67807	4.99028	6.45226	5.22511	4.08011	3.91321	4.39759	3.72566	3.76069	4.88477	4.48462	4.24445	4.67426	3.77301	4.00185	5.69803	5.60607	3.84282	4.91297	4.1219	4.34657	4.31524	4.54114	4.60217	4.50051	4.02868	4.64019	4.04209	4.62703
PDGFD	5.89134	5.81832	5.56619	5.47412	5.24647	5.88081	5.75373	6.22219	4.39877	5.79493	5.53019	5.71441	6.31788	5.72074	5.09107	5.70504	5.35871	5.38021	6.48955	7.09308	5.71166	5.40041	5.56705	5.8761	8.59027	7.06708	6.20011	7.14811	8.34954	7.09266	6.55835	6.94824	7.73606	6.62734	7.83002	4.71182	5.66172	6.86052	7.16248	6.20345	6.94222	7.67064	6.70263	6.41511	6.3744	6.40266	5.90184	6.16414	5.90644
HS6ST2	7.46661	7.89235	8.09014	8.43757	5.64032	7.14499	7.91928	7.9498	6.23052	7.98807	7.82826	7.96492	7.62271	8.26469	8.05045	7.78894	7.87516	6.52442	8.83001	9.55404	7.29494	7.80001	7.29041	7.81247	8.59515	8.31158	7.98751	8.28844	8.21564	7.93866	8.057	8.04921	8.09317	8.05041	8.43715	7.12589	7.46339	8.07353	7.63929	7.79728	8.52647	7.71064	7.78508	8.16961	7.8583	7.89004	7.62136	8.20286	7.72251
FPR2	4.144	3.6857	5.14042	4.49482	3.83976	4.48525	4.05577	5.2935	4.39877	4.21807	4.17687	3.82248	3.73564	3.80485	5.27768	4.57392	3.53589	3.63801	3.54939	3.25436	3.78623	4.41869	3.83047	3.23211	3.46731	2.67952	5.51382	4.90277	4.2324	4.88477	5.10588	4.72023	4.98852	3.77301	3.50655	3.56553	3.76047	2.67952	4.8443	4.41417	2.67952	2.67952	4.8045	3.29833	3.40667	2.67952	2.67952	3.25291	5.1194
FPR1	7.54018	5.95185	7.1759	7.79895	5.35597	7.40071	7.75394	8.72541	6.11266	6.31748	5.05209	6.41414	5.96357	5.27396	7.84899	8.01158	6.77781	4.47308	4.07893	5.76321	6.27795	7.43961	5.78267	5.77817	5.45487	5.73558	8.81201	7.63097	6.71979	6.8749	8.82315	7.92911	8.02475	6.72571	4.91671	5.08942	7.07645	4.94596	7.74185	7.80478	5.23424	5.37795	8.88355	5.68681	5.69811	4.02868	4.76508	4.32105	7.90654
KCNG3	7.815	7.91193	7.97164	8.00778	8.19208	7.89902	8.11198	7.8903	7.55392	8.59032	8.15087	7.72587	7.44371	6.82996	7.75196	8.53156	7.64062	8.19378	8.44892	8.35931	7.59324	7.95331	7.70917	8.23795	8.58046	7.30664	7.6061	7.71197	7.61046	8.58379	7.91169	8.22707	7.95291	7.54143	8.69995	8.4011	8.37102	8.178	8.95703	7.45963	8.45534	8.72657	6.85244	7.97735	8.25769	8.24148	7.53326	8.21287	7.85774
TMEM126A	6.39584	6.9778	6.68097	6.65298	6.16969	6.22994	6.64966	6.99202	5.87939	6.65019	6.39204	6.46139	7.13971	6.5692	6.77492	6.86497	6.96636	6.26324	6.93729	6.6637	6.92281	6.80208	6.32188	5.72652	7.78691	7.84679	7.44615	7.15704	7.32369	7.28171	7.7136	7.49974	6.97058	7.29385	7.58085	5.58829	5.81653	7.03553	6.0045	7.5428	7.6303	7.33403	6.77372	7.97735	5.95462	6.60844	6.76584	7.09363	6.84975
SOSTDC1	7.12774	6.74959	5.94339	6.90214	3.83976	6.0156	6.60358	6.54666	5.50823	6.89234	6.50587	6.79802	5.14324	6.98516	6.26873	6.46575	5.99176	4.97986	5.08286	5.08464	4.90938	6.61695	6.39784	6.22996	6.83643	6.54582	7.03461	6.47386	6.9057	6.38973	7.31146	6.81872	6.7504	6.95011	7.21062	5.76668	6.10296	6.28961	6.46576	6.88204	6.55805	5.79614	6.19797	6.9794	5.74425	6.29542	5.51763	6.24498	7.11404
KRT19	3.66091	4.27375	4.07162	3.81807	4.28136	4.31339	4.4174	3.75713	4.15493	3.52911	4.7967	4.77145	4.27057	4.9875	4.23035	4.08006	4.49954	5.00297	4.40333	4.26841	4.64544	3.78914	3.83047	3.62545	5.83625	5.54769	4.39759	5.31959	6.54562	6.56063	4.27973	5.954	7.09169	3.96191	6.44868	4.47131	3.98916	4.42289	4.43185	4.90647	4.63223	5.37795	5.95307	3.73581	3.56556	4.52862	4.64019	4.67596	4.67599
PTGER4	5.48399	3.834	3.50355	4.87118	5.12739	5.41537	4.69457	4.78372	4.85428	4.89362	4.61532	4.47669	4.35768	4.33242	5.26516	5.06397	5.2335	4.40175	4.81549	5.46521	5.37547	4.68308	3.83047	4.78105	6.03809	6.11063	5.35302	5.73849	6.7539	6.03548	6.08546	6.32672	6.70433	5.72667	7.20356	4.78281	5.09681	5.55794	5.97389	5.43162	4.54418	6.06908	5.80121	4.74644	5.0144	5.16016	5.67812	5.18153	6.05372
GPR34	6.22696	6.73496	5.53249	6.40604	4.85191	6.91807	6.23118	6.14738	6.91391	7.18145	5.761	5.5324	3.62819	5.30723	6.07154	6.38307	6.35242	3.77989	6.45027	5.90399	6.62485	6.91919	6.77014	4.97678	6.98547	7.97064	7.38636	5.21806	7.00809	7.26389	6.81294	6.48188	7.16144	6.06636	7.79762	5.29244	5.01186	6.67368	5.54277	6.76351	7.09434	6.53117	6.92705	6.7732	5.12551	6.4746	6.50369	6.41163	6.90857
SLFNL1	5.48399	5.0037	4.89159	4.81563	6.25537	4.48525	4.86876	5.38472	6.14306	5.49372	5.00481	5.70122	5.20253	5.16898	5.09107	5.60042	4.42844	6.59208	4.63692	5.21449	5.02374	4.70457	5.89246	5.2987	3.46731	3.15795	3.67027	3.72566	4.05545	5.33655	4.27973	3.85963	4.32443	3.53439	3.92149	5.51002	4.92114	4.76157	4.6133	4.22779	4.34657	4.70711	3.72224	4.0246	4.97522	5.56137	4.57281	4.54599	5.60456
NINJ2	5.94097	5.54037	5.46251	6.0156	4.773	6.95847	5.02247	5.2455	6.96556	4.48639	4.7967	5.05428	5.46555	6.19877	6.14036	5.04928	4.60962	3.90283	6.35623	5.4421	5.33253	6.19782	6.11211	6.86001	5.65854	7.1848	6.50636	7.26845	6.63992	5.75529	6.71462	5.54445	5.80484	8.02068	5.05367	6.67477	6.87063	6.64851	5.09989	6.93782	6.11928	4.70711	7.819	6.90911	6.88286	6.44626	8.40933	7.07175	6.61073
ADRA1D	5.96514	5.43386	6.46898	7.04704	5.06367	5.33405	7.18564	5.73393	5.50823	6.4935	6.20221	6.46139	5.93819	6.19296	6.42549	6.51315	6.63028	6.21623	6.32552	6.0166	5.9361	6.47086	6.04261	7.3477	7.03669	7.06708	5.98231	6.82803	6.89046	5.26485	6.22248	6.02333	6.08386	6.93193	7.94011	6.22096	7.35118	6.36898	6.48749	6.03362	5.9688	6.04404	5.86831	6.28748	6.4996	6.32689	6.00165	6.63745	5.69764
EPHX4	7.30713	7.64175	7.95924	7.56266	6.10956	7.29963	7.6821	7.89787	5.91517	7.22629	7.84127	7.32072	6.64875	7.57909	7.84695	7.73024	7.5514	6.19699	7.3313	7.22175	6.59549	7.60713	6.74135	7.07939	8.10703	7.89934	7.85664	7.4466	7.82569	7.533	8.02388	7.77834	7.90295	7.61721	7.92733	6.69233	6.93887	7.174	7.72374	7.58701	7.60015	7.36445	7.27577	7.69833	6.83098	7.34994	7.09211	7.1469	7.56721
CALB2	7.44974	7.6339	7.79445	7.64833	7.29292	8.06207	8.45132	8.08199	6.31292	8.82305	8.29807	7.69995	8.14066	7.2666	7.79918	8.71421	8.57345	8.0414	10.7841	10.3629	8.51801	7.88644	6.79837	8.15366	9.72503	9.33758	8.52254	9.0036	9.16274	8.45244	8.9905	8.35242	7.91309	8.89226	9.97316	7.63189	7.58884	8.31978	9.59459	8.38777	8.27642	9.97638	7.8134	8.46675	9.09359	8.16132	7.96526	7.74564	7.6267
ISG20	5.9889	5.92613	6.21991	6.38796	5.87639	6.37683	5.24492	5.76784	6.94855	4.95056	5.02076	5.09607	5.77545	5.10694	6.28703	5.99392	5.20702	5.25309	5.26658	5.70656	5.2882	5.08923	5.63213	5.52903	5.26713	5.24952	6.31922	7.09328	6.3584	5.72921	6.071	5.56804	5.39847	5.99762	5.05367	6.79342	6.35788	5.83114	5.58423	5.58167	5.12204	5.05864	6.52157	5.617	6.87263	5.12381	5.87575	5.5158	6.01831
MBOAT1	4.23653	4.44228	3.2661	4.97568	4.00819	4.31339	3.94325	3.31119	5.19085	4.56403	3.76097	3.9363	4.03686	4.04179	3.7796	4.11209	3.9517	4.20203	3.9325	4.0801	3.97715	3.83604	4.51323	4.61202	5.73235	4.53141	4.56345	4.60411	5.20275	4.88477	4.27973	4.30759	4.90617	4.78316	4.5904	4.63665	3.76047	5.10776	4.43185	4.1219	4.54418	4.77267	4.98229	4.60217	4.50051	4.02868	5.12683	4.95278	4.62703
GPR22	8.93426	9.17315	8.98484	8.89461	7.29292	8.72308	9.38037	9.62832	7.03165	9.12143	9.39178	8.42042	8.05364	8.73036	9.0719	9.42685	8.93825	7.2327	7.79318	7.02986	7.97579	9.10729	8.16872	8.60535	9.75477	9.39051	9.88198	9.80307	9.13882	9.57972	9.59694	9.61431	9.38826	9.16293	9.53504	8.69389	8.72272	9.11915	9.89266	9.2299	9.89789	9.17242	8.8068	9.57584	7.94363	8.98966	8.71962	9.09798	9.42181
CLEC7A	5.83991	5.73166	5.59911	5.9428	4.85191	6.22994	5.72502	6.76182	6.28598	6.2094	5.29261	4.74487	4.20862	4.65778	6.00661	6.05954	6.38162	3.0768	5.71413	5.62727	5.05978	6.21916	5.86581	4.83279	6.30142	5.90122	6.5312	6.61063	6.59355	6.75222	5.99641	6.75942	6.72755	5.59235	6.87079	5.42706	5.1767	6.11622	7.47573	6.1089	6.00021	5.20475	7.40802	5.34069	5.46924	6.05316	5.73748	5.5158	6.66866
NIPAL4	5.91637	5.50577	5.27025	6.59119	3.63503	6.11488	5.20326	4.47213	7.29636	4.11274	4.86979	4.98904	4.63208	6.31554	5.37385	4.08006	5.0055	4.36443	5.9832	5.17258	5.09487	5.62204	5.6943	7.24268	5.07857	6.52359	6.01807	6.36968	5.57784	5.92541	5.83425	4.88498	5.10323	7.55335	4.00185	6.84142	6.63023	7.04519	4.52591	6.03362	6.11928	4.63801	7.33171	6.62303	6.6511	5.95551	8.66041	7.20832	6.3941
MUCL1	2.67952	3.26819	4.1744	3.81807	3.36122	3.28412	4.15756	3.75713	3.63622	3.71291	2.67952	3.06936	3.16022	3.11407	3.73479	3.46729	3.64666	3.0768	3.14948	3.25436	3.03722	3.63191	2.67952	3.99528	3.7806	3.62383	3.54161	3.59028	3.84304	3.45727	3.70205	3.52528	3.57156	3.53439	3.63032	3.31087	3.22939	3.72537	3.5951	3.28867	3.80392	3.28486	3.42468	3.29833	2.67952	3.20533	3.26217	3.48526	3.89052
FNDC9	6.44797	7.62602	6.86558	6.4239	6.22738	8.05589	7.46806	7.2859	6.28598	6.96033	7.6074	7.11036	6.31133	6.72167	6.16037	6.5986	7.35149	6.14771	7.01221	8.12897	6.30001	6.69491	6.04261	6.99562	8.01168	7.57254	7.05183	7.20092	7.61046	7.44086	6.99141	7.57604	7.17836	7.67836	8.15257	6.58356	6.78668	7.25111	7.58011	7.14151	7.70773	7.1599	6.85244	7.63887	7.08232	7.66979	6.91302	7.60821	6.83971
CCL19	2.67952	2.67952	2.67952	2.67952	2.67952	4.21706	4.2508	2.67952	2.67952	3.71291	2.67952	3.22919	3.73564	2.98738	3.13766	3.32534	2.67952	2.67952	3.14948	3.89342	2.67952	3.83604	2.67952	2.67952	4.36546	5.22148	3.97237	4.65898	5.70695	4.34561	5.19053	4.80521	3.57156	2.67952	6.92332	2.67952	2.67952	4.12939	5.26397	5.47068	3.33948	5.63684	4.35142	3.89076	4.09216	4.26974	4.2587	3.25291	4.72314
SLC22A13	5.83991	5.70155	6.30129	6.0156	6.07852	5.52902	5.78185	6.33875	6.25852	5.99134	5.60456	6.34019	5.6966	5.92471	6.34636	6.58389	5.49531	5.91967	5.21266	5.02264	5.70055	5.96469	6.34126	5.33406	4.20298	3.50086	3.97237	4.28582	3.84304	4.97906	3.70205	4.92311	4.39017	3.77301	3.92149	5.95454	6.1423	4.81017	5.45595	4.00468	4.23393	4.56491	4.1252	4.52333	5.49661	5.19556	4.64019	5.18153	5.01246
BNC2	5.26467	5.14764	5.3888	5.07256	5.8397	5.73175	5.80943	5.19575	6.31292	5.85389	5.05209	4.74487	4.79958	4.50585	4.69409	4.98884	5.19358	5.43129	5.31846	5.69689	5.12907	5.70574	6.06616	5.36853	8.03342	6.61052	6.99062	6.36968	8.31294	6.99873	5.90137	6.85694	7.88247	6.14784	7.66537	5.79978	5.01186	6.62289	6.22812	6.03362	5.72689	7.2496	7.25112	5.34069	5.32359	6.44626	5.95263	6.24498	6.70233
DMRT2	5.34173	4.36101	4.89159	4.81563	3.83976	5.33405	4.49272	4.55757	6.78564	4.21807	4.59347	4.13186	5.61304	5.52934	5.0767	4.41493	4.54475	4.50724	5.40477	4.77952	4.84826	4.90179	5.38963	6.5722	4.31378	5.54769	5.70278	6.13522	5.4777	5.1497	4.95173	4.8457	4.67426	6.58136	3.83414	6.38157	6.18057	6.39952	4.52591	5.12175	6.20246	4.11344	6.34573	6.04545	5.95462	5.32862	6.69359	6.05617	5.71998
NDNF	5.3787	5.23572	5.35041	5.66871	5.35597	5.4543	6.14772	5.19575	4.99925	6.45622	5.84188	5.05428	4.43883	5.28514	4.97155	5.8109	6.09442	5.41447	6.1956	5.86149	5.68935	5.56706	5.38963	5.36853	8.20607	7.49495	7.09401	7.43195	8.11456	6.977	6.72384	7.12294	7.48066	6.40765	8.15257	5.42706	5.54809	6.47315	7.17588	6.15696	6.84255	8.63398	6.99798	6.28748	6.67486	6.17945	5.90184	6.72429	6.13855
OLR1	7.49977	6.72018	6.34029	6.66802	5.4076	6.52804	5.93974	6.96338	6.41585	7.08735	6.03729	6.51461	5.40436	6.97172	6.66301	7.37741	7.33672	4.24481	7.06871	6.59328	6.96009	7.27044	6.52174	6.22996	7.06517	7.21278	7.6292	7.20092	7.02911	6.5752	7.11556	6.50618	7.40365	6.56963	6.4958	6.26872	6.84714	7.37108	6.46576	7.23346	7.34533	6.8369	7.76202	6.96561	6.68659	6.63377	6.66364	6.92081	6.67997
TMEM196	7.60256	7.98154	7.57619	7.20975	7.13705	7.24629	8.13905	7.65131	6.25852	7.99455	8.02921	6.79189	6.35017	6.27218	7.323	7.83507	7.39204	6.64258	7.91716	8.22159	6.27795	7.33016	6.8532	7.33923	8.26545	7.87331	7.63492	7.96674	7.76859	8.16177	8.1989	7.62658	7.91812	7.67836	8.63599	6.79342	6.97181	7.91428	7.95089	7.96071	8.17788	8.12589	7.10281	8.12699	6.88286	7.79814	7.31037	7.83912	7.86269
HSPB7	4.67721	5.27771	4.43662	4.92446	5.76332	5.73175	4.49272	4.17175	5.95006	4.4035	5.21251	5.21419	4.17634	4.62149	4.85735	4.53055	5.06622	5.98866	4.95592	5.054	5.16243	5.10504	5.46335	4.83279	5.67736	5.67571	6.36144	5.91929	6.32466	5.591	5.91766	6.19814	6.30143	6.40765	6.15735	5.08942	4.71839	5.53024	4.91297	5.26324	4.44939	6.21069	5.8463	4.93648	4.71188	5.16016	5.76624	5.34021	5.80592
WFIKKN2	4.4767	5.54037	4.35555	4.87118	5.12739	5.0562	4.63082	4.63752	5.19085	4.11274	4.20771	4.82303	3.95966	4.50585	4.43752	4.63627	4.60962	4.54048	4.23785	4.5951	5.11208	4.49658	3.68259	4.26624	6.76872	5.73558	5.35302	6.06046	7.04296	6.56063	5.07644	6.5881	6.02854	4.73967	8.69242	4.78281	3.88146	5.35123	5.36331	5.12175	4.10894	6.86559	6.77372	4.14333	4.31411	5.12381	5.0808	4.95278	4.97482
CCDC13-AS1	4.90327	4.44228	2.67952	3.67165	3.36122	4.70493	3.49372	3.91488	4.6912	3.71291	3.76097	3.62057	3.26692	3.42666	2.67952	3.46729	3.53589	3.55708	4.40333	3.66264	4.84826	3.35896	3.50386	5.10666	3.68855	3.73082	3.67027	4.04267	3.98942	3.8885	4.03039	4.10659	4.18067	4.73967	3.16133	3.91428	4.47729	4.28541	4.32984	5.21769	4.44939	3.99681	5.2111	4.14333	4.44152	4.19503	5.58406	4.47555	5.01246
USMG5	8.26873	8.97961	9.06801	8.82613	7.96679	8.5046	8.97745	8.93858	7.437	8.71334	8.83848	8.37818	9.15155	8.49063	9.27598	8.98252	9.10762	7.56287	8.90625	9.02657	9.05873	8.98897	8.1848	8.05384	9.72725	9.98569	10.0666	9.71822	9.54045	9.00666	9.82647	9.47581	9.37733	9.5961	9.61019	6.85706	7.45566	8.7044	8.42428	9.56406	9.38566	8.80251	9.17063	9.92395	8.24588	8.47926	8.55462	8.85444	8.95895
LRRC63	4.4767	4.59018	3.68221	4.97568	4.00819	3.99528	4.05577	4.17175	5.98411	3.99616	3.8923	3.54103	4.41239	4.28481	4.59351	3.94137	3.78971	3.55708	4.40333	3.89342	3.97715	3.92352	4.07212	5.10666	3.7806	3.9931	3.97237	5.06966	3.84304	4.61403	4.38656	4.03059	3.19996	5.74785	3.50655	5.95454	5.25215	5.53024	3.5951	4.64887	4.93396	3.71344	5.2111	5.34069	4.93484	4.92562	6.16097	5.00177	5.31081
FAM3C2	6.26626	6.80664	7.24914	7.18909	5.24647	7.02337	7.45949	7.14008	4.50412	6.84994	7.13704	6.70964	6.67443	7.14627	6.95287	7.13723	7.23846	5.0916	6.72851	6.72142	6.2927	7.40301	6.24165	6.6566	7.2868	7.38249	7.2288	7.26845	7.39013	6.6867	7.56287	7.32705	7.3892	6.84715	7.4259	4.71182	6.65753	6.52943	7.03592	6.824	6.6593	6.66793	6.85244	7.11042	6.26881	6.94809	6.11725	7.16767	6.8296
NWD2	8.84685	9.03421	8.87032	8.66744	7.92412	8.18041	9.33662	8.90892	7.90143	9.30214	9.04739	8.94618	9.33112	8.79457	8.6822	9.31598	8.90965	8.615	7.88191	6.97166	8.65893	9.13727	8.77206	9.57634	8.94585	9.01558	8.92359	9.34742	8.80159	9.28774	9.29177	9.54015	9.11978	8.74425	9.63396	9.16417	9.31151	9.52077	9.50472	9.04279	9.68007	9.25582	8.80116	9.04919	9.35214	9.35075	8.79381	9.43796	9.53316
PODN	6.66883	6.72018	5.49794	6.57531	7.50481	7.16813	6.67958	6.22219	7.3361	6.35852	5.99091	6.84025	6.19514	6.36795	5.14706	6.03075	5.94538	7.48222	5.61503	6.40037	6.69293	5.69555	7.25017	6.17359	7.66217	6.87015	7.03461	7.15704	8.15011	7.28171	7.28683	7.19176	8.16274	6.60454	7.71082	7.21349	6.67098	6.54317	6.83083	6.99152	5.64936	7.13657	7.40802	6.04545	7.0281	6.51608	6.34261	6.24498	7.2864
ZCCHC12	8.28307	8.6079	8.48558	8.02535	6.70354	8.72697	9.23493	8.25704	7.19912	9.77662	9.18465	8.00514	9.2518	7.82455	8.40829	9.47396	9.07956	7.95017	9.74782	11.6216	8.71438	9.42314	8.42934	9.11398	9.6706	9.73914	9.42518	9.58575	9.69826	8.64695	9.87264	9.448	9.51499	9.07685	10.2182	8.01253	9.17944	8.67677	9.87021	9.86239	9.28513	9.37003	8.97407	9.43077	9.43417	8.96254	8.55868	9.02602	8.75031
SLC26A9	5.183	4.78374	4.1744	5.025	3.83976	5.20222	3.94325	3.91488	6.46466	3.99616	3.971	3.9887	4.53922	4.72739	5.0767	4.25966	4.3786	4.3259	4.57135	4.11379	4.62079	4.99028	4.58481	5.96767	4.31378	5.33033	5.17086	6.04113	5.12439	4.72925	4.70029	4.53109	4.32443	5.97991	4.21188	6.67477	5.21495	5.02931	4.6133	4.49746	4.63223	4.8946	6.09017	4.74644	5.46924	4.7424	6.11725	5.26318	5.69764
CD248	6.68338	5.9771	5.09422	5.72798	6.13995	6.04108	7.05506	5.14411	6.11266	5.88248	6.10412	6.20772	5.83181	5.59313	7.027	5.16254	6.70594	6.87138	5.77954	7.15363	6.30729	5.84116	5.96953	5.14731	6.28935	6.14027	6.1687	7.53147	8.18169	6.71327	5.85134	7.37385	6.96083	7.45509	7.22462	6.12031	6.82326	6.04046	6.46576	6.39566	5.06224	6.61816	7.3473	4.99417	6.97175	5.68923	5.12683	5.93927	6.52547
GPR149	5.30374	5.57413	5.04638	5.32733	4.28136	5.20222	5.75373	4.85104	4.50412	5.5665	5.39261	5.07534	5.85011	5.0683	5.1607	4.94165	5.4287	4.97986	8.77007	9.21935	5.57217	5.48624	5.18588	5.22511	5.38743	5.59168	5.46227	5.1459	5.41394	4.93276	5.24416	5.33969	5.53864	5.01747	5.34521	4.97515	5.42433	5.319	5.26397	4.78407	6.44908	5.63684	4.75599	5.25038	4.97522	5.66458	4.82326	5.64182	5.18624
RTP1	5.54998	6.05026	5.96861	5.43886	4.85191	5.73175	6.03596	5.14411	4.15493	5.669	5.57317	4.89676	4.53922	3.87847	5.496	5.7765	5.48443	5.51243	4.93916	5.77244	4.46165	5.43785	5.22914	5.98966	6.57409	6.72203	5.3243	5.87622	6.21836	5.75529	6.14186	5.954	6.17153	6.28367	6.73038	5.42706	5.71525	6.09765	5.58423	5.86983	6.17527	5.05864	5.34466	6.09727	4.93484	5.82866	6.07213	6.41163	5.62842
DES	4.4767	4.36101	4.83568	4.25268	4.00819	4.40239	5.4713	4.28068	4.50412	4.21807	5.00481	6.69656	4.71857	4.10059	7.60748	5.51908	4.60962	4.3259	3.85058	6.03197	4.517	5.1361	3.95843	4.48525	5.26713	6.87892	6.82007	7.4466	9.02684	6.23286	7.87914	9.02711	9.17552	8.46098	7.76448	5.51002	5.25215	6.893	9.263	8.36258	4.44939	8.22308	9.09196	4.25053	5.16059	5.08645	7.81718	6.429	9.6609
CCNE2	6.12367	5.89994	5.75294	6.62242	5.94703	5.93628	5.02247	5.19575	6.80468	4.95056	4.98866	5.45552	5.46555	5.45264	5.57852	4.84186	4.98988	4.95634	5.76116	5.30755	5.57217	4.99028	5.83864	6.24826	5.13518	6.47805	6.0003	6.35415	5.65307	5.83073	6.14186	5.13142	5.30697	7.52336	4.38891	6.01198	6.30697	7.01601	4.09423	5.86983	6.63961	5.25015	6.76211	6.85029	5.78892	6.0904	7.87695	6.77938	6.52547
PCSK1	10.0061	10.2395	10.6629	10.8074	6.72364	8.44911	11.134	10.0307	8.1444	9.91119	10.6484	10.6261	9.62539	10.7489	10.1175	10.1585	10.9434	8.00615	9.75757	9.47962	9.34531	10.5083	8.96437	10.5368	10.1867	10.8163	10.6525	10.7088	10.9037	9.63095	9.84659	10.7828	10.6715	10.6972	9.34971	9.87688	10.1929	10.5746	9.12157	10.3578	10.9037	8.21754	10.5071	10.9507	8.79465	10.9542	10.365	11.1554	10.3166
CLCF1	3.80588	3.26819	3.68221	4.15934	3.83976	4.21706	3.49372	4.28068	3.63622	2.67952	3.34122	3.82248	3.91877	3.36281	4.11087	4.28701	3.53589	3.95897	3.14948	3.60833	3.29596	3.57235	3.50386	2.67952	4.01305	3.15795	4.61413	4.21048	4.11764	3.8885	3.87995	4.10659	3.81967	3.96191	3.63032	3.31087	3.62091	3.72537	4.43185	3.87259	2.67952	3.86543	4.35142	3.29833	3.81215	3.20533	3.67567	3.25291	3.98164
UCP3	5.73103	5.87326	5.59911	5.91767	6.04677	5.96322	5.50567	6.12154	6.74678	6.16376	5.64534	6.25326	5.53557	5.94565	5.94628	6.12905	5.44003	6.53973	5.26658	5.43039	5.91711	5.65402	6.43435	6.07437	4.25971	4.53141	4.61413	4.04267	4.43244	5.53164	4.57539	4.92311	4.94799	4.73967	4.44248	5.73278	5.76681	4.90224	5.36331	4.41417	4.44939	4.8946	4.8964	5.34069	5.54979	5.35995	5.21444	5.34021	5.18624
PRIMA1	7.91052	6.80664	6.99299	7.73631	6.22738	7.54898	6.14772	6.22219	9.08888	5.53059	5.79752	6.19843	6.47835	7.53416	7.00149	6.47109	5.81367	6.05444	8.53148	8.09854	5.70055	6.60084	7.5609	8.30462	5.69593	7.1848	7.04324	7.85049	6.68484	6.86309	7.37709	5.86226	6.25409	7.99032	5.1479	8.16451	8.63996	7.25111	4.97824	6.70035	6.51546	5.82594	8.56191	7.11042	7.56066	7.01698	8.87092	7.77297	8.05679
SFN	6.10208	3.9623	8.0439	6.23436	3.83976	5.24759	4.05577	7.2743	4.15493	4.11274	5.95107	4.5095	7.74131	3.42666	8.14484	9.41931	4.24398	4.11123	4.75868	5.87864	3.67403	6.31471	4.17493	4.18307	3.32537	3.50086	6.91731	5.63853	3.84304	4.09479	7.15012	3.37331	5.42766	4.19289	2.67952	3.56553	5.63417	3.94745	5.09989	3.71977	3.33948	3.52955	6.01346	3.54819	4.24483	3.41912	3.67567	3.25291	7.68383
GAPT	3.48583	4.07629	3.2661	3.25976	3.36122	3.86403	2.67952	3.91488	3.36209	4.31445	3.66172	3.54103	2.67952	3.21075	3.73479	3.46729	3.24479	3.0768	3.9325	4.04534	3.78623	3.57235	3.95843	3.99528	4.46256	4.75122	3.78208	3.21111	4.05545	4.34561	4.33436	3.94869	4.18067	3.66205	5.1479	3.31087	3.62091	4.48614	3.95431	3.53482	4.86484	3.52955	4.03834	4.74644	3.40667	3.93465	3.67567	3.8051	4.34826
TUBB6	7.23015	6.92728	7.62414	7.67826	7.98351	7.69935	7.29574	6.99202	7.30973	6.27523	6.81903	7.48534	6.96378	6.3102	8.04868	6.55902	6.51925	7.1305	6.13302	7.39692	6.95548	7.30061	7.01819	6.24826	7.81648	6.98016	8.56206	8.52395	8.57073	7.80344	8.16893	7.91562	8.82493	7.62288	7.31902	6.70969	7.47108	6.48743	7.47573	7.28807	5.8357	7.38439	8.6335	5.68681	6.69823	5.93515	6.69359	5.98719	7.66125
FOXC2	3.48583	3.50645	4.35555	4.49482	5.59679	5.00378	4.86876	4.05104	4.99925	4.77172	4.29554	5.21419	4.56309	4.76083	5.10529	4.11209	4.87504	5.39745	4.59359	4.29697	5.12907	3.92352	4.99751	5.33406	9.20717	7.52314	6.087	6.93592	9.68731	6.95493	5.48471	7.59872	9.74635	5.76872	8.19582	5.98355	4.71839	7.14736	6.32798	5.30731	4.86484	7.47081	7.62813	5.58074	5.57563	6.67094	5.95263	6.01056	6.21859
BDNF	6.03527	6.11982	6.15567	6.76909	4.68895	5.49217	7.49348	6.33875	6.0816	7.32233	6.82342	6.38992	6.85135	6.26113	6.19957	7.12714	7.02284	5.11287	6.66141	6.61376	6.82517	6.92351	6.26213	7.36448	6.80297	7.71129	7.44615	7.3091	6.95781	5.40469	6.84708	7.28569	6.79503	6.5578	7.67049	6.58356	7.14541	7.54437	7.45391	6.35513	7.55895	7.00101	6.09017	7.77923	7.11736	7.66367	6.86123	7.68217	6.3941
MIR7-3HG	5.78653	5.27771	5.35041	6.36964	4.99677	5.15528	6.27115	5.51113	5.19085	5.15672	6.13994	6.2799	6.05293	4.88657	5.75689	5.81937	5.69676	5.48054	5.66546	6.84336	5.52239	5.71586	5.99431	5.96767	6.22742	5.22148	6.56766	5.83179	6.24268	5.0238	6.27378	6.02333	5.7138	6.50948	6.17197	5.33879	6.67098	5.96041	5.31454	6.31342	6.69787	5.45698	5.65656	6.45524	5.91499	5.91449	5.87575	5.72939	5.71998
TYMS	5.78653	5.70155	4.65184	5.32733	4.15317	6.43543	4.81326	5.33986	6.0816	4.95056	4.86979	5.32285	5.28687	5.51056	5.81727	4.77084	4.74916	4.88317	6.29413	5.53232	5.14585	6.01448	5.91862	6.19263	5.45487	6.59994	5.7247	6.44486	5.90386	5.99247	6.12797	5.13142	6.51704	7.63415	4.68008	4.91411	6.42305	6.58359	4.6133	6.93782	6.37947	5.25015	7.60886	6.12248	6.85196	6.27942	7.87695	6.46312	5.982
TYMSOS	5.34173	4.89832	3.95796	4.63305	4.15317	6.0156	4.15756	4.85104	5.72643	4.11274	4.1125	4.44298	4.83827	4.97354	5.27768	4.04706	4.05814	4.06286	5.03666	4.52711	4.54377	5.32233	4.89232	4.78105	5.10717	5.88375	5.40873	6.30654	5.27683	5.1497	5.01554	4.67553	5.73712	6.87597	3.92149	5.69803	5.42433	5.28599	3.95431	5.89848	5.23424	4.21881	6.76211	5.81678	5.44131	5.08645	6.82112	5.61137	5.15323
NUDT4P1	6.18654	6.46029	6.48645	6.15086	4.00819	6.39663	6.64966	6.04106	5.24912	6.3786	6.14699	6.08198	6.59597	5.85995	6.74005	6.24619	6.67804	5.21448	5.31846	5.32034	5.65522	6.66423	6.75582	7.35611	5.71426	6.22563	6.51883	6.06046	5.74174	6.51601	6.9449	6.83796	6.72755	6.52172	6.87079	4.27994	6.50054	6.78176	6.09254	6.70035	6.3311	6.41926	6.24895	6.26505	6.15474	5.93515	6.2846	6.90851	6.77794
OR7E125P	5.51737	5.87326	4.77727	5.60682	2.67952	5.93628	2.67952	5.2455	5.55469	5.4169	5.50819	5.87546	4.49006	5.41264	4.07887	2.67952	5.75193	5.13382	4.92219	5.54319	4.62079	4.14858	5.83864	2.67952	2.67952	4.66782	2.67952	2.67952	4.05545	4.18471	2.67952	4.67553	4.32443	4.19289	2.67952	4.27994	5.71525	2.67952	5.15682	2.67952	2.67952	4.83506	4.35142	4.74644	5.12551	3.20533	2.67952	3.48526	2.67952
LRRN4CL	4.04301	3.834	3.83004	4.41943	4.39677	3.86403	4.56369	4.38024	4.6912	4.70618	4.50202	4.40831	4.41239	3.80485	4.38902	4.36541	4.67131	4.24481	4.23785	4.83554	5.02374	4.47117	3.68259	4.83279	7.29883	5.79299	5.6115	6.55748	7.26587	5.53164	4.70029	5.6586	7.35242	4.19289	6.42452	4.55673	4.6623	5.87556	5.26397	5.17057	4.34657	5.49487	6.18056	4.93648	5.35398	5.08645	4.50158	5.30224	5.04906
HIC1	7.28827	6.83434	7.63978	7.31836	8.89518	7.63445	7.2063	6.54666	8.70025	7.24819	7.18892	8.0183	5.55815	6.16949	5.92297	7.36888	6.64958	8.56558	6.60638	7.69149	7.64272	5.81322	9.13953	6.35339	7.31076	7.13448	6.20011	6.82803	7.78924	7.65419	8.08936	6.99181	8.53808	6.58136	8.12301	7.91896	7.12604	6.79328	6.97588	6.15696	6.47155	7.77996	6.5353	6.43531	7.73979	7.06423	7.11438	6.77938	7.37931
GPR4	7.92889	7.03855	7.86929	8.08798	8.89076	7.84269	7.83568	8.50522	7.97033	5.93796	6.97702	7.42727	7.3578	6.43333	8.41381	7.71012	6.65436	7.73843	5.2533	6.55143	6.67621	7.15409	7.42299	5.8761	6.88519	6.19774	8.11158	8.72333	8.16598	7.46445	8.26021	8.47693	7.74175	7.89989	6.71057	7.62279	7.98753	5.61175	7.82914	6.96492	4.93396	5.99259	8.22099	5.78539	7.0281	5.29655	5.73748	5.58024	8.18495
CRACR2B	5.26467	5.27771	4.83568	4.63305	5.91215	5.4543	4.86876	4.63752	5.76626	5.45584	4.54859	4.9437	5.28687	5.10694	4.25834	4.59505	5.35871	5.84714	5.49721	5.83536	5.41712	4.61635	5.72438	4.78105	5.3642	5.19285	3.67027	4.60411	5.65307	5.0238	4.70029	5.59124	5.36864	4.82523	5.69165	5.42706	4.6623	5.06911	4.77181	4.71826	4.54418	5.45698	4.8964	4.67635	5.67446	5.53433	5.55124	5.13879	4.76861
ODF3B	5.34173	4.59018	5.42614	4.97568	4.68895	6.20767	5.69572	6.76182	4.99925	5.4169	4.0441	5.56199	4.35768	4.18326	4.93992	6.25863	4.4526	4.0122	5.84205	5.4421	4.59564	4.8457	5.63213	5.02149	4.55248	4.48241	5.6115	5.28658	5.09722	4.67294	5.10588	5.06553	5.69008	4.69466	4.38891	4.71182	6.02084	4.65849	6.14834	5.43162	3.96775	4.95157	5.40685	3.89076	6.23714	4.64003	4.50158	4.40078	5.8869
ALS2CL	9.36111	9.0102	9.27473	8.43319	8.72673	9.51573	9.24991	9.00668	8.51672	9.3229	8.90604	9.53941	8.39266	8.46932	9.03654	9.04714	8.71245	9.47643	6.75173	7.4771	8.45429	8.19349	9.64073	8.41333	7.12047	6.68248	6.68291	6.92549	7.28927	6.99873	6.68659	7.82236	7.6417	6.86643	7.23849	8.15191	9.20269	7.87156	8.73106	7.30935	7.03541	7.70273	6.70263	6.9794	8.30397	8.40793	7.81718	7.89616	7.18707
TWF1P1	5.54998	5.27771	4.35555	5.60682	4.15317	5.15528	4.69457	4.55757	7.12541	3.71291	4.71924	4.5726	4.99948	5.5842	5.00245	4.4625	5.1663	4.50724	5.27973	5.00668	5.21097	4.78709	5.35123	5.8033	4.36546	4.7102	4.20494	4.85754	4.33666	5.30117	4.61841	4.53109	3.92245	5.30625	4.27393	6.8256	6.02084	6.45873	3.95431	4.84671	4.99965	4.63801	6.12702	5.46592	5.62592	5.80637	6.38001	5.41315	5.18624
FAM220A	2.67952	2.67952	3.50355	8.45495	7.34566	3.99528	4.2508	3.56597	2.67952	7.42202	7.27142	3.82248	5.45353	3.72496	6.94142	6.80288	7.9852	4.11123	8.16666	6.38852	3.61201	8.50657	8.25756	2.67952	6.2147	7.74519	6.86951	8.79938	8.72438	8.29044	7.52127	6.80901	6.15442	8.43546	3.50655	2.67952	7.30028	2.67952	2.67952	9.09572	2.67952	2.67952	3.83937	2.67952	8.82141	6.31125	3.4981	3.25291	3.18595
CEP295NL	6.71203	6.16437	6.01775	6.03906	6.16969	6.31573	5.69572	6.26997	7.67243	6.59984	5.77022	5.81568	7.23578	5.62832	5.99176	6.17576	6.12243	6.95927	5.77954	6.18411	7.00089	5.8226	6.81227	6.49784	4.8591	4.20195	4.56345	5.35183	4.52119	5.64794	4.98402	4.6292	4.90617	4.82523	5.08582	7.1766	6.94993	5.80839	5.31454	4.41417	4.79186	5.29409	5.02324	4.67635	6.93292	5.35995	6.26473	5.72939	5.4521
CD28	2.67952	2.67952	2.67952	3.67165	3.36122	2.67952	3.67041	2.67952	3.63622	3.86483	3.34122	2.67952	3.26692	2.67952	3.00415	3.13808	3.14204	2.67952	3.4178	3.41845	3.1841	3.35896	3.50386	3.23211	4.20298	4.32225	3.38683	3.94779	5.04119	4.48716	3.59779	3.52528	4.32443	4.19289	6.01851	2.67952	3.45259	4.21008	3.5951	4.32468	3.96775	4.11344	4.54114	3.73581	3.40667	3.71462	3.82262	4.04209	4.52299
GPR35	5.94097	6.05026	6.34029	6.06214	7.76879	6.56346	5.96442	6.12154	7.26924	6.56527	5.6947	6.52946	6.04504	6.70956	6.09947	6.95525	5.57942	7.18007	6.28777	5.94524	6.46517	6.11672	6.82605	5.64528	4.59511	4.13667	5.13798	5.89792	5.01227	5.53164	5.5909	5.31182	5.02786	5.41726	5.08582	6.01198	6.47005	5.47311	4.8443	4.78407	4.63223	5.20475	5.13907	5.10256	5.81073	5.68923	5.67812	5.44822	5.94472
ERFE	4.95416	4.78374	4.71609	4.81563	4.68895	4.9492	5.3999	4.55757	4.77531	5.82472	4.93902	4.92044	4.85718	4.42225	4.31237	4.61583	5.02094	6.53973	5.42847	5.00668	5.2882	4.82645	5.49879	5.43499	5.41028	5.35625	4.61413	5.18246	5.12439	5.40469	5.5703	5.3938	5.30697	5.15347	5.67105	4.47131	5.45632	5.47311	4.91297	5.26324	5.38692	5.53174	4.35142	5.78539	5.601	5.61393	5.37438	5.54839	4.76861
TMEM139	4.54718	4.27375	3.83004	5.16291	4.00819	4.21706	3.94325	4.55757	5.24912	3.86483	3.54933	4.03859	4.38535	4.82522	4.17221	3.94137	4.24398	3.84332	3.97109	4.0094	4.46165	3.83604	4.43723	4.55025	3.46731	4.37805	4.61413	4.76207	4.47762	3.8885	4.48462	3.94869	3.92245	5.76872	3.16133	5.0335	4.82371	4.98829	3.95431	4.1219	4.34657	3.52955	5.17556	4.93648	4.66226	4.96769	5.84916	5.18153	4.85503
KLHDC7A	4.144	3.26819	2.67952	2.67952	3.36122	3.7122	3.49372	3.56597	2.67952	3.52911	3.25381	4.5095	2.67952	3.36281	3.00415	3.46729	4.15494	3.46679	3.9325	3.1499	3.29596	3.43745	3.50386	2.67952	6.06674	5.00703	4.27276	5.28658	7.67847	5.80603	4.03039	5.22461	7.2601	3.77301	7.25905	4.05039	2.67952	5.58511	4.09423	5.01845	3.60505	5.49487	6.42165	3.73581	3.40667	5.12381	3.4981	4.95278	5.47871
TMEM125	6.69777	5.9771	5.31092	6.23436	4.92632	6.50999	5.24492	4.78372	7.14046	5.00516	5.09777	5.94399	5.14324	6.7807	5.89128	5.12118	4.89207	5.41447	6.94938	5.81767	5.44419	5.49808	6.08932	7.8367	6.47118	7.86892	6.48108	7.73003	6.9057	6.53104	6.84708	6.46958	6.50363	8.84216	5.90024	6.48613	7.49391	7.76472	5.36331	7.27731	7.3574	5.56767	7.85213	7.70663	7.26525	7.18882	8.94412	7.42212	6.90857
GATA2	6.10208	6.95276	6.06523	5.96749	7.73955	7.43924	6.67958	6.40437	7.15535	5.76449	5.89333	6.22611	5.886	5.94565	6.58158	6.14256	6.61073	6.31766	5.1565	6.00105	7.02746	6.77364	7.11103	4.78105	6.65139	6.51234	6.84994	5.89792	6.88277	5.87887	6.35935	6.46958	6.51704	6.23982	6.77873	6.88785	6.39084	6.30584	7.18916	6.65109	5.90382	6.87972	6.21516	5.81678	6.17161	6.60844	6.53714	6.10035	6.53797
OR6W1P	4.4767	4.07629	3.83004	4.05745	3.63503	3.99528	3.94325	3.91488	4.77531	3.52911	4.1125	3.82248	4.24001	4.62149	4.14196	3.94137	3.9517	3.90283	3.76105	3.89342	3.93275	4.36383	3.68259	5.2987	3.58557	3.15795	3.54161	3.72566	3.12948	3.45727	3.14443	2.67952	2.67952	3.96191	2.67952	4.78281	5.39157	4.28541	3.5951	3.71977	3.33948	3.86543	3.94373	3.29833	4.09216	4.40615	5.44786	4.73626	4.67599
OR9A2	4.67721	3.834	4.35555	4.15934	2.67952	3.52852	4.15756	3.56597	4.28325	3.86483	3.76097	3.22919	3.56885	4.26025	4.25834	4.17346	3.83281	3.95897	4.00828	3.93357	3.78623	4.00399	3.95843	5.18677	3.46731	3.50086	3.54161	3.42717	3.12948	3.99675	3.59779	3.37331	2.67952	4.19289	3.16133	4.27994	5.39157	4.65849	3.33227	3.71977	4.23393	3.28486	4.28085	4.34857	4.37952	4.7424	5.61612	5.26318	4.67599
ALOX12B	5.26467	4.17936	5.69342	5.36552	3.83976	5.41537	5.36277	4.91507	4.15493	3.99616	5.8065	5.61936	4.7798	5.50107	6.09947	5.46571	5.92957	3.90283	4.7779	4.70082	5.78703	6.47086	4.58481	4.83279	5.38743	5.47896	5.40873	5.38333	5.45677	3.76687	5.07644	5.3938	6.20513	5.44367	4.76385	3.91428	5.39157	4.60364	6.0638	6.08425	4.86484	4.31524	5.40685	4.87615	5.41281	5.08645	4.70416	5.13879	4.81254
SLC17A8	4.54718	4.65803	4.94522	5.43886	3.83976	5.00378	4.63082	4.17175	4.85428	5.63566	4.73905	4.3726	6.59597	4.28481	5.26516	4.65638	5.41728	4.24481	6.46724	6.38852	5.48384	5.1814	4.71677	4.83279	5.01947	5.35625	5.74628	5.41412	5.32407	5.10903	5.63121	4.88498	5.06608	5.52	5.49432	4.91411	4.92114	5.319	4.43185	5.68445	5.06224	4.40432	4.98229	5.46592	5.26071	5.42056	5.29675	5.22297	5.60456
FOXS1	4.04301	4.51845	4.07162	3.67165	4.773	4.9492	4.15756	4.38024	5.19085	4.31445	4.52552	4.84807	4.51488	4.50585	5.01764	4.08006	4.4763	4.97986	4.75868	5.00668	5.67807	4.44521	4.65251	3.62545	5.3642	5.43118	4.61413	3.94779	5.84124	4.83497	4.03039	4.92311	4.86298	4.9439	5.98572	4.27994	4.40888	5.61175	4.21814	5.61678	4.79186	5.45698	4.85126	4.81291	4.37952	4.7424	5.37438	5.04902	5.08469
AKAP5	9.63895	10.0465	9.78894	9.5908	8.43628	9.98588	10.0274	9.94194	8.05999	10.387	10.087	9.57189	9.12953	9.592	9.58098	10.06	9.76286	8.615	10.8966	11.0194	9.25752	9.73636	9.27333	10.0605	10.7637	10.2893	9.87475	10.1251	10.0995	10.1082	10.4032	10.3463	10.033	9.89994	10.952	9.41663	9.83791	10.351	10.8258	10.3501	10.9119	10.7827	9.63273	10.3154	9.829	10.1764	9.73949	10.3776	9.83604
PPP1R14BP3	4.54718	4.17936	4.35555	4.339	4.28136	4.11179	4.2508	3.75713	5.19085	4.31445	4.40322	4.5095	5.21695	4.33242	4.23035	3.90357	4.09137	4.50724	4.14525	4.04534	4.54377	4.07871	4.71677	4.34382	4.14325	3.50086	3.88183	4.35657	3.76069	4.09479	3.70205	4.17764	3.81967	4.04455	3.50655	5.76668	5.13735	4.28541	4.32984	3.71977	3.33948	3.52955	4.2057	3.73581	4.37952	3.41912	4.42596	3.93056	4.21562
C3orf80	8.13277	8.2201	8.59782	8.61041	7.58373	8.0309	8.82913	8.10833	7.28286	8.44164	8.80014	8.34723	7.82825	8.07866	8.45592	8.76705	8.94216	7.67421	7.03886	6.16335	8.22338	8.51659	7.96652	9.08141	9.34823	9.29739	9.21241	9.37253	9.20789	8.29921	9.22214	9.12793	8.90321	9.16875	9.57924	8.27899	8.58791	8.7044	8.77567	8.37775	9.04544	8.45258	8.40337	9.17103	8.30017	8.96005	8.79381	8.92005	8.51889
SERTM1	7.90435	7.85237	7.86264	8.00188	6.07852	6.97168	8.74707	7.54917	5.80499	9.02971	8.90087	7.66354	7.92737	7.14925	7.6918	8.67787	8.6601	6.94786	7.29389	6.94368	8.15487	8.7863	7.18763	8.42935	8.82852	9.01954	8.49766	8.858	8.72224	7.92173	8.84226	8.51616	8.34587	8.52891	9.45724	7.29606	8.59144	8.65804	8.78005	8.57049	8.87144	9.12883	7.62173	9.01622	8.14355	8.56373	8.47524	8.89541	8.22397
PRR26	4.95416	4.72243	4.65184	4.97568	5.4076	5.10665	4.56369	4.47213	6.94855	3.86483	4.14515	4.69	4.99948	5.1445	4.5068	3.82334	3.91363	4.90801	4.61544	3.85158	4.46165	3.63191	4.8364	5.18677	3.7806	4.86701	4.27276	4.48659	4.52119	4.61403	4.57539	4.10659	4.1013	5.12074	3.16133	6.76051	5.1767	5.44363	3.33227	4.32468	4.34657	4.31524	5.13907	4.93648	4.24483	5.00846	5.64747	5.04902	5.21847
C9orf139	5.91637	5.31844	4.99676	5.69866	5.24647	5.76286	4.97319	4.38024	6.25852	4.31445	5.21251	5.5324	4.1431	5.90346	4.65482	3.78056	5.20702	4.90801	4.86993	4.5036	6.41221	4.41869	5.04714	5.58837	3.86432	4.53141	4.33683	4.60411	3.98942	4.41846	3.95794	4.47896	4.1013	5.01747	4.14624	5.24446	5.88798	4.71107	3.5951	3.28867	3.80392	3.99681	5.24574	4.87615	5.26071	5.00846	6.04902	5.00177	3.98164
SLC47A2	3.80588	2.67952	3.68221	3.9448	2.67952	2.67952	3.49372	3.75713	3.63622	4.48639	3.14945	4.44298	3.43445	3.21075	3.46658	3.13808	3.59317	3.0768	6.57023	5.20066	3.29596	3.63191	3.26633	4.09323	3.94141	2.67952	3.97237	3.59028	4.05545	3.23276	3.14443	3.17244	3.19996	3.38085	3.35781	2.67952	3.22939	3.72537	2.67952	2.67952	3.33948	4.11344	4.2057	3.29833	3.56556	3.20533	3.67567	4.04209	4.72314
PRF1	3.93141	3.6857	3.2661	3.25976	6.07852	5.00378	3.49372	3.56597	4.50412	3.99616	3.60745	3.69311	3.91877	4.26025	4.11087	3.90357	3.91363	5.11287	4.14525	4.26841	3.73188	3.43745	4.99751	3.23211	5.53995	5.03984	4.51062	3.59028	5.09722	4.78319	4.81404	5.52045	4.62239	4.44177	5.82792	3.91428	3.76047	4.60364	4.69502	5.17057	3.60505	5.67019	5.06297	4.4391	4.50051	4.46892	4.16506	4.14302	4.93608
CHRM4	6.84727	6.9778	7.70811	6.54303	6.66246	7.21331	7.398	5.89585	5.59965	7.40263	7.25853	7.53016	6.01301	7.17291	7.27518	7.43303	7.40625	7.18007	8.90418	8.74513	7.12089	7.08641	7.13334	7.16814	7.18025	7.40691	7.32397	6.57096	6.9651	6.46996	7.0873	7.11508	7.45313	6.81774	7.54783	6.54538	7.12604	6.36898	7.13531	6.76351	6.61966	7.03927	6.71473	6.69173	7.00956	6.82172	6.5859	6.6523	6.42136
S1PR5	7.98848	6.95276	6.61902	7.95987	6.979	7.02337	6.34786	6.97777	9.60692	6.01729	5.99875	7.1777	8.01611	7.38524	7.23824	5.88537	6.73332	6.94212	7.78197	6.69285	7.06642	6.82997	7.82318	8.96536	6.85286	8.59509	8.58291	9.55064	7.82168	7.46445	8.39579	6.93044	6.72755	9.62178	5.65015	8.91123	8.77641	8.95503	6.0638	7.66332	7.69827	5.73458	9.1126	8.43715	8.03795	7.80371	9.80928	8.54943	8.56824
GPR62	7.20019	6.7784	5.89155	6.49318	5.12739	7.26786	5.43607	6.0684	8.73035	5.70156	5.94296	6.32323	6.21635	6.88836	6.56173	5.29197	5.76985	5.90784	7.32204	6.77236	5.62023	6.55696	7.46752	8.35161	6.27718	7.82432	7.43307	8.04576	7.43278	7.40879	7.47842	6.68698	6.784	8.74165	5.77113	8.49883	7.97137	7.66189	5.26397	7.36121	7.12292	5.67019	8.01703	7.62142	7.62288	7.27966	9.1329	7.68217	7.76549
PENK	3.93141	5.67077	5.7235	5.54206	2.67952	5.24759	5.57194	5.51113	4.85428	5.99134	4.67869	6.70312	5.35338	7.55905	5.30236	6.16918	6.03667	4.20203	12.2967	12.0846	4.90938	5.30887	4.43723	6.86001	6.84467	6.73175	6.42914	6.55748	7.12984	5.75529	6.28633	5.56804	6.30143	6.49715	7.81622	5.24446	5.97793	6.02087	7.00621	5.86983	7.02029	6.61816	5.99362	6.26505	5.54979	5.68923	5.44786	6.28373	5.31081
P2RY13	5.58183	5.81832	4.58415	5.60682	4.85191	5.96322	5.78185	6.12154	5.87939	6.68279	4.81536	4.87264	3.99898	5.52934	6.03583	6.22099	5.81367	3.63801	6.33171	5.48794	6.61902	6.26774	5.94431	5.06476	6.51324	7.21969	6.5312	6.04113	6.58409	6.26924	5.96543	6.13704	6.58223	5.84923	7.51403	4.85011	5.48759	6.81605	6.4213	6.43507	7.2187	6.89371	6.42165	6.41511	4.93484	6.0719	6.84798	6.57649	6.55035
TNFSF15	3.25332	3.50645	3.68221	3.9448	2.67952	3.86403	2.67952	3.31119	2.67952	3.99616	3.34122	3.35073	3.43445	2.98738	4.36402	3.78056	3.91363	3.0768	4.00828	4.0094	3.93275	3.50795	3.68259	3.62545	3.94141	4.93887	4.20494	3.59028	4.78992	4.18471	4.66001	3.65167	3.41165	3.66205	4.91671	3.31087	3.22939	4.21008	4.09423	4.32468	5.12204	3.71344	4.03834	3.89076	4.37952	3.93465	3.82262	4.40078	4.72314
RTKN2	6.54683	7.37625	7.01717	7.00035	5.87639	6.93166	7.09992	7.66025	5.91517	6.4935	6.65137	7.37498	5.42916	7.39784	6.94525	7.12376	6.75573	5.7837	6.33171	6.15636	5.73361	6.447	5.91862	6.4513	7.29283	6.34478	6.59147	6.02154	6.39136	6.95493	6.49505	6.63289	6.54347	6.2692	6.15735	7.03261	6.43889	6.893	6.63095	6.39566	7.45048	6.31879	6.14509	6.7732	5.93494	6.97802	6.50369	7.3052	6.17111
TMEM30B	4.144	4.27375	4.1744	3.9448	4.773	4.56284	4.92201	3.91488	4.6912	4.4035	4.29554	4.47669	3.50468	4.23516	4.38902	3.78056	4.27218	5.48054	5.78864	5.79071	4.78413	4.14858	4.17493	4.41661	8.73214	7.05166	5.88872	6.98697	8.76454	6.33933	4.57539	7.62106	8.89046	4.54917	5.98572	5.0335	3.62091	6.36898	5.84436	5.0711	5.12204	6.25492	7.05611	4.87615	4.61063	5.66458	5.21444	5.88966	5.55558
FAM153B	8.15893	7.79727	8.2514	8.15866	8.49575	8.08045	8.35301	8.07532	9.29421	8.30224	8.64935	9.32005	8.82603	8.83214	8.36617	8.60597	8.09796	9.5394	7.68665	7.56882	9.58055	8.26314	9.15865	7.97415	5.979	4.48241	5.13798	5.96108	5.55838	7.18082	5.72716	6.79922	6.66878	5.33486	6.3495	8.96261	9.17944	7.13836	8.07033	5.47068	6.95818	6.90757	4.59838	6.09727	8.20175	7.62643	7.11438	7.08273	6.87946
RXFP3	3.93141	4.17936	3.95796	3.9448	4.28136	4.48525	4.05577	3.91488	3.36209	4.21807	4.3506	4.2978	4.32936	4.28481	3.90252	4.48561	4.49954	3.90283	4.59359	5.29463	4.34272	4.52148	4.26909	5.22511	5.01947	5.19285	4.79874	4.81068	6.00718	4.34561	5.76378	4.67553	4.51175	4.90552	5.98572	4.17105	4.96728	4.65849	5.94261	4.71826	4.10894	5.41803	4.59838	4.34857	4.50051	4.88217	4.06283	4.849	4.28383
KCNB2	8.26873	8.20959	8.28656	7.99	7.13705	7.76145	8.89094	8.08199	7.29636	8.35359	8.66406	8.21403	8.30529	7.9114	8.0855	8.27298	8.55446	8.26432	8.2438	7.76175	8.18855	8.50801	8.06249	8.90364	8.26545	8.45299	8.24089	8.37129	8.42798	8.25933	8.54844	8.84243	8.26909	8.34584	8.45208	8.59501	8.60547	8.34341	7.97405	8.16107	8.61449	7.79492	8.10669	8.46675	8.34144	8.85403	8.38209	8.84159	8.32435
COL18A1	10.0709	9.46131	9.35972	9.28065	9.73244	9.586	9.78166	9.60307	10.7694	9.04228	8.47954	9.60888	9.47415	8.59813	9.76184	9.10216	9.21633	9.38549	8.56061	9.76185	9.53355	9.36574	10.1232	9.26887	9.83429	9.33917	9.82689	10.2387	11.4216	10.1764	9.63153	10.047	11.0599	10.0077	10.7697	10.4553	10.1635	10.0793	10.4403	9.70298	8.45534	10.2489	10.7081	8.96876	9.71378	9.0727	10.4559	9.50872	10.0989
PCP4	6.76767	7.95661	8.0556	8.62967	5.4076	7.14499	7.55914	7.30883	6.36531	7.71707	7.4911	7.51166	8.02409	8.51162	8.61065	7.93279	8.16629	6.11729	12.1771	11.792	7.74485	7.97631	7.46752	7.941	8.39423	8.11461	8.95133	8.55128	8.26363	7.533	8.3311	8.39513	8.3496	8.58801	8.19582	6.903	7.60291	7.93518	7.00621	7.95397	8.60946	7.37445	8.26265	8.50052	7.34867	7.56213	7.13632	8.00389	7.60319
FREM3	6.57832	7.09683	7.5843	8.20049	7.63757	7.95986	7.93172	6.82691	5.35869	7.42202	7.69125	5.45552	7.4644	6.29944	7.03779	8.08455	7.79971	7.92426	7.04262	6.49733	7.77125	7.29063	7.27043	8.79037	8.55314	7.78762	6.48108	8.18753	7.8806	7.88142	8.97519	8.22707	8.02007	7.97268	10.2433	6.93283	8.35034	8.6549	8.47926	7.77452	8.86723	8.74977	7.52912	7.96358	8.76187	8.4006	8.27759	8.74144	7.08885
C10orf107	5.183	5.47028	5.89155	5.16291	4.59897	5.76286	5.6352	5.2455	5.12996	5.45584	5.64534	4.69	4.65426	5.02851	4.98709	4.63627	5.71539	4.20203	5.88505	5.18669	5.21097	5.08923	4.71677	5.2624	5.71426	5.91848	5.20297	5.73849	5.43553	4.72925	5.41686	6.34031	5.51172	6.62734	5.77113	3.91428	4.6623	5.28599	5.54277	5.50867	6.25532	5.70275	5.73075	5.34069	5.89474	5.50675	5.33611	5.54839	5.1194
FAM19A1	7.42406	8.16133	7.92137	7.57066	6.16969	6.77454	8.22242	8.25704	6.36531	8.32814	8.20889	7.90381	7.00882	8.16218	7.74101	8.16717	8.02255	6.92476	6.75633	6.60866	7.01866	8.03723	7.11103	7.88399	8.50986	8.17622	8.16391	8.53083	8.11456	8.20439	8.42426	8.42397	7.98688	8.09592	8.81994	7.51863	7.41637	8.13802	8.13341	8.1669	8.76687	7.94998	7.87381	8.1636	8.02419	8.26185	7.60573	8.48482	7.62086
ACP7	5.81347	5.39645	4.71609	5.96749	4.50203	6.16203	4.05577	5.09042	6.64475	3.99616	4.59347	4.47669	5.20253	5.69614	5.62771	4.73381	4.71083	4.50724	5.73313	5.25515	3.73188	5.30887	6.37923	5.94533	4.36546	5.27699	6.13658	5.73849	5.15101	5.0238	6.04163	4.36749	4.77206	6.08303	3.50655	6.70969	6.28959	5.78527	3.95431	4.49746	5.06224	4.11344	6.24895	4.87615	6.03071	4.7424	6.04902	5.96343	5.8869
OLFML1	3.80588	4.51845	3.50355	4.15934	5.24647	4.40239	4.69457	3.56597	5.305	4.77172	4.1125	4.5726	4.07345	4.12884	4.0459	3.68851	4.3786	4.97986	4.07893	4.55019	4.69336	4.07871	3.83047	4.26624	6.46047	5.61317	4.51062	4.81068	6.32466	5.53164	4.53084	5.31182	6.31686	4.49664	6.3495	4.37946	4.08671	5.18188	4.91297	5.30731	4.54418	5.79614	5.55108	4.93648	4.66226	4.96769	4.76508	5.22297	5.04906
FAM162B	6.3045	6.73496	6.63476	5.91767	5.68253	6.09071	6.47291	6.33875	5.55469	5.99134	6.54366	6.5587	5.58036	6.15163	6.27486	6.27709	6.54525	6.27245	5.29276	4.72095	5.84857	6.39804	5.78267	6.43544	6.91679	6.71225	6.48108	6.54388	6.51607	6.6459	6.76015	6.70805	6.85947	6.59299	6.55259	6.4031	6.53039	6.64851	6.03446	7.10545	6.47155	6.04404	6.45092	6.58741	5.83221	6.63377	5.79443	6.7521	6.38027
SCN5A	6.03527	6.20757	6.95594	5.50851	5.30231	6.25188	6.75174	6.17276	5.50823	5.9649	6.50587	6.41414	5.73658	7.72814	6.34054	6.77295	6.85871	6.29071	6.48955	7.31512	6.17023	6.86633	6.06616	7.76273	7.21242	6.22563	6.62644	6.00167	6.45508	5.67556	6.09977	6.05676	6.82761	6.17917	7.84368	6.01198	6.04182	5.85353	6.77902	5.84058	6.00021	6.66793	6.49373	6.17161	7.27304	6.26324	6.13928	6.95708	6.42136
SMTN	8.28307	8.77397	9.29214	8.84273	10.7657	8.57109	8.55142	8.93858	10.3889	8.18238	8.04617	8.91556	8.58972	7.85591	9.03295	9.16503	7.76927	9.62675	7.54533	8.23811	8.82809	7.94273	10.3994	7.61637	7.28074	7.40691	7.92356	8.38655	8.61765	7.68798	8.0858	8.21245	7.6356	8.12814	8.03048	9.9979	9.03405	7.99112	8.74907	7.31987	6.98957	8.04688	8.00726	7.25334	8.05158	7.77564	8.08271	7.67494	8.18495
SRPK3	6.41343	6.69016	5.75294	6.44154	6.92798	7.26786	5.86301	5.69918	8.61678	5.99134	6.36211	6.3486	7.15799	6.35763	6.53142	5.25442	6.53491	7.04743	6.20238	6.17722	7.34505	6.16887	6.90602	6.58661	5.49806	6.18359	5.98231	6.18882	6.04925	5.90233	6.02672	5.44586	5.80484	6.73623	5.75168	6.97644	6.51555	6.35345	6.0045	5.58167	5.87017	6.33946	7.52912	6.60533	7.39935	5.50675	7.12539	6.35822	5.53042
HIST1H1B	4.04301	4.51845	3.83004	3.81807	3.36122	5.49217	3.94325	6.40437	3.36209	3.52911	3.25381	3.54103	3.50468	3.58967	3.46658	4.50828	3.33087	3.23961	3.14948	4.37869	3.61201	3.63191	4.35614	4.55025	5.31652	4.20195	5.20297	5.10832	5.12439	4.88477	4.2224	4.53109	5.27506	4.26026	4.76385	4.37946	5.91101	4.12939	7.06502	6.45437	3.60505	4.83506	4.70559	3.54819	5.26071	4.11501	3.26217	3.48526	5.78492
UMODL1-AS1	6.16589	6.31014	6.08839	6.1722	5.12739	5.52902	6.38472	5.58942	5.50823	5.45584	5.8243	5.57656	5.60223	6.29403	5.37385	5.43267	5.99935	5.83468	4.93916	4.37869	5.40337	5.56706	6.22086	5.82799	6.14935	5.91848	5.6115	6.02154	5.70695	5.99247	6.56864	6.35378	6.10183	5.88781	6.00221	5.42706	5.81653	5.93968	5.09989	5.47068	5.87017	5.33666	5.68173	6.26505	5.49661	5.68923	5.51763	6.28373	5.69764
BEX5	8.19983	8.42473	8.74953	9.08524	6.22738	8.18608	9.22991	8.72541	6.55754	8.75212	9.17012	8.55111	9.0768	8.62192	9.16654	8.77996	9.27705	6.7648	8.87075	8.9005	8.64616	8.9141	8.0153	9.00063	9.68669	9.67658	9.37656	9.66136	9.59656	8.48738	9.40035	9.42915	9.22513	9.52077	9.71419	7.3188	8.32088	9.07749	8.83167	9.39551	9.46299	8.64227	9.19665	9.45311	8.61054	9.16426	8.65662	9.29926	8.63924
SOCS3	10.2914	6.72018	9.77486	10.4439	10.1667	9.456	8.54334	10.8685	8.69008	6.96033	5.59418	7.76075	9.8829	7.01166	9.51506	9.34306	8.28935	8.78617	4.88758	7.27722	6.31453	7.62047	7.92244	8.01189	6.10864	6.70239	8.91657	11.0309	8.74355	8.17612	10.5736	9.42915	9.72496	8.80529	6.3495	8.177	10.6008	5.35123	8.67093	8.31609	4.63223	6.87972	10.3804	5.50526	8.06509	5.29655	5.79443	5.13879	10.0498
APOBR	5.70244	5.05342	5.14042	5.99175	5.30231	6.11488	4.56369	4.63752	6.62344	5.24906	5.15635	5.25138	4.81907	4.28481	5.30236	4.8927	5.03621	4.43794	4.63692	5.0694	5.64365	5.49808	5.63213	4.97678	5.41028	5.45528	5.26498	4.90277	5.12439	5.591	5.90137	6.04014	5.97096	5.39034	5.20725	5.62584	5.57738	4.81017	5.54277	5.30731	4.23393	5.05864	6.65319	4.99417	5.38371	4.11501	5.03313	4.14302	4.81254
NPY2R	5.183	5.76115	5.46251	4.87118	4.28136	4.56284	5.96442	5.73393	4.28325	5.5665	5.40461	4.92044	5.1126	4.60294	6.41998	5.58053	5.29754	4.95634	5.19883	6.30898	4.84826	5.36192	5.04714	5.8033	5.86925	5.59168	5.68051	5.63853	6.50609	5.80603	6.29876	6.38034	5.59097	5.36288	5.51768	5.08942	6.87063	6.04046	5.31454	6.97828	5.9688	5.15778	7.40802	7.45406	5.8742	6.0719	5.03313	6.01056	5.84699
LINC00482	3.66091	3.50645	4.1744	4.339	4.28136	4.21706	3.81665	3.91488	3.63622	3.28454	3.8068	3.9363	3.26692	2.98738	3.73479	3.86428	3.87405	3.36339	3.14948	3.01286	4.37358	3.35896	3.95843	3.62545	3.32537	3.3531	3.18214	2.67952	3.45275	3.76687	3.47802	3.85963	3.70436	3.38085	3.16133	3.75661	3.76047	3.59003	3.5951	2.67952	2.67952	2.67952	3.58728	2.67952	3.40667	2.67952	3.4981	2.67952	3.18595
IRF7	6.98265	5.57413	7.18659	7.19946	7.23818	6.69699	6.31002	7.30883	6.82347	6.04278	5.70436	6.43796	7.34828	5.72885	6.55672	7.0721	5.83083	6.69136	5.34367	6.39446	6.2927	6.03874	6.90602	6.03265	6.18892	5.98547	6.55561	6.91498	6.063	6.65963	7.24908	6.38034	6.6075	5.99762	6.2429	7.05988	7.42432	6.25658	6.46576	6.29209	5.28705	5.99259	6.97807	6.07159	6.22104	5.39059	5.97735	5.48242	7.4535
ACTBP7	6.4308	5.57413	5.75294	6.60689	6.10956	6.47319	5.91462	6.40437	7.5762	5.9649	5.70436	6.83429	6.81028	6.68916	5.73915	5.69585	6.04402	6.39559	6.21586	5.85284	6.6706	5.72591	6.5386	6.54292	4.59511	4.79097	4.99778	4.71156	4.2857	5.78089	5.01554	4.96017	4.86298	4.49664	4.33283	7.77847	6.82326	5.98085	5.45595	4.57546	4.54418	5.05864	5.80121	5.10256	6.79893	6.0719	6.24457	5.83824	5.42498
NDUFA4L2	8.41918	8.15587	7.88904	7.2402	8.81341	8.35664	7.94406	8.01393	8.606	7.58571	7.69842	8.5493	7.74855	7.24165	7.62188	7.31659	7.68789	8.58776	6.98506	8.20656	8.43791	7.44562	7.9972	6.55763	9.02753	8.31481	8.21059	8.49609	9.06288	8.34649	8.30377	8.69246	10.0155	8.00775	8.27188	7.6044	8.2601	7.81632	8.08459	8.19572	7.3085	8.29847	8.11126	7.59484	7.4135	7.40232	7.31999	7.11517	8.16904
KCNIP4	9.15824	9.45688	9.52654	9.15868	7.40897	8.9365	9.61434	9.63059	7.80097	9.356	9.78117	9.03041	8.80997	9.27286	9.3215	9.67569	9.39275	7.79674	8.83327	9.01608	8.75593	9.34742	8.61086	8.94879	9.72614	9.55774	9.68266	9.57247	9.59656	9.30089	9.82113	9.61986	9.43819	9.71087	9.89991	8.53323	9.18645	9.49639	9.99239	9.86239	10.0979	9.5125	9.44835	9.92395	8.85546	9.23602	8.56273	9.43369	9.33717
CALHM1	5.83991	6.36831	6.48645	6.35108	5.8397	5.4543	5.78185	5.80095	5.305	6.68279	6.40971	6.42213	5.41682	6.03298	6.39211	5.58053	5.89742	6.81595	5.44016	4.99053	5.73361	6.37924	6.48743	6.49784	5.69593	6.52359	6.087	6.00167	5.93416	6.19551	6.34744	6.67632	6.83831	6.32621	6.00221	5.54971	6.25417	5.93968	3.95431	6.39566	6.14755	4.83506	5.95307	6.26505	6.10291	6.51608	6.11725	6.66699	5.80592
C7orf61	5.183	3.50645	4.58415	5.20591	6.22738	3.86403	4.15756	5.14411	5.72643	3.86483	4.52552	4.77145	6.107	4.84083	4.41351	5.0194	4.49954	6.20664	4.88758	4.63846	4.84826	4.86466	5.35123	5.40216	4.20298	4.37805	5.29496	4.71156	4.17649	5.43754	5.29576	4.24445	3.92245	4.86599	4.00185	5.89466	5.01186	4.04231	4.77181	4.78407	4.34657	4.31524	4.98229	4.67635	4.50051	4.69224	4.87894	4.2355	6.03613
CD300LF	4.23653	3.9623	3.83004	4.15934	2.67952	3.28412	3.49372	4.38024	4.50412	4.31445	3.60745	3.22919	3.56885	3.29179	3.90252	3.6386	3.91363	3.23961	3.9325	4.14647	3.83757	3.63191	3.95843	2.67952	3.68855	3.73082	4.61413	3.42717	3.76069	3.62654	3.95794	3.94869	4.2548	3.17785	4.38891	3.56553	3.88146	4.21008	4.43185	4.78407	4.23393	3.71344	4.28085	4.0246	3.69754	3.20533	4.16506	3.93056	4.72314
KRT5	4.4019	5.358	5.94339	5.32733	3.36122	5.33405	5.66579	4.97612	3.36209	4.48639	4.7967	5.37411	4.93025	5.1321	5.18758	5.24167	5.72462	3.84332	4.83389	4.20908	4.40366	5.54445	4.58481	6.03265	5.85285	5.47896	5.9269	6.59753	6.25468	4.67294	5.1629	5.36701	5.36864	6.20982	5.54065	4.63665	4.54206	5.85353	4.09423	4.78407	5.76411	3.99681	5.65656	5.84747	4.89319	5.26371	5.55124	6.07843	4.34826
CYP4F12	5.22445	4.07629	3.83004	4.69684	4.00819	4.40239	4.69457	4.28068	4.0098	5.82472	3.85049	3.9363	3.43445	4.79342	3.52795	3.00445	5.1663	3.90283	4.63692	5.12932	4.34272	4.00399	4.77797	3.99528	4.31378	4.53141	4.20494	3.59028	4.43244	3.8885	3.33422	4.10659	3.70436	5.80955	4.72265	5.42706	4.40888	5.02931	4.43185	4.84671	3.60505	5.29409	5.27951	4.52333	5.16059	5.16016	5.95263	5.04902	4.81254
SOWAHB	8.14329	8.19901	8.52397	8.05985	7.35854	8.37164	8.22242	7.99287	6.84202	7.61127	8.77099	8.39643	7.65907	8.54707	8.40135	8.22341	8.93728	7.71846	6.53315	5.99321	8.25177	8.76605	7.63304	8.47637	8.6548	8.42042	8.58291	8.44236	8.777	7.40879	8.41577	8.86831	9.12415	8.50151	8.50461	7.41692	8.31236	8.04978	8.72197	8.31083	8.23127	7.88855	8.36564	8.1756	8.60439	8.24966	7.79669	8.19783	7.81746
LINC00643	7.60256	8.3309	7.94673	7.7003	6.94518	7.76145	8.29161	7.8596	7.3361	8.60734	8.36113	7.11036	6.79164	7.90612	7.56587	8.41497	7.71781	7.08437	8.79924	9.08615	7.338	7.7644	7.5609	8.06414	8.88937	8.30835	8.23337	8.17879	7.82569	8.44061	8.68646	8.18649	8.07974	7.82813	9.3703	7.0048	7.67124	8.47761	8.86508	8.07681	9.25646	9.37253	7.25112	8.48614	7.81633	8.24966	7.80355	8.45139	7.7865
FOXD2	3.66091	3.26819	3.68221	3.81807	4.00819	4.11179	4.2508	3.56597	4.28325	4.4035	3.4865	3.88104	3.26692	3.68219	3.68763	3.58553	3.74452	4.24481	3.25385	3.93357	3.67403	3.92352	4.35614	3.76563	6.84467	5.52515	5.23433	6.30654	7.97014	5.94812	4.27973	6.16792	7.67782	3.96191	6.74992	4.27994	3.45259	5.41352	4.97824	4.84671	3.60505	5.7657	5.91133	4.25053	3.69754	4.33992	3.94981	4.849	4.72314
KANK3	7.89192	7.42253	7.74471	7.63313	8.87293	8.14008	7.65233	7.3646	8.5842	7.12336	7.17869	8.10228	6.86923	7.26934	7.38063	7.28065	7.45354	8.22948	6.53315	7.20838	7.932	7.3269	8.27268	6.19263	7.42493	7.43092	7.30974	7.30106	8.15966	7.1997	7.75456	7.7833	7.89786	7.82813	7.70084	8.1328	8.52657	7.46753	8.05593	7.42107	6.69787	7.36445	7.36272	6.7732	7.50227	7.12788	7.38552	6.933	7.58531
FPR3	4.67721	3.50645	3.2661	2.67952	3.36122	4.63588	4.15756	4.38024	3.84118	3.86483	3.85049	3.76008	3.62819	3.29179	3.63776	3.6386	3.53589	3.0768	3.54939	4.47962	3.29596	3.57235	4.35614	3.23211	3.7806	3.73082	4.99778	4.12977	4.68164	4.78319	4.66001	4.36749	3.70436	3.96191	3.63032	3.91428	3.22939	3.72537	3.5951	4.84671	3.60505	3.71344	3.94373	3.54819	3.40667	3.83097	4.06283	4.14302	4.52299
HIST1H1T	3.66091	3.26819	2.67952	3.49476	3.63503	3.28412	3.25902	3.75713	4.15493	2.67952	3.25381	2.67952	3.68358	3.36281	3.39946	3.00445	3.59317	3.46679	3.48655	3.41845	3.1841	3.26927	3.83047	3.76563	2.67952	3.3531	3.78208	3.21111	2.67952	3.45727	3.14443	3.17244	3.19996	3.17785	2.67952	4.78281	3.76047	4.04231	2.67952	3.53482	3.60505	3.52955	3.83937	3.89076	4.00702	3.41912	4.64019	4.14302	3.67756
C11orf96	7.95302	6.99016	8.26153	8.96605	7.63757	7.03601	7.80894	9.24491	7.5762	7.12336	7.48004	8.32198	8.90702	6.87759	8.79338	8.39553	7.70638	7.63213	6.90454	8.21493	7.62545	6.7592	6.87985	7.35611	8.23137	8.08845	8.35954	10.3816	9.84148	8.86628	9.47435	9.7858	9.51831	9.39572	8.6516	8.75762	9.84974	8.35508	9.65791	8.31083	7.40469	8.91968	9.95702	6.95169	8.15201	7.48791	8.32603	7.65304	9.52694
SAMD11	6.28551	5.63929	5.35041	5.54206	6.80136	5.33405	4.81326	5.73393	6.04984	5.60151	4.7967	5.23291	5.55815	4.84083	5.20082	5.06397	4.89207	5.13382	7.02369	7.4631	4.40366	5.533	5.59997	5.8761	6.17585	5.65517	6.03562	6.27389	7.28346	5.80603	5.76378	5.86226	6.73902	5.74785	5.79032	6.94752	5.79189	5.61175	5.87787	5.61678	4.44939	6.76255	6.67813	4.93648	5.32359	5.12381	6.32354	4.73626	6.47436
LIN28B	5.51737	5.14764	5.59911	5.43886	4.50203	4.89228	5.3246	5.86492	4.60114	5.37682	5.23973	5.48679	4.63208	5.78432	5.10529	5.73226	5.27228	4.60439	5.46327	5.24173	4.78413	5.40041	4.51323	5.18677	4.75253	4.48241	4.33683	4.9465	4.68164	5.37105	4.57539	5.28336	5.24239	4.69466	4.68008	5.42706	4.87333	4.94596	5.15682	4.64887	5.64936	4.77267	4.75599	4.74644	4.75964	5.19556	4.93236	5.37716	5.01246
DNAH17	7.67691	6.72018	6.28138	7.66337	6.22738	6.89049	5.75373	6.65828	9.43181	5.60151	5.27958	6.67671	7.82139	7.57022	6.90256	5.45479	5.58958	5.71726	6.6809	6.0396	6.36421	6.17616	7.46752	8.70083	6.12234	7.41295	7.53448	8.67135	6.8981	6.09763	7.43986	6.67632	6.13711	9.28044	5.44639	8.48885	8.78568	8.39332	5.91061	7.48789	7.38124	5.29409	8.77261	7.79487	7.24955	7.27966	9.80074	8.33706	7.73338
PEAR1	6.75396	7.06215	6.74035	7.3559	8.2554	7.91276	6.93636	6.52718	8.30637	6.1166	6.50039	6.81021	6.25783	6.36795	7.22256	5.94842	6.45484	7.37993	5.71413	6.56201	6.95086	6.7592	7.08838	5.55902	6.978	6.76998	6.86951	7.65007	8.01641	7.29054	6.46232	7.30652	7.50767	6.69366	7.45588	6.94752	6.72356	6.33776	7.00621	6.45437	5.72689	7.21661	7.27577	6.04545	7.18498	6.56959	6.67869	6.39405	6.89893
DMBT1	5.78653	3.834	4.58415	5.40268	3.36122	4.89228	4.2508	3.75713	6.36531	3.52911	3.8068	4.17569	5.04913	4.94518	4.85735	4.28701	4.32659	4.0122	4.7779	3.93357	4.17485	4.70457	4.65251	6.03265	4.41499	5.52515	5.7247	6.17118	4.85738	4.72925	5.07644	3.94869	4.45248	6.58136	3.50655	4.71182	5.25215	5.91863	3.95431	4.57546	5.06224	3.71344	6.37659	5.50526	6.17161	5.08645	6.88736	6.12193	5.04906
CLEC17A	3.25332	4.51845	3.50355	3.9448	3.36122	3.99528	4.15756	3.75713	4.15493	3.52911	3.14945	3.9363	3.56885	3.36281	4.11087	3.86428	3.69695	3.36339	3.89239	4.0801	4.46165	4.7257	4.17493	4.55025	4.14325	4.75122	4.27276	3.21111	4.38551	3.8885	4.16203	4.10659	3.81967	3.77301	4.00185	4.17105	4.33635	3.94745	3.79202	4.00468	4.34657	4.48724	4.2057	4.0246	3.91432	4.02868	4.64019	3.66022	4.4675
COL14A1	5.3787	5.14764	5.04638	4.97568	5.50542	5.98965	6.63447	6.65828	5.6432	5.76449	5.25315	5.99867	5.28687	6.12136	5.60824	5.42148	5.24655	6.35282	5.73313	7.41157	5.78703	5.34885	5.78267	5.8033	6.95535	6.86133	6.20011	7.22662	8.15648	7.43291	6.44007	7.20661	6.88032	7.07957	8.61491	5.83213	5.74127	7.22586	8.07033	7.6129	6.14755	8.78014	7.89516	5.29628	6.18828	6.41734	8.00151	6.99245	8.52827
S100A3	3.66091	3.26819	4.26852	2.67952	2.67952	3.28412	3.25902	3.31119	2.67952	3.28454	3.34122	3.45231	4.32936	3.11407	3.73479	3.78056	3.33087	3.23961	3.01256	4.20908	3.29596	3.73975	3.26633	3.23211	3.32537	3.15795	4.66285	4.21048	3.67017	2.67952	3.79523	3.17244	3.41165	3.38085	3.35781	2.67952	3.88146	3.21096	2.67952	4.1219	2.67952	3.28486	4.1252	2.67952	3.40667	3.41912	2.67952	2.67952	3.98164
RAB42	4.144	3.50645	3.50355	3.25976	4.28136	4.63588	3.67041	3.75713	4.39877	4.21807	3.54933	3.62057	3.50468	3.36281	3.58473	3.82334	3.9517	3.46679	3.60752	3.41845	3.67403	3.88075	3.83047	3.23211	3.94141	3.9931	3.67027	3.72566	4.17649	4.09479	3.87995	3.76155	4.5683	3.66205	4.27393	2.67952	2.67952	3.42696	3.95431	4.64887	3.80392	3.28486	4.2057	3.29833	3.81215	3.58057	3.82262	3.48526	4.4675
TMEM215	4.04301	4.36101	3.95796	3.81807	4.00819	4.11179	4.2508	3.91488	3.36209	4.89362	4.45363	4.60299	3.35626	4.44369	3.58473	3.82334	3.9884	4.0122	4.79683	7.29629	3.61201	4.61635	3.95843	3.99528	5.63946	5.10314	4.27276	4.54675	4.38551	4.34561	4.77723	4.53109	4.18067	4.04455	6.74018	4.17105	3.98916	4.60364	5.09989	5.58167	5.52434	4.95157	3.42468	4.25053	5.16059	4.58556	4.42596	4.67596	3.98164
SMTNL2	2.67952	3.26819	3.95796	4.25268	5.12739	4.21706	4.69457	2.67952	4.15493	3.52911	4.0441	4.40831	3.56885	4.30885	4.11087	3.78056	4.3786	4.57284	3.25385	3.41845	3.67403	3.83604	3.50386	3.76563	5.45487	5.13371	4.56345	4.85754	5.91909	5.10903	4.0982	5.06553	6.15442	4.54917	6.61789	4.71182	4.6623	4.76157	4.8443	4.64887	3.80392	5.37795	5.2111	4.0246	3.56556	4.40615	3.4981	3.93056	4.52299
OR7A5	3.80588	4.89832	3.68221	4.97568	4.59897	5.96322	4.92201	4.17175	6.80468	3.28454	3.71273	4.17569	3.87615	3.63721	3.52795	3.58553	3.59317	3.71179	3.60752	4.04534	3.78623	4.52148	4.43723	6.3018	4.01305	4.93887	5.23433	3.84313	4.60397	4.55222	3.87995	3.37331	3.92245	5.96196	3.63032	6.77706	4.47729	3.94745	3.95431	4.41417	3.96775	3.99681	5.40685	3.73581	3.19639	3.71462	4.76508	4.40078	4.81254
SELL	6.16589	5.70155	5.8649	5.025	5.4076	5.59993	4.56369	6.26997	5.91517	5.53059	5.21251	5.01115	5.08124	5.47222	5.5984	5.64895	4.4526	4.3259	5.45176	5.39468	5.2731	6.27454	5.38963	4.83279	5.21588	5.35625	7.35203	6.02154	5.70695	6.38973	7.26178	6.29913	6.72755	5.44367	5.44639	5.38364	5.45632	4.98829	5.73873	5.43162	5.1793	5.70275	6.14509	5.38371	5.0144	4.96769	5.97735	5.13879	6.9371
CERKL	5.183	5.84606	5.56619	5.43886	4.50203	5.49217	5.98867	6.40437	4.0098	5.9649	5.93481	5.17595	4.43883	5.98663	5.37385	5.45479	5.76985	4.24481	4.92219	4.57285	4.92914	5.08923	4.99751	5.10666	6.55409	5.54769	4.88201	5.31959	5.53865	5.99247	5.5494	5.63651	5.27506	5.56865	6.14258	5.33879	5.01186	5.58511	6.25375	5.74901	6.22913	6.54899	5.3761	5.04946	5.52345	5.53433	5.37438	4.95278	5.36908
SERPINA5	5.51737	4.17936	3.68221	3.81807	4.68895	4.21706	2.67952	3.31119	5.35869	3.71291	3.76097	3.22919	4.17634	3.80485	4.23035	4.11209	3.33087	3.0768	4.04419	4.5036	3.03722	4.52148	4.26909	4.61202	3.68855	3.73082	6.10372	3.72566	3.67017	4.18471	4.16203	3.37331	4.1013	3.87202	2.67952	5.62584	4.87333	3.72537	4.32984	4.49746	2.67952	3.28486	4.85126	3.73581	3.40667	4.64003	4.2587	3.48526	5.84699
C22orf34	4.61388	5.05342	5.09422	5.43886	6.36212	5.15528	4.86876	5.42815	6.25852	5.00516	4.40322	5.11649	4.89422	4.10059	4.71329	5.14889	4.32659	5.5281	3.89239	4.55019	4.94861	4.82645	5.38963	4.67089	4.20298	4.13667	4.33683	4.04267	4.71876	4.61403	4.33436	4.72023	4.18067	4.3843	4.07646	6.31494	5.86456	4.04231	4.6133	4.41417	3.96775	4.56491	4.75599	4.60217	5.49661	4.88217	3.94981	4.95278	4.76861
ASAH2	5.83991	5.84606	6.26118	6.08485	4.50203	6.22994	5.28534	5.89585	4.28325	5.45584	6.15401	5.09607	5.46555	5.4819	4.891	5.0194	5.37063	2.67952	5.47467	5.70656	5.73361	5.97311	3.68259	5.02149	4.98892	4.93887	3.67027	5.87622	5.70695	5.56163	5.99641	5.98909	5.61642	5.61565	5.91776	5.14309	6.34111	4.42289	5.26397	5.50867	6.61966	5.15778	5.55108	4.81291	5.72137	5.97559	4.82326	6.62245	5.80592
HILS1	4.144	3.834	3.2661	3.67165	4.773	3.86403	3.94325	3.91488	5.59965	4.11274	4.3772	4.3726	4.83827	4.10059	4.0459	3.86428	3.74452	5.00297	4.47818	4.97418	4.13808	4.21432	4.17493	4.48525	3.86432	4.37805	4.39759	4.9465	4.33666	4.61403	4.0982	4.24445	4.18067	4.26026	3.92149	5.42706	4.1762	4.28541	3.95431	4.00468	3.96775	3.99681	3.58728	3.54819	4.31411	3.71462	4.42596	3.93056	4.52299
C2orf80	7.19006	7.14181	7.63978	7.2402	5.18823	6.94513	7.65233	7.9715	5.87939	7.87308	7.65486	6.91551	7.24265	6.99515	7.52047	7.90554	7.74041	5.88387	7.36776	7.59215	7.35906	7.50438	7.00615	7.00636	8.46258	8.19034	8.39701	7.97686	8.37707	7.88142	8.2218	7.99041	7.6233	8.05041	8.6516	6.42432	6.99335	7.84421	7.53926	8.48902	8.04253	8.07165	7.67827	7.91429	7.33386	7.31132	7.22086	7.69652	7.33003
TEKT4P2	6.82123	4.44228	4.94522	5.11849	6.53163	6.50999	5.66579	6.17276	7.64106	5.53059	5.48583	7.29929	5.3663	6.34199	5.50658	6.21461	6.16344	6.1577	5.62526	5.84413	7.76863	5.5558	4.51323	6.49784	4.82454	4.37805	4.39759	5.6894	4.82409	4.97906	5.27021	4.47896	4.32443	4.86599	3.83414	6.94752	5.51817	4.65849	6.65032	3.87259	5.28705	5.00618	5.80121	5.04946	4.44152	5.26371	6.11725	6.24498	4.76861
OSTN	4.73754	4.59018	4.65184	5.40268	4.00819	4.83278	5.06999	4.47213	4.50412	5.85389	4.8519	4.9437	5.12801	4.2095	4.78732	4.61583	4.80461	3.55708	4.3235	3.93357	4.62079	4.56982	4.07212	4.88256	4.41499	5.45528	5.40873	5.41412	4.38551	4.61403	4.66001	5.06553	5.33815	4.90552	5.47056	4.85011	4.92114	5.10776	4.43185	5.01845	6.17527	5.10912	4.94004	6.17161	4.89319	4.96769	5.25622	5.91468	4.57609
ENSG00000188897	5.41469	4.65803	4.71609	5.2476	5.45738	5.10665	4.97319	4.55757	6.62344	4.6371	4.7967	4.87264	5.31386	4.94518	5.29007	5.1071	4.97407	5.36276	4.75868	5.25515	5.09487	5.28156	5.75383	4.78105	4.41499	4.13667	4.79874	5.18246	4.52119	5.10903	4.81404	5.09888	3.81967	5.15347	4.38891	5.6624	5.45632	4.48614	4.6133	3.87259	4.34657	4.40432	5.70646	4.93648	5.69811	4.88217	5.17135	4.90192	4.67599
IL1RAPL2	6.3045	6.44236	5.83774	5.96749	4.92632	6.41616	6.03596	5.38472	5.12996	6.04278	6.36815	5.82784	6.89127	5.74493	6.07154	6.12225	6.61564	6.44527	6.41573	5.40669	6.69846	6.34734	6.13453	6.95183	5.86925	6.03371	6.30487	6.29031	5.65307	6.0565	6.55835	7.16158	6.46265	6.03241	4.98695	6.79342	6.51555	6.50157	4.21814	6.43507	6.061	5.10912	6.26554	5.96397	6.73259	6.63377	5.82206	7.02697	6.08826
GRAPL	4.144	4.44228	4.58415	4.69684	4.50203	4.48525	4.33704	4.91507	5.6432	4.31445	4.1125	3.88104	4.43883	3.53914	4.55092	4.39043	4.52235	3.95897	3.85058	4.63846	4.56997	4.47117	4.77797	3.76563	4.08011	4.06728	3.38683	3.21111	4.17649	4.18471	3.70205	4.17764	3.70436	3.96191	4.27393	4.55673	4.08671	4.04231	4.77181	2.67952	3.33948	4.11344	3.72224	4.14333	5.49661	3.41912	4.06283	4.40078	3.98164
OR14I1	5.183	4.59018	4.26852	4.97568	4.50203	4.56284	4.56369	2.67952	2.67952	5.49372	5.41651	4.77145	4.49006	5.0419	4.76921	4.78896	4.80461	5.02568	5.17076	4.32484	5.21097	4.76695	5.42698	5.69996	4.50834	3.91321	4.56345	5.02986	4.33666	5.26485	3.14443	5.03132	4.90617	4.59956	4.98695	5.19472	5.51817	3.72537	4.21814	4.49746	4.44939	4.40432	2.67952	4.74644	4.75964	5.32862	5.21444	4.95278	4.4675
LINC01164	6.08016	4.84229	5.81004	4.41943	5.91215	4.77044	6.57202	5.33986	6.82347	6.29651	6.02966	4.77145	5.27317	3.68219	5.58849	5.75012	5.57942	6.30873	4.63692	3.85158	6.39184	5.67494	5.09499	6.21142	5.04935	5.67571	4.79874	5.58574	5.17713	4.61403	5.10588	5.1632	5.10323	5.36288	5.77113	5.24446	6.1423	5.66356	5.21145	5.26324	5.56727	3.86543	4.65312	5.46592	4.66226	5.93515	5.44786	5.44822	4.97482
KIAA0408	8.316	9.28743	9.18176	8.60263	7.09143	8.40118	8.85221	8.8161	6.80468	9.15654	8.91836	8.14611	7.3641	8.60574	8.33448	8.57296	8.20416	6.60669	8.41597	8.08217	7.32022	8.18812	8.28765	8.52564	8.10018	7.32598	7.70727	7.71801	7.23003	9.30742	7.79439	7.86975	8.19631	7.33588	7.96115	8.14557	8.45864	8.5971	7.97405	9.09572	10.3297	8.77261	8.51443	9.26384	7.16837	9.01867	8.41382	8.93524	8.65074
HLA-DRB1	8.12748	7.93125	6.37826	6.91479	6.04677	7.06095	7.87486	6.96338	7.15535	7.7249	4.7967	7.13961	6.11456	5.8673	8.57904	8.85103	7.80186	5.63313	7.53735	6.61883	6.37116	7.00727	7.16616	6.83611	9.6473	9.07766	9.61201	6.89373	7.59176	7.32533	8.80594	9.26353	7.94306	7.67836	9.01761	7.18901	5.48759	6.51557	8.11269	7.38144	7.98928	7.33403	9.69641	7.08515	7.33386	6.03416	7.17921	6.429	8.553
SERPINA3	12.333	7.9184	12.2606	11.054	7.23818	8.65114	9.24244	11.3455	7.03165	7.7249	11.4658	8.85965	12.2044	6.42346	11.2765	12.0723	9.26386	4.80567	7.29389	11.856	7.58135	12.2777	6.55526	10.1036	6.76003	6.21176	13.3263	9.11767	8.31579	9.45587	12.2441	6.9832	10.6027	8.2207	4.38891	6.99069	11.6982	6.74663	10.4934	11.4782	5.9688	5.88371	10.8589	6.88	8.30017	6.26324	7.21056	6.1432	13.1824
S100A4	4.04301	4.59018	3.68221	4.339	5.35597	4.9492	4.05577	4.63752	5.46016	4.21807	3.4865	4.03859	4.24001	4.2095	3.90252	4.20293	3.83281	4.0122	3.9325	4.76029	4.17485	3.63191	4.77797	3.88714	6.03809	5.95237	5.96408	4.71156	6.59355	6.82708	5.36969	5.70177	4.94799	5.36288	6.28382	4.17105	3.98916	5.25217	4.32984	5.26324	4.23393	7.22769	6.07138	4.87615	4.55679	4.64003	5.87575	5.09465	5.60456
KIF19	8.97899	7.75452	8.67567	8.8526	8.46632	8.71133	8.06758	8.94591	10.3344	5.70156	8.27589	7.98919	8.01611	8.22003	8.17444	6.83219	7.09486	6.41234	7.86502	6.87335	7.98032	9.29519	8.25248	9.02718	6.00885	8.39321	9.73812	8.91171	8.0129	7.93866	7.11556	6.56517	7.47382	9.76691	6.03463	10.4527	8.63312	7.4531	8.57828	7.6129	6.40305	5.99259	9.77477	6.51339	6.68659	7.31132	8.75896	6.7521	7.99043
PRTN3	4.144	4.27375	5.04638	3.9448	4.50203	4.31339	3.81665	3.56597	3.36209	4.4035	4.3772	4.33579	4.35768	4.15638	4.14196	4.95757	4.3786	4.72325	4.61544	4.8716	4.54377	4.7257	4.51323	4.83279	5.69593	5.24952	4.88201	3.94779	4.98271	4.09479	4.91864	4.92311	4.77206	5.24718	5.93506	4.05039	5.1767	4.42289	5.45595	4.90647	4.93396	4.11344	4.8045	4.34857	4.61063	5.08645	5.17135	4.54599	4.14305
LINC00176	7.00595	6.24949	6.48645	6.15086	6.78232	6.71284	6.36641	6.48741	7.47308	6.52983	6.36815	6.95446	6.02109	7.00508	6.50046	6.9779	6.27981	6.93057	6.06009	6.40037	6.68181	6.23321	6.55526	6.38678	4.31378	4.37805	4.75502	4.98883	4.52119	5.1497	4.48462	5.1632	5.1746	4.73967	5.02073	6.17153	6.47005	5.50197	6.12071	4.32468	4.86484	5.15778	5.02324	5.20287	6.22104	5.61393	5.51763	5.44822	5.04906
SPTSSB	7.75449	8.3309	8.46819	8.01952	5.98106	7.29963	7.98044	8.14697	5.87939	7.52425	8.16474	8.46146	7.09866	8.83214	8.32131	8.04763	8.15625	6.91307	6.6216	6.37657	7.34505	8.05894	7.38634	8.05384	8.0933	7.78762	8.3246	8.07901	7.91107	7.80959	7.97851	8.4208	8.04792	8.13212	7.35129	7.16409	8.06066	7.84972	6.94489	7.47853	8.3202	6.45754	7.52228	8.09576	7.00956	7.82579	7.71169	7.93902	7.7865
ADH1B	6.36001	4.65803	5.27025	4.97568	6.04677	6.33639	5.36277	5.14411	4.92876	4.70618	5.22619	5.30533	6.00489	4.26025	4.84019	5.26705	5.32234	4.77878	4.3235	5.33301	6.12145	5.62204	5.38963	4.55025	4.9256	6.35742	6.63792	4.71156	6.95048	6.75222	5.34549	6.04014	6.70433	5.72667	5.86455	4.63665	4.71839	4.42289	7.52887	6.1089	4.71453	6.5666	6.43636	4.52333	4.31411	4.02868	5.21444	4.61265	7.15507
TLR7	6.56266	5.79002	5.3888	6.60689	5.7235	6.35675	6.57202	7.44957	6.55754	6.61682	5.11266	5.56199	4.41239	5.20488	6.1801	6.93611	6.32262	3.71179	6.11873	5.70656	6.06232	6.07827	6.63575	5.02149	6.59381	6.798	6.8792	6.24047	7.02214	6.51601	6.78679	6.62183	6.83831	5.74785	6.7882	5.86374	5.21495	6.27319	6.50888	6.9102	6.85965	6.45754	7.54948	6.14726	5.35398	5.87223	5.97735	5.83824	7.73338
HLA-DQA1	6.03527	5.358	4.94522	3.67165	4.39677	4.77044	6.01251	5.03449	3.36209	5.53059	3.41775	4.98904	4.65426	4.37818	6.53652	6.83219	5.45126	3.23961	5.29276	4.17821	4.78413	4.33542	5.75383	4.18307	7.50497	6.11063	6.63792	4.12977	4.78992	5.1497	6.20935	6.50618	5.20892	5.36288	7.26584	4.63665	3.62091	3.94745	4.97824	4.78407	5.52434	6.97493	6.96801	4.74644	6.01207	3.58057	5.64747	4.04209	7.05456
FAM3C	10.0403	10.8569	10.7365	10.4352	8.87741	10.4523	10.8641	10.7965	8.39046	10.4904	10.707	9.97887	9.8069	10.5995	10.8186	10.7467	10.7536	8.51248	10.034	9.96197	9.80464	10.8024	9.33225	10.0201	10.8453	10.9628	10.9816	10.8343	10.507	10.4298	10.9129	10.8963	10.9481	10.6072	10.8177	8.91869	9.78344	10.5047	10.391	10.5674	11.1039	10.5169	10.5226	11.046	9.70662	10.6293	10.0488	10.6467	10.6581
DTHD1	4.23653	3.6857	3.2661	4.05745	4.68895	4.21706	4.05577	3.75713	5.0662	3.71291	3.66172	4.77145	4.1431	4.23516	3.39946	3.58553	3.64666	3.77989	5.95124	4.85369	4.21045	3.16216	4.07212	4.18307	3.86432	4.20195	3.97237	4.12977	3.56894	4.26796	3.59779	4.17764	3.19996	4.44177	3.50655	5.42706	3.98916	4.76157	3.79202	3.87259	2.67952	4.48724	4.59838	3.54819	3.56556	3.71462	4.76508	4.14302	4.21562
MIRLET7BHG	9.10542	9.17044	9.05059	9.1265	10.4039	9.05583	8.41191	8.54915	10.5008	9.08544	8.56825	9.44417	8.09023	9.07711	8.67876	8.65118	8.58847	10.0052	8.37332	8.69577	9.08104	8.5336	9.54436	8.7463	6.75129	7.42495	7.06885	7.39468	7.25996	7.93304	7.87502	7.38041	7.11824	7.308	7.69079	8.8345	9.14864	7.84421	7.63929	7.00463	7.42777	7.54351	7.56954	7.87803	8.22198	8.16565	8.87418	8.09873	8.14077
C1D	6.65414	7.69548	7.52659	7.3559	6.3876	7.15661	7.543	7.58716	6.04984	7.46939	7.57919	6.65658	6.97208	7.03445	7.47623	7.59783	7.48065	6.38714	7.43228	7.32753	6.91334	7.38749	6.43435	6.61502	7.65283	8.01099	7.72882	7.4097	7.4742	7.43291	8.0497	7.44445	7.53418	7.46143	8.06199	6.01198	6.30697	7.48889	7.20231	7.79728	7.77222	7.50762	7.43744	7.87066	6.31503	7.18882	7.03486	7.31454	7.46006
SERPINA1	8.24938	6.74959	7.01717	7.2402	6.64147	7.27853	6.88599	7.8596	6.96556	6.87835	6.11856	5.88711	6.52995	5.26268	7.87125	8.58772	5.88107	4.90801	5.30567	6.96372	6.37809	8.63428	6.89299	7.07939	6.34871	6.61052	9.85286	7.65007	7.00102	7.47997	9.11272	7.49974	8.55758	5.56865	6.73038	5.79978	8.09089	5.68877	8.81894	8.00046	5.52434	5.41803	7.90045	5.29628	6.79893	4.92562	6.16097	5.04902	9.81064
ENSG00000197320	2.67952	3.26819	3.50355	3.49476	2.67952	2.67952	3.94325	3.31119	4.0098	2.67952	3.34122	3.22919	2.67952	3.94696	3.00415	2.67952	3.24479	3.46679	3.14948	3.1499	2.67952	3.02159	3.83047	2.67952	4.78903	3.3531	3.54161	3.94779	4.68164	3.23276	3.14443	3.94869	3.81967	3.66205	3.35781	2.67952	2.67952	3.42696	3.79202	3.53482	3.60505	3.86543	3.83937	2.67952	3.19639	3.93465	4.57281	3.66022	2.67952
C17orf102	7.23015	6.09701	7.2389	6.06214	5.7235	6.64837	6.97301	7.07467	4.99925	6.99963	8.14564	7.32496	6.20224	7.10073	6.52631	6.17576	7.35735	5.94305	5.31846	5.9774	7.34153	7.2152	5.56705	7.20589	6.51324	6.34478	6.31922	6.64923	6.91326	6.26924	6.56864	6.84748	7.49422	6.56963	6.73038	5.58829	7.0355	6.09765	6.97588	7.21102	6.78999	6.80762	6.67813	6.58741	6.9131	6.67094	6.39835	6.66699	6.08826
COL4A6	4.4767	3.9623	3.83004	4.49482	4.00819	3.28412	3.81665	4.63752	4.6912	4.11274	4.07884	4.13186	4.24001	4.35552	3.82235	4.28701	4.4526	4.40175	5.30567	4.76029	4.37358	3.78914	3.50386	4.72715	5.04935	4.79097	4.20494	5.47372	5.84124	5.18918	4.43658	5.13142	4.62239	5.15347	5.98572	4.47131	4.47729	5.25217	4.6133	4.90647	4.10894	5.73458	5.65656	4.67635	4.66226	4.7424	5.48319	5.04902	5.15323
CCDC154	5.86586	5.67077	5.46251	5.69866	6.13995	5.10665	5.06999	5.62697	6.72695	6.1166	5.29261	6.15107	5.6966	6.10907	5.23979	5.98644	4.78639	7.26062	4.95592	5.57532	6.06232	4.91997	6.17835	5.02149	4.36546	4.13667	4.20494	4.48659	4.56327	4.48716	4.33436	4.80521	4.51175	4.54917	4.63603	5.42706	5.54809	5.02931	5.04045	4.57546	4.44939	3.99681	4.2057	4.34857	4.55679	4.83723	4.57281	4.47555	4.21562
SERPINB2	2.67952	3.9623	3.50355	3.49476	3.36122	3.28412	3.49372	2.67952	2.67952	2.67952	3.34122	2.67952	3.43445	2.98738	3.86326	3.73571	3.00727	2.67952	3.14948	3.41845	2.67952	3.43745	2.67952	3.23211	2.67952	3.50086	3.67027	4.04267	3.56894	3.62654	3.59779	3.65167	3.19996	3.96191	4.07646	3.56553	2.67952	3.21096	2.67952	3.28867	3.33948	3.28486	2.67952	2.67952	2.67952	3.41912	3.26217	2.67952	3.18595
KLHL14	5.05043	5.54037	5.7235	5.11849	4.28136	5.37531	6.21077	4.55757	4.0098	5.10807	5.56255	4.7975	5.89484	4.33242	5.09107	5.49798	6.0144	4.90801	4.61544	4.61697	4.96779	5.95621	4.58481	6.21142	6.2147	6.55681	5.68051	6.20624	6.19362	5.40469	5.86821	6.04014	5.78263	6.7151	5.69165	5.33879	6.35788	6.05978	4.97824	5.7171	6.85965	5.45698	6.10871	6.17161	5.46924	6.37283	6.09487	6.18479	5.71998
SLC22A6	4.32213	2.67952	4.51259	4.7576	4.15317	3.7122	4.05577	4.17175	3.84118	5.10807	3.71273	5.09607	4.96531	4.9162	4.01187	3.78056	4.42844	5.99984	6.11153	5.96141	4.66963	3.73975	3.83047	4.72715	7.90171	6.73175	5.26498	7.16593	8.18169	7.40879	5.10588	6.72882	7.65384	5.27703	9.31746	4.37946	4.6623	6.51557	5.21145	5.58167	4.63223	7.48933	8.15173	5.25038	4.75964	5.99538	4.64019	5.96343	6.08826
KEL	5.73103	4.84229	5.31092	6.10719	4.92632	5.52902	5.06999	4.91507	6.96556	4.56403	5.18472	5.25138	6.0371	5.95945	5.62771	5.31645	4.90888	5.5281	5.26658	4.85369	5.05978	5.413	5.6943	6.99562	3.68855	3.82638	5.13798	5.21806	4.60397	4.55222	4.61841	4.6292	4.01568	5.80955	3.83414	6.62074	7.0865	6.02087	4.43185	4.49746	5.1793	3.71344	6.26554	5.38371	6.01207	5.66458	6.56983	5.75741	5.80592
FCGR1B	6.20689	5.89994	5.59911	6.40604	4.59897	6.13865	6.10407	6.31619	5.72643	6.04278	3.93242	5.50216	4.20862	4.79342	6.23142	6.30133	6.37001	3.46679	4.52564	5.00668	6.11315	6.30145	5.94431	5.49839	5.29205	5.43118	5.46227	6.9044	6.1428	5.53164	7.03646	5.8042	6.79503	5.88781	5.65015	4.27994	6.39084	5.44363	6.20202	6.1089	4.99965	4.70711	7.50153	5.04946	5.41281	4.46892	4.9837	4.61265	6.55035
TOR4A	5.9889	5.95185	5.99339	6.29392	7.22416	6.56346	6.38472	6.33875	7.29636	5.73338	5.29261	5.72748	5.18795	5.30723	6.2502	6.17576	5.60969	6.01093	5.41667	5.75393	6.04496	5.97311	6.48743	5.72652	5.979	5.96902	6.90788	6.13522	6.74545	6.19551	6.59905	6.271	6.91105	5.63857	6.00221	5.98355	6.32414	5.35123	6.30367	5.50867	5.33789	5.05864	6.3142	5.20287	6.17161	5.19556	5.70811	4.849	6.71338
HLA-DRB5	5.22445	7.16379	2.67952	3.9448	3.63503	3.99528	5.5392	3.91488	5.24912	4.95056	4.267	4.82303	3.43445	3.48507	7.60989	7.6315	6.95865	3.95897	6.63166	5.15831	4.76203	4.80692	4.89232	5.36853	9.17331	8.27229	9.00305	4.21048	5.12439	4.67294	4.77723	8.27712	5.13938	5.12074	6.63901	6.03985	4.40888	4.28541	4.43185	5.7802	6.71678	4.40432	8.85115	4.4391	2.67952	4.40615	4.76508	3.48526	5.34025
PLN	2.67952	3.26819	3.68221	3.25976	3.63503	3.99528	4.4174	3.56597	3.84118	3.52911	3.4865	4.21786	3.02021	3.87847	4.76921	3.78056	3.53589	4.0122	4.00828	5.17258	3.83757	3.63191	3.26633	2.67952	5.75021	6.08036	5.03423	5.41412	6.60295	6.35633	5.24416	6.21301	6.39162	6.08303	7.35129	3.91428	3.45259	6.47315	6.52997	5.35001	5.56727	8.5918	6.54889	4.67635	3.91432	4.83723	6.91302	6.05617	5.80592
ITGBL1	4.144	4.65803	3.83004	3.9448	4.39677	4.48525	4.81326	4.78372	5.305	5.10807	4.00818	4.54145	3.95966	4.30885	4.20165	4.31373	4.78639	4.36443	5.54122	5.69689	4.17485	3.92352	4.43723	4.67089	7.06517	5.90122	5.38116	6.95656	7.35174	6.01414	4.53084	6.72882	7.47382	5.99762	7.35129	4.55673	4.08671	6.18813	5.73873	5.58167	5.1793	6.7317	7.06557	4.74644	5.22815	5.68923	5.84916	5.70081	5.80592
FAM19A2	9.50263	10.0814	9.67037	9.33798	8.37425	9.82267	9.8273	10.0781	7.67243	9.94003	9.97107	9.78083	9.40632	10.1887	9.56494	9.82746	9.76342	8.91451	8.40725	8.11115	9.11337	9.50876	8.67297	9.74579	10.3955	10.073	10.0324	9.91247	9.95176	10.1561	10.3997	10.1465	9.95184	9.98153	10.5458	8.96261	9.16056	9.84288	9.93063	9.7581	10.5159	10.402	9.46093	10.2027	9.75183	9.85304	9.42514	9.9646	9.68626
EGFL6	3.66091	4.07629	3.83004	4.25268	3.36122	3.99528	3.94325	3.56597	3.84118	4.6371	4.45363	4.17569	5.20253	3.80485	4.0459	4.04706	4.49954	4.06286	5.33112	4.52711	4.66963	4.44521	4.26909	4.97678	5.96384	5.03984	4.61413	5.35183	6.81171	5.53164	4.53084	5.19425	5.42766	4.78316	5.49432	3.91428	4.47729	4.76157	5.04045	4.90647	4.23393	5.20475	4.94004	4.67635	5.35398	4.26974	3.82262	4.67596	4.81254
RASSF9	5.44977	3.50645	3.95796	4.05745	4.28136	4.77044	3.67041	3.75713	3.36209	5.5665	4.0441	4.7975	3.87615	4.01113	3.97669	3.73571	4.4763	4.24481	6.16813	5.41859	3.47143	3.88075	3.68259	3.99528	5.71426	4.66782	5.06971	4.21048	6.03536	5.33655	4.57539	4.76342	6.04722	3.87202	5.47056	3.56553	3.76047	5.28599	4.32984	4.90647	4.54418	5.29409	6.33005	3.73581	3.81215	4.83723	4.2587	4.40078	4.57609
SUCNR1	3.80588	3.834	3.68221	4.41943	3.36122	3.7122	4.15756	3.56597	3.84118	3.71291	2.67952	3.06936	3.02021	4.01113	4.5068	3.94137	3.64666	3.0768	3.80687	3.89342	4.37358	4.52148	4.26909	3.45636	3.7806	4.62398	4.39759	4.21048	4.47762	3.62654	4.91864	4.03059	4.45248	2.67952	5.1479	2.67952	3.88146	4.54628	4.32984	5.01845	4.93396	4.31524	4.65312	3.73581	2.67952	4.33992	3.94981	3.8051	4.52299
CES1	5.09609	3.834	5.27025	4.25268	4.15317	3.52852	4.4174	3.91488	3.84118	5.10807	3.8068	4.7975	4.03686	4.2095	3.7796	4.75246	4.52235	3.84332	4.83389	4.83554	3.61201	5.1814	3.83047	3.45636	6.68852	5.1636	5.35302	5.1459	6.21836	7.19029	4.84985	6.36712	6.0096	5.05278	8.21696	4.05039	3.76047	6.25658	6.25375	5.9541	4.34657	8.0655	6.71473	5.15365	4.55679	4.58556	6.2846	4.61265	5.28072
PNMA5	8.15374	6.24949	7.00513	6.47618	6.10956	6.97168	7.75394	6.69363	6.72695	8.83393	8.39827	6.67671	7.53878	5.51056	6.78351	8.04763	7.26678	8.34683	7.51586	8.96739	8.02927	7.88644	7.71657	7.89557	7.43586	8.08089	7.65194	7.82271	7.4793	7.98287	8.43828	7.73805	8.04792	8.25027	8.69494	6.79342	8.34199	7.78788	8.62291	7.82706	7.17843	8.12589	6.91663	8.1515	7.92401	7.76996	7.68963	7.88994	7.50515
CR1	6.56266	5.54037	5.46251	5.7567	5.8397	7.33071	5.24492	5.42815	7.91897	5.33555	5.77022	4.3726	5.09701	5.54786	4.891	5.9561	4.4526	5.30902	4.26711	5.34557	5.09487	5.50982	5.56705	6.05366	5.31652	5.69595	6.82007	6.09833	6.26659	6.65963	6.31109	5.98909	6.77289	5.49502	5.05367	5.92492	5.97793	5.66356	5.09989	6.43507	5.64936	4.95157	5.80121	4.60217	6.03071	5.29655	6.56983	5.00177	6.88923
LINC00862	4.4767	3.9623	4.26852	4.63305	4.85191	3.28412	4.15756	4.97612	5.41036	3.28454	3.8923	4.08623	4.91236	4.23516	4.55092	4.41493	3.53589	4.36443	4.45374	4.0094	4.27847	4.18193	5.09499	4.78105	3.46731	4.06728	4.05559	4.35657	3.45275	3.8885	4.03039	3.85963	3.41165	4.44177	3.16133	5.76668	4.54206	4.48614	4.21814	3.87259	4.44939	3.71344	4.35142	4.0246	4.50051	4.33992	4.70416	4.14302	3.98164
FCGR3A	8.41918	7.8725	8.02021	8.22096	7.16668	9.08342	8.81242	8.83199	8.05999	8.24899	6.52758	7.745	6.93012	7.02797	9.18685	9.63304	7.10536	4.50724	6.72382	8.40975	8.11832	9.1289	8.44723	8.08452	7.39722	7.68659	10.027	7.6998	8.55394	7.63353	10.1327	8.48608	9.33276	7.15199	6.2429	7.13874	8.79489	7.54437	9.56948	9.76003	7.33316	6.33946	9.09657	6.41511	7.80027	6.60844	7.48283	6.30272	9.9888
HIST2H3C	3.80588	4.59018	3.83004	3.81807	3.63503	5.37531	2.67952	6.50743	4.0098	3.52911	3.54933	3.69311	3.35626	3.21075	3.7796	4.95757	3.33087	3.55708	3.34127	4.40473	3.29596	4.21432	4.07212	4.41661	4.20298	4.13667	3.88183	4.35657	5.0695	4.09479	3.79523	4.03059	4.67426	4.04455	4.38891	3.56553	5.71525	3.94745	4.91297	6.0076	3.60505	4.21881	4.41802	3.54819	4.50051	3.20533	4.16506	3.8051	5.08469
HIST2H3A	3.80588	4.59018	3.83004	3.81807	3.63503	5.37531	2.67952	6.50743	4.0098	3.52911	3.54933	3.69311	3.35626	3.21075	3.7796	4.95757	3.33087	3.55708	3.34127	4.40473	3.29596	4.21432	4.07212	4.41661	4.20298	4.13667	3.88183	4.35657	5.0695	4.09479	3.79523	4.03059	4.67426	4.04455	4.38891	3.56553	5.71525	3.94745	4.91297	6.0076	3.60505	4.21881	4.41802	3.54819	4.50051	3.20533	4.16506	3.8051	5.08469
SOX18	7.67691	6.95276	6.52076	7.12527	8.16302	8.05589	7.67472	6.60356	8.01993	7.21521	6.96118	7.37088	6.69464	7.18169	7.78858	6.51832	7.53597	8.93771	6.55446	6.9677	8.07448	6.86633	7.6563	4.97678	7.98217	7.26716	7.93287	7.99688	8.31579	7.08252	7.16372	8.19768	8.10647	8.5558	8.05417	7.49886	8.12539	6.81605	8.09167	7.94721	6.30629	7.6295	8.1781	6.26505	7.86861	6.71905	6.93823	6.62245	6.83971
C10orf62	4.04301	2.67952	2.67952	3.49476	3.36122	4.11179	3.94325	3.31119	4.92876	3.86483	3.4865	3.9887	3.87615	3.63721	3.32476	3.46729	3.64666	4.11123	3.66179	4.0094	3.78623	3.83604	4.07212	3.99528	2.67952	3.9931	3.54161	3.21111	3.45275	3.99675	3.14443	3.52528	3.41165	3.17785	3.63032	4.71182	4.40888	3.59003	3.33227	2.67952	4.10894	3.71344	3.58728	2.67952	3.81215	3.71462	4.06283	4.40078	2.67952
ASAH2B	7.01745	7.77606	7.86929	7.49699	5.24647	7.40071	8.0732	7.12724	5.80499	7.34283	7.58178	7.56648	7.09866	7.90964	7.81389	7.46807	8.13764	6.46146	7.66729	7.66485	7.15342	7.70304	6.68197	7.19655	7.77835	7.85569	7.66876	7.57876	7.61046	7.39248	7.69033	7.79807	7.84592	7.63975	7.6078	6.5646	7.00401	7.7112	7.53926	8.03277	7.9737	7.50762	7.50848	7.79487	6.77715	7.74701	7.52498	7.69652	7.3654
C10orf128	6.20689	6.02629	5.09422	6.06214	5.45738	5.76286	5.69572	5.03449	7.54264	5.85389	5.30552	5.75325	5.80392	6.1396	5.70298	5.47655	5.3467	5.23392	6.13302	5.39468	5.80784	5.52146	6.52174	6.7363	5.45487	6.35742	6.45535	6.95656	5.88847	6.28709	6.19611	5.44586	5.64141	6.76734	5.1479	7.24946	6.85893	6.90366	5.41041	6.37554	6.14755	5.25015	7.01762	6.85029	5.97403	5.95551	7.81718	7.04954	6.98342
HLA-DOA	6.20689	5.14764	5.18509	5.60682	5.55186	6.11488	5.72502	6.69363	6.14306	6.61682	5.09777	5.37411	4.35768	4.85625	5.88325	6.02346	6.0144	4.20203	6.02984	5.98533	5.66669	5.84116	6.26213	5.33406	6.68852	7.14178	6.67179	6.41526	6.34724	6.0565	5.52817	6.43201	6.72755	5.96196	7.33202	5.42706	5.54809	6.42943	6.63095	6.70035	6.17527	6.65153	6.96801	5.72045	5.89474	5.91449	6.22413	5.72939	6.99251
TMEM235	7.29773	6.87491	6.06523	6.95208	5.68253	7.76145	6.21077	5.58942	9.19699	5.60151	5.99091	6.63616	6.63312	7.65029	6.73563	5.78518	6.59588	6.66369	7.85222	6.93964	7.19306	6.19782	7.67161	8.59829	6.41681	7.51193	7.12688	8.38655	6.20604	6.43841	7.17047	6.41927	5.61642	8.48605	5.44639	8.59966	8.38735	8.04017	6.0045	6.60006	6.89325	5.67019	8.44376	7.77134	8.25769	7.74122	9.45157	6.68153	7.5913
TNRC6C-AS1	7.32575	6.44236	5.91771	6.93976	6.36212	6.06611	6.10407	6.50743	9.22896	6.04278	5.19868	6.62929	7.12863	7.40034	6.2502	5.99392	5.80502	6.45339	6.82361	6.44682	6.34313	5.79428	7.95407	8.31328	5.60051	6.45473	6.51883	7.0069	6.26659	6.86309	6.44007	5.91802	5.64141	7.74223	5.47056	7.95567	7.84102	7.25942	5.62449	5.43162	6.00021	5.45698	7.2428	6.88	6.18828	6.76559	8.53002	6.73826	7.43364
HLA-DRA	9.40984	8.43829	7.47522	8.36586	7.26581	9.14582	9.02175	9.73357	8.25207	9.27044	6.86233	7.86936	6.73911	6.6559	8.90152	9.5247	8.51177	6.19699	8.22738	8.80952	8.16286	9.01544	8.76138	7.87816	10.0334	10.1599	10.59	8.58473	9.55498	9.75078	9.76214	9.64729	10.0084	8.84943	10.6907	7.23757	7.29161	8.36666	9.99617	9.88379	8.90878	9.21472	10.5105	8.47648	8.6013	7.96653	8.48807	7.85199	10.5081
AGER	5.70244	4.84229	5.31092	5.025	5.91215	5.37531	5.28534	5.2935	6.01736	5.33555	5.56255	5.45552	5.90361	5.0683	5.33857	5.94842	5.24655	5.97739	4.73918	5.61703	5.55989	5.90428	5.53334	4.83279	3.58557	3.9931	4.39759	4.85754	4.60397	4.48716	4.38656	4.36749	4.2548	4.73967	4.54303	5.46916	5.60607	4.94596	5.70167	4.49746	4.79186	4.83506	4.70559	4.4391	5.0144	4.26974	5.17135	4.90192	5.36908
SMIM5	6.72614	6.34918	6.11117	6.72665	4.773	5.85224	5.50567	5.69918	8.3393	5.00516	5.02076	5.74042	6.04504	6.29944	5.94628	5.12118	5.61964	5.39745	5.84205	5.59633	5.65522	5.74579	6.75582	7.38929	4.78903	6.36996	6.76885	7.37184	5.41394	5.37105	6.60904	5.3938	4.77206	6.90423	4.5904	7.37414	7.52379	6.67368	4.32984	5.7171	5.80036	4.40432	7.20906	6.53225	6.56469	6.23032	7.86388	6.59198	6.6912
VWA7	7.52415	8.18834	8.0556	8.23109	7.80687	7.94656	7.96841	7.9715	6.74678	7.8871	7.99276	8.77071	7.12863	8.46335	8.04334	7.7761	7.76266	8.63998	8.30298	8.46552	7.94133	7.24998	8.03909	7.45343	7.25627	7.46038	7.15902	7.48257	7.57758	7.26389	7.42301	8.25945	7.82997	7.52336	7.56993	7.45847	8.17327	7.35565	6.84769	7.03051	7.09434	6.9213	7.21757	7.48334	7.59832	7.81479	7.43941	7.76619	6.96507
AIF1	7.23015	6.24949	6.2407	6.5266	4.59897	7.01062	6.63447	7.12724	5.72643	7.18145	5.21251	5.1952	5.48929	5.29623	7.18099	7.54076	5.80502	4.11123	6.20914	6.48069	6.89421	7.65718	6.41621	6.15429	6.72472	7.56171	8.59468	6.55748	7.43802	6.26924	8.37843	6.87567	8.06164	6.2692	7.69583	4.78281	6.40704	6.45873	7.39788	8.03277	7.00501	6.49483	7.71476	6.14726	6.3744	5.73726	6.39835	5.5158	8.26197
PSORS1C1	5.54998	4.27375	4.51259	3.81807	4.68895	5.79329	3.81665	4.71271	5.46016	4.31445	4.50202	4.40831	4.51488	4.65778	4.87428	4.55242	4.80461	4.43794	4.07893	4.85369	3.78623	4.54588	4.17493	4.34382	4.36546	4.13667	4.75502	4.65898	4.88985	4.18471	4.03039	4.47896	4.45248	3.87202	3.63032	4.37946	5.28836	4.71107	4.21814	4.84671	3.60505	3.99681	5.02324	4.14333	4.00702	4.40615	5.73748	4.73626	5.08469
LILRB3	5.41469	4.59018	4.99676	5.11849	4.99677	4.83278	4.69457	5.69918	5.41036	5.00516	4.7967	4.54145	4.51488	4.48548	4.8228	5.80238	4.42844	4.3259	3.4178	4.0094	4.66963	4.91997	5.09499	4.34382	4.08011	4.06728	5.94561	6.09833	5.15101	5.18918	5.34549	5.59124	5.99041	4.9439	4.21188	4.27994	5.42433	4.04231	5.81002	4.49746	3.60505	4.11344	5.31247	3.54819	3.91432	3.83097	4.16506	3.8051	6.26454
ENSG00000204584	6.53082	5.92613	6.2407	6.4239	6.53163	6.20767	6.38472	6.52718	6.01736	5.93796	6.70472	6.4768	5.785	6.08415	6.74446	6.97039	6.22927	6.4289	5.38065	5.48794	5.44419	6.71	6.15661	5.64528	4.14325	4.20195	4.05559	4.71156	4.47762	4.97906	4.16203	5.13142	4.62239	4.49664	3.92149	6.17153	6.21785	4.48614	6.20202	4.64887	4.71453	4.40432	5.02324	4.52333	6.06727	5.39059	5.29675	5.09465	5.15323
FAM27E4	4.85033	3.9623	5.69342	4.15934	8.0877	4.89228	5.06999	5.03449	7.53128	5.60151	5.34352	6.50713	4.6095	5.2283	4.95583	4.85903	4.94188	7.3926	5.09791	5.59633	6.07947	4.88336	6.36037	5.61711	4.78903	3.82638	4.33683	4.12977	4.2324	3.8885	4.0982	4.76342	5.06608	3.77301	4.00185	4.71182	5.88798	4.76157	4.69502	2.67952	4.93396	4.8946	3.58728	4.4391	4.09216	4.7424	4.82326	4.67596	4.62703
MZT1	7.49155	8.52134	8.07297	8.15866	6.99561	8.4955	8.21735	8.4184	6.31292	8.45581	8.44446	6.92675	6.48418	7.60322	8.00358	7.92312	7.74041	6.21623	8.43611	8.99194	7.14535	7.93635	6.74135	7.13916	8.27156	8.34352	8.1718	7.98189	7.78514	8.13753	8.52759	7.88827	8.15849	7.76803	8.56081	6.3375	6.73641	8.06881	7.67743	8.00046	8.67835	8.02167	7.56289	8.2959	6.70977	8.08104	7.50827	7.97476	7.65555
CD177	3.93141	4.78374	3.83004	4.69684	4.50203	4.70493	3.81665	3.56597	6.3908	3.71291	4.23774	4.25852	3.62819	5.20488	3.82235	4.78896	3.59317	4.47308	3.54939	3.25436	4.24497	3.63191	4.26909	4.09323	6.31339	5.07186	4.13279	6.98697	8.40943	6.21431	3.95794	7.96008	6.88032	3.38085	6.84379	5.0335	4.40888	6.36898	3.79202	4.00468	3.60505	4.95157	6.64056	4.34857	3.69754	4.26974	3.67567	3.48526	4.14305
ARHGEF34P	4.85033	4.65803	5.09422	5.36552	4.85191	4.89228	4.75528	2.67952	5.6432	4.56403	4.1125	3.9887	4.7798	4.79342	4.85735	4.31373	4.56675	3.55708	5.09791	6.25774	5.00535	4.66123	5.1412	4.18307	4.59511	4.06728	4.9603	5.28658	5.75882	4.55222	4.2224	5.28336	4.94799	5.21666	5.56325	4.78281	5.21495	3.94745	4.77181	4.78407	3.60505	5.20475	4.54114	4.60217	4.85017	4.19503	4.34529	4.14302	4.72314
PKHD1L1	3.48583	3.26819	3.2661	2.67952	2.67952	3.7122	4.33704	3.91488	4.0098	3.99616	4.00818	4.13186	3.43445	3.21075	3.52795	3.4001	3.00727	2.67952	3.71281	4.26841	3.47143	3.50795	2.67952	3.45636	4.55248	4.20195	4.39759	4.76207	5.68922	5.46962	3.59779	4.67553	5.06608	3.53439	5.58549	4.47131	3.45259	3.84282	6.4213	4.96364	3.96775	5.45698	4.65312	3.54819	4.85017	5.08645	4.9837	3.48526	5.78492
ENSG00000205041	6.63929	6.26999	6.45129	5.96749	7.57272	6.09071	6.29072	6.22219	6.94855	6.54766	6.30029	6.86967	5.64496	6.51453	5.84238	6.25863	5.76985	7.62499	6.16118	6.08452	6.14605	5.71586	6.78432	5.75258	4.31378	3.91321	4.05559	4.60411	4.38551	5.30117	4.2224	4.6292	4.32443	4.49664	4.84252	6.03985	6.57404	4.94596	5.04045	4.32468	4.44939	4.56491	4.75599	4.87615	5.19479	5.16016	5.29675	5.34021	5.31081
TMEM88B	6.75396	5.358	5.59911	5.86603	5.30231	6.39663	4.86876	5.47026	8.26584	3.99616	4.97232	5.76596	6.15908	6.7807	6.00661	4.94165	5.27228	5.34508	6.39814	5.51031	5.57217	5.5558	6.19977	8.12444	5.91733	7.41295	6.61488	7.89919	6.81979	5.85501	6.77796	6.12134	6.10183	8.55284	4.80378	7.69407	7.60291	7.20878	4.69502	6.20345	6.47155	4.95157	7.46628	7.05944	6.35979	6.7541	8.505	7.0383	6.80916
CTXN3	6.56266	7.85911	7.94043	7.44569	5.68253	7.58378	8.23753	7.50023	4.85428	6.04278	7.67195	5.11649	5.27317	5.23986	8.00724	8.00792	7.79108	5.23392	5.46327	5.24173	6.07092	7.33016	6.65132	7.15855	8.93435	8.28551	8.52562	8.1433	8.34675	7.31671	7.97081	7.60434	7.23606	7.89521	8.55529	6.54538	6.82326	7.30834	8.55288	7.5428	8.61449	7.58715	7.09359	8.03777	4.89319	7.12788	7.21056	7.62331	6.96507
SAP25	5.30374	3.834	4.51259	4.92446	5.24647	4.40239	4.05577	5.33986	6.57984	5.53059	4.81536	5.51736	6.14439	5.27396	4.75084	5.16254	4.32659	6.66369	4.35071	4.63846	4.86895	5.16647	6.22086	5.2987	4.01305	4.32225	4.66285	4.9465	4.11764	5.06709	4.16203	4.36749	4.51175	5.05278	5.08582	6.5259	5.71525	4.76157	5.04045	3.71977	4.71453	4.56491	4.8045	4.60217	4.44152	4.52862	4.93236	3.8051	5.4521
C2CD4B	3.48583	3.834	4.43662	4.87118	5.24647	4.77044	3.94325	3.31119	4.60114	5.00516	3.8068	3.54103	3.91877	3.9133	4.46105	3.5287	4.3786	7.48222	4.20782	4.20908	4.54377	3.50795	4.51323	2.67952	3.32537	4.20195	3.78208	4.85754	4.92153	3.99675	5.65093	5.31182	4.94799	5.15347	4.54303	3.75661	4.77212	4.04231	3.95431	3.71977	3.60505	4.63801	4.70559	3.29833	5.62592	3.58057	4.16506	2.67952	3.67756
RGL3	7.73374	7.00241	7.51815	7.2402	8.22057	6.74402	7.44219	7.55876	7.77231	7.31197	6.50039	7.37088	7.92524	7.17291	7.08366	7.67827	6.83365	7.88896	6.85396	6.7769	6.68738	6.93639	7.85703	6.7363	5.83625	5.61317	6.44231	6.62361	6.88277	6.0565	6.05639	6.10547	6.08386	6.32621	6.64946	7.22558	7.76802	6.23978	7.40926	6.37554	5.72689	6.37991	6.43636	5.7533	6.25306	5.78371	6.82112	6.49644	6.62251
ENSG00000205562	7.00595	6.57984	6.66573	6.81032	6.10956	6.8481	6.99694	7.03394	5.98411	7.07514	7.42634	6.95446	6.59597	7.05688	6.36942	6.57895	6.98922	6.35282	6.46724	6.30898	6.85021	6.69996	6.06616	7.08953	7.27466	6.74141	6.42914	6.91498	7.02911	6.79014	7.04384	7.13075	7.41083	6.95011	7.41373	6.8256	7.22037	7.07378	6.66943	6.51076	7.25787	7.1599	6.45092	6.95169	7.06447	7.12788	6.82112	7.11517	6.57481
LINC00898	6.44797	5.73166	6.37826	6.38796	5.30231	6.8765	6.45571	6.33875	5.50823	5.79493	7.06482	7.24203	4.85718	7.32054	6.21239	5.80238	7.21927	6.03285	4.50214	3.41845	6.41221	6.49433	5.35123	5.8761	6.10864	5.61317	5.23433	5.58574	5.97842	5.0238	5.27021	6.31299	6.77289	5.80955	6.22899	5.46916	6.40704	5.47311	6.14834	5.7171	5.12204	5.37795	5.8463	5.46592	6.31503	6.4746	5.67812	6.16414	5.47871
C21orf62	5.51737	4.59018	4.43662	4.7576	4.92632	5.10665	4.05577	4.47213	4.39877	4.6371	3.971	3.9887	4.41239	3.58967	4.0459	3.73571	4.2997	3.77989	5.23988	6.08452	3.88631	3.73975	4.8364	4.72715	5.24174	5.30392	5.53889	4.48659	5.49832	5.40469	5.24416	4.47896	5.33815	4.648	5.08582	5.0335	5.1767	4.42289	4.43185	5.01845	4.10894	6.14165	5.49517	4.67635	4.00702	4.26974	4.06283	4.14302	6.83971
GOLGA8O	5.58183	6.22868	4.35555	3.81807	5.12739	3.86403	2.67952	5.86492	6.76634	4.89362	4.267	5.72748	7.20798	5.61084	5.1607	3.6386	6.0144	6.56988	5.05224	6.46385	6.55336	5.66452	4.8364	2.67952	4.67625	3.50086	4.39759	5.1459	5.7757	4.41846	3.59779	4.42451	3.70436	3.66205	4.84252	5.89466	6.1423	3.59003	4.21814	4.32468	2.67952	4.63801	4.8045	2.67952	6.28438	5.87223	5.17135	5.5158	4.52299
MIR219A2	9.38346	8.30645	8.34492	9.31912	6.72364	9.67735	8.42076	8.12133	10.9358	6.61682	7.62256	8.1485	8.8226	9.43117	8.87073	7.04019	8.57722	7.60337	9.29607	8.03945	8.73195	7.79531	8.40667	10.1357	7.98589	9.3736	9.01625	10.5099	9.06965	8.94378	8.87975	8.66855	8.11088	10.9072	6.79762	10.9621	10.4842	9.84012	7.3864	7.82706	8.63444	6.80762	10.6386	9.1948	10.3988	9.02106	10.8944	9.4696	9.35133
TRBC2	5.05043	6.3298	5.75294	5.81243	4.92632	5.49217	5.66579	6.01319	4.50412	5.76449	5.19868	6.25326	6.54674	6.79985	5.85065	5.8109	5.77873	4.43794	4.59359	4.47962	5.78703	5.90428	4.99751	5.8761	5.83625	6.55681	6.82007	6.25727	6.77897	4.88477	6.44007	5.72286	5.27506	6.4338	6.57469	5.42706	5.86456	5.68877	5.81002	6.03362	6.42625	5.63684	5.93235	6.88	5.97403	5.97559	5.48319	6.16414	5.39731
ZRSR1	4.85033	5.27771	4.77727	5.40268	6.64147	2.67952	5.3246	5.2455	7.29636	5.53059	4.75855	5.25138	6.51296	5.16898	5.06218	5.63938	4.69122	6.27245	5.45176	5.17258	5.50966	5.32233	6.08932	5.49839	4.8591	5.07186	5.26498	4.81068	4.98271	5.80603	5.21761	4.30759	4.5683	4.648	4.54303	6.77706	5.32363	5.28599	5.31454	4.41417	5.72689	4.83506	5.02324	5.46592	5.35398	5.19556	5.58406	4.2355	4.67599
CRIP1	5.183	4.65803	5.04638	4.92446	6.3876	4.77044	4.86876	5.14411	5.35869	5.15672	5.50819	5.80341	4.99948	5.42275	5.22693	4.31373	4.89207	5.70359	5.67533	5.55398	6.04496	4.07871	5.09499	4.26624	6.68852	6.93043	4.61413	6.13522	7.16191	6.80256	5.29576	7.06704	7.25213	6.79779	7.21062	5.19472	4.82371	6.41456	5.09989	5.61678	5.8357	8.02167	6.96801	5.50526	4.44152	5.47861	6.5859	5.41315	5.18624
TRIM59	7.52415	7.18543	6.21991	6.97642	5.12739	6.80441	6.34786	6.42558	8.65912	4.89362	5.48583	5.57656	6.21635	7.51116	7.03421	5.91725	6.2033	5.36276	7.41207	6.61376	6.1379	6.77364	7.19824	7.74363	6.05249	7.88638	7.48467	7.6998	6.8981	7.54042	7.21685	6.08942	6.28582	8.85425	5.1779	8.25563	7.2475	8.88162	6.0638	7.75915	8.46652	6.27653	8.33082	8.40694	7.6045	7.58172	9.82958	8.65231	7.9491
ENSG00000213197	5.83991	5.76115	5.31092	5.91767	6.43724	5.88081	5.83647	5.38472	7.50828	5.73338	5.7235	6.27108	6.91298	6.18128	5.72118	5.70504	5.55886	6.77776	5.44016	5.54319	6.80993	5.85035	6.588	6.4513	4.78903	4.62398	4.56345	4.54675	4.6434	5.64794	4.91864	5.1632	4.77206	4.90552	4.5904	7.79478	6.43889	6.09765	5.45595	4.32468	4.54418	5.05864	5.75464	5.15365	6.53901	5.97559	6.70834	6.545	5.53042
PTPRCAP	3.48583	4.07629	4.1744	3.9448	5.06367	4.11179	4.2508	4.91507	5.59965	4.56403	3.85049	4.40831	4.24001	4.58412	4.25834	3.86428	4.4763	4.36443	4.20782	4.52711	4.46165	4.14858	4.51323	5.10666	4.55248	5.03984	4.66285	4.12977	4.47762	4.67294	4.48462	4.30759	4.81831	4.3843	5.31871	4.71182	4.71839	4.42289	4.69502	4.57546	2.67952	4.95157	5.13907	4.0246	5.0144	3.83097	4.70416	4.04209	3.98164
KRT222	8.27831	8.81266	8.68699	8.79235	6.87507	8.13423	8.76803	8.76734	6.84202	8.55566	8.67015	8.26791	7.90592	8.53801	8.75255	8.54675	8.54807	7.1305	8.67883	8.6247	8.15887	8.53641	7.70174	8.39713	9.02211	8.9424	9.03797	9.01346	8.59672	8.69091	9.08267	8.89373	8.85413	8.81521	8.84957	7.85821	8.20126	8.80993	8.09167	8.99442	9.42627	8.36009	8.51787	9.30264	7.963	8.85134	8.28741	8.92005	8.61302
ADAT3	6.32324	6.18613	5.99339	6.38796	7.75911	6.39663	5.80943	6.17276	7.609	5.85389	5.63526	6.55145	6.00489	6.29944	5.88325	6.20178	5.51682	7.07915	5.53035	5.92064	6.00062	5.63279	6.62001	6.15429	5.47663	5.65517	6.10372	5.78592	5.30065	5.90233	5.98101	5.42008	5.73712	5.88781	5.1779	6.99069	6.51555	5.53024	5.50004	4.84671	5.12204	4.8946	5.63093	5.42543	6.13768	5.50675	6.48666	5.67163	5.67495
SLC25A5P3	3.48583	2.67952	3.2661	2.67952	2.67952	2.67952	3.25902	2.67952	4.28325	2.67952	2.67952	2.67952	2.67952	3.21075	3.00415	2.67952	3.00727	2.67952	3.14948	3.01286	3.29596	2.67952	3.26633	3.88714	3.13809	2.67952	2.67952	2.67952	3.12948	2.67952	2.67952	3.17244	2.67952	2.67952	2.67952	4.27994	2.67952	2.67952	2.67952	2.67952	2.67952	2.67952	3.58728	2.67952	3.40667	2.67952	3.82262	3.25291	3.18595
PHBP7	4.4767	4.27375	4.77727	4.7576	4.68895	4.63588	4.49272	4.17175	5.19085	4.11274	4.3772	4.33579	4.53922	4.56501	4.75084	4.61583	4.40378	4.47308	4.11259	4.5036	4.517	4.27645	5.27106	4.34382	3.94141	3.50086	3.18214	3.42717	3.67017	4.93276	3.95794	3.52528	4.1013	3.66205	3.50655	5.33879	4.54206	4.35614	4.21814	3.71977	3.80392	3.52955	3.42468	3.29833	4.89319	4.58556	4.57281	4.2355	4.21562
SEPHS1P6	3.66091	2.67952	3.2661	4.25268	2.67952	3.28412	3.25902	3.31119	4.39877	3.52911	3.25381	3.22919	3.16022	3.72496	3.13766	3.23997	3.33087	3.0768	3.54939	3.1499	3.38956	3.35896	3.95843	4.78105	2.67952	3.50086	3.54161	3.59028	3.67017	3.45727	3.33422	3.37331	2.67952	4.04455	3.35781	4.05039	4.40888	4.12939	2.67952	3.28867	4.10894	3.28486	4.1252	3.73581	4.1711	4.26974	4.70416	4.54599	3.54801
ENSG00000214100	4.04301	3.6857	3.2661	3.49476	3.63503	3.52852	3.25902	3.31119	3.84118	3.28454	3.54933	3.45231	3.83159	3.84236	3.46658	3.23997	3.53589	3.55708	3.60752	3.55015	4.06064	3.57235	3.26633	4.09323	3.46731	4.13667	3.67027	4.48659	4.52119	3.62654	3.87995	3.76155	3.57156	4.90552	3.73799	2.67952	4.25906	4.71107	3.33227	4.64887	4.34657	3.52955	4.59838	4.14333	4.31411	4.02868	4.76508	3.48526	3.18595
ENSG00000214265	5.05043	5.358	4.43662	4.15934	4.00819	4.21706	4.2508	5.09042	4.28325	4.70618	4.92205	3.82248	4.20862	4.8715	4.76921	4.20293	4.80461	3.55708	4.905	4.88926	4.62079	3.92352	3.95843	4.61202	5.04935	4.79097	4.51062	4.71156	4.68164	4.41846	4.53084	4.72023	4.77206	4.82523	4.27393	4.27994	4.54206	5.21748	4.8443	4.71826	4.86484	5.15778	4.59838	4.87615	4.24483	4.7424	3.94981	5.30224	4.85503
LINC00488	3.25332	3.9623	3.2661	3.25976	3.63503	4.40239	4.4174	3.75713	3.84118	4.77172	3.85049	3.22919	3.73564	3.21075	3.58473	4.04706	3.83281	3.84332	3.89239	4.68037	3.83757	3.73975	3.68259	4.26624	3.94141	4.32225	2.67952	3.59028	3.76069	4.09479	4.61841	3.76155	4.1013	3.53439	5.75168	3.31087	4.1762	4.35614	3.79202	3.87259	4.44939	4.70711	3.72224	3.73581	4.93484	4.58556	3.94981	3.8051	3.67756
POLR3DP1	4.79516	4.89832	4.65184	4.69684	4.68895	4.77044	4.92201	5.2935	4.6912	5.0576	4.83376	5.2696	5.64496	4.76083	4.87428	5.0194	4.78639	5.30902	4.54871	5.14389	5.64365	5.04067	5.18588	5.06476	3.7806	3.3531	3.38683	4.35657	3.67017	4.09479	3.59779	4.17764	4.01568	3.53439	3.50655	5.58829	5.25215	4.12939	5.04045	4.32468	3.80392	4.48724	4.28085	4.14333	5.16059	4.96769	4.42596	4.40078	3.67756
C10orf105	8.22482	6.67491	6.50371	6.93976	7.57272	6.74402	6.57202	7.0201	8.01993	6.6336	7.17869	7.64668	6.28483	7.46402	4.93992	6.12225	7.28536	6.40399	8.87286	6.55143	7.35557	5.48624	5.66356	6.99562	6.62289	6.43102	5.7247	6.59753	7.01513	6.9879	4.95173	5.76412	6.11958	7.42944	5.37121	6.94752	7.12604	6.36898	6.4213	7.19966	5.43426	7.94328	6.99798	5.72045	6.5519	6.64627	6.91302	5.64182	7.19496
FER1L6	3.66091	3.50645	3.2661	4.05745	4.773	4.11179	5.24492	2.67952	2.67952	4.77172	3.66172	4.71773	3.99898	3.53914	3.23946	3.46729	3.78971	3.71179	4.17697	4.04534	4.31104	3.6875	3.68259	5.18677	7.23138	5.00703	5.3243	6.72345	6.42357	5.06709	4.43658	6.82837	7.3892	4.04455	6.09732	4.17105	4.60362	5.21748	6.7069	5.12175	3.96775	5.33666	5.06297	4.0246	5.16059	6.17945	3.94981	4.67596	5.90644
DDX12P	4.144	3.9623	3.83004	4.25268	4.15317	4.56284	3.94325	4.55757	5.19085	4.11274	3.41775	4.66166	4.58651	4.5456	4.01187	4.41493	4.05814	3.77989	3.4178	3.76198	4.40366	4.18193	3.50386	4.09323	3.94141	3.3531	3.78208	3.59028	3.67017	2.67952	3.70205	3.85963	3.41165	3.53439	3.92149	4.17105	4.47729	3.84282	3.5951	3.71977	3.60505	3.99681	4.2057	3.29833	4.50051	2.67952	4.16506	3.66022	3.79012
LINC01347	6.44797	6.00191	5.78178	6.21394	6.13995	6.49171	5.69572	6.01319	6.80468	5.93796	6.3377	5.87546	6.09176	6.83368	5.99176	6.22733	5.76092	6.86533	5.80667	5.56469	6.63065	6.14675	6.24165	5.55902	4.75253	4.48241	4.56345	4.85754	4.60397	4.78319	4.16203	4.72023	5.39847	4.44177	4.76385	6.62074	6.37445	5.02931	5.09989	4.22779	4.93396	4.95157	4.2057	4.87615	5.6504	5.76068	5.41161	5.09465	5.31081
NPIPA8	6.60913	8.79168	4.1744	3.49476	4.28136	4.70493	3.49372	4.38024	2.67952	8.78241	8.90501	3.45231	3.35626	4.28481	9.24067	4.80684	7.04119	5.11287	3.54939	5.70656	4.54377	5.99808	7.31012	2.67952	3.68855	2.67952	6.34751	2.67952	6.78722	2.67952	6.44007	5.36701	4.18067	3.66205	3.92149	4.27994	4.08671	2.67952	5.70167	5.12175	4.23393	2.67952	5.55108	3.54819	4.24483	5.12381	4.57281	3.48526	3.54801
ENSG00000215068	4.95416	5.19239	4.35555	5.2476	5.45738	4.89228	4.63082	4.47213	6.04984	4.95056	4.63679	5.25138	5.39179	5.20488	4.55092	4.61583	4.73014	5.11287	4.95592	5.11459	5.70055	4.44521	5.91862	5.52903	4.67625	5.38168	4.27276	4.81068	5.36974	5.37105	4.77723	4.72023	4.5683	5.90672	4.80378	5.89466	5.76681	6.25658	5.09989	5.0711	5.48003	5.05864	5.77812	4.67635	5.52345	5.35995	6.56983	5.72939	5.28072
RPL17-C18orf32	4.90327	5.95185	5.69342	6.36964	5.64032	4.48525	4.92201	6.0684	4.99925	4.6371	5.85058	5.37411	7.84862	5.41264	5.496	4.9733	6.03667	4.15755	5.78864	6.35236	7.23164	5.78472	5.35123	4.88256	7.00029	6.47805	7.48467	7.37949	6.92826	5.591	7.15693	6.77946	7.12699	6.79779	6.41229	3.56553	5.01186	6.02087	5.81002	7.62143	7.1087	6.11787	7.38555	7.08515	5.78892	5.71345	6.46943	6.33996	6.33797
ANKRD20A11P	4.23653	6.22868	6.34029	6.44154	3.63503	6.29476	7.04362	6.62204	6.91391	7.12336	4.81536	3.69311	5.96357	3.87847	6.53652	5.75012	6.61073	6.47746	8.30611	7.85682	5.75522	3.78914	5.31173	3.76563	3.7806	4.26367	3.78208	6.40023	4.95247	5.40469	4.61841	3.52528	6.25409	4.12122	2.67952	5.58829	4.40888	5.53024	6.09254	3.53482	5.33789	4.95157	5.27951	4.14333	5.38371	4.33992	4.50158	4.40078	5.39731
TNFRSF25	9.43574	9.93291	9.47087	8.96605	9.62205	9.46536	9.02755	10.0847	9.42263	9.72688	8.98432	10.1198	8.48519	9.50047	9.28203	9.45664	8.55191	10.318	7.86502	8.07299	9.04365	9.02449	10.0045	8.09962	6.70674	6.30616	6.83009	7.03627	6.91326	8.14727	7.02905	7.70185	7.41083	6.4847	7.41373	8.7986	8.92362	7.50995	8.36128	7.24455	7.23188	7.44258	6.85244	7.26463	8.09172	7.99115	7.74058	7.66038	7.5913
LINC01139	4.04301	4.27375	3.83004	2.67952	4.59897	4.11179	4.4174	3.75713	4.60114	4.21807	4.17687	4.08623	3.62819	3.94696	3.90252	4.08006	3.87405	4.69456	3.85058	4.04534	3.73188	3.96455	4.17493	3.99528	5.01947	4.57855	4.45542	4.90277	5.91909	5.30117	3.70205	4.47896	5.36864	3.87202	5.37121	3.91428	3.22939	4.94596	4.21814	4.78407	4.71453	5.00618	5.02324	4.4391	4.24483	4.69224	4.50158	4.849	4.85503
ENSG00000216285	3.93141	4.27375	4.26852	4.81563	4.39677	4.31339	3.94325	4.55757	4.6912	5.29299	4.57123	4.77145	4.91236	4.04179	5.00245	4.59505	4.63052	5.0916	5.09791	4.47962	4.64544	4.49658	4.58481	5.2624	4.89277	5.13371	4.51062	5.31959	5.04119	4.26796	4.91864	4.42451	5.10323	5.15347	5.37121	2.67952	4.33635	4.12939	5.73873	5.26324	4.71453	4.77267	5.24574	5.46592	4.44152	4.69224	4.50158	4.95278	3.79012
IFI30	6.7947	5.87326	6.15567	6.10719	5.80203	7.4201	5.98867	6.48741	6.0816	5.99134	4.88745	5.07534	4.9479	4.56501	6.87069	6.9167	5.65873	4.63517	4.59359	5.81767	5.72267	6.25403	6.11211	5.67288	5.41028	5.81162	7.33807	5.53086	6.3584	6.5752	7.67619	6.46958	7.3746	5.44367	5.84635	4.71182	6.27199	5.14533	6.46576	7.03051	4.93396	4.83506	7.18323	4.99417	6.22104	4.52862	5.12683	4.67596	7.3654
LY86-AS1	7.11708	7.41339	7.60037	7.02388	6.25537	7.4201	7.67472	7.52979	6.41585	7.95519	7.76138	7.12506	7.83734	6.91318	7.08713	7.86973	7.49668	6.93635	6.27497	5.70656	7.82265	7.37809	6.95696	7.58093	8.1574	8.05024	7.39986	8.14778	7.78514	7.533	7.80742	7.9111	7.92815	7.86684	8.20643	6.84142	7.09649	7.37873	7.91942	7.91983	8.35669	7.80234	7.52912	8.25691	7.54789	7.71188	7.43941	7.81302	7.32285
CICP18	5.44977	5.05342	5.14042	5.36552	6.43724	5.20222	5.28534	5.69918	6.41585	5.79493	5.56255	5.42353	5.48929	5.49152	5.1607	5.78518	5.20702	6.46146	5.38065	5.15831	5.66669	5.19617	5.18588	5.06476	3.94141	4.13667	4.13279	4.12977	4.17649	4.72925	4.38656	4.36749	4.45248	4.12122	4.27393	5.42706	5.39157	4.42289	5.09989	4.22779	4.10894	4.63801	4.1252	3.89076	5.46924	5.00846	5.37438	4.54599	4.4675
ZNF602P	4.32213	2.67952	2.67952	4.05745	4.15317	3.52852	4.2508	2.67952	5.95006	3.52911	3.01254	4.03859	4.27057	3.87847	3.63776	3.00445	3.78971	4.0122	3.85058	3.25436	3.97715	3.26927	4.07212	4.83279	3.46731	4.20195	3.54161	3.72566	3.45275	3.45727	3.59779	3.17244	3.19996	4.49664	2.67952	3.91428	3.88146	4.48614	2.67952	4.1219	4.54418	2.67952	4.41802	4.52333	3.91432	3.58057	5.51763	4.2355	3.89052
BECN1P2	4.4767	3.26819	3.2661	3.25976	3.83976	2.67952	3.25902	2.67952	3.84118	3.52911	3.01254	3.35073	3.26692	3.53914	3.13766	2.67952	3.40625	3.23961	3.9325	3.66264	3.29596	3.50795	2.67952	2.67952	3.58557	3.50086	2.67952	3.21111	3.45275	4.09479	2.67952	3.65167	2.67952	4.12122	3.63032	3.31087	3.22939	3.72537	3.33227	3.71977	3.96775	5.05864	3.42468	3.89076	3.81215	3.83097	3.67567	3.25291	3.67756
ZGLP1	6.99434	7.0266	6.46898	6.65298	7.02827	7.01062	6.77961	6.88917	7.64106	7.08735	6.48936	7.6019	6.91728	7.22194	6.52117	6.95525	6.00689	8.10686	6.22255	6.45252	7.06642	6.28132	7.34873	6.13473	5.47663	4.82955	4.99778	5.25275	5.32407	5.80603	5.5909	6.10547	5.42766	5.01747	5.39673	6.60227	6.88223	5.87556	6.25375	5.01845	5.38692	5.96615	5.40685	5.34069	6.0491	6.27942	5.67812	5.88966	5.982
KRT8P42	5.22445	4.95206	4.99676	5.32733	4.85191	5.37531	5.20326	4.38024	6.53488	4.70618	5.09777	5.09607	4.87583	5.33971	4.67461	4.55242	5.0055	5.36276	5.45176	5.68715	5.535	5.00729	5.66356	6.01132	3.86432	4.06728	3.78208	3.94779	3.76069	4.83497	4.48462	3.85963	3.70436	4.32392	3.63032	6.3597	6.10296	4.60364	4.43185	4.1219	3.80392	4.21881	5.24574	4.87615	5.22815	4.96769	5.76624	5.09465	4.81254
HTR5A-AS1	7.21024	8.07713	7.86264	7.36514	6.3876	7.6834	8.16563	7.615	5.55469	7.55091	7.84343	7.8221	7.01284	7.83939	8.0326	8.14237	7.84629	6.99851	7.81093	7.83309	6.89902	7.96172	6.81227	7.62336	8.58292	8.30835	8.50704	7.92555	7.96651	7.75963	7.93958	7.84625	8.05251	7.78329	8.32478	6.903	7.40838	7.6929	8.19384	8.26262	8.3202	7.72634	7.54948	8.24557	7.37785	7.76996	7.34844	7.88994	7.96761
MTMR9LP	6.16589	6.18613	5.8649	5.81243	6.57658	6.11488	5.98867	5.95574	7.38743	5.91049	5.71396	6.01996	6.24414	6.22746	5.56846	5.35236	6.06584	6.31766	5.99108	6.21805	6.32173	5.56706	6.63575	6.21142	5.65854	5.47896	5.43576	5.94034	6.0901	5.50097	5.72716	5.74364	5.36864	5.88781	5.65015	6.77706	6.64395	6.07884	5.84436	5.68445	5.52434	5.96615	6.46533	5.68681	6.53901	5.63948	6.41645	5.70081	5.92571
HMSD	4.32213	3.6857	4.35555	4.25268	3.36122	4.56284	3.49372	2.67952	4.77531	4.21807	2.67952	3.06936	4.03686	3.87847	4.36402	3.90357	3.64666	4.0122	4.11259	4.0094	3.83757	4.14858	3.68259	4.26624	4.59511	4.62398	4.70977	5.28658	4.05545	4.34561	4.2224	4.24445	3.92245	5.08719	4.07646	3.91428	4.6623	4.71107	4.21814	4.49746	4.10894	4.11344	4.35142	4.4391	4.31411	4.33992	5.03313	4.95278	5.08469
ENSG00000223379	4.23653	3.6857	4.43662	4.63305	5.18823	4.21706	5.16028	4.91507	4.92876	3.71291	5.06749	5.03289	4.24001	4.67554	4.891	4.77084	4.58837	5.29063	4.71937	4.5036	4.40366	4.68308	5.22914	4.55025	3.32537	3.15795	3.67027	4.12977	3.31333	3.62654	3.59779	3.52528	3.81967	3.66205	3.63032	4.37946	4.96728	3.59003	4.52591	3.28867	2.67952	3.99681	3.83937	3.29833	5.05247	3.58057	3.67567	3.8051	3.89052
MEG9	6.4308	6.91436	6.53762	6.27434	5.80203	6.54586	5.91462	5.62697	6.0816	6.65019	6.53832	6.99238	4.9479	6.51917	6.60116	5.94069	6.46032	6.29071	6.35014	6.52463	6.9369	6.21916	6.65132	6.11489	4.14325	4.13667	3.67027	4.04267	3.84304	4.83497	4.48462	4.53109	4.2548	4.49664	5.02073	5.0335	6.23612	5.35123	5.21145	4.78407	4.99965	4.77267	4.28085	5.15365	6.34502	5.78371	5.12683	5.78487	4.62703
ENSG00000223522	4.32213	3.50645	3.50355	3.67165	2.67952	3.28412	3.25902	3.91488	4.50412	2.67952	3.25381	3.22919	3.43445	3.21075	3.7796	3.00445	3.40625	3.23961	3.4178	3.1499	3.29596	3.26927	3.26633	4.41661	3.46731	3.50086	3.38683	3.84313	2.67952	3.45727	3.33422	3.17244	2.67952	4.32392	3.16133	4.27994	4.25906	4.28541	2.67952	2.67952	3.33948	2.67952	3.94373	3.73581	3.40667	4.11501	4.82326	4.04209	3.67756
ENSG00000223812	5.91637	6.24949	5.69342	5.07256	4.92632	5.82307	6.23118	6.31619	5.6432	5.70156	6.87928	6.19843	5.51262	5.77653	5.91511	6.35442	6.90355	5.7575	5.03666	4.63846	6.88939	6.62228	5.59997	5.92263	5.24174	5.90122	6.37524	5.31959	5.68922	5.591	5.5494	6.22773	6.15442	5.72667	5.1779	6.12031	6.28959	5.61175	5.66361	6.31342	6.22913	4.31524	5.52341	5.65234	5.6504	5.99538	5.79443	6.28373	5.86709
ENSG00000223855	6.97086	6.79259	6.1336	6.21394	7.45768	6.52804	6.57202	5.58942	7.76263	6.6336	5.94296	6.94896	6.17361	6.71765	6.32292	6.01613	5.57942	7.14055	6.39223	5.70656	6.38498	5.57823	7.11103	5.69996	5.29205	5.75498	4.84104	5.28658	4.88985	5.53164	5.81696	5.44586	6.0096	5.15347	6.06632	6.63898	6.67098	5.68877	5.09989	5.12175	5.43426	5.53174	5.3761	5.7533	5.57563	5.44989	6.38001	5.72939	5.62842
ENSG00000223930	4.04301	3.50645	4.43662	4.63305	2.67952	3.7122	5.83647	3.91488	3.36209	5.82472	4.47806	4.17569	4.7393	3.53914	3.86326	4.69569	4.3786	4.75131	4.45374	3.89342	4.517	4.2458	2.67952	5.43499	4.75253	5.1636	4.20494	5.35183	5.04119	4.41846	5.13469	5.22461	4.5683	4.90552	6.03463	4.85011	5.35802	5.44363	4.77181	3.71977	5.23424	4.56491	4.65312	4.99417	4.89319	5.23006	5.21444	4.95278	4.4675
INHBA-AS1	5.3787	5.39645	5.94339	6.29392	4.59897	6.25188	6.73759	5.69918	5.68543	7.01249	6.94919	5.77855	5.6966	5.1445	5.69379	5.7765	6.54525	4.69456	7.00836	7.05249	6.55336	6.10147	5.49879	5.67288	6.73363	6.69247	5.78847	6.51628	6.00718	5.46962	6.24836	6.50618	6.39162	6.20982	7.54225	5.58829	5.88798	6.42943	7.59015	6.45437	6.71678	7.28184	5.68173	6.24226	7.18498	6.35768	5.95263	5.96343	5.86709
ENSG00000224153	3.93141	5.0037	4.65184	4.56585	4.50203	4.48525	3.49372	4.85104	4.60114	3.86483	4.47806	4.54145	4.10883	4.56501	4.55092	4.55242	4.18541	4.66521	3.48655	3.25436	4.13808	4.21432	4.77797	4.18307	3.7806	3.50086	3.38683	3.42717	3.45275	4.26796	3.59779	3.52528	3.92245	3.66205	2.67952	4.47131	3.62091	2.67952	3.79202	3.53482	4.10894	4.31524	3.72224	2.67952	4.1711	3.71462	3.4981	3.93056	3.79012
SNX18P9	6.56266	5.23572	6.19882	5.47412	6.33617	5.63407	5.93974	5.98475	7.28286	7.29102	5.65535	7.32496	5.6966	6.60451	5.17421	5.55015	5.83933	6.81595	5.57333	5.57532	6.63642	5.69555	6.78432	6.15429	4.71496	3.82638	3.97237	4.04267	4.6434	4.78319	4.66001	5.84317	4.94799	4.59956	4.38891	5.79978	7.22947	5.14533	4.6133	3.87259	5.72689	4.95157	4.41802	5.50526	6.47271	5.5879	5.44786	5.61137	5.62842
HAGLR	6.18654	5.27771	4.83568	6.75508	4.68895	5.73175	4.69457	4.78372	8.09898	4.31445	4.0441	4.89676	5.17321	6.4864	5.62771	4.80684	5.27228	4.66521	5.77954	5.15831	4.71666	5.00729	6.13453	7.27854	5.07857	7.0899	5.9269	7.08393	5.8729	5.67556	6.71462	5.61406	5.1746	7.48653	4.54303	7.28455	7.06632	7.55116	4.52591	6.4155	7.1087	4.8946	7.17451	7.37293	6.70977	6.81067	8.46662	7.43073	7.21837
VSTM2A-OT1	7.16958	8.0121	7.94043	7.81923	7.38398	7.9861	7.87486	8.09522	6.31292	7.55091	7.92919	7.6054	6.12207	8.20578	7.20671	7.49445	7.71096	6.68449	6.55973	6.89021	6.52248	7.08641	6.89299	7.27854	8.11725	6.74141	6.50636	6.99697	7.10366	8.02576	6.85549	7.48155	7.17836	6.72571	7.52539	7.48887	6.79898	7.65561	8.09871	6.89619	8.42702	8.12589	6.91663	7.42417	7.3264	7.50169	7.02313	7.51412	7.15507
MSL3P1	5.183	5.31844	2.67952	4.05745	4.59897	5.41537	5.06999	4.17175	2.67952	4.77172	4.86979	3.88104	5.20253	5.32897	4.891	4.94165	5.12431	4.80567	5.19883	4.72095	4.80586	5.00729	4.65251	5.64528	5.01947	4.7102	4.66285	3.94779	4.60397	4.88477	4.77723	5.13142	5.06608	5.05278	5.39673	5.08942	4.77212	4.76157	5.41041	4.90647	5.06224	4.83506	2.67952	4.0246	2.67952	4.52862	5.0808	5.00177	5.08469
ENSG00000224415	4.95416	4.27375	5.18509	4.56585	5.4076	4.70493	5.11589	5.14411	6.25852	4.31445	4.50202	5.34015	5.42916	4.79342	5.00245	4.78896	4.58837	5.51243	4.35071	4.20908	5.31792	4.39157	5.1412	5.77817	4.14325	3.62383	3.88183	3.94779	3.84304	4.48716	4.27973	4.6292	3.70436	4.04455	4.21188	5.73278	5.35802	5.06911	3.79202	3.71977	4.34657	3.99681	3.94373	4.34857	4.55679	4.88217	4.93236	4.14302	4.28383
MUC20P1	7.72676	6.73496	7.2593	6.54303	6.96219	7.95323	6.01251	5.58942	8.15184	7.28043	6.97702	8.35139	4.89422	7.10381	6.40333	7.54833	7.24164	8.13976	7.64767	7.28679	7.24301	7.53288	6.37923	5.67288	5.21588	5.27699	4.13279	4.81068	6.10346	4.48716	5.63121	4.36749	5.78263	4.19289	3.92149	7.27295	6.21785	5.58511	7.06502	5.43162	3.33948	6.5666	5.91133	5.58074	6.01207	6.1267	5.64747	5.78487	5.53042
NTM-AS1	5.44977	5.14764	4.1744	4.69684	4.68895	4.83278	4.15756	4.91507	6.20196	4.11274	4.267	4.5726	5.67617	5.2283	4.61428	4.23164	4.27218	4.75131	5.49721	4.5036	4.92914	4.27645	5.18588	6.09478	4.55248	5.52515	5.3243	6.47386	5.41394	5.0238	4.73933	5.09888	5.02786	6.28367	3.92149	6.5259	5.51817	5.80839	4.32984	5.0711	5.90382	4.56491	6.09017	5.68681	5.44131	4.83723	7.04649	5.67163	5.71998
ENSG00000225032	5.75906	5.23572	5.49794	5.7567	6.50861	5.76286	5.3246	5.2455	6.57984	6.06782	5.71396	6.29739	5.34033	6.15163	5.496	5.73226	5.27228	6.63548	5.41667	5.43039	6.12145	5.45011	6.43435	5.67288	3.68855	4.13667	4.70977	4.60411	5.12439	4.78319	4.38656	4.76342	4.45248	4.73967	4.49379	5.92492	5.99955	4.71107	5.41041	4.57546	4.63223	4.95157	4.85126	4.67635	4.66226	5.04802	5.12683	4.47555	5.04906
ENSG00000225140	7.13831	5.84606	5.83774	7.05848	6.68314	5.24759	5.02247	5.86492	7.97872	4.56403	5.49705	6.2799	6.50152	5.8746	6.20599	5.43267	4.87504	5.91967	6.49507	5.47662	6.66496	5.37487	5.66356	6.88352	5.24174	6.33202	6.75839	7.13911	5.70695	6.46996	6.31109	6.02333	5.7138	7.36324	4.14624	7.51863	7.30889	6.66115	5.04045	5.9541	6.17527	4.83506	6.83038	6.19555	5.83221	5.85062	6.48666	6.12193	6.70233
HSPA7	5.14024	4.07629	4.07162	4.56585	5.30231	4.31339	5.93974	5.89585	5.87939	4.83409	3.8068	4.9437	6.59597	4.50585	4.63471	4.92553	4.49954	4.3259	5.00495	4.79846	4.69336	4.3063	3.68259	5.06476	5.85285	4.20195	4.75502	5.63853	6.03536	7.06203	4.77723	5.06553	5.53864	5.59235	5.54065	5.54971	4.96728	5.58511	5.91061	5.17057	4.54418	5.20475	5.57821	4.52333	5.85336	4.7424	5.17135	4.95278	5.4521
SNX18P3	7.44123	7.1307	6.61902	7.42817	5.94703	6.93166	6.25131	6.58485	9.3274	7.19279	6.68071	6.86383	7.14705	7.48306	7.40026	6.37168	6.76018	6.73853	8.0557	8.98413	7.28397	6.73972	7.97887	8.05384	5.51916	6.1693	5.88872	6.17118	4.85738	6.90974	5.68957	5.56804	4.98852	6.42079	4.88014	9.60394	7.11626	6.63576	5.26397	4.84671	6.28103	5.15778	7.53594	6.43531	8.0561	6.97802	7.27128	8.32787	6.48731
ENSG00000225539	4.4767	4.36101	3.83004	3.67165	4.39677	3.99528	3.94325	4.17175	3.63622	4.77172	4.77777	3.62057	4.51488	3.58967	4.20165	3.94137	4.54475	5.02568	3.89239	3.80784	5.00535	4.07871	3.95843	4.26624	4.01305	4.57855	3.97237	4.28582	3.76069	5.06709	4.66001	5.13142	4.86298	4.3843	4.21188	4.17105	4.71839	4.48614	3.5951	4.64887	4.93396	3.28486	4.2057	5.20287	4.75964	4.64003	4.64019	4.32105	4.4675
PACRG-AS3	5.09609	5.9771	4.77727	5.43886	4.00819	5.15528	5.06999	4.91507	7.59815	4.11274	4.42869	4.33579	4.7393	5.38185	4.69409	4.4625	4.2997	4.72325	5.61503	5.00668	4.40366	4.33542	6.28233	6.60089	4.59511	4.53141	4.33683	5.06966	4.11764	6.35633	5.04634	4.80521	4.32443	5.72667	3.63032	8.3302	5.95597	6.51557	4.43185	4.78407	6.22913	4.11344	5.99362	5.50526	5.41281	5.5879	6.98735	5.64182	6.59886
ENSG00000225877	5.89134	5.19239	4.1744	4.41943	5.98106	4.89228	4.63082	5.14411	6.68644	4.4035	5.3183	5.43962	5.92101	4.97354	4.85735	5.03442	4.69122	6.34411	4.81549	4.70082	5.36131	4.3063	5.56705	5.40216	3.86432	4.7102	4.39759	4.54675	4.11764	4.97906	4.81404	4.53109	3.70436	5.01747	3.73799	6.12031	5.48759	5.28599	4.32984	3.71977	4.71453	4.11344	4.8964	5.25038	5.38371	5.19556	6.67869	5.48242	4.81254
ENSG00000226070	4.54718	5.14764	4.65184	4.25268	4.773	4.70493	4.56369	3.75713	5.12996	5.49372	4.93902	4.84807	4.81907	4.67554	5.1607	5.43267	4.24398	5.64751	4.07893	3.89342	5.04188	4.44521	5.09499	4.97678	3.94141	3.3531	4.05559	3.59028	3.12948	4.55222	3.14443	3.85963	3.92245	2.67952	4.21188	5.24446	5.05501	4.42289	4.8443	2.67952	4.23393	4.95157	3.83937	3.73581	5.49661	4.92562	4.06283	3.66022	4.28383
TUBBP10	4.61388	4.78374	3.50355	4.81563	4.59897	5.24759	2.67952	4.71271	5.46016	4.31445	4.42869	5.1366	5.03278	4.67554	4.07887	3.5287	4.02385	4.83202	4.67881	4.17821	4.78413	4.61635	5.09499	5.10666	3.86432	2.67952	2.67952	4.12977	2.67952	3.8885	3.59779	2.67952	3.57156	3.38085	2.67952	4.78281	4.40888	4.28541	3.95431	2.67952	2.67952	4.56491	3.83937	2.67952	5.57563	4.19503	3.94981	4.47555	3.18595
TPI1P1	3.80588	3.834	4.07162	3.81807	3.36122	2.67952	3.25902	3.91488	3.84118	3.86483	3.93242	3.82248	4.17634	3.87847	3.86326	3.86428	5.58958	3.77989	4.17697	3.55015	3.88631	3.73975	4.65251	3.99528	4.50834	4.43136	4.45542	4.28582	4.60397	3.62654	4.2224	4.30759	4.86298	4.49664	4.38891	4.17105	3.76047	4.28541	4.97824	5.17057	4.44939	4.31524	4.70559	4.74644	4.24483	4.11501	2.67952	3.93056	4.06538
GAPDHP32	5.30374	5.19239	5.81004	5.20591	4.28136	5.10665	5.16028	5.47026	4.50412	5.669	5.85058	5.1952	5.18795	5.59313	5.78309	5.75897	4.52235	5.25309	4.07893	4.29697	6.2174	5.50982	5.56705	5.69996	3.68855	4.13667	3.88183	3.59028	4.2324	4.93276	4.03039	4.80521	4.45248	3.96191	4.33283	5.08942	6.10296	4.81017	5.21145	4.71826	4.79186	4.31524	4.28085	4.14333	5.22815	5.12381	4.70416	5.30224	4.97482
ENSG00000226454	5.14024	5.31844	4.71609	5.20591	6.30974	5.41537	4.69457	5.19575	6.0816	5.45584	4.95578	5.9879	4.79958	5.74493	4.67461	5.25442	4.60962	6.57732	4.14525	4.04534	5.30314	5.19617	6.01867	5.33406	4.14325	3.3531	3.38683	3.42717	3.56894	5.0238	3.33422	4.30759	4.1013	2.67952	3.92149	5.38364	5.57738	4.35614	4.69502	4.41417	4.23393	4.70711	3.94373	3.54819	5.49661	4.69224	4.42596	4.95278	4.57609
LINC00323	3.48583	4.27375	3.83004	4.25268	4.28136	2.67952	3.25902	3.56597	5.46016	3.28454	3.34122	3.62057	3.35626	3.36281	4.28567	3.73571	3.33087	3.36339	3.60752	3.7137	3.54491	3.6875	3.26633	3.62545	3.58557	4.53141	3.97237	3.42717	3.98942	3.23276	3.87995	4.17764	3.19996	4.82523	3.35781	2.67952	3.22939	4.04231	3.33227	2.67952	3.80392	3.71344	4.1252	4.74644	4.1711	3.93465	4.2587	4.67596	4.06538
PTPRD-AS2	4.90327	4.59018	4.1744	4.25268	4.00819	4.70493	4.81326	4.55757	3.36209	4.11274	5.03652	4.54145	4.32936	4.67554	4.5068	4.01301	4.58837	4.3259	3.9325	3.93357	4.433	4.36383	4.17493	5.02149	4.14325	4.48241	3.67027	3.94779	4.47762	4.09479	3.95794	3.85963	4.51175	4.54917	3.92149	4.27994	4.6623	4.48614	3.79202	3.87259	4.34657	4.21881	4.75599	4.25053	4.50051	4.40615	3.4981	4.54599	3.79012
SRRM5	4.61388	4.72243	4.43662	4.56585	5.68253	5.10665	4.81326	4.91507	6.60181	4.48639	4.23774	5.23291	5.48929	4.94518	4.55092	5.35236	4.18541	6.02193	4.50214	4.77952	4.84826	4.36383	5.09499	4.67089	3.7806	3.50086	3.88183	4.21048	3.67017	4.78319	3.87995	3.76155	2.67952	3.77301	3.63032	5.89466	4.87333	4.35614	4.09423	3.28867	4.10894	3.86543	3.94373	3.54819	4.61063	4.02868	4.42596	4.04209	3.39213
ENSG00000226994	3.25332	3.834	2.67952	4.49482	4.00819	4.31339	3.81665	3.91488	5.0662	3.52911	3.60745	2.67952	4.17634	4.12884	4.11087	3.6386	3.83281	3.77989	4.20782	4.32484	3.61201	4.00399	3.50386	4.55025	3.68855	4.20195	4.51062	3.59028	3.67017	4.34561	3.95794	3.94869	3.19996	4.44177	3.50655	4.55673	4.1762	4.12939	4.21814	4.1219	4.10894	3.99681	4.94004	4.34857	4.44152	4.52862	4.76508	4.849	3.98164
HPN-AS1	4.61388	4.27375	3.83004	4.7576	3.63503	4.56284	4.15756	3.31119	5.68543	3.28454	3.25381	3.54103	4.69749	4.71034	3.82235	3.90357	3.24479	2.67952	3.71281	3.89342	3.47143	4.39157	4.35614	5.2987	3.13809	3.9931	4.92174	3.72566	3.84304	4.55222	4.77723	3.65167	3.57156	4.648	3.16133	5.14309	4.54206	4.60364	2.67952	3.28867	4.44939	2.67952	4.54114	3.73581	4.44152	3.83097	4.57281	4.04209	4.89618
ENSG00000227544	5.58183	5.67077	5.04638	5.81243	4.68895	7.36113	5.43607	5.66354	7.437	4.89362	4.23774	5.01115	5.501	5.91058	4.87428	4.65638	5.3467	5.36276	6.40403	5.66748	5.535	5.40041	6.04261	5.94533	6.17585	7.19185	5.74628	7.58539	5.96382	6.54592	6.88043	5.82382	5.53864	8.02068	5.23598	6.24504	5.28836	7.27592	5.26397	6.86775	7.2707	6.01855	7.15692	7.63017	7.0464	6.43187	8.49232	7.83912	6.08826
ENSG00000228242	4.32213	4.44228	3.50355	3.25976	4.50203	3.99528	3.49372	4.47213	4.39877	3.71291	3.66172	3.9887	4.07345	3.80485	3.73479	4.20293	3.59317	4.43794	4.00828	3.85158	3.78623	3.26927	4.51323	4.09323	3.13809	3.15795	3.67027	3.59028	3.56894	3.8885	3.70205	3.65167	3.41165	3.77301	3.35781	4.47131	3.88146	3.42696	3.33227	3.71977	3.33948	3.71344	3.58728	3.54819	3.40667	3.83097	3.67567	3.48526	4.40936
ITPKB-IT1	4.95416	3.9623	4.43662	4.92446	5.55186	4.83278	3.49372	4.28068	4.6912	4.11274	3.8068	4.08623	4.9825	3.9133	3.97669	3.90357	4.54475	4.40175	3.85058	4.04534	3.78623	3.88075	4.94596	4.26624	3.13809	3.15795	3.38683	3.94779	3.76069	3.99675	3.14443	3.65167	3.41165	3.77301	3.63032	4.85011	4.33635	4.21008	4.43185	3.71977	3.96775	4.31524	3.42468	3.54819	4.31411	4.02868	4.34529	3.8051	4.14305
ENSG00000228392	3.80588	3.26819	3.2661	3.81807	3.63503	3.28412	3.25902	2.67952	3.84118	3.28454	3.01254	3.45231	3.35626	3.84236	3.46658	3.13808	3.24479	3.23961	3.01256	3.41845	3.78623	3.02159	3.50386	3.45636	3.13809	3.3531	2.67952	3.21111	3.67017	3.23276	3.33422	3.65167	2.67952	4.26026	2.67952	4.05039	4.25906	4.21008	3.33227	3.53482	3.60505	3.52955	4.2057	2.67952	4.1711	3.93465	4.50158	3.48526	3.98164
ENSG00000228434	7.54813	7.37625	7.44883	7.69299	8.58059	7.76145	7.24674	7.52979	8.89881	7.75578	7.54778	8.23672	6.71457	7.52501	7.45224	7.33715	7.18669	8.70058	7.05759	7.21173	7.92496	7.24309	8.26261	6.91808	5.24174	4.66782	4.79874	5.06966	5.93416	6.17647	5.01554	5.61406	5.51172	4.90552	5.77113	7.43785	7.5385	6.36898	6.76133	4.49746	5.8357	6.09368	5.60482	5.93574	6.58991	6.77699	6.963	6.16414	5.94472
ENSG00000228477	4.4019	4.07629	3.95796	4.15934	4.773	5.0562	4.63082	4.38024	5.305	4.48639	3.93242	4.25852	4.81907	3.97954	3.52795	4.01301	4.27218	4.77878	3.71281	3.85158	4.40366	3.96455	4.94596	3.99528	3.32537	3.50086	3.67027	4.21048	3.98942	3.8885	3.59779	3.17244	3.19996	3.38085	3.50655	5.08942	4.92114	4.04231	4.09423	3.53482	3.60505	3.99681	3.94373	3.89076	5.05247	3.93465	4.34529	4.32105	4.06538
ENSG00000228496	3.25332	2.67952	3.2661	3.67165	4.00819	3.28412	3.49372	2.67952	3.63622	4.31445	3.66172	3.76008	4.69749	3.72496	2.67952	3.68851	3.69695	4.72325	4.35071	3.89342	3.88631	3.57235	3.83047	3.62545	3.32537	3.15795	2.67952	2.67952	3.12948	3.76687	3.14443	3.17244	2.67952	3.17785	3.16133	4.47131	3.45259	2.67952	2.67952	2.67952	3.33948	3.71344	2.67952	3.29833	4.00702	3.93465	3.67567	3.25291	3.18595
ENSG00000228510	4.4767	4.72243	4.51259	4.97568	3.36122	5.00378	4.05577	4.47213	6.93133	3.99616	4.3772	4.63267	4.1431	5.21664	4.20165	3.94137	4.05814	4.43794	5.14209	4.17821	4.96779	4.21432	5.59997	5.18677	3.58557	3.82638	3.54161	3.84313	3.67017	4.88477	4.27973	4.24445	4.18067	4.26026	3.35781	5.95454	5.13735	4.98829	3.95431	4.00468	4.63223	3.71344	4.85126	4.81291	5.05247	5.12381	5.51763	4.47555	4.28383
ENSG00000228543	4.4019	4.27375	4.07162	4.56585	4.39677	3.86403	3.94325	3.75713	4.0098	5.15672	4.3772	3.88104	3.26692	3.42666	4.76921	4.65638	4.32659	4.88317	3.25385	3.1499	3.38956	4.33542	4.17493	4.83279	3.86432	4.32225	3.78208	4.28582	4.38551	4.67294	3.70205	4.17764	4.2548	3.96191	4.38891	2.67952	3.76047	4.42289	3.5951	4.22779	4.23393	4.48724	4.8045	4.4391	3.91432	4.46892	4.34529	4.40078	4.06538
ENSG00000228741	4.4767	3.26819	3.2661	3.25976	3.63503	2.67952	3.49372	3.31119	4.15493	3.28454	3.25381	3.62057	3.62819	3.29179	3.32476	3.4001	3.59317	3.95897	4.73918	4.57285	3.38956	3.63191	4.26909	4.26624	3.86432	3.73082	3.18214	3.59028	3.56894	3.23276	4.03039	3.17244	3.41165	4.26026	3.35781	4.85011	4.82371	4.42289	3.33227	3.53482	3.60505	4.31524	4.35142	3.73581	3.81215	4.02868	4.76508	4.40078	3.89052
ENSG00000228971	6.87286	7.03855	6.15567	6.31323	5.24647	5.96322	7.15409	6.74508	5.305	7.36304	7.08322	5.96612	6.62787	5.10694	6.61085	6.83633	6.43827	5.46432	5.78864	5.02264	6.31453	6.86183	6.65132	6.69701	6.94005	7.07473	7.25133	7.37949	6.44465	7.64045	7.91571	7.18427	7.49422	6.68282	7.40146	6.26872	6.69751	7.25111	6.14834	7.28807	7.17843	6.89371	6.72672	7.34129	6.9813	6.91753	6.46943	7.24786	8.0697
ENSG00000228998	4.61388	2.67952	3.50355	4.49482	4.28136	3.28412	2.67952	2.67952	4.77531	4.70618	2.67952	4.74487	4.53922	4.76083	3.73479	4.41493	4.4763	4.63517	4.00828	3.89342	4.86895	3.6875	4.43723	4.67089	4.50834	3.9931	2.67952	2.67952	4.6434	2.67952	2.67952	3.65167	3.92245	3.87202	3.92149	4.97515	4.87333	2.67952	3.33227	2.67952	3.33948	2.67952	2.67952	2.67952	4.61063	4.33992	3.67567	2.67952	3.18595
ENSG00000228999	4.23653	3.6857	4.35555	5.54206	3.83976	3.28412	4.2508	3.56597	2.67952	5.70156	4.07884	3.06936	4.79958	2.67952	4.61428	4.63627	4.80461	4.66521	4.07893	3.55015	3.78623	4.27645	5.63213	4.41661	3.58557	4.06728	3.67027	4.48659	3.76069	5.26485	5.21761	4.30759	4.01568	4.49664	3.63032	3.75661	4.33635	5.41352	3.33227	4.49746	3.96775	2.67952	3.94373	5.04946	3.91432	4.7424	3.94981	5.13879	4.67599
ADAM1A	4.73754	4.72243	3.50355	4.49482	2.67952	3.7122	2.67952	5.86492	4.99925	2.67952	3.4865	6.01996	5.21695	5.55704	4.31237	3.97781	2.67952	5.19476	2.67952	3.55015	4.40366	2.67952	5.42698	4.55025	3.58557	2.67952	2.67952	2.67952	2.67952	5.56163	2.67952	2.67952	2.67952	2.67952	2.67952	5.51002	2.67952	2.67952	4.97824	2.67952	3.33948	2.67952	3.42468	2.67952	5.16059	4.33992	3.26217	4.79386	2.67952
KRT18P4	5.183	4.36101	5.14042	5.11849	5.64032	5.24759	5.24492	5.62697	5.72643	5.29299	5.65535	5.91014	5.39179	5.4819	5.09107	5.73226	5.15245	6.05444	5.06764	5.38256	5.78703	5.30887	5.56705	5.06476	4.20298	3.9931	4.39759	3.94779	4.05545	4.26796	4.27973	4.17764	4.62239	3.96191	4.21188	5.83213	5.74127	4.65849	5.26397	3.87259	4.54418	4.21881	4.1252	4.14333	5.22815	4.92562	5.25622	4.54599	4.85503
PES1P2	4.144	3.6857	4.35555	4.05745	5.12739	4.63588	4.2508	4.38024	4.15493	4.4035	4.0441	4.77145	4.1431	4.42225	4.14196	4.28701	3.91363	4.57284	3.97109	3.41845	4.48964	3.73975	4.43723	4.93051	4.36546	3.9931	3.38683	4.04267	3.76069	4.09479	4.16203	4.03059	4.1013	3.77301	4.76385	4.97515	4.54206	4.12939	4.21814	2.67952	4.23393	4.11344	3.94373	3.29833	4.1711	4.11501	4.50158	4.61265	3.98164
ACAP2-IT1	4.61388	5.60709	4.83568	5.07256	4.15317	4.70493	4.81326	5.2935	4.0098	5.53059	5.05209	4.03859	3.02021	4.30885	4.76921	4.9733	3.83281	2.67952	4.52564	4.74077	3.1841	4.7257	3.95843	4.67089	4.55248	4.06728	3.67027	3.72566	3.84304	5.53164	4.57539	4.47896	4.45248	3.87202	4.63603	4.55673	3.76047	5.06911	3.95431	3.53482	5.12204	4.48724	3.72224	3.73581	3.91432	5.00846	4.76508	4.47555	4.62703
ENSG00000229425	6.72614	7.79024	7.80141	7.5302	5.98106	7.41044	7.87486	7.60578	5.68543	7.07514	6.47266	6.43007	6.36921	5.36094	7.19391	7.42208	7.37191	6.46948	5.69486	5.0694	6.38498	7.32037	7.03013	7.5665	7.14068	6.70239	6.67179	6.93592	6.95781	7.40879	7.06573	6.93937	6.89064	6.61599	7.60245	7.05988	7.06632	7.12021	7.22826	6.45437	7.33316	7.02663	6.19797	7.46388	6.90309	7.30347	6.5859	7.41345	6.9371
ENSG00000229492	4.32213	4.36101	4.1744	4.63305	4.68895	4.31339	4.4174	4.55757	5.55469	3.86483	4.65791	4.66166	5.61304	4.8715	4.28567	4.11209	4.27218	5.29063	4.67881	4.37869	5.05978	4.04201	5.04714	5.06476	3.7806	3.82638	3.67027	4.48659	3.84304	4.34561	3.95794	3.76155	3.41165	4.26026	3.63032	5.86374	5.05501	4.90224	4.77181	3.28867	4.10894	4.40432	4.48113	4.34857	5.41281	4.79068	5.12683	4.32105	4.28383
ENSG00000229569	4.90327	5.14764	5.27025	4.87118	4.85191	5.0562	4.81326	4.71271	5.41036	5.33555	5.18472	5.42353	4.10883	5.35037	4.46105	4.63627	4.71083	6.05444	4.81549	5.02264	5.16243	4.9379	4.8364	4.09323	3.46731	3.15795	3.18214	3.21111	3.56894	3.45727	3.95794	3.85963	3.70436	3.38085	3.50655	4.17105	4.71839	4.12939	4.69502	3.53482	3.80392	3.99681	4.03834	3.89076	5.16059	4.58556	3.82262	4.32105	3.67756
ENSG00000229618	5.3787	4.89832	5.49794	5.40268	4.50203	5.69994	5.83647	5.47026	5.305	6.68279	6.2812	5.34015	5.01623	5.56615	5.25254	5.56035	5.94538	5.39745	4.81549	4.77952	5.5475	5.93048	5.49879	6.13473	5.49806	4.7102	4.33683	5.41412	5.22789	5.18918	5.21761	5.63651	5.42766	4.73967	5.98572	5.83213	5.71525	5.87556	6.35189	4.90647	5.68866	6.11787	4.65312	5.50526	6.57736	6.05316	5.51763	5.64182	5.34025
ENSG00000229657	6.05789	5.05342	5.75294	6.23436	5.87639	5.98965	5.36277	5.14411	6.99898	5.70156	5.45161	6.07183	6.06079	6.36795	5.62771	5.69585	5.08098	6.21623	5.49721	5.22818	6.81502	5.45011	6.588	6.19263	4.01305	4.20195	3.97237	4.60411	4.05545	4.83497	4.43658	4.30759	3.92245	4.54917	3.83414	6.70969	6.27199	5.02931	4.69502	4.22779	4.71453	4.56491	4.59838	3.89076	6.31503	5.16016	5.55124	5.04902	5.04906
PGA3	2.67952	2.67952	2.67952	3.25976	3.63503	2.67952	3.81665	3.31119	2.67952	3.71291	3.85049	3.35073	3.56885	3.21075	3.52795	3.23997	3.9517	4.28606	3.4178	3.1499	3.67403	3.96455	3.26633	3.45636	4.08011	4.13667	2.67952	3.59028	4.11764	3.62654	4.66001	3.65167	4.1013	3.66205	4.88014	2.67952	3.76047	3.72537	3.33227	4.90647	3.60505	4.63801	3.94373	2.67952	4.09216	3.41912	3.82262	3.25291	3.39213
RHEBP1	4.54718	4.89832	4.83568	4.69684	4.85191	4.56284	4.75528	5.19575	3.84118	5.10807	4.14515	2.67952	4.79958	4.18326	4.84019	5.09288	3.53589	4.43794	4.79683	4.5951	4.21045	4.74649	5.09499	2.67952	5.24174	4.93887	5.17086	5.10832	4.68164	4.41846	4.38656	4.80521	4.90617	4.26026	4.98695	4.17105	4.33635	4.98829	4.09423	2.67952	4.44939	4.95157	4.48113	5.72045	4.44152	4.7424	4.42596	4.79386	4.85503
ENSG00000230084	5.83991	4.65803	4.94522	5.2476	5.76332	5.20222	4.69457	5.42815	5.76626	5.15672	5.19868	5.34015	6.40652	5.75289	5.18758	4.87597	5.19358	5.46432	5.70453	5.14389	5.7659	5.68528	5.42698	5.96767	5.07857	5.30392	5.68051	6.18882	5.59703	5.0238	5.5703	4.8457	5.20892	5.88781	5.11721	6.29202	6.12276	5.55794	5.21145	5.47068	4.86484	5.53174	6.12702	4.99417	5.89474	5.16016	5.90184	5.04902	5.47871
SPATA31C1	4.79516	4.59018	4.99676	3.81807	4.15317	4.40239	4.63082	3.75713	3.36209	4.48639	5.15635	4.40831	3.95966	4.42225	4.11087	4.9733	4.35288	4.36443	3.71281	3.25436	4.54377	5.07324	4.99751	5.52903	5.29205	4.48241	4.51062	4.21048	4.56327	4.48716	4.95173	4.72023	5.42766	3.87202	5.1779	3.91428	4.71839	4.35614	4.91297	4.64887	4.63223	3.86543	4.54114	4.0246	4.37952	4.19503	4.87894	5.04902	4.28383
ENSG00000230387	4.61388	4.51845	4.83568	4.49482	4.39677	4.48525	5.36277	5.19575	3.63622	3.52911	5.55185	4.2978	3.62819	4.26025	4.84019	5.06397	4.58837	4.66521	3.60752	3.1499	4.37358	5.3877	3.95843	4.93051	4.67625	3.9931	5.40873	3.84313	4.98271	4.26796	4.0982	5.03132	4.86298	4.59956	5.29169	4.05039	5.13735	4.48614	5.50004	4.71826	4.34657	4.70711	4.03834	4.25053	3.69754	4.92562	5.25622	4.73626	4.40936
NOS2P3	4.79516	5.0037	4.83568	3.9448	5.55186	3.7122	4.69457	4.38024	4.92876	4.11274	4.23774	5.21419	3.78485	4.62149	3.68763	5.53987	3.40625	5.48054	3.89239	3.76198	3.83757	3.92352	5.1412	5.33406	3.46731	3.3531	3.88183	3.21111	4.05545	4.72925	4.33436	2.67952	3.70436	3.53439	2.67952	5.33879	3.98916	3.84282	3.95431	2.67952	3.80392	3.71344	3.58728	3.73581	3.69754	3.93465	3.82262	4.47555	4.93608
ACTG1P14	5.00317	4.65803	5.18509	4.97568	4.85191	5.0562	4.81326	4.63752	5.6432	4.77172	4.71924	5.66089	5.31386	5.26268	4.76921	4.94165	4.76791	5.15444	4.905	4.76029	5.57217	4.9379	5.78267	5.02149	3.58557	3.9931	3.88183	4.28582	4.17649	4.48716	3.95794	4.30759	4.5683	4.3843	3.63032	5.54971	5.25215	4.54628	4.69502	3.71977	4.34657	4.31524	4.03834	4.0246	5.29251	4.69224	4.64019	5.04902	4.85503
FBXW4P1	6.44797	6.05026	6.57074	6.65298	6.94518	6.61501	6.34786	6.71099	7.36199	6.58266	6.40384	6.58025	6.5523	6.5284	6.14706	6.16257	6.15669	7.26062	6.51695	6.87335	6.49092	6.02262	6.72673	6.09478	4.63633	4.43136	4.66285	6.1169	5.22789	5.1497	4.53084	5.19425	4.94799	4.9439	5.37121	6.79342	6.18057	4.42289	5.41041	4.71826	4.99965	5.29409	5.17556	5.20287	6.29979	5.73726	5.41161	5.41315	5.53042
ENSG00000230715	5.83991	5.39645	5.31092	5.78484	6.89292	5.93628	5.96442	5.42815	7.12541	5.70156	5.73296	6.30606	5.80392	5.91058	5.0475	5.68659	5.50611	6.67759	5.38065	5.03841	6.41221	5.66452	6.68197	5.33406	4.41499	3.3531	4.05559	4.28582	4.6434	4.55222	4.48462	4.53109	4.45248	4.44177	4.21188	6.3375	5.99955	4.90224	4.21814	3.71977	4.23393	4.83506	4.35142	4.74644	5.16059	5.00846	5.0808	3.8051	4.52299
ENSG00000230852	4.61388	3.9623	4.77727	4.81563	4.15317	4.21706	4.69457	4.28068	3.63622	4.6371	5.17061	4.13186	4.27057	4.28481	4.43752	4.39043	4.85779	4.66521	4.3235	4.23913	4.84826	4.2458	4.26909	5.02149	4.46256	4.7102	4.51062	4.71156	4.68164	4.48716	4.66001	4.72023	4.51175	4.54917	4.68008	3.91428	4.71839	4.48614	2.67952	5.01845	4.23393	3.86543	3.83937	4.93648	4.31411	4.79068	4.82326	5.13879	4.34826
ENSG00000231013	3.48583	5.14764	4.65184	4.41943	4.39677	3.99528	4.33704	4.55757	3.36209	3.99616	3.85049	5.28758	2.67952	4.79342	4.46105	4.67619	4.63052	4.60439	3.60752	2.67952	3.54491	4.27645	4.8364	4.48525	4.9256	4.7102	4.27276	4.48659	4.78992	3.99675	4.33436	5.1632	4.01568	4.59956	5.08582	4.17105	4.33635	3.94745	4.43185	4.57546	5.06224	3.86543	4.03834	4.67635	4.50051	4.58556	4.87894	4.2355	4.14305
LINC00326	4.79516	3.6857	5.3888	4.05745	4.68895	4.70493	3.94325	4.38024	4.50412	5.10807	3.76097	3.22919	4.07345	4.33242	4.23035	4.33985	4.63052	4.43794	3.34127	3.1499	3.78623	4.9379	4.89232	4.09323	4.41499	3.62383	3.67027	4.48659	3.67017	4.41846	3.95794	4.30759	4.1013	3.66205	4.38891	5.54971	4.71839	2.67952	4.43185	3.71977	4.71453	4.40432	2.67952	4.0246	3.91432	4.26974	3.26217	4.40078	3.89052
LINC01445	3.93141	3.26819	2.67952	4.15934	3.63503	3.7122	3.94325	2.67952	5.12996	2.67952	3.34122	3.22919	3.02021	3.53914	3.32476	3.00445	3.40625	2.67952	3.54939	3.48726	3.38956	3.26927	3.50386	3.62545	3.7806	3.91321	3.54161	3.84313	3.56894	2.67952	3.14443	3.65167	3.70436	4.04455	3.16133	4.71182	3.76047	3.94745	3.33227	3.28867	3.60505	3.28486	4.1252	4.14333	3.56556	3.20533	5.25622	4.14302	3.39213
ENSG00000231449	4.23653	3.26819	3.68221	3.67165	3.63503	3.52852	3.81665	3.75713	4.0098	3.28454	3.60745	3.9887	3.95966	3.80485	3.63776	4.04706	3.14204	4.50724	3.60752	3.34186	3.97715	3.43745	4.17493	3.88714	3.13809	2.67952	3.38683	3.21111	3.31333	4.09479	3.59779	3.37331	2.67952	3.53439	3.35781	4.37946	4.08671	3.59003	3.79202	3.28867	3.33948	2.67952	2.67952	2.67952	3.40667	3.20533	3.4981	3.93056	3.67756
FAM225A	6.20689	5.54037	2.67952	5.86603	5.94703	5.88081	4.86876	5.69918	6.80468	5.33555	6.26834	6.92675	6.68961	7.33895	5.67523	5.70504	5.68735	6.04368	6.92917	5.39468	7.69054	5.533	6.04261	6.28417	4.82454	6.18359	6.34751	6.38503	6.336	6.26924	4.53084	5.76412	6.56943	8.50458	5.49432	6.42432	6.84714	6.33776	4.91297	6.4155	5.56727	7.23868	6.5889	6.28748	6.15474	6.0719	7.34844	5.67163	6.77794
ENSG00000231536	3.48583	2.67952	3.68221	3.49476	2.67952	3.7122	3.67041	3.75713	2.67952	3.52911	4.1125	3.82248	3.73564	4.2095	3.94028	4.50828	3.9517	2.67952	4.29565	3.93357	3.61201	3.88075	3.83047	3.45636	4.08011	3.73082	3.78208	3.72566	4.2324	3.62654	4.0982	3.65167	3.92245	4.19289	3.50655	3.31087	3.22939	3.42696	3.79202	3.71977	4.10894	2.67952	3.72224	4.0246	3.19639	4.19503	3.82262	3.93056	3.98164
RPL3P5	5.14024	4.72243	4.26852	4.56585	5.30231	5.00378	3.81665	4.05104	4.0098	5.10807	4.71924	4.9437	5.15831	4.60294	4.7322	4.94165	4.58837	5.87174	5.22634	5.63743	4.94861	4.8457	4.99751	4.93051	3.86432	3.62383	3.67027	3.72566	3.84304	4.18471	3.33422	4.24445	4.18067	3.38085	4.38891	5.14309	5.1767	4.35614	4.77181	3.71977	3.33948	3.86543	3.42468	4.14333	5.16059	4.58556	4.06283	4.32105	3.39213
LINC00283	5.3787	5.27771	5.14042	3.67165	5.06367	5.2915	4.49272	5.66354	4.39877	4.31445	5.19868	4.5726	3.16022	4.58412	4.59351	4.53055	4.56675	4.28606	3.14948	3.01286	3.83757	4.8457	4.35614	5.2624	4.20298	3.15795	3.88183	3.94779	3.76069	5.06709	4.03039	4.67553	4.18067	4.04455	3.35781	4.47131	4.1762	4.12939	3.33227	4.32468	4.44939	3.28486	3.72224	4.25053	3.69754	4.02868	3.94981	4.67596	4.52299
AKAIN1	4.04301	3.834	4.43662	3.67165	3.83976	3.86403	4.33704	3.56597	3.84118	3.99616	3.76097	4.03859	4.79958	4.01113	4.20165	4.20293	4.12362	3.46679	4.00828	3.48726	3.88631	3.92352	4.26909	4.18307	4.41499	4.32225	4.27276	4.12977	4.2324	3.62654	4.38656	3.94869	4.18067	4.54917	4.07646	2.67952	3.88146	3.72537	4.6133	4.00468	4.79186	4.31524	3.83937	4.60217	4.00702	3.58057	3.82262	3.8051	3.98164
ENSG00000231840	4.4019	4.07629	4.26852	4.15934	3.36122	3.99528	3.49372	3.56597	5.24912	3.71291	4.0441	3.88104	4.67606	4.33242	4.0459	3.68851	4.12362	4.0122	3.85058	3.76198	4.13808	3.50795	3.83047	5.02149	3.46731	4.06728	3.54161	3.94779	3.12948	3.99675	4.0982	3.65167	3.57156	4.19289	2.67952	5.0335	5.1767	4.65849	3.33227	3.28867	3.60505	2.67952	3.72224	4.0246	4.85017	4.19503	4.82326	4.47555	4.4675
ENSG00000232310	5.30374	4.65803	4.35555	5.28804	4.50203	5.0562	4.49272	4.63752	6.80468	4.31445	4.3772	4.40831	5.08124	4.84083	4.25834	4.11209	4.67131	4.15755	4.86993	4.55019	4.71666	4.61635	5.46335	5.22511	4.25971	5.10314	5.23433	5.44424	4.60397	4.72925	4.43658	4.36749	4.32443	5.74785	4.38891	5.95454	5.1767	5.6379	4.6133	4.90647	4.44939	4.31524	6.46533	5.50526	4.31411	5.44989	5.82206	4.73626	5.21847
KNOP1P4	5.70244	5.60709	5.35041	5.91767	5.18823	5.90882	5.75373	5.80095	5.95006	5.9649	5.78848	6.18908	6.38799	5.69614	5.5984	5.69585	5.60969	6.24462	5.50835	5.51031	6.59549	5.45011	6.22086	5.46705	3.58557	3.62383	3.67027	4.21048	3.45275	5.33655	3.87995	4.8457	4.62239	3.77301	4.14624	6.48613	5.84075	5.21748	5.21145	4.41417	4.34657	5.25015	4.28085	4.67635	5.57563	5.26371	5.12683	5.00177	4.93608
LINC01549	2.67952	3.50645	3.2661	4.15934	3.36122	3.7122	3.25902	3.31119	3.84118	3.52911	2.67952	3.06936	3.16022	3.36281	3.32476	3.00445	3.24479	3.0768	3.34127	3.25436	3.67403	3.02159	3.26633	3.45636	3.13809	3.62383	3.18214	3.42717	3.12948	2.67952	3.14443	3.17244	3.19996	4.19289	3.16133	2.67952	2.67952	3.59003	2.67952	3.28867	3.96775	2.67952	3.42468	3.54819	3.19639	3.71462	4.34529	4.04209	3.54801
ENSG00000232748	3.80588	3.834	3.2661	3.25976	5.24647	3.52852	3.67041	4.28068	5.55469	3.86483	3.71273	4.44298	3.62819	4.12884	3.86326	4.04706	3.59317	5.02568	3.66179	4.0094	4.37358	3.43745	4.35614	4.34382	3.58557	3.15795	3.54161	3.84313	3.45275	3.45727	3.33422	3.37331	2.67952	3.38085	3.63032	4.91411	4.08671	3.59003	3.33227	2.67952	2.67952	3.86543	3.94373	3.54819	4.09216	2.67952	4.64019	3.66022	4.21562
SLCO4A1-AS1	4.32213	2.67952	3.50355	4.15934	3.36122	3.7122	3.67041	3.31119	3.84118	2.67952	3.14945	3.22919	3.16022	2.98738	4.31237	4.04706	2.67952	3.0768	3.01256	3.25436	3.1841	3.78914	2.67952	3.45636	3.32537	3.15795	4.39759	3.21111	3.12948	3.23276	4.33436	3.17244	2.67952	2.67952	2.67952	3.56553	3.88146	3.59003	2.67952	3.28867	3.33948	2.67952	4.1252	2.67952	3.19639	2.67952	2.67952	3.25291	4.52299
CICP4	6.26626	6.57984	7.06434	6.31323	5.35597	5.63407	6.27115	5.76784	6.94855	7.38297	7.01586	6.53683	5.18795	5.96629	6.32292	5.84449	6.83365	6.7185	6.05259	6.32151	7.29858	6.17616	6.98176	5.69996	4.08011	4.13667	4.13279	4.42333	4.56327	5.1497	3.87995	5.33969	4.77206	4.32392	5.42178	5.83213	6.67098	5.10776	5.84436	4.57546	5.12204	5.49487	5.3761	4.67635	7.24164	6.05316	5.61612	5.41315	5.04906
LINC01007	7.655	6.14227	7.7591	6.95208	6.36212	5.82307	8.51882	6.24628	4.50412	7.55969	8.27748	5.39078	6.93861	5.67109	7.15809	8.28813	7.75824	6.31766	6.17505	5.48794	7.20862	8.17373	6.81227	8.17283	8.45186	8.28551	8.10336	8.41658	8.33276	6.83918	8.22827	8.23433	7.88247	7.89989	9.1572	6.03985	8.37512	7.6302	8.32571	7.78215	8.03504	8.04061	7.36272	7.70663	7.37785	7.74701	7.78286	8.12017	7.49879
LINC01222	3.48583	2.67952	3.2661	3.81807	2.67952	2.67952	3.49372	3.31119	3.36209	2.67952	2.67952	2.67952	2.67952	3.36281	3.32476	3.23997	3.14204	2.67952	3.14948	2.67952	3.03722	3.16216	2.67952	3.45636	2.67952	3.15795	2.67952	2.67952	2.67952	3.62654	3.14443	2.67952	2.67952	3.66205	2.67952	3.91428	3.62091	3.72537	3.33227	2.67952	3.60505	2.67952	4.1252	3.29833	2.67952	3.58057	4.16506	3.25291	3.54801
RPSAP69	5.64344	5.31844	5.3888	5.32733	4.28136	5.2915	5.86301	5.42815	4.39877	5.63566	6.04487	5.48679	4.9479	5.63698	5.53787	5.49798	6.0144	5.46432	5.09791	5.00668	5.57217	5.58932	5.18588	5.61711	5.51916	4.93887	5.53889	5.21806	5.01227	5.18918	5.10588	5.36701	5.80484	5.21666	5.34521	4.71182	5.09681	5.10776	5.58423	5.54565	5.48003	4.95157	5.55108	5.50526	5.74425	5.80637	5.29675	6.01056	4.62703
ENSG00000233508	7.08463	6.79259	7.07589	6.6829	5.12739	6.8481	6.72331	6.72813	5.55469	7.48791	7.47169	6.67003	6.38799	6.46733	6.77922	7.13388	7.22569	6.37009	6.88788	6.86485	6.91809	6.99091	6.57172	6.91808	6.89315	6.87015	6.66059	6.96677	6.81171	7.1423	7.57309	7.26455	7.17836	6.86643	7.10855	6.69233	6.61639	6.78176	6.81376	7.19966	7.05037	6.8369	6.87415	6.81995	7.09994	6.91753	6.43433	7.1364	7.35136
LINC00460	3.66091	4.27375	4.51259	4.56585	3.83976	3.52852	5.06999	3.75713	3.84118	4.48639	4.40322	4.03859	5.09701	3.42666	4.0459	4.85903	5.03621	4.20203	5.55201	5.59633	4.86895	4.21432	4.07212	4.26624	4.78903	5.10314	4.13279	4.90277	4.75483	4.41846	5.29576	4.8457	4.45248	4.648	4.91671	3.91428	4.25906	4.35614	4.21814	4.57546	5.33789	4.31524	4.8964	5.54351	4.75964	4.96769	4.57281	5.26318	5.01246
KRT8P39	5.54998	4.89832	4.71609	5.16291	5.30231	5.2915	4.86876	5.03449	6.11266	5.10807	4.93902	5.05428	5.68642	5.25132	4.76921	4.9733	5.32234	5.7308	4.9888	5.02264	5.5475	4.91997	5.38963	5.58837	4.25971	3.82638	3.78208	4.48659	4.47762	4.97906	3.95794	4.6292	4.81831	3.87202	4.21188	5.62584	5.68874	4.85701	4.77181	4.57546	4.23393	4.95157	4.28085	4.52333	5.46924	4.64003	5.29675	5.22297	4.14305
PIRT	7.12774	5.79002	7.94043	6.54303	6.04677	5.2915	5.06999	7.04764	5.50823	6.82097	6.07481	4.47669	7.67184	4.85625	7.37497	8.90704	5.86452	4.97986	7.61014	7.72471	4.62079	4.97305	5.27106	6.22996	6.25252	5.30392	6.38891	5.89792	6.26659	6.37313	7.83739	5.19425	6.50363	6.06636	5.26412	6.06718	6.65753	6.25658	5.84436	6.43507	5.33789	7.17142	7.45193	5.617	6.77715	5.32862	5.17135	5.22297	8.91194
GAS6-AS1	5.09609	5.31844	4.71609	5.11849	3.83976	4.83278	4.81326	4.78372	6.3908	5.00516	4.52552	4.44298	4.46471	5.01498	4.55092	4.80684	4.74916	4.24481	5.44016	5.054	4.46165	4.7257	5.04714	5.06476	4.31378	4.06728	4.13279	4.90277	4.38551	4.67294	4.16203	4.17764	4.1013	4.78316	4.9523	5.54971	6.27199	4.04231	4.43185	3.71977	4.23393	4.48724	5.31247	4.34857	4.97522	4.92562	5.29675	5.04902	4.06538
SLC26A4-AS1	9.05059	9.35809	9.16566	9.41103	8.07995	8.85345	9.50626	8.98196	7.49664	9.81924	9.4629	8.36175	9.17503	8.12784	9.10301	9.5215	9.4899	8.35331	8.05197	7.33062	9.11749	9.39317	8.74702	9.46615	9.44328	9.76884	9.64776	9.71218	9.04412	9.61349	9.98103	9.51803	9.44867	9.19939	9.72037	8.74929	9.42064	9.67304	9.27547	9.47521	10.0071	9.77813	9.04022	9.94862	9.5216	9.59985	9.06889	9.679	9.61174
CTXN2	5.75906	7.00241	6.50371	5.69866	5.30231	6.29476	6.55597	6.29327	5.12996	6.14037	6.21568	6.25326	6.15175	6.3628	6.30509	6.75994	6.32863	5.39745	6.08237	6.4582	5.85856	6.31471	5.38963	6.19263	6.81141	6.63145	7.19045	6.45943	6.67597	6.53104	6.63862	6.45717	6.43466	6.47214	6.62849	5.86374	5.91101	6.07884	6.09254	6.58264	6.97396	5.63684	6.18056	7.07235	6.01207	6.27942	6.22413	6.49644	6.59886
ENSG00000234111	3.93141	3.834	4.65184	4.56585	3.36122	3.7122	4.2508	3.75713	3.36209	4.48639	3.971	4.08623	4.27057	3.80485	4.41351	4.48561	4.58837	3.63801	3.89239	3.25436	4.34272	3.92352	4.17493	3.99528	5.16262	4.7102	4.51062	5.06966	4.71876	4.09479	4.73933	4.76342	4.5683	4.69466	5.42178	4.05039	3.76047	4.42289	4.32984	4.32468	4.23393	4.70711	3.42468	4.60217	4.09216	4.02868	4.2587	4.61265	4.4675
ENSG00000234292	3.48583	2.67952	3.50355	3.25976	2.67952	3.7122	2.67952	2.67952	3.63622	3.28454	3.14945	2.67952	2.67952	3.29179	3.32476	3.13808	3.24479	3.0768	3.14948	3.48726	3.47143	3.02159	3.68259	3.76563	3.32537	2.67952	3.18214	3.21111	3.12948	3.62654	2.67952	3.17244	3.19996	2.67952	3.16133	3.91428	3.22939	2.67952	2.67952	3.28867	2.67952	2.67952	3.20932	2.67952	2.67952	2.67952	2.67952	3.25291	2.67952
SNX18P7	5.14024	4.84229	5.09422	4.92446	4.92632	4.9492	4.63082	4.91507	5.35869	4.83409	4.69912	5.74042	5.15831	4.80942	4.59351	5.47655	4.27218	5.84714	4.14525	4.20908	5.85856	4.68308	5.56705	5.14731	4.59511	3.62383	3.88183	4.42333	3.31333	4.93276	3.95794	4.36749	4.32443	3.87202	3.73799	5.14309	5.45632	4.35614	4.6133	4.32468	4.71453	4.70711	3.42468	4.4391	5.22815	4.7424	3.94981	4.73626	4.40936
ENSG00000234394	5.14024	2.67952	5.99339	5.40268	4.773	4.21706	6.6647	6.31619	5.59965	6.06782	6.58565	6.19843	6.92585	5.2283	5.74805	6.09472	5.57942	6.01093	5.74254	4.55019	7.9506	6.28132	5.46335	4.67089	3.68855	4.37805	3.88183	5.02986	3.84304	5.97047	3.95794	5.19425	5.1746	3.96191	4.44248	5.24446	6.57404	5.66356	4.09423	4.1219	4.86484	4.56491	4.8964	5.65234	6.95247	5.99538	4.2587	6.49644	4.76861
LINC01250	5.81347	6.54669	6.30129	5.96749	5.06367	6.49171	6.16905	6.12154	5.19085	6.29651	6.31912	6.13167	4.79958	6.26667	5.79171	5.65846	5.67788	6.13764	6.36229	6.63894	5.41712	5.58932	5.91862	5.64528	5.07857	4.32225	4.84104	4.60411	4.75483	5.83073	4.81404	5.3938	5.30697	4.44177	4.9523	5.62584	5.71525	5.76176	5.62449	5.26324	5.33789	5.7657	4.54114	5.15365	6.34502	6.4605	5.37438	6.1432	4.93608
ENSG00000234810	2.67952	3.26819	3.2661	3.25976	2.67952	2.67952	3.25902	2.67952	3.63622	2.67952	2.67952	2.67952	3.35626	3.36281	3.46658	3.00445	3.40625	2.67952	3.71281	3.01286	3.47143	3.16216	2.67952	3.23211	3.32537	3.50086	2.67952	3.59028	3.56894	3.62654	3.47802	2.67952	3.57156	3.77301	2.67952	3.31087	2.67952	2.67952	3.5951	3.28867	3.33948	3.28486	3.20932	3.29833	2.67952	3.41912	3.26217	3.66022	3.18595
APOC2	7.14881	6.02629	5.46251	6.81032	5.59679	6.27348	6.67958	7.25081	5.80499	6.47498	4.54859	5.03289	5.04913	4.84083	6.44731	7.13051	6.00689	4.54048	6.46724	6.15636	6.6593	7.21168	6.65132	5.98966	5.73235	6.54582	7.45264	6.29031	6.70242	5.591	6.95275	6.25673	6.7504	5.84923	5.44639	5.79978	7.05612	6.07884	6.74341	6.95143	5.93668	5.56767	6.43636	5.81678	5.0144	5.5879	5.82206	4.849	6.75674
ENSG00000234913	6.72614	6.99016	6.3594	6.33228	7.1068	5.63407	5.72502	6.44649	6.93133	6.97355	6.31912	7.40739	5.31386	6.9885	6.34636	6.42225	5.85617	7.26062	6.08972	6.06224	5.97333	6.16887	7.09975	6.43544	4.78903	3.62383	4.13279	4.42333	4.33666	5.99247	4.66001	5.06553	4.98852	4.3843	4.9523	6.903	6.71059	6.17049	5.66361	4.78407	5.93668	5.56767	5.10156	5.29628	5.57563	6.35768	5.97735	5.88966	5.28072
ENSG00000235012	5.96514	5.43386	5.35041	5.86603	5.35597	4.56284	5.20326	5.09042	5.24912	5.4169	5.51923	6.00936	4.41239	5.21664	5.48533	5.81937	4.90888	5.71726	5.23988	5.71616	5.80784	5.02408	6.06616	5.8761	3.68855	3.50086	3.38683	4.21048	3.56894	4.67294	3.87995	4.36749	4.18067	3.77301	4.21188	5.14309	4.92114	4.54628	5.09989	3.71977	4.44939	4.83506	3.72224	3.89076	5.05247	5.29655	5.0808	4.14302	4.52299
LINC00940	4.90327	4.36101	4.89159	5.28804	4.68895	4.70493	3.94325	4.38024	6.0816	3.52911	4.42869	4.60299	4.30033	5.05517	4.67461	3.94137	4.24398	3.63801	4.93916	4.26841	4.56997	4.74649	5.46335	6.05366	3.7806	4.62398	4.39759	4.42333	4.33666	4.41846	4.38656	3.76155	3.57156	5.15347	3.16133	5.6624	5.28836	5.44363	3.95431	4.32468	4.71453	3.86543	5.8463	4.34857	4.37952	4.26974	6.09487	4.79386	4.81254
LINC00601	4.54718	3.834	3.50355	4.56585	3.63503	4.77044	3.94325	4.05104	5.91517	3.28454	4.00818	4.08623	4.03686	4.42225	4.01187	3.58553	4.02385	4.20203	4.47818	4.47962	4.21045	4.14858	5.31173	4.55025	3.7806	3.73082	3.78208	3.84313	3.12948	4.55222	3.95794	3.37331	3.57156	4.90552	3.35781	6.094	5.05501	4.71107	3.5951	3.87259	4.44939	3.86543	5.06297	4.60217	5.12551	4.11501	4.87894	4.54599	5.28072
ENSG00000235390	3.25332	3.50645	3.2661	3.49476	3.63503	2.67952	2.67952	3.75713	4.28325	3.52911	3.4865	3.35073	3.95966	3.29179	3.00415	3.97781	3.47398	3.71179	3.01256	2.67952	3.03722	3.73975	3.83047	4.18307	2.67952	2.67952	2.67952	3.21111	3.45275	2.67952	3.47802	2.67952	2.67952	2.67952	2.67952	5.33879	3.45259	3.42696	2.67952	2.67952	3.33948	3.52955	3.58728	2.67952	4.50051	2.67952	3.26217	3.25291	2.67952
LURAP1L-AS1	4.144	3.50645	3.2661	3.25976	3.36122	3.28412	3.25902	2.67952	3.63622	2.67952	3.60745	3.35073	3.78485	4.10059	3.63776	3.46729	3.00727	3.23961	3.34127	3.55015	3.61201	4.1142	3.83047	4.41661	3.46731	3.62383	3.18214	3.42717	2.67952	3.45727	4.53084	3.52528	2.67952	4.54917	2.67952	2.67952	4.87333	4.54628	3.33227	3.53482	4.10894	3.28486	4.8964	3.29833	3.69754	3.93465	4.34529	4.04209	4.06538
NSRP1P1	6.48169	6.18613	5.99339	5.9428	6.82014	6.41616	6.4028	6.24628	7.70313	6.2094	6.30029	6.5587	7.13971	6.39345	5.98428	6.11542	6.12243	6.92476	5.91853	5.98533	6.88455	6.24018	6.57172	6.3018	4.46256	3.91321	4.88201	4.76207	4.56327	5.53164	4.57539	4.88498	4.98852	4.54917	4.72265	7.69407	6.77428	5.80839	6.03446	4.84671	5.1793	5.53174	5.55108	4.93648	6.34502	5.80637	5.61612	5.78487	5.34025
ENSG00000235672	4.144	4.07629	4.07162	3.67165	4.68895	4.11179	4.2508	2.67952	5.24912	3.86483	4.42869	4.17569	4.41239	4.04179	4.01187	4.1432	3.83281	5.11287	3.54939	3.97218	5.07744	4.1142	4.51323	4.61202	3.58557	3.3531	3.38683	3.72566	3.84304	3.99675	3.14443	2.67952	2.67952	3.66205	3.73799	4.78281	4.40888	4.42289	3.95431	3.28867	3.33948	3.71344	3.58728	3.73581	4.44152	4.52862	4.34529	3.8051	3.79012
ENSG00000235683	4.95416	4.17936	4.65184	4.81563	5.50542	4.89228	4.69457	4.63752	5.80499	4.70618	4.67869	5.21419	6.06079	5.29623	4.78732	4.69569	4.80461	5.77066	4.65804	4.95763	5.25783	4.80692	5.66356	5.2987	3.46731	3.73082	3.54161	4.76207	4.05545	4.93276	3.47802	4.17764	4.2548	3.77301	4.14624	5.62584	5.39157	4.60364	4.6133	3.87259	3.60505	4.48724	4.1252	4.14333	5.35398	4.58556	4.93236	5.13879	4.4675
ANKRD34C	6.74012	7.89891	7.53498	6.95208	6.04677	6.74402	7.50185	7.26261	5.0662	7.07514	7.2258	7.67356	6.7488	7.90964	7.6526	7.86771	7.52299	6.11729	7.09434	7.17096	6.52248	7.4516	6.63575	7.32215	7.08616	7.21278	8.07	7.06506	7.28346	7.1423	7.28061	7.58174	7.45313	7.308	6.81627	6.69233	7.06632	7.40145	6.72527	7.19966	7.95794	6.14165	6.97807	7.3198	6.20475	7.34994	6.99938	7.56975	7.63251
ACTG1P4	5.26467	5.358	5.63126	5.7567	5.50542	5.56493	6.12606	6.33875	6.80468	5.49372	6.17487	6.5731	6.21635	6.06518	6.29909	6.25243	5.95322	6.77776	5.85075	5.47662	6.9829	5.93911	6.81227	6.43544	4.55248	3.73082	4.05559	4.65898	4.33666	4.88477	4.66001	5.2543	4.51175	4.73967	4.88014	6.38157	5.74127	4.90224	5.84436	4.90647	4.63223	5.20475	5.70646	4.0246	6.20475	5.39059	5.37438	5.37716	5.08469
LINC01361	4.4767	3.834	4.65184	4.56585	4.28136	4.83278	4.56369	4.97612	3.84118	5.00516	4.52552	4.33579	4.1431	4.62149	4.28567	3.97781	4.80461	3.36339	3.80687	3.97218	4.13808	4.33542	4.35614	4.61202	4.9256	4.48241	5.06971	4.81068	4.82409	4.67294	4.88469	4.92311	4.2548	5.05278	4.88014	4.17105	4.25906	4.76157	5.26397	4.32468	5.28705	5.00618	4.41802	5.50526	4.1711	4.96769	4.34529	4.67596	4.40936
GUSBP5	5.00317	4.27375	5.04638	3.9448	3.36122	4.40239	4.86876	4.38024	4.28325	4.48639	4.83376	4.77145	3.56885	5.00131	4.80518	4.25966	4.67131	4.50724	4.92219	4.5951	4.517	4.78709	3.68259	5.22511	4.50834	4.62398	3.54161	4.54675	4.17649	4.26796	4.43658	4.8457	4.90617	4.19289	5.47056	3.75661	4.92114	4.35614	4.8443	4.71826	4.93396	4.95157	4.41802	4.81291	5.12551	4.88217	4.34529	5.04902	4.81254
POU5F1P5	5.183	3.9623	4.35555	4.87118	4.773	4.40239	4.75528	5.19575	5.6432	4.56403	4.77777	4.7975	5.64496	4.79342	5.00245	5.0194	4.56675	5.29063	4.40333	4.83554	5.21097	4.44521	4.94596	4.72715	3.94141	3.3531	3.67027	4.28582	3.31333	5.10903	3.87995	4.58111	4.1013	3.17785	3.92149	6.17153	5.25215	4.98829	5.31454	3.53482	3.60505	4.77267	4.59838	3.73581	5.57563	4.88217	4.34529	4.32105	4.28383
KRT18P5	5.96514	6.20757	5.96861	5.63811	6.30974	6.09071	5.4713	5.55083	6.70683	5.99134	5.84188	6.59443	5.47747	6.16357	5.77441	5.72325	5.57942	6.64965	5.62526	5.75393	6.63065	5.71586	6.77014	6.01132	4.63633	3.9931	4.27276	4.04267	4.52119	5.30117	4.43658	4.67553	4.45248	4.32392	4.44248	6.03985	5.97793	5.25217	5.45595	4.41417	4.93396	5.37795	4.28085	5.15365	5.69811	5.56137	5.25622	5.22297	5.1194
LINC01010	5.05043	4.59018	3.50355	4.41943	3.63503	5.10665	4.2508	4.38024	6.60181	3.99616	4.40322	3.76008	4.43883	4.37818	4.55092	4.01301	4.09137	3.84332	4.79683	4.26841	4.21045	5.21077	4.65251	5.14731	3.86432	4.82955	5.94561	4.9465	4.33666	4.61403	5.34549	4.24445	3.57156	5.63857	3.35781	5.62584	4.92114	5.10776	4.09423	4.32468	4.10894	3.52955	5.99362	4.99417	4.44152	4.69224	5.76624	4.2355	5.58028
ENSG00000236841	2.67952	4.17936	4.1744	3.67165	3.36122	3.99528	4.4174	3.75713	3.84118	3.71291	3.34122	4.40831	3.62819	4.5456	3.73479	3.86428	3.59317	3.46679	3.60752	2.67952	3.47143	3.6875	3.83047	4.34382	4.8591	4.75122	3.88183	4.42333	4.33666	4.55222	4.43658	4.53109	4.2548	4.3843	4.38891	4.37946	3.76047	4.85701	4.6133	3.87259	4.54418	4.31524	4.54114	5.25038	3.91432	4.52862	4.57281	4.40078	4.21562
LINC01378	5.9889	5.57413	4.77727	4.97568	4.59897	6.31573	5.6352	6.52718	4.15493	5.53059	5.75171	5.57656	4.49006	4.84083	5.76568	6.3133	5.65873	4.66521	4.97246	4.5951	4.54377	6.47086	5.09499	5.18677	5.13518	5.22148	6.57961	6.13522	5.17713	5.61976	5.36969	5.82382	5.42766	5.01747	5.79032	5.73278	5.09681	5.319	7.29116	5.86983	5.9688	5.45698	5.10156	4.87615	5.44131	5.39059	4.82326	5.48242	5.31081
NANOGP4	4.4019	4.65803	4.43662	5.11849	4.50203	4.48525	4.4174	4.63752	5.76626	4.4035	4.00818	4.84807	4.9825	5.2283	4.36402	3.86428	4.3786	4.57284	4.61544	4.32484	4.90938	4.63899	4.8364	5.67288	3.86432	4.06728	3.78208	4.60411	3.67017	4.41846	3.70205	4.24445	3.81967	4.12122	3.63032	5.54971	5.28836	5.10776	4.32984	4.00468	4.63223	3.86543	4.41802	4.74644	5.35398	5.39059	5.84916	5.41315	4.62703
ENSG00000237166	6.05789	5.10135	4.71609	5.57482	4.50203	4.63588	4.63082	5.19575	6.78564	4.31445	4.88745	4.77145	5.35338	5.28514	4.92381	4.23164	4.35288	4.85784	6.04505	5.38256	5.02374	4.80692	5.09499	5.98966	4.89277	6.00174	5.6115	5.96108	4.43244	5.72921	5.10588	5.06553	4.90617	6.77757	3.50655	6.5646	5.66172	6.52943	4.09423	4.96364	5.38692	4.40432	6.34573	6.01881	6.03071	5.56137	7.05803	6.03355	6.51286
SNAI1P1	4.54718	4.44228	4.43662	4.339	4.85191	4.83278	3.81665	4.47213	5.305	4.89362	4.63679	4.60299	4.67606	4.76083	4.23035	4.4625	4.58837	5.30902	4.37731	4.88926	5.45754	4.18193	5.1412	4.41661	3.86432	2.67952	3.18214	3.42717	3.67017	4.34561	3.14443	4.24445	4.2548	3.66205	3.83414	4.37946	4.77212	4.12939	4.32984	3.87259	3.80392	3.52955	2.67952	4.0246	4.44152	4.69224	4.06283	3.66022	4.14305
ENSG00000237250	3.48583	3.26819	3.50355	3.25976	3.36122	3.99528	3.49372	2.67952	2.67952	3.52911	3.85049	3.06936	3.35626	2.67952	3.46658	3.82334	3.14204	3.84332	3.14948	3.60833	3.47143	3.50795	3.68259	4.09323	3.86432	3.9931	2.67952	2.67952	3.67017	3.8885	3.79523	4.30759	3.92245	3.87202	5.08582	2.67952	3.76047	3.84282	3.5951	3.28867	4.44939	4.31524	3.58728	3.73581	3.69754	3.58057	3.82262	4.04209	3.18595
ENSG00000237268	3.25332	3.6857	3.68221	5.20591	3.36122	4.56284	3.94325	5.2935	4.28325	5.0576	4.7967	5.09607	3.78485	4.15638	4.14196	6.28319	4.09137	4.85784	4.79683	5.33301	3.67403	3.50795	3.95843	4.18307	3.13809	3.9931	4.05559	3.21111	2.67952	4.26796	4.0982	2.67952	3.92245	3.96191	3.16133	5.83213	4.1762	5.319	4.09423	3.87259	3.33948	4.40432	4.54114	4.60217	4.24483	3.83097	3.94981	2.67952	4.34826
HLA-DQA2	3.80588	3.26819	3.2661	2.67952	2.67952	4.40239	2.67952	4.05104	3.84118	3.52911	3.60745	3.06936	2.67952	3.11407	3.23946	2.67952	3.40625	2.67952	3.34127	4.74077	3.61201	3.78914	4.35614	4.26624	2.67952	4.26367	3.97237	3.59028	4.56327	4.18471	3.14443	2.67952	3.70436	2.67952	5.26412	3.31087	4.1762	3.59003	4.21814	5.12175	3.33948	2.67952	4.98229	2.67952	3.56556	4.11501	2.67952	3.48526	3.39213
HCG4P3	5.05043	4.65803	4.43662	4.63305	5.68253	4.31339	4.05577	4.55757	5.46016	4.77172	4.14515	4.98904	4.83827	4.79342	4.14196	4.50828	4.18541	5.11287	4.95592	4.70082	4.62079	4.2458	5.49879	4.83279	3.58557	3.73082	3.67027	3.94779	3.98942	4.26796	4.57539	3.76155	3.57156	3.53439	4.07646	5.51002	5.01186	3.84282	4.43185	3.53482	3.96775	3.99681	4.2057	4.0246	4.50051	4.52862	4.2587	4.47555	4.06538
KCNQ1DN	3.48583	2.67952	3.2661	3.81807	2.67952	3.86403	2.67952	3.56597	4.15493	2.67952	2.67952	3.35073	3.16022	3.29179	3.32476	3.13808	3.59317	3.23961	3.34127	3.34186	3.29596	3.35896	3.26633	3.76563	2.67952	2.67952	2.67952	3.84313	3.45275	2.67952	3.33422	3.17244	3.57156	3.96191	2.67952	3.56553	3.88146	3.21096	2.67952	3.71977	3.80392	2.67952	4.1252	2.67952	3.40667	3.58057	3.67567	3.48526	2.67952
ENSG00000238035	6.80802	5.43386	6.11117	5.91767	6.83869	6.75936	6.52333	6.36096	6.86034	6.87835	6.79242	6.81021	5.7067	6.24439	6.18662	6.75994	6.67804	7.24207	6.08237	6.25774	6.30001	5.50982	7.39559	5.40216	3.94141	4.79097	3.97237	4.54675	4.68164	4.93276	4.16203	5.13142	5.10323	4.648	4.84252	6.50616	6.61639	4.71107	5.36331	4.32468	4.93396	4.70711	4.2057	4.87615	5.93494	4.88217	5.73748	4.79386	4.97482
ENSG00000238194	4.04301	3.834	2.67952	3.9448	3.63503	3.52852	2.67952	3.75713	3.84118	3.28454	3.8068	4.13186	3.68358	4.44369	3.23946	3.32534	2.67952	3.46679	4.29565	3.55015	4.01972	3.16216	3.26633	4.48525	3.32537	4.26367	3.38683	4.04267	4.2324	4.09479	3.47802	3.65167	4.01568	4.32392	2.67952	3.75661	4.08671	4.65849	3.95431	4.71826	4.10894	2.67952	4.2057	3.73581	4.44152	4.11501	4.82326	4.14302	4.21562
ENSG00000238217	3.93141	3.6857	2.67952	4.63305	3.36122	3.52852	3.67041	4.05104	5.19085	2.67952	3.34122	3.22919	2.67952	4.35552	4.07887	2.67952	3.9884	3.46679	4.07893	3.66264	3.38956	3.26927	3.95843	4.72715	3.32537	3.9931	3.67027	4.04267	3.67017	3.62654	3.70205	3.94869	2.67952	5.05278	3.35781	4.55673	4.71839	5.14533	4.32984	3.71977	4.63223	3.28486	5.13907	4.0246	4.85017	4.64003	5.92746	4.54599	4.40936
RPS20P22	5.09609	5.0037	4.65184	4.7576	6.13995	4.89228	5.02247	4.78372	5.305	5.10807	4.71924	5.23291	5.35338	4.42225	4.71329	5.16254	4.80461	5.91967	4.7779	4.57285	4.96779	5.07324	5.46335	4.78105	3.46731	3.91321	3.88183	4.76207	4.2324	4.88477	3.59779	4.36749	4.1013	3.77301	4.27393	4.97515	5.25215	4.54628	4.43185	3.53482	4.34657	4.70711	4.03834	4.34857	4.75964	4.83723	4.2587	4.54599	4.34826
RBM43P1	3.66091	3.6857	3.50355	3.81807	3.36122	3.86403	3.25902	3.31119	4.6912	2.67952	3.34122	3.54103	3.56885	3.72496	3.23946	3.13808	3.53589	3.23961	4.23785	4.17821	3.29596	3.26927	4.07212	4.41661	3.32537	3.3531	2.67952	3.72566	3.12948	3.45727	3.47802	2.67952	3.19996	3.77301	2.67952	4.71182	3.98916	3.72537	2.67952	2.67952	3.96775	3.71344	4.54114	3.29833	4.00702	4.19503	4.87894	4.47555	3.67756
TLR9	4.73754	4.65803	5.14042	5.20591	4.68895	2.67952	4.69457	4.17175	5.19085	4.56403	4.63679	5.07534	4.38535	4.71034	3.46658	5.09288	3.78971	5.00297	4.20782	4.5036	3.38956	4.41869	4.58481	2.67952	4.46256	2.67952	2.67952	3.84313	3.67017	3.8885	3.70205	3.65167	4.72409	3.66205	2.67952	4.97515	4.92114	3.94745	3.95431	3.87259	2.67952	4.11344	3.42468	4.14333	2.67952	3.93465	4.93236	2.67952	2.67952
ENSG00000239828	4.54718	3.26819	3.2661	4.15934	4.00819	3.28412	3.49372	3.56597	4.60114	3.28454	3.71273	3.54103	4.41239	4.42225	3.94028	3.68851	3.74452	3.90283	4.67881	3.89342	4.24497	3.43745	3.50386	4.67089	3.32537	4.13667	4.27276	4.04267	3.12948	4.26796	3.70205	3.65167	3.57156	4.648	3.63032	5.33879	4.1762	4.94596	3.5951	4.22779	4.71453	3.52955	4.8045	4.4391	4.61063	4.11501	4.93236	4.2355	3.98164
PRKAG2-AS1	6.99434	7.53631	7.16512	7.64075	6.55428	6.98478	7.33377	7.21484	5.95006	7.44116	7.40896	7.48154	7.12492	7.31523	7.54082	7.29873	7.65971	6.705	6.61147	6.59328	7.20862	7.29729	6.68197	6.86001	7.94823	7.87768	7.87125	7.74195	8.05443	7.1423	7.93563	7.97749	7.75871	7.95033	7.67559	6.60227	6.82326	7.23433	7.07936	7.94041	7.58996	7.23868	7.50153	7.84834	7.34129	7.45286	6.963	7.36035	7.21837
ENSG00000239922	5.3787	4.89832	4.58415	5.16291	3.63503	5.4543	4.69457	4.55757	6.14306	4.48639	3.8068	4.54145	4.20862	5.0419	5.17421	4.31373	4.71083	4.20203	5.67533	4.74077	4.21045	5.04067	4.94596	5.22511	4.95764	5.56986	5.06971	5.50258	5.41394	5.80603	5.01554	4.8457	4.67426	5.96196	4.38891	5.19472	4.77212	6.22277	3.5951	5.01845	5.64936	5.05864	6.62782	5.617	5.12551	5.82866	6.5859	6.05617	5.65187
LILRA4	5.75906	4.44228	3.83004	4.69684	4.50203	3.86403	5.06999	4.28068	6.14306	4.48639	3.76097	3.35073	4.46471	4.01113	4.95583	5.42148	4.05814	3.55708	5.22634	3.48726	4.46165	3.83604	5.27106	3.62545	5.07857	5.52515	4.05559	5.38333	5.20275	4.48716	5.43985	4.67553	4.81831	4.44177	4.38891	5.73278	3.98916	5.25217	4.21814	4.32468	5.48003	4.31524	4.94004	5.04946	4.00702	4.7424	5.33611	4.32105	3.89052
ENSG00000240265	4.32213	4.44228	4.1744	4.81563	2.67952	4.56284	4.05577	3.31119	5.80499	3.99616	3.8068	3.9363	4.30033	4.23516	3.68763	3.58553	4.09137	3.46679	4.92219	5.21449	4.24497	3.83604	4.51323	4.93051	3.58557	3.50086	3.88183	4.48659	3.31333	4.18471	3.79523	2.67952	2.67952	4.648	3.16133	5.79978	4.92114	4.94596	3.5951	3.28867	4.23393	2.67952	4.94004	3.73581	4.71188	4.40615	5.73748	5.00177	4.4675
AQP1	12.6254	9.15957	10.2985	10.8999	9.5732	9.8263	9.9996	9.0817	10.1667	9.11846	10.5647	9.2791	11.1361	9.26051	9.6914	10.3104	11.2339	9.12624	10.6776	11.5201	8.52733	11.6415	9.7795	10.9453	8.41093	10.1751	12.2372	10.855	9.55619	10.5075	10.6854	8.20508	10.2179	11.7526	7.13104	11.4003	12.0751	10.3275	10.216	11.3724	9.26927	8.02167	11.9166	10.0334	10.3071	9.62365	10.9907	9.46542	12.3132
ENSG00000240687	3.25332	2.67952	3.2661	3.25976	4.00819	3.52852	2.67952	3.31119	4.50412	3.52911	3.14945	3.35073	3.50468	3.68219	3.23946	3.13808	3.14204	3.23961	3.76105	3.1499	3.54491	2.67952	2.67952	4.34382	2.67952	3.50086	2.67952	3.59028	3.45275	3.8885	2.67952	3.17244	2.67952	3.53439	2.67952	4.63665	3.62091	3.94745	2.67952	3.87259	2.67952	2.67952	3.94373	3.89076	2.67952	3.93465	4.16506	3.66022	3.54801
ENSG00000240695	5.26467	5.23572	4.71609	5.2476	5.30231	5.69994	4.97319	4.97612	6.28598	5.15672	5.05209	5.1366	5.17321	5.43278	4.85735	4.75246	5.08098	5.5436	4.79683	4.70082	5.60837	4.88336	6.01867	5.43499	4.31378	3.15795	3.97237	3.94779	3.56894	5.30117	3.59779	4.47896	4.1013	4.32392	4.38891	5.86374	5.42433	4.81017	4.69502	4.1219	4.10894	4.63801	4.70559	4.60217	5.46924	5.00846	4.82326	4.61265	4.21562
ADAMTS9-AS1	3.80588	4.51845	3.68221	3.81807	3.83976	3.7122	4.92201	3.31119	3.36209	5.73338	4.20771	3.06936	3.87615	2.67952	3.46658	4.63627	4.42844	4.83202	3.71281	3.66264	4.01972	3.88075	4.26909	5.14731	5.04935	4.97339	4.27276	4.65898	4.75483	4.78319	5.10588	4.24445	4.45248	4.32392	6.12765	4.37946	3.98916	4.90224	4.09423	4.1219	4.54418	5.56767	4.35142	4.81291	4.00702	4.64003	4.06283	4.61265	4.14305
LINC00877	5.05043	4.51845	4.58415	4.63305	4.68895	4.56284	4.15756	4.63752	5.46016	3.86483	4.52552	4.25852	5.24535	4.94518	4.31237	3.94137	4.02385	5.06999	4.59359	4.95763	4.40366	4.56982	4.58481	5.72652	3.94141	4.13667	4.45542	4.60411	3.76069	4.26796	4.43658	3.65167	4.01568	4.54917	3.50655	5.92492	4.87333	5.02931	4.09423	3.53482	4.63223	4.21881	5.06297	4.34857	4.80569	4.64003	5.79443	4.54599	5.15323
ENSG00000241218	4.04301	2.67952	3.2661	3.81807	2.67952	3.99528	3.25902	2.67952	4.50412	3.28454	3.25381	3.76008	3.50468	3.87847	3.39946	3.23997	3.47398	3.90283	3.97109	3.48726	3.83757	3.43745	3.26633	4.26624	3.32537	3.15795	3.18214	2.67952	3.12948	3.62654	3.14443	3.17244	3.19996	3.77301	2.67952	4.63665	4.1762	4.04231	2.67952	3.28867	3.60505	3.28486	4.03834	3.29833	3.91432	3.93465	4.64019	4.14302	3.54801
ENSG00000241345	4.144	4.17936	3.2661	4.63305	2.67952	4.11179	3.81665	4.05104	5.55469	3.52911	3.25381	3.62057	3.50468	4.01113	4.23035	3.6386	3.9517	3.36339	4.14525	3.93357	3.88631	3.57235	4.58481	4.78105	3.94141	4.48241	4.20494	4.65898	3.67017	4.26796	4.2224	4.03059	3.41165	4.78316	3.16133	5.29244	5.09681	5.47311	3.5951	3.87259	5.28705	3.28486	5.46636	5.25038	4.85017	4.64003	5.67812	5.64182	4.81254
KRT8P13	5.41469	5.23572	4.07162	5.32733	3.63503	4.9492	4.49272	4.17175	6.51185	3.28454	4.90486	4.33579	4.99948	4.84083	4.20165	3.6386	4.74916	3.63801	4.61544	4.35207	4.517	4.56982	4.51323	6.19263	3.7806	3.91321	3.88183	4.12977	3.9189	4.67294	4.16203	3.85963	3.41165	4.90552	2.67952	7.04631	6.57404	5.53024	4.09423	3.53482	4.34657	3.99681	5.06297	4.67635	5.85336	5.5879	6.39835	5.70081	5.24995
INMT	4.67721	3.9623	3.68221	3.9448	4.28136	4.48525	3.67041	3.56597	4.28325	3.52911	4.0441	4.08623	3.68358	3.9133	4.14196	3.82334	4.24398	4.36443	3.76105	4.55019	3.61201	3.88075	3.50386	3.62545	5.76784	5.95237	5.35302	4.71156	7.21788	5.94812	4.66001	5.97165	5.78263	5.39034	6.61789	4.85011	3.98916	4.48614	5.84436	4.71826	4.23393	6.47631	6.64056	4.0246	4.09216	4.40615	5.0808	4.79386	5.94472
ENSG00000241956	5.48399	5.47028	5.18509	3.81807	4.68895	5.4543	4.69457	5.62697	5.12996	5.37682	5.6251	5.99867	5.59134	5.77653	5.52752	5.0785	5.69676	6.04368	6.35623	6.87758	6.35019	5.40041	5.78267	5.43499	4.20298	3.62383	3.97237	4.12977	3.84304	5.06709	4.66001	5.44586	4.98852	4.12122	3.50655	5.83213	5.51817	5.02931	4.21814	4.78407	3.80392	3.52955	4.8964	4.74644	5.6504	4.83723	4.06283	5.48242	4.97482
RPS20P33	4.67721	3.50645	4.51259	4.63305	4.59897	4.11179	3.94325	3.91488	5.12996	4.11274	3.971	4.40831	4.6095	4.33242	4.0459	4.17346	3.69695	4.36443	3.66179	4.04534	4.27847	4.00399	4.8364	4.48525	3.58557	3.50086	4.13279	3.59028	3.67017	3.62654	2.67952	3.37331	3.41165	2.67952	3.63032	5.51002	4.47729	3.94745	3.79202	2.67952	2.67952	3.71344	3.20932	2.67952	4.55679	3.58057	4.34529	4.04209	4.06538
ZNF702P	6.89799	7.55304	7.52659	7.39249	5.4076	6.90434	7.15409	8.1784	5.91517	7.34283	7.73374	7.57363	5.9467	7.52501	7.16795	6.92837	7.09837	6.7713	7.84793	6.90273	6.94622	5.95621	7.16616	6.37018	7.14068	6.6418	6.90788	6.95656	7.21177	8.25483	7.2992	7.00036	7.45313	7.34963	7.364	6.5259	6.89374	7.23433	7.31557	7.84901	7.39301	7.80972	7.52912	8.07669	7.16837	7.13674	6.67869	7.5222	7.47955
ENSG00000243302	8.69781	8.26138	8.14044	8.37502	8.59697	8.68756	7.96236	8.32039	9.20416	8.33327	8.5928	8.65922	8.18762	8.70426	8.04334	8.22498	8.18123	8.99414	7.83063	7.98959	9.00527	8.57252	8.85141	7.941	6.08084	5.65517	6.23083	6.44486	6.52599	6.94376	6.44007	6.97454	6.54347	6.61599	6.60721	8.56683	8.45477	7.0258	7.31557	5.65103	6.17527	7.0518	6.56235	6.93764	8.45175	7.53558	7.47425	7.01556	6.83971
TNFRSF6B	8.64326	7.0266	8.1183	7.2402	9.23581	9.11347	7.78856	7.86734	8.3393	5.60151	6.36211	6.65658	7.7267	6.41851	8.29909	6.21461	5.87282	6.80333	5.12753	6.60866	6.98742	7.11688	7.6792	6.05366	5.21588	5.03984	8.23337	8.02153	6.82781	8.27275	8.61416	7.16158	8.85937	7.68379	5.88251	7.55738	8.49301	4.21008	6.63095	7.56949	4.10894	5.15778	7.35503	4.81291	7.37785	4.33992	4.70416	5.22297	7.486
CFB	6.83431	6.46029	5.66269	5.7567	7.68946	7.77656	6.08173	6.64027	6.89627	5.93796	5.58371	6.04094	5.20253	5.93173	6.11323	6.36019	5.87282	6.55489	5.35611	6.42378	6.39866	6.32785	6.69704	5.69996	7.23764	6.11063	7.31687	6.18882	7.62891	7.42491	6.66759	6.271	8.19631	6.09952	6.74018	6.38157	6.55964	6.23978	7.09355	7.51561	5.56727	6.82233	6.77372	5.78539	6.86233	5.50675	6.11725	6.24498	7.47955
ENSG00000243679	7.71269	7.43161	7.05269	7.50536	8.39314	7.48599	7.57509	7.06122	8.44593	7.55969	7.62256	7.95674	7.00478	7.84308	6.92212	7.28368	7.12956	8.37473	6.98897	6.99522	7.92966	7.28728	7.77441	7.13916	5.75021	5.1636	5.43576	6.20624	6.31323	6.40614	5.65093	6.2423	6.10183	5.92537	5.90024	7.7453	7.81709	6.05978	5.97389	5.35001	5.64936	6.23298	6.18056	6.09727	7.34129	6.62116	6.67869	6.39405	6.03613
ENSG00000243696	7.72676	7.76892	8.00219	7.81923	7.22416	7.84985	7.67472	7.81229	7.78192	7.61969	7.70318	8.27011	7.3578	8.09266	8.06983	7.64333	7.39204	8.27119	7.01221	7.58699	8.30694	8.16647	8.02129	7.58809	5.29205	5.1636	4.75502	5.83179	5.8729	5.92541	5.48471	6.28514	6.18843	5.78928	6.4958	7.41692	7.87038	6.8273	7.26633	5.7802	5.8357	7.22769	6.29816	6.19555	7.26525	7.25545	6.84798	6.529	6.58689
PLA2G4B	8.28307	8.18834	7.64753	7.99595	8.2346	8.04968	7.73986	8.26292	9.17892	8.2598	8.31059	8.63208	8.35043	8.48592	7.93606	8.0932	7.72689	8.85177	7.43515	7.99349	8.83436	7.83703	8.5501	6.99562	6.06674	5.63433	5.74628	6.71134	5.94907	6.54592	5.85134	6.93044	5.7138	6.40765	6.25667	8.11993	8.37512	6.94554	7.50785	5.81072	6.55805	7.02663	6.61496	6.24226	7.78402	7.13674	7.38552	6.933	7.16313
WDR86-AS1	3.48583	3.6857	2.67952	3.49476	2.67952	2.67952	3.49372	3.31119	3.63622	2.67952	3.01254	3.62057	2.67952	2.98738	3.32476	3.13808	3.24479	3.0768	3.25385	3.34186	3.29596	3.26927	2.67952	3.62545	4.55248	4.20195	4.88201	4.60411	5.57784	4.83497	3.33422	4.53109	6.30143	3.17785	4.27393	3.31087	2.67952	4.04231	3.95431	3.53482	3.33948	4.11344	5.02324	2.67952	3.69754	3.58057	3.4981	3.8051	3.54801
IL12A-AS1	5.67325	5.87326	5.83774	5.32733	5.30231	5.82307	5.78185	5.89585	5.0662	5.37682	5.95913	5.99867	4.69749	5.0683	5.76568	5.75012	5.37063	5.77066	4.07893	3.55015	5.14585	5.49808	5.66356	6.07437	5.63946	4.82955	5.63488	5.06966	5.12439	6.03548	5.29576	5.49603	4.72409	5.56865	5.02073	5.92492	5.45632	5.18188	5.58423	4.64887	6.00021	5.25015	4.35142	5.04946	4.85017	5.44989	5.0808	5.44822	4.81254
ENSG00000244198	5.05043	5.67077	5.66269	5.83948	5.94703	5.98965	5.06999	5.03449	6.11266	4.83409	4.90486	5.25138	5.80392	5.0813	5.84238	5.03442	5.2335	5.7575	5.61503	6.53541	5.67807	4.90179	5.38963	4.26624	4.78903	4.13667	4.51062	5.06966	6.00718	5.10903	4.53084	5.84317	5.51172	5.61565	5.75168	5.08942	6.18057	5.78527	5.31454	4.96364	4.34657	5.73458	4.8045	4.99417	5.8742	5.5879	5.37438	5.13879	5.31081
GATA2-AS1	5.05043	5.19239	4.77727	5.36552	5.94703	5.0562	5.3246	5.69918	6.14306	4.77172	4.88745	4.92044	5.03278	4.58412	5.26516	5.26705	4.97407	5.5436	4.29565	4.47962	5.00535	5.10504	5.89246	4.34382	5.04935	4.75122	5.56351	4.81068	5.20275	5.06709	5.19053	4.96017	4.39017	4.82523	4.21188	5.89466	5.45632	4.81017	5.70167	4.57546	4.54418	4.83506	4.41802	4.4391	5.67446	4.79068	4.16506	5.34021	5.24995
ENSG00000244427	3.80588	4.51845	4.26852	4.339	4.92632	3.99528	3.94325	4.47213	4.50412	4.95056	4.42869	3.76008	3.83159	4.15638	4.7322	3.90357	4.52235	4.40175	3.80687	4.43021	4.62079	4.07871	4.8364	4.34382	2.67952	2.67952	2.67952	3.42717	2.67952	4.26796	3.14443	3.52528	3.41165	3.53439	3.16133	5.19472	4.77212	4.04231	4.21814	2.67952	3.60505	4.11344	3.94373	3.73581	4.24483	4.33992	3.82262	3.8051	3.18595
OR2A1-AS1	3.48583	2.67952	3.68221	4.05745	3.36122	4.31339	3.25902	3.56597	4.60114	3.71291	3.54933	4.17569	4.27057	4.01113	4.17221	3.94137	3.64666	4.15755	4.11259	4.63846	4.01972	3.57235	4.17493	2.67952	2.67952	3.82638	3.88183	4.12977	4.95247	4.61403	4.03039	3.37331	4.2548	3.38085	4.9523	4.47131	2.67952	2.67952	3.79202	2.67952	2.67952	4.63801	4.28085	3.29833	2.67952	3.71462	3.67567	2.67952	4.14305
LILRA6	4.144	3.834	4.1744	4.49482	4.39677	4.21706	3.81665	4.85104	4.6912	4.6371	4.3506	3.69311	3.87615	3.80485	4.38902	4.63627	3.64666	3.46679	3.01256	3.89342	4.06064	4.3063	4.26909	3.23211	3.68855	3.62383	4.61413	4.60411	4.60397	4.09479	5.04634	4.17764	5.56505	4.32392	4.00185	2.67952	3.76047	3.42696	3.95431	4.71826	3.33948	3.28486	4.1252	2.67952	3.81215	2.67952	3.82262	3.25291	5.18624
FCGR2C	5.34173	3.50645	4.77727	4.56585	4.59897	4.48525	6.05903	5.92611	5.72643	5.00516	3.85049	5.32285	4.9825	4.84083	4.23035	5.37579	4.49954	4.15755	5.23988	5.02264	5.1788	4.90179	4.8364	5.18677	6.48181	5.47896	5.48828	5.73849	6.32466	7.65419	4.38656	4.88498	5.78263	5.52	5.90024	6.42432	4.33635	5.85353	6.4213	5.21769	5.1793	5.05864	6.03303	4.99417	5.83221	5.12381	5.58406	5.22297	5.8266
ENSG00000244738	4.61388	4.65803	4.07162	4.69684	2.67952	5.00378	3.94325	3.75713	5.84268	3.28454	4.0441	3.54103	3.73564	4.30885	3.82235	3.82334	4.09137	3.23961	4.07893	3.89342	3.73188	4.52148	3.95843	4.78105	3.58557	3.50086	4.20494	4.35657	3.67017	4.18471	3.79523	3.85963	3.57156	4.3843	2.67952	6.06718	5.32363	5.02931	2.67952	4.00468	4.34657	3.52955	4.8964	4.14333	4.61063	4.92562	5.92746	5.09465	4.85503
ENSG00000246363	5.3787	4.84229	5.35041	5.43886	4.15317	4.89228	6.12606	5.03449	3.84118	5.99134	5.86784	4.7975	5.15831	4.80942	5.50658	5.8278	5.79631	4.11123	4.35071	4.14647	5.43072	5.77509	4.35614	5.58837	5.96384	5.69595	5.94561	6.1169	5.85716	5.37105	6.11394	5.93612	5.84825	5.96196	5.69165	5.19472	5.66172	5.6379	5.04045	6.03362	5.76411	5.15778	5.52341	6.14726	5.26071	5.42056	5.25622	5.88966	5.69764
ENSG00000248015	5.96514	5.31844	5.18509	5.43886	6.96219	6.20767	5.3246	5.8333	7.3361	5.49372	5.79752	6.09206	5.85011	5.90346	5.43072	5.76776	5.61964	6.85925	5.36844	5.4421	6.0096	5.52146	6.34126	6.68366	4.55248	4.97339	4.92174	5.28658	4.2324	6.01414	5.32085	4.88498	4.77206	6.11581	4.5904	6.79342	6.42305	5.66356	5.04045	5.01845	4.93396	4.31524	5.75464	5.34069	5.52345	5.32862	6.87435	5.48242	5.90644
ENSG00000248115	4.04301	5.14764	4.89159	4.25268	4.85191	5.2915	4.49272	4.85104	3.84118	4.21807	4.17687	4.03859	3.35626	4.07159	4.25834	4.39043	4.24398	4.0122	3.48655	2.67952	3.88631	3.83604	4.43723	4.61202	4.82454	4.62398	4.20494	4.81068	4.82409	4.88477	4.77723	4.47896	4.32443	4.648	4.44248	4.63665	3.45259	4.65849	4.32984	3.87259	4.79186	4.70711	4.28085	4.52333	3.56556	4.88217	4.42596	5.04902	4.81254
LUCAT1	5.09609	4.59018	4.26852	5.025	4.39677	4.31339	3.67041	4.55757	5.19085	4.89362	4.69912	4.03859	4.38535	4.33242	4.36402	3.94137	4.12362	3.36339	4.45374	4.72095	3.54491	3.92352	4.51323	4.41661	3.68855	3.62383	4.05559	3.94779	4.05545	5.22754	4.27973	4.72023	4.01568	4.26026	3.83414	5.24446	4.33635	4.42289	3.5951	3.53482	4.23393	3.52955	4.35142	4.14333	4.37952	4.58556	4.64019	4.14302	4.72314
TUB-AS1	5.73103	5.27771	5.09422	5.16291	5.87639	5.00378	4.86876	4.47213	5.59965	5.63566	4.98866	5.21419	4.35768	5.52934	4.75084	5.0785	4.92548	6.33535	4.54871	4.94086	4.62079	4.63899	5.53334	4.97678	3.68855	2.67952	2.67952	3.84313	3.45275	4.61403	3.59779	4.30759	3.57156	3.53439	3.73799	5.08942	5.25215	4.35614	4.69502	4.1219	3.33948	4.11344	3.20932	3.73581	4.89319	4.79068	4.34529	4.79386	3.67756
PCP4L1	7.28827	8.49563	7.92775	8.41554	6.3876	7.67535	8.04485	7.70412	6.62344	7.74812	8.03677	8.20715	8.61768	8.05024	8.49684	8.76489	8.71359	6.86533	10.4846	10.6659	8.53196	8.38687	7.61732	8.27832	8.70079	9.23576	9.06149	8.96856	8.86712	7.68798	8.83168	8.77935	8.51831	8.6994	9.21262	7.09985	8.27334	8.46689	8.40737	8.64759	8.5318	8.53949	8.25854	8.77737	7.64104	8.23325	7.82394	8.34163	8.16102
ENSG00000248710	3.25332	2.67952	2.67952	5.36552	3.83976	3.7122	2.67952	2.67952	7.72323	4.4035	4.65791	2.67952	3.78485	2.67952	3.58473	2.67952	3.9517	4.15755	4.00828	3.60833	3.67403	3.57235	5.1412	5.61711	3.86432	4.13667	3.88183	4.48659	4.2324	5.591	4.33436	2.67952	3.92245	5.01747	2.67952	7.92638	5.60607	6.30584	2.67952	2.67952	4.23393	2.67952	5.60482	4.4391	4.61063	4.02868	5.82206	4.73626	5.86709
ENSG00000248713	6.36001	6.52982	6.50371	6.10719	6.28281	6.58085	5.96442	5.86492	5.0662	5.76449	6.55427	6.03049	4.58651	6.37821	6.14036	5.96375	6.06584	6.17748	8.07785	7.71293	5.80784	5.78472	5.78267	6.26633	5.75021	5.50225	5.13798	5.02986	5.63464	5.70264	5.70849	5.97165	6.36218	5.76872	6.00221	6.22096	6.30697	6.09765	6.4213	4.71826	5.60892	5.88371	5.10156	5.68681	5.05247	5.68923	6.00165	5.91468	5.42498
ENSG00000248738	5.9889	5.95185	6.41524	5.57482	5.4076	4.83278	5.43607	6.09522	4.50412	7.08735	6.17487	5.94399	5.1126	6.92019	4.90751	5.99392	5.49531	6.98182	5.21266	5.33301	6.06232	4.86466	5.72438	5.67288	6.17585	5.50225	4.45542	6.13522	5.39202	6.6459	6.37116	6.07318	5.51172	5.18543	6.98226	4.97515	5.99955	6.39952	4.91297	6.22613	5.12204	6.65153	4.35142	6.58741	6.86233	6.82172	5.90184	6.07843	5.1194
LINC01088	5.58183	3.6857	3.83004	4.7576	5.50542	4.40239	4.63082	4.17175	6.11266	4.31445	4.61532	5.25138	4.49006	4.72739	4.11087	3.86428	4.76791	4.43794	6.22255	5.83536	4.433	4.3063	4.71677	4.55025	5.49806	5.03984	5.43576	5.73849	6.02134	6.09763	3.95794	5.36701	5.36864	5.59235	5.90024	5.95454	4.25906	4.65849	5.54277	5.12175	4.99965	6.14165	6.26554	5.10256	4.50051	5.19556	5.25622	4.73626	5.78492
ENSG00000249436	5.48399	5.54037	5.56619	5.11849	3.83976	5.66739	5.72502	5.51113	3.84118	5.85389	5.47452	4.89676	4.56309	5.27396	4.98709	5.73226	5.38244	4.54048	3.9325	3.80784	4.48964	5.30887	4.77797	4.93051	6.12234	6.29305	6.1687	6.09833	5.91909	5.87887	6.45124	6.25673	6.04722	5.30625	7.16776	5.29244	5.81653	6.32189	6.22812	6.08425	6.40305	6.43853	5.80121	6.81995	4.93484	5.97559	6.04902	6.429	6.10522
PCDHA14	5.41469	4.72243	5.31092	4.15934	4.92632	5.66739	4.97319	4.97612	5.84268	5.20368	4.97232	5.64719	6.11456	5.63698	5.31454	5.36412	5.38244	6.37009	5.70453	5.12932	6.07947	4.97305	5.78267	6.22996	4.08011	4.48241	3.88183	4.65898	4.60397	4.18471	4.0982	4.80521	4.62239	4.86599	4.88014	5.89466	5.45632	5.02931	4.97824	4.00468	4.23393	5.05864	5.02324	5.25038	5.91499	5.12381	5.76624	5.48242	4.76861
ENSG00000249604	4.95416	3.6857	4.07162	4.56585	3.83976	4.11179	4.63082	4.55757	4.99925	3.52911	3.971	3.9887	3.83159	4.26025	4.33848	3.46729	3.78971	3.71179	4.40333	4.20908	3.83757	4.54588	4.07212	4.83279	3.7806	3.91321	4.20494	4.04267	3.67017	4.34561	4.16203	3.37331	2.67952	4.3843	2.67952	5.0335	4.47729	4.76157	3.5951	3.87259	4.54418	3.86543	4.8964	4.25053	4.55679	4.46892	5.67812	4.61265	4.21562
RNF103-CHMP3	4.04301	4.17936	5.46251	4.25268	4.39677	4.9492	5.02247	4.38024	2.67952	5.10807	5.71396	4.82303	5.01623	4.63976	4.87428	4.92553	5.46241	3.95897	5.00495	5.51031	5.36131	5.43785	4.17493	5.64528	5.13518	4.90343	4.92174	5.02986	5.17713	4.41846	5.21761	5.36701	5.27506	4.54917	5.49432	2.67952	4.60362	5.21748	5.77483	4.64887	4.54418	5.00618	4.98229	4.34857	6.25306	5.00846	3.94981	5.58024	4.14305
ENSG00000250072	5.26467	4.84229	4.58415	5.69866	3.36122	5.59993	4.75528	4.63752	7.06359	3.86483	4.52552	4.40831	4.32936	5.61084	5.21394	4.04706	4.90888	3.84332	5.21266	4.55019	5.02374	4.47117	4.89232	6.28417	4.14325	4.90343	4.27276	5.10832	4.05545	4.88477	4.48462	4.42451	3.57156	5.94379	3.73799	7.04631	6.42305	6.28961	3.95431	4.41417	5.72689	4.31524	6.07138	5.04946	6.20475	5.85062	6.93823	6.16414	5.36908
ENSG00000250135	2.67952	2.67952	3.68221	2.67952	2.67952	4.31339	3.67041	2.67952	4.28325	3.86483	2.67952	2.67952	5.40436	3.76577	3.23946	3.32534	3.59317	2.67952	2.67952	2.67952	4.62079	3.92352	2.67952	4.88256	4.9256	3.73082	4.27276	5.06966	4.6434	3.45727	4.38656	2.67952	5.02786	4.90552	2.67952	5.29244	3.62091	5.06911	4.77181	4.00468	2.67952	2.67952	4.35142	2.67952	5.44131	4.52862	4.2587	3.8051	4.40936
ENSG00000250198	5.183	6.16437	5.04638	5.36552	5.55186	5.4543	4.75528	4.85104	7.46115	3.28454	4.59347	4.60299	4.93025	5.26268	5.10529	4.1432	4.3786	4.75131	5.62526	4.65959	4.69336	4.36383	6.13453	6.5722	4.95764	5.75498	4.27276	5.06966	4.6434	6.28709	5.32085	4.80521	4.1013	5.86865	3.50655	7.52842	5.51817	6.6861	3.5951	5.12175	5.8357	4.40432	5.95307	6.12248	5.74425	5.99538	7.31037	6.05617	6.3941
TUNAR	8.16411	8.65512	8.80946	8.76822	7.70971	8.1046	8.40746	7.8903	6.23052	8.85546	8.52323	7.28627	7.4227	6.16949	8.44382	8.80545	8.49461	7.89194	10.6915	10.6472	7.65127	7.64679	8.55423	8.18231	9.09625	8.49341	8.58881	8.47483	8.51729	8.31658	8.6338	8.28063	8.34587	8.41602	8.98512	8.19553	7.81709	8.55048	8.42988	7.19966	8.53711	8.54834	7.57617	8.33387	7.73417	8.43689	7.97745	8.41283	8.09939
ENSG00000250397	6.08016	6.24949	6.26118	5.83948	7.0602	6.39663	5.24492	5.62697	6.41585	6.4935	6.08219	6.48444	4.87583	5.5752	5.78309	6.10856	5.64906	7.33251	5.49721	5.29463	5.85856	5.70574	6.55526	4.88256	4.14325	4.20195	4.79874	4.48659	3.98942	4.61403	4.88469	4.76342	4.90617	3.96191	5.02073	5.08942	5.76681	4.60364	3.79202	4.41417	4.34657	4.77267	4.1252	4.87615	5.26071	4.83723	5.29675	4.79386	5.04906
KIAA1210	3.25332	2.67952	2.67952	2.67952	3.36122	3.28412	2.67952	3.31119	2.67952	3.28454	3.34122	3.35073	3.16022	3.29179	2.67952	3.00445	3.24479	3.63801	3.25385	2.67952	3.1841	3.26927	2.67952	2.67952	4.08011	3.91321	3.54161	4.04267	5.30065	4.34561	3.33422	4.03059	3.70436	3.66205	5.1779	2.67952	2.67952	3.42696	4.32984	4.1219	3.80392	4.70711	4.8045	3.29833	3.19639	4.26974	3.67567	3.93056	3.89052
ENSG00000250575	6.97086	5.89994	6.46898	6.5266	7.94134	6.97168	6.57202	6.36096	7.06359	6.93352	6.89604	7.37498	5.9467	6.85946	6.15373	6.75557	6.72879	7.77435	6.01446	6.6637	6.87482	6.29477	7.51072	5.8761	5.04935	4.20195	4.39759	5.10832	5.68922	4.97906	5.1629	5.86226	5.1746	5.24718	4.9523	5.86374	6.77428	4.71107	5.84436	4.1219	4.71453	5.10912	5.17556	5.25038	6.03071	5.26371	5.58406	4.47555	5.50481
LINC01511	4.61388	5.27771	5.14042	4.339	4.68895	4.9492	4.92201	5.03449	2.67952	4.83409	5.35596	5.17595	4.53922	4.97354	4.46105	4.8927	4.90888	4.95634	4.40333	3.80784	5.09487	4.76695	4.07212	5.18677	5.67736	5.61317	5.26498	4.81068	5.0695	5.06709	5.68957	5.2543	5.45625	5.72667	6.15735	4.37946	5.09681	4.94596	4.97824	5.39142	5.76411	5.56767	4.35142	5.38371	5.05247	5.35995	5.25622	5.41315	4.72314
SNHG18	4.67721	5.10135	4.26852	4.7576	5.50542	5.24759	4.4174	5.14411	6.44046	4.4035	4.69912	4.87264	5.30043	4.52588	4.93992	5.0785	4.80461	4.90801	4.54871	4.81713	5.09487	5.1814	5.59997	5.2624	4.89277	5.54769	5.51382	5.89792	5.25258	5.0238	4.95173	4.24445	5.24239	5.12074	5.71195	5.73278	4.82371	4.85701	4.97824	5.01845	5.38692	5.20475	5.97349	4.52333	5.16059	4.88217	5.55124	4.14302	5.34025
ENSG00000251226	6.16589	6.82056	6.19882	5.89209	6.66246	3.86403	4.69457	6.74508	4.60114	5.33555	6.41555	5.32285	4.46471	5.19302	2.67952	6.56403	5.02094	6.37009	3.34127	4.77952	5.85856	5.84116	3.26633	6.77455	7.10685	4.86701	5.20297	6.17118	7.06348	4.67294	2.67952	6.35378	6.43466	5.86865	7.41373	6.5259	4.6623	5.98085	6.99112	5.68445	4.99965	6.63495	4.65312	6.35272	6.0491	5.53433	5.79443	6.03355	5.92571
MSANTD3-TMEFF1	7.79511	8.12824	8.29152	8.02535	6.13995	7.8921	8.58724	8.0278	7.2416	8.39339	8.30434	6.76081	7.69453	7.48543	8.20663	8.36013	7.88331	5.21448	8.14059	8.39215	7.14131	8.05305	6.17835	6.55763	7.66682	8.40233	8.63801	8.24306	7.37927	8.44456	8.52497	7.74315	7.73034	8.39631	7.79762	5.62584	4.87333	8.34731	7.57001	8.37775	9.15307	7.90243	8.39964	8.87256	6.6511	8.27394	7.8899	8.17752	8.54069
ENSG00000251423	4.54718	3.6857	4.94522	4.63305	2.67952	5.10665	5.06999	3.75713	3.36209	5.10807	5.05209	2.67952	4.71857	3.11407	4.41351	4.20293	4.92548	4.20203	4.14525	4.0094	4.517	5.05705	3.50386	5.14731	4.55248	4.20195	4.20494	4.60411	4.52119	3.76687	4.0982	4.03059	4.90617	4.49664	5.05367	3.31087	4.87333	4.60364	5.04045	5.35001	5.38692	4.70711	4.2057	4.14333	4.09216	4.96769	4.50158	4.32105	5.04906
HMGB1P35	3.66091	2.67952	4.1744	3.67165	3.83976	3.86403	2.67952	2.67952	2.67952	3.28454	2.67952	3.45231	4.17634	3.53914	4.0459	3.13808	3.47398	3.46679	3.97109	3.80784	3.29596	3.6875	3.26633	4.18307	3.13809	3.73082	2.67952	3.42717	2.67952	3.45727	3.33422	3.17244	3.57156	3.17785	3.16133	5.08942	3.45259	4.04231	4.09423	3.53482	3.96775	3.52955	3.72224	3.73581	3.81215	2.67952	3.67567	2.67952	3.39213
BRCC3P1	4.79516	4.51845	4.1744	4.63305	4.99677	4.77044	4.05577	4.63752	5.35869	4.95056	4.75855	5.2696	4.99948	4.80942	4.59351	4.59505	4.3786	5.04802	4.47818	4.32484	4.94861	4.39157	4.94596	4.72715	3.7806	3.15795	3.38683	4.21048	3.12948	4.41846	3.87995	4.6292	3.57156	3.17785	3.73799	4.97515	5.1767	4.04231	4.97824	3.28867	3.33948	3.28486	3.58728	4.0246	4.80569	3.83097	3.67567	3.66022	4.21562
SMIM18	4.23653	3.834	4.65184	4.339	4.00819	4.56284	4.33704	4.63752	4.0098	5.00516	4.73905	4.2978	4.38535	4.56501	4.38902	4.20293	4.35288	4.15755	4.92219	5.03841	4.34272	4.27645	3.95843	4.48525	5.26713	5.40665	4.92174	4.90277	5.04119	4.34561	5.19053	4.67553	4.67426	5.52	5.51768	4.05039	4.25906	4.65849	4.43185	4.90647	5.9688	4.77267	4.85126	5.50526	3.69754	4.64003	4.87894	4.79386	4.62703
HPYR1	5.22445	5.50577	5.53249	5.36552	5.4076	4.48525	4.86876	5.69918	4.99925	5.0576	4.50202	5.37411	4.49006	5.37144	5.36219	5.78518	4.32659	5.91967	5.35611	5.47662	4.37358	4.61635	5.53334	5.2624	3.86432	3.9931	3.78208	3.72566	3.56894	5.06709	4.03039	4.24445	4.45248	3.77301	4.21188	5.0335	4.47729	4.35614	4.69502	3.28867	4.54418	4.83506	4.48113	4.14333	4.85017	5.42056	4.82326	5.26318	4.93608
ENSG00000253547	4.85033	4.95206	5.14042	4.25268	3.63503	5.24759	5.02247	5.42815	4.50412	5.20368	5.50819	5.5324	5.64496	5.1321	4.55092	4.48561	5.24655	5.21448	4.54871	3.93357	6.00062	5.15137	4.65251	5.14731	3.7806	3.62383	3.18214	3.94779	3.12948	4.72925	4.0982	4.8457	4.45248	3.77301	4.00185	4.55673	5.13735	4.48614	4.6133	4.22779	4.86484	4.95157	3.72224	2.67952	5.67446	5.26371	4.70416	5.00177	4.14305
LINC01289	5.14024	4.27375	4.35555	4.05745	4.28136	4.77044	4.56369	4.85104	3.63622	5.00516	5.45161	4.7975	4.20862	4.85625	4.28567	4.84186	4.67131	4.75131	4.50214	4.0801	4.433	4.61635	4.26909	4.83279	4.75253	4.32225	4.13279	4.60411	4.33666	5.26485	4.61841	5.06553	4.51175	4.78316	4.98695	4.78281	5.09681	4.48614	5.58423	4.78407	4.86484	5.29409	3.83937	4.81291	4.85017	4.79068	4.42596	5.13879	4.52299
SLC2A3P1	6.12367	5.57413	6.37826	5.89209	6.43724	6.59803	5.3246	5.14411	5.76626	6.66658	6.64146	6.89277	7.96518	6.96834	6.15373	6.96662	6.85871	6.97059	6.81922	6.71669	7.15743	6.88859	6.5386	7.35611	6.62289	6.56771	6.66059	6.9044	6.63992	6.19551	6.64834	6.70805	6.51704	7.07957	6.71057	6.3597	7.16452	6.22277	5.73873	7.43081	6.87655	6.51311	7.04658	6.9794	7.72852	6.78831	7.3671	6.44616	7.01943
ENSG00000254187	5.00317	6.14227	4.77727	4.7576	4.00819	5.37531	4.63082	4.85104	3.84118	4.83409	4.3506	4.63267	4.30033	4.80942	4.90751	5.09288	4.24398	4.36443	3.80687	3.41845	4.17485	4.56982	4.99751	4.61202	6.08084	5.30392	4.79874	5.10832	5.01227	5.61976	6.08546	5.1632	4.51175	4.90552	5.62893	4.55673	4.6623	5.06911	4.77181	4.84671	5.72689	5.05864	4.65312	5.29628	4.55679	4.64003	4.82326	4.90192	5.18624
CHKB-CPT1B	7.32575	7.69548	7.44883	7.30882	7.92412	8.22515	7.389	7.57775	9.21484	7.49708	6.50039	8.13648	7.43174	7.9114	7.61709	7.79107	7.07363	8.21055	6.6216	7.47988	7.49841	7.12814	8.478	7.27854	5.34057	5.67571	6.05296	5.91929	5.04119	6.25116	5.48471	5.74364	5.61642	5.78928	5.82792	7.9701	7.80498	6.13454	6.50888	4.57546	5.48003	6.82233	6.76211	5.99165	7.55429	6.40266	6.91302	6.80616	6.8296
ENSG00000254491	3.25332	3.50645	3.2661	3.81807	3.36122	3.99528	3.49372	2.67952	4.0098	2.67952	3.14945	3.35073	3.26692	3.29179	3.23946	3.4001	3.47398	3.36339	3.01256	3.34186	3.61201	3.43745	3.83047	3.99528	2.67952	3.50086	3.18214	2.67952	2.67952	2.67952	3.14443	3.17244	2.67952	3.66205	2.67952	4.55673	3.98916	3.94745	2.67952	2.67952	3.96775	2.67952	3.72224	3.54819	3.40667	3.41912	4.50158	3.48526	3.39213
EGLN1P1	4.79516	4.78374	5.27025	4.87118	6.62016	4.48525	4.33704	5.03449	6.96556	5.29299	5.21251	6.16067	5.68642	5.42275	4.76921	4.92553	4.80461	6.31766	4.86993	4.8716	5.83849	4.95559	5.27106	5.2624	4.8591	4.06728	3.67027	4.42333	4.2324	5.61976	4.70029	5.09888	5.20892	4.98119	4.38891	7.35226	6.0625	5.319	5.26397	4.57546	5.23424	4.56491	4.8045	4.34857	5.49661	4.69224	4.9837	4.73626	5.04906
NPIPA2	4.73754	5.43386	5.18509	4.63305	3.36122	4.89228	5.80943	5.51113	3.36209	3.99616	4.20771	5.71441	5.71673	5.46246	5.10529	4.77084	4.56675	6.55489	4.11259	4.81713	5.40337	4.41869	5.46335	5.22511	2.67952	4.57855	3.67027	3.72566	3.76069	4.78319	3.87995	4.03059	4.32443	3.96191	4.21188	5.24446	5.57738	4.21008	4.8443	4.22779	4.10894	4.56491	3.94373	3.29833	3.40667	5.19556	4.2587	4.67596	3.89052
OPCML-IT1	7.11708	7.40419	7.16512	7.14686	7.29292	7.12148	6.76574	6.93416	7.609	7.23728	7.25853	7.72587	6.27813	7.46642	6.94525	6.66067	6.70133	7.84666	6.28138	6.30898	7.38324	6.95339	7.68675	6.9629	4.71496	4.13667	4.61413	4.9465	4.43244	6.53104	4.84985	5.76412	5.27506	4.49664	4.49379	7.13874	6.76177	6.51557	6.09254	5.54565	6.14755	5.33666	4.65312	5.20287	7.0002	6.99763	6.00165	6.8454	5.69764
ENSG00000255087	4.23653	4.17936	4.35555	4.25268	4.00819	4.31339	4.4174	4.63752	4.0098	5.91049	5.15635	4.17569	4.67606	3.68219	4.0459	4.59505	4.52235	5.19476	5.18487	4.99053	5.11208	4.21432	4.35614	5.22511	5.10717	4.26367	3.78208	4.98883	4.71876	4.97906	5.39348	4.47896	4.77206	4.69466	5.77113	4.63665	4.71839	5.06911	3.79202	4.49746	5.23424	5.63684	4.28085	4.81291	5.67446	5.63948	5.12683	5.67163	4.28383
MSH5-SAPCD1	4.79516	5.19239	4.43662	4.69684	4.39677	5.98965	4.86876	5.03449	5.84268	4.77172	5.56255	5.1366	4.89422	4.5456	5.01764	4.92553	5.51682	5.30902	5.26658	5.90399	5.66669	5.75562	5.09499	5.14731	4.95764	3.82638	4.20494	3.42717	4.82409	4.34561	4.38656	4.6292	4.62239	4.86599	4.91671	4.85011	5.13735	4.85701	5.26397	4.22779	3.33948	4.8946	5.31247	4.81291	6.51286	5.12381	4.34529	4.73626	4.85503
ENSG00000255176	6.75396	5.76115	6.19882	6.91479	6.19883	6.64837	6.10407	6.22219	7.32297	5.4169	5.63526	5.63334	5.82258	6.39345	6.67229	5.47655	6.73332	5.83468	5.85941	5.82654	5.87835	6.15416	6.01867	7.06918	4.59511	4.53141	5.29496	5.1459	4.95247	5.1497	4.61841	4.53109	4.32443	5.84923	4.07646	6.77706	7.29161	5.78527	4.77181	4.41417	5.28705	4.77267	7.17451	5.29628	7.00956	6.31125	6.82112	5.83824	5.94472
ENSG00000255521	3.25332	2.67952	3.83004	3.25976	2.67952	2.67952	3.25902	3.31119	2.67952	2.67952	3.25381	3.35073	3.43445	3.11407	3.63776	3.78056	2.67952	2.67952	2.67952	3.34186	2.67952	3.35896	3.26633	3.45636	3.13809	2.67952	2.67952	3.21111	2.67952	3.23276	2.67952	3.17244	2.67952	3.53439	2.67952	2.67952	2.67952	2.67952	3.33227	3.28867	2.67952	2.67952	3.20932	2.67952	2.67952	2.67952	3.4981	3.25291	3.98164
LINC00507	6.54683	8.01813	7.60834	7.00035	6.04677	6.8481	8.05057	7.72981	5.12996	6.86422	6.73765	7.173	6.21635	7.64396	6.28095	8.22656	7.23846	6.01093	5.97528	4.76029	6.79452	7.21872	6.45226	7.92978	9.44057	8.90222	7.6292	8.37129	8.48729	7.30804	8.1245	8.3084	7.52098	8.10405	9.63919	6.97644	7.63748	8.31181	8.82319	6.824	9.15997	8.53504	7.59588	8.78913	7.34867	8.37465	7.97137	8.21785	7.39309
ENSG00000256422	3.48583	4.36101	4.1744	4.25268	3.36122	3.86403	4.56369	4.05104	3.36209	4.21807	4.07884	3.76008	4.1431	3.29179	4.07887	4.11209	4.21507	3.95897	4.00828	3.41845	3.78623	3.83604	4.35614	3.99528	4.71496	4.37805	3.54161	4.28582	4.33666	3.62654	4.53084	4.67553	3.70436	4.44177	4.88014	4.05039	3.98916	4.94596	4.8443	3.87259	4.63223	4.48724	3.42468	4.0246	4.00702	3.83097	3.67567	4.32105	4.06538
ENSG00000256443	8.64326	8.39722	8.35915	8.38865	8.09542	7.55776	7.97444	8.19693	8.76468	8.61578	8.15261	8.9748	7.41968	8.51855	8.12308	8.0134	7.32181	9.13379	7.62777	7.54776	8.87993	7.6955	9.22751	7.76904	5.24174	5.07186	4.84104	5.28658	4.98271	6.72637	5.6112	6.53007	5.78263	5.01747	5.44639	7.9701	8.60198	6.20556	6.61131	5.54565	5.93668	6.23298	5.24574	6.24226	7.26525	7.27966	6.48666	6.85825	6.59886
ENSG00000256500	4.61388	2.67952	2.67952	4.15934	4.00819	6.47319	2.67952	5.2935	2.67952	2.67952	4.00818	2.67952	4.10883	3.72496	5.00245	4.20293	4.85779	4.3259	4.45374	3.93357	4.13808	4.44521	2.67952	4.26624	5.16262	2.67952	2.67952	5.21806	4.52119	2.67952	2.67952	2.67952	4.98852	4.69466	4.14624	4.37946	4.1762	2.67952	5.54277	2.67952	5.28705	4.8946	4.28085	5.42543	4.00702	4.19503	5.92746	2.67952	3.89052
ENSG00000256538	2.67952	3.50645	3.2661	3.49476	2.67952	3.28412	3.25902	3.75713	2.67952	3.86483	3.66172	3.35073	3.68358	3.21075	3.63776	3.86428	3.53589	3.0768	3.34127	3.48726	2.67952	3.43745	4.07212	3.45636	3.68855	3.9931	3.67027	3.59028	4.05545	3.62654	4.61841	4.03059	3.70436	3.53439	4.72265	3.31087	3.62091	3.59003	3.33227	2.67952	3.80392	4.8946	2.67952	3.29833	3.69754	3.71462	3.4981	3.66022	3.67756
STH	4.4767	3.9623	4.35555	4.41943	5.35597	3.28412	4.05577	4.28068	5.46016	4.56403	4.45363	4.92044	4.6095	4.37818	4.33848	4.69569	4.21507	5.5436	4.54871	4.17821	4.73955	4.33542	4.71677	4.61202	3.58557	2.67952	3.54161	3.21111	2.67952	4.18471	3.70205	3.52528	3.81967	3.53439	2.67952	5.29244	5.09681	4.12939	3.33227	3.53482	4.34657	3.52955	3.20932	3.54819	4.61063	3.71462	4.34529	4.40078	4.14305
ENSG00000256966	3.25332	3.26819	2.67952	3.25976	2.67952	2.67952	2.67952	2.67952	3.36209	4.83409	3.85049	3.22919	5.51262	2.67952	3.13766	3.6386	3.33087	3.36339	3.01256	3.55015	3.73188	3.57235	2.67952	3.99528	5.21588	5.30392	2.67952	4.81068	5.01227	4.55222	4.03039	3.37331	3.19996	3.87202	3.35781	4.71182	3.22939	2.67952	5.26397	5.12175	2.67952	4.95157	4.70559	3.29833	4.61063	3.20533	4.34529	3.25291	3.39213
ENSG00000257501	4.23653	3.834	4.43662	4.92446	3.63503	4.31339	4.97319	4.17175	4.39877	4.89362	5.18472	4.92044	4.56309	5.61961	4.0459	4.75246	4.95807	4.50724	3.4178	3.66264	4.31104	4.90179	4.07212	5.02149	4.20298	4.20195	4.45542	4.42333	4.11764	4.34561	4.70029	4.6292	5.39847	4.59956	4.91671	4.63665	5.13735	4.90224	4.43185	4.41417	4.86484	4.56491	4.65312	4.52333	3.81215	4.79068	4.87894	4.849	3.89052
ENSG00000257522	4.67721	5.19239	4.83568	4.41943	4.50203	4.11179	5.02247	4.63752	3.84118	5.20368	5.53019	4.5726	4.75971	4.84083	4.55092	5.0785	4.82258	4.57284	3.76105	3.76198	4.433	4.88336	4.43723	4.41661	4.41499	4.20195	4.39759	4.35657	4.11764	5.50097	4.57539	5.03132	5.06608	4.26026	4.07646	4.63665	5.01186	4.42289	4.6133	4.78407	5.43426	4.83506	3.94373	4.60217	4.09216	4.88217	4.87894	4.849	5.08469
LINC00609	3.48583	3.50645	3.2661	3.25976	3.63503	2.67952	3.25902	3.31119	4.85428	3.28454	3.25381	3.62057	3.62819	3.63721	3.23946	3.23997	3.40625	2.67952	3.14948	3.25436	3.83757	3.35896	3.50386	4.55025	3.46731	3.82638	3.54161	4.42333	3.45275	3.99675	3.87995	3.17244	2.67952	4.32392	3.63032	4.47131	3.88146	4.98829	3.33227	3.53482	3.33948	3.71344	4.35142	4.25053	3.91432	3.83097	4.16506	3.66022	3.54801
ENSG00000257607	5.26467	4.78374	4.71609	4.92446	5.30231	4.70493	4.4174	4.78372	5.6432	4.77172	4.83376	5.21419	4.17634	5.15679	4.7322	4.98884	4.4526	5.93141	4.35071	5.14389	4.96779	4.41869	5.18588	4.41661	3.32537	3.62383	3.18214	3.59028	3.67017	3.8885	3.59779	4.03059	3.41165	2.67952	3.73799	4.71182	4.87333	3.84282	4.43185	3.71977	3.33948	3.99681	3.58728	3.29833	5.05247	4.19503	4.06283	3.66022	3.39213
LBX2-AS1	3.66091	4.07629	3.95796	4.25268	4.92632	4.48525	3.25902	4.55757	4.99925	3.52911	3.54933	3.54103	4.51488	3.84236	4.36402	4.39043	4.02385	3.84332	3.66179	3.66264	3.93275	4.5933	4.43723	4.26624	4.08011	3.73082	4.61413	4.12977	4.05545	4.18471	3.79523	3.52528	3.70436	3.77301	4.14624	5.24446	3.45259	3.21096	4.43185	3.87259	3.96775	3.86543	3.58728	2.67952	3.69754	3.58057	4.64019	4.04209	4.52299
ENSG00000257894	3.25332	2.67952	2.67952	3.25976	2.67952	2.67952	3.25902	2.67952	3.36209	3.52911	3.01254	3.62057	3.16022	2.67952	3.46658	3.13808	3.24479	3.0768	3.34127	3.41845	2.67952	3.35896	3.26633	3.45636	4.95764	4.7102	4.99778	5.1459	6.27839	5.06709	3.87995	4.58111	6.15442	3.77301	6.03463	3.75661	2.67952	4.21008	4.52591	4.49746	2.67952	5.00618	6.28195	3.29833	3.19639	3.41912	3.26217	4.04209	4.72314
SLC7A5P2	2.67952	3.9623	4.77727	5.32733	5.24647	2.67952	2.67952	2.67952	2.67952	2.67952	4.67869	7.05002	2.67952	4.07159	2.67952	2.67952	5.18001	5.36276	2.67952	2.67952	5.82835	4.2458	7.6252	4.78105	4.9256	3.9931	2.67952	4.90277	4.71876	5.40469	5.10588	2.67952	4.98852	3.53439	2.67952	7.24946	7.35118	4.21008	2.67952	3.71977	3.80392	2.67952	4.1252	2.67952	6.40319	2.67952	5.29675	2.67952	4.4675
ENSG00000258342	3.93141	3.6857	2.67952	3.9448	2.67952	3.52852	3.67041	2.67952	4.85428	3.28454	3.25381	3.69311	3.16022	4.01113	3.58473	2.67952	3.47398	3.0768	3.80687	3.25436	3.1841	3.35896	3.68259	5.02149	3.13809	3.50086	3.78208	4.12977	3.45275	3.8885	3.87995	3.52528	3.19996	4.54917	3.35781	4.37946	5.01186	4.71107	3.33227	3.28867	3.60505	3.28486	4.98229	3.54819	4.24483	3.83097	5.70811	4.54599	4.06538
CHMP4BP1	5.67325	5.19239	5.18509	5.40268	5.91215	5.56493	5.02247	5.42815	6.55754	5.53059	5.51923	5.89867	6.28483	5.52934	5.37385	5.62004	4.98988	6.42065	5.22634	5.18669	6.3289	5.15137	6.39784	5.49839	4.08011	2.67952	3.88183	4.85754	3.98942	4.61403	4.73933	4.96017	4.39017	3.96191	4.21188	5.98355	5.68874	4.60364	5.09989	4.1219	4.63223	4.83506	4.2057	4.14333	5.16059	5.39059	5.29675	5.04902	4.62703
ENSG00000258483	4.04301	3.50645	3.50355	3.67165	3.36122	2.67952	2.67952	3.56597	3.36209	3.28454	2.67952	3.45231	3.35626	3.58967	2.67952	2.67952	3.33087	3.0768	3.34127	2.67952	2.67952	2.67952	3.26633	3.23211	3.7806	3.15795	3.18214	2.67952	3.56894	2.67952	3.14443	3.17244	2.67952	3.38085	2.67952	3.31087	3.45259	3.42696	3.33227	2.67952	3.33948	4.31524	3.58728	2.67952	3.69754	3.58057	3.4981	2.67952	3.39213
ENSG00000258559	6.7947	6.34918	6.19882	6.83716	6.66246	6.37683	6.23118	7.25081	6.72695	6.1166	6.161	6.53683	6.57975	6.56472	6.74005	6.47109	5.99935	6.71177	5.83329	6.22474	6.14605	6.447	6.50469	6.3018	4.08011	4.13667	5.58771	5.41412	4.56327	5.33655	5.21761	4.96017	4.5683	4.9439	4.98695	6.5259	6.12276	5.66356	5.62449	5.17057	5.23424	5.33666	5.75464	4.81291	5.8742	6.10867	5.92746	5.67163	5.84699
ENSG00000258611	6.44797	5.76115	6.15567	6.36964	7.33265	5.37531	5.83647	5.66354	6.57984	5.70156	5.61487	6.30606	6.188	5.92471	5.50658	5.81937	5.62952	6.67759	5.63542	6.00105	5.36131	5.62204	6.24165	5.58837	4.25971	4.43136	4.51062	4.65898	4.47762	5.0238	4.0982	4.76342	3.92245	4.73967	5.1779	6.14615	5.86456	4.48614	5.15682	4.22779	4.34657	4.63801	4.2057	4.4391	5.44131	5.16016	5.03313	5.13879	5.04906
SYNJ2BP-COX16	3.93141	2.67952	3.95796	2.67952	2.67952	3.52852	2.67952	3.91488	2.67952	2.67952	4.20771	3.35073	3.50468	3.21075	3.86326	3.68851	3.14204	3.63801	3.76105	3.60833	3.47143	4.1142	2.67952	3.45636	4.08011	4.37805	3.78208	3.42717	3.31333	3.45727	4.33436	3.65167	4.18067	4.49664	2.67952	2.67952	3.22939	3.42696	3.5951	4.1219	4.54418	3.86543	3.20932	3.29833	2.67952	3.41912	2.67952	3.48526	2.67952
LINC00930	4.23653	4.72243	4.35555	3.81807	4.15317	4.11179	3.25902	3.75713	4.77531	3.99616	4.3772	4.25852	4.41239	3.58967	4.61428	5.2158	3.47398	5.06999	3.85058	3.66264	3.38956	3.88075	5.22914	3.99528	3.46731	3.15795	3.67027	3.59028	2.67952	4.26796	3.70205	3.52528	3.57156	2.67952	3.35781	4.91411	4.08671	3.42696	3.5951	2.67952	3.80392	3.28486	3.58728	3.29833	3.56556	3.58057	3.94981	2.67952	4.34826
ENSG00000258674	5.61298	5.79002	5.53249	5.50851	7.22416	5.20222	5.06999	5.89585	6.36531	5.5665	4.81536	5.99867	5.42916	5.40245	5.00245	5.53987	5.15245	7.11528	6.28138	6.31526	5.67807	5.04067	6.19977	5.77817	4.20298	4.53141	4.45542	5.06966	4.43244	4.18471	4.73933	4.96017	4.18067	4.59956	4.80378	6.06718	5.71525	5.10776	5.15682	2.67952	4.93396	4.83506	4.48113	4.60217	4.85017	5.19556	4.87894	4.54599	4.4675
LINC00638	5.61298	6.00191	5.14042	5.07256	5.24647	4.11179	5.02247	4.78372	6.72695	4.89362	4.65791	5.71441	4.87583	5.35037	4.38902	4.31373	4.60962	5.6186	5.34367	5.0694	4.86895	4.80692	5.63213	6.01132	4.41499	4.62398	3.54161	4.54675	4.38551	5.33655	4.66001	4.58111	4.51175	4.44177	4.63603	5.42706	5.35802	4.60364	4.09423	4.41417	4.54418	4.31524	4.41802	5.10256	4.61063	5.26371	5.64747	5.09465	5.58028
ENSG00000258811	4.73754	4.78374	4.1744	4.15934	5.80203	3.7122	4.05577	4.28068	5.55469	4.70618	4.45363	4.84807	4.58651	4.5456	3.7796	4.78896	3.9517	5.83468	4.00828	4.17821	4.27847	3.73975	5.18588	4.41661	3.46731	3.50086	3.54161	3.21111	3.9189	4.34561	3.95794	4.10659	3.92245	3.87202	3.73799	5.24446	4.60362	2.67952	4.09423	4.00468	3.60505	2.67952	3.20932	3.73581	3.19639	4.26974	4.57281	3.93056	4.57609
ENSG00000258844	4.32213	4.07629	3.68221	5.07256	2.67952	3.86403	4.2508	3.75713	4.60114	3.86483	3.60745	3.69311	3.35626	4.2095	3.90252	3.6386	4.2997	3.46679	3.60752	3.80784	3.54491	3.88075	4.26909	4.83279	3.68855	3.73082	3.38683	4.12977	3.67017	3.8885	3.87995	3.17244	2.67952	4.78316	3.16133	4.97515	3.98916	5.02931	4.32984	3.87259	4.23393	2.67952	5.43692	4.4391	4.89319	4.58556	5.21444	4.73626	4.21562
LINC00639	8.06243	7.4585	7.16512	8.40663	6.72364	7.76903	7.86192	7.42879	10.1556	6.54766	7.24553	6.98703	7.88415	8.09266	7.71214	6.65129	7.53339	7.10505	8.68245	7.87384	7.56333	7.31382	8.49958	9.37399	6.50284	7.47199	7.77097	7.86691	7.14275	7.83393	7.17047	7.02573	6.13711	8.27207	6.09732	9.96948	8.9152	9.11229	6.4213	6.93782	7.64021	6.49483	9.29424	7.86326	8.76739	8.49999	9.80245	8.48894	8.30264
SMIM6	4.23653	4.07629	3.68221	4.15934	3.36122	4.21706	2.67952	2.67952	4.28325	3.52911	3.25381	3.54103	3.56885	3.94696	3.63776	3.00445	3.33087	3.23961	4.29565	3.55015	3.54491	3.35896	4.07212	4.26624	3.86432	4.97339	4.05559	4.81068	4.52119	3.76687	3.59779	3.85963	4.01568	5.33486	3.73799	3.91428	4.25906	4.85701	2.67952	4.64887	3.80392	3.52955	4.85126	4.87615	4.00702	4.58556	5.67812	4.47555	4.40936
ITGB3	6.18654	4.59018	6.39687	6.72665	6.04677	5.98965	6.86013	6.58485	5.84268	5.24906	5.83312	5.45552	6.72444	5.0419	7.41963	6.83633	5.88107	4.43794	4.52564	6.39446	5.9455	6.01448	5.66356	5.10666	4.78903	4.93887	5.84947	7.81145	6.65806	5.80603	6.24836	6.44465	6.22164	6.08303	5.08582	5.14309	6.34111	5.21748	6.72527	6.24846	4.71453	5.37795	7.33171	4.74644	5.62592	4.33992	5.25622	4.73626	6.89893
ENSG00000259288	3.93141	6.20757	4.94522	6.1722	5.35597	5.56493	5.24492	5.76784	6.25852	5.20368	4.17687	6.61545	4.7798	6.06518	5.1607	5.42148	5.1663	6.49328	4.71937	6.1703	4.517	5.91307	6.13453	4.67089	4.95764	5.61317	5.78847	4.81068	5.65307	5.40469	5.76378	5.03132	5.13938	5.66112	5.77113	6.19646	5.63417	5.73785	6.48749	5.01845	2.67952	5.25015	4.59838	4.34857	5.44131	4.19503	2.67952	2.67952	5.1194
ENSG00000259433	4.95416	4.44228	4.65184	4.63305	4.85191	4.40239	3.81665	4.17175	4.60114	4.6371	3.93242	3.9887	4.6095	4.46476	3.52795	4.48561	4.35288	4.72325	3.34127	3.41845	4.37358	5.413	4.51323	4.88256	3.7806	3.91321	3.38683	3.94779	4.33666	4.26796	4.43658	3.76155	2.67952	3.53439	3.63032	6.48613	4.40888	5.02931	4.77181	3.71977	5.1793	4.8946	4.59838	4.60217	5.08948	4.96769	5.37438	4.61265	3.54801
ENSG00000259604	4.144	3.9623	3.68221	4.339	3.63503	4.21706	3.81665	3.91488	5.50823	3.71291	3.54933	3.62057	3.99898	4.88657	3.97669	4.11209	3.78971	4.0122	4.54871	3.1499	3.97715	3.73975	4.26909	5.18677	4.20298	3.91321	4.33683	4.71156	4.11764	3.8885	3.33422	4.30759	3.57156	4.69466	3.63032	4.85011	5.54809	4.60364	2.67952	4.32468	3.60505	2.67952	4.98229	4.4391	4.00702	4.33992	6.09487	4.90192	4.81254
ENSG00000259605	4.67721	4.07629	3.83004	4.41943	5.35597	4.48525	4.69457	4.63752	5.0662	4.48639	4.42869	4.82303	4.9825	4.71034	4.28567	4.23164	4.74916	5.25309	4.20782	4.5036	4.73955	3.96455	4.71677	4.18307	4.50834	4.62398	4.13279	5.10832	5.01227	3.99675	3.59779	4.47896	3.81967	4.54917	4.98695	5.08942	4.6623	4.12939	4.32984	3.28867	4.10894	4.70711	4.48113	4.0246	4.50051	4.02868	4.2587	3.8051	3.18595
DNM1P47	5.83991	4.84229	4.51259	5.81243	5.45738	5.37531	5.4713	4.55757	7.68273	5.53059	5.12738	5.03289	5.99672	5.5842	4.90751	4.43895	4.85779	4.88317	6.29413	5.85284	6.43893	4.88336	5.18588	6.17359	4.78903	4.26367	3.88183	5.28658	5.22789	4.41846	4.27973	4.6292	4.62239	5.30625	5.37121	6.3375	5.54809	5.35123	4.6133	4.32468	5.33789	5.15778	6.24895	5.42543	6.66303	5.32862	7.06948	6.28373	4.85503
ENSG00000259707	4.95416	4.65803	4.43662	4.97568	4.39677	4.9492	5.06999	4.28068	4.92876	5.10807	4.93902	5.63334	5.03278	5.27396	4.65482	4.80684	4.58837	5.88387	4.81549	4.76029	5.535	4.76695	5.72438	5.06476	3.68855	3.15795	3.18214	4.12977	3.31333	4.34561	3.59779	3.94869	4.01568	3.38085	3.16133	5.0335	5.35802	4.35614	4.21814	2.67952	4.23393	4.31524	3.58728	4.14333	5.12551	5.12381	4.06283	4.47555	4.14305
ENSG00000259780	4.4019	4.17936	3.50355	4.15934	5.64032	3.86403	3.81665	3.75713	5.50823	4.21807	4.00818	4.2978	4.6095	4.80942	3.97669	4.25966	3.78971	4.9324	4.11259	4.04534	4.37358	3.92352	5.1412	4.93051	3.13809	3.73082	3.78208	3.84313	3.31333	3.45727	3.33422	3.76155	3.57156	3.77301	3.73799	4.97515	4.1762	3.84282	3.95431	3.28867	3.60505	4.11344	4.03834	4.14333	4.00702	3.83097	4.2587	3.25291	4.06538
ENSG00000259804	5.83991	4.95206	4.94522	5.11849	6.74347	4.9492	4.2508	5.19575	5.95006	5.20368	5.08272	5.60524	4.96531	5.42275	5.00245	5.22879	5.02094	6.04368	4.71937	5.02264	5.24239	5.19617	5.56705	5.2987	4.25971	4.06728	4.20494	4.35657	3.9189	4.67294	4.27973	4.47896	4.5683	4.54917	3.73799	5.19472	5.51817	4.60364	4.32984	3.71977	4.23393	4.11344	4.35142	4.52333	4.55679	4.7424	4.06283	4.32105	4.67599
ENSG00000259807	3.80588	2.67952	3.2661	2.67952	3.36122	3.52852	3.25902	2.67952	4.28325	3.52911	3.34122	3.62057	3.78485	3.48507	3.58473	3.00445	3.14204	4.0122	3.4178	3.1499	3.54491	3.02159	3.83047	3.88714	3.13809	2.67952	3.54161	3.59028	3.45275	3.23276	3.33422	3.17244	3.57156	3.96191	3.16133	4.37946	3.22939	4.12939	3.33227	3.53482	3.33948	2.67952	3.42468	3.54819	3.69754	3.71462	4.06283	3.48526	4.21562
ENSG00000259834	6.99434	8.03013	7.78745	7.42817	6.19883	7.58378	7.82237	7.64232	5.0662	8.10057	7.73374	6.36527	6.92157	6.40854	7.33471	7.91142	7.17677	6.05444	7.28121	7.59984	6.63065	7.37494	6.72673	7.14889	7.91738	7.62029	7.72346	7.37184	7.16191	8.20905	7.89143	7.45692	7.25213	7.06297	7.8795	6.96205	7.02508	7.92477	7.89535	7.57828	8.62948	7.98952	6.79666	7.87066	6.9131	8.05325	7.57397	7.92081	7.87746
ENSG00000259895	5.48399	5.43386	5.27025	5.36552	6.857	4.40239	5.11589	4.63752	6.17281	5.70156	4.92205	5.76596	4.30033	4.77723	4.80518	4.73381	4.56675	6.73189	4.86993	4.92389	5.2882	4.41869	6.39784	5.10666	4.14325	3.3531	3.67027	3.59028	3.76069	4.83497	4.38656	4.03059	4.1013	4.04455	4.68008	4.85011	5.21495	4.21008	3.5951	3.87259	4.63223	4.40432	3.42468	4.67635	4.1711	4.69224	4.82326	4.54599	4.4675
ENSG00000259914	3.93141	4.17936	2.67952	4.05745	3.36122	3.7122	3.49372	3.75713	4.85428	3.28454	3.34122	3.35073	2.67952	3.76577	3.52795	3.00445	3.24479	3.0768	3.71281	3.25436	2.67952	3.26927	4.07212	3.88714	3.46731	3.3531	3.54161	3.21111	3.12948	3.62654	3.33422	3.17244	3.19996	2.67952	2.67952	5.24446	3.45259	4.65849	3.33227	2.67952	2.67952	3.28486	4.03834	4.14333	3.40667	3.71462	3.82262	4.04209	3.39213
ENSG00000260157	4.144	3.6857	4.1744	3.67165	3.63503	3.99528	3.94325	4.38024	2.67952	2.67952	3.76097	3.82248	3.02021	4.07159	3.68763	4.31373	3.69695	3.0768	3.34127	3.01286	3.47143	3.57235	3.26633	3.76563	4.67625	3.73082	3.54161	3.42717	4.38551	3.8885	4.16203	4.03059	3.57156	3.77301	4.63603	3.56553	3.45259	3.72537	4.32984	3.53482	4.54418	4.70711	3.42468	3.73581	3.40667	3.83097	3.82262	2.67952	3.39213
ENSG00000260179	4.144	4.07629	4.07162	4.41943	4.92632	4.70493	3.94325	4.71271	5.35869	4.21807	3.971	4.13186	4.30033	3.87847	4.28567	4.23164	4.18541	4.60439	3.80687	3.89342	3.88631	3.83604	4.51323	3.88714	3.32537	3.82638	3.67027	3.21111	2.67952	3.99675	3.33422	3.85963	3.92245	3.66205	3.35781	4.17105	4.1762	3.59003	4.43185	3.53482	3.33948	3.28486	3.83937	3.29833	3.81215	3.93465	3.94981	3.66022	3.54801
ENSG00000260198	6.93489	6.51275	6.06523	6.36964	7.38398	6.47319	6.45571	6.42558	7.91897	6.80626	6.32534	6.82831	6.48998	6.82996	6.10637	6.38307	6.0586	7.67075	6.55973	6.87758	6.34313	6.33438	7.64084	7.09959	4.25971	4.26367	5.03423	4.98883	4.17649	5.67556	4.73933	5.03132	4.2548	4.49664	4.63603	7.63189	7.01458	5.73785	5.04045	4.71826	5.06224	5.00618	5.24574	4.99417	6.96214	6.44626	6.41645	5.98719	5.8266
ENSG00000260276	6.57832	6.57984	6.17741	6.47618	6.78232	5.90882	6.58789	5.89585	7.609	6.58266	6.53832	7.25099	6.48418	6.93411	6.37513	6.30133	6.05133	7.10505	6.28777	6.63394	6.88455	5.81322	7.31012	6.19263	4.8591	5.56986	5.43576	5.41412	5.72445	5.56163	5.48471	5.91802	5.69008	5.21666	5.31871	6.4031	6.88223	5.28599	5.73873	5.89848	4.99965	5.67019	5.99362	5.20287	6.68659	6.01491	6.11725	5.5158	5.80592
SLX1B-SULT1A4	7.08463	6.80664	6.91791	6.50999	7.35854	6.66476	6.42066	7.45984	7.25549	7.36304	7.20915	7.48913	7.57729	7.35196	7.11797	7.53569	6.29218	7.63568	6.28777	6.67348	7.04057	6.1393	7.87697	6.4825	4.9256	5.19285	5.9269	5.28658	5.4777	6.73935	5.98101	5.61406	5.7138	5.84923	5.77113	7.41692	7.36776	5.76176	6.20202	5.30731	5.76411	5.29409	5.70646	5.78539	6.26881	6.89678	5.92746	5.72939	5.78492
ENSG00000260316	6.62429	6.59613	6.50371	6.60689	7.71972	6.71284	6.32907	6.90432	8.1444	6.54766	6.07481	7.10048	7.08725	6.54213	6.46347	6.89306	5.92957	8.19378	6.00671	6.00884	6.37116	6.10147	7.5691	6.17359	4.14325	3.3531	4.20494	4.90277	4.43244	4.67294	4.70029	5.13142	4.18067	4.19289	4.33283	6.72683	6.42305	4.98829	5.15682	4.1219	4.63223	4.95157	4.65312	4.67635	5.78892	5.35995	5.76624	5.00177	5.24995
ENSG00000260328	8.21488	7.71047	8.35915	7.94763	7.80687	7.34092	8.25743	7.75505	6.31292	8.79732	8.94671	8.37613	7.80294	8.1856	7.57083	7.87576	8.23948	8.78617	8.90625	8.51921	8.47691	7.87981	7.77441	8.62982	8.34872	8.36858	7.64062	8.34029	8.23683	8.14727	8.68881	8.53685	8.92589	8.41275	8.65934	7.38496	8.73553	7.87156	7.50785	8.2896	8.11535	8.07165	8.00726	8.22839	8.51541	8.35202	8.08834	8.29527	7.91611
WBP11P1	4.04301	4.65803	5.04638	5.16291	4.00819	4.9492	4.63082	4.71271	4.99925	5.20368	4.93902	5.51736	4.10883	5.62832	4.5724	4.36541	4.92548	5.04802	4.52564	3.76198	5.00535	4.8457	4.58481	4.93051	3.46731	3.62383	3.38683	3.94779	3.98942	3.76687	3.33422	3.85963	3.57156	3.17785	3.50655	5.0335	5.21495	4.42289	4.32984	3.28867	4.63223	4.31524	3.42468	4.14333	4.61063	4.96769	4.50158	4.73626	3.89052
ENSG00000260401	5.75906	4.36101	5.31092	5.50851	5.12739	4.83278	5.57194	4.38024	5.12996	3.86483	5.14194	4.54145	6.251	4.30885	5.35043	6.14256	4.56675	5.34508	4.83389	5.03841	4.82723	4.2458	4.43723	4.61202	4.25971	4.13667	5.46227	4.35657	4.11764	4.34561	4.66001	3.76155	4.01568	4.32392	3.92149	4.05039	5.39157	3.42696	5.31454	4.22779	3.80392	3.86543	4.94004	4.60217	4.1711	3.93465	4.16506	3.93056	5.62842
ENSG00000260412	8.13804	8.21486	8.34968	8.03116	6.89292	7.75383	8.54739	8.70398	6.62344	8.46984	8.25983	8.1628	7.51063	8.69307	7.70088	8.59017	8.03904	7.49402	7.04638	7.32753	7.10435	7.99691	7.53603	8.21503	8.64542	7.50063	8.00968	8.49257	7.99168	8.46807	8.08223	8.43031	7.5984	7.75777	8.50174	7.91151	8.24673	7.9961	8.42428	7.73579	8.67354	8.57457	7.62813	8.23987	7.81633	8.49655	7.95297	8.41716	8.05246
ENSG00000260417	6.26626	6.29021	5.78178	5.89209	7.22416	6.41616	5.69572	5.58942	6.62344	6.73035	5.79752	6.643	4.9479	6.37309	5.86704	5.74122	5.538	7.44623	5.1565	5.95335	5.62023	5.533	6.78432	5.43499	3.7806	3.50086	3.54161	4.21048	3.98942	4.67294	3.33422	4.17764	4.18067	3.66205	4.21188	5.92492	5.63417	4.94596	4.91297	3.87259	4.63223	4.70711	3.83937	4.34857	5.76676	5.23006	4.9837	4.95278	4.4675
ENSG00000260426	5.34173	5.27771	5.42614	5.66871	5.18823	4.56284	4.33704	4.63752	5.59965	3.99616	4.20771	5.28758	3.87615	5.26268	4.92381	4.48561	4.52235	4.3259	3.76105	4.04534	5.00535	4.47117	5.83864	5.02149	4.46256	5.22148	3.78208	5.02986	4.47762	4.09479	3.95794	3.76155	4.45248	6.29799	3.83414	5.95454	5.54809	3.94745	3.95431	3.28867	3.33948	3.28486	4.75599	5.25038	4.09216	4.26974	6.00165	5.13879	4.67599
LMF1-AS1	3.80588	3.50645	3.68221	3.25976	3.36122	3.99528	2.67952	2.67952	4.85428	2.67952	3.4865	3.69311	3.26692	3.84236	3.13766	3.4001	3.47398	3.0768	3.66179	3.60833	3.47143	3.43745	3.26633	4.67089	3.46731	3.50086	3.67027	3.59028	3.56894	3.99675	3.87995	3.52528	3.41165	4.59956	2.67952	5.51002	4.47729	3.72537	2.67952	3.28867	4.10894	2.67952	4.35142	3.89076	3.91432	3.71462	4.70416	4.04209	3.67756
ENSG00000260515	5.89134	4.17936	5.83774	5.40268	2.67952	4.83278	2.67952	6.09522	2.67952	5.79493	5.99091	6.04094	5.40436	6.02645	5.80028	5.85276	2.67952	5.82211	6.15419	5.92064	5.48384	5.1814	5.63213	2.67952	2.67952	2.67952	2.67952	2.67952	2.67952	2.67952	2.67952	2.67952	5.02786	2.67952	2.67952	6.17153	6.08287	5.58511	5.50004	2.67952	5.1793	2.67952	2.67952	2.67952	2.67952	5.04802	2.67952	2.67952	5.67495
ENSG00000260585	5.51737	6.22868	6.17741	6.06214	5.30231	5.56493	6.42066	6.56588	4.99925	6.18676	6.15401	5.76596	4.7393	5.81507	5.72118	5.94842	5.72462	5.17475	5.03666	5.37034	4.56997	5.58932	5.49879	5.61711	5.26713	3.91321	4.61413	5.55857	4.47762	6.46996	4.66001	6.08942	5.61642	4.49664	5.08582	6.01198	5.57738	5.66356	6.0045	5.21769	6.63961	5.67019	4.8964	4.93648	4.97522	6.34237	5.82206	6.24498	5.58028
ENSG00000260604	5.34173	4.17936	4.58415	4.7576	5.68253	3.7122	3.94325	5.42815	5.305	4.31445	3.93242	4.63267	6.06079	3.53914	4.41351	4.80684	3.59317	4.66521	4.04419	4.47962	4.27847	4.44521	4.35614	4.61202	3.13809	3.62383	4.56345	4.04267	3.56894	4.09479	4.03039	4.10659	3.41165	4.04455	3.16133	4.47131	5.1767	3.94745	3.95431	4.00468	3.80392	4.11344	4.35142	4.0246	4.50051	3.58057	4.2587	3.93056	5.60456
ENSG00000260648	4.4767	4.59018	4.35555	4.25268	4.59897	5.0562	3.81665	4.28068	4.99925	3.99616	3.71273	4.3726	4.27057	5.1445	4.07887	3.97781	3.87405	5.36276	4.7779	4.81713	4.01972	3.83604	4.71677	4.48525	3.7806	3.3531	3.54161	2.67952	3.12948	4.34561	3.33422	3.94869	3.57156	3.96191	3.50655	4.05039	4.08671	3.84282	3.5951	2.67952	4.10894	4.21881	3.20932	3.54819	4.80569	4.33992	3.4981	4.2355	3.98164
ENSG00000260788	4.90327	5.39645	4.65184	5.40268	4.39677	5.0562	4.15756	4.38024	6.76634	3.71291	3.41775	4.03859	4.07345	4.52588	4.17221	4.08006	3.59317	4.0122	5.03666	4.61697	3.29596	3.6875	4.8364	5.02149	4.08011	5.1636	4.99778	4.54675	4.43244	5.591	5.52817	4.36749	3.81967	4.04455	3.50655	6.60227	4.77212	6.15263	3.5951	4.41417	5.23424	4.21881	4.75599	6.01881	4.1711	4.79068	5.70811	6.6073	5.04906
ENSG00000260838	5.9889	6.44236	6.37826	5.96749	4.59897	5.56493	6.77961	6.24628	3.84118	6.61682	6.31912	5.11649	5.21695	5.75289	6.24397	6.34862	5.91359	4.72325	5.77038	5.39468	5.21097	5.85949	5.09499	6.13473	5.91733	5.7159	5.63488	6.30654	5.74174	6.46996	6.071	6.51817	6.15442	6.13191	5.71195	5.95454	5.81653	6.41456	4.97824	5.9811	6.87655	5.41803	5.68173	6.28748	5.26071	6.96811	6.02553	6.68153	6.4613
[truncated: 681 more rows]
[truncated: 402 more columns]

## Sheet: Control_Enrichment_FeatureSet
	CGND.HRA.00769	CGND.HRA.00811	CGND.HRA.00820	CGND.HRA.00835	CGND.HRA.01081	CGND.HRA.00914	CGND.HRA.00921	CGND.HRA.00930	CGND.HRA.00939	CGND.HRA.00964	CGND.HRA.00973	CGND.HRA.00980	CGND.HRA.00998	CGND.HRA.01001	CGND.HRA.01004	CGND.HRA.01007	CGND.HRA.01010	CGND.HRA.01013	CGND.HRA.01016	CGND.HRA.01019	CGND.HRA.01021	CGND.HRA.01024	CGND.HRA.01026	CGND.HRA.01029	CGND.HRA.01032	CGND.HRA.01038	CGND.HRA.01043	CGND.HRA.01046	CGND.HRA.01049	CGND.HRA.01052	CGND.HRA.01055	CGND.HRA.01058	CGND.HRA.01060	CGND.HRA.01063	CGND.HRA.01066	CGND.HRA.01069	CGND.HRA.01073	CGND.HRA.01076	CGND.HRA.01084	CGND.HRA.01090	CGND.HRA.01093	CGND.HRA.01096	CGND.HRA.01099	CGND.HRA.01102	CGND.HRA.01111	CGND.HRA.01117	CGND.HRA.01120	CGND.HRA.01123	CGND.HRA.01125
[truncated: 1,681 more rows]
[truncated: 86 more columns]
