# Supplementary material for: Molecular subtypes of ALS are associated with differences in patient prognosis
Source: Nat Commun. 2023 Jan 6;14:95. doi: 10.1038/s41467-022-35494-w (PMC9822908; doi:10.1038/s41467-022-35494-w)
Supplement: Supplementary file 8 — Supplementary Data 5 [file 41467_2022_35494_MOESM8_ESM.xlsx]

## Sheet: Figure3D_Rownames
Rownames (from top to bottom)
chr15|25035823|25035937|L1ME3G:L1:LINE|241|+
chr19|36015624|36015709|L2:L2:LINE|345|-
chr7|130515142|130515533|MSTA:ERVL-MaLR:LTR|137|-
chr22|32512553|32512684|MER103C:hAT-Charlie:DNA|254|+
chr12|54950114|54950247|MIR1_Amn:MIR:SINE|372|-
chr22|43506825|43506998|MER96B:hAT-Tip100:DNA|195|+
chr20|45094391|45094533|MIRb:MIR:SINE|242|+
chr1|110598071|110598366|MamSINE1:tRNA-RTE:SINE|338|+
chr20|45092738|45093020|L2b:L2:LINE|360|+
chr1|4787110|4787329|L2b:L2:LINE|333|-
chr12|125656270|125656450|Plat_L3:CR1:LINE|354|-
chr3|85277169|85277309|MIRb:MIR:SINE|314|-
chr4|21343628|21343765|MER5A1:hAT-Charlie:DNA|256|-
chr4|21812601|21812915|MamGypLTR1a:Gypsy:LTR|309|-
chr4|21580197|21580406|MIRb:MIR:SINE|383|-
chr4|21342380|21342562|MIRb:MIR:SINE|311|-
chr4|21708301|21708416|MER5A:hAT-Charlie:DNA|319|+
chr4|21436568|21436794|MIR:MIR:SINE|269|+
chr4|21570770|21571010|MIR:MIR:SINE|312|-
chr4|21597081|21597444|THE1B:ERVL-MaLR:LTR|145|+
chr4|21317675|21318020|THE1B:ERVL-MaLR:LTR|109|+
chr4|21569657|21569808|LTR33A:ERVL:LTR|267|-
chr8|4353125|4353476|THE1B:ERVL-MaLR:LTR|128|+
chr8|4233375|4233725|MLT1A0:ERVL-MaLR:LTR|171|+
chr13|102376080|102376433|THE1B:ERVL-MaLR:LTR|122|+
chr13|102384423|102384596|L2b:L2:LINE|429|+
chr2|50878959|50879325|MLT2C2:ERVL:LTR|158|+
chr2|50874327|50874481|MIRb:MIR:SINE|281|-
chr4|175787512|175787708|L2:L2:LINE|335|+
chr12|77578313|77578540|LTR16C:ERVL:LTR|299|+
chr12|77578177|77578321|MER5A1:hAT-Charlie:DNA|215|+
chr6|68651672|68651794|Charlie15a:hAT-Charlie:DNA|277|-
chr6|68690583|68690783|MIRb:MIR:SINE|314|+
chr6|68728646|68728841|MIR:MIR:SINE|297|-
chr3|85007279|85007481|MER58A:hAT-Charlie:DNA|237|-
chr3|85068838|85068983|LFSINE_Vert:tRNA:SINE|338|-
chrX|140781721|140781935|MER58A:hAT-Charlie:DNA|201|+
chrX|140774736|140774891|Tigger20a:TcMar-Tigger:DNA|286|+
chr6|68708138|68708428|ORSL:hAT-Tip100:DNA|242|-
chr2|97161188|97161419|L2:L2:LINE|305|+
chr4|157334489|157334624|L2c:L2:LINE|362|+
chr15|25162223|25162324|MER34-int:ERV1:LTR|317|+
chr2|77102784|77103005|MER58A:hAT-Charlie:DNA|304|+
chr3|124463468|124463676|MER3:hAT-Charlie:DNA|140|+
chr3|35695768|35696006|MIR:MIR:SINE|338|-
chr16|7293102|7293406|MER2:TcMar-Tigger:DNA|166|+
chr13|102357507|102357734|MIR:MIR:SINE|293|+
chr13|102028182|102028551|MLT1A0:ERVL-MaLR:LTR|231|+
chr10|11125686|11125945|X2_LINE:CR1:LINE|389|-
chr3|35718485|35718675|MamSINE1:tRNA-RTE:SINE|372|+
chr2|209684991|209685079|MIRb:MIR:SINE|268|-
chrX|123478917|123478996|MIRc:MIR:SINE|246|-
chr8|4812350|4812580|L1MA4A:L1:LINE|159|+
chr4|21500323|21500507|MIRb:MIR:SINE|326|+
chr10|115747698|115748065|MLT1A0:ERVL-MaLR:LTR|224|-
chr9|77419191|77419438|MER112:hAT-Charlie:DNA|244|+
chr2|69469481|69469579|MamSINE1:tRNA-RTE:SINE|385|-
chr1|98036577|98036920|Tigger3a:TcMar-Tigger:DNA|188|+
chr6|147312427|147312669|MER20:hAT-Charlie:DNA|203|+
chr16|69462961|69463087|AluJr:Alu:SINE|127|+
chr17|16028246|16028372|MER5B:hAT-Charlie:DNA|349|+
chr2|199926495|199926665|FAM:Alu:SINE|206|+
chr11|34098934|34099061|L2a:L2:LINE|98|+
chr17|60446109|60446219|MER131:DNA?:DNA?|224|-
chr3|33867725|33867801|X6A_LINE:CR1:LINE|316|-
chr15|42743728|42743868|Penelope1_Vert:Penelope:LINE|290|+
chr7|103101598|103101760|MIR:MIR:SINE|248|-
chr10|121742963|121743085|MER94:hAT-Blackjack:DNA|223|-
chr1|205716309|205716381|MER131:DNA?:DNA?|296|-
chr14|57204956|57205187|MIRb:MIR:SINE|272|+
chr6|7288091|7288229|Tigger12:TcMar-Tigger:DNA|276|+
chr1|197157988|197158152|MamRep434:TcMar-Tigger:DNA|267|+
chr8|63211720|63211856|UCON2:DNA?:DNA?|273|-
chr18|21868118|21868293|L1MB2:L1:LINE|167|-
chr14|21209128|21209276|MER2:TcMar-Tigger:DNA|169|+
chr1|117526213|117526301|MIRb:MIR:SINE|313|-
chr6|117561326|117561397|OldhAT1:hAT-Ac:DNA|282|+
chr5|81418515|81418848|Tigger3a:TcMar-Tigger:DNA|153|-
chr3|115804301|115804475|MIR3:MIR:SINE|263|-
chr3|408347|408547|MIRc:MIR:SINE|342|+
chr8|28569310|28569496|MIR3:MIR:SINE|315|+
chr2|206123472|206123715|MIRb:MIR:SINE|245|+
chr15|24987476|24987621|MER5A:hAT-Charlie:DNA|252|-
chr15|34978746|34979041|MER2B:TcMar-Tigger:DNA|184|-
chr1|84645944|84646020|MamRTE1:RTE-BovB:LINE|373|+
chr12|46185953|46186190|Tigger16b:TcMar-Tigger:DNA|284|+
chr12|27801558|27801735|MER117:hAT-Charlie:DNA|318|-
chr2|130338399|130338546|L1ME4b:L1:LINE|212|+
chr15|65891440|65891604|MIR3:MIR:SINE|247|+
chr8|56958199|56958343|L2b:L2:LINE|303|-
chr2|182777287|182777505|MER58C:hAT-Charlie:DNA|234|-
chr18|21629396|21629777|MER57B2:ERV1:LTR|152|-
chr18|9956101|9956262|MIR3:MIR:SINE|308|-
chrX|135963017|135963318|L1MB8:L1:LINE|139|+
chr20|5194848|5194988|MIRb:MIR:SINE|183|-
chrX|101554375|101554585|Mam_R4:Dong-R4:LINE|291|-
chr8|78604183|78604412|MIRb:MIR:SINE|297|-
chr8|78604415|78604567|MIR3:MIR:SINE|318|-
chr9|76386869|76387001|FLAM_C:Alu:SINE|114|-
chr6|96889945|96890143|MIRb:MIR:SINE|313|-
chr8|17232055|17232221|MIR3:MIR:SINE|303|+
chr8|81702186|81702445|MLT1I:ERVL-MaLR:LTR|378|+
chr12|27799571|27799676|L2b:L2:LINE|245|-
chrX|74589722|74589950|MamSINE1:tRNA-RTE:SINE|303|+
chr7|12234751|12234992|MIRc:MIR:SINE|386|-
chr3|150628880|150629057|Tigger4a:TcMar-Tigger:DNA|109|-
chr4|176329213|176329427|MIRc:MIR:SINE|322|-
chr21|21538195|21538272|L3:CR1:LINE|278|-
chr16|9111744|9111980|L1ME4a:L1:LINE|244|-
chr12|101394834|101395068|MIRc:MIR:SINE|289|+
chr1|229321782|229322128|MER2:TcMar-Tigger:DNA|134|+
chr5|44817550|44817906|MLT1A0:ERVL-MaLR:LTR|206|+
chr8|28564771|28564985|MIRc:MIR:SINE|211|+
chr15|51808935|51809047|MamSINE1:tRNA-RTE:SINE|357|+
chrX|10235000|10235355|MLT1J:ERVL-MaLR:LTR|298|-
chr8|118192750|118192931|ORSL-2a:hAT-Tip100:DNA|328|+
chrX|102657424|102657499|AmnSINE2:tRNA-Deu:SINE|370|-
chr13|35773606|35773823|UCON8:DNA:DNA|299|-
chr16|9756601|9756675|MIRb:MIR:SINE|203|+
chr15|52312366|52312657|AluSz6:Alu:SINE|96|-
chr3|172631518|172631624|MIR3:MIR:SINE|231|-
chr15|25021991|25022161|MER58A:hAT-Charlie:DNA|251|-
chr15|24994372|24994570|MER8:TcMar-Tigger:DNA|293|+
chr19|2715361|2715715|MLT1E1A:ERVL-MaLR:LTR|252|+
chr20|36652130|36652423|AluSx1:Alu:SINE|106|+
chr19|46427065|46427223|L2c:L2:LINE|284|+
chr3|112361783|112361898|MIRc:MIR:SINE|297|+
chrX|17150666|17150837|MIR3:MIR:SINE|358|-
chr19|56811359|56811474|L1ME4c:L1:LINE|239|-
chr1|235110540|235110668|MIR3:MIR:SINE|352|-
chr20|44907296|44907477|FAM:Alu:SINE|155|+
chrX|103377819|103378035|L1M5:L1:LINE|345|-
chrX|103062725|103062791|L1M5:L1:LINE|234|+
chr11|66345711|66345954|MIRc:MIR:SINE|220|-
chr5|157394544|157394671|MER5A:hAT-Charlie:DNA|270|+
chr6|31544893|31545138|MIRb:MIR:SINE|290|-
chr22|41995604|41995899|L4_C_Mam:RTE-X:LINE|296|-
chr2|16551719|16551867|MIRb:MIR:SINE|350|-
chr14|62101015|62101231|Charlie15b:hAT-Charlie:DNA|211|+
chrX|111223842|111223996|L1ME4c:L1:LINE|123|+
chr7|141478488|141478813|MER33:hAT-Charlie:DNA|199|-
chr18|57363754|57363888|MIR3:MIR:SINE|358|-
chr11|45243462|45243579|MER5A:hAT-Charlie:DNA|316|+
chr1|183250536|183250702|MIR3:MIR:SINE|317|+
chr2|70661824|70662049|MIRb:MIR:SINE|276|+
chr14|62107151|62107446|AluJb:Alu:SINE|169|+
chr12|13550001|13550129|MIRc:MIR:SINE|324|+
chr11|33673504|33673627|MIRc:MIR:SINE|193|+
chr14|62110149|62110334|MIRc:MIR:SINE|371|+
chr14|62104691|62104908|MIR:MIR:SINE|277|+
chr9|85024426|85024610|MIRb:MIR:SINE|289|-
chr8|100918736|100918836|L2c:L2:LINE|320|-
chr2|44319280|44319536|L1ME4c:L1:LINE|256|+
chr5|142152915|142153329|Tigger8:TcMar-Tigger:DNA|284|-
chr7|130518046|130518269|L1ME3Cz:L1:LINE|236|+
chr6|27357958|27358126|MIR3:MIR:SINE|303|-
chr4|75047494|75047704|MER20:hAT-Charlie:DNA|176|+
chr7|90236977|90237152|MLT1J1:ERVL-MaLR:LTR|214|+
chr2|40101766|40101958|MER5A:hAT-Charlie:DNA|207|-
chr14|32831511|32831619|L2a:L2:LINE|287|-
chrX|24545754|24545941|L2a:L2:LINE|267|-
chr15|25027967|25028264|AluSq2:Alu:SINE|91|+
chrX|46602445|46602619|MER5B:hAT-Charlie:DNA|301|+
chr12|48996101|48996278|MIR3:MIR:SINE|269|-
chr1|39681933|39682041|L2c:L2:LINE|370|+
chr1|39679048|39679132|L2b:L2:LINE|337|+
chr3|24120403|24120790|Tigger19b:TcMar-Tigger:DNA|264|-
chr16|24216784|24216906|MIR3:MIR:SINE|265|-
chr16|24218019|24218117|L2a:L2:LINE|245|-
chr11|33672154|33672567|MLT1M:ERVL-MaLR:LTR|278|-
chr11|123632507|123632815|AluSz:Alu:SINE|123|+
chr3|124721676|124721972|AluSq4:Alu:SINE|98|+
chr10|69633231|69633457|MER113:hAT-Charlie:DNA|292|+
chr6|116277660|116277934|AluSg:Alu:SINE|44|+
chrX|51902142|51902279|MER117:hAT-Charlie:DNA|285|-
chr1|35714013|35714123|MIR3:MIR:SINE|198|-
chr11|8982894|8983038|MIR3:MIR:SINE|276|+
chr5|131953331|131953625|AluJb:Alu:SINE|157|+
chrX|9948055|9948253|L1MD:L1:LINE|217|+
chr7|111123071|111123147|X9_LINE:L1:LINE|297|-
chr4|185586261|185586440|MER135:DNA:DNA|301|+
chr1|184623937|184624061|MIRb:MIR:SINE|281|-
chr11|8105552|8105631|MIRc:MIR:SINE|291|+
chr14|85626237|85626418|MamSINE1:tRNA-RTE:SINE|384|-
chr14|57999209|57999546|L3:CR1:LINE|287|-
chr4|47433154|47433223|MIRc:MIR:SINE|273|+
chr6|96212898|96212972|MIR3:MIR:SINE|270|+
chr6|49430916|49431136|LTR86A1:ERVL:LTR|291|-
chr16|83811570|83811643|AmnSINE1:5S-Deu-L2:SINE|233|+
chr6|89328333|89328482|Tigger16b:TcMar-Tigger:DNA|232|+
chr7|80217578|80217733|UCON55:TcMar-Tigger:DNA|312|+
chr5|71566571|71566678|MER58B:hAT-Charlie:DNA|215|-
chr20|11925425|11925501|Tigger19a:TcMar-Tigger:DNA|333|+
chr17|59948860|59948978|OldhAT1:hAT-Ac:DNA|330|-
chr2|143942935|143943213|L1ME3E:L1:LINE|333|-
chr9|105551331|105551532|MIRc:MIR:SINE|293|+
chr2|38563158|38563317|L1M5:L1:LINE|248|+
chr6|145885061|145885269|MIRc:MIR:SINE|327|+
chr2|86775394|86775466|Tigger19b:TcMar-Tigger:DNA|304|+
chr12|98534892|98535122|Charlie10a:hAT-Charlie:DNA|272|-
chr4|44692030|44692202|Charlie23a:hAT-Charlie:DNA|235|-
chr3|131001755|131001818|MamTip2:hAT-Tip100:DNA|286|+
chr12|88199201|88199451|MIR:MIR:SINE|292|+
chr10|87970504|87970627|UCON107:hAT-Tag1:DNA|238|-
chrX|129447597|129447769|MER104:TcMar-Tc2:DNA|186|+
chr15|48879668|48879879|Tigger16a:TcMar-Tigger:DNA|222|+
chr1|99922950|99923151|Tigger15a:TcMar-Tigger:DNA|286|+
chr2|28801877|28801998|Tigger12A:TcMar-Tigger:DNA|265|+
chr8|27733718|27733865|Tigger19b:TcMar-Tigger:DNA|331|-
chr20|58449601|58449837|Eulor2B:DNA?:DNA?|225|+
chr1|171700737|171700843|L2b:L2:LINE|286|-
chr19|29615400|29615473|L1ME4c:L1:LINE|275|+
chr5|95814114|95814267|Charlie29a:hAT-Charlie:DNA|268|+
chr17|58345196|58345319|MIRc:MIR:SINE|325|-
chr1|220150225|220150314|MIR:MIR:SINE|244|-
chr7|134290416|134290501|L2c:L2:LINE|171|-
chr2|230037266|230037348|MIRb:MIR:SINE|243|-
chr1|218335472|218335648|MER3:hAT-Charlie:DNA|188|+
chr3|150460922|150461027|L1ME3G:L1:LINE|171|+
chr5|112846029|112846107|MIRb:MIR:SINE|320|-
chr14|59370309|59370441|L2a:L2:LINE|190|-
chr3|143991288|143991374|L2a:L2:LINE|212|-
chr18|46264565|46264660|L2b:L2:LINE|279|-
chr11|64321600|64321732|MIR:MIR:SINE|288|+
chrX|54815877|54816014|MER117:hAT-Charlie:DNA|248|-
chr6|30724489|30724580|L2a:L2:LINE|198|+
chr5|177306847|177306946|L2a:L2:LINE|162|+
chr3|134485316|134485487|L2b:L2:LINE|380|+
chr2|231072200|231072280|L3:CR1:LINE|266|-
chr2|166038047|166038118|MamRTE1:RTE-BovB:LINE|254|-
chr11|118165463|118165762|AluSx:Alu:SINE|139|-
chr19|50313416|50313512|MER113A:hAT-Charlie:DNA|281|-
chr9|123119717|123119799|MIR:MIR:SINE|268|-
chr5|151100786|151100954|MIR3:MIR:SINE|295|-
chr14|85568775|85568895|MIRb:MIR:SINE|350|+
chr5|107593523|107593683|MER5B:hAT-Charlie:DNA|277|+
chr8|106326575|106326876|L2a:L2:LINE|244|-
chr1|204965807|204966058|MIRb:MIR:SINE|282|+
chr5|137489774|137490129|L2c:L2:LINE|341|+
chr1|205006226|205006443|L2c:L2:LINE|350|-
chr1|205001762|205001923|MamSINE1:tRNA-RTE:SINE|317|-
chr1|204982230|204982386|MIR3:MIR:SINE|289|-
chr1|204949621|204949775|MER5A1:hAT-Charlie:DNA|195|+
chr1|204946255|204946364|MIRb:MIR:SINE|327|-
chr20|59725550|59725839|LTR16A2:ERVL:LTR|269|-
chr22|46084397|46084579|MIRb:MIR:SINE|282|-
chr19|54459141|54459248|MER20:hAT-Charlie:DNA|215|+
chr8|26587832|26587969|MIR1_Amn:MIR:SINE|336|-
chr11|134409107|134409239|MIRb:MIR:SINE|312|-
chr16|4801042|4801226|MIRb:MIR:SINE|303|-
chr19|34382377|34382566|MER105:hAT-Charlie:DNA|176|+
chr1|14687236|14687564|L2b:L2:LINE|317|-
chr20|1926587|1926776|MIR:MIR:SINE|261|-
chr9|127682748|127682914|MIRb:MIR:SINE|364|+
chr15|60974800|60975029|L2c:L2:LINE|342|-
chr10|14102244|14102461|AluSz:Alu:SINE|138|+
chr11|133150062|133150220|MIRb:MIR:SINE|304|-
chr7|130917112|130917401|AluJo:Alu:SINE|166|-
chr21|40634798|40635090|L2a:L2:LINE|289|+
chr7|130886885|130887046|MIRb:MIR:SINE|333|+
chr1|33821639|33822019|L2b:L2:LINE|301|-
chr1|35564978|35565131|MIR:MIR:SINE|248|-
chr12|49896418|49896641|MIRb:MIR:SINE|282|+
chr2|80044972|80045321|MLT1H1:ERVL-MaLR:LTR|267|-
chr3|117249084|117249202|MIR3:MIR:SINE|314|+
chr2|141592215|141592569|MLT1A0:ERVL-MaLR:LTR|185|-
chr2|141711189|141711486|MLT1O:ERVL-MaLR:LTR|276|+
chr7|130942710|130942786|L1MD:L1:LINE|240|-
chr10|66932891|66933081|MIRc:MIR:SINE|363|+
chr2|114527646|114527989|Tigger3a:TcMar-Tigger:DNA|152|-
chr13|66491949|66492118|MLT1K:ERVL-MaLR:LTR|225|+
chr13|67014384|67014507|L2:L2:LINE|425|+
chr13|67093175|67093457|AluSq2:Alu:SINE|128|+
chr3|116304116|116304230|L2c:L2:LINE|286|-
chr3|173835878|173836091|MIRc:MIR:SINE|315|-
chr3|85633458|85633629|MER5B:hAT-Charlie:DNA|278|+
chr5|11554392|11554635|MIRb:MIR:SINE|322|+
chr5|146798658|146798908|MIR:MIR:SINE|325|-
chr13|67200343|67200500|MamRep605:LTR?:LTR?|338|-
chr13|66985990|66986360|THE1C:ERVL-MaLR:LTR|101|-
chr13|66915981|66916068|MIR3:MIR:SINE|264|-
chr13|66537443|66537692|L2a:L2:LINE|342|-
chr13|67136021|67136385|Tigger3a:TcMar-Tigger:DNA|161|+
chr13|67010075|67010306|MIR:MIR:SINE|273|-
chr13|66908053|66908339|L2:L2:LINE|325|+
chr6|68696121|68696309|LTR81A:Gypsy:LTR|308|-
chr4|101342495|101342676|MamRep434:TcMar-Tigger:DNA|284|-
chr6|101529591|101529870|L2c:L2:LINE|355|-
chr2|50899087|50899251|MER127:TcMar-Tigger:DNA|288|+
chr5|11899659|11899883|MIRc:MIR:SINE|311|-
chr4|61384742|61385088|L1MB7:L1:LINE|195|+
chr2|76971183|76971359|MER5A:hAT-Charlie:DNA|281|+
chr15|25329414|25329514|MIR3:MIR:SINE|330|+
chr10|76987405|76987627|MER58A:hAT-Charlie:DNA|225|-
chr3|124452318|124452596|L2c:L2:LINE|310|-
chr10|11168978|11169168|MIR:MIR:SINE|300|+
chr3|116652799|116653163|THE1D:ERVL-MaLR:LTR|135|-
chr14|79010748|79010913|MIRb:MIR:SINE|342|-
chr13|107426068|107426261|L2b:L2:LINE|322|+
chr8|4407018|4407190|MER58A:hAT-Charlie:DNA|215|+
chr7|146414287|146414621|MER102c:hAT-Charlie:DNA|293|+
chr10|11037047|11037403|THE1B:ERVL-MaLR:LTR|122|-
chr10|11025282|11025655|THE1D:ERVL-MaLR:LTR|168|+
chr10|11083685|11083899|MIR:MIR:SINE|330|+
chr10|81919299|81919431|MIRb:MIR:SINE|302|+
chr10|82549010|82549231|MIRb:MIR:SINE|341|+
chr2|50793908|50794126|MER20:hAT-Charlie:DNA|217|+
chr6|68649850|68650067|LTR33:ERVL:LTR|283|+
chr3|85386562|85386732|MIRb:MIR:SINE|364|+
chr10|82566891|82567059|MLT1I:ERVL-MaLR:LTR|267|-
chr3|117553131|117553299|MIR3:MIR:SINE|284|+
chr3|117695141|117695281|L2:L2:LINE|316|+
chr3|117455995|117456224|MIR:MIR:SINE|288|-
chr3|116712449|116712668|CR1-L3A_Croc:CR1:LINE|325|+
chr5|59579145|59579312|L2c:L2:LINE|325|+
chr14|100849279|100849392|L1ME5:L1:LINE|274|+
chr2|77460300|77460435|MIRb:MIR:SINE|353|+
chr16|6368792|6369033|L1ME3E:L1:LINE|234|+
chr8|4821881|4821985|MIRc:MIR:SINE|327|+
chr17|45899366|45899549|MIR:MIR:SINE|200|-
chr11|113245172|113245450|AluJb:Alu:SINE|166|+
chr10|22568490|22568589|L2b:L2:LINE|263|-
chr10|22599150|22599430|L1MB8:L1:LINE|204|-
chr10|124605271|124605664|L2b:L2:LINE|350|-
chr11|67425186|67425325|MIRc:MIR:SINE|364|-
chr4|144739655|144739957|LFSINE_Vert:tRNA:SINE|315|+
chr2|157319289|157319489|MamSINE1:tRNA-RTE:SINE|379|+
chr3|39515660|39516008|L2a:L2:LINE|307|+
chr11|67418109|67418229|MIR3:MIR:SINE|292|-
chr1|225866202|225866280|MIR3:MIR:SINE|295|-
chr17|74248710|74248902|MIR:MIR:SINE|219|-
chr1|205529732|205529939|MIR:MIR:SINE|294|+
chr18|76992147|76992483|MER1B:hAT-Charlie:DNA|141|-
chr18|76982063|76982196|MIRb:MIR:SINE|271|-
chr6|39795360|39795610|MIRb:MIR:SINE|332|+
chr9|19784296|19784384|MamRep434:TcMar-Tigger:DNA|341|-
chr9|19782704|19782952|MIRb:MIR:SINE|314|-
chr4|153324878|153325035|MER113:hAT-Charlie:DNA|229|+
chr9|19550846|19551149|L1MA4A:L1:LINE|136|-
chr3|179902066|179902288|MIRb:MIR:SINE|355|-
chr13|66628526|66628665|AluJo:Alu:SINE|187|-
chr13|66953336|66953415|L2a:L2:LINE|279|+
chr13|66811921|66812122|L1PB1:L1:LINE|196|-
chr21|21124867|21125188|MER63D:hAT-Blackjack:DNA|232|+
chr1|62818654|62818897|L1MB8:L1:LINE|188|-
chr4|143471397|143471734|Charlie15b:hAT-Charlie:DNA|252|-
chr1|244842569|244842704|L1ME2:L1:LINE|203|+
chr6|142928062|142928263|L1MC1:L1:LINE|155|+
chr6|142932704|142932875|L3:CR1:LINE|343|+
chr6|68832632|68832783|MamSINE1:tRNA-RTE:SINE|351|+
chr3|85122831|85122962|L2c:L2:LINE|372|+
chr8|74442122|74442232|MamTip2:hAT-Tip100:DNA|283|-
chr3|160871235|160871527|L3b:CR1:LINE|326|+
chr5|11389727|11390087|Tigger4b:TcMar-Tigger:DNA|170|+
chr5|59533641|59533806|MER5A:hAT-Charlie:DNA|261|+
chr7|22318698|22318981|L2c:L2:LINE|340|+
chr12|120642840|120642930|L2b:L2:LINE|367|-
chr7|141280292|141280651|THE1B:ERVL-MaLR:LTR|143|+
chr10|14299444|14299567|MIR:MIR:SINE|320|-
chr3|35763881|35764012|AluJb:Alu:SINE|114|+
chr3|53668661|53668998|MER58B:hAT-Charlie:DNA|264|-
chr2|209974570|209974803|MIR:MIR:SINE|234|-
chr3|35752606|35752728|MER5A1:hAT-Charlie:DNA|172|-
chr16|7335378|7335500|L3:CR1:LINE|246|+
chr3|68196775|68197037|MLT1K:ERVL-MaLR:LTR|323|-
chr1|98004628|98004776|AluJr:Alu:SINE|189|-
chr1|98023019|98023175|AluJo:Alu:SINE|205|+
chr12|79068732|79068841|AluJo:Alu:SINE|174|+
chr10|11030204|11030346|MIRb:MIR:SINE|371|-
chr6|12766476|12766667|MER63A:hAT-Blackjack:DNA|234|+
chr12|89618275|89618470|MIRb:MIR:SINE|376|-
chr20|8459911|8460052|MamRTE1:RTE-BovB:LINE|365|+
chr2|76984567|76984821|MLT1J:ERVL-MaLR:LTR|328|+
chr6|69023699|69023909|L2:L2:LINE|350|-
chr1|69981810|69982018|MIR:MIR:SINE|269|-
chr8|135528624|135528968|MLT1A1:ERVL-MaLR:LTR|166|-
chr3|35777269|35777438|MIRb:MIR:SINE|309|-
chr3|35730312|35730531|MER20:hAT-Charlie:DNA|232|+
chr13|101847107|101847303|L3b:CR1:LINE|296|+
chr4|175740967|175741134|L2:L2:LINE|374|+
chr14|85582440|85582674|MIR:MIR:SINE|302|+
chr14|85550824|85550925|L3b:CR1:LINE|333|+
chr14|85541511|85541646|MIR:MIR:SINE|298|+
chr4|175797930|175798041|MER5A:hAT-Charlie:DNA|243|+
chr4|24081793|24082025|MIRc:MIR:SINE|320|+
chr16|14211719|14211936|MIRb:MIR:SINE|300|+
chr2|148981816|148982036|MIRb:MIR:SINE|300|+
chr12|123964435|123964597|L2a:L2:LINE|283|-
chr3|115815061|115815380|MER44A:TcMar-Tigger:DNA|142|+
chr9|84760109|84760280|MIRb:MIR:SINE|352|+
chr2|47171391|47171495|MIRb:MIR:SINE|206|-
chr10|63199839|63200089|MIRb:MIR:SINE|315|-
chr8|89925920|89926069|MER5A1:hAT-Charlie:DNA|150|+
chr21|34099753|34100051|MER124:DNA?:DNA?|239|+
chr11|72793261|72793497|MIRb:MIR:SINE|301|-
chr11|30008564|30008741|MIRc:MIR:SINE|314|-
chr8|10881700|10881887|MIRb:MIR:SINE|274|-
chr1|241354542|241354707|OldhAT1:hAT-Ac:DNA|293|-
chr1|71539018|71539237|MIR:MIR:SINE|307|+
chr6|68994190|68994255|AmnSINE1:5S-Deu-L2:SINE|274|+
chr20|8306441|8306661|MIRb:MIR:SINE|353|+
chr6|24129404|24129646|L2a:L2:LINE|285|-
chr6|96795093|96795198|MER5A1:hAT-Charlie:DNA|255|+
chr14|85638247|85638594|LTR16A:ERVL:LTR|299|+
chr9|74690316|74690454|MER102a:hAT-Charlie:DNA|267|-
chr22|18993626|18993739|MIRb:MIR:SINE|240|-
chr1|4783372|4783444|MamSINE1:tRNA-RTE:SINE|377|-
chr6|147321348|147321596|AluJr4:Alu:SINE|189|+
chr2|190913797|190914080|AluJr:Alu:SINE|184|-
chr3|75958297|75958644|L2a:L2:LINE|313|-
chr2|97579795|97579997|MIRb:MIR:SINE|286|-
chr22|17885243|17885496|L1ME4a:L1:LINE|352|+
chr2|7016797|7016993|LTR78:ERV1:LTR|297|-
chr17|9935956|9936183|L1M4:L1:LINE|302|+
chr11|114161357|114161537|L2b:L2:LINE|260|-
chr16|56288823|56288917|MIR1_Amn:MIR:SINE|362|+
chr5|760200|760576|MLT1B:ERVL-MaLR:LTR|277|+
chr17|82658820|82659186|MLT1C:ERVL-MaLR:LTR|238|+
chr12|124780216|124780341|MER91A:hAT-Tip100:DNA|320|+
chr13|24298816|24299096|L3:CR1:LINE|314|-
chr7|30923921|30924027|MamTip2:hAT-Tip100:DNA|324|+
chr6|105098875|105099158|AluJb:Alu:SINE|159|-
chr11|111909864|111910071|MER5B:hAT-Charlie:DNA|138|-
chr4|56328622|56328732|MER5A:hAT-Charlie:DNA|283|+
chr10|92353298|92353476|MIRb:MIR:SINE|318|+
chr20|37523447|37523613|L2c:L2:LINE|256|+
