# Supplementary material for: Molecular subtypes of ALS are associated with differences in patient prognosis
Source: Nat Commun. 2023 Jan 6;14:95. doi: 10.1038/s41467-022-35494-w (PMC9822908; doi:10.1038/s41467-022-35494-w)
Supplement: Supplementary file 9 — Supplementary Data 6 [file 41467_2022_35494_MOESM9_ESM.xlsx]

## Sheet: WGCNA_EigenGene_TEs
MEgreen	MEblue	MEturquoise	MEblack	MEbrown	MEmagenta	MEpink	MEyellow	MEred	MEpurple	MEgrey
chr4.157334489.157334624.L2c.L2.LINE.362..	chr15.25021991.25022161.MER58A.hAT.Charlie.D.251..	chr15.24987476.24987621.MER5A.hAT.Charlie.D.252..	chr7.130942710.130942786.L1MD.L1.LINE.240..	chr8.100918736.100918836.L2c.L2.LINE.320..	chr13.67136021.67136385.Tigger3a.TcMar.Tigger.D.161..	chr21.34099753.34100051.MER124.D..D..239..	chr14.100849279.100849392.L1ME5.L1.LINE.274..	chr7.130886885.130887046.MIRb.MIR.SINE.333..	chr2.157319289.157319489.MamSINE1.tR.RTE.SINE.379..	chr7.30923921.30924027.MamTip2.hAT.Tip100.D.324..
chr4.21812601.21812915.MamGypLTR1a.Gypsy.LTR.309..	chr22.41995604.41995899.L4_C_Mam.RTE.X.LINE.296..	chr15.51808935.51809047.MamSINE1.tR.RTE.SINE.357..	chr6.68649850.68650067.LTR33.ERVL.LTR.283..	chr1.235110540.235110668.MIR3.MIR.SINE.352..	chr13.67010075.67010306.MIR.MIR.SINE.273..	chrX.140774736.140774891.Tigger20a.TcMar.Tigger.D.286..	chr4.21569657.21569808.LTR33A.ERVL.LTR.267..	chr19.54459141.54459248.MER20.hAT.Charlie.D.215..	chr3.39515660.39516008.L2a.L2.LINE.307..	chr11.111909864.111910071.MER5B.hAT.Charlie.D.138..
chr15.25162223.25162324.MER34.int.ERV1.LTR.317..	chr2.44319280.44319536.L1ME4c.L1.LINE.256..	chr15.24994372.24994570.MER8.TcMar.Tigger.D.293..	chr14.85541511.85541646.MIR.MIR.SINE.298..	chr6.31544893.31545138.MIRb.MIR.SINE.290..	chr13.67014384.67014507.L2.L2.LINE.425..	chr6.68690583.68690783.MIRb.MIR.SINE.314..	chr4.21436568.21436794.MIR.MIR.SINE.269..	chr1.35564978.35565131.MIR.MIR.SINE.248..	chr11.67425186.67425325.MIRc.MIR.SINE.364..	chr2.97579795.97579997.MIRb.MIR.SINE.286..
chr4.21580197.21580406.MIRb.MIR.SINE.383..	chr16.24216784.24216906.MIR3.MIR.SINE.265..	chr3.408347.408547.MIRc.MIR.SINE.342..	chr6.68651672.68651794.Charlie15a.hAT.Charlie.D.277..	chr20.44907296.44907477.FAM.Alu.SINE.155..	chr13.67200343.67200500.MamRep605.LTR..LTR..338..	chr6.68708138.68708428.ORSL.hAT.Tip100.D.242..	chr13.102384423.102384596.L2b.L2.LINE.429..	chr1.205001762.205001923.MamSINE1.tR.RTE.SINE.317..	chr4.144739655.144739957.LFSINE_Vert.tR.SINE.315..
chr2.209684991.209685079.MIRb.MIR.SINE.268..	chr12.48996101.48996278.MIR3.MIR.SINE.269..	chr15.25035823.25035937.L1ME3G.L1.LINE.241..	chr14.85550824.85550925.L3b.CR1.LINE.333..	chrX.103377819.103378035.L1M5.L1.LINE.345..	chr2.47171391.47171495.MIRb.MIR.SINE.206..	chr6.68728646.68728841.MIR.MIR.SINE.297..	chr4.21570770.21571010.MIR.MIR.SINE.312..	chr9.127682748.127682914.MIRb.MIR.SINE.364..	chr18.76982063.76982196.MIRb.MIR.SINE.271..
chr4.21708301.21708416.MER5A.hAT.Charlie.D.319..	chr19.36015624.36015709.L2.L2.LINE.345..	chr3.115804301.115804475.MIR3.MIR.SINE.263..	chr14.85582440.85582674.MIR.MIR.SINE.302..	chr11.66345711.66345954.MIRc.MIR.SINE.220..	chr13.66985990.66986360.THE1C.ERVL.MaLR.LTR.101..	chr2.97161188.97161419.L2.L2.LINE.305..	chr3.124452318.124452596.L2c.L2.LINE.310..	chr1.205006226.205006443.L2c.L2.LINE.350..	chr10.124605271.124605664.L2b.L2.LINE.350..
chr4.21342380.21342562.MIRb.MIR.SINE.311..	chr15.52312366.52312657.AluSz6.Alu.SINE.96..	chr1.205716309.205716381.MER131.D..D..296..	chr2.50899087.50899251.MER127.TcMar.Tigger.D.288..	chr9.85024426.85024610.MIRb.MIR.SINE.289..	chr13.66908053.66908339.L2.L2.LINE.325..	chrX.140781721.140781935.MER58A.hAT.Charlie.D.201..	chr13.102376080.102376433.THE1B.ERVL.MaLR.LTR.122..	chr7.130917112.130917401.AluJo.Alu.SINE.166..	chr10.22599150.22599430.L1MB8.L1.LINE.204..
chr4.21500323.21500507.MIRb.MIR.SINE.326..	chr15.25027967.25028264.AluSq2.Alu.SINE.91..	chr1.229321782.229322128.MER2.TcMar.Tigger.D.134..	chr3.116304116.116304230.L2c.L2.LINE.286..	chr13.35773606.35773823.UCON8.D.D.299..	chr13.66537443.66537692.L2a.L2.LINE.342..	chr3.85007279.85007481.MER58A.hAT.Charlie.D.237..	chr14.79010748.79010913.MIRb.MIR.SINE.342..	chr19.34382377.34382566.MER105.hAT.Charlie.D.176..	chr10.22568490.22568589.L2b.L2.LINE.263..
chr13.102357507.102357734.MIR.MIR.SINE.293..	chr2.16551719.16551867.MIRb.MIR.SINE.350..	chr7.12234751.12234992.MIRc.MIR.SINE.386..	chr3.85386562.85386732.MIRb.MIR.SINE.364..	chr11.64321600.64321732.MIR.MIR.SINE.288..	chr13.66491949.66492118.MLT1K.ERVL.MaLR.LTR.225..	chr3.85277169.85277309.MIRb.MIR.SINE.314..	chr4.21317675.21318020.THE1B.ERVL.MaLR.LTR.109..	chr5.137489774.137490129.L2c.L2.LINE.341..	chr17.74248710.74248902.MIR.MIR.SINE.219..
chr3.35695768.35696006.MIR.MIR.SINE.338..	chr1.183250536.183250702.MIR3.MIR.SINE.317..	chr16.83811570.83811643.AmnSINE1.5S.Deu.L2.SINE.233..	chr2.50878959.50879325.MLT2C2.ERVL.LTR.158..	chr19.56811359.56811474.L1ME4c.L1.LINE.239..	chr13.66915981.66916068.MIR3.MIR.SINE.264..	chr3.85068838.85068983.LFSINE_Vert.tR.SINE.338..	chr14.85568775.85568895.MIRb.MIR.SINE.350..	chr11.113245172.113245450.AluJb.Alu.SINE.166..	chr1.205529732.205529939.MIR.MIR.SINE.294..
chrX.123478917.123478996.MIRc.MIR.SINE.246..	chr1.39681933.39682041.L2c.L2.LINE.370..	chr6.96212898.96212972.MIR3.MIR.SINE.270..	chr2.50874327.50874481.MIRb.MIR.SINE.281..	chr7.80217578.80217733.UCON55.TcMar.Tigger.D.312..	chr9.19784296.19784384.MamRep434.TcMar.Tigger.D.341..	chr1.98036577.98036920.Tigger3a.TcMar.Tigger.D.188..	chr4.21597081.21597444.THE1B.ERVL.MaLR.LTR.145..	chr11.114161357.114161537.L2b.L2.LINE.260..	chr18.76992147.76992483.MER1B.hAT.Charlie.D.141..
chr1.98023019.98023175.AluJo.Alu.SINE.205..	chr1.39679048.39679132.L2b.L2.LINE.337..	chr21.21538195.21538272.L3.CR1.LINE.278..	chr4.175740967.175741134.L2.L2.LINE.374..	chr5.142152915.142153329.Tigger8.TcMar.Tigger.D.284..	chr4.143471397.143471734.Charlie15b.hAT.Charlie.D.252..	chr10.66932891.66933081.MIRc.MIR.SINE.363..	chr15.25329414.25329514.MIR3.MIR.SINE.330..	chr22.17885243.17885496.L1ME4a.L1.LINE.352..	chr6.39795360.39795610.MIRb.MIR.SINE.332..
chr16.14211719.14211936.MIRb.MIR.SINE.300..	chr16.24218019.24218117.L2a.L2.LINE.245..	chr2.206123472.206123715.MIRb.MIR.SINE.245..	chr3.117553131.117553299.MIR3.MIR.SINE.284..	chrX.10235000.10235355.MLT1J.ERVL.MaLR.LTR.298..	chr5.146798658.146798908.MIR.MIR.SINE.325..	chr1.244842569.244842704.L1ME2.L1.LINE.203..	chr3.117695141.117695281.L2.L2.LINE.316..	chr1.204982230.204982386.MIR3.MIR.SINE.289..	chr1.225866202.225866280.MIR3.MIR.SINE.295..
chr2.77460300.77460435.MIRb.MIR.SINE.353..	chr2.70661824.70662049.MIRb.MIR.SINE.276..	chr5.44817550.44817906.MLT1A0.ERVL.MaLR.LTR.206..	chr4.175797930.175798041.MER5A.hAT.Charlie.D.243..	chr15.48879668.48879879.Tigger16a.TcMar.Tigger.D.222..	chr13.66953336.66953415.L2a.L2.LINE.279..	chr4.101342495.101342676.MamRep434.TcMar.Tigger.D.284..	chr2.80044972.80045321.MLT1H1.ERVL.MaLR.LTR.267..	chr2.7016797.7016993.LTR78.ERV1.LTR.297..	chr6.105098875.105099158.AluJb.Alu.SINE.159..
chr3.35718485.35718675.MamSINE1.tR.RTE.SINE.372..	chr11.33672154.33672567.MLT1M.ERVL.MaLR.LTR.278..	chr4.176329213.176329427.MIRc.MIR.SINE.322..	chr2.114527646.114527989.Tigger3a.TcMar.Tigger.D.152..	chr5.157394544.157394671.MER5A.hAT.Charlie.D.270..	chr13.67093175.67093457.AluSq2.Alu.SINE.128..	chr6.68696121.68696309.LTR81A.Gypsy.LTR.308..	chr10.11168978.11169168.MIR.MIR.SINE.300..	chr1.204965807.204966058.MIRb.MIR.SINE.282..	chr11.67418109.67418229.MIR3.MIR.SINE.292..
chr12.89618275.89618470.MIRb.MIR.SINE.376..	chr7.130518046.130518269.L1ME3Cz.L1.LINE.236..	chr15.34978746.34979041.MER2B.TcMar.Tigger.D.184..	chr9.84760109.84760280.MIRb.MIR.SINE.352..	chrX.102657424.102657499.AmnSINE2.tR.Deu.SINE.370..	chr9.19782704.19782952.MIRb.MIR.SINE.314..	chr3.85633458.85633629.MER5B.hAT.Charlie.D.278..	chr10.81919299.81919431.MIRb.MIR.SINE.302..	chr5.760200.760576.MLT1B.ERVL.MaLR.LTR.277..	chr13.24298816.24299096.L3.CR1.LINE.314..
chr2.190913797.190914080.AluJr.Alu.SINE.184..	chr11.123632507.123632815.AluSz.Alu.SINE.123..	chr2.28801877.28801998.Tigger12A.TcMar.Tigger.D.265..	chr2.50793908.50794126.MER20.hAT.Charlie.D.217..	chr6.30724489.30724580.L2a.L2.LINE.198..	chr21.21124867.21125188.MER63D.hAT.Blackjack.D.232..	chr6.68832632.68832783.MamSINE1.tR.RTE.SINE.351..	chr10.11083685.11083899.MIR.MIR.SINE.330..	chr16.4801042.4801226.MIRb.MIR.SINE.303..
chr20.8459911.8460052.MamRTE1.RTE.BovB.LINE.365..	chr12.13550001.13550129.MIRc.MIR.SINE.324..	chr12.101394834.101395068.MIRc.MIR.SINE.289..	chr2.141711189.141711486.MLT1O.ERVL.MaLR.LTR.276..	chr6.116277660.116277934.AluSg.Alu.SINE.44..	chr1.62818654.62818897.L1MB8.L1.LINE.188..	chr3.85122831.85122962.L2c.L2.LINE.372..	chr4.21343628.21343765.MER5A1.hAT.Charlie.D.256..	chr1.204949621.204949775.MER5A1.hAT.Charlie.D.195..
chr2.77102784.77103005.MER58A.hAT.Charlie.D.304..	chr11.33673504.33673627.MIRc.MIR.SINE.193..	chr15.42743728.42743868.Penelope1_Vert.Penelope.LINE.290..	chr4.175787512.175787708.L2.L2.LINE.335..	chr12.46185953.46186190.Tigger16b.TcMar.Tigger.D.284..	chr3.179902066.179902288.MIRb.MIR.SINE.355..	chr5.11554392.11554635.MIRb.MIR.SINE.322..	chr13.107426068.107426261.L2b.L2.LINE.322..	chr15.60974800.60975029.L2c.L2.LINE.342..
chr3.124463468.124463676.MER3.hAT.Charlie.D.140..	chr12.54950114.54950247.MIR1_Amn.MIR.SINE.372..	chr20.11925425.11925501.Tigger19a.TcMar.Tigger.D.333..	chr10.82566891.82567059.MLT1I.ERVL.MaLR.LTR.267..	chrX.17150666.17150837.MIR3.MIR.SINE.358..	chr13.66628526.66628665.AluJo.Alu.SINE.187..	chr5.11899659.11899883.MIRc.MIR.SINE.311..	chr8.4407018.4407190.MER58A.hAT.Charlie.D.215..	chr1.14687236.14687564.L2b.L2.LINE.317..
chr1.69981810.69982018.MIR.MIR.SINE.269..	chr4.75047494.75047704.MER20.hAT.Charlie.D.176..	chr2.86775394.86775466.Tigger19b.TcMar.Tigger.D.304..	chr3.116712449.116712668.CR1.L3A_Croc.CR1.LINE.325..	chr20.36652130.36652423.AluSx1.Alu.SINE.106..	chr13.66811921.66812122.L1PB1.L1.LINE.196..	chr6.142928062.142928263.L1MC1.L1.LINE.155..	chr8.4821881.4821985.MIRc.MIR.SINE.327..	chr16.56288823.56288917.MIR1_Amn.MIR.SINE.362..
chr8.135528624.135528968.MLT1A1.ERVL.MaLR.LTR.166..	chr7.130515142.130515533.MSTA.ERVL.MaLR.LTR.137..	chr7.103101598.103101760.MIR.MIR.SINE.248..	chr12.77578313.77578540.LTR16C.ERVL.LTR.299..	chr3.112361783.112361898.MIRc.MIR.SINE.297..	chr4.153324878.153325035.MER113.hAT.Charlie.D.229..	chr8.74442122.74442232.MamTip2.hAT.Tip100.D.283..	chr10.11037047.11037403.THE1B.ERVL.MaLR.LTR.122..	chr20.1926587.1926776.MIR.MIR.SINE.261..
chr16.6368792.6369033.L1ME3E.L1.LINE.234..	chr2.40101766.40101958.MER5A.hAT.Charlie.D.207..	chr18.21868118.21868293.L1MB2.L1.LINE.167..	chr4.61384742.61385088.L1MB7.L1.LINE.195..	chr6.96889945.96890143.MIRb.MIR.SINE.313..	chr9.19550846.19551149.L1MA4A.L1.LINE.136..	chr3.173835878.173836091.MIRc.MIR.SINE.315..	chr12.79068732.79068841.AluJo.Alu.SINE.174..	chr12.49896418.49896641.MIRb.MIR.SINE.282..
chr10.11125686.11125945.X2_LINE.CR1.LINE.389..	chr1.110598071.110598366.MamSINE1.tR.RTE.SINE.338..	chr3.150628880.150629057.Tigger4a.TcMar.Tigger.D.109..	chr3.116652799.116653163.THE1D.ERVL.MaLR.LTR.135..	chr19.2715361.2715715.MLT1E1A.ERVL.MaLR.LTR.252..		chr10.115747698.115748065.MLT1A0.ERVL.MaLR.LTR.224..	chr7.146414287.146414621.MER102c.hAT.Charlie.D.293..	chr8.26587832.26587969.MIR1_Amn.MIR.SINE.336..
chr13.102028182.102028551.MLT1A0.ERVL.MaLR.LTR.231..	chr3.172631518.172631624.MIR3.MIR.SINE.231..	chr16.69462961.69463087.AluJr.Alu.SINE.127..	chr12.77578177.77578321.MER5A1.hAT.Charlie.D.215..	chr8.56958199.56958343.L2b.L2.LINE.303..		chr6.101529591.101529870.L2c.L2.LINE.355..	chr10.11030204.11030346.MIRb.MIR.SINE.371..	chr17.9935956.9936183.L1M4.L1.LINE.302..
chr16.7293102.7293406.MER2.TcMar.Tigger.D.166..	chr18.57363754.57363888.MIR3.MIR.SINE.358..	chr1.84645944.84646020.MamRTE1.RTE.BovB.LINE.373..	chr3.115815061.115815380.MER44A.TcMar.Tigger.D.142..	chr5.95814114.95814267.Charlie29a.hAT.Charlie.D.268..		chr3.160871235.160871527.L3b.CR1.LINE.326..	chr8.4353125.4353476.THE1B.ERVL.MaLR.LTR.128..	chr1.204946255.204946364.MIRb.MIR.SINE.327..
chr3.35730312.35730531.MER20.hAT.Charlie.D.232..	chr3.24120403.24120790.Tigger19b.TcMar.Tigger.D.264..	chr16.9111744.9111980.L1ME4a.L1.LINE.244..	chr3.117249084.117249202.MIR3.MIR.SINE.314..	chr17.16028246.16028372.MER5B.hAT.Charlie.D.349..		chr1.71539018.71539237.MIR.MIR.SINE.307..	chr10.11025282.11025655.THE1D.ERVL.MaLR.LTR.168..	chr17.45899366.45899549.MIR.MIR.SINE.200..
chr8.4812350.4812580.L1MA4A.L1.LINE.159..	chrX.111223842.111223996.L1ME4c.L1.LINE.123..	chr6.7288091.7288229.Tigger12.TcMar.Tigger.D.276..	chr3.75958297.75958644.L2a.L2.LINE.313..	chrX.103062725.103062791.L1M5.L1.LINE.234..			chr12.120642840.120642930.L2b.L2.LINE.367..	chr1.33821639.33822019.L2b.L2.LINE.301..
chr2.76984567.76984821.MLT1J.ERVL.MaLR.LTR.328..	chr2.69469481.69469579.MamSINE1.tR.RTE.SINE.385..	chrX.74589722.74589950.MamSINE1.tR.RTE.SINE.303..	chr2.141592215.141592569.MLT1A0.ERVL.MaLR.LTR.185..	chr12.27801558.27801735.MER117.hAT.Charlie.D.318..			chr10.82549010.82549231.MIRb.MIR.SINE.341..	chr17.82658820.82659186.MLT1C.ERVL.MaLR.LTR.238..
chr1.241354542.241354707.OldhAT1.hAT.Ac.D.293..	chr9.74690316.74690454.MER102a.hAT.Charlie.D.267..	chr8.63211720.63211856.UCON2.D..D..273..		chr8.78604183.78604412.MIRb.MIR.SINE.297..			chr8.4233375.4233725.MLT1A0.ERVL.MaLR.LTR.171..	chr22.46084397.46084579.MIRb.MIR.SINE.282..
chr8.10881700.10881887.MIRb.MIR.SINE.274..	chr14.85626237.85626418.MamSINE1.tR.RTE.SINE.384..	chr6.117561326.117561397.OldhAT1.hAT.Ac.D.282..		chr11.8982894.8983038.MIR3.MIR.SINE.276..			chr2.209974570.209974803.MIR.MIR.SINE.234..	chr11.134409107.134409239.MIRb.MIR.SINE.312..
chr6.69023699.69023909.L2.L2.LINE.350..	chr5.131953331.131953625.AluJb.Alu.SINE.157..	chr4.185586261.185586440.MER135.D.D.301..		chr9.76386869.76387001.FLAM_C.Alu.SINE.114..			chr5.59579145.59579312.L2c.L2.LINE.325..	chr12.124780216.124780341.MER91A.hAT.Tip100.D.320..
chr6.96795093.96795198.MER5A1.hAT.Charlie.D.255..	chr14.62104691.62104908.MIR.MIR.SINE.277..	chr8.28569310.28569496.MIR3.MIR.SINE.315..		chr8.17232055.17232221.MIR3.MIR.SINE.303..			chr3.35752606.35752728.MER5A1.hAT.Charlie.D.172..	chr20.59725550.59725839.LTR16A2.ERVL.LTR.269..
chr13.101847107.101847303.L3b.CR1.LINE.296..	chr11.45243462.45243579.MER5A.hAT.Charlie.D.316..	chr20.5194848.5194988.MIRb.MIR.SINE.183..		chr8.78604415.78604567.MIR3.MIR.SINE.318..			chr3.117455995.117456224.MIR.MIR.SINE.288..
chr14.85638247.85638594.LTR16A.ERVL.LTR.299..	chr7.90236977.90237152.MLT1J1.ERVL.MaLR.LTR.214..	chr2.182777287.182777505.MER58C.hAT.Charlie.D.234..		chr1.35714013.35714123.MIR3.MIR.SINE.198..			chr6.12766476.12766667.MER63A.hAT.Blackjack.D.234..
chr2.148981816.148982036.MIRb.MIR.SINE.300..	chr20.45094391.45094533.MIRb.MIR.SINE.242..	chr12.27799571.27799676.L2b.L2.LINE.245..		chrX.51902142.51902279.MER117.hAT.Charlie.D.285..			chr1.98004628.98004776.AluJr.Alu.SINE.189..
chr3.35777269.35777438.MIRb.MIR.SINE.309..	chr14.62110149.62110334.MIRc.MIR.SINE.371..	chr1.184623937.184624061.MIRb.MIR.SINE.281..		chr16.9756601.9756675.MIRb.MIR.SINE.203..			chr2.76971183.76971359.MER5A.hAT.Charlie.D.281..
chr4.24081793.24082025.MIRc.MIR.SINE.320..	chr12.125656270.125656450.Plat_L3.CR1.LINE.354..	chr3.131001755.131001818.MamTip2.hAT.Tip100.D.286..		chr8.27733718.27733865.Tigger19b.TcMar.Tigger.D.331..			chr16.7335378.7335500.L3.CR1.LINE.246..
chr5.11389727.11390087.Tigger4b.TcMar.Tigger.D.170..	chr14.32831511.32831619.L2a.L2.LINE.287..	chr8.28564771.28564985.MIRc.MIR.SINE.211..		chr15.65891440.65891604.MIR3.MIR.SINE.247..			chr12.123964435.123964597.L2a.L2.LINE.283..
chr3.68196775.68197037.MLT1K.ERVL.MaLR.LTR.323..	chrX.24545754.24545941.L2a.L2.LINE.267..	chr7.111123071.111123147.X9_LINE.L1.LINE.297..		chrX.54815877.54816014.MER117.hAT.Charlie.D.248..			chr5.107593523.107593683.MER5B.hAT.Charlie.D.277..
chr20.8306441.8306661.MIRb.MIR.SINE.353..	chr14.62107151.62107446.AluJb.Alu.SINE.169..	chr18.9956101.9956262.MIR3.MIR.SINE.308..		chr2.130338399.130338546.L1ME4b.L1.LINE.212..			chr5.59533641.59533806.MER5A.hAT.Charlie.D.261..
chr8.106326575.106326876.L2a.L2.LINE.244..	chr14.62101015.62101231.Charlie15b.hAT.Charlie.D.211..	chr11.34098934.34099061.L2a.L2.LINE.98..		chr19.29615400.29615473.L1ME4c.L1.LINE.275..			chr3.35763881.35764012.AluJb.Alu.SINE.114..
chr6.147321348.147321596.AluJr4.Alu.SINE.189..	chr20.45092738.45093020.L2b.L2.LINE.360..	chr2.199926495.199926665.FAM.Alu.SINE.206..		chr17.58345196.58345319.MIRc.MIR.SINE.325..			chr21.40634798.40635090.L2a.L2.LINE.289..
	chr22.18993626.18993739.MIRb.MIR.SINE.240..	chr11.8105552.8105631.MIRc.MIR.SINE.291..		chr2.231072200.231072280.L3.CR1.LINE.266..			chr7.22318698.22318981.L2c.L2.LINE.340..
	chr6.27357958.27358126.MIR3.MIR.SINE.303..	chr14.21209128.21209276.MER2.TcMar.Tigger.D.169..		chr1.171700737.171700843.L2b.L2.LINE.286..			chr10.76987405.76987627.MER58A.hAT.Charlie.D.225..
	chr4.47433154.47433223.MIRc.MIR.SINE.273..	chr1.117526213.117526301.MIRb.MIR.SINE.313..		chr1.220150225.220150314.MIR.MIR.SINE.244..			chr11.133150062.133150220.MIRb.MIR.SINE.304..
	chr8.118192750.118192931.ORSL.2a.hAT.Tip100.D.328..	chr20.58449601.58449837.Eulor2B.D..D..225..		chr19.46427065.46427223.L2c.L2.LINE.284..			chr3.53668661.53668998.MER58B.hAT.Charlie.D.264..
	chrX.9948055.9948253.L1MD.L1.LINE.217..	chr8.89925920.89926069.MER5A1.hAT.Charlie.D.150..		chr2.166038047.166038118.MamRTE1.RTE.BovB.LINE.254..			chr7.141280292.141280651.THE1B.ERVL.MaLR.LTR.143..
	chr7.141478488.141478813.MER33.hAT.Charlie.D.199..	chr5.71566571.71566678.MER58B.hAT.Charlie.D.215..		chr4.56328622.56328732.MER5A.hAT.Charlie.D.283..			chr10.14299444.14299567.MIR.MIR.SINE.320..
	chr11.118165463.118165762.AluSx.Alu.SINE.139..	chr10.121742963.121743085.MER94.hAT.Blackjack.D.223..		chr7.134290416.134290501.L2c.L2.LINE.171..			chr10.14102244.14102461.AluSz.Alu.SINE.138..
	chr20.37523447.37523613.L2c.L2.LINE.256..	chr17.60446109.60446219.MER131.D..D..224..		chr5.177306847.177306946.L2a.L2.LINE.162..
	chr22.43506825.43506998.MER96B.hAT.Tip100.D.195..	chr3.33867725.33867801.X6A_LINE.CR1.LINE.316..		chr3.134485316.134485487.L2b.L2.LINE.380..
	chr1.4787110.4787329.L2b.L2.LINE.333..	chrX.135963017.135963318.L1MB8.L1.LINE.139..		chr10.69633231.69633457.MER113.hAT.Charlie.D.292..
	chrX.46602445.46602619.MER5B.hAT.Charlie.D.301..	chr14.57999209.57999546.L3.CR1.LINE.287..		chr10.92353298.92353476.MIRb.MIR.SINE.318..
	chr11.30008564.30008741.MIRc.MIR.SINE.314..	chr8.81702186.81702445.MLT1I.ERVL.MaLR.LTR.378..
	chr22.32512553.32512684.MER103C.hAT.Charlie.D.254..	chr3.143991288.143991374.L2a.L2.LINE.212..
	chr5.112846029.112846107.MIRb.MIR.SINE.320..	chr5.81418515.81418848.Tigger3a.TcMar.Tigger.D.153..
	chr6.24129404.24129646.L2a.L2.LINE.285..	chr6.89328333.89328482.Tigger16b.TcMar.Tigger.D.232..
	chr3.124721676.124721972.AluSq4.Alu.SINE.98..	chr17.59948860.59948978.OldhAT1.hAT.Ac.D.330..
	chr1.4783372.4783444.MamSINE1.tR.RTE.SINE.377..	chr9.105551331.105551532.MIRc.MIR.SINE.293..
	chr9.123119717.123119799.MIR.MIR.SINE.268..	chr9.77419191.77419438.MER112.hAT.Charlie.D.244..
	chr19.50313416.50313512.MER113A.hAT.Charlie.D.281..	chr1.197157988.197158152.MamRep434.TcMar.Tigger.D.267..
	chr18.46264565.46264660.L2b.L2.LINE.279..	chr18.21629396.21629777.MER57B2.ERV1.LTR.152..
	chr5.151100786.151100954.MIR3.MIR.SINE.295..	chr3.150460922.150461027.L1ME3G.L1.LINE.171..
	chr2.230037266.230037348.MIRb.MIR.SINE.243..	chr14.59370309.59370441.L2a.L2.LINE.190..
	chr11.72793261.72793497.MIRb.MIR.SINE.301..	chrX.101554375.101554585.Mam_R4.Dong.R4.LINE.291..
	chr6.68994190.68994255.AmnSINE1.5S.Deu.L2.SINE.274..	chr2.143942935.143943213.L1ME3E.L1.LINE.333..
		chr6.145885061.145885269.MIRc.MIR.SINE.327..
		chr14.57204956.57205187.MIRb.MIR.SINE.272..
		chr10.63199839.63200089.MIRb.MIR.SINE.315..
		chr12.98534892.98535122.Charlie10a.hAT.Charlie.D.272..
		chr2.38563158.38563317.L1M5.L1.LINE.248..
		chr6.147312427.147312669.MER20.hAT.Charlie.D.203..
		chr1.99922950.99923151.Tigger15a.TcMar.Tigger.D.286..
		chrX.129447597.129447769.MER104.TcMar.Tc2.D.186..
		chr6.49430916.49431136.LTR86A1.ERVL.LTR.291..
		chr4.44692030.44692202.Charlie23a.hAT.Charlie.D.235..
		chr6.142932704.142932875.L3.CR1.LINE.343..
		chr10.87970504.87970627.UCON107.hAT.Tag1.D.238..
		chr1.218335472.218335648.MER3.hAT.Charlie.D.188..
		chr12.88199201.88199451.MIR.MIR.SINE.292..
