# Supplementary material for: Molecular subtypes of ALS are associated with differences in patient prognosis
Source: Nat Commun. 2023 Jan 6;14:95. doi: 10.1038/s41467-022-35494-w (PMC9822908; doi:10.1038/s41467-022-35494-w)
Supplement: Supplementary file 10 — Supplementary Data 7 [file 41467_2022_35494_MOESM10_ESM.xlsx]

## Sheet: WGCNA_EigenGene_DiseaseDuration
Probes	moduleColor	GS.Disease.Duration	p.GS.Disease.Duration	MM.gold	p.MM.gold	MM.grey	p.MM.grey	MM.pink	p.MM.pink	MM.maroon	p.MM.maroon	MM.blue	p.MM.blue	MM.navy	p.MM.navy	MM.brown	p.MM.brown	MM.tan	p.MM.tan	MM.yellow	p.MM.yellow	MM.salmon	p.MM.salmon	MM.red	p.MM.red	MM.black	p.MM.black	MM.green	p.MM.green	MM.greenyellow	p.MM.greenyellow
EGFL6	black	0.0923793	0.0499273	-0.00994461	0.833191	-0.275128	2.82153e-09	0.566805	1.08758e-39	-0.449002	9.28456e-24	-0.265194	1.07194e-08	0.386674	1.55925e-17	0.216946	3.32049e-06	-0.29272	2.31956e-10	-0.360324	2.84055e-15	-0.146581	0.00180152	-0.215299	3.95416e-06	0.615206	2.6058e-48	-0.0200956	0.670382	0.239051	2.78795e-07
SLC22A6	black	0.0900029	0.0561405	0.125146	0.00779568	0.188015	5.87836e-05	0.2409	2.24043e-07	-0.0692274	0.142146	-0.00741944	0.875143	-0.0998218	0.0340647	-0.196316	2.68728e-05	-0.425382	3.02518e-21	-0.0122693	0.794982	-0.117158	0.0127843	-0.368837	5.56655e-16	0.807657	4.63012e-105	-0.321859	2.49638e-12	0.545367	2.62519e-36
KCNJ13	black	0.0858535	0.0685226	0.0228466	0.628454	-0.00540296	0.908902	0.205831	1.05145e-05	-0.242794	1.7877e-07	-0.128589	0.0062456	0.0577146	0.221221	0.0120694	0.79825	-0.138955	0.00310522	-0.19287	3.73411e-05	-0.114969	0.01457	-0.110672	0.0187225	0.702608	2.37472e-68	-0.0447096	0.343473	0.306288	2.99261e-11
BNC2	black	-0.0777118	0.0992991	0.524243	3.32802e-33	0.586351	5.35885e-43	-0.28089	1.2688e-09	0.196336	2.68203e-05	0.0840404	0.0745949	-0.378377	8.45255e-17	-0.342961	6.80515e-14	-0.142703	0.00238383	0.229528	8.35721e-07	-0.16796	0.000340295	-0.242898	1.76564e-07	0.712266	5.03783e-71	-0.213731	4.66368e-06	0.47797	4.03188e-27
AOC3	black	-0.0715804	0.129048	0.178906	0.000133608	0.285163	6.9315e-10	0.106024	0.0243405	0.101275	0.03153	0.38403	2.686e-17	-0.270418	5.34867e-09	-0.423104	5.16168e-21	-0.405694	2.68783e-19	-0.0474071	0.315116	0.274969	2.88367e-09	-0.253803	4.63594e-08	0.743465	1.79603e-80	-0.524749	2.82098e-33	0.751702	3.36483e-83
NDNF	black	0.0706361	0.134188	0.0365527	0.438714	-0.144352	0.00211793	0.436515	2.0933e-22	-0.462511	2.75214e-25	-0.360231	2.89096e-15	0.31585	6.62332e-12	0.214214	4.43284e-06	-0.272783	3.88519e-09	-0.30115	6.58132e-11	-0.312158	1.19344e-11	-0.265891	9.77718e-09	0.639874	2.61215e-53	0.0431259	0.360855	0.261383	1.76333e-08
PTGER4	black	-0.0706047	0.134361	0.611095	1.60824e-47	0.57237	1.31029e-40	-0.144543	0.00208895	0.267065	8.37018e-09	0.103398	0.0281185	-0.326272	1.2025e-12	-0.375853	1.40019e-16	-0.330112	6.30611e-13	0.34307	6.67467e-14	-0.177226	0.000154794	-0.425506	2.93794e-21	0.652575	4.57302e-56	-0.334545	2.9599e-13	0.597532	5.42049e-45
ITIH2	black	0.067452	0.152684	0.242651	1.81846e-07	0.0934828	0.0472437	0.28939	3.77236e-10	-0.185453	7.43517e-05	-0.155203	0.000943244	0.103397	0.0281198	0.02033	0.666767	-0.277093	2.1529e-09	-0.049927	0.290053	-0.201278	1.65647e-05	-0.285702	6.41778e-10	0.782167	2.68165e-94	-0.0989975	0.0355781	0.452901	3.41754e-24
CCL19	black	0.0657815	0.163131	0.211739	5.74106e-06	0.152724	0.00114003	0.26766	7.73416e-09	-0.0732252	0.120462	0.0321517	0.495822	-0.0103722	0.826132	-0.154345	0.00100752	-0.392821	4.31882e-18	-0.0505036	0.284512	-0.0516801	0.273427	-0.337208	1.86778e-13	0.77876	5.71012e-93	-0.289244	3.85315e-10	0.596497	8.35849e-45
KRT19	black	0.0622827	0.186737	0.134906	0.00410283	0.199634	1.94713e-05	0.205683	1.0672e-05	-0.0273051	0.563013	0.209813	7.00622e-06	-0.144253	0.00213311	-0.319706	3.55036e-12	-0.422503	5.93957e-21	-0.0669744	0.155617	0.120309	0.0105528	-0.322636	2.197e-12	0.810089	3.58523e-106	-0.434213	3.66555e-22	0.724061	1.92045e-74
MLPH	black	-0.0611344	0.195008	0.279749	1.48855e-09	0.361475	2.28503e-15	0.0732746	0.120211	0.0849812	0.0713915	0.229681	8.21447e-07	-0.269278	6.23303e-09	-0.376783	1.16325e-16	-0.397978	1.44072e-18	0.0371024	0.431856	0.0833533	0.0770075	-0.314897	7.71722e-12	0.859995	2.85519e-133	-0.445942	2.016e-23	0.698181	3.67403e-67
KIAA1210	black	0.0611079	0.195202	0.0716227	0.128822	0.00602969	0.898389	0.357369	4.94494e-15	-0.175375	0.00018176	-0.0265286	0.574172	0.0746092	0.113589	-0.053339	0.258304	-0.341606	8.6485e-14	-0.139156	0.00306192	-0.0476122	0.313025	-0.259914	2.13178e-08	0.757505	3.4712e-85	-0.216769	3.38352e-06	0.466739	8.85756e-26
MARCO	black	-0.0594865	0.207341	0.333123	3.77723e-13	0.09245	0.0497515	0.310704	1.50138e-11	-0.224148	1.52234e-06	-0.0961944	0.0411589	0.0823699	0.0805704	-0.0833006	0.0771952	-0.407201	1.92647e-19	-0.159633	0.000667643	-0.132873	0.00470605	-0.375681	1.44918e-16	0.834549	2.55593e-118	-0.223872	1.56925e-06	0.533558	1.51635e-34
SMTNL2	black	0.0538441	0.253816	0.101767	0.0307097	0.16732	0.000358804	0.253474	4.83143e-08	-0.0249031	0.597863	0.181158	0.000109464	-0.146152	0.00185881	-0.310313	1.5967e-11	-0.499708	7.29828e-30	-0.0647958	0.169542	0.0806842	0.0869877	-0.368275	6.20792e-16	0.779366	3.32947e-93	-0.447554	1.34149e-23	0.712847	3.45001e-71
SLC6A20	black	0.0506429	0.283184	0.0300081	0.525005	-0.0599445	0.203858	0.403509	4.34325e-19	-0.277665	1.98899e-09	-0.0144873	0.758976	0.116732	0.0131153	-0.0419415	0.374207	-0.323443	1.92331e-12	-0.283579	8.68246e-10	0.0320007	0.497848	-0.191186	4.37609e-05	0.908506	2.91769e-172	-0.212258	5.43972e-06	0.526264	1.71675e-33
FRZB	black	0.0497734	0.291541	0.0959236	0.0417352	-0.0266476	0.572456	0.415598	2.91863e-20	-0.284172	7.98187e-10	-0.124053	0.00835539	0.151862	0.00121691	-0.00455596	0.923135	-0.395148	2.63768e-18	-0.216714	3.40347e-06	-0.135513	0.00393681	-0.33403	3.23358e-13	0.891266	2.63268e-156	-0.183606	8.79063e-05	0.52685	1.41572e-33
CPXM1	black	0.0461029	0.328629	0.231329	6.81472e-07	0.151027	0.00129588	0.319015	3.97283e-12	-0.0943302	0.045266	0.0340427	0.470811	-0.0474816	0.314356	-0.215899	3.71078e-06	-0.512941	1.24425e-31	-0.0679362	0.149753	-0.0580455	0.218579	-0.430541	8.88336e-22	0.821339	1.58043e-111	-0.376873	1.14263e-16	0.620871	2.02917e-49
SCNN1A	black	0.0454586	0.335441	0.28056	1.32888e-09	0.191607	4.20663e-05	0.234162	4.92713e-07	-0.030458	0.518808	0.148379	0.00157852	-0.107108	0.0229143	-0.262173	1.59139e-08	-0.477375	4.76342e-27	-0.0784495	0.0961216	0.074442	0.114402	-0.352804	1.15164e-14	0.678542	3.88609e-62	-0.398381	1.32108e-18	0.571868	1.58796e-40
S100A4	black	-0.0452155	0.338034	0.542403	7.37592e-36	0.502436	3.19841e-30	-0.0919566	0.0509885	0.112252	0.0170882	0.128891	0.00612397	-0.271861	4.40269e-09	-0.366899	8.10093e-16	-0.346084	3.89925e-14	0.144393	0.00211174	-0.0753362	0.110103	-0.3833	3.11842e-17	0.686881	3.19771e-64	-0.361988	2.07336e-15	0.630717	2.11541e-51
MFAP4	black	0.04399	0.351303	0.223974	1.5518e-06	0.260063	2.09124e-08	0.196411	2.66275e-05	-0.0601477	0.202326	0.0707281	0.13368	-0.158084	0.000754203	-0.278472	1.77838e-09	-0.438363	1.33061e-22	-0.0424894	0.367993	-0.0401473	0.395006	-0.369631	4.76952e-16	0.917806	3.04773e-182	-0.387069	1.43685e-17	0.667905	1.41419e-59
MUC4	black	0.0434506	0.357247	0.114323	0.0151374	0.128383	0.0063299	0.229559	8.32811e-07	-0.116805	0.0130585	0.0730807	0.121198	-0.0603694	0.200665	-0.171776	0.000247228	-0.310786	1.48214e-11	-0.143325	0.00228022	0.0290833	0.53786	-0.217201	3.23126e-06	0.826952	2.41917e-114	-0.278648	1.7354e-09	0.533871	1.36458e-34
CRABP1	black	0.041506	0.379192	0.122525	0.00919748	-0.0614208	0.19292	0.427068	2.03161e-21	-0.333778	3.3762e-13	-0.191359	4.30577e-05	0.22975	8.15049e-07	0.0430971	0.361176	-0.433927	3.92949e-22	-0.233506	5.31362e-07	-0.166194	0.000393649	-0.37294	2.49358e-16	0.795226	1.27519e-99	-0.183878	8.5772e-05	0.410974	8.30443e-20
FER1L6	black	0.0413511	0.380975	0.112893	0.0164624	-0.00905854	0.847864	0.345147	4.61131e-14	-0.261223	1.80016e-08	-0.0325821	0.490067	0.0838559	0.0752363	-0.0486127	0.302954	-0.287935	4.65682e-10	-0.25795	2.74236e-08	-0.00480605	0.91893	-0.188162	5.79943e-05	0.785285	1.55411e-95	-0.183872	8.5817e-05	0.454402	2.31782e-24
WFIKKN2	black	0.0388092	0.410961	0.128354	0.00634215	0.289825	3.54137e-10	-0.0202028	0.668728	0.0141154	0.76498	0.141382	0.00261848	-0.263993	1.25491e-08	-0.322223	2.35158e-12	-0.27438	3.12547e-09	-0.0243737	0.605674	0.0260135	0.581631	-0.238526	2.96551e-07	0.698569	2.89491e-67	-0.335018	2.72834e-13	0.519087	1.76607e-32
IGF2	black	0.0377112	0.424333	0.175703	0.000176686	0.193871	3.39586e-05	0.305415	3.42535e-11	-0.0487815	0.301275	0.130395	0.00554859	-0.0969331	0.0396208	-0.284453	7.66866e-10	-0.506978	7.96829e-31	-0.0564993	0.231116	0.0285887	0.5448	-0.414887	3.43149e-20	0.921686	9.22209e-187	-0.44601	1.98187e-23	0.74326	2.09356e-80
GATA6	black	-0.0366695	0.437252	0.187332	6.26055e-05	0.18296	9.31717e-05	0.208705	7.85016e-06	-0.0696811	0.139544	0.131355	0.00520703	-0.0939323	0.0461858	-0.234432	4.776e-07	-0.363468	1.5647e-15	-0.0838532	0.0752459	0.0411527	0.383266	-0.288492	4.2965e-10	0.81313	1.38977e-107	-0.334788	2.83841e-13	0.652786	4.10325e-56
KLHDC7A	black	-0.0365688	0.438513	0.158441	0.000733349	0.0535275	0.256623	0.329195	7.36368e-13	-0.209583	7.17396e-06	-0.0137868	0.770296	0.048664	0.302443	-0.103298	0.0282709	-0.358405	4.07439e-15	-0.193454	3.53319e-05	-0.0226519	0.631384	-0.271774	4.45461e-09	0.869776	7.95623e-140	-0.255837	3.58773e-08	0.526307	1.69276e-33
PLN	black	0.0364492	0.440013	0.147705	0.00165893	0.109191	0.0203748	0.207101	9.24497e-06	-0.148209	0.00159843	-0.0837858	0.0754814	0.0391579	0.406766	-0.0463131	0.326427	-0.21405	4.51001e-06	-0.0794051	0.0921262	-0.121819	0.00961112	-0.20558	1.0784e-05	0.80299	5.67096e-103	-0.119085	0.0113748	0.485339	4.98722e-28
TP63	black	-0.0345972	0.463611	0.153229	0.00109711	0.155873	0.000895735	0.221376	2.06152e-06	-0.086489	0.0664924	0.11544	0.0141681	-0.092881	0.0486918	-0.204745	1.17293e-05	-0.328651	8.07005e-13	-0.119216	0.0112841	0.0479375	0.309726	-0.243381	1.66617e-07	0.839972	2.775e-121	-0.299903	7.95006e-11	0.612941	7.12765e-48
SLC16A12	black	0.0342861	0.467644	0.280526	1.33533e-09	0.190334	4.73976e-05	0.113449	0.0159354	-0.181659	0.000104681	-0.0342862	0.467642	-0.0237829	0.614443	-0.128731	0.00618802	-0.23564	4.15332e-07	-0.152563	0.00115407	-0.0912004	0.0529338	-0.217972	2.97586e-06	0.848356	4.31693e-126	-0.160765	0.000610342	0.519588	1.50369e-32
OGN	black	0.0332192	0.481616	0.197935	2.29776e-05	0.0430791	0.361376	0.239158	2.75302e-07	-0.30011	7.70561e-11	-0.229331	8.54503e-07	0.146106	0.00186501	0.0731743	0.120721	-0.181911	0.000102356	-0.175779	0.000175516	-0.230764	7.2664e-07	-0.202095	1.52784e-05	0.85528	2.75289e-130	0.00330953	0.944123	0.368626	5.79882e-16
SIX1	black	-0.0329815	0.48476	0.165857	0.000404659	0.149298	0.0014746	0.235682	4.13288e-07	-0.11139	0.0179638	0.095766	0.0420739	-0.0724562	0.124419	-0.21856	2.79421e-06	-0.388989	9.64452e-18	-0.12462	0.00806068	0.0405308	0.390502	-0.291856	2.63325e-10	0.8754	7.69487e-144	-0.341542	8.74686e-14	0.618062	7.24177e-49
HSPB7	black	-0.0317431	0.501317	0.277054	2.16447e-09	0.435664	2.57649e-22	-0.0596597	0.206019	0.159324	0.000684127	0.216826	3.36304e-06	-0.377973	9.1666e-17	-0.450929	5.67493e-24	-0.403025	4.82741e-19	0.135507	0.00393849	0.0286448	0.544011	-0.377328	1.04311e-16	0.642509	7.17465e-54	-0.474283	1.12586e-26	0.607465	7.84917e-47
LILRB5	black	-0.0316647	0.502375	0.357179	5.12337e-15	0.282553	1.00396e-09	0.15512	0.000949351	-0.00889641	0.850555	0.0959537	0.0416708	-0.127632	0.00664619	-0.280699	1.30322e-09	-0.427691	1.75266e-21	0.00575436	0.903005	-0.0358046	0.448147	-0.382968	3.33734e-17	0.801565	2.39672e-102	-0.37228	2.8396e-16	0.659187	1.48523e-57
CNN1	black	0.0310426	0.510813	0.0805453	0.0875342	-0.0692334	0.142111	0.537238	4.35702e-35	-0.211491	5.89101e-06	-0.00850861	0.856998	0.158163	0.000749547	-0.0698642	0.138505	-0.542411	7.35728e-36	-0.187843	5.97268e-05	0.00549272	0.907395	-0.397699	1.52947e-18	0.784467	3.29482e-95	-0.353685	9.79258e-15	0.604878	2.39972e-46
DES	black	-0.0298986	0.526519	0.255709	3.64626e-08	0.157515	0.000788487	0.272441	4.07007e-09	-0.114238	0.0152129	-0.0123999	0.79285	-0.0131375	0.780831	-0.183792	8.64363e-05	-0.465149	1.3592e-25	-0.0788263	0.09453	-0.0891124	0.0586283	-0.406641	2.18039e-19	0.803899	2.24576e-103	-0.336758	2.01945e-13	0.616304	1.59522e-48
SLC13A4	black	0.0297482	0.528602	0.14042	0.00280247	0.10435	0.0266944	0.281202	1.21437e-09	-0.182645	9.58431e-05	-0.0100163	0.832007	0.00531884	0.910314	-0.13245	0.00484096	-0.34446	5.21315e-14	-0.169801	0.000291929	-0.0507159	0.282489	-0.277789	1.95515e-09	0.923192	1.40149e-188	-0.253974	4.53739e-08	0.555662	6.68856e-38
GJB2	black	0.0297391	0.528728	0.0495616	0.293602	-0.00411785	0.930507	0.190669	4.59339e-05	-0.341932	8.16409e-14	-0.100725	0.0324704	0.034388	0.46632	-0.033009	0.484396	-0.184435	8.15582e-05	-0.320748	2.99501e-12	-0.0670408	0.155207	-0.130658	0.00545301	0.788172	1.06511e-96	-0.0944629	0.0449625	0.375382	1.53798e-16
SCARA5	black	0.0287326	0.542776	0.0727263	0.123018	-0.0847978	0.0720069	0.496017	2.20193e-29	-0.285802	6.32588e-10	-0.139131	0.00306742	0.196416	2.66155e-05	0.0193561	0.681837	-0.410651	8.92941e-20	-0.220618	2.23838e-06	-0.120039	0.0107294	-0.330805	5.60748e-13	0.858366	3.15191e-132	-0.193605	3.48275e-05	0.47285	1.67252e-26
PTGFR	black	0.0287001	0.543234	0.0930725	0.0482269	-0.184075	8.42582e-05	0.366404	8.91228e-16	-0.512222	1.55984e-31	-0.413206	5.02335e-20	0.408536	1.43202e-19	0.323842	1.80044e-12	-0.0741467	0.115851	-0.364226	1.35397e-15	-0.31784	4.80607e-12	-0.10936	0.0201799	0.655711	9.09636e-57	0.222334	1.8573e-06	0.120418	0.0104818
VCAM1	black	0.028305	0.548801	0.415191	3.20193e-20	0.378065	8.99945e-17	0.02169	0.645947	0.00576943	0.902753	-0.0941358	0.0457133	-0.127026	0.00691119	-0.163851	0.000476455	-0.274592	3.03654e-09	0.140172	0.00285176	-0.251836	5.92824e-08	-0.332956	3.88705e-13	0.751999	2.67141e-83	-0.169428	0.000301175	0.491151	9.2522e-29
SFRP2	black	0.0265215	0.574276	0.193294	3.58713e-05	0.214731	4.19806e-06	0.101451	0.0312338	-0.0530712	0.260705	-0.173577	0.000212116	-0.00505073	0.914817	-0.0664814	0.15869	-0.274398	3.1179e-09	0.0956145	0.0424015	-0.300857	6.88105e-11	-0.364239	1.3506e-15	0.691325	2.31665e-65	-0.127713	0.00661128	0.349603	2.06619e-14
UGT3A2	black	-0.0261628	0.579465	0.11659	0.0132278	-0.0147288	0.755085	0.29001	3.44736e-10	-0.217476	3.13805e-06	-0.143426	0.00226378	0.136648	0.00364273	0.0341911	0.468879	-0.29935	8.64254e-11	-0.121648	0.00971412	-0.139493	0.0029908	-0.253712	4.68915e-08	0.674084	4.74296e-61	-0.116293	0.0134653	0.356392	5.9333e-15
SLC22A2	black	0.0255664	0.588143	0.161644	0.000569028	0.0958244	0.041948	0.280349	1.36872e-09	-0.194129	3.31338e-05	-0.0354052	0.453231	0.0345497	0.464226	-0.106217	0.024081	-0.322013	2.43417e-12	-0.167163	0.000363501	-0.071957	0.127042	-0.265898	9.76845e-09	0.926655	6.63983e-193	-0.223056	1.7163e-06	0.545805	2.25151e-36
COL6A3	black	0.0251036	0.594917	0.301768	5.99102e-11	0.209911	6.93569e-06	0.248716	8.71841e-08	-0.104596	0.0263373	0.0513436	0.276567	-0.0596014	0.206463	-0.211897	5.64778e-06	-0.436306	2.20259e-22	-0.0773576	0.100855	-0.0197113	0.676325	-0.342272	7.68826e-14	0.909324	4.27456e-173	-0.34041	1.06762e-13	0.686334	4.40308e-64
CASQ2	black	0.0243698	0.605731	0.155701	0.000907741	0.311649	1.29345e-11	0.123915	0.00842851	0.171112	0.000261478	0.136482	0.00368438	-0.196782	2.56921e-05	-0.281677	1.13596e-09	-0.370663	3.8995e-16	0.188514	5.61337e-05	-0.0451309	0.33894	-0.349947	1.94094e-14	0.795196	1.31318e-99	-0.366663	8.47849e-16	0.655303	1.12358e-56
FBLIM1	black	0.0240258	0.610831	0.287601	4.88616e-10	0.239739	2.57073e-07	0.293317	2.12431e-10	0.0096884	0.837428	0.210793	6.33261e-06	-0.149407	0.00146263	-0.357528	4.8006e-15	-0.596487	8.39421e-45	-0.029887	0.52668	0.0925434	0.0495202	-0.459172	6.66431e-25	0.796774	2.81117e-100	-0.530254	4.58431e-34	0.81047	2.39531e-106
OLFML1	black	-0.0228496	0.628409	0.114047	0.0153851	0.244247	1.50154e-07	0.0984375	0.0366384	0.0162465	0.730779	0.193051	3.67077e-05	-0.203036	1.39145e-05	-0.293512	2.0642e-10	-0.291333	2.84266e-10	-0.0384888	0.414837	0.0740981	0.11609	-0.232468	5.98479e-07	0.841178	5.86992e-122	-0.341082	9.48536e-14	0.630096	2.83568e-51
SLC5A5	black	0.0226633	0.631212	0.136266	0.00373931	0.0898409	0.0565864	0.326341	1.18876e-12	-0.164866	0.000438786	0.0339834	0.471585	0.00251046	0.957599	-0.148596	0.00155336	-0.380261	5.78238e-17	-0.174604	0.000194244	-0.00112562	0.980982	-0.280891	1.26856e-09	0.929854	4.31349e-197	-0.294361	1.8209e-10	0.594195	2.17613e-44
KCNMB1	black	-0.0220434	0.640579	0.390658	6.8055e-18	0.347328	3.11818e-14	0.131582	0.0051293	0.138983	0.00309915	0.140048	0.00287666	-0.196413	2.66216e-05	-0.325629	1.33845e-12	-0.458881	7.19494e-25	0.157822	0.000769805	-0.044194	0.349072	-0.430358	9.28036e-22	0.729609	4.10469e-76	-0.425148	3.19621e-21	0.655523	1.00287e-56
INSRR	black	0.0218761	0.643117	0.166794	0.000374696	0.157914	0.000764287	0.282089	1.07192e-09	-0.0897119	0.0569436	0.0954992	0.0426522	-0.0615903	0.191693	-0.219881	2.424e-06	-0.414733	3.55374e-20	-0.108264	0.0214737	0.0218271	0.643862	-0.316592	5.87907e-12	0.91823	1.00346e-182	-0.357045	5.25389e-15	0.654289	1.89593e-56
DSP	black	0.0217281	0.645366	0.159483	0.0006756	0.183248	9.07843e-05	0.1794	0.000127922	-0.139188	0.0030552	0.0818038	0.0826813	-0.110786	0.0185996	-0.218813	2.71955e-06	-0.32897	7.64759e-13	-0.156182	0.000874572	0.0167836	0.72224	-0.244431	1.4686e-07	0.916757	4.64825e-181	-0.298309	1.01078e-10	0.641756	1.03964e-53
FOXC2	black	-0.0216748	0.646178	0.142688	0.0023865	0.188769	5.48274e-05	0.266441	9.09242e-09	-0.0562257	0.233387	0.14683	0.00176893	-0.13296	0.00467847	-0.301788	5.97289e-11	-0.482176	1.2306e-27	-0.0830612	0.0780522	0.0544485	0.248517	-0.374098	1.98388e-16	0.938265	3.99036e-209	-0.44349	3.73172e-23	0.730653	1.96849e-76
TAGLN	black	-0.019313	0.682507	0.287636	4.86138e-10	0.418505	1.49992e-20	0.0974067	0.0386605	0.216964	3.3141e-06	0.316825	5.66226e-12	-0.33624	2.20924e-13	-0.506013	1.07245e-30	-0.5389	2.46846e-35	0.148282	0.00158979	0.109945	0.0195185	-0.448894	9.54322e-24	0.81858	3.52177e-110	-0.599088	2.81944e-45	0.841866	2.4075e-122
WNK4	black	0.018787	0.690701	0.13405	0.0043476	0.258874	2.4366e-08	0.153829	0.00104808	0.0400083	0.396645	0.230718	7.30417e-07	-0.230439	7.53944e-07	-0.360914	2.54083e-15	-0.412258	6.22268e-20	-0.0254043	0.590512	0.10234	0.0297771	-0.311801	1.26281e-11	0.846954	2.87882e-125	-0.448838	9.68141e-24	0.683183	2.74194e-63
GPX8	black	0.0185161	0.694936	0.320292	3.22679e-12	0.367417	7.32939e-16	-0.0869579	0.0650266	-0.0541286	0.251313	-0.046798	0.321382	-0.14862	0.00155058	-0.16686	0.000372674	-0.153512	0.00107371	0.0094608	0.841196	-0.178118	0.000143183	-0.233745	5.16935e-07	0.728148	1.14009e-75	-0.128732	0.00618756	0.419426	1.21293e-20
ITIH3	black	-0.0182407	0.699251	0.204259	1.23143e-05	0.184438	8.15305e-05	0.246495	1.14373e-07	0.00747685	0.874184	0.0955025	0.042645	-0.0545689	0.247472	-0.223434	1.64662e-06	-0.399308	1.08205e-18	0.00783059	0.868285	-0.00133464	0.977451	-0.335088	2.69557e-13	0.797511	1.36182e-100	-0.359743	3.16881e-15	0.662981	1.99771e-58
ITGBL1	black	-0.0170959	0.717292	0.321259	2.75455e-12	0.408898	1.32111e-19	-0.0887971	0.0595307	0.0557736	0.237172	-0.0828579	0.0787859	-0.199686	1.93713e-05	-0.206535	9.79206e-06	-0.218126	2.92729e-06	0.168938	0.000313759	-0.274976	2.88106e-09	-0.30945	1.82863e-11	0.768502	4.14547e-89	-0.163843	0.000476777	0.41313	5.11068e-20
MYH11	black	0.0167791	0.722312	0.101072	0.031874	0.184326	8.23645e-05	0.265632	1.01172e-08	0.0187795	0.690819	0.203411	1.34048e-05	-0.133616	0.00447687	-0.296663	1.29342e-10	-0.421766	7.05247e-21	-0.0254239	0.590225	0.113888	0.0155297	-0.303723	4.44383e-11	0.859375	7.14545e-133	-0.438978	1.14381e-22	0.756054	1.10297e-84
FOXD2	black	-0.0160006	0.734701	0.219864	2.42848e-06	0.179364	0.000128329	0.26694	8.51032e-09	-0.109784	0.0196987	0.103273	0.0283097	-0.0850418	0.0711889	-0.262799	1.46679e-08	-0.467461	7.28628e-26	-0.119604	0.0110193	0.0335215	0.477634	-0.367232	7.59647e-16	0.914338	2.1803e-178	-0.403822	4.05534e-19	0.685638	6.60683e-64
ALX4	black	0.01597	0.735189	0.139306	0.00303004	0.156121	0.000878733	0.290606	3.16086e-10	-0.0875086	0.0633389	0.127473	0.00671488	-0.0865195	0.0663965	-0.243483	1.64603e-07	-0.430729	8.4928e-22	-0.115278	0.0143048	0.0626265	0.184311	-0.321226	2.76957e-12	0.919223	7.23128e-184	-0.393046	4.11857e-18	0.685752	6.18231e-64
LINC01139	black	0.0155112	0.742524	0.130054	0.00567437	0.198887	2.09444e-05	0.162437	0.000534023	-0.00817283	0.862584	0.208032	8.40926e-06	-0.165722	0.000409178	-0.272318	4.13832e-09	-0.31016	1.6356e-11	-0.0721354	0.1261	0.133691	0.00445413	-0.196249	2.70472e-05	0.813732	7.24615e-108	-0.35009	1.89102e-14	0.646071	1.22551e-54
C19orf33	black	0.0151455	0.748387	0.199659	1.94232e-05	0.140487	0.00278931	0.272897	3.82588e-09	-0.145831	0.00190283	0.0267359	0.571183	-0.0309967	0.511438	-0.196774	2.57109e-05	-0.45802	9.02237e-25	-0.117273	0.0126957	-0.0413332	0.381181	-0.379963	6.14175e-17	0.825793	9.40499e-114	-0.346176	3.83533e-14	0.613269	6.16343e-48
ACTA2	black	-0.0148629	0.752928	0.296075	1.412e-10	0.330035	6.38931e-13	0.148723	0.00153877	0.0444591	0.346186	0.117667	0.0123976	-0.188454	5.64464e-05	-0.31551	6.99562e-12	-0.433084	4.81814e-22	0.052763	0.263488	-0.0281792	0.55058	-0.391532	5.66556e-18	0.875219	1.04315e-143	-0.417191	2.02834e-20	0.733123	3.41778e-77
CD177	black	0.0147316	0.755041	0.215792	3.75328e-06	0.264467	1.17939e-08	0.00254974	0.956937	-0.00942704	0.841755	0.180912	0.000111893	-0.247375	1.02749e-07	-0.321241	2.76305e-12	-0.257971	2.73499e-08	-0.0704913	0.13499	0.0775733	0.0999051	-0.207963	8.46834e-06	0.670129	4.20677e-60	-0.32812	8.8238e-13	0.541118	1.15079e-35
STRA6	black	-0.0139125	0.768261	0.0740877	0.116142	0.0423787	0.369243	0.371246	3.47851e-16	-0.136203	0.00375545	0.147561	0.00167664	-0.0187945	0.690585	-0.200778	1.74023e-05	-0.422476	5.97789e-21	-0.195814	2.82017e-05	0.138382	0.00323153	-0.267249	8.16838e-09	0.82419	6.0456e-113	-0.370683	3.88413e-16	0.6066	1.14213e-46
FMOD	black	0.0138784	0.768812	0.245253	1.32982e-07	0.0616837	0.191018	0.333264	3.68764e-13	-0.268044	7.34974e-09	-0.0824881	0.0801351	0.0919229	0.0510738	-0.0611703	0.194745	-0.380015	6.07734e-17	-0.215335	3.939e-06	-0.0886233	0.0600331	-0.30286	5.07185e-11	0.901978	7.14432e-166	-0.213153	4.9548e-06	0.56971	3.62018e-40
TMEM30B	black	-0.0138345	0.769523	0.126142	0.00731545	0.0730587	0.121311	0.313126	1.0236e-11	-0.146009	0.00187835	0.0175515	0.710094	0.0113071	0.810744	-0.136075	0.00378852	-0.371996	3.00283e-16	-0.122404	0.00926725	-0.0119902	0.799545	-0.281066	1.23784e-09	0.881989	8.47628e-149	-0.282007	1.08445e-09	0.57625	2.92426e-41
ACTG2	black	-0.0135124	0.774743	0.240861	2.25081e-07	0.147157	0.00172714	0.291473	2.78504e-10	-0.0936977	0.0467354	0.0130166	0.782798	0.000601251	0.989841	-0.173324	0.000216737	-0.422653	5.73566e-21	-0.0603817	0.200573	-0.0579772	0.219122	-0.359577	3.26982e-15	0.853331	4.39241e-129	-0.314856	7.76799e-12	0.651344	8.57353e-56
WDR86.AS1	black	0.0134894	0.775115	0.202099	1.52719e-05	0.0958566	0.0418789	0.311496	1.32514e-11	-0.179627	0.000125386	-0.00214911	0.963698	0.0277414	0.55679	-0.12693	0.00695447	-0.396839	1.83904e-18	-0.157938	0.000762873	-0.0371997	0.430649	-0.318591	4.25591e-12	0.825084	2.14632e-113	-0.276025	2.49431e-09	0.556307	5.29038e-38
TBX15	black	0.0134655	0.775505	0.225398	1.32602e-06	0.255561	3.71513e-08	0.145949	0.00188656	-0.00726758	0.877678	0.250676	6.84637e-08	-0.21961	2.49587e-06	-0.356327	6.00464e-15	-0.420891	8.64313e-21	-0.0941806	0.0456099	0.148611	0.00155158	-0.291367	2.8284e-10	0.832685	2.51969e-117	-0.441025	6.89514e-23	0.744904	6.09993e-81
COL1A2	black	0.0126992	0.787966	0.223179	1.6933e-06	0.227744	1.02125e-06	0.251949	5.84548e-08	-0.0415306	0.378909	0.185585	7.34666e-05	-0.134372	0.00425408	-0.312225	1.18086e-11	-0.46204	3.11992e-25	-0.0758383	0.107746	0.0825421	0.0799372	-0.359876	3.09095e-15	0.929809	4.95359e-197	-0.441734	5.78175e-23	0.789785	2.34099e-97
SLC26A7	black	-0.0123263	0.794051	0.234205	4.90271e-07	0.19774	2.3418e-05	0.0286815	0.543495	-0.0551781	0.242225	-0.0812668	0.0847248	-0.0474568	0.314608	-0.0860114	0.0680133	-0.135446	0.00395484	0.0118616	0.80165	-0.170152	0.000283461	-0.18969	5.03317e-05	0.723507	2.80589e-74	-0.0792741	0.0926659	0.35121	1.54199e-14
CLIC6	black	0.0120465	0.798624	0.195054	3.0334e-05	0.085898	0.0683787	0.31539	7.13104e-12	-0.208046	8.39683e-06	-0.0608522	0.197081	0.0502205	0.287223	-0.0835124	0.0764432	-0.375405	1.53088e-16	-0.159875	0.000654992	-0.101892	0.0305045	-0.321197	2.78275e-12	0.849808	5.92867e-127	-0.218913	2.6904e-06	0.521202	8.93562e-33
PTGDR	black	0.0115584	0.806619	0.106338	0.0239194	0.0376421	0.425184	0.270474	5.30876e-09	-0.178544	0.000137936	0.076385	0.105225	0.00377855	0.93622	-0.130831	0.00539107	-0.270271	5.45568e-09	-0.219513	2.52212e-06	0.083877	0.0751628	-0.155089	0.000951563	0.812636	2.36449e-107	-0.236229	3.8788e-07	0.526671	1.50164e-33
ENSG00000257894	black	0.0108629	0.818045	0.243902	1.56522e-07	0.166778	0.000375196	0.176215	0.00016901	-0.150317	0.0013667	-0.0214706	0.649287	-0.0205163	0.663899	-0.139548	0.00297934	-0.297171	1.19882e-10	-0.122842	0.00901685	-0.0828209	0.0789201	-0.264139	1.23125e-08	0.823629	1.15553e-112	-0.206609	9.71798e-06	0.508931	4.35435e-31
MFAP2	black	0.0107882	0.819276	0.200605	1.76999e-05	0.160048	0.000646114	0.284305	7.83278e-10	-0.101148	0.0317456	0.0736085	0.118527	-0.0570804	0.226346	-0.212625	5.23557e-06	-0.446665	1.67993e-23	-0.105651	0.0248487	-0.00755918	0.872811	-0.361792	2.15213e-15	0.853576	3.10739e-129	-0.359546	3.28854e-15	0.641828	1.0033e-53
COL3A1	black	0.0104119	0.825476	0.230596	7.40649e-07	0.163585	0.000486838	0.291951	2.59671e-10	-0.108555	0.021123	0.0347289	0.46191	-0.0285025	0.546014	-0.180106	0.000120183	-0.406763	2.12245e-19	-0.0809185	0.0860719	-0.0404935	0.390938	-0.345485	4.3404e-14	0.919147	8.87117e-184	-0.313388	9.81731e-12	0.667381	1.87888e-59
BMP5	black	-0.00936155	0.84284	0.185459	7.43118e-05	0.0664785	0.158708	0.259986	2.11209e-08	-0.225441	1.31972e-06	-0.143527	0.00224738	0.102771	0.0290905	0.0156326	0.74058	-0.223181	1.69298e-06	-0.145819	0.00190445	-0.163521	0.000489355	-0.205627	1.07328e-05	0.888248	8.62189e-154	-0.0810857	0.0854231	0.437205	1.76801e-22
CCL5	black	0.00892916	0.850011	0.329829	6.61495e-13	0.303988	4.26677e-11	0.10366	0.0277197	0.0629553	0.182014	0.042349	0.369579	-0.184071	8.42897e-05	-0.278169	1.8548e-09	-0.377794	9.50149e-17	0.115357	0.0142385	-0.125265	0.00773701	-0.398333	1.33468e-18	0.661712	3.9199e-58	-0.336701	2.03955e-13	0.545116	2.86591e-36
LRRN4CL	black	0.00871929	0.853496	0.110347	0.0190748	0.0472996	0.316217	0.387514	1.31021e-17	-0.188365	5.69162e-05	0.0629877	0.181788	0.0204935	0.664249	-0.172842	0.00022583	-0.463309	2.22491e-25	-0.202638	1.44763e-05	0.0499542	0.28979	-0.321967	2.45274e-12	0.856678	3.68119e-131	-0.364117	1.38232e-15	0.609345	3.46272e-47
CPZ	black	0.00821516	0.861879	0.22571	1.28097e-06	0.161956	0.000554999	0.312004	1.22285e-11	-0.0788796	0.0943062	0.0378541	0.422579	-0.021921	0.642437	-0.191214	4.36472e-05	-0.450042	7.12054e-24	-0.0571571	0.225721	-0.0387927	0.41116	-0.372481	2.72983e-16	0.920434	2.80221e-185	-0.347008	3.30302e-14	0.634895	2.90175e-52
SERPIND1	black	0.00813153	0.863272	0.178633	0.000136865	0.00819315	0.862246	0.308086	2.26317e-11	-0.298481	9.85097e-11	-0.11837	0.0118809	0.139867	0.00291339	0.00620103	0.895518	-0.275121	2.82428e-09	-0.256158	3.44479e-08	-0.0974627	0.0385483	-0.215467	3.88438e-06	0.857321	1.44887e-131	-0.130355	0.00556318	0.438833	1.18533e-22
MYL9	black	0.00789203	0.867261	0.174727	0.000192186	0.223609	1.6152e-06	0.295758	1.48013e-10	0.0133282	0.777732	0.211528	5.8683e-06	-0.154501	0.000995521	-0.35944	3.3551e-15	-0.563835	3.31016e-39	-0.019574	0.678454	0.0902181	0.0555527	-0.450597	6.17838e-24	0.871759	3.21575e-141	-0.53686	4.95649e-35	0.837568	5.89418e-120
COL1A1	black	-0.00783601	0.868195	0.256454	3.3179e-08	0.272316	4.13932e-09	0.235666	4.14068e-07	0.0107743	0.819504	0.179418	0.000127724	-0.165105	0.000430317	-0.335552	2.48812e-13	-0.493265	4.97212e-29	-0.0197845	0.675192	0.0509642	0.280137	-0.395336	2.53454e-18	0.926756	4.93132e-193	-0.462478	2.7764e-25	0.766814	1.71274e-88
PRRX2	black	0.0077969	0.868846	0.156415	0.00085893	0.203809	1.28823e-05	0.122838	0.0090188	-0.0742823	0.115184	0.0942216	0.0455154	-0.176501	0.000164879	-0.294951	1.66853e-10	-0.416754	2.24133e-20	-0.0954373	0.0427874	0.00837529	0.859215	-0.332726	4.04299e-13	0.665222	6.02231e-59	-0.375036	1.64713e-16	0.514572	7.4398e-32
SLC22A8	black	-0.00740454	0.875391	0.137785	0.00336795	0.0861451	0.0675849	0.320976	2.88537e-12	-0.167876	0.000342697	0.00799256	0.865586	0.0160014	0.734687	-0.14127	0.00263943	-0.38201	4.05629e-17	-0.162529	0.00053008	-0.0289268	0.540051	-0.295369	1.56823e-10	0.919427	4.20524e-184	-0.283703	8.53204e-10	0.572523	1.23551e-40
PKHD1L1	black	-0.00676827	0.886023	0.310687	1.50562e-11	0.269808	5.80546e-09	-0.0204141	0.665472	-0.0604889	0.199773	0.0495456	0.293758	-0.11789	0.0122311	-0.155091	0.000951436	-0.100116	0.0335379	-0.0580428	0.2186	-0.0209608	0.657076	-0.0886045	0.0600877	0.685052	9.29097e-64	-0.12118	0.01	0.472992	1.60857e-26
SLC6A13	black	-0.00673306	0.886611	0.0397034	0.400257	0.178888	0.000133822	0.251391	6.26561e-08	0.0269413	0.568228	0.372944	2.49159e-16	-0.234631	4.66791e-07	-0.408489	1.44702e-19	-0.436556	2.07211e-22	-0.130627	0.00546409	0.300439	7.33116e-11	-0.242743	1.7986e-07	0.84408	1.32766e-123	-0.537182	4.441e-35	0.78009	1.74135e-93
INMT	black	0.00612994	0.896709	0.30971	1.75531e-11	0.372194	2.88787e-16	0.0530037	0.261313	0.0513064	0.276915	0.141728	0.00255515	-0.25927	2.31576e-08	-0.352156	1.29691e-14	-0.382779	3.46818e-17	0.0476903	0.312231	-0.0247267	0.600461	-0.351491	1.46481e-14	0.843464	2.9869e-123	-0.389255	9.12485e-18	0.685521	7.07191e-64
COL14A1	black	-0.00566493	0.904505	0.277915	1.9214e-09	0.325423	1.38521e-12	0.0747269	0.113018	0.056099	0.234443	0.14254	0.0024118	-0.203597	1.31572e-05	-0.292907	2.25667e-10	-0.33222	4.40796e-13	0.0325011	0.491148	-0.00426818	0.927976	-0.285874	6.26132e-10	0.845775	1.39854e-124	-0.338732	1.43248e-13	0.661786	3.7696e-58
CES1	black	-0.0051128	0.913775	0.319264	3.81493e-12	0.338879	1.39601e-13	-0.0181576	0.700556	-0.0589157	0.211742	0.0278474	0.555283	-0.194496	3.19944e-05	-0.252888	5.19896e-08	-0.248523	8.92769e-08	-0.0371749	0.430956	-0.0919619	0.050975	-0.264166	1.22679e-08	0.77058	7.10542e-90	-0.256772	3.18648e-08	0.510435	2.72719e-31
COL8A1	black	-0.00499228	0.9158	0.445426	2.2958e-23	0.455183	1.89267e-24	-0.153334	0.00108839	0.078087	0.0976729	0.056263	0.233076	-0.249418	7.99791e-08	-0.273046	3.74892e-09	-0.1749	0.000189355	0.11289	0.0164652	-0.121436	0.00984235	-0.232011	6.30502e-07	0.714143	1.47842e-71	-0.205964	1.03736e-05	0.546235	1.93604e-36
F10	black	-0.00324111	0.945276	0.147071	0.00173805	0.188013	5.87962e-05	0.255497	3.74553e-08	-0.0435144	0.356541	0.149724	0.00142858	-0.11859	0.0117229	-0.288535	4.26984e-10	-0.475457	8.13009e-27	-0.0599975	0.203457	0.0398024	0.399081	-0.384005	2.69995e-17	0.842301	1.36717e-122	-0.434706	3.25229e-22	0.693052	8.24559e-66
CRIP1	black	-0.00307314	0.948108	0.139761	0.00293527	0.226327	1.19612e-06	0.279185	1.61052e-09	0.069451	0.140859	0.270334	5.4093e-09	-0.202641	1.44728e-05	-0.418604	1.46611e-20	-0.583501	1.67984e-42	0.0235866	0.617369	0.135555	0.0039255	-0.453926	2.62192e-24	0.790944	7.81066e-98	-0.589882	1.28082e-43	0.811482	8.15062e-107
CD28	black	-0.00304865	0.948521	0.250096	7.35618e-08	0.0506657	0.282967	0.29364	2.02553e-10	-0.215657	3.80702e-06	-0.146947	0.00175387	0.106271	0.0240085	0.0152612	0.74653	-0.30265	5.23696e-11	-0.112328	0.0170134	-0.176267	0.000168254	-0.285656	6.45982e-10	0.700618	8.18447e-68	-0.10902	0.0205737	0.418259	1.58719e-20
ENSG00000280143	black	0.00272368	0.954002	0.275474	2.69071e-09	0.406847	2.08337e-19	0.0666898	0.157385	0.201999	1.54239e-05	0.293528	2.05945e-10	-0.340363	1.07648e-13	-0.483638	8.11435e-28	-0.504309	1.80776e-30	0.137388	0.00346175	0.0927856	0.0489246	-0.411932	6.69675e-20	0.774275	2.95008e-91	-0.555175	7.97928e-38	0.797164	1.91714e-100
OSR1	black	-0.00251675	0.957493	0.0256958	0.586255	-0.016941	0.719746	0.379485	6.76322e-17	-0.216539	3.46726e-06	0.107037	0.023005	0.0102601	0.827981	-0.162821	0.000517777	-0.346316	3.7402e-14	-0.289467	3.73057e-10	0.134739	0.00414962	-0.188678	5.52875e-05	0.859028	1.19227e-132	-0.31865	4.21504e-12	0.555572	6.91082e-38
SLPI	black	-0.00124368	0.978987	0.279338	1.57644e-09	0.14877	0.00153347	0.209456	7.26796e-06	-0.200553	1.77908e-05	-0.077655	0.0995475	0.00394039	0.933494	-0.122282	0.00933781	-0.343224	6.49511e-14	-0.144545	0.00208871	-0.121096	0.0100523	-0.312904	1.06027e-11	0.845237	2.86386e-124	-0.21919	2.61136e-06	0.51388	9.25696e-32
SIX2	black	0.000769937	0.986991	0.191962	4.06829e-05	0.16273	0.000521589	0.210168	6.75473e-06	-0.136016	0.00380391	0.0131271	0.781001	-0.0495362	0.293849	-0.190446	4.69042e-05	-0.375613	1.46893e-16	-0.117885	0.012235	-0.0611219	0.1951	-0.324987	1.48935e-12	0.883865	2.89832e-150	-0.298061	1.04915e-10	0.578439	1.24351e-41
DSG2	black	0.000373309	0.993692	0.105911	0.0244942	-0.0919086	0.0511101	0.347708	2.91157e-14	-0.363866	1.45039e-15	-0.268116	7.27944e-09	0.25107	6.52057e-08	0.151533	0.00124751	-0.182422	9.77785e-05	-0.259135	2.35622e-08	-0.212138	5.5078e-06	-0.154701	0.000980368	0.76073	2.58254e-86	0.0264466	0.575357	0.264223	1.21769e-08
COL2A1	black	0.000198258	0.99665	0.0335077	0.477816	0.050336	0.286115	0.322592	2.21316e-12	-0.109131	0.020445	0.181955	0.000101952	-0.0779618	0.0982131	-0.239842	2.5395e-07	-0.417077	2.08162e-20	-0.188272	5.7405e-05	0.174343	0.000198634	-0.244861	1.39423e-07	0.785944	8.46193e-96	-0.402598	5.29992e-19	0.592591	4.22061e-44
SLX1B.SULT1A4	blue	-0.110907	0.0184712	-0.0599335	0.203941	0.304355	4.03284e-11	-0.319124	3.90298e-12	0.424546	3.6826e-21	0.862854	3.91068e-135	-0.591269	7.26468e-44	-0.616295	1.60137e-48	0.0323399	0.493301	0.00147952	0.975004	0.785339	1.47855e-95	0.229249	8.62465e-07	-0.0179153	0.704363	-0.497689	1.33744e-29	0.377279	1.0534e-16
ENSG00000280388	blue	-0.109868	0.0196045	-0.0223735	0.635585	0.449951	7.28808e-24	-0.37753	1.00179e-16	0.656559	5.85997e-57	0.896036	1.94916e-160	-0.718739	7.04317e-73	-0.719606	3.93893e-73	-0.0557992	0.236957	0.276564	2.31583e-09	0.68585	5.83829e-64	0.101283	0.0315175	0.0100935	0.830731	-0.581101	4.36017e-42	0.48059	1.92884e-27
NOS2P3	blue	-0.101437	0.0312588	-0.134451	0.00423143	0.139251	0.00304183	-0.326292	1.1985e-12	0.225989	1.24191e-06	0.556771	4.46999e-38	-0.327895	9.16348e-13	-0.30248	5.37495e-11	0.316811	5.67548e-12	-0.0678543	0.150245	0.56039	1.18702e-38	0.399524	1.03279e-18	-0.11003	0.019424	-0.147646	0.00166614	0.0788851	0.0942834
ENSG00000275468	blue	-0.0945332	0.0448025	-0.068543	0.14614	0.220009	2.39069e-06	-0.0852879	0.0703717	0.339906	1.16636e-13	0.790479	1.21382e-97	-0.456438	1.36498e-24	-0.574712	5.31194e-41	-0.173646	0.000210857	-0.0137995	0.77009	0.713345	2.49314e-71	0.0426769	0.365881	0.136508	0.00367786	-0.570234	2.96567e-40	0.524787	2.78603e-33
ENSG00000279328	blue	-0.0884349	0.0605815	-0.061482	0.192476	0.325869	1.28615e-12	-0.191266	4.34343e-05	0.528684	7.72312e-34	0.806746	1.19555e-104	-0.596927	6.98254e-45	-0.651576	7.61776e-56	-0.141546	0.00258839	0.192501	3.86667e-05	0.661744	3.85379e-58	0.0468964	0.320363	0.0241929	0.608352	-0.605338	1.9684e-46	0.469671	3.99796e-26
chr16.4801042.4801226.MIRb.MIR.SINE.303..	blue	-0.0873094	0.0639451	-0.132385	0.00486199	0.27605	2.4857e-09	-0.244084	1.5313e-07	0.605939	1.5191e-46	0.812206	3.75522e-107	-0.555268	7.71552e-38	-0.451857	4.47162e-24	0.119468	0.0111117	0.267269	8.14727e-09	0.684898	1.01599e-63	0.2756	2.64457e-09	-0.0227786	0.629476	-0.371736	3.15987e-16	0.382521	3.65586e-17
chr1.204946255.204946364.MIRb.MIR.SINE.327..	blue	-0.0863601	0.0669002	-0.0848874	0.0717057	0.375341	1.55027e-16	-0.411055	8.15509e-20	0.671	2.60891e-60	0.772257	1.69009e-90	-0.622118	1.1484e-49	-0.467735	6.76541e-26	0.200062	1.86698e-05	0.32065	3.0434e-12	0.623568	5.90672e-50	0.320625	3.05577e-12	-0.118824	0.0115574	-0.307093	2.64121e-11	0.244516	1.45365e-07
chr12.124780216.124780341.MER91A.hAT.Tip100.DNA.320..	blue	-0.083925	0.0749955	0.0405531	0.390241	0.443851	3.40925e-23	-0.375242	1.58124e-16	0.571536	1.80384e-40	0.742319	4.22003e-80	-0.61163	1.27145e-47	-0.49918	8.55512e-30	0.104801	0.0260412	0.256413	3.33488e-08	0.553009	1.74307e-37	0.204216	1.23685e-05	0.0584723	0.215206	-0.352489	1.22012e-14	0.408636	1.40045e-19
ENSG00000273580	blue	-0.0833547	0.0770025	-0.0621853	0.187428	0.309277	1.8787e-11	-0.41856	1.48102e-20	0.527377	1.18995e-33	0.62546	2.46792e-50	-0.52266	5.57305e-33	-0.454629	2.18526e-24	0.233555	5.28374e-07	0.252533	5.4349e-08	0.503525	2.29684e-30	0.273774	3.39539e-09	-0.11132	0.0180364	-0.266279	9.28864e-09	0.150261	0.0013724
ENSG00000258559	blue	-0.0820739	0.0816687	0.0523091	0.267623	0.400779	7.8714e-19	-0.404444	3.53846e-19	0.509274	3.91509e-31	0.84143	4.24018e-122	-0.603755	3.88561e-46	-0.599455	2.41603e-45	0.0945889	0.0446761	0.120072	0.0107075	0.715852	4.79997e-72	0.250376	7.10594e-08	-0.0280168	0.55288	-0.436839	1.93384e-22	0.38929	9.05877e-18
ENSG00000258611	blue	-0.0809304	0.0860254	0.0698827	0.1384	0.445748	2.11694e-23	-0.156189	0.000874107	0.53421	1.21713e-34	0.849544	8.51925e-127	-0.64158	1.13331e-53	-0.751847	3.00597e-83	-0.349995	1.92424e-14	0.198942	2.08323e-05	0.648654	3.35155e-55	-0.141536	0.00259015	0.18525	7.57362e-05	-0.753855	6.25973e-84	0.660488	7.48993e-58
ENSG00000285581	blue	-0.0804162	0.0880447	-0.0146712	0.756012	0.476512	6.06083e-27	-0.381957	4.1e-17	0.647773	5.22291e-55	0.856522	4.61133e-131	-0.716053	4.20444e-72	-0.718716	7.15268e-73	-0.0536511	0.255525	0.284771	7.32984e-10	0.632792	7.92021e-52	0.0645452	0.171201	0.0386417	0.412985	-0.583534	1.65786e-42	0.464316	1.69954e-25
chr19.54459141.54459248.MER20.hAT.Charlie.DNA.215..	blue	-0.0788253	0.0945341	-0.0684612	0.146623	0.336601	2.07513e-13	-0.2695	6.05038e-09	0.599454	2.41708e-45	0.881455	2.19127e-148	-0.610449	2.1356e-47	-0.500102	6.48095e-30	0.103373	0.0281562	0.195573	2.88631e-05	0.749116	2.48256e-82	0.302557	5.31168e-11	0.0224391	0.634594	-0.401001	7.50081e-19	0.434183	3.6928e-22
ENSG00000213197	blue	-0.0782164	0.0971166	0.00555975	0.90627	0.538924	2.44839e-35	-0.427221	1.95907e-21	0.810924	1.4772e-106	0.791886	3.18606e-98	-0.752723	1.51935e-83	-0.709469	3.07495e-70	-0.0980966	0.037297	0.489639	1.43846e-28	0.520583	1.09149e-32	0.00574886	0.903097	-0.0135484	0.77416	-0.576454	2.70097e-41	0.397368	1.64194e-18
chr16.56288823.56288917.MIR1_Amn.MIR.SINE.362..	blue	-0.0753035	0.110259	-0.0858591	0.0685045	0.392341	4.77883e-18	-0.484849	5.73866e-28	0.638946	4.10522e-53	0.762235	7.57137e-87	-0.688477	1.25242e-64	-0.521012	9.50182e-33	0.222391	1.84575e-06	0.291536	2.75954e-10	0.604672	2.62205e-46	0.329935	6.49795e-13	-0.176271	0.000168205	-0.320237	3.25607e-12	0.202271	1.50146e-05
chr1.204982230.204982386.MIR3.MIR.SINE.289..	blue	-0.0750987	0.111233	-0.110878	0.0185022	0.328817	7.84728e-13	-0.49214	6.92266e-29	0.57493	4.88068e-41	0.767304	1.13647e-88	-0.619803	3.29633e-49	-0.436022	2.36101e-22	0.330033	6.39146e-13	0.195196	2.99243e-05	0.682175	4.8971e-63	0.477361	4.78139e-27	-0.23356	5.28067e-07	-0.228956	8.91367e-07	0.120586	0.0103739
SLFNL1	blue	-0.0722463	0.125517	-0.124724	0.00800772	0.224851	1.40869e-06	-0.269124	6.36266e-09	0.3098	1.73084e-11	0.77584	7.52687e-92	-0.516542	3.98285e-32	-0.519829	1.39144e-32	0.0973413	0.038792	-0.083697	0.0757928	0.746031	2.60546e-81	0.294119	1.88738e-10	0.0095724	0.839348	-0.421105	8.22381e-21	0.330813	5.59979e-13
ENSG00000279573	blue	-0.071228	0.130948	-0.0635565	0.177867	0.319736	3.53298e-12	-0.165794	0.000406762	0.516527	4.00186e-32	0.825426	1.44218e-113	-0.573575	8.23901e-41	-0.653013	3.65289e-56	-0.178371	0.000140048	0.161371	0.000581585	0.669617	5.5664e-60	0.0165842	0.725407	0.142254	0.0024615	-0.611629	1.27175e-47	0.560137	1.30296e-38
PHBP7	blue	-0.0691862	0.142384	-0.0669664	0.155667	0.336175	2.23407e-13	-0.313158	1.01829e-11	0.536519	5.56591e-35	0.758512	1.54947e-85	-0.591644	6.22777e-44	-0.597235	6.14024e-45	0.0186856	0.692285	0.181721	0.000104103	0.638717	4.5899e-53	0.173819	0.000207772	0.00402736	0.93203	-0.486851	3.22747e-28	0.351885	1.36289e-14
ENSG00000267385	blue	-0.0672254	0.15407	-0.0963813	0.040765	0.275592	2.64733e-09	-0.178026	0.000144345	0.32194	2.46355e-12	0.74283	2.88481e-80	-0.544246	3.88441e-36	-0.629189	4.34251e-51	-0.204957	1.14818e-05	-0.00500061	0.915659	0.620831	2.06636e-49	0.000367411	0.993792	0.0998402	0.0340316	-0.586922	4.25761e-43	0.521716	7.56842e-33
ACTG1P14	blue	-0.0669936	0.155498	-0.0388266	0.410751	0.331822	4.71715e-13	-0.189068	5.33272e-05	0.572411	1.28937e-40	0.818637	3.30632e-110	-0.579202	9.22018e-42	-0.611277	1.48511e-47	-0.118233	0.0119799	0.206116	1.02154e-05	0.684919	1.00352e-63	0.0854934	0.0696951	0.0302417	0.521782	-0.57623	2.94658e-41	0.439945	9.00905e-23
chr17.9935956.9936183.L1M4.L1.LINE.302..	blue	-0.0664063	0.159162	-0.173558	0.000212454	0.184573	8.05456e-05	-0.281798	1.11672e-09	0.466382	9.75288e-26	0.736771	2.48137e-78	-0.470747	2.97924e-26	-0.343683	5.98592e-14	0.335577	2.47753e-13	0.0819368	0.0821814	0.711757	7.01275e-71	0.522755	5.40279e-33	-0.12257	0.00917122	-0.195531	2.89785e-05	0.165892	0.000403522
ENSG00000279744	blue	-0.065086	0.167635	-0.100435	0.032975	0.193664	3.46329e-05	-0.166027	0.000399082	0.418529	1.49174e-20	0.85114	9.42197e-128	-0.488854	1.80728e-28	-0.541603	9.73225e-36	-0.0416544	0.377489	0.00519962	0.912316	0.79929	2.34039e-101	0.213502	4.77683e-06	-0.0343037	0.467414	-0.489419	1.53337e-28	0.415049	3.30776e-20
ENSG00000279764	blue	-0.0643937	0.172211	-0.0748405	0.112471	0.434177	3.69757e-22	-0.380951	5.02869e-17	0.693175	7.65824e-66	0.918255	9.3754e-183	-0.717943	1.19871e-72	-0.708833	4.624e-70	-0.0193927	0.681268	0.28828	4.43028e-10	0.72677	2.97213e-75	0.1484	0.00157606	-0.0678087	0.15052	-0.583958	1.39996e-42	0.410964	8.32311e-20
ENSG00000266498	blue	-0.0630865	0.181103	-0.0472111	0.317124	0.298498	9.82533e-11	-0.249062	8.35562e-08	0.419873	1.09404e-20	0.792514	1.74652e-98	-0.565745	1.62026e-39	-0.597216	6.18933e-45	-0.0476104	0.313043	0.0597778	0.20512	0.686244	4.64045e-64	0.150827	0.00131548	0.0511088	0.278772	-0.505423	1.28533e-30	0.424956	3.34399e-21
ENSG00000280214	blue	-0.0628428	0.182797	-0.134823	0.00412597	0.220432	2.28382e-06	-0.258152	2.6726e-08	0.34013	1.12137e-13	0.868187	1.0029e-138	-0.540107	1.63095e-35	-0.570881	2.31746e-40	0.0646591	0.170446	-0.0972955	0.0388843	0.847308	1.78555e-125	0.315709	6.77502e-12	0.00675778	0.886198	-0.463249	2.26106e-25	0.39552	2.43682e-18
HCG4P3	blue	-0.062378	0.186062	0.0430158	0.362083	0.420956	8.51289e-21	-0.281304	1.19723e-09	0.499725	7.26188e-30	0.758024	2.29176e-85	-0.614427	3.68673e-48	-0.65906	1.587e-57	-0.136427	0.00369818	0.181804	0.000103335	0.57574	3.56565e-41	0.000616666	0.98958	0.0741135	0.116014	-0.585659	7.07997e-43	0.484158	6.99443e-28
DNASE1L2	blue	-0.0609898	0.196068	-0.0607124	0.198114	0.304565	3.90463e-11	-0.172474	0.000233006	0.472215	1.99195e-26	0.896061	1.85005e-160	-0.586216	5.65966e-43	-0.702888	1.9931e-68	-0.199995	1.8794e-05	0.0788813	0.0942993	0.774009	3.71727e-91	0.0175109	0.710734	0.0787697	0.0947675	-0.682774	3.46867e-63	0.544551	3.49237e-36
chr8.26587832.26587969.MIR1_Amn.MIR.SINE.336..	blue	-0.0609639	0.196258	-0.0397802	0.399345	0.416965	2.13577e-20	-0.450785	5.88722e-24	0.666593	2.878e-59	0.758132	2.10192e-85	-0.641618	1.11211e-53	-0.454031	2.55213e-24	0.24722	1.04708e-07	0.332845	3.96145e-13	0.590931	8.34232e-44	0.349914	1.95275e-14	-0.128193	0.00640852	-0.269222	6.27956e-09	0.244662	1.42822e-07
ENSG00000267065	blue	-0.0609345	0.196474	-0.11954	0.0110624	0.173804	0.000208024	-0.165632	0.000412199	0.32505	1.47377e-12	0.712248	5.0968e-71	-0.451122	5.40013e-24	-0.502742	2.91429e-30	-0.0100462	0.831512	-0.0029386	0.950377	0.675529	2.11746e-61	0.195491	2.90908e-05	-0.00943183	0.841676	-0.440142	8.58077e-23	0.355484	7.02306e-15
ENSG00000279759	blue	-0.0604999	0.199691	-0.168668	0.000320876	0.250228	7.23688e-08	-0.259601	2.21931e-08	0.513846	9.35681e-32	0.912729	1.1788e-176	-0.586244	5.59503e-43	-0.579429	8.43259e-42	0.0610864	0.195359	0.0849949	0.0713456	0.833433	1.00907e-117	0.289077	3.94784e-10	-0.0575851	0.22226	-0.478295	3.68078e-27	0.388425	1.08457e-17
ENSG00000223855	blue	-0.0601038	0.202657	-0.0562036	0.233571	0.32011	3.32403e-12	-0.061739	0.190621	0.490794	1.02686e-28	0.836618	1.94618e-119	-0.579794	7.30185e-42	-0.71908	5.60506e-73	-0.36329	1.6186e-15	0.153061	0.00111122	0.682044	5.27888e-63	-0.122791	0.00904561	0.187854	5.96666e-05	-0.757244	4.27589e-85	0.642156	8.53862e-54
ENSG00000279476	blue	-0.060019	0.203295	-0.147223	0.00171876	0.201503	1.61999e-05	-0.188823	5.45532e-05	0.427417	1.8703e-21	0.907827	1.41964e-171	-0.535353	8.269e-35	-0.555805	6.35041e-38	0.0738919	0.117112	-0.0169999	0.718812	0.881054	4.46394e-148	0.348386	2.57604e-14	0.0114283	0.808754	-0.483989	7.341e-28	0.407324	1.87443e-19
ENSG00000285596	blue	-0.0598836	0.204319	-0.164875	0.000438468	0.207711	8.68869e-06	-0.142348	0.00244508	0.480192	2.15862e-27	0.931339	4.19991e-199	-0.546632	1.68371e-36	-0.599787	2.10013e-45	-0.0369939	0.433205	0.0411457	0.383347	0.86739	3.52715e-138	0.229197	8.67561e-07	0.0176521	0.708507	-0.556726	4.5441e-38	0.470114	3.54273e-26
ENSG00000205041	blue	-0.0594757	0.207423	-0.131133	0.00528425	0.261043	1.84269e-08	-0.16321	0.000501784	0.469421	4.27927e-26	0.922119	2.79169e-187	-0.572397	1.29668e-40	-0.648084	4.4676e-55	-0.101976	0.0303663	0.0437722	0.353696	0.828982	2.19053e-115	0.150399	0.00135828	0.0605409	0.199386	-0.60675	1.0704e-46	0.526821	1.42901e-33
CLEC18A	blue	-0.05936	0.20831	-0.0262588	0.578074	0.330939	5.48157e-13	-0.194701	3.13753e-05	0.45557	1.71145e-24	0.749651	1.6449e-82	-0.534435	1.12799e-34	-0.625375	2.56739e-50	-0.169661	0.000295375	0.145389	0.00196497	0.606321	1.28808e-46	-0.0115665	0.806486	0.143308	0.00228299	-0.587843	2.93296e-43	0.504577	1.66539e-30
chr1.204949621.204949775.MER5A1.hAT.Charlie.DNA.195..	blue	-0.0593144	0.208661	-0.107899	0.021919	0.320105	3.32656e-12	-0.422222	6.342e-21	0.647219	6.89828e-55	0.7675	9.63878e-89	-0.568473	5.79126e-40	-0.425218	3.14388e-21	0.314588	8.1081e-12	0.290349	3.28139e-10	0.663268	1.71448e-58	0.441981	5.43735e-23	-0.179961	0.000121743	-0.240555	2.33399e-07	0.174129	0.000202321
chr1.14687236.14687564.L2b.L2.LINE.317..	blue	-0.0592583	0.209092	-0.244977	1.37492e-07	0.158287	0.000742286	-0.242398	1.87433e-07	0.453853	2.67224e-24	0.798	8.40769e-101	-0.507802	6.17858e-31	-0.366483	8.7774e-16	0.258552	2.53907e-08	0.035954	0.446255	0.794404	2.83043e-99	0.507334	7.14001e-31	-0.110076	0.019373	-0.257988	2.72893e-08	0.215097	4.03937e-06
ENSG00000280063	blue	-0.0591534	0.209901	-0.0856922	0.0690458	0.345825	4.08433e-14	-0.242624	1.8245e-07	0.522815	5.2981e-33	0.933033	1.8696e-201	-0.656745	5.31931e-57	-0.694704	3.04961e-66	-0.0888102	0.0594931	0.101228	0.031609	0.792232	2.28778e-98	0.134124	0.00432597	0.0847024	0.0723287	-0.618883	4.99806e-49	0.539823	1.79842e-35
ENSG00000280222	blue	-0.0588901	0.211941	-0.177065	0.000156982	0.140201	0.00284591	-0.115697	0.0139529	0.408928	1.31233e-19	0.897163	1.92702e-161	-0.494567	3.38515e-29	-0.531939	2.61136e-34	0.0152882	0.746096	-0.0248276	0.598975	0.897446	1.073e-161	0.309406	1.84101e-11	-0.0123679	0.793371	-0.503603	2.24264e-30	0.396625	1.92494e-18
ENSG00000279583	blue	-0.0580085	0.218874	-0.0836325	0.0760194	0.236565	3.73006e-07	-0.0324669	0.491605	0.401047	7.42678e-19	0.835878	4.90844e-119	-0.5186	2.06457e-32	-0.643538	4.31734e-54	-0.277495	2.03658e-09	0.035668	0.449883	0.726538	3.49106e-75	-0.0149852	0.750961	0.134511	0.00421415	-0.668657	9.39479e-60	0.610154	2.43075e-47
AMH	blue	0.057061	0.226504	-0.0878738	0.0622396	0.193848	3.40322e-05	0.0228367	0.628602	0.274929	2.89966e-09	0.771926	2.24558e-90	-0.444589	2.83345e-23	-0.601359	1.0793e-45	-0.322124	2.39025e-12	-0.0693573	0.141397	0.724466	1.45558e-74	-0.0447431	0.343111	0.157233	0.000806047	-0.669747	5.18261e-60	0.582876	2.15527e-42
ENSG00000228477	blue	0.0569608	0.227322	-0.0378776	0.422291	0.319278	3.80658e-12	-0.0490698	0.298424	0.414302	3.91911e-20	0.692705	1.01568e-65	-0.477443	4.6736e-27	-0.602572	6.44231e-46	-0.310875	1.46157e-11	0.148131	0.00160763	0.519177	1.71584e-32	-0.135117	0.00404443	0.238711	2.90183e-07	-0.633342	6.09496e-52	0.610271	2.30964e-47
FAM27E4	blue	-0.0558415	0.236601	0.00345771	0.941625	0.286499	5.72551e-10	-0.0354933	0.452106	0.395755	2.31817e-18	0.770773	6.02656e-90	-0.51699	3.45302e-32	-0.648045	4.55572e-55	-0.31617	6.29147e-12	0.0756027	0.108847	0.645177	1.91398e-54	-0.0886219	0.060037	0.173435	0.0002147	-0.669177	7.07798e-60	0.590004	1.21837e-43
ENSG00000238035	blue	-0.0558358	0.236649	-0.119568	0.0110435	0.253605	4.75291e-08	-0.200525	1.78398e-05	0.465993	1.08324e-25	0.782583	1.83868e-94	-0.555996	5.92329e-38	-0.566039	1.45064e-39	-0.0742324	0.115429	0.0971075	0.0392649	0.685887	5.71413e-64	0.133829	0.00441305	-0.0600851	0.202797	-0.498461	1.06132e-29	0.371958	3.02488e-16
GTF2IP13	blue	-0.0556055	0.238591	0.0287068	0.543138	0.545589	2.42866e-36	-0.332422	4.25804e-13	0.754344	4.26192e-84	0.805965	2.68446e-104	-0.729525	4.35345e-76	-0.750114	1.15109e-82	-0.209578	7.1781e-06	0.461129	3.9731e-25	0.524946	2.6449e-33	-0.0981959	0.0371042	0.0954235	0.0428174	-0.664326	9.73839e-59	0.534574	1.07612e-34
chr11.134409107.134409239.MIRb.MIR.SINE.312..	blue	-0.0545171	0.247922	-0.119442	0.0111291	0.348494	2.52597e-14	-0.357016	5.28165e-15	0.574513	5.73706e-41	0.815578	9.71513e-109	-0.658105	2.61734e-57	-0.506594	8.96791e-31	0.132582	0.00479839	0.19378	3.42516e-05	0.669268	6.73465e-60	0.291632	2.72108e-10	-0.0692717	0.14189	-0.368699	5.71792e-16	0.329508	6.9837e-13
ENSG00000280163	blue	-0.053456	0.25726	-0.137572	0.00341791	0.199698	1.9348e-05	-0.0294474	0.532781	0.428205	1.55106e-21	0.848093	6.17414e-126	-0.52413	3.45261e-33	-0.608111	5.92868e-47	-0.22136	2.06509e-06	0.0526117	0.264862	0.755341	1.94025e-84	0.0482995	0.306083	0.120657	0.0103286	-0.62319	7.02734e-50	0.56147	7.96641e-39
CEP295NL	blue	-0.0531523	0.259976	0.0872804	0.0640338	0.56094	9.69201e-39	-0.3496	2.0674e-14	0.734259	1.51645e-77	0.854806	5.41649e-130	-0.736276	3.549e-78	-0.764253	1.4411e-87	-0.197975	2.28896e-05	0.374062	1.99812e-16	0.579936	6.90614e-42	-0.0616581	0.191203	0.129084	0.00604714	-0.664606	8.38105e-59	0.546416	1.81622e-36
MIRLET7BHG	blue	-0.0529688	0.261628	0.014884	0.752589	0.469414	4.28774e-26	-0.204612	1.18863e-05	0.629008	4.72627e-51	0.906273	5.04901e-170	-0.699098	2.09148e-67	-0.788423	8.42528e-97	-0.324738	1.55219e-12	0.278282	1.82583e-09	0.668184	1.21555e-59	-0.139943	0.00289792	0.198002	2.28296e-05	-0.77076	6.0959e-90	0.696895	8.06353e-67
ENSG00000260198	blue	-0.052903	0.262221	-0.0752311	0.110602	0.394978	2.73508e-18	-0.340057	1.13591e-13	0.673607	6.18195e-61	0.935341	9.27399e-205	-0.686061	5.16402e-64	-0.695729	1.63904e-66	0.00208041	0.964858	0.26108	1.83371e-08	0.769643	1.57741e-89	0.184605	8.03076e-05	-0.0645689	0.171044	-0.576346	2.81686e-41	0.417964	1.69867e-20
ENSG00000279147	blue	-0.0527892	0.263251	-0.101348	0.0314066	0.231494	6.68834e-07	-0.235067	4.43855e-07	0.327051	1.05571e-12	0.784268	3.95391e-95	-0.506454	9.36318e-31	-0.543987	4.25164e-36	0.0231988	0.623167	-0.0334469	0.478616	0.735686	5.43566e-78	0.224756	1.42361e-06	0.0093664	0.84276	-0.456209	1.44882e-24	0.40559	2.74972e-19
ENSG00000279700	blue	-0.0526678	0.264352	0.0109202	0.817103	0.418511	1.49765e-20	-0.330969	5.45328e-13	0.609944	2.66483e-47	0.873965	8.49315e-143	-0.640421	2.00048e-53	-0.657863	2.97026e-57	-0.0288898	0.54057	0.231738	6.50439e-07	0.709131	3.82071e-70	0.158944	0.00070497	0.000769159	0.987004	-0.5319	2.64588e-34	0.468177	6.00179e-26
ENSG00000269653	blue	-0.0517781	0.272518	-0.123056	0.00889658	0.271933	4.35971e-09	-0.225987	1.24219e-06	0.416317	2.47738e-20	0.847488	1.39996e-125	-0.550886	3.72824e-37	-0.601247	1.13161e-45	-0.0566964	0.22949	0.0246922	0.600969	0.758352	1.76094e-85	0.17202	0.000242162	0.0421688	0.371621	-0.52902	6.90988e-34	0.46859	5.3648e-26
ENSG00000272219	blue	-0.0515315	0.274811	-0.0791997	0.0929734	0.317304	5.24119e-12	-0.2911	2.94093e-10	0.456898	1.2103e-24	0.833662	7.62025e-118	-0.586711	4.63537e-43	-0.601777	9.03533e-46	-0.00394072	0.933489	0.0840858	0.0744375	0.73457	1.21392e-77	0.204348	1.22052e-05	0.0143331	0.761464	-0.4975	1.4151e-29	0.425667	2.82849e-21
CCDC17	blue	-0.05095	0.280271	0.150883	0.00130992	0.527042	1.32868e-33	-0.275039	2.85602e-09	0.714571	1.11664e-71	0.751833	3.04047e-83	-0.651518	7.84724e-56	-0.71485	9.29663e-72	-0.264421	1.18643e-08	0.455826	1.60078e-24	0.458307	8.36574e-25	-0.17513	0.000185638	0.132585	0.00479747	-0.643264	4.94411e-54	0.588642	2.12171e-43
ENSG00000229657	blue	-0.0508939	0.280802	-0.0511428	0.278452	0.40159	6.60022e-19	-0.277046	2.1668e-09	0.672458	1.1681e-60	0.900943	6.68992e-165	-0.65904	1.60433e-57	-0.699257	1.89684e-67	-0.122835	0.00902082	0.288245	4.45247e-10	0.717002	2.24196e-72	0.0628307	0.182882	-0.00945663	0.841265	-0.62776	8.47305e-51	0.480491	1.9835e-27
chr1.205001762.205001923.MamSINE1.tRNA.RTE.SINE.317..	blue	-0.0508359	0.281351	-0.105193	0.0254858	0.384386	2.49693e-17	-0.569563	3.82887e-40	0.654138	2.04981e-56	0.729973	3.17911e-76	-0.662918	2.06598e-58	-0.426859	2.13468e-21	0.390342	7.27122e-18	0.302269	5.55045e-11	0.600949	1.28459e-45	0.485867	4.28503e-28	-0.292806	2.29053e-10	-0.180379	0.000117314	0.0731305	0.120944
ENSG00000278434	blue	-0.050489	0.284651	-0.127383	0.00675397	0.344028	5.62955e-14	-0.281998	1.0857e-09	0.524641	2.92183e-33	0.915123	3.02028e-179	-0.668266	1.16211e-59	-0.673796	5.566e-61	-0.0299555	0.525732	0.112094	0.0172457	0.79133	5.41331e-98	0.20313	1.37849e-05	0.0475853	0.313299	-0.584992	9.25287e-43	0.478937	3.07351e-27
CEL	blue	-0.0504555	0.284971	-0.0725571	0.123895	0.282921	9.53085e-10	-0.21082	6.31484e-06	0.381352	4.63667e-17	0.862963	3.31339e-135	-0.583601	1.61416e-42	-0.650326	1.4388e-55	-0.11617	0.0135647	-0.0204208	0.665369	0.784646	2.79703e-95	0.11495	0.0145866	0.0371565	0.431185	-0.595458	1.28827e-44	0.483815	7.71642e-28
ENSG00000258811	blue	-0.0489821	0.29929	0.0137492	0.770905	0.471658	2.3211e-26	-0.396587	1.94059e-18	0.579145	9.4267e-42	0.750621	7.78303e-83	-0.670012	4.48448e-60	-0.678023	5.21188e-62	-0.109064	0.0205221	0.284404	7.72289e-10	0.51543	5.671e-32	-0.0207783	0.659874	0.000253643	0.995714	-0.548662	8.22163e-37	0.435491	2.68682e-22
SH3GL1P1	blue	-0.0488367	0.300728	-0.169644	0.000295804	0.199809	1.9139e-05	-0.129876	0.0057415	0.385813	1.86207e-17	0.939026	2.69174e-210	-0.540576	1.38766e-35	-0.622966	7.78992e-50	-0.0665355	0.158351	-0.0766683	0.103936	0.906836	1.39358e-170	0.231131	6.96987e-07	0.0640253	0.174683	-0.598919	3.02757e-45	0.504359	1.78018e-30
ENSG00000278716	blue	0.0480316	0.308777	-0.167986	0.000339569	0.198533	2.168e-05	-0.0197878	0.675141	0.34862	2.46935e-14	0.779907	2.05141e-93	-0.445335	2.34918e-23	-0.566033	1.45386e-39	-0.197023	2.51006e-05	0.00892396	0.850098	0.719375	4.60029e-73	0.0546602	0.246681	0.156546	0.000850282	-0.602575	6.43228e-46	0.525808	1.99391e-33
ENSG00000280245	blue	-0.0476223	0.312922	-0.0907409	0.0541456	0.341949	8.14008e-14	-0.272232	4.18682e-09	0.638349	5.48835e-53	0.793984	4.24737e-99	-0.60835	5.34506e-47	-0.606389	1.25078e-46	-0.0376591	0.424975	0.285539	6.56883e-10	0.627875	8.03258e-51	0.118957	0.011464	-0.03397	0.471759	-0.507809	6.16402e-31	0.367367	7.40084e-16
ENSG00000234913	blue	-0.0472999	0.316214	-0.196883	2.54431e-05	0.2233	1.67108e-06	-0.318084	4.62024e-12	0.485011	5.4786e-28	0.858931	1.37429e-132	-0.551312	3.20243e-37	-0.529193	6.52504e-34	0.217276	3.20567e-06	0.0677363	0.150958	0.81413	4.71055e-108	0.416375	2.44442e-20	-0.093391	0.0474622	-0.387035	1.44704e-17	0.272076	4.27656e-09
ENSG00000280152	blue	-0.0472489	0.316736	-0.0755441	0.109122	0.394149	3.2608e-18	-0.335805	2.38164e-13	0.577315	1.93047e-41	0.933598	2.98006e-202	-0.685026	9.43297e-64	-0.698773	2.55437e-67	-0.0393111	0.404932	0.163221	0.000501369	0.766241	2.76535e-88	0.138568	0.00319005	-0.00252986	0.957272	-0.586773	4.52019e-43	0.477259	4.92035e-27
CCDC154	blue	-0.0457572	0.332273	-0.00382355	0.935462	0.348257	2.63667e-14	-0.0621925	0.187377	0.49325	4.99402e-29	0.844055	1.37147e-123	-0.56604	1.44995e-39	-0.719288	4.87812e-73	-0.375423	1.52521e-16	0.156027	0.000885181	0.664889	7.20171e-59	-0.162728	0.000521647	0.237165	3.47782e-07	-0.750508	8.49109e-83	0.676415	1.28878e-61
ENSG00000279283	blue	-0.0446986	0.343592	-0.0496374	0.292864	0.305178	3.55304e-11	-0.221417	2.05239e-06	0.433065	4.84048e-22	0.911223	4.61336e-175	-0.601993	8.24232e-46	-0.665964	4.0411e-59	-0.13856	0.00319191	0.0150132	0.750512	0.807075	8.48798e-105	0.112252	0.017089	0.047468	0.314495	-0.604948	2.32827e-46	0.547748	1.13603e-36
ENSG00000268670	blue	-0.0446945	0.343636	-0.0481296	0.30779	0.359915	3.06806e-15	-0.249144	8.27184e-08	0.483087	9.49758e-28	0.859759	4.04588e-133	-0.626509	1.51756e-50	-0.676982	9.37217e-62	-0.132268	0.00490031	0.11715	0.0127905	0.712153	5.42398e-71	0.0592367	0.209258	0.0530111	0.261246	-0.612187	9.94439e-48	0.522724	5.45748e-33
ENSG00000271653	blue	-0.0442119	0.348877	-0.0181408	0.70082	0.408352	1.49179e-19	-0.494889	3.07782e-29	0.464635	1.56008e-25	0.662019	3.33032e-58	-0.614709	3.25214e-48	-0.560413	1.17706e-38	0.191563	4.22415e-05	0.151068	0.00129191	0.513453	1.05919e-31	0.239188	2.74321e-07	-0.110062	0.0193887	-0.339637	1.22257e-13	0.189759	5.00103e-05
UCP3	blue	-0.0440014	0.351179	-0.120647	0.0103351	0.266111	9.49767e-09	-0.267994	7.39823e-09	0.444864	2.64435e-23	0.853946	1.84088e-129	-0.577437	1.84121e-41	-0.614544	3.49972e-48	0.00740661	0.875357	0.0299438	0.525894	0.785823	9.46091e-96	0.222631	1.79809e-06	-0.0094558	0.841279	-0.520704	1.0496e-32	0.377581	9.91625e-17
ENSG00000279801	blue	-0.0439809	0.351404	-0.125466	0.00763832	0.223124	1.70347e-06	-0.131618	0.00511721	0.404406	3.56761e-19	0.902756	1.30694e-166	-0.547226	1.36599e-36	-0.617602	8.90591e-49	-0.0957605	0.0420855	-0.0186511	0.692826	0.842362	1.26297e-122	0.177345	0.000153201	0.0888481	0.059384	-0.586981	4.15634e-43	0.526316	1.68759e-33
CHMP4BP1	blue	-0.0433282	0.358604	-0.168822	0.000316792	0.148941	0.00151413	-0.110767	0.0186197	0.329094	7.4896e-13	0.818864	2.56381e-110	-0.482928	9.93594e-28	-0.548257	9.48942e-37	-0.0208895	0.658168	-0.0928271	0.0488232	0.824275	5.47962e-113	0.276448	2.35339e-09	0.0322422	0.494608	-0.51289	1.26446e-31	0.393947	3.4041e-18
STH	blue	-0.0424491	0.368447	-0.0480038	0.309057	0.349537	2.09116e-14	-0.251676	6.04713e-08	0.546236	1.93492e-36	0.819484	1.28158e-110	-0.596776	7.43752e-45	-0.650317	1.44503e-55	-0.0656164	0.164191	0.197186	2.47081e-05	0.665697	4.66652e-59	0.102043	0.0302577	0.00882051	0.851815	-0.562514	5.41128e-39	0.43847	1.29607e-22
KRT18P5	blue	-0.0424423	0.368524	-0.168945	0.000313568	0.247014	1.07375e-07	-0.216055	3.64989e-06	0.464613	1.56944e-25	0.875231	1.02282e-143	-0.58191	3.16374e-42	-0.613939	4.57923e-48	-0.00667254	0.887624	0.0258095	0.584598	0.818293	4.84772e-110	0.248892	8.53176e-08	0.0347929	0.461085	-0.54488	3.11288e-36	0.394116	3.28382e-18
ENSG00000243696	blue	-0.0418966	0.374719	-0.0912572	0.0527856	0.185535	7.38015e-05	0.0661606	0.160714	0.40177	6.34667e-19	0.836117	3.64398e-119	-0.458089	8.85922e-25	-0.571277	1.99143e-40	-0.272289	4.15481e-09	0.0181747	0.700287	0.771283	3.89769e-90	0.0305402	0.51768	0.250415	7.0717e-08	-0.645366	1.74176e-54	0.618314	6.46299e-49
PCBP3.OT1	blue	-0.0417574	0.376309	-0.0234419	0.619529	0.361266	2.37728e-15	-0.227425	1.05833e-06	0.544684	3.33368e-36	0.859259	8.47947e-133	-0.628602	5.71741e-51	-0.685065	9.21986e-64	-0.167106	0.000365212	0.16756	0.00035176	0.713186	2.76596e-71	0.0656081	0.164245	0.037327	0.429073	-0.621474	1.54144e-49	0.532645	2.0613e-34
LMAN1L	blue	-0.0415423	0.378775	0.114504	0.0149762	0.486875	3.20506e-28	-0.281306	1.19689e-09	0.579502	8.19227e-42	0.67539	2.28865e-61	-0.581135	4.30154e-42	-0.613479	5.6149e-48	-0.14792	0.00163282	0.343103	6.63552e-14	0.458515	7.92252e-25	-0.0516836	0.273395	0.121387	0.00987252	-0.533492	1.55029e-34	0.482891	1.00413e-27
ENSG00000259804	blue	-0.0414132	0.380259	-0.0587272	0.213209	0.352639	1.18687e-14	-0.297047	1.22134e-10	0.44683	1.61123e-23	0.834602	2.39193e-118	-0.634919	2.86874e-52	-0.694535	3.37768e-66	-0.0725879	0.123734	0.0740798	0.116181	0.712007	5.96265e-71	0.117065	0.0128555	0.0425517	0.367291	-0.592059	5.25362e-44	0.471753	2.26178e-26
POU5F1P5	blue	-0.0410338	0.384643	-0.0309852	0.511594	0.325304	1.41283e-12	-0.238678	2.91291e-07	0.445029	2.53728e-23	0.739422	3.5873e-79	-0.55227	2.27291e-37	-0.604103	3.3463e-46	-0.0403939	0.392106	0.0835513	0.0763058	0.644372	2.85621e-54	0.161908	0.000557171	0.0583386	0.216259	-0.517879	2.6007e-32	0.382811	3.44611e-17
ENSG00000262580	blue	-0.0410291	0.384698	0.0171038	0.717167	0.420491	9.48259e-21	-0.312997	1.0447e-11	0.501303	4.50933e-30	0.879999	2.85671e-147	-0.656331	6.59434e-57	-0.713364	2.46183e-71	-0.0984509	0.0366128	0.109374	0.0201646	0.723514	2.7923e-74	0.0849364	0.0715413	0.0882879	0.0610125	-0.617506	9.30032e-49	0.523584	4.12628e-33
KRT18P4	blue	-0.0409479	0.385641	-0.105871	0.0245477	0.276313	2.39736e-09	-0.157376	0.00079711	0.483431	8.60839e-28	0.847713	1.03393e-125	-0.586104	5.9197e-43	-0.666629	2.82306e-59	-0.171833	0.000246042	0.0795752	0.0914292	0.745786	3.13649e-81	0.0807499	0.0867301	0.061096	0.195289	-0.633946	4.57036e-52	0.485824	4.33798e-28
MUC20P1	blue	-0.0409219	0.385942	-0.0427861	0.364654	0.18033	0.000117821	-0.0697767	0.139001	0.275118	2.82533e-09	0.655812	8.63105e-57	-0.39517	2.62552e-18	-0.488174	2.20124e-28	-0.179967	0.000121674	-0.0317813	0.500801	0.598468	3.66124e-45	0.0289107	0.540277	0.0610857	0.195364	-0.491487	8.38455e-29	0.408447	1.46065e-19
chr22.46084397.46084579.MIRb.MIR.SINE.282..	blue	-0.0408967	0.386235	0.00684796	0.88469	0.519153	1.72915e-32	-0.467807	6.63559e-26	0.74654	1.77154e-81	0.803546	3.21988e-103	-0.71486	9.23157e-72	-0.57453	5.69982e-41	0.130403	0.00554566	0.417111	2.06566e-20	0.564307	2.77577e-39	0.214828	4.15552e-06	0.0171366	0.716648	-0.391529	5.66933e-18	0.383821	2.80309e-17
ENSG00000279586	blue	-0.040418	0.391823	-0.0667991	0.156704	0.423659	4.53396e-21	-0.425186	3.16777e-21	0.703303	1.5378e-68	0.841178	5.87261e-122	-0.670161	4.13268e-60	-0.611909	1.12392e-47	0.11723	0.0127287	0.343449	6.24037e-14	0.662061	3.25803e-58	0.248635	8.80562e-08	-0.0804818	0.0877847	-0.443751	3.4958e-23	0.324726	1.55527e-12
ENSG00000279179	blue	-0.0400605	0.396029	-0.14966	0.00143541	0.283825	8.38466e-10	-0.225216	1.35306e-06	0.465594	1.20613e-25	0.908906	1.14378e-172	-0.601184	1.16247e-45	-0.636172	1.57134e-52	-0.0284213	0.547159	0.0415123	0.37912	0.820586	3.70947e-111	0.216603	3.44367e-06	0.0100745	0.831046	-0.561796	7.06248e-39	0.458512	7.92754e-25
LINC00176	blue	-0.0397041	0.400248	-0.0208351	0.659003	0.386254	1.70019e-17	-0.214568	4.27089e-06	0.571978	1.52268e-40	0.911414	2.90656e-175	-0.65572	9.05504e-57	-0.746104	2.46628e-81	-0.215571	3.84216e-06	0.172742	0.000227761	0.755763	1.38948e-84	0.0158855	0.736537	0.0657795	0.163144	-0.701868	3.76732e-68	0.565252	1.94933e-39
ACTBP7	blue	-0.0393149	0.404886	-0.0455213	0.334775	0.466863	8.56631e-26	-0.354526	8.38497e-15	0.775482	1.0299e-91	0.849656	7.30457e-127	-0.71069	1.39981e-70	-0.702169	3.1232e-68	-0.0863106	0.0670575	0.415074	3.28875e-20	0.627863	8.07576e-51	0.0622818	0.186743	-0.0731505	0.120843	-0.601688	9.38524e-46	0.396389	2.02467e-18
ENSG00000280287	blue	-0.0386375	0.413035	-0.011475	0.807987	0.420342	9.81493e-21	-0.295773	1.47689e-10	0.573364	8.93969e-41	0.946338	2.18161e-222	-0.691626	1.93604e-65	-0.737627	1.33195e-78	-0.164606	0.000448153	0.149498	0.00145279	0.769259	2.18597e-89	0.0503847	0.285649	0.0316781	0.502194	-0.661203	5.13201e-58	0.556592	4.76953e-38
ENSG00000243302	blue	-0.0378762	0.422308	-0.0486372	0.302709	0.372385	2.7816e-16	-0.171285	0.000257699	0.57794	1.51223e-41	0.940718	5.8959e-213	-0.659487	1.26859e-57	-0.725619	6.58656e-75	-0.233462	5.34001e-07	0.160702	0.000613413	0.784301	3.83713e-95	0.0235686	0.617638	0.113625	0.0157715	-0.705449	3.98511e-69	0.605955	1.50912e-46
ENSG00000260316	blue	-0.0353307	0.454182	-0.148466	0.00156841	0.252398	5.52742e-08	-0.247918	9.61452e-08	0.453635	2.82695e-24	0.913182	3.86634e-177	-0.601049	1.23113e-45	-0.642534	7.08828e-54	-0.0529262	0.262012	0.0146393	0.756526	0.836742	1.66673e-119	0.20137	1.64151e-05	-0.0796691	0.0910461	-0.564682	2.41299e-39	0.410122	1.00514e-19
ENSG00000265690	blue	-0.0353124	0.454416	-0.0169424	0.719723	0.302712	5.18781e-11	-0.0165901	0.725314	0.491396	8.61183e-29	0.871754	3.23975e-141	-0.543522	4.99998e-36	-0.713057	3.00808e-71	-0.396675	1.90476e-18	0.129828	0.00575946	0.726397	3.84928e-75	-0.14671	0.00178461	0.190205	4.79722e-05	-0.778483	7.3088e-93	0.684955	9.83263e-64
CFP	blue	0.0346336	0.463141	-0.131922	0.00501448	0.140712	0.00274545	0.0074333	0.874911	0.252233	5.64211e-08	0.738196	8.80068e-79	-0.404924	3.18441e-19	-0.506508	9.20805e-31	-0.115288	0.0142968	-0.102044	0.0302562	0.73459	1.1966e-77	0.157563	0.000785571	0.171852	0.000245646	-0.519212	1.69632e-32	0.47985	2.3768e-27
CHKB.CPT1B	blue	-0.0343591	0.466696	0.0443754	0.347095	0.434011	3.84976e-22	-0.299502	8.4468e-11	0.592964	3.61964e-44	0.854301	1.11144e-129	-0.661079	5.48043e-58	-0.716382	3.38067e-72	-0.165405	0.000419903	0.241431	2.1035e-07	0.67978	1.92531e-62	0.0091233	0.84679	0.0483089	0.305988	-0.651585	7.58157e-56	0.51504	6.41666e-32
C10orf107	blue	0.0329276	0.485475	0.143759	0.00221023	-0.178703	0.000136018	0.269312	6.2047e-09	-0.27837	1.80368e-09	-0.587398	3.5121e-43	0.425579	2.8878e-21	0.431104	7.76048e-22	-0.0825837	0.0797846	0.020478	0.664488	-0.560136	1.30364e-38	-0.223854	1.57232e-06	0.0384099	0.415795	0.346466	3.64072e-14	-0.224165	1.5194e-06
chr20.59725550.59725839.LTR16A2.ERVL.LTR.269..	blue	-0.0327251	0.488163	-0.0903377	0.0552281	0.377581	9.91609e-17	-0.403251	4.59487e-19	0.655427	1.0538e-56	0.79052	1.16755e-97	-0.647055	7.48959e-55	-0.48324	9.09006e-28	0.213053	5.0066e-06	0.287889	4.68729e-10	0.627772	8.42649e-51	0.334526	2.96926e-13	-0.120828	0.0102204	-0.320613	3.0618e-12	0.263342	1.36646e-08
PRSS53	blue	-0.0323324	0.493402	-0.0050969	0.914042	0.343827	5.83488e-14	-0.141225	0.00264776	0.482079	1.26493e-27	0.92954	1.1352e-196	-0.616175	1.68969e-48	-0.725032	9.86845e-75	-0.262999	1.42907e-08	0.0730407	0.121403	0.801961	1.60803e-102	-0.000168249	0.997157	0.180877	0.000112237	-0.720691	1.89741e-73	0.650295	1.46185e-55
PLA2G4B	blue	-0.0314347	0.505486	-0.0875349	0.0632592	0.298008	1.05761e-10	-0.108598	0.0210714	0.530355	4.43272e-34	0.914422	1.76443e-178	-0.586068	6.00626e-43	-0.679982	1.7164e-62	-0.241497	2.08707e-07	0.122674	0.00911207	0.79396	4.34766e-99	0.0273791	0.561956	0.115766	0.013896	-0.692788	9.65969e-66	0.584379	1.18312e-42
PRICKLE4	blue	-0.0313126	0.507141	-0.114526	0.0149571	0.232857	5.72431e-07	-0.0436593	0.35494	0.265098	1.08547e-08	0.811359	9.29515e-107	-0.492516	6.19829e-29	-0.63811	6.16337e-53	-0.261737	1.68407e-08	-0.104767	0.026091	0.724592	1.33489e-74	-0.01655	0.72595	0.290904	3.02658e-10	-0.669448	6.10541e-60	0.650622	1.23821e-55
chr5.760200.760576.MLT1B.ERVL.MaLR.LTR.277..	blue	-0.0306686	0.51592	-0.21404	4.51465e-06	0.172051	0.000241539	-0.240857	2.25206e-07	0.488386	2.07025e-28	0.779802	2.25503e-93	-0.506974	7.97691e-31	-0.390505	7.02772e-18	0.183122	9.18171e-05	0.106575	0.0236057	0.729134	5.72525e-76	0.382097	3.98481e-17	-0.136834	0.00359641	-0.290951	3.00572e-10	0.252412	5.51796e-08
ENSG00000235683	blue	-0.0298129	0.527705	-0.12888	0.00612831	0.318222	4.51798e-12	-0.235201	4.36983e-07	0.513921	9.13782e-32	0.808497	1.92172e-105	-0.616677	1.3495e-48	-0.62646	1.55217e-50	-0.0617264	0.190711	0.126489	0.00715454	0.70255	2.46164e-68	0.176196	0.000169291	0.0321279	0.496141	-0.555665	6.68129e-38	0.399925	9.46885e-19
ENSG00000279620	blue	-0.0292993	0.534844	-0.251261	6.36786e-08	0.17069	0.000270956	-0.181305	0.00010804	0.481844	1.35226e-27	0.825005	2.35289e-113	-0.529733	5.45296e-34	-0.505792	1.14757e-30	0.101278	0.0315245	0.0810579	0.0855306	0.769525	1.74375e-89	0.331242	5.2067e-13	-0.0800711	0.089421	-0.421647	7.25084e-21	0.294765	1.71523e-10
ENSG00000267749	blue	-0.0288625	0.540952	0.0235948	0.617246	0.499981	6.72117e-30	-0.341933	8.16303e-14	0.723918	2.11818e-74	0.845059	3.62919e-124	-0.716413	3.31212e-72	-0.746603	1.68995e-81	-0.215975	3.68104e-06	0.393168	4.01366e-18	0.571841	1.60495e-40	-0.0805909	0.0873542	0.000877851	0.985167	-0.654481	1.71779e-56	0.519836	1.38829e-32
ENSG00000267605	blue	-0.0273693	0.562097	-0.0984543	0.0366064	0.212495	5.30672e-06	-0.131571	0.00513297	0.436967	1.87422e-22	0.846838	3.36439e-125	-0.527892	1.00377e-33	-0.587173	3.84589e-43	-0.0829817	0.0783384	0.0187288	0.691611	0.797657	1.18004e-100	0.195506	2.90467e-05	-7.83159e-05	0.998677	-0.557392	3.56397e-38	0.422302	6.22511e-21
ENSG00000267412	blue	-0.0267223	0.571379	0.0367365	0.436415	0.46452	1.60897e-25	-0.267412	7.99375e-09	0.668567	9.86897e-60	0.80725	7.08086e-105	-0.653692	2.57821e-56	-0.719974	3.07697e-73	-0.255997	3.51546e-08	0.369232	5.15466e-16	0.557791	3.08074e-38	-0.103077	0.0286134	0.0762546	0.105822	-0.663562	1.46512e-58	0.551507	2.98697e-37
ENSG00000260417	blue	-0.0266458	0.572482	-0.155642	0.000911915	0.227957	9.9718e-07	-0.139543	0.00298033	0.410014	1.02985e-19	0.912759	1.09406e-176	-0.569895	3.37406e-40	-0.624579	3.70955e-50	-0.0920384	0.0507816	-0.00843803	0.858171	0.854451	8.98647e-130	0.192526	3.85767e-05	0.0667366	0.157094	-0.593809	2.55354e-44	0.505718	1.17406e-30
chr20.1926587.1926776.MIR.MIR.SINE.261..	blue	-0.0265393	0.574019	-0.181753	0.000103814	0.155617	0.000913672	-0.221097	2.12506e-06	0.392149	4.97639e-18	0.766948	1.53166e-88	-0.445116	2.4825e-23	-0.324226	1.68963e-12	0.273036	3.75397e-09	-0.00578163	0.902548	0.770147	1.02828e-89	0.489903	1.33186e-28	-0.0355318	0.451616	-0.231287	6.8472e-07	0.252694	5.32652e-08
chr19.34382377.34382566.MER105.hAT.Charlie.DNA.176..	blue	-0.0256532	0.586876	-0.190704	4.57862e-05	0.157973	0.000760752	-0.26718	8.24439e-09	0.4698	3.85957e-26	0.78837	8.85499e-97	-0.481412	1.52874e-27	-0.314374	8.38966e-12	0.325018	1.48178e-12	0.0741083	0.11604	0.767028	1.43221e-88	0.53509	9.03922e-35	-0.154452	0.000999268	-0.185795	7.20673e-05	0.200989	1.70434e-05
ENSG00000273597	blue	-0.0240218	0.610891	-0.201868	1.56251e-05	0.173159	0.000219819	-0.280938	1.26026e-09	0.392586	4.53815e-18	0.75347	8.46467e-84	-0.486653	3.41672e-28	-0.4383	1.35141e-22	0.265537	1.02456e-08	0.0288464	0.541179	0.743331	1.98555e-80	0.44715	1.48601e-23	-0.100388	0.0330566	-0.298697	9.53525e-11	0.191746	4.15175e-05
FBXW4P1	blue	0.023991	0.611347	-0.130165	0.0056334	0.233244	5.47538e-07	-0.0122187	0.795809	0.40816	1.55698e-19	0.873558	1.66933e-142	-0.519294	1.65224e-32	-0.655241	1.16002e-56	-0.30555	3.35463e-11	0.00615764	0.896245	0.772193	1.78529e-90	-0.00956067	0.839542	0.181961	0.000101901	-0.69107	2.69639e-65	0.628874	5.03337e-51
ENSG00000274251	blue	0.0237193	0.615391	-0.203856	1.28211e-05	0.127904	0.0065299	-0.062703	0.183775	0.302429	5.41712e-11	0.824127	6.50108e-113	-0.459433	6.2211e-25	-0.534442	1.12552e-34	-0.0711299	0.131481	-0.0825691	0.0798381	0.817511	1.15548e-109	0.213843	4.60925e-06	0.0639597	0.175126	-0.526003	1.87053e-33	0.448869	9.60497e-24
ENSG00000224415	blue	-0.023704	0.615619	-0.0933521	0.0475552	0.344352	5.31401e-14	-0.347041	3.28343e-14	0.59047	1.00734e-43	0.726998	2.53724e-75	-0.614634	3.36207e-48	-0.619877	3.18729e-49	0.00973163	0.836713	0.249017	8.40195e-08	0.586225	5.63794e-43	0.141041	0.00268252	-0.085312	0.0702921	-0.494219	3.75189e-29	0.244779	1.4081e-07
LINC01347	blue	-0.0233511	0.620887	-0.118696	0.0116477	0.332634	4.10662e-13	-0.253709	4.69122e-08	0.531844	2.6964e-34	0.868993	2.78461e-139	-0.653284	3.17952e-56	-0.651814	6.74756e-56	-0.0859919	0.0680762	0.130648	0.00545658	0.743114	2.33392e-80	0.141868	0.0025298	0.0526598	0.264425	-0.574594	5.56043e-41	0.465195	1.34263e-25
ENSG00000283199	blue	-0.0222188	0.637923	-0.0283697	0.547887	0.388047	1.17324e-17	-0.226345	1.19375e-06	0.54164	9.60793e-36	0.862541	6.28377e-135	-0.659035	1.60797e-57	-0.691721	1.82987e-65	-0.223551	1.62556e-06	0.17298	0.000223195	0.68425	1.47917e-63	-0.0291259	0.537265	0.04856	0.303479	-0.649864	1.81869e-55	0.527328	1.2094e-33
TGM1	blue	-0.021757	0.644928	-0.0855762	0.0694242	0.226693	1.14843e-06	-0.052249	0.268174	0.386436	1.63763e-17	0.839298	6.56383e-121	-0.491708	7.8591e-29	-0.615413	2.37569e-48	-0.232783	5.77257e-07	-0.00779722	0.868841	0.762802	4.75971e-87	0.032087	0.49669	0.182287	9.89723e-05	-0.641146	1.40201e-53	0.563476	3.78454e-39
ENSG00000259895	blue	-0.0199922	0.671979	-0.243365	1.6695e-07	0.0569076	0.227757	0.03529	0.454702	0.237318	3.41639e-07	0.740295	1.88851e-79	-0.379544	6.68372e-17	-0.485794	4.37576e-28	-0.111099	0.0182675	-0.11296	0.0163983	0.729766	3.67578e-76	0.133154	0.00461815	0.116753	0.0130988	-0.513687	9.83876e-32	0.442109	5.26762e-23
SRRM5	blue	-0.0199508	0.672618	-0.0555329	0.239206	0.381036	4.94295e-17	-0.410995	8.26622e-20	0.501037	4.88818e-30	0.791712	3.76036e-98	-0.643486	4.42847e-54	-0.645451	1.66999e-54	0.00185369	0.968685	0.127183	0.00684193	0.646299	1.0937e-54	0.151414	0.00125868	-0.0949115	0.0439498	-0.500333	6.04456e-30	0.338285	1.5487e-13
ENSG00000261067	blue	-0.0194262	0.680747	-0.0733529	0.119815	0.24699	1.07693e-07	0.00677435	0.885921	0.453527	2.90697e-24	0.863562	1.33026e-135	-0.508083	5.66424e-31	-0.639816	2.68766e-53	-0.321245	2.76111e-12	0.089913	0.0563877	0.740723	1.3774e-79	-0.0666293	0.157763	0.187193	6.34102e-05	-0.703317	1.52361e-68	0.64873	3.22671e-55
ENSG00000228434	blue	-0.0185491	0.694421	-0.135444	0.00395548	0.238175	3.09011e-07	-0.0509936	0.279859	0.483018	9.68393e-28	0.931658	1.5317e-199	-0.555635	6.75379e-38	-0.665496	5.19811e-59	-0.218078	2.94243e-06	0.0660432	0.161459	0.826637	3.50229e-114	0.0647156	0.170072	0.139649	0.00295823	-0.675021	2.81377e-61	0.613562	5.41239e-48
ENSG00000262903	blue	-0.0185388	0.694581	0.0851911	0.0706922	0.49029	1.18968e-28	-0.225187	1.35736e-06	0.614517	3.54235e-48	0.76275	4.9683e-87	-0.623809	5.28927e-50	-0.721367	1.20236e-73	-0.30766	2.41857e-11	0.332863	3.94905e-13	0.497029	1.62885e-29	-0.185039	7.72067e-05	0.178724	0.000135768	-0.677948	5.43683e-62	0.606795	1.0494e-46
ENSG00000258674	blue	-0.0184648	0.695739	-0.13834	0.00324103	0.195615	2.8746e-05	-0.0326665	0.488943	0.318605	4.24647e-12	0.811331	9.57317e-107	-0.483819	7.70665e-28	-0.601993	8.24245e-46	-0.219515	2.52158e-06	-0.052894	0.262303	0.73099	1.55245e-76	0.0296432	0.530059	0.140764	0.00273548	-0.629923	3.07603e-51	0.552703	1.94555e-37
ENSG00000279861	blue	0.018211	0.699718	-0.0541356	0.251251	0.296235	1.37862e-10	-0.0662245	0.160309	0.444939	2.59533e-23	0.835971	4.37213e-119	-0.548699	8.1147e-37	-0.660632	6.93956e-58	-0.295259	1.59412e-10	0.0842799	0.0737684	0.709143	3.79109e-70	-0.0440881	0.350229	0.149849	0.00141531	-0.685885	5.72218e-64	0.617583	8.9832e-49
ACTG1P4	blue	-0.0181688	0.700379	-0.0840319	0.0746241	0.23521	4.36537e-07	-0.00129573	0.978108	0.433894	3.96093e-22	0.729381	4.81673e-76	-0.502042	3.60492e-30	-0.57397	7.0762e-41	-0.305456	3.40378e-11	0.105075	0.0256516	0.645205	1.88707e-54	-0.0298366	0.527377	0.140437	0.00279923	-0.641345	1.272e-53	0.512719	1.33424e-31
CICP18	blue	-0.0174294	0.71202	-0.0346038	0.463526	0.314495	8.2288e-12	-0.0914418	0.052306	0.512771	1.31258e-31	0.88133	2.73497e-148	-0.572898	1.06948e-40	-0.688945	9.50664e-65	-0.271115	4.86972e-09	0.127431	0.00673292	0.729895	3.3579e-76	-0.03383	0.47359	0.168822	0.000316802	-0.699223	1.93694e-67	0.630528	2.31331e-51
ENSG00000260179	blue	0.0163725	0.728774	0.0481015	0.308072	0.305022	3.63949e-11	-0.0436455	0.355092	0.420133	1.03004e-20	0.659967	9.85654e-58	-0.455752	1.63229e-24	-0.589675	1.39347e-43	-0.328246	8.63863e-13	0.156596	0.000846934	0.494077	3.9129e-29	-0.16257	0.000528338	0.221	2.1475e-06	-0.608051	6.0867e-47	0.581429	3.82838e-42
ENSG00000273618	blue	-0.0146787	0.755893	-0.103656	0.0277265	0.299677	8.22615e-11	-0.0797744	0.090618	0.599748	2.13449e-45	0.830816	2.4324e-116	-0.576915	2.25704e-41	-0.65068	1.20221e-55	-0.242332	1.88933e-07	0.264322	1.20197e-08	0.658242	2.43617e-57	-0.0288298	0.541411	0.106319	0.023945	-0.649303	2.41505e-55	0.549334	6.4795e-37
ENSG00000235012	blue	-0.013051	0.782237	-0.27991	1.45536e-09	0.0916862	0.0516771	-0.158519	0.00072887	0.301575	6.16923e-11	0.74401	1.19413e-80	-0.41623	2.52672e-20	-0.416333	2.46794e-20	0.140783	0.00273169	-0.091679	0.0516955	0.762044	8.85242e-87	0.372075	2.95666e-16	-0.0830416	0.0781227	-0.349308	2.17971e-14	0.217815	3.02622e-06
RPS20P22	blue	-0.0117487	0.8035	-0.0149829	0.750999	0.4499	7.38438e-24	-0.444102	3.20189e-23	0.513818	9.43992e-32	0.780037	1.82642e-93	-0.671986	1.51543e-60	-0.627696	8.73243e-51	0.0519268	0.271141	0.16143	0.000578877	0.613129	6.55722e-48	0.184739	7.93359e-05	0.03119	0.508806	-0.459075	6.83672e-25	0.379019	7.42932e-17
ENSG00000279044	blue	-0.0115672	0.806475	-0.064178	0.173655	0.35046	1.76813e-14	-0.239442	2.66234e-07	0.544001	4.2317e-36	0.80792	3.5187e-105	-0.585512	7.50977e-43	-0.632783	7.95343e-52	-0.109389	0.0201471	0.202684	1.44104e-05	0.640844	1.62599e-53	0.0509793	0.279993	0.099883	0.0339545	-0.55525	7.76375e-38	0.512559	1.40305e-31
ENSG00000280205	blue	0.0112052	0.812416	-0.122459	0.00923517	0.267151	8.27534e-09	-0.337081	1.90931e-13	0.275662	2.62194e-09	0.745628	3.53387e-81	-0.524819	2.75676e-33	-0.487392	2.76082e-28	0.162076	0.00054972	-0.104794	0.0260517	0.698162	3.71779e-67	0.345628	4.23115e-14	-0.00490221	0.917313	-0.341645	8.58825e-14	0.318475	4.3367e-12
ENSG00000243679	blue	-0.0109188	0.817126	-0.0214193	0.650069	0.391063	6.25206e-18	-0.136232	0.00374815	0.549597	5.90199e-37	0.914983	4.30427e-179	-0.659473	1.27774e-57	-0.752008	2.65235e-83	-0.322202	2.3596e-12	0.164498	0.000452128	0.733923	1.92964e-77	-0.0803692	0.0882309	0.181083	0.000110205	-0.753515	8.17624e-84	0.679227	2.63634e-62
ENSG00000284981	blue	0.0108559	0.81816	-0.0944244	0.0450505	0.203816	1.28729e-05	0.0558454	0.236568	0.455568	1.71233e-24	0.741428	8.17662e-80	-0.448308	1.10771e-23	-0.586863	4.35973e-43	-0.327034	1.05867e-12	0.145558	0.00194101	0.62753	9.43486e-51	-0.0667445	0.157044	0.217225	3.22309e-06	-0.646496	9.91043e-55	0.584065	1.34126e-42
GPR35	blue	0.0105764	0.822763	0.0459274	0.330476	0.417034	2.10249e-20	-0.224807	1.41561e-06	0.459892	5.51257e-25	0.868179	1.01521e-138	-0.640204	2.22341e-53	-0.740568	1.54439e-79	-0.249705	7.71997e-08	0.0876492	0.0629137	0.700663	7.95883e-68	-0.0463001	0.326563	0.144411	0.00210899	-0.696836	8.36146e-67	0.625378	2.56351e-50
ENSG00000280033	blue	0.0099453	0.83318	-0.105888	0.0245244	0.346558	3.58105e-14	-0.24226	1.90545e-07	0.513587	1.01532e-31	0.912591	1.65412e-176	-0.670546	3.34673e-60	-0.72919	5.50678e-76	-0.124593	0.00807461	0.0927705	0.0489618	0.789602	2.78016e-97	0.130592	0.00547693	0.0760578	0.106728	-0.660874	6.1074e-58	0.522325	6.21199e-33
ENSG00000204584	blue	-0.00924691	0.84474	-0.0912226	0.0528758	0.206659	9.66932e-06	-0.11681	0.0130542	0.38666	1.56371e-17	0.810894	1.52494e-106	-0.493595	4.51229e-29	-0.550875	3.74395e-37	-0.108092	0.0216827	-0.00746648	0.874358	0.758504	1.55868e-85	0.160989	0.000599563	-0.00319354	0.946078	-0.522545	5.78496e-33	0.436313	2.19912e-22
chr12.49896418.49896641.MIRb.MIR.SINE.282..	blue	-0.00892862	0.85002	-0.167377	0.000357126	0.131094	0.00529815	-0.354862	7.88071e-15	0.296301	1.36521e-10	0.615109	2.72124e-48	-0.363242	1.63346e-15	-0.199228	2.026e-05	0.46948	4.21158e-26	-0.0340671	0.470494	0.631953	1.17936e-51	0.585926	6.36016e-43	-0.186889	6.52057e-05	-0.0148469	0.753185	0.0395419	0.402177
ENSG00000262312	blue	-0.00882743	0.8517	-0.196758	2.57524e-05	0.162969	0.000511645	-0.184839	7.86241e-05	0.334756	2.85394e-13	0.869947	6.04293e-140	-0.527304	1.21889e-33	-0.562702	5.04556e-39	0.0289963	0.539078	-0.104174	0.0269526	0.873436	2.04391e-142	0.321795	2.52292e-12	-0.00246518	0.958364	-0.494094	3.8938e-29	0.402961	4.89603e-19
ENSG00000250575	blue	-0.00832596	0.860036	-0.0482309	0.306771	0.234143	4.93804e-07	0.0296114	0.5305	0.403222	4.6243e-19	0.829478	1.212e-115	-0.487152	2.95833e-28	-0.649745	1.93162e-55	-0.346361	3.70987e-14	0.0516338	0.273858	0.721056	1.48341e-73	-0.0759121	0.107403	0.173256	0.000218001	-0.704743	6.22312e-69	0.640611	1.82277e-53
ENSG00000257607	blue	0.00829955	0.860475	-0.130626	0.00546473	0.190599	4.62377e-05	-0.0758296	0.107786	0.38716	1.41003e-17	0.865473	7.04783e-137	-0.498194	1.14996e-29	-0.590986	8.15652e-44	-0.137617	0.00340745	-0.0111778	0.812868	0.811563	7.47431e-107	0.133692	0.00445402	0.0616996	0.190904	-0.588958	1.86583e-43	0.498218	1.14149e-29
ENSG00000223379	blue	-0.00814035	0.863125	-0.165423	0.000419301	0.0785744	0.0955914	-0.0148223	0.753582	0.265104	1.08467e-08	0.72422	1.72282e-74	-0.368734	5.67886e-16	-0.451736	4.61331e-24	-0.0936464	0.0468564	-0.0817204	0.0829959	0.741141	1.0112e-79	0.193234	3.60746e-05	0.0139938	0.766945	-0.461424	3.67492e-25	0.374595	1.79778e-16
ENSG00000279917	blue	-0.00791061	0.866951	-0.0850874	0.071037	0.317789	4.846e-12	-0.152087	0.00119636	0.448795	9.78737e-24	0.827786	9.05629e-115	-0.569204	4.38924e-40	-0.650171	1.55617e-55	-0.189619	5.06634e-05	0.076795	0.103364	0.688456	1.26798e-64	0.0456181	0.333746	0.129821	0.00576194	-0.609574	3.13252e-47	0.555584	6.88056e-38
ENSG00000279839	blue	0.00699082	0.882302	-0.0837049	0.075765	0.303214	4.80407e-11	-0.0900146	0.0561083	0.410909	8.42652e-20	0.748992	2.72997e-82	-0.539236	2.2001e-35	-0.638233	5.80657e-53	-0.32423	1.68852e-12	0.10275	0.0291241	0.596818	7.30872e-45	-0.0985587	0.0364068	0.147592	0.00167273	-0.654614	1.60379e-56	0.559509	1.64192e-38
POLR3DP1	blue	-0.00687136	0.884299	-0.20818	8.28279e-06	0.170391	0.000277847	-0.102755	0.0291166	0.365557	1.049e-15	0.755215	2.14305e-84	-0.493276	4.95715e-29	-0.53386	1.36944e-34	-0.0782898	0.0968025	-0.0234521	0.619377	0.734761	1.05801e-77	0.213912	4.57585e-06	0.0327208	0.488221	-0.516694	3.79457e-32	0.35955	3.2864e-15
RPL3P5	blue	-0.00680464	0.885414	-0.245859	1.23568e-07	0.133206	0.00460208	-0.0761388	0.106354	0.314969	7.62904e-12	0.762945	4.23328e-87	-0.491204	9.10855e-29	-0.530198	4.67179e-34	-0.0848626	0.0717889	-0.0823192	0.0807576	0.743892	1.30473e-80	0.206869	9.4653e-06	0.0661189	0.160978	-0.512526	1.41782e-31	0.372307	2.82435e-16
ENSG00000225032	blue	-0.00669577	0.887235	0.02735	0.562373	0.505703	1.17958e-30	-0.293986	1.92466e-10	0.633581	5.43734e-52	0.865901	3.62454e-137	-0.743175	2.23073e-80	-0.800969	4.3664e-102	-0.29092	3.01955e-10	0.288179	4.49527e-10	0.618451	6.07699e-49	-0.12364	0.00857566	0.132113	0.0049513	-0.731272	1.2721e-76	0.610976	1.69519e-47
ENSG00000273142	blue	-0.00659356	0.888945	-0.0045621	0.923031	0.509914	3.20842e-31	-0.299303	8.7036e-11	0.713545	2.18772e-71	0.809765	5.05589e-106	-0.732128	6.93532e-77	-0.723202	3.45468e-74	-0.21703	3.29085e-06	0.409485	1.15913e-19	0.547412	1.27928e-36	-0.0651388	0.16729	0.127227	0.00682244	-0.645971	1.2886e-54	0.559444	1.68141e-38
ENSG00000263603	blue	0.0054611	0.907926	-0.232878	5.71018e-07	0.0781918	0.0972222	0.0119746	0.799801	0.332596	4.134e-13	0.838566	1.66846e-120	-0.429101	1.25329e-21	-0.520749	1.03443e-32	-0.118759	0.0116027	-0.0619296	0.189252	0.829028	2.07463e-115	0.179951	0.00012185	0.0528904	0.262335	-0.538151	3.19079e-35	0.478727	3.26053e-27
ENSG00000229569	blue	0.00411522	0.930551	-0.211491	5.89085e-06	0.0375447	0.426383	0.0991462	0.0353009	0.275987	2.50738e-09	0.757699	2.97313e-85	-0.377057	1.10133e-16	-0.467695	6.83854e-26	-0.195998	2.77076e-05	-0.0862502	0.0672495	0.772959	9.22639e-91	0.127358	0.00676491	0.0825922	0.0797537	-0.535812	7.07782e-35	0.462317	2.89791e-25
ENSG00000275484	blue	-0.00373196	0.937005	-0.174886	0.000189583	0.134431	0.00423717	-0.00161496	0.972717	0.332851	3.95726e-13	0.813637	8.03263e-108	-0.448439	1.07134e-23	-0.578431	1.24747e-41	-0.181471	0.000106455	-0.0417121	0.376828	0.780591	1.11152e-93	0.100864	0.0322302	0.0754986	0.109337	-0.597327	5.90794e-45	0.493649	4.44005e-29
ENSG00000260276	blue	0.0026182	0.955782	-0.0503971	0.28553	0.321117	2.81975e-12	-0.130726	0.00542867	0.475856	7.27568e-27	0.869054	2.52633e-139	-0.601579	9.82831e-46	-0.697999	4.10768e-67	-0.241095	2.18911e-07	0.0955604	0.0425189	0.755048	2.44511e-84	0.0124789	0.79156	0.105009	0.0257461	-0.69713	6.98651e-67	0.567599	8.05959e-40
ENSG00000275850	blue	0.00226351	0.961767	-0.162695	0.00052306	0.141594	0.00257961	-0.0762947	0.105638	0.302143	5.65828e-11	0.808835	1.34767e-105	-0.451064	5.4813e-24	-0.51423	8.28877e-32	-0.0622637	0.186872	-0.0977373	0.038002	0.793142	9.56562e-99	0.223883	1.56738e-06	0.0910279	0.0533861	-0.505081	1.4275e-30	0.465293	1.30762e-25
ENSG00000240695	blue	-0.00198457	0.966476	-0.103254	0.028339	0.371945	3.03271e-16	-0.375014	1.65443e-16	0.532903	1.88991e-34	0.752738	1.50082e-83	-0.635942	1.75581e-52	-0.616571	1.41534e-48	0.0696541	0.139698	0.163123	0.000505344	0.632267	1.0161e-51	0.233514	5.30861e-07	0.0147209	0.755213	-0.464202	1.75229e-25	0.316496	5.97006e-12
ENSG00000279821	blue	-0.00179922	0.969605	0.0826049	0.0797072	0.381094	4.88568e-17	-0.224387	1.48273e-06	0.283936	8.25439e-10	0.687015	2.95576e-64	-0.521775	7.42357e-33	-0.598802	3.18097e-45	-0.170436	0.000276806	-0.0100408	0.831602	0.543178	5.6352e-36	-0.0196634	0.677068	0.283023	9.39517e-10	-0.536885	4.91512e-35	0.601136	1.18623e-45
ENSG00000262304	blue	-0.00157801	0.973341	0.0169636	0.719388	0.348789	2.39477e-14	-0.0776046	0.0997681	0.493311	4.90625e-29	0.722681	4.92807e-74	-0.533301	1.6533e-34	-0.638402	5.34971e-53	-0.351577	1.44188e-14	0.209622	7.1455e-06	0.54146	1.02272e-35	-0.167839	0.000343749	0.189209	5.26332e-05	-0.663685	1.37176e-58	0.575645	3.69965e-41
ENSG00000279474	blue	-0.00127142	0.978519	-0.168692	0.000320243	0.186954	6.48145e-05	-0.048324	0.305838	0.390605	6.88129e-18	0.784543	3.07466e-95	-0.473699	1.32337e-26	-0.580275	6.04121e-42	-0.202185	1.5142e-05	0.0240932	0.60983	0.700332	9.76632e-68	0.0442252	0.348732	0.0828191	0.0789268	-0.580938	4.64981e-42	0.500261	6.17784e-30
ENSG00000230715	blue	-0.0011785	0.980088	-0.0100697	0.831124	0.359923	3.0634e-15	-0.0754785	0.109431	0.513411	1.07317e-31	0.850348	2.82028e-127	-0.596633	7.89599e-45	-0.731913	8.07537e-77	-0.366666	8.4739e-16	0.165269	0.000424614	0.665399	5.47762e-59	-0.140429	0.00280072	0.202021	1.53915e-05	-0.74684	1.41109e-81	0.674813	3.15993e-61
ENSG00000280332	blue	-0.000452166	0.99236	-0.143748	0.00221211	0.255057	3.95929e-08	-0.080535	0.0875747	0.474741	9.91632e-27	0.920259	4.49532e-185	-0.583433	1.72603e-42	-0.664507	8.84126e-59	-0.203185	1.37103e-05	0.0592532	0.209131	0.832697	2.48404e-117	0.0981591	0.0371755	0.111723	0.0176213	-0.669838	4.93105e-60	0.590001	1.21999e-43
SH2D6	brown	-0.14742	0.00169408	0.194771	3.11642e-05	0.588515	2.23349e-43	-0.438373	1.32723e-22	0.703247	1.59271e-68	0.623094	7.34557e-50	-0.651965	6.2452e-56	-0.689999	5.0943e-65	-0.159729	0.000662627	0.504634	1.63687e-30	0.324845	1.52476e-12	-0.159135	0.000694417	0.0788887	0.0942681	-0.550178	4.80002e-37	0.458791	7.36685e-25
HSD17B1	brown	-0.125439	0.00765157	0.25239	5.53268e-08	0.661595	4.16974e-58	-0.518192	2.35237e-32	0.70259	2.40176e-68	0.672108	1.41731e-60	-0.710927	1.20112e-70	-0.737896	1.09507e-78	-0.127959	0.00650664	0.473296	1.47919e-26	0.346199	3.8197e-14	-0.154895	0.000965921	0.10617	0.0241439	-0.557963	2.89388e-38	0.475445	8.1564e-27
SAMD11	brown	-0.120777	0.0102526	0.471288	2.5692e-26	0.798006	8.3575e-101	-0.431862	6.46888e-22	0.532879	1.90511e-34	0.363441	1.57279e-15	-0.638451	5.22187e-53	-0.656129	7.32486e-57	-0.352776	1.15747e-14	0.495012	2.96758e-29	-0.0128424	0.785633	-0.42926	1.20666e-21	0.427321	1.91345e-21	-0.543752	4.61456e-36	0.58319	1.90167e-42
LBX2.AS1	brown	-0.0984699	0.0365764	0.302408	5.4339e-11	0.588057	2.68932e-43	-0.372478	2.73114e-16	0.522679	5.53791e-33	0.55419	1.13923e-37	-0.592738	3.97259e-44	-0.636769	1.17886e-52	-0.248579	8.86639e-08	0.342238	7.73471e-14	0.272537	4.01755e-09	-0.23203	6.29158e-07	0.19512	3.01434e-05	-0.535522	7.81001e-35	0.522854	5.2318e-33
PLEKHA4	brown	-0.095456	0.0427464	0.573169	9.6347e-41	0.730561	2.10033e-76	-0.281888	1.10268e-09	0.391688	5.48265e-18	0.367603	7.07141e-16	-0.604768	2.51634e-46	-0.657317	3.94804e-57	-0.443943	3.33159e-23	0.306905	2.71982e-11	0.0540831	0.251712	-0.435176	2.90133e-22	0.454853	2.06186e-24	-0.589179	1.70521e-43	0.665611	4.88576e-59
ENSG00000284657	brown	-0.0953843	0.0429033	0.135578	0.00391944	0.542649	6.77301e-36	-0.321329	2.72337e-12	0.689579	6.53457e-65	0.686056	5.17721e-64	-0.661371	4.69649e-58	-0.72635	3.97436e-75	-0.224631	1.44344e-06	0.462007	3.14741e-25	0.399424	1.05527e-18	-0.173156	0.000219868	0.14347	0.00225667	-0.625691	2.21816e-50	0.515111	6.27388e-32
TOR4A	brown	-0.0886006	0.060099	0.560701	1.05857e-38	0.616155	1.70505e-48	-0.184547	8.07315e-05	0.414338	3.88751e-20	0.49717	1.56166e-29	-0.558518	2.36124e-38	-0.686818	3.31878e-64	-0.502339	3.29463e-30	0.290076	3.41473e-10	0.204858	1.15964e-05	-0.444298	3.04803e-23	0.435719	2.54167e-22	-0.675	2.84656e-61	0.783315	9.45092e-95
chr6.24129404.24129646.L2a.L2.LINE.285..	brown	0.0860888	0.067765	-0.271716	4.48992e-09	-0.465474	1.24554e-25	0.141085	0.00267423	-0.318183	4.547e-12	-0.414877	3.43954e-20	0.46807	6.1788e-26	0.720747	1.82803e-73	0.59095	8.27927e-44	-0.234593	4.68796e-07	-0.155639	0.000912119	0.559774	1.48951e-38	-0.307941	2.31475e-11	0.726466	3.6687e-75	-0.612178	9.98448e-48
chr1.171700737.171700843.L2b.L2.LINE.286..	brown	0.0856184	0.0692864	0.00506741	0.914537	-0.327874	9.19644e-13	0.131976	0.00499651	-0.406433	2.28301e-19	-0.671909	1.58127e-60	0.52717	1.27395e-33	0.76045	3.24211e-86	0.382683	3.53703e-17	-0.138828	0.00313288	-0.543708	4.68615e-36	0.189462	5.14078e-05	-0.167577	0.000351256	0.765797	4.00404e-88	-0.506317	9.7659e-31
IRF7	brown	-0.0814548	0.0840049	0.537731	3.68331e-35	0.667431	1.8287e-59	-0.276207	2.43286e-09	0.481202	1.6221e-27	0.527813	1.03021e-33	-0.601246	1.13214e-45	-0.718762	6.93763e-73	-0.445305	2.36679e-23	0.338841	1.40531e-13	0.213383	4.8369e-06	-0.419824	1.10651e-20	0.338353	1.53031e-13	-0.664391	9.40716e-59	0.707895	8.42807e-70
RPS20P33	brown	-0.0811095	0.0853309	0.164663	0.00044607	0.497082	1.60312e-29	-0.293805	1.97686e-10	0.649556	2.12565e-55	0.633147	6.68812e-52	-0.562583	5.27459e-39	-0.629447	3.84761e-51	-0.189466	5.1392e-05	0.419106	1.30605e-20	0.372042	2.97583e-16	-0.133921	0.00438561	0.0593089	0.208703	-0.531156	3.39349e-34	0.436825	1.94016e-22
ENSG00000274272	brown	-0.0799752	0.0898064	0.232231	6.14891e-07	0.627346	1.02783e-50	-0.29886	9.30408e-11	0.695334	2.08281e-66	0.788307	9.39053e-97	-0.721759	9.21649e-74	-0.818398	4.31254e-110	-0.409966	1.04083e-19	0.427977	1.63758e-21	0.463174	2.30638e-25	-0.315076	7.49937e-12	0.233501	5.31614e-07	-0.775445	1.06354e-91	0.693787	5.30199e-66
UNC13D	brown	-0.0781492	0.0974052	0.420745	8.93968e-21	0.726335	4.018e-75	-0.358239	4.20302e-15	0.726317	4.06798e-75	0.693897	4.96131e-66	-0.733835	2.05475e-77	-0.813603	8.33686e-108	-0.384348	2.5165e-17	0.508034	5.74987e-31	0.334937	2.76634e-13	-0.348227	2.65109e-14	0.22258	1.80795e-06	-0.726955	2.61435e-75	0.656173	7.15777e-57
chr16.24216784.24216906.MIR3.MIR.SINE.265..	brown	0.0742855	0.115168	-0.33858	1.47077e-13	-0.722444	5.79109e-74	0.565089	2.0715e-39	-0.532742	1.99526e-34	-0.528419	8.43285e-34	0.7576	3.21859e-85	0.8591	1.07147e-132	0.359358	3.40697e-15	-0.414713	3.56963e-20	-0.195476	2.9131e-05	0.39066	6.80306e-18	-0.088344	0.0608476	0.66806	1.29975e-59	-0.49904	8.92042e-30
ENSG00000267283	brown	-0.0715727	0.12909	0.0932446	0.0478126	0.456632	1.2974e-24	-0.145024	0.00201753	0.542522	7.07857e-36	0.744294	9.64731e-81	-0.573621	8.09469e-41	-0.703843	1.09607e-68	-0.378121	8.89815e-17	0.264193	1.22244e-08	0.506227	1.00409e-30	-0.234547	4.71328e-07	0.22754	1.04483e-06	-0.707505	1.08058e-69	0.656091	7.46843e-57
ITPKB.IT1	brown	-0.0700898	0.137232	0.247951	9.57635e-08	0.582821	2.2028e-42	-0.422834	5.49896e-21	0.631333	1.5815e-51	0.670976	2.64295e-60	-0.660042	9.47359e-58	-0.660441	7.67432e-58	-0.0904908	0.054815	0.388443	1.08054e-17	0.402442	5.48258e-19	-0.0324027	0.492461	0.0337574	0.47454	-0.504643	1.63243e-30	0.457107	1.14604e-24
HSD17B1P1	brown	-0.0698269	0.138716	0.214027	4.5209e-06	0.483504	8.4317e-28	-0.264625	1.15518e-08	0.504168	1.88707e-30	0.528246	8.92994e-34	-0.520326	1.18564e-32	-0.614702	3.26144e-48	-0.231979	6.32807e-07	0.326708	1.118e-12	0.252847	5.2258e-08	-0.218514	2.80805e-06	0.234549	4.71199e-07	-0.524467	3.09362e-33	0.500099	6.48706e-30
RUNX3	brown	-0.0676116	0.151713	0.566891	1.05265e-39	0.668252	1.17155e-59	-0.283011	9.41046e-10	0.383448	3.02547e-17	0.383334	3.09704e-17	-0.559405	1.70587e-38	-0.623102	7.31931e-50	-0.39006	7.71304e-18	0.322298	2.32264e-12	0.0746941	0.113177	-0.40113	7.29373e-19	0.424267	3.93141e-21	-0.553559	1.42994e-37	0.665776	4.47024e-59
chr6.116277660.116277934.AluSg.Alu.SINE.44..	brown	0.0662008	0.160459	-0.0951834	0.0433454	-0.579402	8.52152e-42	0.647892	4.91925e-55	-0.527293	1.22339e-33	-0.519331	1.63279e-32	0.739854	2.61222e-79	0.760577	2.92467e-86	0.0394074	0.403782	-0.336402	2.1482e-13	-0.289284	3.83105e-10	0.0391221	0.407196	0.0757733	0.108049	0.492094	7.01707e-29	-0.221067	2.13207e-06
ENSG00000270020	brown	-0.0655628	0.164537	-0.0556995	0.237797	0.347228	3.17443e-14	-0.379239	7.10683e-17	0.446831	1.61087e-23	0.625503	2.41989e-50	-0.563677	3.51053e-39	-0.554424	1.04702e-37	0.0503129	0.286337	0.169354	0.00030305	0.499921	6.84365e-30	0.141963	0.00251291	-0.0495346	0.293866	-0.400934	7.61114e-19	0.274605	3.03118e-09
ENSG00000280248	brown	-0.0654513	0.165257	0.181869	0.000102741	0.467191	7.83827e-26	-0.221237	2.09289e-06	0.545973	2.12226e-36	0.669318	6.5532e-60	-0.557647	3.24774e-38	-0.640608	1.82516e-53	-0.246661	1.12088e-07	0.305036	3.63145e-11	0.446208	1.88516e-23	-0.141149	0.00266209	0.239593	2.6154e-07	-0.594549	1.87909e-44	0.586139	5.83766e-43
chr12.13550001.13550129.MIRc.MIR.SINE.324..	brown	0.0646999	0.170175	-0.272247	4.17838e-09	-0.721075	1.46476e-73	0.469502	4.186e-26	-0.587063	4.02066e-43	-0.658342	2.31163e-57	0.841928	2.22063e-122	0.938156	5.87369e-209	0.475246	8.62193e-27	-0.399614	1.01286e-18	-0.312762	1.08452e-11	0.43259	5.42857e-22	-0.216807	3.36976e-06	0.812754	2.08285e-107	-0.642946	5.78377e-54
RGL3	brown	-0.0643011	0.17283	0.199708	1.93298e-05	0.574091	6.75255e-41	-0.200062	1.86706e-05	0.533254	1.67962e-34	0.755421	1.82094e-84	-0.669632	5.5212e-60	-0.806868	1.05333e-104	-0.476903	5.43488e-27	0.258934	2.41774e-08	0.481677	1.41781e-27	-0.320453	3.14291e-12	0.358269	4.17907e-15	-0.804321	1.4583e-103	0.784123	4.51727e-95
chr1.39681933.39682041.L2c.L2.LINE.370..	brown	0.0639125	0.175445	-0.236191	3.89586e-07	-0.623903	5.06509e-50	0.419647	1.15271e-20	-0.624357	4.10949e-50	-0.528049	9.52942e-34	0.655826	8.56943e-57	0.810022	3.84966e-106	0.422046	6.60773e-21	-0.51288	1.26836e-31	-0.226495	1.17398e-06	0.395194	2.61201e-18	-0.0924967	0.0496358	0.709903	2.32541e-70	-0.482534	1.11175e-27
chrX.54815877.54816014.MER117.hAT.Charlie.DNA.248..	brown	0.063538	0.177994	0.0857406	0.0688885	-0.266837	8.62753e-09	0.469368	4.34222e-26	-0.345179	4.58489e-14	-0.462203	2.98747e-25	0.486803	3.27244e-28	0.534515	1.09793e-34	-0.103771	0.0275525	-0.107381	0.022567	-0.383615	2.92402e-17	-0.174043	0.000203815	0.263348	1.3655e-08	0.298835	9.33928e-11	0.00015804	0.99733
chrX.51902142.51902279.MER117.hAT.Charlie.DNA.285..	brown	0.0626708	0.184001	-0.0267171	0.571455	-0.489597	1.45631e-28	0.481701	1.40825e-27	-0.503334	2.43412e-30	-0.639908	2.56985e-53	0.684477	1.29706e-63	0.805265	5.53072e-104	0.161032	0.000597501	-0.237306	3.42117e-07	-0.445739	2.12208e-23	0.0712369	0.1309	-0.00934942	0.843041	0.614448	3.65136e-48	-0.339862	1.17536e-13
chr4.75047494.75047704.MER20.hAT.Charlie.DNA.176..	brown	0.0607321	0.197968	-0.244545	1.44848e-07	-0.738163	9.01258e-79	0.451131	5.38848e-24	-0.634338	3.78867e-52	-0.598307	3.91658e-45	0.824518	4.13858e-113	0.906524	2.84726e-170	0.480565	1.94263e-27	-0.486323	3.75836e-28	-0.215168	4.00932e-06	0.475527	7.97309e-27	-0.255239	3.86925e-08	0.785275	1.56832e-95	-0.635673	1.99815e-52
chr14.62107151.62107446.AluJb.Alu.SINE.169..	brown	0.0602164	0.20181	-0.250233	7.23265e-08	-0.734868	9.79646e-78	0.522227	6.41356e-33	-0.608202	5.7006e-47	-0.638533	5.01927e-53	0.85443	9.26021e-130	0.940112	5.39631e-212	0.393644	3.62949e-18	-0.424925	3.36868e-21	-0.295225	1.60212e-10	0.374589	1.79985e-16	-0.183415	8.94257e-05	0.778852	5.26161e-93	-0.581531	3.67626e-42
chr12.48996101.48996278.MIR3.MIR.SINE.269..	brown	0.0595486	0.206866	-0.275342	2.73983e-09	-0.682888	3.24975e-63	0.537884	3.49492e-35	-0.676658	1.12451e-61	-0.502892	2.78429e-30	0.682447	4.18715e-63	0.784498	3.20411e-95	0.268242	7.15751e-09	-0.5891	1.76126e-43	-0.166763	0.000375681	0.318652	4.21374e-12	-0.0472966	0.316246	0.601123	1.193e-45	-0.411813	6.87824e-20
MTMR9LP	brown	-0.0595058	0.207193	0.179771	0.000123796	0.582098	2.9369e-42	-0.160752	0.000610973	0.668252	1.17153e-59	0.655325	1.11061e-56	-0.633615	5.35166e-52	-0.75233	2.06453e-83	-0.463948	1.87535e-25	0.478836	3.16198e-27	0.330822	5.59155e-13	-0.378275	8.62832e-17	0.416028	2.64628e-20	-0.754346	4.25582e-84	0.752909	1.31348e-83
ENSG00000262877	brown	0.0588713	0.212086	0.093547	0.0470913	0.507138	7.58294e-31	-0.203601	1.31526e-05	0.698023	4.04824e-67	0.627157	1.12241e-50	-0.635519	2.15109e-52	-0.696465	1.04773e-66	-0.364216	1.35632e-15	0.514216	8.32612e-32	0.341253	9.20436e-14	-0.280494	1.34134e-09	0.142131	0.00248298	-0.66539	5.5042e-59	0.555963	5.99476e-38
chr9.74690316.74690454.MER102a.hAT.Charlie.DNA.267..	brown	0.0578742	0.219943	-0.314977	7.61833e-12	-0.605333	1.97316e-46	0.282882	9.58444e-10	-0.456203	1.45131e-24	-0.481499	1.49147e-27	0.613461	5.66096e-48	0.767676	8.31411e-89	0.454587	2.20962e-24	-0.32998	6.44834e-13	-0.172948	0.00022381	0.425276	3.10183e-21	-0.309418	1.83759e-11	0.683959	1.75105e-63	-0.571185	2.0631e-40
ENSG00000235672	brown	-0.0576062	0.222091	0.0111696	0.813002	0.426239	2.47184e-21	-0.309421	1.8367e-11	0.604461	2.87008e-46	0.699092	2.09963e-67	-0.631778	1.28113e-51	-0.642193	8.38575e-54	-0.120988	0.0101197	0.307633	2.42876e-11	0.513458	1.05763e-31	0.0132054	0.779728	0.0677892	0.150638	-0.542918	6.1693e-36	0.386848	1.50387e-17
chr10.69633231.69633457.MER113.hAT.Charlie.DNA.292..	brown	0.0570481	0.226609	-0.114227	0.015223	-0.599311	2.56649e-45	0.635439	2.23547e-52	-0.562678	5.09098e-39	-0.616685	1.3445e-48	0.764412	1.26422e-87	0.797041	2.16184e-100	0.0331055	0.48312	-0.334477	2.99472e-13	-0.37221	2.87885e-16	0.0110668	0.814691	0.0236507	0.616413	0.523498	4.24262e-33	-0.323158	2.01591e-12
chr14.62104691.62104908.MIR.MIR.SINE.277..	brown	0.0557946	0.236996	-0.195801	2.82377e-05	-0.687489	2.2397e-64	0.426485	2.33186e-21	-0.634061	4.32571e-52	-0.731679	9.53559e-77	0.861508	2.97988e-134	0.962748	3.65277e-257	0.445493	2.25766e-23	-0.402104	5.902e-19	-0.406677	2.16327e-19	0.358098	4.3153e-15	-0.217331	3.18679e-06	0.847936	7.63615e-126	-0.658698	1.91877e-57
chr22.18993626.18993739.MIRb.MIR.SINE.240..	brown	0.0553992	0.24034	-0.419486	1.19623e-20	-0.663481	1.52989e-58	0.403908	3.97933e-19	-0.450894	5.72581e-24	-0.227909	1.00253e-06	0.561501	7.87719e-39	0.689612	6.40897e-65	0.494101	3.88595e-29	-0.470521	3.16971e-26	0.118255	0.0119637	0.58575	6.82471e-43	-0.139463	0.00299708	0.58453	1.11376e-42	-0.420926	8.57184e-21
chr3.134485316.134485487.L2b.L2.LINE.380..	brown	0.0552463	0.241643	0.0258658	0.583778	-0.298221	1.02434e-10	0.288397	4.35621e-10	-0.318732	4.15947e-12	-0.532291	2.32116e-34	0.504913	1.50262e-30	0.657411	3.75935e-57	0.180129	0.000119936	-0.0814636	0.083971	-0.428586	1.41666e-21	0.0478157	0.310959	0.0528414	0.262778	0.531994	2.5636e-34	-0.262012	1.625e-08
ENSG00000283886	brown	0.0533904	0.257845	-0.0789062	0.0941951	-0.373356	2.2972e-16	0.165162	0.000428314	-0.394685	2.91057e-18	-0.581332	3.97923e-42	0.544294	3.82013e-36	0.573537	8.36128e-41	0.272126	4.24761e-09	-0.160648	0.000616085	-0.413367	4.84359e-20	0.120043	0.0107263	-0.143222	0.00229708	0.547229	1.36428e-36	-0.455502	1.74168e-24
chr7.90236977.90237152.MLT1J1.ERVL.MaLR.LTR.214..	brown	0.053222	0.259351	-0.258726	2.48331e-08	-0.680251	1.47237e-62	0.372694	2.61735e-16	-0.582444	2.55929e-42	-0.622332	1.04136e-49	0.755214	2.14572e-84	0.89504	1.47454e-159	0.498516	1.04402e-29	-0.418013	1.67953e-20	-0.273862	3.35472e-09	0.468048	6.2147e-26	-0.254512	4.24105e-08	0.80579	3.21883e-104	-0.65206	5.94964e-56
MMP25	brown	0.0531485	0.26001	0.148524	0.00156167	0.33773	1.70586e-13	-0.0783999	0.0963325	0.19406	3.33516e-05	0.445964	2.00477e-23	-0.442015	5.39171e-23	-0.564497	2.58555e-39	-0.361987	2.07382e-15	0.0442943	0.347979	0.299952	7.89106e-11	-0.248807	8.62163e-08	0.29251	2.39241e-10	-0.55252	2.07806e-37	0.614185	4.10462e-48
chr2.70661824.70662049.MIRb.MIR.SINE.276..	brown	0.0530136	0.261224	-0.268742	6.69625e-09	-0.715434	6.32469e-72	0.428674	1.38747e-21	-0.547783	1.12227e-36	-0.555096	8.21081e-38	0.802039	1.48658e-102	0.940735	5.53975e-213	0.530891	3.70715e-34	-0.410157	9.97447e-20	-0.197326	2.43761e-05	0.516822	3.64393e-32	-0.265567	1.02045e-08	0.817402	1.3042e-109	-0.631445	1.49966e-51
chrX.102657424.102657499.AmnSINE2.tRNA.Deu.SINE.370..	brown	0.0525925	0.265036	-0.182762	9.48374e-05	-0.583767	1.51072e-42	0.294569	1.76579e-10	-0.511729	1.82021e-31	-0.695072	2.44074e-66	0.724113	1.85344e-74	0.939282	1.07959e-210	0.519645	1.47623e-32	-0.282085	1.07249e-09	-0.4151	3.2693e-20	0.411201	7.89305e-20	-0.272175	4.21965e-09	0.879386	8.35188e-147	-0.696725	8.94559e-67
chr8.78604415.78604567.MIR3.MIR.SINE.318..	brown	0.0516288	0.273904	-0.0115572	0.806639	-0.48066	1.89106e-27	0.194636	3.15704e-05	-0.566942	1.03272e-39	-0.727551	1.7287e-75	0.686429	4.16614e-64	0.863985	6.96858e-136	0.489065	1.69961e-28	-0.32733	1.00743e-12	-0.49558	2.50724e-29	0.31092	1.45132e-11	-0.220595	2.2438e-06	0.865161	1.14223e-136	-0.632593	8.70562e-52
SAP25	brown	-0.0512932	0.27704	0.205291	1.11019e-05	0.599492	2.37831e-45	-0.312965	1.04998e-11	0.604197	3.21447e-46	0.699008	2.21124e-67	-0.686791	3.37164e-64	-0.765766	4.10767e-88	-0.347258	3.15761e-14	0.350699	1.69258e-14	0.38131	4.67592e-17	-0.282829	9.6565e-10	0.228464	9.42071e-07	-0.694113	4.35662e-66	0.628329	6.49728e-51
chr11.118165463.118165762.AluSx.Alu.SINE.139..	brown	0.0510056	0.279746	-0.266417	9.12053e-09	-0.601151	1.17901e-45	0.585962	6.26695e-43	-0.415068	3.29298e-20	-0.345011	4.72427e-14	0.641903	9.66896e-54	0.697773	4.71794e-67	0.16097	0.000600494	-0.312311	1.1648e-11	-0.0792749	0.0926623	0.218134	2.92477e-06	-0.0472607	0.316615	0.436617	2.04162e-22	-0.257899	2.76029e-08
chr18.57363754.57363888.MIR3.MIR.SINE.358..	brown	0.0508847	0.280888	-0.251136	6.46676e-08	-0.717137	2.04878e-72	0.537419	4.0961e-35	-0.627667	8.85236e-51	-0.655098	1.24884e-56	0.862368	8.16498e-135	0.93238	1.53168e-200	0.368792	5.6157e-16	-0.42902	1.27755e-21	-0.323031	2.05882e-12	0.335467	2.52507e-13	-0.128911	0.00611594	0.748744	3.30011e-82	-0.561722	7.25766e-39
chr5.157394544.157394671.MER5A.hAT.Charlie.DNA.270..	brown	0.0499699	0.289638	-0.144779	0.00205362	-0.603766	3.86734e-46	0.379193	7.17316e-17	-0.589825	1.31107e-43	-0.717392	1.73041e-72	0.779602	2.69673e-93	0.944378	5.48874e-219	0.385317	2.06234e-17	-0.344639	5.04888e-14	-0.446924	1.57349e-23	0.27784	1.9413e-09	-0.190236	4.78341e-05	0.819241	1.6823e-110	-0.595297	1.37745e-44
chr1.35714013.35714123.MIR3.MIR.SINE.198..	brown	0.049502	0.294184	-0.10741	0.0225302	-0.553361	1.53598e-37	0.560986	9.52793e-39	-0.439312	1.05324e-22	-0.520933	9.74662e-33	0.726016	5.00907e-75	0.772902	9.69114e-91	0.0991571	0.0352807	-0.232873	5.71321e-07	-0.303743	4.43018e-11	0.0722511	0.125492	-0.0303192	0.520715	0.522352	6.15893e-33	-0.306185	3.04066e-11
chr11.64321600.64321732.MIR.MIR.SINE.288..	brown	0.0489714	0.299395	0.0743941	0.114636	-0.329406	7.10506e-13	0.395688	2.35112e-18	-0.43111	7.75016e-22	-0.664261	1.0083e-58	0.575712	3.60456e-41	0.69033	4.18769e-65	-0.00538992	0.909121	-0.128463	0.00629707	-0.564204	2.88462e-39	-0.146867	0.0017642	0.0630996	0.181012	0.488925	1.77019e-28	-0.25988	2.14091e-08
ENSG00000232748	brown	-0.0482313	0.306767	0.0955977	0.0424379	0.519646	1.47594e-32	-0.41144	7.47976e-20	0.592387	4.58899e-44	0.721576	1.0438e-73	-0.664006	1.15577e-58	-0.678383	4.2533e-62	-0.0928592	0.0487449	0.312081	1.20812e-11	0.462552	2.72258e-25	-0.0346971	0.462321	0.0440935	0.35017	-0.528055	9.51024e-34	0.461039	4.07001e-25
chr16.24218019.24218117.L2a.L2.LINE.245..	brown	0.0477243	0.311886	-0.245131	1.34948e-07	-0.687941	1.7173e-64	0.486287	3.79653e-28	-0.619183	4.36583e-49	-0.626536	1.49886e-50	0.794397	2.84956e-99	0.91616	2.15709e-180	0.41691	2.16286e-20	-0.447384	1.4004e-23	-0.313599	9.49287e-12	0.369119	5.26966e-16	-0.0945582	0.0447458	0.772212	1.75634e-90	-0.532994	1.83331e-34
chrX.103062725.103062791.L1M5.L1.LINE.234..	brown	0.0472437	0.316789	-0.080209	0.0888689	-0.570004	3.23738e-40	0.393217	3.97236e-18	-0.603713	3.95615e-46	-0.796015	5.91099e-100	0.79353	6.58408e-99	0.924208	7.93983e-190	0.292815	2.28734e-10	-0.309278	1.8783e-11	-0.551488	3.00735e-37	0.152601	0.00115076	-0.160456	0.000625509	0.792342	2.05945e-98	-0.600178	1.77978e-45
chr2.130338399.130338546.L1ME4b.L1.LINE.212..	brown	0.0454367	0.335674	-0.00822942	0.861642	-0.391559	5.633e-18	0.20093	1.71424e-05	-0.372194	2.88812e-16	-0.681548	7.0146e-63	0.58535	8.01521e-43	0.833073	1.56805e-117	0.441947	5.48369e-23	-0.0877665	0.0625611	-0.514024	8.8462e-32	0.274289	3.16482e-09	-0.165975	0.000400789	0.809329	8.00874e-106	-0.54926	6.65224e-37
chr16.9756601.9756675.MIRb.MIR.SINE.203..	brown	0.0434208	0.357576	-0.137998	0.0033187	-0.635683	1.98874e-52	0.443526	3.69848e-23	-0.589323	1.60824e-43	-0.717915	1.22109e-72	0.845833	1.29514e-124	0.923785	2.63422e-189	0.331884	4.66771e-13	-0.339167	1.32746e-13	-0.433041	4.86863e-22	0.241444	2.10026e-07	-0.16046	0.000625317	0.771995	2.1174e-90	-0.562352	5.74667e-39
chr9.76386869.76387001.FLAM_C.Alu.SINE.114..	brown	0.0429179	0.363177	-0.155074	0.000952699	-0.566715	1.12509e-39	0.272663	3.94946e-09	-0.57591	3.33796e-41	-0.765375	5.6897e-88	0.744895	6.14413e-81	0.917328	1.05914e-181	0.445933	2.02056e-23	-0.318097	4.61058e-12	-0.510535	2.64397e-31	0.305158	3.56387e-11	-0.237792	3.2322e-07	0.867666	2.2859e-138	-0.671949	1.54708e-60
ADAMTSL4	brown	-0.0427337	0.365242	0.498748	9.73953e-30	0.597737	4.97515e-45	-0.188301	5.72522e-05	0.283929	8.2618e-10	0.423957	4.22806e-21	-0.53122	3.32208e-34	-0.644141	3.20238e-54	-0.455921	1.56204e-24	0.151272	0.0012722	0.1895	5.12302e-05	-0.38504	2.18348e-17	0.511558	1.92061e-31	-0.611009	1.67084e-47	0.705583	3.6619e-69
chr2.231072200.231072280.L3.CR1.LINE.266..	brown	0.0422042	0.37122	0.0577962	0.220567	-0.264676	1.1474e-08	0.355793	6.63084e-15	-0.190774	4.54853e-05	-0.35899	3.65126e-15	0.458373	8.22346e-25	0.514672	7.20915e-32	0.126668	0.00707271	-0.0108765	0.817821	-0.272439	4.07087e-09	0.0431753	0.360304	0.0926543	0.0492468	0.38927	9.09545e-18	-0.121931	0.00954427
SERINC2	brown	-0.0410538	0.384412	0.457944	9.20429e-25	0.573321	9.08751e-41	-0.165265	0.000424731	0.346079	3.90292e-14	0.38299	3.32232e-17	-0.501428	4.34257e-30	-0.573869	7.35699e-41	-0.425116	3.22082e-21	0.265765	9.94198e-09	0.120969	0.0101317	-0.38503	2.18793e-17	0.460974	4.14007e-25	-0.559034	1.9549e-38	0.662842	2.15133e-58
chr6.31544893.31545138.MIRb.MIR.SINE.290..	brown	0.0408874	0.386343	-0.151823	0.00122046	-0.583283	1.83267e-42	0.320597	3.07012e-12	-0.564307	2.77607e-39	-0.783124	1.12478e-94	0.761158	1.82332e-86	0.940669	7.06017e-213	0.395354	2.52458e-18	-0.288069	4.56722e-10	-0.526484	1.59706e-33	0.253862	4.60184e-08	-0.262638	1.49798e-08	0.840144	2.22536e-121	-0.688776	1.05022e-64
chrX.103377819.103378035.L1M5.L1.LINE.345..	brown	0.0407159	0.38834	-0.0407827	0.387561	-0.502516	3.12188e-30	0.345446	4.37129e-14	-0.540784	1.29139e-35	-0.798334	6.04165e-101	0.734695	1.10935e-77	0.90714	6.93365e-171	0.294237	1.85461e-10	-0.222529	1.81814e-06	-0.594568	1.86499e-44	0.120763	0.0102611	-0.116083	0.0136354	0.792237	2.27856e-98	-0.561716	7.27331e-39
chr1.39679048.39679132.L2b.L2.LINE.337..	brown	0.0402834	0.393403	-0.230495	7.49148e-07	-0.681742	6.27748e-63	0.469089	4.68446e-26	-0.618592	5.70066e-49	-0.558916	2.041e-38	0.747491	8.59835e-82	0.861658	2.38129e-134	0.437925	1.48202e-22	-0.497751	1.31288e-29	-0.237452	3.36316e-07	0.411587	7.23709e-20	-0.0989645	0.0356398	0.757351	3.92562e-85	-0.518481	2.14444e-32
chr17.58345196.58345319.MIRc.MIR.SINE.325..	brown	0.0401117	0.395425	-0.0298368	0.527374	-0.470587	3.11254e-26	0.34005	1.13715e-13	-0.477565	4.5163e-27	-0.641821	1.00691e-53	0.672585	1.08867e-60	0.827387	1.4506e-114	0.303409	4.66328e-11	-0.229499	8.38435e-07	-0.446278	1.85225e-23	0.177344	0.000153204	-0.0621729	0.187516	0.719642	3.84507e-73	-0.439489	1.00834e-22
ISG20	brown	-0.0397736	0.399424	0.441565	6.03013e-23	0.736927	2.21478e-78	-0.40588	2.57988e-19	0.709192	3.6735e-70	0.499092	8.78318e-30	-0.660778	6.42538e-58	-0.707037	1.45642e-69	-0.341142	9.38527e-14	0.61746	9.49574e-49	0.126947	0.00694668	-0.372942	2.49253e-16	0.204417	1.21212e-05	-0.587697	3.11186e-43	0.594704	1.76226e-44
chr11.8982894.8983038.MIR3.MIR.SINE.276..	brown	0.0391035	0.407419	-0.143925	0.00218405	-0.576814	2.34724e-41	0.448312	1.10674e-23	-0.468858	4.98755e-26	-0.608922	4.16524e-47	0.75628	9.21413e-85	0.85501	4.04961e-130	0.317288	5.25469e-12	-0.248911	8.51259e-08	-0.351406	1.4876e-14	0.265504	1.02905e-08	-0.152311	0.00117629	0.707591	1.02292e-69	-0.493267	4.96986e-29
chr1.4787110.4787329.L2b.L2.LINE.333..	brown	-0.0387939	0.411145	-0.234941	4.50321e-07	-0.614244	3.998e-48	0.343273	6.43883e-14	-0.526924	1.38161e-33	-0.400053	9.21194e-19	0.669372	6.36179e-60	0.827759	9.34807e-115	0.573259	9.30806e-41	-0.469259	4.47299e-26	-0.0682356	0.147962	0.566838	1.07407e-39	-0.172086	0.000240807	0.757308	4.06246e-85	-0.517581	2.85972e-32
chr5.177306847.177306946.L2a.L2.LINE.162..	brown	0.0386058	0.413419	-0.0381761	0.41864	-0.382547	3.63631e-17	0.416897	2.16957e-20	-0.403039	4.81311e-19	-0.493217	5.04315e-29	0.543713	4.67763e-36	0.624456	3.92554e-50	0.0488586	0.300511	-0.18871	5.51246e-05	-0.373466	2.24785e-16	-0.039952	0.397311	0.0479566	0.309533	0.437126	1.80239e-22	-0.18991	4.93113e-05
PPP1R14BP3	brown	-0.0384354	0.415486	0.196216	2.71332e-05	0.527894	1.003e-33	-0.195395	2.9358e-05	0.629184	4.35267e-51	0.6102	2.38233e-47	-0.581216	4.16479e-42	-0.708752	4.87101e-70	-0.396081	2.16215e-18	0.424876	3.40737e-21	0.32848	8.30503e-13	-0.313235	1.0059e-11	0.18203	0.00010127	-0.6834	2.41904e-63	0.571317	1.96163e-40
chr11.33672154.33672567.MLT1M.ERVL.MaLR.LTR.278..	brown	0.038414	0.415745	-0.334516	2.97459e-13	-0.778587	6.66295e-93	0.571807	1.62612e-40	-0.584731	1.02733e-42	-0.512039	1.65154e-31	0.829192	1.70492e-115	0.894392	5.44018e-159	0.40483	3.25081e-19	-0.470316	3.35199e-26	-0.122984	0.00893669	0.455028	1.97014e-24	-0.161043	0.000596997	0.693937	4.84316e-66	-0.536163	6.28291e-35
HK3	brown	-0.0383022	0.417104	0.568076	6.72975e-40	0.561553	7.72675e-39	-0.204057	1.25669e-05	0.305836	3.2095e-11	0.393349	3.86278e-18	-0.480725	1.85663e-27	-0.60299	5.38937e-46	-0.388251	1.12458e-17	0.210711	6.38665e-06	0.167005	0.000368267	-0.352767	1.15951e-14	0.354172	8.95226e-15	-0.549235	6.7118e-37	0.637602	7.88252e-53
chr11.123632507.123632815.AluSz.Alu.SINE.123..	brown	0.0381818	0.418571	-0.344598	5.08597e-14	-0.703628	1.25394e-68	0.497628	1.36187e-29	-0.516292	4.31245e-32	-0.446639	1.69098e-23	0.666045	3.86728e-59	0.788286	9.57984e-97	0.416638	2.30201e-20	-0.444794	2.69143e-23	-0.110113	0.0193321	0.46032	4.92247e-25	-0.161303	0.000584767	0.657756	3.14031e-57	-0.512962	1.23628e-31
chrX.101554375.101554585.Mam_R4.Dong.R4.LINE.291..	brown	0.0380155	0.420602	0.00554639	0.906494	-0.445051	2.52295e-23	0.161069	0.000595751	-0.499605	7.52732e-30	-0.688751	1.06573e-64	0.665623	4.85393e-59	0.868953	2.96734e-139	0.532941	1.8659e-34	-0.248215	9.27144e-08	-0.481715	1.40268e-27	0.341128	9.40798e-14	-0.169911	0.000289246	0.895622	4.52994e-160	-0.588671	2.09705e-43
chr2.230037266.230037348.MIRb.MIR.SINE.243..	brown	0.0379925	0.420884	-0.212861	5.10815e-06	-0.560403	1.18141e-38	0.322658	2.18907e-12	-0.506196	1.0138e-30	-0.617658	8.6843e-49	0.674269	4.27744e-61	0.814484	3.204e-108	0.439239	1.07246e-22	-0.305243	3.51741e-11	-0.359901	3.07612e-15	0.353228	1.06519e-14	-0.147406	0.00169587	0.750612	7.83602e-83	-0.550748	3.91752e-37
HILS1	brown	-0.0373658	0.428592	0.108451	0.0212473	0.550085	4.96063e-37	-0.493575	4.53842e-29	0.523508	4.22966e-33	0.534857	9.78056e-35	-0.648728	3.22892e-55	-0.637257	9.31246e-53	-0.0838261	0.0753405	0.333301	3.66441e-13	0.274195	3.2055e-09	-0.102245	0.0299294	0.0446419	0.344205	-0.455395	1.79107e-24	0.328595	8.14592e-13
chr1.183250536.183250702.MIR3.MIR.SINE.317..	brown	0.0372891	0.429541	-0.239045	2.78995e-07	-0.730006	3.10552e-76	0.51758	2.86128e-32	-0.602259	7.3601e-46	-0.640402	2.01848e-53	0.862605	5.6993e-135	0.940564	1.03604e-212	0.382914	3.37445e-17	-0.417156	2.0446e-20	-0.276355	2.38348e-09	0.372634	2.64859e-16	-0.197388	2.42289e-05	0.755784	1.36667e-84	-0.603356	4.60927e-46
chr15.52312366.52312657.AluSz6.Alu.SINE.96..	brown	0.0370511	0.432494	-0.215336	3.9388e-06	-0.64829	4.02685e-55	0.357056	5.24262e-15	-0.526317	1.6871e-33	-0.673017	8.57087e-61	0.785944	8.4555e-96	0.95699	1.96084e-243	0.491589	8.13689e-29	-0.308088	2.26235e-11	-0.378741	7.85717e-17	0.394447	3.06132e-18	-0.295855	1.459e-10	0.856297	6.38039e-131	-0.663026	1.94975e-58
chr11.45243462.45243579.MER5A.hAT.Charlie.DNA.316..	brown	0.0370154	0.432938	-0.232065	6.26675e-07	-0.745687	3.38099e-81	0.627573	9.24533e-51	-0.622726	8.69721e-50	-0.637927	6.73415e-53	0.887688	2.4771e-153	0.914888	5.47355e-179	0.247831	9.71765e-08	-0.435206	2.88052e-22	-0.301599	6.14706e-11	0.241152	2.17448e-07	-0.108835	0.0207905	0.676967	9.45109e-62	-0.490495	1.12071e-28
chr14.62110149.62110334.MIRc.MIR.SINE.371..	brown	0.0368156	0.435427	-0.139716	0.00294455	-0.664168	1.06009e-58	0.424477	3.7424e-21	-0.627414	9.95863e-51	-0.732697	4.6297e-77	0.86089	7.53005e-134	0.955522	3.09989e-240	0.423096	5.17175e-21	-0.389459	8.74455e-18	-0.433223	4.65928e-22	0.317438	5.12893e-12	-0.182903	9.36504e-05	0.84918	1.40371e-126	-0.614285	3.92637e-48
chr8.78604183.78604412.MIRb.MIR.SINE.297..	brown	0.0345682	0.463986	-0.0460064	0.329644	-0.481639	1.43348e-27	0.147654	0.00166517	-0.55233	2.22431e-37	-0.709852	2.40271e-70	0.671343	2.16033e-60	0.868143	1.07473e-138	0.560924	9.74776e-39	-0.324269	1.67784e-12	-0.470332	3.33783e-26	0.381432	4.5622e-17	-0.255246	3.86575e-08	0.900677	1.1842e-164	-0.670948	2.68356e-60
chr19.2715361.2715715.MLT1E1A.ERVL.MaLR.LTR.252..	brown	0.0344014	0.466147	-0.135691	0.00388927	-0.622023	1.19959e-49	0.56958	3.80428e-40	-0.519529	1.53247e-32	-0.654289	1.89653e-56	0.81707	1.88354e-109	0.874361	4.39197e-143	0.141749	0.00255142	-0.272302	4.1473e-09	-0.408889	1.32373e-19	0.0831974	0.0775635	-0.109504	0.020015	0.627525	9.45573e-51	-0.430924	8.10366e-22
KRT8P39	brown	-0.0341351	0.469607	-0.0210804	0.655246	0.429895	1.0368e-21	-0.256474	3.30923e-08	0.596826	7.28462e-45	0.782975	1.28727e-94	-0.676095	1.54255e-61	-0.714529	1.14731e-71	-0.19003	4.87613e-05	0.248255	9.22607e-08	0.609982	2.62154e-47	0.00442654	0.925312	0.115399	0.0142027	-0.642187	8.40664e-54	0.471271	2.58108e-26
chrX.24545754.24545941.L2a.L2.LINE.267..	brown	0.0335111	0.477771	-0.197367	2.42797e-05	-0.553968	1.23433e-37	0.258622	2.51636e-08	-0.441292	6.45295e-23	-0.586806	4.46087e-43	0.657521	3.55002e-57	0.892164	4.54206e-157	0.530138	4.76513e-34	-0.279776	1.48295e-09	-0.314862	7.75972e-12	0.452469	3.81996e-24	-0.298167	1.03267e-10	0.825429	1.43779e-113	-0.646035	1.24762e-54
chr11.33673504.33673627.MIRc.MIR.SINE.193..	brown	0.0334038	0.479183	-0.245554	1.28224e-07	-0.728469	9.1162e-76	0.449607	7.95779e-24	-0.6277	8.71416e-51	-0.667584	1.68337e-59	0.872451	1.0358e-141	0.956737	7.09514e-243	0.476056	6.8821e-27	-0.433457	4.40217e-22	-0.315433	7.08197e-12	0.417934	1.71024e-20	-0.211085	6.1444e-06	0.833283	1.21355e-117	-0.64234	7.79995e-54
chr3.112361783.112361898.MIRc.MIR.SINE.297..	brown	0.0331468	0.482573	-0.105272	0.0253749	-0.585438	7.73881e-43	0.404231	3.70756e-19	-0.545229	2.75543e-36	-0.753616	7.54933e-84	0.793873	4.73043e-99	0.920394	3.12663e-185	0.350845	1.64819e-14	-0.285593	6.51862e-10	-0.50255	3.09016e-30	0.215577	3.83952e-06	-0.166159	0.000394773	0.794175	3.53138e-99	-0.605268	2.02911e-46
chr13.35773606.35773823.UCON8.DNA.DNA.299..	brown	0.03225	0.494504	-0.204674	1.1813e-05	-0.563956	3.16415e-39	0.35445	8.50303e-15	-0.394585	2.97318e-18	-0.661324	4.81354e-58	0.747424	9.04832e-82	0.888147	1.04358e-153	0.382666	3.54908e-17	-0.138858	0.00312637	-0.413023	5.23551e-20	0.286128	6.03811e-10	-0.272605	3.98066e-09	0.748296	4.65313e-82	-0.620191	2.764e-49
LINC00638	brown	-0.0321317	0.496089	0.102317	0.0298145	0.573328	9.06284e-41	-0.439609	9.7893e-23	0.710295	1.80568e-70	0.709323	3.37779e-70	-0.711618	7.6773e-71	-0.708672	5.1255e-70	-0.100119	0.0335335	0.460879	4.24576e-25	0.412749	5.56946e-20	-0.0776389	0.0996178	0.082044	0.0817802	-0.559186	1.84868e-38	0.457805	9.54608e-25
ENSG00000259780	brown	-0.0318161	0.500333	0.0815383	0.0836867	0.469802	3.85772e-26	-0.246035	1.20957e-07	0.602022	8.14286e-46	0.706506	2.04e-69	-0.614192	4.0924e-48	-0.700793	7.34426e-68	-0.284303	7.83503e-10	0.347633	2.95138e-14	0.439097	1.11069e-22	-0.191354	4.30774e-05	0.123486	0.00865945	-0.645727	1.45533e-54	0.56399	3.12456e-39
chr22.43506825.43506998.MER96B.hAT.Tip100.DNA.195..	brown	0.0314694	0.505015	-0.360811	2.59104e-15	-0.656307	6.67728e-57	0.354803	7.96586e-15	-0.408325	1.50083e-19	-0.340411	1.06737e-13	0.634886	2.91445e-52	0.777639	1.54448e-92	0.538108	3.23738e-35	-0.355496	7.00664e-15	0.00796563	0.866035	0.595865	1.08785e-44	-0.291366	2.82915e-10	0.684607	1.20329e-63	-0.532376	2.25576e-34
chrX.9948055.9948253.L1MD.L1.LINE.217..	brown	-0.0314257	0.505607	-0.29954	8.39864e-11	-0.564267	2.81768e-39	0.150907	0.00130759	-0.44726	1.44525e-23	-0.522553	5.76939e-33	0.606197	1.35899e-46	0.826623	3.56231e-114	0.670153	4.15015e-60	-0.314723	7.93534e-12	-0.22118	2.10601e-06	0.588673	2.09506e-43	-0.327195	1.03049e-12	0.839932	2.91979e-121	-0.694581	3.28511e-66
chr18.46264565.46264660.L2b.L2.LINE.279..	brown	0.0312371	0.508167	-0.12215	0.00941511	-0.421903	6.83176e-21	0.169846	0.000290841	-0.383472	3.01103e-17	-0.48043	2.01828e-27	0.553134	1.6666e-37	0.732474	5.42487e-77	0.521221	8.88146e-33	-0.226481	1.17591e-06	-0.275608	2.64148e-09	0.403223	4.6229e-19	-0.149178	0.00148771	0.738377	7.70906e-79	-0.470815	2.92463e-26
chr3.24120403.24120790.Tigger19b.TcMar.Tigger.DNA.264..	brown	0.0312245	0.508338	-0.319904	3.43778e-12	-0.715546	5.8771e-72	0.409478	1.16082e-19	-0.579641	7.75773e-42	-0.508305	5.28823e-31	0.728168	1.12501e-75	0.885328	1.99777e-151	0.542341	7.53701e-36	-0.497934	1.24304e-29	-0.145772	0.00191093	0.543969	4.27826e-36	-0.229038	8.83233e-07	0.785788	9.77484e-96	-0.605752	1.64716e-46
chrX.46602445.46602619.MER5B.hAT.Charlie.DNA.301..	brown	-0.0311758	0.509	-0.219958	2.40398e-06	-0.651592	7.55678e-56	0.446598	1.70836e-23	-0.552064	2.44725e-37	-0.571917	1.55891e-40	0.756762	6.28162e-85	0.880296	1.6984e-147	0.414879	3.43748e-20	-0.400551	8.27038e-19	-0.259899	2.13591e-08	0.400081	9.15581e-19	-0.157504	0.000789154	0.742572	3.49747e-80	-0.527642	1.09015e-33
chr12.125656270.125656450.Plat_L3.CR1.LINE.354..	brown	0.0307118	0.515328	-0.28126	1.20462e-09	-0.637863	6.94614e-53	0.377181	1.07428e-16	-0.516963	3.4831e-32	-0.469699	3.96686e-26	0.675254	2.47021e-61	0.87393	8.99444e-143	0.52853	8.12924e-34	-0.414863	3.45034e-20	-0.159104	0.000696143	0.5268	1.43917e-33	-0.177006	0.000157788	0.790721	9.65544e-98	-0.510177	2.95628e-31
chr20.44907296.44907477.FAM.Alu.SINE.155..	brown	0.0305758	0.517191	-0.0785233	0.095808	-0.562746	4.96548e-39	0.370585	3.95948e-16	-0.513728	9.71395e-32	-0.765967	3.47487e-88	0.792016	2.81247e-98	0.944145	1.36514e-218	0.391843	5.30674e-18	-0.222611	1.80198e-06	-0.521065	9.34041e-33	0.237537	3.32992e-07	-0.186231	6.92566e-05	0.825185	1.91016e-113	-0.619048	4.63916e-49
chr5.131953331.131953625.AluJb.Alu.SINE.157..	brown	0.0290497	0.538331	-0.256104	3.46818e-08	-0.592749	3.95399e-44	0.27745	2.04903e-09	-0.474409	1.08746e-26	-0.627907	7.91241e-51	0.680981	9.70489e-63	0.874969	1.58727e-143	0.488484	2.01233e-28	-0.253981	4.53386e-08	-0.356356	5.97219e-15	0.404641	3.38852e-19	-0.278511	1.76874e-09	0.810929	1.47018e-106	-0.61963	3.56492e-49
chr19.56811359.56811474.L1ME4c.L1.LINE.239..	brown	0.0289725	0.539411	-0.0918045	0.0513747	-0.521159	9.06128e-33	0.276243	2.42083e-09	-0.5039	2.04801e-30	-0.760716	2.61156e-86	0.750214	1.0661e-82	0.92368	3.54861e-189	0.431798	6.56925e-22	-0.208286	8.19365e-06	-0.545764	2.28385e-36	0.246715	1.11354e-07	-0.199179	2.0357e-05	0.862585	5.87556e-135	-0.630335	2.53313e-51
chr19.29615400.29615473.L1ME4c.L1.LINE.275..	brown	0.0286023	0.544608	0.066629	0.157765	-0.313204	1.01097e-11	0.1697	0.0002944	-0.364168	1.36888e-15	-0.714097	1.52357e-71	0.550746	3.91932e-37	0.759603	6.43398e-86	0.304033	4.23737e-11	-0.0582308	0.21711	-0.595441	1.29786e-44	0.100977	0.0320368	-0.126237	0.00727102	0.712666	3.88208e-71	-0.502512	3.12559e-30
chr2.40101766.40101958.MER5A.hAT.Charlie.DNA.207..	brown	0.0283039	0.548816	-0.174712	0.000192444	-0.593731	2.63631e-44	0.270973	4.96326e-09	-0.472155	2.02501e-26	-0.657067	4.49931e-57	0.778702	6.01506e-93	0.899868	6.65611e-164	0.545565	2.44921e-36	-0.248824	8.60332e-08	-0.357504	4.82222e-15	0.438967	1.14684e-22	-0.316374	6.08912e-12	0.838465	1.89668e-120	-0.705644	3.52279e-69
chrX.17150666.17150837.MIR3.MIR.SINE.358..	brown	0.0282596	0.549442	-0.115989	0.0137122	-0.534019	1.29814e-34	0.304265	4.08908e-11	-0.470613	3.0906e-26	-0.729459	4.56046e-76	0.748573	3.7621e-82	0.928169	7.32769e-195	0.433133	4.76157e-22	-0.19963	1.94788e-05	-0.516407	4.15842e-32	0.270199	5.50875e-09	-0.203648	1.30912e-05	0.848399	4.07032e-126	-0.608086	5.99341e-47
ENSG00000267801	brown	-0.0280845	0.55192	0.22858	9.29842e-07	0.576755	2.40259e-41	-0.249538	7.87972e-08	0.669843	4.91853e-60	0.643175	5.16622e-54	-0.639746	2.78055e-53	-0.731897	8.16924e-77	-0.379093	7.31924e-17	0.475327	8.42981e-27	0.339206	1.31848e-13	-0.3094	1.84276e-11	0.176388	0.000166504	-0.685797	6.02161e-64	0.610339	2.24197e-47
chr7.134290416.134290501.L2c.L2.LINE.171..	brown	0.0275193	0.559955	-0.0868647	0.0653157	-0.453252	3.12143e-24	0.297967	1.06411e-10	-0.381224	4.75836e-17	-0.534837	9.84818e-35	0.605289	2.01081e-46	0.774852	1.78584e-91	0.393764	3.53818e-18	-0.197498	2.39721e-05	-0.345516	4.31657e-14	0.297931	1.06982e-10	-0.126111	0.00732998	0.709774	2.52734e-70	-0.45609	1.49443e-24
chr5.142152915.142153329.Tigger8.TcMar.Tigger.DNA.284..	brown	0.027043	0.566769	-0.105343	0.0252757	-0.597999	4.45812e-45	0.340502	1.0504e-13	-0.539269	2.17518e-35	-0.717807	1.31246e-72	0.801406	2.8158e-102	0.932931	2.60612e-201	0.484658	6.063e-28	-0.281536	1.15873e-09	-0.448884	9.56711e-24	0.342608	7.24399e-14	-0.196143	2.73232e-05	0.879824	3.88423e-147	-0.620086	2.89916e-49
chr2.16551719.16551867.MIRb.MIR.SINE.350..	brown	0.0270258	0.567016	-0.198036	2.27538e-05	-0.609968	2.6368e-47	0.265152	1.07782e-08	-0.555413	7.319e-38	-0.70134	5.23147e-68	0.739058	4.68458e-79	0.94465	1.88177e-219	0.580045	6.61568e-42	-0.343871	5.7898e-14	-0.398802	1.20652e-18	0.464483	1.62538e-25	-0.302224	5.58919e-11	0.905931	1.09897e-169	-0.736309	3.46535e-78
ENSG00000231449	brown	-0.0270182	0.567124	0.0182921	0.698445	0.37137	3.39488e-16	-0.351126	1.56594e-14	0.457428	1.0536e-24	0.592174	5.00978e-44	-0.526099	1.8125e-33	-0.545372	2.61997e-36	0.0151202	0.748794	0.201325	1.64872e-05	0.444375	2.9896e-23	0.0856754	0.0691007	-0.034969	0.458818	-0.416777	2.22957e-20	0.258444	2.57444e-08
chr11.66345711.66345954.MIRc.MIR.SINE.220..	brown	0.0258769	0.583617	-0.0965886	0.040332	-0.575121	4.53275e-41	0.346679	3.50436e-14	-0.594076	2.28574e-44	-0.721163	1.38012e-73	0.771373	3.60835e-90	0.94068	6.78408e-213	0.416509	2.3705e-20	-0.343002	6.75592e-14	-0.464758	1.50952e-25	0.284154	8.00201e-10	-0.172005	0.000242464	0.845862	1.24636e-124	-0.576471	2.683e-41
chr19.46427065.46427223.L2c.L2.LINE.284..	brown	0.0251248	0.594606	-0.176063	0.000171263	-0.636972	1.0686e-52	0.527627	1.09583e-33	-0.524778	2.79404e-33	-0.677586	6.66913e-62	0.819372	1.45269e-110	0.914254	2.69111e-178	0.273775	3.39501e-09	-0.281123	1.22803e-09	-0.418007	1.68185e-20	0.191345	4.31159e-05	-0.11788	0.0122388	0.720171	2.69531e-73	-0.503494	2.31862e-30
chr2.44319280.44319536.L1ME4c.L1.LINE.256..	brown	-0.0248924	0.59802	-0.107435	0.0224988	-0.597968	4.5156e-45	0.277566	2.01643e-09	-0.497684	1.33954e-29	-0.667223	2.04663e-59	0.795123	1.40944e-99	0.916497	9.08878e-181	0.565204	1.98403e-39	-0.276008	2.50043e-09	-0.37968	6.50273e-17	0.428781	1.35243e-21	-0.264896	1.11477e-08	0.895466	6.22016e-160	-0.67937	2.43026e-62
chr9.85024426.85024610.MIRb.MIR.SINE.289..	brown	0.0248566	0.598547	-0.18956	5.09407e-05	-0.626517	1.51207e-50	0.366655	8.49135e-16	-0.560089	1.32651e-38	-0.776468	4.33579e-92	0.809212	9.05717e-106	0.951688	2.31039e-232	0.452691	3.60746e-24	-0.294567	1.76642e-10	-0.49346	4.69528e-29	0.32345	1.92116e-12	-0.214749	4.19026e-06	0.859821	3.69373e-133	-0.676456	1.25944e-61
chr8.100918736.100918836.L2c.L2.LINE.320..	brown	0.0241496	0.608994	-0.105196	0.0254815	-0.593131	3.37806e-44	0.374835	1.71436e-16	-0.552312	2.23858e-37	-0.741048	1.08297e-79	0.792415	1.92045e-98	0.935323	9.86091e-205	0.443615	3.61727e-23	-0.29006	3.4224e-10	-0.474721	9.97194e-27	0.313423	9.76294e-12	-0.149346	0.00146928	0.861959	1.51244e-134	-0.615366	2.42639e-48
MLKL	brown	0.024094	0.609819	0.35353	1.00763e-14	0.618155	6.94346e-49	-0.469392	4.31352e-26	0.495139	2.8574e-29	0.549026	7.2279e-37	-0.642627	6.76929e-54	-0.656922	4.85153e-57	-0.121606	0.00973901	0.305549	3.35524e-11	0.261761	1.67899e-08	-0.121264	0.00994841	0.170168	0.000283099	-0.467916	6.44246e-26	0.514811	6.89954e-32
chr14.62101015.62101231.Charlie15b.hAT.Charlie.DNA.211..	brown	0.0235832	0.61742	-0.216201	3.59381e-06	-0.674088	4.73088e-61	0.321342	2.71758e-12	-0.610017	2.58161e-47	-0.676987	9.34469e-62	0.810023	3.84492e-106	0.946527	1.01016e-222	0.579212	9.18344e-42	-0.41372	4.47185e-20	-0.341788	8.37421e-14	0.488521	1.99043e-28	-0.286822	5.46549e-10	0.906049	8.40922e-170	-0.706026	2.76635e-69
ENSG00000285561	brown	-0.0235086	0.618534	-0.190848	4.51715e-05	-0.469294	4.42973e-26	0.147244	0.00171618	-0.355939	6.4542e-15	-0.446714	1.65934e-23	0.593411	3.00998e-44	0.611022	1.66121e-47	0.377492	1.00951e-16	-0.18902	5.35648e-05	-0.20712	9.22711e-06	0.293763	1.98923e-10	-0.328213	8.68641e-13	0.557152	3.88963e-38	-0.539629	1.92216e-35
ADAT3	brown	-0.0221651	0.638737	0.22334	1.66359e-06	0.647964	4.74628e-55	-0.336854	1.9862e-13	0.701076	6.16003e-68	0.730306	2.51466e-76	-0.742083	5.0287e-80	-0.8267	3.25241e-114	-0.413157	5.07965e-20	0.4867	3.37056e-28	0.388413	1.08726e-17	-0.350755	1.6756e-14	0.152848	0.00112934	-0.767444	1.0105e-88	0.655096	1.25033e-56
chr1.235110540.235110668.MIR3.MIR.SINE.352..	brown	0.0215052	0.648759	-0.0541311	0.25129	-0.496001	2.2126e-29	0.267398	8.00895e-09	-0.471136	2.67885e-26	-0.765411	5.51905e-88	0.72272	4.7993e-74	0.92325	1.19074e-188	0.434762	3.20839e-22	-0.184614	8.02413e-05	-0.55426	1.11059e-37	0.259075	2.37458e-08	-0.212666	5.21292e-06	0.867204	4.72582e-138	-0.641714	1.06134e-53
chr7.130515142.130515533.MSTA.ERVL.MaLR.LTR.137..	brown	0.0214752	0.649217	-0.366765	8.31285e-16	-0.688514	1.22564e-64	0.399282	1.08798e-18	-0.400303	8.7254e-19	-0.295628	1.50907e-10	0.623037	7.53977e-50	0.786588	4.66061e-96	0.534034	1.29163e-34	-0.400642	8.109e-19	0.0695869	0.140081	0.629682	3.4452e-51	-0.326775	1.10546e-12	0.669067	7.51318e-60	-0.56717	9.47596e-40
chr11.72793261.72793497.MIRb.MIR.SINE.301..	brown	-0.0212577	0.652536	-0.0827261	0.0792647	-0.386888	1.49172e-17	0.0777915	0.0989518	-0.392267	4.85384e-18	-0.431667	6.77892e-22	0.504294	1.81581e-30	0.731606	1.004e-76	0.574777	5.18039e-41	-0.285519	6.58797e-10	-0.209978	6.88842e-06	0.461148	3.95354e-25	-0.223704	1.59852e-06	0.748067	5.54115e-82	-0.532192	2.39911e-34
chr3.172631518.172631624.MIR3.MIR.SINE.231..	brown	0.021206	0.653325	-0.190906	4.49288e-05	-0.624293	4.23213e-50	0.253901	4.57963e-08	-0.557198	3.82551e-38	-0.64271	6.49924e-54	0.747423	9.05987e-82	0.926028	4.18149e-192	0.590739	9.02497e-44	-0.372297	2.83036e-16	-0.328591	8.1517e-13	0.495817	2.33681e-29	-0.341883	8.23618e-14	0.893074	7.55119e-158	-0.714423	1.23031e-71
EGLN1P1	brown	-0.0205924	0.662729	-0.0316608	0.502427	0.469585	4.09226e-26	-0.370388	4.11438e-16	0.536629	5.36203e-35	0.703645	1.24064e-68	-0.715461	6.21381e-72	-0.74891	2.90734e-82	-0.15079	0.00131908	0.245441	1.29977e-07	0.518905	1.87224e-32	-0.0057116	0.903723	0.0576735	0.22155	-0.631936	1.18856e-51	0.416482	2.38535e-20
ENSG00000230084	brown	0.0198182	0.67467	0.296518	1.32161e-10	0.649402	2.29741e-55	-0.242556	1.83924e-07	0.673132	8.04482e-61	0.372144	2.91653e-16	-0.590388	1.04161e-43	-0.679722	1.98922e-62	-0.506784	8.45911e-31	0.652153	5.67301e-56	-0.00751427	0.87356	-0.544111	4.07253e-36	0.215258	3.97126e-06	-0.651387	8.38959e-56	0.526982	1.35525e-33
chr15.25027967.25028264.AluSq2.Alu.SINE.91..	brown	0.0195904	0.678199	-0.233214	5.4946e-07	-0.611271	1.48907e-47	0.383755	2.84128e-17	-0.41377	4.422e-20	-0.5222	6.46858e-33	0.729051	6.07051e-76	0.869035	2.60268e-139	0.411844	6.83084e-20	-0.248043	9.46916e-08	-0.2437	1.60365e-07	0.365768	1.00738e-15	-0.255391	3.79584e-08	0.719213	5.12663e-73	-0.551046	3.52175e-37
chr2.166038047.166038118.MamRTE1.RTE.BovB.LINE.254..	brown	0.0185523	0.69437	-0.0531811	0.259718	-0.418689	1.43756e-20	0.507344	7.11605e-31	-0.27499	2.87525e-09	-0.283998	8.18111e-10	0.57463	5.4827e-41	0.509823	3.30068e-31	0.0161018	0.733086	-0.147882	0.00163746	-0.111305	0.0180523	0.0399728	0.397065	0.0363333	0.44147	0.277287	2.09587e-09	-0.0912965	0.052683
chr22.32512553.32512684.MER103C.hAT.Charlie.DNA.254..	brown	0.0178124	0.705981	-0.286645	5.60614e-10	-0.642187	8.40708e-54	0.324315	1.66508e-12	-0.485846	4.31143e-28	-0.215034	4.0661e-06	0.586412	5.22873e-43	0.711581	7.86338e-71	0.56611	1.41231e-39	-0.519393	1.60079e-32	0.168903	0.000314678	0.682159	4.94048e-63	-0.222775	1.76995e-06	0.641164	1.39019e-53	-0.444872	2.63927e-23
chr7.141478488.141478813.MER33.hAT.Charlie.DNA.199..	brown	0.0174469	0.711744	-0.285305	6.79204e-10	-0.730116	2.87455e-76	0.494018	3.98214e-29	-0.621344	1.63573e-49	-0.606068	1.43701e-46	0.835497	7.88664e-119	0.947015	1.36267e-223	0.44723	1.45618e-23	-0.457728	9.7388e-25	-0.265483	1.03187e-08	0.4193	1.24878e-20	-0.151409	0.00125919	0.795789	7.36552e-100	-0.560503	1.1388e-38
chr7.130518046.130518269.L1ME3Cz.L1.LINE.236..	brown	0.0174344	0.71194	-0.282651	9.90168e-10	-0.664756	7.73704e-59	0.295417	1.55707e-10	-0.465646	1.18935e-25	-0.514375	7.91921e-32	0.693248	7.33081e-66	0.888714	3.56423e-154	0.618241	6.68112e-49	-0.358611	3.92036e-15	-0.186605	6.69256e-05	0.583767	1.51089e-42	-0.377851	9.39496e-17	0.856497	4.7848e-131	-0.705141	4.84075e-69
chr3.124721676.124721972.AluSq4.Alu.SINE.98..	brown	0.0172909	0.714208	-0.258993	2.39947e-08	-0.657595	3.41557e-57	0.402733	5.1458e-19	-0.510705	2.50741e-31	-0.405716	2.67442e-19	0.687474	2.25897e-64	0.829425	1.29154e-115	0.435205	2.88113e-22	-0.439103	1.10905e-22	-0.0534739	0.2571	0.471095	2.7088e-26	-0.243992	1.54822e-07	0.685114	8.96183e-64	-0.495184	2.81997e-29
chrX.111223842.111223996.L1ME4c.L1.LINE.123..	brown	0.016614	0.724934	-0.215744	3.77227e-06	-0.68101	9.54546e-63	0.357514	4.81352e-15	-0.567526	8.28425e-40	-0.638202	5.89383e-53	0.814718	2.48403e-108	0.931332	4.29327e-199	0.577603	1.72535e-41	-0.389688	8.33622e-18	-0.297598	1.12464e-10	0.505801	1.14461e-30	-0.267636	7.75961e-09	0.885723	9.65303e-152	-0.691253	2.41889e-65
chr19.36015624.36015709.L2.L2.LINE.345..	brown	-0.0153019	0.745878	-0.238647	2.92369e-07	-0.628487	6.0323e-51	0.426612	2.26281e-21	-0.482059	1.27238e-27	-0.495209	2.79864e-29	0.690673	3.41608e-65	0.840914	8.26231e-122	0.417896	1.72546e-20	-0.366059	9.5244e-16	-0.17874	0.000135574	0.415363	3.07944e-20	-0.174713	0.000192423	0.704204	8.73434e-69	-0.535966	6.71703e-35
chr19.50313416.50313512.MER113A.hAT.Charlie.DNA.281..	brown	-0.0143386	0.761375	-0.26443	1.18504e-08	-0.518233	2.32194e-32	0.341556	8.72445e-14	-0.332365	4.29987e-13	-0.251295	6.34093e-08	0.534511	1.09947e-34	0.656935	4.81843e-57	0.312416	1.14567e-11	-0.25772	2.82403e-08	0.0202271	0.668353	0.386582	1.58899e-17	-0.224921	1.39794e-06	0.493112	5.20236e-29	-0.345174	4.5892e-14
chr9.123119717.123119799.MIR.MIR.SINE.268..	brown	0.0134559	0.77566	-0.308295	2.19036e-11	-0.593052	3.49003e-44	0.309916	1.69957e-11	-0.347953	2.7855e-14	-0.307274	2.56827e-11	0.604722	2.56618e-46	0.746496	1.83296e-81	0.493947	4.06597e-29	-0.298186	1.02971e-10	-0.0173631	0.713068	0.526301	1.69601e-33	-0.2872	5.17653e-10	0.658223	2.46105e-57	-0.478137	3.84733e-27
SRPK3	brown	-0.0127757	0.78672	0.160089	0.000644015	0.588689	2.08182e-43	-0.257971	2.73489e-08	0.78212	2.79749e-94	0.629212	4.29462e-51	-0.668129	1.25244e-59	-0.726436	3.74484e-75	-0.419775	1.11917e-20	0.619705	3.44553e-49	0.282148	1.06304e-09	-0.377469	1.01406e-16	0.151198	0.00127936	-0.702756	2.16427e-68	0.588937	1.88179e-43
chr1.220150225.220150314.MIR.MIR.SINE.244..	brown	0.0117865	0.80288	-0.0520875	0.269659	-0.417915	1.71766e-20	0.170119	0.000284255	-0.398046	1.41961e-18	-0.604434	2.90384e-46	0.614289	3.92053e-48	0.795104	1.43509e-99	0.494641	3.31173e-29	-0.176613	0.00016328	-0.40864	1.39936e-19	0.346694	3.49475e-14	-0.211728	5.74775e-06	0.795745	7.69195e-100	-0.544194	3.95544e-36
chr5.95814114.95814267.Charlie29a.hAT.Charlie.DNA.268..	brown	0.0108693	0.81794	0.1649	0.000437553	-0.305854	3.2005e-11	0.0830351	0.0781459	-0.437068	1.82836e-22	-0.675213	2.5273e-61	0.609876	2.74556e-47	0.779443	3.10717e-93	0.417249	2.00156e-20	-0.174842	0.000190302	-0.511158	2.17649e-31	0.213615	4.72039e-06	-0.238309	3.04212e-07	0.778078	1.04701e-92	-0.570995	2.21811e-40
chr6.27357958.27358126.MIR3.MIR.SINE.303..	brown	0.0104569	0.824734	-0.162456	0.000533188	-0.655797	8.69816e-57	0.360077	2.97605e-15	-0.610891	1.75912e-47	-0.654006	2.19329e-56	0.81453	3.04868e-108	0.926828	3.98968e-193	0.506256	9.95185e-31	-0.414074	4.12704e-20	-0.327346	1.00477e-12	0.423642	4.55221e-21	-0.198348	2.20744e-05	0.858715	1.88928e-132	-0.634947	2.83106e-52
chr22.41995604.41995899.L4_C_Mam.RTE.X.LINE.296..	brown	0.00997458	0.832696	-0.196955	2.52657e-05	-0.641428	1.22113e-53	0.327785	9.33491e-13	-0.580459	5.61927e-42	-0.678911	3.15295e-62	0.759114	9.547e-86	0.949003	3.19547e-227	0.492103	6.99912e-29	-0.382628	3.5766e-17	-0.36721	7.62847e-16	0.409752	1.09185e-19	-0.272903	3.8228e-09	0.86068	1.02977e-133	-0.6797	2.01468e-62
chr20.36652130.36652423.AluSx1.Alu.SINE.106..	brown	0.00962863	0.838417	-0.0790935	0.0934141	-0.550352	4.5107e-37	0.468023	6.25837e-26	-0.490138	1.24374e-28	-0.696779	8.65727e-67	0.771556	3.08519e-90	0.888024	1.31505e-153	0.218229	2.89524e-06	-0.208906	7.68995e-06	-0.479131	2.91043e-27	0.112291	0.0170497	-0.100277	0.033252	0.691645	1.91457e-65	-0.45938	6.30898e-25
S1PR4	brown	0.0089637	0.849438	0.214425	4.33567e-06	0.407711	1.72019e-19	-0.0891506	0.0585198	0.240059	2.47515e-07	0.403276	4.57015e-19	-0.430363	9.27034e-22	-0.569604	3.76997e-40	-0.403652	4.20922e-19	0.139853	0.00291631	0.19748	2.40144e-05	-0.343611	6.06309e-14	0.446357	1.81568e-23	-0.565958	1.49527e-39	0.687698	1.98118e-64
chr1.110598071.110598366.MamSINE1.tRNA.RTE.SINE.338..	brown	0.00878301	0.852438	-0.287816	4.73706e-10	-0.606256	1.3251e-46	0.273548	3.50125e-09	-0.412539	5.84059e-20	-0.41385	4.342e-20	0.647552	5.83705e-55	0.816259	4.60255e-109	0.537326	4.22897e-35	-0.305112	3.58927e-11	-0.100697	0.0325188	0.53164	2.88681e-34	-0.346157	3.84818e-14	0.722672	4.95786e-74	-0.562828	4.81501e-39
ENSG00000188897	brown	0.00797929	0.865807	0.236513	3.75262e-07	0.575748	3.55428e-41	-0.205305	1.10866e-05	0.727237	2.14982e-75	0.614604	3.40755e-48	-0.61266	8.07102e-48	-0.700795	7.33557e-68	-0.415353	3.08648e-20	0.554247	1.11583e-37	0.284477	7.64293e-10	-0.360867	2.56384e-15	0.199119	2.04762e-05	-0.675556	2.08619e-61	0.609334	3.47896e-47
ENSG00000264324	brown	-0.00703383	0.881583	0.131401	0.0051913	0.464977	1.42346e-25	-0.142858	0.00235769	0.586435	5.18025e-43	0.577775	1.613e-41	-0.558053	2.80021e-38	-0.630468	2.37981e-51	-0.435541	2.65491e-22	0.398841	1.19646e-18	0.320164	3.29493e-12	-0.32359	1.87725e-12	0.172392	0.000234646	-0.639242	3.55504e-53	0.557573	3.33686e-38
chr20.45092738.45093020.L2b.L2.LINE.360..	brown	-0.00609911	0.897225	-0.227884	1.00534e-06	-0.658135	2.57593e-57	0.378541	8.17914e-17	-0.586986	4.14804e-43	-0.555484	7.13258e-38	0.757742	2.87123e-85	0.864463	3.34629e-136	0.412513	5.87426e-20	-0.419761	1.12277e-20	-0.228637	9.239e-07	0.389864	8.03579e-18	-0.215583	3.83692e-06	0.727743	1.51223e-75	-0.528959	7.052e-34
chr11.34098934.34099061.L2a.L2.LINE.98..	brown	0.0058947	0.900652	-0.0371012	0.431872	-0.444043	3.24961e-23	0.148547	0.00155902	-0.411465	7.43861e-20	-0.609429	3.33816e-47	0.633082	6.89796e-52	0.832466	3.29336e-117	0.592244	4.86756e-44	-0.197817	2.32421e-05	-0.40413	3.7906e-19	0.411525	7.33852e-20	-0.230966	7.10149e-07	0.87908	1.42225e-146	-0.60325	4.82305e-46
ADRA2B	brown	-0.00557345	0.90604	0.315611	6.88318e-12	0.636249	1.51431e-52	-0.445248	2.40115e-23	0.591372	6.96443e-44	0.454622	2.18961e-24	-0.589047	1.79927e-43	-0.602053	8.03408e-46	-0.186153	6.9754e-05	0.483336	8.84698e-28	0.134501	0.00421704	-0.258828	2.45075e-08	0.126074	0.00734723	-0.462074	3.09197e-25	0.427928	1.65693e-21
ENSG00000272821	brown	-0.00482902	0.918543	-0.183427	8.93302e-05	0.217084	3.27198e-06	-0.324831	1.5284e-12	0.28243	1.02154e-09	0.547049	1.45363e-36	-0.510742	2.47829e-31	-0.492086	7.03395e-29	0.0271369	0.565422	-0.0102733	0.827763	0.509142	4.07815e-31	0.17949	0.000126911	-0.134326	0.00426725	-0.380017	6.07538e-17	0.137433	0.00345102
chr20.45094391.45094533.MIRb.MIR.SINE.242..	brown	-0.00479426	0.919128	-0.295375	1.5669e-10	-0.633818	4.85832e-52	0.396234	2.09285e-18	-0.453856	2.6703e-24	-0.336626	2.06643e-13	0.647046	7.5255e-55	0.718454	8.52427e-73	0.40443	3.54945e-19	-0.382215	3.89096e-17	0.00248738	0.957989	0.472872	1.66228e-26	-0.172724	0.000228113	0.564954	2.1795e-39	-0.413807	4.38481e-20
chr1.4783372.4783444.MamSINE1.tRNA.RTE.SINE.377..	brown	-0.00287906	0.951381	-0.224495	1.46527e-06	-0.557728	3.15296e-38	0.346296	3.75383e-14	-0.41867	1.44406e-20	-0.258932	2.41849e-08	0.582148	2.87861e-42	0.676081	1.55511e-61	0.492804	5.69593e-29	-0.392738	4.39519e-18	0.02299	0.626299	0.517517	2.91879e-32	-0.137692	0.00338981	0.618848	5.07836e-49	-0.367017	7.91913e-16
ENSG00000269318	brown	0.00200796	0.966081	0.103326	0.0282279	0.501037	4.88786e-30	-0.262741	1.47809e-08	0.555608	6.81963e-38	0.775404	1.10223e-91	-0.664255	1.01149e-58	-0.759538	6.78242e-86	-0.276906	2.2093e-09	0.252581	5.40213e-08	0.522499	5.87075e-33	-0.155838	0.000898156	0.160381	0.000629279	-0.681927	5.6441e-63	0.618232	6.7063e-49
chr6.30724489.30724580.L2a.L2.LINE.198..	brown	-0.00161031	0.972795	0.0919396	0.0510316	-0.355384	7.15328e-15	0.521132	9.13984e-33	-0.330588	5.81808e-13	-0.484259	6.79562e-28	0.571324	1.95626e-40	0.615271	2.53107e-48	-0.00871425	0.85358	-0.107621	0.0222647	-0.354967	7.72873e-15	-0.0575896	0.222224	0.171776	0.00024723	0.383777	2.82877e-17	-0.114618	0.0148757
chr5.151100786.151100954.MIR3.MIR.SINE.295..	brown	0.000877813	0.985168	-0.268781	6.66096e-09	-0.599833	2.05926e-45	0.421363	7.74437e-21	-0.408531	1.43363e-19	-0.375951	1.37327e-16	0.631748	1.29927e-51	0.751698	3.37704e-83	0.331505	4.97859e-13	-0.30934	1.86029e-11	-0.0861405	0.0675994	0.37308	2.42588e-16	-0.18589	7.14509e-05	0.591234	7.36999e-44	-0.417112	2.0653e-20
chr8.118192750.118192931.ORSL.2a.hAT.Tip100.DNA.328..	brown	0.000655508	0.988924	-0.17772	0.000148264	-0.583449	1.71559e-42	0.264164	1.22725e-08	-0.473583	1.36653e-26	-0.648639	3.37715e-55	0.738195	8.80635e-79	0.924966	9.08213e-191	0.570094	3.12842e-40	-0.272698	3.93026e-09	-0.379361	6.93527e-17	0.43914	1.09886e-22	-0.262453	1.53446e-08	0.891504	1.65457e-156	-0.658931	1.69796e-57
chr15.48879668.48879879.Tigger16a.TcMar.Tigger.DNA.222..	brown	-9.67424e-05	0.998365	-0.0258432	0.584109	-0.515183	6.13144e-32	0.303527	4.57964e-11	-0.487029	3.06576e-28	-0.637693	7.54194e-53	0.735201	7.70915e-78	0.841885	2.34939e-122	0.454152	2.47304e-24	-0.238972	2.81393e-07	-0.417862	1.73874e-20	0.292589	2.36457e-10	-0.106024	0.0243404	0.81367	7.75252e-108	-0.501143	4.73292e-30
SLC2A3P1	green	0.06726	0.153858	0.109842	0.0196335	0.315659	6.8301e-12	0.0954224	0.0428198	0.317486	5.08932e-12	0.292481	2.4026e-10	-0.339159	1.32945e-13	-0.406485	2.2569e-19	-0.544843	3.15397e-36	0.268108	7.28667e-09	0.103917	0.0273339	-0.456063	1.50503e-24	0.251478	6.1982e-08	-0.580109	6.45063e-42	0.480208	2.14879e-27
chrX.74589722.74589950.MamSINE1.tRNA.RTE.SINE.303..	green	0.0660262	0.161567	-0.0434029	0.357775	-0.376179	1.31222e-16	-0.00472674	0.920263	-0.43971	9.54785e-23	-0.738423	7.4558e-79	0.556133	5.63625e-38	0.846103	9.02629e-125	0.609541	3.17804e-47	-0.170426	0.000277028	-0.561732	7.23173e-39	0.381693	4.32621e-17	-0.334064	3.21481e-13	0.93996	9.38222e-212	-0.729515	4.38359e-76
TBX2.AS1	green	-0.0605886	0.199032	0.0992362	0.0351342	0.267421	7.98439e-09	0.0535862	0.256101	0.127264	0.00680589	0.341069	9.50717e-14	-0.307294	2.56019e-11	-0.47884	3.15915e-27	-0.451659	4.70488e-24	0.0168699	0.720872	0.213169	4.9465e-06	-0.330664	5.74315e-13	0.454441	2.29476e-24	-0.561817	7.00612e-39	0.609293	3.54197e-47
chr17.16028246.16028372.MER5B.hAT.Charlie.DNA.349..	green	0.0580309	0.218695	-0.106837	0.0232642	-0.45944	6.20958e-25	0.177164	0.00015563	-0.421016	8.39465e-21	-0.529629	5.64409e-34	0.570282	2.91192e-40	0.832687	2.51402e-117	0.601777	9.03668e-46	-0.254174	4.42516e-08	-0.280914	1.26454e-09	0.512204	1.56871e-31	-0.211332	5.98909e-06	0.848902	2.05159e-126	-0.550055	5.01378e-37
chr18.21629396.21629777.MER57B2.ERV1.LTR.152..	green	0.0571855	0.225491	-0.065347	0.165934	-0.344656	5.0341e-14	0.00526885	0.911154	-0.357092	5.20799e-15	-0.664321	9.76288e-59	0.492888	5.55703e-29	0.802149	1.32935e-102	0.610421	2.16221e-47	-0.101769	0.0307067	-0.511381	2.02979e-31	0.392357	4.76308e-18	-0.273979	3.30141e-09	0.897639	7.17748e-162	-0.660891	6.05331e-58
ENSG00000267152	green	-0.0563544	0.232317	-0.0966854	0.0401311	-0.333959	3.273e-13	0.0939884	0.046055	-0.168853	0.000315982	-0.164177	0.000464046	0.377603	9.87355e-17	0.404119	3.79984e-19	0.489985	1.30041e-28	-0.138442	0.00321806	-0.00861482	0.855232	0.417257	1.99769e-20	-0.173891	0.000206494	0.501847	3.82456e-30	-0.324595	1.58948e-12
chr3.143991288.143991374.L2a.L2.LINE.212..	green	-0.0541476	0.251146	0.0493865	0.295313	-0.224224	1.50972e-06	-0.0621969	0.187346	-0.164199	0.000463224	-0.462733	2.59447e-25	0.415116	3.2572e-20	0.616417	1.51612e-48	0.645629	1.5282e-54	0.0421166	0.372214	-0.365115	1.14201e-15	0.403517	4.33512e-19	-0.200863	1.72557e-05	0.769401	1.93833e-89	-0.512728	1.33056e-31
MSH5.SAPCD1	green	-0.0536391	0.255631	0.177607	0.000149727	0.320096	3.33188e-12	0.0894043	0.0578031	0.386184	1.72497e-17	0.47224	1.97861e-26	-0.353801	9.58523e-15	-0.478485	3.48978e-27	-0.451347	5.09762e-24	0.228844	9.02716e-07	0.303026	4.94452e-11	-0.303207	4.80964e-11	0.398331	1.33534e-18	-0.578002	1.47613e-41	0.611706	1.22953e-47
chr15.65891440.65891604.MIR3.MIR.SINE.247..	green	0.0531944	0.259599	-0.0732703	0.120233	-0.430383	9.22638e-22	0.164956	0.00043559	-0.414033	4.16618e-20	-0.679849	1.85064e-62	0.597767	4.91303e-45	0.848124	5.91848e-126	0.498843	9.46644e-30	-0.152539	0.00115617	-0.483998	7.32209e-28	0.342899	6.88012e-14	-0.216822	3.3643e-06	0.858809	1.64475e-132	-0.60444	2.89688e-46
chr2.86775394.86775466.Tigger19b.TcMar.Tigger.DNA.304..	green	-0.0492965	0.296195	-0.0364197	0.440383	-0.276879	2.21735e-09	-0.101166	0.0317152	-0.237851	3.20968e-07	-0.532022	2.54043e-34	0.433517	4.33906e-22	0.74844	4.16769e-82	0.694347	3.78326e-66	-0.0567998	0.22864	-0.400347	8.64303e-19	0.466365	9.79877e-26	-0.327501	9.78999e-13	0.87435	4.46997e-143	-0.668049	1.30765e-59
PGGHG	green	-0.0488627	0.300471	0.320512	3.11288e-12	0.497665	1.34722e-29	-0.0658104	0.162945	0.417071	2.08478e-20	0.643878	3.6476e-54	-0.522964	5.04828e-33	-0.68106	9.27491e-63	-0.535745	7.23993e-35	0.185432	7.44965e-05	0.417918	1.71647e-20	-0.371398	3.37636e-16	0.422783	5.56451e-21	-0.736207	3.73092e-78	0.806055	2.4474e-104
chr2.199926495.199926665.FAM.Alu.SINE.206..	green	0.0478025	0.311093	-0.0508796	0.280937	-0.435863	2.45404e-22	0.129774	0.00577986	-0.454786	2.09799e-24	-0.672081	1.4386e-60	0.618647	5.56146e-49	0.842254	1.45295e-122	0.549843	5.40702e-37	-0.207641	8.7515e-06	-0.46947	4.2232e-26	0.359138	3.55103e-15	-0.244684	1.42434e-07	0.877359	2.76864e-145	-0.624166	4.4872e-50
chr18.9956101.9956262.MIR3.MIR.SINE.308..	green	0.0430565	0.361628	-0.0694146	0.141068	-0.399796	9.73854e-19	0.0857219	0.0689492	-0.364162	1.37045e-15	-0.652069	5.92352e-56	0.567107	9.70469e-40	0.837064	1.11198e-119	0.607979	6.28088e-47	-0.114467	0.0150088	-0.47707	5.18729e-27	0.410652	8.92661e-20	-0.263626	1.31665e-08	0.906942	1.09361e-170	-0.650096	1.61668e-55
chr20.58449601.58449837.Eulor2B.DNA..DNA..225..	green	0.0421405	0.371942	-0.11262	0.0167263	-0.303828	4.37267e-11	-0.0435678	0.35595	-0.232135	6.21699e-07	-0.609785	2.85699e-47	0.446853	1.60193e-23	0.777276	2.12891e-92	0.574903	4.9322e-41	0.00182695	0.969137	-0.497278	1.51215e-29	0.357933	4.45088e-15	-0.3871	1.42759e-17	0.854876	4.90319e-130	-0.690323	4.20448e-65
chrX.129447597.129447769.MER104.TcMar.Tc2.DNA.186..	green	-0.0411153	0.383699	-0.0472531	0.316693	-0.411061	8.14509e-20	0.0607319	0.19797	-0.427917	1.66099e-21	-0.459863	5.55446e-25	0.553031	1.72947e-37	0.724777	1.17532e-74	0.644491	2.69133e-54	-0.309632	1.77716e-11	-0.244546	1.44837e-07	0.502235	3.39989e-30	-0.204848	1.16082e-05	0.81043	2.4992e-106	-0.531514	3.01129e-34
chr4.44692030.44692202.Charlie23a.hAT.Charlie.DNA.235..	green	-0.0409278	0.385874	-0.0951641	0.0433881	-0.256421	3.33188e-08	-0.197652	2.3617e-05	-0.183749	8.67787e-05	-0.314164	8.6756e-12	0.327344	1.00509e-12	0.558487	2.38828e-38	0.807011	9.0783e-105	-0.108309	0.0214193	-0.148446	0.00157071	0.643534	4.32526e-54	-0.351505	1.46105e-14	0.777541	1.68417e-92	-0.6066	1.14193e-46
chr5.81418515.81418848.Tigger3a.TcMar.Tigger.DNA.153..	green	0.0382769	0.417412	-0.142855	0.00235822	-0.391899	5.24442e-18	-0.0670031	0.15544	-0.407081	1.97815e-19	-0.590258	1.09856e-43	0.480396	2.03744e-27	0.78146	5.07954e-94	0.744516	8.16534e-81	-0.225109	1.36916e-06	-0.383686	2.88174e-17	0.567471	8.45938e-40	-0.329472	7.02686e-13	0.935476	5.9022e-205	-0.721545	1.06593e-73
chr14.85626237.85626418.MamSINE1.tRNA.RTE.SINE.384..	green	0.037016	0.432931	-0.31518	7.3756e-12	-0.53856	2.77355e-35	0.150297	0.00136874	-0.49607	2.16723e-29	-0.416293	2.49047e-20	0.512042	1.65039e-31	0.764201	1.50507e-87	0.687894	1.76478e-64	-0.431576	6.92984e-22	-0.115099	0.0144581	0.656054	7.61545e-57	-0.225374	1.32966e-06	0.798013	8.2989e-101	-0.582724	2.28935e-42
ENSG00000269242	green	-0.0365993	0.438131	0.419005	1.33658e-20	0.428826	1.33826e-21	-0.000747466	0.98737	0.320282	3.2318e-12	0.328968	7.65073e-13	-0.355819	6.59979e-15	-0.524442	3.11845e-33	-0.541564	9.86324e-36	0.281887	1.10293e-09	0.115281	0.0143028	-0.473091	1.56518e-26	0.409945	1.04574e-19	-0.614227	4.03006e-48	0.584516	1.11979e-42
chr2.143942935.143943213.L1ME3E.L1.LINE.333..	green	-0.0358759	0.447243	-0.158975	0.000703251	-0.281211	1.21294e-09	-0.236654	3.69129e-07	-0.217475	3.1384e-06	-0.429136	1.24272e-21	0.330895	5.52233e-13	0.673455	6.72572e-61	0.763845	2.01834e-87	-0.11428	0.0151759	-0.274102	3.24676e-09	0.591279	7.23534e-44	-0.47813	3.85498e-27	0.85574	1.4237e-130	-0.726454	3.69899e-75
chrX.10235000.10235355.MLT1J.ERVL.MaLR.LTR.298..	green	-0.0357587	0.448731	-0.111692	0.0176524	-0.440258	8.33752e-23	0.0993178	0.0349834	-0.32592	1.27524e-12	-0.681152	8.79894e-63	0.622036	1.19253e-49	0.879767	4.29375e-147	0.598746	3.25625e-45	-0.071103	0.131627	-0.491687	7.90622e-29	0.391395	5.83055e-18	-0.348172	2.67754e-14	0.894696	2.95162e-159	-0.736653	2.70153e-78
chr12.88199201.88199451.MIR.MIR.SINE.292..	green	-0.0353827	0.453518	-0.110852	0.0185293	-0.415518	2.97273e-20	-0.00467859	0.921072	-0.375556	1.48562e-16	-0.384798	2.29441e-17	0.480427	2.01979e-27	0.652781	4.11371e-56	0.696213	1.22187e-66	-0.285881	6.25529e-10	-0.161764	0.000563606	0.574691	5.3542e-41	-0.293434	2.08806e-10	0.804679	1.01037e-103	-0.56465	2.44161e-39
chr12.98534892.98535122.Charlie10a.hAT.Charlie.DNA.272..	green	-0.0347098	0.462157	-0.0390492	0.408071	-0.311005	1.43191e-11	-0.129321	0.00595409	-0.308377	2.16264e-11	-0.457057	1.16111e-24	0.449806	7.56337e-24	0.663083	1.89184e-58	0.744183	1.04851e-80	-0.18298	9.30004e-05	-0.264944	1.10765e-08	0.560966	9.59804e-39	-0.313868	9.0947e-12	0.831558	9.92362e-117	-0.653955	2.2516e-56
ENSG00000272807	green	-0.0345886	0.463723	-0.084759	0.0721375	-0.428242	1.53762e-21	0.16735	0.000357911	-0.253411	4.86976e-08	-0.236608	3.71114e-07	0.519897	1.36141e-32	0.54052	1.41471e-35	0.532739	1.99681e-34	-0.196755	2.57585e-05	-0.00588827	0.90076	0.480638	1.90308e-27	-0.222469	1.83007e-06	0.581927	3.14305e-42	-0.395986	2.20662e-18
AGER	green	-0.0344825	0.465096	0.128914	0.00611473	0.46471	1.52917e-25	-0.121243	0.0099614	0.561989	6.5755e-39	0.737296	1.69439e-78	-0.595881	1.08032e-44	-0.716901	2.39753e-72	-0.44651	1.74696e-23	0.28849	4.29756e-10	0.484956	5.56604e-28	-0.283867	8.33586e-10	0.270938	4.98674e-09	-0.738125	9.26936e-79	0.706656	1.85483e-69
chr15.24994372.24994570.MER8.TcMar.Tigger.DNA.293..	green	0.0323432	0.493257	-0.213284	4.88703e-06	-0.51934	1.62828e-32	0.105146	0.0255525	-0.368557	5.87707e-16	-0.535995	6.65082e-35	0.620985	1.926e-49	0.870294	3.45784e-140	0.726036	4.94024e-75	-0.206875	9.4595e-06	-0.276504	2.33522e-09	0.600237	1.73639e-45	-0.393688	3.59547e-18	0.917548	5.98212e-182	-0.718817	6.6862e-73
chr18.21868118.21868293.L1MB2.L1.LINE.167..	green	-0.032326	0.493487	-0.0398195	0.398879	-0.210411	6.58738e-06	-0.289449	3.74052e-10	-0.227306	1.07252e-06	-0.500137	6.41314e-30	0.318239	4.50584e-12	0.658655	1.96238e-57	0.81212	4.1167e-107	-0.0670787	0.154973	-0.36391	1.43824e-15	0.584316	1.21314e-42	-0.402097	5.91156e-19	0.90322	4.71823e-167	-0.727221	2.17344e-75
chr7.103101598.103101760.MIR.MIR.SINE.248..	green	-0.031354	0.50658	-0.0959064	0.041772	-0.405214	2.98767e-19	-0.0328977	0.485871	-0.317115	5.40322e-12	-0.568874	4.97521e-40	0.547767	1.12856e-36	0.80854	1.83597e-105	0.756998	5.20487e-85	-0.13142	0.00518485	-0.367716	6.91791e-16	0.543179	5.6338e-36	-0.362842	1.76275e-15	0.936638	1.13904e-206	-0.722423	5.87236e-74
chr3.33867725.33867801.X6A_LINE.CR1.LINE.316..	green	0.0306419	0.516286	-0.121642	0.00971737	-0.423917	4.26808e-21	0.048537	0.303708	-0.335677	2.43505e-13	-0.593075	3.457e-44	0.574428	5.92766e-41	0.802462	9.68381e-103	0.660796	6.36591e-58	-0.133276	0.00458045	-0.399753	9.82839e-19	0.471441	2.46366e-26	-0.299475	8.48124e-11	0.895258	9.49012e-160	-0.668308	1.13608e-59
chr8.63211720.63211856.UCON2.DNA..DNA..273..	green	0.0296772	0.529587	-0.0872071	0.0642583	-0.250499	6.9978e-08	-0.216618	3.43822e-06	-0.300706	7.04024e-11	-0.562227	6.01872e-39	0.364216	1.35647e-15	0.707617	1.00652e-69	0.76427	1.42128e-87	-0.105687	0.0247996	-0.419718	1.13384e-20	0.528708	7.66397e-34	-0.371517	3.29852e-16	0.910632	1.91006e-174	-0.726395	3.85349e-75
chr12.27801558.27801735.MER117.hAT.Charlie.DNA.318..	green	0.0294219	0.533135	-0.0368665	0.434792	-0.361841	2.13219e-15	0.0979607	0.0375623	-0.333555	3.50822e-13	-0.734464	1.30941e-77	0.569654	3.69812e-40	0.84673	3.89135e-125	0.483098	9.46613e-28	-0.0400313	0.396373	-0.595	1.55883e-44	0.25764	2.85302e-08	-0.281413	1.17895e-09	0.856064	8.9303e-131	-0.660039	9.48817e-58
chr8.28564771.28564985.MIRc.MIR.SINE.211..	green	0.0291764	0.536559	-0.172622	0.000230097	-0.548506	8.69016e-37	0.123063	0.00889247	-0.543839	4.47799e-36	-0.643664	4.05615e-54	0.653402	2.99246e-56	0.882268	5.14441e-149	0.691105	2.64115e-65	-0.368302	6.17552e-16	-0.351898	1.35972e-14	0.566418	1.25787e-39	-0.323751	1.82803e-12	0.949266	1.03117e-227	-0.740043	2.27396e-79
chr17.59948860.59948978.OldhAT1.hAT.Ac.DNA.330..	green	0.0289963	0.539078	-0.0549288	0.244362	-0.27171	4.49363e-09	-0.173969	0.00020511	-0.273503	3.52282e-09	-0.550083	4.9637e-37	0.402582	5.31833e-19	0.718651	7.46961e-73	0.749354	2.06656e-82	-0.0872374	0.0641654	-0.386555	1.59797e-17	0.538128	3.21616e-35	-0.372342	2.805e-16	0.896263	1.22654e-160	-0.715712	5.26531e-72
chr6.49430916.49431136.LTR86A1.ERVL.LTR.291..	green	0.0289218	0.540121	-0.049835	0.290944	-0.3337	3.42179e-13	-0.0032571	0.945007	-0.396154	2.12862e-18	-0.698095	3.87325e-67	0.516384	4.18808e-32	0.793136	9.61629e-99	0.555299	7.62691e-38	-0.122629	0.00913791	-0.552758	1.90762e-37	0.315464	7.04669e-12	-0.269995	5.66177e-09	0.873889	9.6311e-143	-0.649298	2.42218e-55
chr4.56328622.56328732.MER5A.hAT.Charlie.DNA.283..	green	0.0284296	0.547041	-0.0439149	0.352127	-0.304143	4.16672e-11	0.0521419	0.269158	-0.398155	1.38687e-18	-0.572785	1.11693e-40	0.464578	1.58433e-25	0.724412	1.5103e-74	0.480711	1.86409e-27	-0.193888	3.39028e-05	-0.416352	2.45764e-20	0.317397	5.1629e-12	-0.178801	0.000134853	0.756602	7.13591e-85	-0.532339	2.28383e-34
LINC00482	green	-0.0283646	0.547959	0.137696	0.0033889	0.346683	3.50143e-14	-0.0227808	0.629444	0.336997	1.93764e-13	0.492271	6.66267e-29	-0.422765	5.58772e-21	-0.57552	3.88358e-41	-0.503054	2.6507e-30	0.174377	0.000198062	0.287897	4.68233e-10	-0.381336	4.65167e-17	0.296332	1.35896e-10	-0.629357	4.01311e-51	0.654732	1.50915e-56
chr3.150628880.150629057.Tigger4a.TcMar.Tigger.DNA.109..	green	0.028269	0.549309	-0.0543084	0.249739	-0.364192	1.36258e-15	0.00317075	0.946462	-0.396365	2.03513e-18	-0.741116	1.03001e-79	0.564262	2.82297e-39	0.840911	8.29159e-122	0.619989	3.02894e-49	-0.0996048	0.0344577	-0.576359	2.80331e-41	0.369547	4.84799e-16	-0.289173	3.89305e-10	0.937428	7.46571e-208	-0.716091	4.09974e-72
PTOV1.AS2	green	0.0277559	0.556583	0.0070891	0.880659	0.332871	3.94377e-13	0.033476	0.478233	0.481736	1.39439e-27	0.702024	3.41833e-68	-0.487108	2.99677e-28	-0.648293	4.02057e-55	-0.453053	3.28615e-24	0.223074	1.7129e-06	0.507761	6.25597e-31	-0.257344	2.96282e-08	0.32236	2.29922e-12	-0.726634	3.26617e-75	0.699047	2.15881e-67
chr21.21538195.21538272.L3.CR1.LINE.278..	green	0.0275382	0.559685	-0.0738081	0.117529	-0.409683	1.10887e-19	0.025919	0.583006	-0.419092	1.31009e-20	-0.695364	2.04576e-66	0.587	4.12449e-43	0.862887	3.7197e-135	0.667301	1.96202e-59	-0.177374	0.000152804	-0.498813	9.5516e-30	0.451409	5.01655e-24	-0.313931	9.00434e-12	0.956993	1.93392e-243	-0.736872	2.30626e-78
chr6.145885061.145885269.MIRc.MIR.SINE.327..	green	-0.0274222	0.56134	-0.0653626	0.165832	-0.235983	3.99101e-07	-0.194754	3.12162e-05	-0.193077	3.66147e-05	-0.377329	1.04294e-16	0.319628	3.59569e-12	0.63997	2.49326e-53	0.827009	2.26284e-114	-0.0878606	0.0622792	-0.23258	5.90814e-07	0.64353	4.335e-54	-0.321494	2.65073e-12	0.859422	6.66216e-133	-0.603849	3.73208e-46
chr15.51808935.51809047.MamSINE1.tRNA.RTE.SINE.357..	green	0.027139	0.565392	-0.140491	0.00278844	-0.490614	1.08242e-28	0.0686393	0.145573	-0.485912	4.23002e-28	-0.691961	1.58522e-65	0.625954	1.96382e-50	0.88666	1.69721e-152	0.662785	2.21708e-58	-0.261758	1.67945e-08	-0.442783	4.45244e-23	0.493129	5.17527e-29	-0.350222	1.84631e-14	0.955878	5.32214e-241	-0.744037	1.17025e-80
chr8.27733718.27733865.Tigger19b.TcMar.Tigger.DNA.331..	green	0.0242697	0.607214	-0.0867138	0.0657865	-0.370069	4.37902e-16	0.0596647	0.205981	-0.361931	2.09606e-15	-0.642354	7.74334e-54	0.522153	6.56955e-33	0.82134	1.57937e-111	0.529645	5.61406e-34	-0.126117	0.00732721	-0.462569	2.71045e-25	0.371445	3.34563e-16	-0.302814	5.10762e-11	0.842337	1.30465e-122	-0.6322	1.0488e-51
ENSG00000271894	green	0.0237037	0.615623	-0.0364406	0.440121	-0.338397	1.51853e-13	-0.00419234	0.929253	-0.434461	3.45176e-22	-0.635756	1.91976e-52	0.532683	2.03501e-34	0.623739	5.46214e-50	0.422752	5.60508e-21	-0.209655	7.12128e-06	-0.47842	3.55414e-27	0.229632	8.26005e-07	-0.255072	3.95175e-08	0.72038	2.34005e-73	-0.597147	6.3693e-45
chr9.77419191.77419438.MER112.hAT.Charlie.DNA.244..	green	-0.0236763	0.616031	-0.220187	2.34516e-06	-0.476928	5.39649e-27	-0.0261014	0.580355	-0.364373	1.31639e-15	-0.366535	8.69003e-16	0.487057	3.04089e-28	0.73532	7.07585e-78	0.826954	2.41433e-114	-0.319388	3.73894e-12	-0.071308	0.130515	0.758267	1.8863e-85	-0.421639	7.26425e-21	0.855462	2.11998e-130	-0.706326	2.28747e-69
ADAMTS7	green	-0.0235877	0.617353	0.156021	0.000885591	0.464291	1.71119e-25	-0.076927	0.102771	0.534899	9.64246e-35	0.662318	2.84153e-58	-0.561187	8.84739e-39	-0.700885	6.93779e-68	-0.522953	5.06604e-33	0.305594	3.33166e-11	0.399252	1.09518e-18	-0.373809	2.10065e-16	0.296038	1.41973e-10	-0.755518	1.68686e-84	0.69904	2.16774e-67
ENSG00000262528	green	-0.0232407	0.62254	0.14091	0.00270746	0.466691	8.97318e-26	-0.132647	0.00477764	0.665839	4.3218e-59	0.613	6.9446e-48	-0.55081	3.8308e-37	-0.646509	9.84708e-55	-0.456397	1.37947e-24	0.49216	6.88261e-29	0.313615	9.46857e-12	-0.367506	7.20537e-16	0.14101	0.00268843	-0.670038	4.42173e-60	0.586456	5.13657e-43
chr2.206123472.206123715.MIRb.MIR.SINE.245..	green	-0.0224283	0.634757	-0.14454	0.0020895	-0.45326	3.11511e-24	-0.0156814	0.7398	-0.381905	4.14349e-17	-0.542341	7.53795e-36	0.553681	1.36876e-37	0.814653	2.66754e-108	0.778119	1.0091e-92	-0.221895	1.94841e-06	-0.306583	2.85916e-11	0.619507	3.7692e-49	-0.382455	3.70472e-17	0.951504	5.31526e-232	-0.724432	1.48983e-74
chr10.92353298.92353476.MIRb.MIR.SINE.318..	green	0.0223017	0.63667	-0.0284916	0.546168	-0.327849	9.23539e-13	0.0700345	0.137543	-0.375509	1.4995e-16	-0.605776	1.63016e-46	0.45378	2.72318e-24	0.712141	5.46631e-71	0.456346	1.39815e-24	-0.135497	0.00394109	-0.455576	1.70882e-24	0.293636	2.02697e-10	-0.214809	4.1638e-06	0.767606	8.81528e-89	-0.540013	1.68421e-35
chr4.185586261.185586440.MER135.DNA.DNA.301..	green	0.0218594	0.643372	-0.202305	1.49639e-05	-0.493606	4.49694e-29	0.073769	0.117724	-0.490511	1.11562e-28	-0.532381	2.25227e-34	0.545262	2.72287e-36	0.793129	9.6835e-99	0.699175	1.99476e-67	-0.360055	2.98817e-15	-0.260892	1.87895e-08	0.595711	1.15963e-44	-0.258405	2.58748e-08	0.880412	1.38386e-147	-0.654635	1.58667e-56
chr14.32831511.32831619.L2a.L2.LINE.287..	green	0.0218443	0.643601	-0.178715	0.000135876	-0.50012	6.44614e-30	0.106988	0.0230682	-0.359932	3.05824e-15	-0.607804	6.77623e-47	0.622886	8.07961e-50	0.851303	7.511e-128	0.63752	8.2017e-53	-0.162666	0.000524282	-0.357177	5.12553e-15	0.500395	5.93372e-30	-0.394775	2.85536e-18	0.881346	2.65867e-148	-0.739211	4.18844e-79
chr17.60446109.60446219.MER131.DNA..DNA..224..	green	-0.0216986	0.645815	0.0192872	0.682907	-0.276753	2.25622e-09	-0.0483186	0.305891	-0.282245	1.04858e-09	-0.644387	2.83446e-54	0.490763	1.03632e-28	0.782943	1.32536e-94	0.616416	1.51709e-48	-0.0240252	0.61084	-0.527731	1.05859e-33	0.358753	3.81719e-15	-0.280016	1.43407e-09	0.896479	7.87119e-161	-0.638412	5.32152e-53
chr8.17232055.17232221.MIR3.MIR.SINE.303..	green	0.0208948	0.658089	-0.0736144	0.118497	-0.458871	7.214e-25	0.118685	0.0116554	-0.48186	1.34629e-27	-0.732999	3.73146e-77	0.656896	4.91808e-57	0.888553	4.83631e-154	0.573829	7.47196e-41	-0.225573	1.30059e-06	-0.519407	1.59338e-32	0.370884	3.73436e-16	-0.273594	3.47937e-09	0.918393	6.51834e-183	-0.706508	2.03754e-69
chr2.28801877.28801998.Tigger12A.TcMar.Tigger.DNA.265..	green	0.0206217	0.662279	-0.0343812	0.466408	-0.331645	4.86104e-13	0.00575471	0.902999	-0.352218	1.28228e-14	-0.64845	3.715e-55	0.506292	9.84063e-31	0.77596	6.77474e-92	0.619379	3.99466e-49	-0.11033	0.0190931	-0.479814	2.40133e-27	0.432321	5.79241e-22	-0.243874	1.57034e-07	0.884539	8.48945e-151	-0.644153	3.18405e-54
chr2.69469481.69469579.MamSINE1.tRNA.RTE.SINE.385..	green	-0.0206025	0.662573	-0.249922	7.51513e-08	-0.500262	6.17554e-30	0.0466487	0.32293	-0.380349	5.68138e-17	-0.404489	3.50349e-19	0.530117	4.79885e-34	0.753633	7.45058e-84	0.764801	9.15942e-88	-0.313596	9.49725e-12	-0.0906303	0.054441	0.725027	9.90162e-75	-0.410191	9.89785e-20	0.827539	1.21273e-114	-0.702977	1.88562e-68
chr14.59370309.59370441.L2a.L2.LINE.190..	green	-0.0205065	0.66405	-0.0466658	0.322752	-0.330341	6.06672e-13	-0.0417656	0.376216	-0.385917	1.82261e-17	-0.488112	2.24129e-28	0.447711	1.28886e-23	0.685202	8.51622e-64	0.695263	2.17485e-66	-0.24152	2.08137e-07	-0.295862	1.45751e-10	0.54363	4.81496e-36	-0.258408	2.58643e-08	0.839072	8.76222e-121	-0.583481	1.6935e-42
PTPRCAP	green	-0.0204064	0.665591	0.286	6.14994e-10	0.522286	6.29103e-33	-0.0988662	0.0358243	0.45625	1.43363e-24	0.443649	3.5865e-23	-0.516324	4.26893e-32	-0.630414	2.44072e-51	-0.503967	2.00685e-30	0.349721	2.02255e-14	0.165551	0.000414941	-0.441332	6.38942e-23	0.43696	1.87736e-22	-0.658391	2.25423e-57	0.671588	1.88767e-60
chr1.184623937.184624061.MIRb.MIR.SINE.281..	green	0.0199333	0.67289	-0.276531	2.32639e-09	-0.459895	5.50733e-25	-0.00684853	0.88468	-0.417185	2.03098e-20	-0.454787	2.0979e-24	0.434913	3.09283e-22	0.7624	6.61919e-87	0.721838	8.73606e-74	-0.33897	1.37401e-13	-0.196916	2.53614e-05	0.65097	1.03715e-55	-0.366667	8.47277e-16	0.863028	3.00274e-135	-0.697598	5.24987e-67
chr6.96889945.96890143.MIRb.MIR.SINE.313..	green	0.0183755	0.697138	-0.162818	0.000517882	-0.554559	9.97189e-38	0.226301	1.19969e-06	-0.546466	1.7848e-36	-0.772517	1.351e-90	0.737464	1.4996e-78	0.912946	6.92216e-177	0.472202	1.99922e-26	-0.273703	3.42825e-09	-0.531576	2.94885e-34	0.296247	1.37628e-10	-0.28677	5.50704e-10	0.880591	1.00959e-147	-0.713858	1.78219e-71
ENSG00000285952	green	-0.0181099	0.701304	0.0783689	0.0964648	0.286792	5.48938e-10	-0.0293698	0.533861	0.410923	8.40034e-20	0.497719	1.32541e-29	-0.37937	6.92197e-17	-0.526749	1.46342e-33	-0.369023	5.36836e-16	0.249428	7.98722e-08	0.346561	3.57891e-14	-0.25119	6.42351e-08	0.132496	0.00482627	-0.582444	2.5595e-42	0.465184	1.34635e-25
PCDHA14	green	0.0175933	0.709434	0.0248276	0.598975	0.320126	3.31537e-12	0.0713333	0.130379	0.462567	2.71183e-25	0.621259	1.69992e-49	-0.459838	5.59142e-25	-0.614902	2.98318e-48	-0.489505	1.49576e-28	0.232709	5.82181e-07	0.45341	2.99682e-24	-0.289218	3.86763e-10	0.301502	6.23838e-11	-0.744504	8.24125e-81	0.611619	1.27728e-47
chr7.111123071.111123147.X9_LINE.L1.LINE.297..	green	0.0171526	0.716394	-0.224139	1.5239e-06	-0.504087	1.93442e-30	0.0546207	0.247022	-0.417938	1.70863e-20	-0.573059	1.00506e-40	0.566147	1.39323e-39	0.793679	5.70102e-99	0.682343	4.44665e-63	-0.248649	8.79063e-08	-0.311403	1.34475e-11	0.555274	7.69769e-38	-0.373506	2.23025e-16	0.863929	7.59626e-136	-0.737265	1.73284e-78
chr12.101394834.101395068.MIRc.MIR.SINE.289..	green	0.0168015	0.721957	-0.0645221	0.171355	-0.449285	8.63758e-24	0.0845157	0.0729619	-0.454187	2.45054e-24	-0.712469	4.41368e-71	0.641427	1.22181e-53	0.884804	5.23143e-151	0.631751	1.29786e-51	-0.199939	1.88968e-05	-0.4966	1.85094e-29	0.433545	4.31015e-22	-0.290414	3.25053e-10	0.95727	4.67995e-244	-0.719316	4.7876e-73
TGFB2.OT1	green	0.0158045	0.737832	0.0298282	0.527493	-0.159905	0.000653442	-0.190103	4.84285e-05	-0.264175	1.22538e-08	-0.353732	9.70881e-15	0.250374	7.10737e-08	0.420554	9.34421e-21	0.596818	7.30753e-45	-0.147014	0.00174535	-0.228795	9.07645e-07	0.425536	2.91709e-21	-0.19436	3.24121e-05	0.651237	9.05288e-56	-0.439871	9.17573e-23
chr20.11925425.11925501.Tigger19a.TcMar.Tigger.DNA.333..	green	-0.0157583	0.73857	-0.126541	0.00713055	-0.3311	5.33348e-13	-0.08954	0.0574225	-0.269332	6.18762e-09	-0.541418	1.03759e-35	0.433173	4.71517e-22	0.763545	2.58547e-87	0.707988	7.93892e-70	-0.0913151	0.0526347	-0.379971	6.13184e-17	0.519408	1.59322e-32	-0.378174	8.80449e-17	0.890349	1.55645e-155	-0.711595	7.78942e-71
chr12.27799571.27799676.L2b.L2.LINE.245..	green	0.0157364	0.73892	-0.0835115	0.0764462	-0.390447	7.11287e-18	0.0148777	0.75269	-0.366227	9.22107e-16	-0.684212	1.51239e-63	0.569275	4.27119e-40	0.840767	9.98402e-122	0.636749	1.19002e-52	-0.121574	0.00975842	-0.507783	6.21372e-31	0.414793	3.50605e-20	-0.348382	2.57787e-14	0.924724	1.81958e-190	-0.737369	1.60712e-78
ENSG00000263020	green	0.0156346	0.740548	-0.0194618	0.680194	0.278189	1.84968e-09	-0.0359148	0.446751	0.330452	5.95307e-13	0.537482	4.00989e-35	-0.443572	3.65576e-23	-0.552768	1.90082e-37	-0.386596	1.58452e-17	0.119784	0.0108984	0.393841	3.48126e-18	-0.238587	2.94436e-07	0.201131	1.68062e-05	-0.605935	1.52227e-46	0.504694	1.60701e-30
chr15.34978746.34979041.MER2B.TcMar.Tigger.DNA.184..	green	-0.0155517	0.741875	-0.120082	0.0107012	-0.385084	2.16381e-17	-0.0998632	0.0339902	-0.394772	2.85737e-18	-0.518917	1.86526e-32	0.464417	1.65435e-25	0.768266	5.05968e-89	0.802196	1.26778e-102	-0.259606	2.21801e-08	-0.30118	6.55182e-11	0.629155	4.41099e-51	-0.373666	2.16089e-16	0.948416	3.91248e-226	-0.720956	1.58686e-73
chr7.12234751.12234992.MIRc.MIR.SINE.386..	green	0.0155209	0.742368	-0.0268266	0.569878	-0.279307	1.58331e-09	-0.139468	0.00299608	-0.327117	1.04402e-12	-0.712687	3.82913e-71	0.459444	6.20388e-25	0.787478	2.03713e-96	0.686457	4.09819e-64	-0.0488644	0.300454	-0.573525	8.40222e-41	0.419262	1.25971e-20	-0.347494	3.02603e-14	0.945099	3.1792e-220	-0.762225	7.63533e-87
chr10.87970504.87970627.UCON107.hAT.Tag1.DNA.238..	green	-0.014945	0.751607	-0.0657017	0.163643	-0.358994	3.64829e-15	0.00183745	0.96896	-0.370967	3.67391e-16	-0.465865	1.12117e-25	0.483541	8.34257e-28	0.68167	6.54085e-63	0.662108	3.17661e-58	-0.228868	9.00262e-07	-0.273619	3.46786e-09	0.500325	6.05907e-30	-0.238152	3.09862e-07	0.816465	3.66718e-109	-0.55034	4.52965e-37
chr8.89925920.89926069.MER5A1.hAT.Charlie.DNA.150..	green	-0.0147859	0.754166	0.0858606	0.0684995	-0.0973159	0.0388431	-0.277308	2.08975e-09	-0.286008	6.1421e-10	-0.539752	1.84268e-35	0.284798	7.30133e-10	0.60616	1.38089e-46	0.696925	7.91799e-67	-0.0970682	0.0393449	-0.434568	3.36299e-22	0.460955	4.16161e-25	-0.199384	1.99522e-05	0.837872	4.01531e-120	-0.597443	5.62719e-45
chr1.205716309.205716381.MER131.DNA..DNA..296..	green	-0.0147235	0.755171	0.00131197	0.977834	-0.258384	2.59433e-08	-0.113968	0.0154573	-0.259946	2.1229e-08	-0.604311	3.06143e-46	0.439304	1.05541e-22	0.729765	3.67818e-76	0.690213	4.48919e-65	-0.0342139	0.468582	-0.479222	2.83718e-27	0.452532	3.75868e-24	-0.272934	3.80673e-09	0.91133	3.55689e-175	-0.667618	1.65223e-59
chr8.81702186.81702445.MLT1I.ERVL.MaLR.LTR.378..	green	0.0145995	0.757167	-0.0239521	0.611925	-0.362566	1.85792e-15	-0.0520264	0.270222	-0.423343	4.88119e-21	-0.664266	1.00596e-58	0.551429	3.07154e-37	0.82631	5.14154e-114	0.675367	2.31911e-61	-0.196274	2.69814e-05	-0.464528	1.60577e-25	0.46499	1.4187e-25	-0.354729	8.0764e-15	0.945949	1.05695e-221	-0.730598	2.04626e-76
chr11.30008564.30008741.MIRc.MIR.SINE.314..	green	0.0143067	0.761889	-0.306825	2.75378e-11	-0.600663	1.4498e-45	0.186348	6.85154e-05	-0.482374	1.16339e-27	-0.401553	6.65423e-19	0.573559	8.29094e-41	0.747249	1.0342e-81	0.679214	2.65512e-62	-0.443115	4.09824e-23	-0.0668557	0.156353	0.668766	8.85669e-60	-0.341522	8.77741e-14	0.79772	1.10835e-100	-0.657885	2.9368e-57
chr15.25021991.25022161.MER58A.hAT.Charlie.DNA.251..	green	0.0141052	0.765145	-0.162613	0.000526521	-0.556677	4.6254e-38	0.143496	0.00225247	-0.486012	4.1103e-28	-0.622975	7.75818e-50	0.708959	4.26624e-70	0.916548	7.96082e-181	0.687967	1.69097e-64	-0.289088	3.94153e-10	-0.341728	8.46331e-14	0.547932	1.06458e-36	-0.362439	1.90342e-15	0.945774	2.14252e-221	-0.733194	3.24784e-77
chr4.176329213.176329427.MIRc.MIR.SINE.322..	green	-0.0137688	0.770588	-0.0358631	0.447406	-0.417998	1.68533e-20	0.045918	0.330575	-0.402793	5.07883e-19	-0.66741	1.84971e-59	0.611642	1.26469e-47	0.846905	3.07722e-125	0.673773	5.63662e-61	-0.160197	0.000638519	-0.477572	4.50805e-27	0.453021	3.31355e-24	-0.272594	3.98663e-09	0.951759	1.68072e-232	-0.688424	1.29223e-64
chr6.147312427.147312669.MER20.hAT.Charlie.DNA.203..	green	-0.0133648	0.777138	-0.159619	0.000668418	-0.388904	9.81608e-18	-0.0258089	0.584607	-0.323389	1.94068e-12	-0.341975	8.10302e-14	0.409245	1.2228e-19	0.674083	4.74366e-61	0.810763	1.75445e-106	-0.281227	1.21019e-09	-0.0872742	0.0640529	0.742157	4.76109e-80	-0.3189	4.04777e-12	0.803277	4.23241e-103	-0.604623	2.67747e-46
KIAA0408	green	-0.0133234	0.777811	-0.135716	0.00388269	-0.48893	1.76803e-28	0.0401581	0.394878	-0.406253	2.37566e-19	-0.545451	2.54841e-36	0.634084	4.27739e-52	0.74816	5.16094e-82	0.668468	1.04135e-59	-0.249424	7.99178e-08	-0.298102	1.04278e-10	0.504026	1.97088e-30	-0.402566	5.33665e-19	0.862303	8.99766e-135	-0.731966	7.78009e-77
chr6.96212898.96212972.MIR3.MIR.SINE.270..	green	0.0132425	0.779124	-0.192126	4.00597e-05	-0.362847	1.76131e-15	-0.0907554	0.0541071	-0.30721	2.59362e-11	-0.4975	1.41517e-29	0.419792	1.11462e-20	0.709234	3.57595e-70	0.782494	1.99287e-94	-0.164434	0.000454479	-0.297212	1.1915e-10	0.613001	6.93948e-48	-0.348236	2.64661e-14	0.877508	2.14273e-145	-0.701374	5.12021e-68
chr12.46185953.46186190.Tigger16b.TcMar.Tigger.DNA.284..	green	0.0130239	0.782679	-0.0376276	0.425363	-0.326591	1.14015e-12	0.0730239	0.121489	-0.420336	9.82753e-21	-0.700514	8.72825e-68	0.552091	2.42306e-37	0.837909	3.83457e-120	0.514723	7.09361e-32	-0.152762	0.00113677	-0.539922	1.7383e-35	0.326114	1.23456e-12	-0.142675	0.00238863	0.864313	4.21905e-136	-0.58953	1.47821e-43
chr1.229321782.229322128.MER2.TcMar.Tigger.DNA.134..	green	0.0129675	0.783597	-0.116265	0.013488	-0.431018	7.92375e-22	-0.00656336	0.889451	-0.431107	7.7559e-22	-0.629757	3.32592e-51	0.565379	1.85812e-39	0.84343	3.12206e-123	0.750354	9.56428e-83	-0.243513	1.63998e-07	-0.396065	2.16984e-18	0.56715	9.54886e-40	-0.365865	9.88779e-16	0.961024	7.74252e-253	-0.77474	1.96845e-91
MSANTD3.TMEFF1	green	-0.0127449	0.787221	0.0283002	0.548868	-0.32889	7.75127e-13	0.0301445	0.523122	-0.331506	4.97798e-13	-0.657814	3.04746e-57	0.575666	3.6697e-41	0.707099	1.39932e-69	0.476735	5.69535e-27	-0.0556684	0.23806	-0.532509	2.15743e-34	0.207305	9.05588e-06	-0.284035	8.13872e-10	0.776812	3.20389e-92	-0.616435	1.50408e-48
chr9.105551331.105551532.MIRc.MIR.SINE.293..	green	-0.0125518	0.79037	-0.115131	0.0144305	-0.31897	4.00164e-12	-0.1498	0.00142049	-0.232691	5.83355e-07	-0.468482	5.52502e-26	0.39519	2.61454e-18	0.685871	5.76839e-64	0.785021	1.98164e-95	-0.0973503	0.0387739	-0.29598	1.43209e-10	0.606242	1.33289e-46	-0.412301	6.16184e-20	0.889979	3.17782e-155	-0.714092	1.52926e-71
chr15.42743728.42743868.Penelope1_Vert.Penelope.LINE.290..	green	-0.0121967	0.796168	-0.122865	0.00900388	-0.432668	5.3274e-22	-0.0115804	0.806259	-0.367155	7.71e-16	-0.54502	2.96432e-36	0.562091	6.33193e-39	0.808035	3.11867e-105	0.735197	7.73036e-78	-0.194843	3.09528e-05	-0.317476	5.09757e-12	0.578221	1.35449e-41	-0.396056	2.1739e-18	0.921847	5.91707e-187	-0.712417	4.56786e-71
chr6.68994190.68994255.AmnSINE1.5S.Deu.L2.SINE.274..	green	0.0119217	0.800667	-0.193386	3.55578e-05	-0.399769	9.7945e-19	0.0713492	0.130292	-0.259745	2.17848e-08	-0.226694	1.1483e-06	0.391741	5.42201e-18	0.566581	1.18318e-39	0.657247	4.09544e-57	-0.257651	2.84895e-08	0.0160731	0.733543	0.651571	7.63772e-56	-0.276392	2.37148e-09	0.645583	1.56351e-54	-0.468367	5.6998e-26
chr6.117561326.117561397.OldhAT1.hAT.Ac.DNA.282..	green	-0.0112482	0.811711	-0.107747	0.0221075	-0.321608	2.60159e-12	-0.129734	0.00579522	-0.321694	2.56513e-12	-0.614685	3.2867e-48	0.451885	4.43946e-24	0.748699	3.41671e-82	0.721669	9.80029e-74	-0.11583	0.0138426	-0.440533	7.78884e-23	0.506027	1.06789e-30	-0.360807	2.59298e-15	0.910497	2.63874e-174	-0.756129	1.0391e-84
chr6.89328333.89328482.Tigger16b.TcMar.Tigger.DNA.232..	green	-0.0112306	0.812	0.119923	0.010806	-0.235965	3.99964e-07	-0.0812819	0.0846667	-0.341649	8.58346e-14	-0.657869	2.96126e-57	0.469262	4.46946e-26	0.742017	5.28265e-80	0.598677	3.35225e-45	-0.0658795	0.162503	-0.543136	5.71861e-36	0.333183	3.73868e-13	-0.213299	4.87951e-06	0.870428	2.7881e-140	-0.600585	1.49864e-45
chr5.112846029.112846107.MIRb.MIR.SINE.320..	green	-0.0111137	0.81392	-0.195626	2.8716e-05	-0.44656	1.72503e-23	0.10819	0.0215633	-0.274835	2.93709e-09	-0.422885	5.43365e-21	0.49689	1.69777e-29	0.710536	1.54568e-70	0.602371	7.01857e-46	-0.135633	0.00390468	-0.210789	6.33507e-06	0.50678	8.4679e-31	-0.357838	4.53055e-15	0.762851	4.5705e-87	-0.586421	5.21063e-43
chr16.9111744.9111980.L1ME4a.L1.LINE.244..	green	0.0110417	0.815104	-0.136595	0.00365598	-0.507494	6.79573e-31	0.1321	0.00495541	-0.423596	4.60112e-21	-0.611935	1.11114e-47	0.635974	1.7291e-52	0.884824	5.0369e-151	0.669392	6.29352e-60	-0.231052	7.03284e-07	-0.369735	4.67416e-16	0.520128	1.26356e-32	-0.322179	2.36857e-12	0.941348	5.75892e-214	-0.696798	8.55513e-67
chr10.121742963.121743085.MER94.hAT.Blackjack.DNA.223..	green	-0.0110017	0.815763	-0.0635327	0.17803	-0.356549	5.7622e-15	-0.0609842	0.196109	-0.310217	1.62099e-11	-0.566879	1.05764e-39	0.509391	3.77551e-31	0.768584	3.86975e-89	0.73515	7.99738e-78	-0.119326	0.0112086	-0.379656	6.53499e-17	0.533396	1.60118e-34	-0.336645	2.05963e-13	0.91785	2.71744e-182	-0.699352	1.78917e-67
chr3.131001755.131001818.MamTip2.hAT.Tip100.DNA.286..	green	-0.0106859	0.82096	-0.0802341	0.0887687	-0.301487	6.25316e-11	-0.100974	0.0320407	-0.233201	5.50264e-07	-0.364088	1.39007e-15	0.403643	4.21732e-19	0.618017	7.39072e-49	0.75154	3.81734e-83	-0.120863	0.0101978	-0.19512	3.01427e-05	0.586054	6.04132e-43	-0.284184	7.96852e-10	0.802351	1.08406e-102	-0.561038	9.34817e-39
chr6.7288091.7288229.Tigger12.TcMar.Tigger.DNA.276..	green	0.0105783	0.822732	0.067495	0.152422	-0.173788	0.000208317	-0.209391	7.31696e-06	-0.297584	1.12692e-10	-0.571125	2.11037e-40	0.35819	4.24171e-15	0.677741	6.11295e-62	0.708849	4.57808e-70	-0.0706629	0.13404	-0.472776	1.70695e-26	0.450954	5.63833e-24	-0.242007	1.96403e-07	0.892825	1.23451e-157	-0.605168	2.11785e-46
chrX.135963017.135963318.L1MB8.L1.LINE.139..	green	-0.0104902	0.824184	-0.0334295	0.478845	-0.336506	2.10972e-13	-0.012372	0.793304	-0.354507	8.4151e-15	-0.637386	8.74775e-53	0.502	3.65141e-30	0.822235	5.70762e-112	0.644589	2.56354e-54	-0.118871	0.011524	-0.473367	1.45039e-26	0.429792	1.06262e-21	-0.287021	5.31193e-10	0.92045	2.68707e-185	-0.66219	3.04222e-58
chr1.117526213.117526301.MIRb.MIR.SINE.313..	green	-0.0103298	0.826831	-0.129267	0.00597509	-0.376444	1.24467e-16	-0.113112	0.016253	-0.383258	3.14517e-17	-0.573728	7.7684e-41	0.466491	9.4696e-26	0.739456	3.49984e-79	0.753816	6.45185e-84	-0.219197	2.60953e-06	-0.366641	8.51545e-16	0.571864	1.5907e-40	-0.349597	2.06863e-14	0.917594	5.29664e-182	-0.738978	4.96736e-79
chr14.57204956.57205187.MIRb.MIR.SINE.272..	green	-0.00974606	0.836474	-0.0376564	0.425007	-0.314244	8.56541e-12	-0.104733	0.0261398	-0.333059	3.81906e-13	-0.584682	1.04777e-42	0.471829	2.21503e-26	0.740341	1.82535e-79	0.703703	1.19665e-68	-0.122056	0.00947061	-0.434032	3.83026e-22	0.474183	1.15744e-26	-0.330418	5.98725e-13	0.914457	1.61751e-178	-0.687759	1.91107e-64
chr20.5194848.5194988.MIRb.MIR.SINE.183..	green	0.00788071	0.86745	-0.122272	0.00934347	-0.459077	6.83253e-25	0.0924973	0.0496344	-0.422865	5.45834e-21	-0.562393	5.6594e-39	0.579757	7.41047e-42	0.865855	3.89538e-137	0.6724	1.20612e-60	-0.260627	1.9445e-08	-0.32609	1.23954e-12	0.535195	8.72351e-35	-0.315809	6.66801e-12	0.921221	3.30155e-186	-0.667541	1.72342e-59
chr14.21209128.21209276.MER2.TcMar.Tigger.DNA.169..	green	-0.00767982	0.870798	-0.0684079	0.146939	-0.281534	1.15906e-09	-0.169571	0.000297613	-0.290069	3.41816e-10	-0.576724	2.43161e-41	0.416275	2.50093e-20	0.752352	2.02966e-83	0.723237	3.37374e-74	-0.0996269	0.0344175	-0.441683	5.85636e-23	0.489577	1.46465e-28	-0.419134	1.29767e-20	0.929208	3.14022e-196	-0.739354	3.77177e-79
chr1.84645944.84646020.MamRTE1.RTE.BovB.LINE.373..	green	-0.00727213	0.877602	-0.233041	5.60473e-07	-0.627107	1.1489e-50	0.199122	2.04695e-05	-0.55338	1.5255e-37	-0.638457	5.20647e-53	0.711585	7.84235e-71	0.883986	2.32357e-150	0.645597	1.55263e-54	-0.3758	1.4152e-16	-0.312391	1.15017e-11	0.558359	2.5032e-38	-0.347631	2.9523e-14	0.905282	4.76706e-169	-0.759024	1.02656e-85
ENSG00000267077	green	0.00715566	0.879547	0.110443	0.0189694	0.37261	2.66098e-16	-0.0860932	0.0677511	0.480863	1.78573e-27	0.607026	9.49588e-47	-0.496126	2.13166e-29	-0.605493	1.84166e-46	-0.393582	3.67732e-18	0.273908	3.33382e-09	0.402569	5.33282e-19	-0.257019	3.08806e-08	0.157143	0.000811726	-0.627755	8.49269e-51	0.565624	1.6955e-39
chr16.83811570.83811643.AmnSINE1.5S.Deu.L2.SINE.233..	green	0.00698005	0.882482	0.0805568	0.0874887	-0.203587	1.31706e-05	-0.115352	0.0142426	-0.33733	1.82857e-13	-0.702796	2.11149e-68	0.430285	9.44377e-22	0.741346	8.68994e-80	0.575561	3.82141e-41	-0.048932	0.299785	-0.609771	2.87466e-47	0.287578	4.9025e-10	-0.239372	2.68433e-07	0.879773	4.24386e-147	-0.650991	1.02593e-55
chr1.218335472.218335648.MER3.hAT.Charlie.DNA.188..	green	-0.00682177	0.885128	-0.0724208	0.124604	-0.342078	7.95592e-14	-0.0539065	0.253265	-0.308569	2.09863e-11	-0.507049	7.79416e-31	0.468345	5.734e-26	0.683144	2.80345e-63	0.650477	1.3323e-55	-0.149649	0.00143656	-0.337094	1.90515e-13	0.471101	2.70434e-26	-0.303603	4.52659e-11	0.824957	2.48872e-113	-0.616101	1.74688e-48
chr16.69462961.69463087.AluJr.Alu.SINE.127..	green	-0.00640554	0.892093	-0.0159282	0.735856	-0.444537	2.8709e-23	0.165231	0.0004259	-0.468353	5.72148e-26	-0.59632	8.99828e-45	0.590309	1.07609e-43	0.827303	1.60062e-114	0.554769	9.24108e-38	-0.279395	1.564e-09	-0.357804	4.55969e-15	0.42456	3.67066e-21	-0.195659	2.86246e-05	0.854356	1.02851e-129	-0.558739	2.17825e-38
chr5.44817550.44817906.MLT1A0.ERVL.MaLR.LTR.206..	green	-0.00607854	0.89757	-0.158036	0.000757039	-0.421955	6.74925e-21	-0.0678738	0.150128	-0.398825	1.20071e-18	-0.584771	1.01135e-42	0.527068	1.31734e-33	0.80863	1.67027e-105	0.801721	2.04951e-102	-0.239372	2.68437e-07	-0.351809	1.38209e-14	0.624691	3.52127e-50	-0.398642	1.24886e-18	0.958648	3.47301e-247	-0.778213	9.28919e-93
ENSG00000228998	green	-0.00605671	0.897936	0.0296112	0.530503	0.226	1.24044e-06	0.127707	0.00661394	0.279411	1.56056e-09	0.498303	1.11301e-29	-0.329058	7.53571e-13	-0.509674	3.45679e-31	-0.435838	2.46926e-22	0.0985668	0.0363913	0.395763	2.31409e-18	-0.251973	5.82802e-08	0.320814	2.96315e-12	-0.64316	5.20471e-54	0.55586	6.2239e-38
MIR3648.2	green	0.00600252	0.898844	0.0313668	0.506406	0.247595	1.00027e-07	0.0547916	0.245544	0.299415	8.55769e-11	0.628834	5.12866e-51	-0.407807	1.68403e-19	-0.617549	9.12125e-49	-0.43167	6.77436e-22	0.0422413	0.370799	0.486166	3.93156e-28	-0.24984	7.59216e-08	0.300104	7.71234e-11	-0.69144	2.16387e-65	0.633795	4.91014e-52
MIR3648.1	green	0.00600252	0.898844	0.0313668	0.506406	0.247595	1.00027e-07	0.0547916	0.245544	0.299415	8.55769e-11	0.628834	5.12866e-51	-0.407807	1.68403e-19	-0.617549	9.12125e-49	-0.43167	6.77436e-22	0.0422413	0.370799	0.486166	3.93156e-28	-0.24984	7.59216e-08	0.300104	7.71234e-11	-0.69144	2.16387e-65	0.633795	4.91014e-52
chr7.80217578.80217733.UCON55.TcMar.Tigger.DNA.312..	green	-0.00489663	0.917407	0.0999519	0.0338309	-0.123108	0.00886745	-0.165163	0.00042828	-0.103463	0.0280185	-0.681285	8.15804e-63	0.404748	3.30982e-19	0.684475	1.29861e-63	0.551323	3.19027e-37	0.234236	4.88538e-07	-0.668116	1.26089e-59	0.202093	1.52822e-05	-0.311157	1.39798e-11	0.827732	9.65413e-115	-0.655075	1.26388e-56
chr4.47433154.47433223.MIRc.MIR.SINE.273..	green	0.00441481	0.925509	-0.181041	0.000110618	-0.484085	7.14276e-28	0.147318	0.00170685	-0.508064	5.69795e-31	-0.574432	5.91815e-41	0.549399	6.33091e-37	0.767708	8.0955e-89	0.573875	7.34109e-41	-0.361113	2.44745e-15	-0.334481	2.99246e-13	0.463883	1.90859e-25	-0.224231	1.50848e-06	0.814771	2.34415e-108	-0.610272	2.30812e-47
chr2.38563158.38563317.L1M5.L1.LINE.248..	green	-0.00421922	0.9288	-0.107459	0.0224683	-0.368654	5.76741e-16	-0.0926536	0.0492485	-0.345683	4.18963e-14	-0.43858	1.26137e-22	0.45427	2.39891e-24	0.697374	6.01859e-67	0.804874	8.27164e-104	-0.22668	1.15012e-06	-0.215602	3.82928e-06	0.65296	3.75332e-56	-0.32765	9.54864e-13	0.881301	2.87826e-148	-0.644974	2.11743e-54
chr3.150460922.150461027.L1ME3G.L1.LINE.171..	green	-0.00286826	0.951563	-0.0819978	0.0819531	-0.416966	2.13555e-20	0.0658799	0.162501	-0.396201	2.10767e-18	-0.507954	5.89455e-31	0.550159	4.83154e-37	0.769116	2.46698e-89	0.614665	3.3166e-48	-0.26107	1.83619e-08	-0.302205	5.60541e-11	0.478048	3.94455e-27	-0.269397	6.13411e-09	0.830175	5.26154e-116	-0.571703	1.69175e-40
chr15.24987476.24987621.MER5A.hAT.Charlie.DNA.252..	green	-0.0027002	0.954398	-0.210749	6.36178e-06	-0.477484	4.61932e-27	-0.0357683	0.448608	-0.358628	3.9079e-15	-0.497361	1.47505e-29	0.531817	2.7209e-34	0.786668	4.32658e-96	0.797005	2.24115e-100	-0.238801	2.87104e-07	-0.231294	6.84164e-07	0.676066	1.5682e-61	-0.442465	4.82035e-23	0.928321	4.63603e-195	-0.774001	3.74234e-91
chr8.28569310.28569496.MIR3.MIR.SINE.315..	green	-0.00266999	0.954908	-0.224855	1.40808e-06	-0.573147	9.71593e-41	0.120209	0.0106176	-0.506213	1.00835e-30	-0.556766	4.47763e-38	0.639056	3.89313e-53	0.837691	5.049e-120	0.727613	1.65557e-75	-0.380845	5.13822e-17	-0.240543	2.33732e-07	0.644157	3.1769e-54	-0.330359	6.0474e-13	0.915887	4.33934e-180	-0.73087	1.68937e-76
chr8.56958199.56958343.L2b.L2.LINE.303..	green	0.00253938	0.957112	-0.060469	0.199921	-0.388439	1.08152e-17	0.0878337	0.0623596	-0.33027	6.13998e-13	-0.614539	3.50739e-48	0.544831	3.16665e-36	0.834272	3.5961e-118	0.580273	6.04623e-42	-0.094403	0.0450993	-0.441065	6.82803e-23	0.407188	1.93189e-19	-0.254964	4.00602e-08	0.877782	1.33896e-145	-0.626109	1.82702e-50
MIR24.2	green	-0.00220591	0.962739	0.276252	2.41785e-09	0.506108	1.04145e-30	-0.120643	0.0103377	0.432259	5.87885e-22	0.637443	8.51223e-53	-0.544034	4.18345e-36	-0.683488	2.29899e-63	-0.468937	4.88169e-26	0.208359	8.13268e-06	0.391207	6.06514e-18	-0.313584	9.5158e-12	0.353633	9.88667e-15	-0.694016	4.61924e-66	0.772824	1.03699e-90
chr2.182777287.182777505.MER58C.hAT.Charlie.DNA.234..	green	0.0018924	0.968032	0.00179622	0.969656	-0.326901	1.08251e-12	0.0483756	0.305321	-0.329414	7.09566e-13	-0.572467	1.26223e-40	0.495136	2.85983e-29	0.775341	1.16469e-91	0.642662	6.65504e-54	-0.12593	0.00741533	-0.409251	1.22126e-19	0.465581	1.21028e-25	-0.143375	0.00227201	0.873487	1.87632e-142	-0.557673	3.217e-38
chr15.25035823.25035937.L1ME3G.L1.LINE.241..	green	-0.00187427	0.968338	-0.228492	9.39074e-07	-0.562292	5.87551e-39	0.131337	0.00521336	-0.399734	9.86868e-19	-0.465923	1.10388e-25	0.625259	2.70863e-50	0.805926	2.79719e-104	0.697723	4.86234e-67	-0.273045	3.74961e-09	-0.178578	0.000137519	0.615877	1.93073e-48	-0.357144	5.15722e-15	0.869332	1.62156e-139	-0.650319	1.44393e-55
chr1.197157988.197158152.MamRep434.TcMar.Tigger.DNA.267..	green	-0.00186523	0.968491	-0.0493608	0.295564	-0.279197	1.60779e-09	-0.18481	7.88291e-05	-0.3135	9.64429e-12	-0.544263	3.86115e-36	0.416273	2.50206e-20	0.703032	1.82174e-68	0.76486	8.72397e-88	-0.12367	0.00855962	-0.385245	2.09311e-17	0.535462	7.96835e-35	-0.350248	1.8377e-14	0.914356	2.0827e-178	-0.684469	1.30351e-63
chr5.71566571.71566678.MER58B.hAT.Charlie.DNA.215..	green	0.00181773	0.969293	-0.113157	0.0162103	-0.351283	1.52164e-14	-0.0442695	0.348249	-0.292316	2.46123e-10	-0.59469	1.77236e-44	0.468738	5.15325e-26	0.778119	1.0094e-92	0.693777	5.33287e-66	-0.0939224	0.0462088	-0.433881	3.97338e-22	0.493557	4.56258e-29	-0.343734	5.9327e-14	0.898472	1.26552e-162	-0.715595	5.6905e-72
chr14.57999209.57999546.L3.CR1.LINE.287..	green	0.00156331	0.973589	-0.174754	0.000191745	-0.409879	1.06137e-19	0.00194597	0.967127	-0.389315	9.0109e-18	-0.611073	1.62414e-47	0.485053	5.41387e-28	0.79593	6.41925e-100	0.626441	1.56626e-50	-0.191956	4.07051e-05	-0.402773	5.10109e-19	0.469068	4.71156e-26	-0.361839	2.13291e-15	0.867663	2.29571e-138	-0.699538	1.59473e-67
chr3.408347.408547.MIRc.MIR.SINE.342..	green	0.00106648	0.981981	-0.251068	6.52146e-08	-0.621485	1.53403e-49	0.212097	5.53142e-06	-0.520051	1.29551e-32	-0.624671	3.55531e-50	0.700641	8.0709e-68	0.894384	5.52445e-159	0.694823	2.83845e-66	-0.354392	8.5953e-15	-0.304378	4.01883e-11	0.597341	5.87235e-45	-0.309445	1.82982e-11	0.924741	1.73328e-190	-0.746944	1.30433e-81
chr3.115804301.115804475.MIR3.MIR.SINE.263..	green	-0.00104772	0.982298	-0.152066	0.00119828	-0.419516	1.18795e-20	-0.0523293	0.267439	-0.401746	6.38068e-19	-0.63813	6.10354e-53	0.518241	2.31638e-32	0.821404	1.46868e-111	0.715071	8.03484e-72	-0.203125	1.37924e-05	-0.415371	3.07338e-20	0.538707	2.63805e-35	-0.424503	3.71936e-21	0.934395	2.16943e-203	-0.779891	2.08166e-93
chr11.8105552.8105631.MIRc.MIR.SINE.291..	green	-0.000532938	0.990995	-0.194366	3.23937e-05	-0.479167	2.88105e-27	0.119153	0.0113278	-0.497692	1.33618e-29	-0.531617	2.90885e-34	0.519688	1.4559e-32	0.820508	4.04746e-111	0.63672	1.20701e-52	-0.363731	1.48818e-15	-0.269945	5.69982e-09	0.553986	1.22632e-37	-0.234029	5.00289e-07	0.854748	5.8844e-130	-0.621804	1.32575e-49
chr1.99922950.99923151.Tigger15a.TcMar.Tigger.DNA.286..	green	1.7752e-05	0.9997	-0.0839102	0.0750472	-0.399728	9.88089e-19	0.07751	0.100183	-0.368006	6.53959e-16	-0.595355	1.34482e-44	0.541927	8.69912e-36	0.77025	9.41562e-90	0.595281	1.38688e-44	-0.142281	0.00245666	-0.398397	1.31665e-18	0.43518	2.89837e-22	-0.218145	2.92143e-06	0.855571	1.8127e-130	-0.567895	7.20819e-40
C2CD4B	greenyellow	0.129437	0.00590909	0.0847944	0.0720184	0.199345	2.00289e-05	0.128072	0.00645935	0.0877009	0.0627583	0.336277	2.19487e-13	-0.269531	6.02509e-09	-0.411625	7.17567e-20	-0.408211	1.53948e-19	-0.0197545	0.675656	0.204107	1.25035e-05	-0.29139	2.81909e-10	0.442791	4.44392e-23	-0.48762	2.58461e-28	0.64276	6.34012e-54
NPR1	greenyellow	0.125336	0.00770219	0.140236	0.00283896	0.277423	2.05693e-09	0.166181	0.000394071	0.150528	0.00134529	0.386248	1.70254e-17	-0.30742	2.51033e-11	-0.481752	1.38826e-27	-0.536689	5.25384e-35	0.0522909	0.26779	0.232582	5.90678e-07	-0.3876	1.28729e-17	0.606	1.48013e-46	-0.596238	9.31209e-45	0.848815	2.31031e-126
TCIRG1	greenyellow	-0.122642	0.00912998	0.593952	2.40611e-44	0.596154	9.64472e-45	-0.0942979	0.0453401	0.407609	1.75987e-19	0.502365	3.26875e-30	-0.498151	1.16485e-29	-0.666383	3.22264e-59	-0.566081	1.42802e-39	0.27397	3.30559e-09	0.223489	1.63663e-06	-0.489186	1.64119e-28	0.529507	5.87912e-34	-0.701892	3.71158e-68	0.830016	6.36548e-116
KLF2	greenyellow	0.0979888	0.0375074	0.140768	0.00273463	0.278632	1.73939e-09	0.215069	4.05115e-06	0.104715	0.0261658	0.334507	2.97924e-13	-0.295971	1.43405e-10	-0.496511	1.90091e-29	-0.594921	1.61034e-44	0.0273006	0.563078	0.175503	0.000179766	-0.446176	1.90081e-23	0.716723	2.69793e-72	-0.631186	1.69578e-51	0.857712	8.1948e-132
PLA1A	greenyellow	0.0782847	0.0968242	0.329286	7.25141e-13	0.355156	7.46227e-15	-0.139151	0.00306299	0.107769	0.0220807	0.335839	2.36799e-13	-0.334294	3.09028e-13	-0.422793	5.55104e-21	-0.193949	3.37058e-05	-0.00103173	0.982568	0.210727	6.37608e-06	-0.122944	0.00895921	0.444001	3.28386e-23	-0.351017	1.59729e-14	0.624316	4.18794e-50
SOX18	greenyellow	0.0774357	0.10051	0.100047	0.0336606	0.204228	1.23528e-05	0.303359	4.69875e-11	0.134912	0.00410117	0.351481	1.46752e-14	-0.238313	3.0407e-07	-0.462819	2.53578e-25	-0.653536	2.79272e-56	0.057504	0.222913	0.207859	8.55929e-06	-0.484261	6.79215e-28	0.579598	7.88764e-42	-0.651809	6.7626e-56	0.859	1.24128e-132
ENSG00000284779	greenyellow	0.0566594	0.229795	0.0961846	0.0411796	0.166889	0.000371789	0.288646	4.2019e-10	0.060325	0.200997	0.253231	4.98105e-08	-0.15867	0.000720289	-0.341422	8.934e-14	-0.533687	1.45172e-34	0.00493429	0.916774	0.149006	0.00150689	-0.397496	1.59762e-18	0.651042	9.99921e-56	-0.522804	5.31706e-33	0.716658	2.81684e-72
NOS3	greenyellow	0.0561961	0.233633	0.18627	6.90117e-05	0.292805	2.29089e-10	0.140639	0.00275961	0.17989	0.000122502	0.443178	4.03402e-23	-0.333299	3.66508e-13	-0.526035	1.85079e-33	-0.533786	1.40395e-34	0.0509626	0.280152	0.285683	6.43525e-10	-0.378016	9.08921e-17	0.570321	2.86922e-40	-0.630137	2.78124e-51	0.877617	1.77853e-145
SMTN	greenyellow	-0.053848	0.253782	0.0923162	0.0500845	0.417147	2.04883e-20	-0.12738	0.00675513	0.359361	3.40492e-15	0.763502	2.67725e-87	-0.581597	3.58242e-42	-0.73348	2.64891e-77	-0.423464	4.74571e-21	0.0436244	0.355325	0.581536	3.6693e-42	-0.212459	5.32688e-06	0.385951	1.80994e-17	-0.756148	1.02349e-84	0.795586	8.9773e-100
IL4R	greenyellow	-0.0530556	0.260846	0.591807	5.82483e-44	0.556068	5.77178e-38	-0.189165	5.28485e-05	0.345565	4.27942e-14	0.437234	1.75571e-22	-0.478641	3.34022e-27	-0.605048	2.23021e-46	-0.445582	2.20774e-23	0.230734	7.29147e-07	0.191767	4.14373e-05	-0.384081	2.65804e-17	0.347015	3.29856e-14	-0.571188	2.06044e-40	0.715392	6.50579e-72
CFB	greenyellow	-0.0527574	0.263539	0.411949	6.67077e-20	0.398745	1.22154e-18	0.0113661	0.809774	0.103893	0.0273704	0.330046	6.37687e-13	-0.331707	4.81028e-13	-0.471672	2.31217e-26	-0.442989	4.22957e-23	0.00825841	0.86116	0.176285	0.000167997	-0.341369	9.01794e-14	0.70747	1.10509e-69	-0.504399	1.75863e-30	0.784131	4.48181e-95
TNFRSF6B	greenyellow	0.0504579	0.284948	0.391264	5.9938e-18	0.372354	2.79864e-16	-0.0994729	0.0346985	0.206969	9.36964e-06	0.358777	3.79979e-15	-0.338924	1.38523e-13	-0.512797	1.30187e-31	-0.418519	1.49514e-20	0.104374	0.0266597	0.206261	1.00667e-05	-0.335556	2.48652e-13	0.191962	4.06828e-05	-0.514258	8.21634e-32	0.581464	3.77546e-42
FXYD5	greenyellow	-0.0489232	0.299872	0.6228	8.40622e-50	0.586851	4.38061e-43	-0.0994038	0.0348251	0.229013	8.85689e-07	0.289546	3.68785e-10	-0.413738	4.45332e-20	-0.543887	4.40257e-36	-0.491317	8.81277e-29	0.211939	5.62328e-06	0.0330578	0.483751	-0.480407	2.0312e-27	0.670761	2.97486e-60	-0.560682	1.06614e-38	0.77545	1.05886e-91
A4GALT	greenyellow	-0.0487946	0.301146	0.438196	1.38648e-22	0.506854	8.27891e-31	-0.0771617	0.101723	0.19529	2.96564e-05	0.432215	5.94223e-22	-0.468638	5.29531e-26	-0.599589	2.28345e-45	-0.483402	8.68098e-28	0.0516122	0.274059	0.239028	2.79547e-07	-0.369567	4.82969e-16	0.539905	1.74834e-35	-0.614936	2.93844e-48	0.76834	4.75252e-89
GGT5	greenyellow	-0.048241	0.306669	0.374924	1.68444e-16	0.490776	1.03243e-28	0.0273399	0.562516	0.30831	2.1855e-11	0.466386	9.74391e-26	-0.444859	2.64769e-23	-0.63181	1.26221e-51	-0.612914	7.21357e-48	0.190709	4.57647e-05	0.233721	5.18341e-07	-0.491701	7.87584e-29	0.564091	3.00881e-39	-0.716864	2.45628e-72	0.894922	1.86981e-159
EVA1B	greenyellow	-0.0474216	0.314968	0.367661	6.99228e-16	0.545944	2.14422e-36	-0.0833641	0.0769692	0.269806	5.80733e-09	0.43873	1.2157e-22	-0.506233	1.00209e-30	-0.684922	1.00223e-63	-0.545645	2.38133e-36	0.162736	0.000521325	0.191187	4.37595e-05	-0.470275	3.39045e-26	0.619294	4.15108e-49	-0.71016	1.97006e-70	0.836021	4.10705e-119
CDC42EP5	greenyellow	0.0472835	0.316381	0.3054	3.43335e-11	0.309977	1.68348e-11	0.141254	0.00264243	0.0773377	0.100942	0.235783	4.08485e-07	-0.235472	4.23491e-07	-0.439285	1.06047e-22	-0.593458	2.95218e-44	0.0524077	0.266722	0.0926106	0.0493544	-0.483851	7.63614e-28	0.612116	1.02627e-47	-0.559718	1.52024e-38	0.738813	5.6047e-79
COL18A1	greenyellow	-0.0465069	0.324404	0.370043	4.40147e-16	0.643378	4.67349e-54	-0.137185	0.00351055	0.550156	4.83747e-37	0.536542	5.52237e-35	-0.590133	1.15633e-43	-0.708018	7.79201e-70	-0.53641	5.77748e-35	0.4362	2.26073e-22	0.197377	2.4255e-05	-0.482493	1.12461e-27	0.604689	2.60228e-46	-0.726469	3.66144e-75	0.848452	3.7882e-126
SMOC2	greenyellow	0.0444771	0.34599	0.131345	0.00521061	0.268609	6.81608e-09	0.225813	1.26651e-06	0.142942	0.0023435	0.352755	1.16194e-14	-0.274604	3.03119e-09	-0.456889	1.21319e-24	-0.551412	3.09001e-37	0.0544546	0.248465	0.206656	9.67233e-06	-0.404663	3.37201e-19	0.707401	1.15495e-69	-0.608576	4.84409e-47	0.82582	9.10838e-114
PDLIM1	greenyellow	0.0397119	0.400156	0.482518	1.11667e-27	0.295372	1.56747e-10	0.0814173	0.084148	-0.0974778	0.0385181	0.0138939	0.768562	-0.0775128	0.100171	-0.223794	1.58281e-06	-0.375846	1.40217e-16	-0.062211	0.187246	-0.10276	0.0291091	-0.38005	6.03473e-17	0.685236	8.3472e-64	-0.271298	4.75052e-09	0.606875	1.01364e-46
RBPMS	greenyellow	-0.0370031	0.433091	0.322854	2.1196e-12	0.618873	5.02124e-49	-0.287726	4.79888e-10	0.308406	2.15295e-11	0.473939	1.23851e-26	-0.588611	2.14844e-43	-0.649506	2.18014e-55	-0.330347	6.06059e-13	0.149069	0.00149987	0.233445	5.35056e-07	-0.269979	5.67378e-09	0.574665	5.40861e-41	-0.573015	1.02236e-40	0.743304	2.02512e-80
TINAGL1	greenyellow	0.0369011	0.43436	0.13679	0.00360732	0.331369	5.09521e-13	0.114656	0.0148426	0.211138	6.11069e-06	0.501791	3.89044e-30	-0.3802	5.85463e-17	-0.574657	5.42652e-41	-0.557556	3.35685e-38	0.0528797	0.262432	0.335057	2.70977e-13	-0.378656	7.99177e-17	0.621409	1.58766e-49	-0.689128	8.53412e-65	0.919968	9.86252e-185
NOTCH3	greenyellow	-0.0360799	0.444663	0.137772	0.00337107	0.299568	8.3621e-11	0.21958	2.50387e-06	0.218632	2.77277e-06	0.506559	9.06557e-31	-0.341992	8.0784e-14	-0.56486	2.25712e-39	-0.625673	2.23656e-50	0.0537221	0.254895	0.342393	7.52537e-14	-0.434314	3.57759e-22	0.687278	2.5339e-64	-0.735674	5.48464e-78	0.931124	8.25496e-199
HIC1	greenyellow	-0.0354934	0.452105	0.148635	0.00154888	0.341749	8.43292e-14	0.0719869	0.126884	0.246793	1.10308e-07	0.560407	1.17989e-38	-0.425062	3.26168e-21	-0.58244	2.56369e-42	-0.475309	8.47114e-27	0.0503428	0.286049	0.383175	3.19881e-17	-0.313237	1.0056e-11	0.549152	6.91162e-37	-0.662836	2.15789e-58	0.824531	4.07752e-113
SLC52A3	greenyellow	0.033754	0.474584	0.191708	4.16682e-05	0.339935	1.16031e-13	-0.0908433	0.0538736	0.222341	1.85581e-06	0.508073	5.68073e-31	-0.427581	1.79909e-21	-0.589972	1.23459e-43	-0.38949	8.68877e-18	0.0548567	0.244983	0.365275	1.10735e-15	-0.243717	1.6003e-07	0.303962	4.28363e-11	-0.583693	1.55638e-42	0.739671	2.9883e-79
PRF1	greenyellow	-0.0332173	0.481642	0.17633	0.000167337	0.235261	4.33989e-07	0.188555	5.5921e-05	0.0938882	0.0462888	0.188374	5.68683e-05	-0.211444	5.91986e-06	-0.375234	1.5838e-16	-0.503692	2.18274e-30	0.0836744	0.0758723	0.0383345	0.416711	-0.438387	1.32275e-22	0.607299	8.43632e-47	-0.488959	1.75311e-28	0.668111	1.26477e-59
GATA2	greenyellow	-0.0329145	0.485648	0.156429	0.000858021	0.290838	3.05578e-10	0.153314	0.00109009	0.174827	0.00019055	0.50202	3.62952e-30	-0.344949	4.77729e-14	-0.521779	7.41394e-33	-0.536673	5.28196e-35	0.015342	0.745235	0.354544	8.35656e-15	-0.366691	8.4333e-16	0.612156	1.00831e-47	-0.650367	1.40936e-55	0.903365	3.42598e-167
FLT4	greenyellow	-0.0325561	0.490414	0.104089	0.0270787	0.332221	4.40687e-13	0.07312	0.120998	0.251709	6.02287e-08	0.573505	8.4662e-41	-0.418422	1.52889e-20	-0.585803	6.68221e-43	-0.519412	1.59095e-32	0.0569843	0.22713	0.404126	3.79408e-19	-0.331409	5.0602e-13	0.494542	3.41096e-29	-0.695564	1.81145e-66	0.850935	1.25101e-127
FGR	greenyellow	-0.030601	0.516846	0.475059	9.08008e-27	0.609217	3.66176e-47	-0.239032	2.79418e-07	0.312635	1.10654e-11	0.472896	1.65144e-26	-0.577136	2.07014e-41	-0.67247	1.16042e-60	-0.403983	3.91518e-19	0.188931	5.4006e-05	0.212446	5.33425e-06	-0.34272	7.10223e-14	0.502714	2.93962e-30	-0.615864	1.94221e-48	0.802755	7.19931e-103
C22orf34	greenyellow	-0.0299424	0.525912	0.215534	3.85718e-06	0.461892	3.24473e-25	-0.13829	0.00325233	0.412519	5.86623e-20	0.6872	2.65243e-64	-0.563765	3.39755e-39	-0.672537	1.11805e-60	-0.358099	4.31493e-15	0.158036	0.000757026	0.467357	7.49563e-26	-0.210024	6.85582e-06	0.326537	1.1504e-12	-0.659339	1.3711e-57	0.755732	1.42319e-84
ZAP70	greenyellow	-0.029884	0.526721	0.135847	0.00384809	0.393827	3.49132e-18	-0.00546945	0.907786	0.443125	4.08804e-23	0.605712	1.67537e-46	-0.470605	3.09779e-26	-0.625048	2.98644e-50	-0.440594	7.67348e-23	0.222429	1.83811e-06	0.393405	3.81787e-18	-0.303559	4.55701e-11	0.422524	5.9107e-21	-0.678435	4.13003e-62	0.730772	1.81058e-76
GRAPL	greenyellow	-0.0289425	0.539831	0.120873	0.0101918	0.306346	2.96592e-11	0.0718039	0.127855	0.349037	2.28959e-14	0.541775	9.1692e-36	-0.388213	1.13352e-17	-0.527684	1.07513e-33	-0.432039	6.19904e-22	0.158084	0.000754188	0.364142	1.37581e-15	-0.285711	6.40891e-10	0.391604	5.58043e-18	-0.611684	1.24159e-47	0.699171	1.99925e-67
ADAM33	greenyellow	-0.0283685	0.547904	0.0160924	0.733237	0.252126	5.71802e-08	0.119795	0.0108913	0.188072	5.84783e-05	0.665229	6.00043e-59	-0.416631	2.30562e-20	-0.596217	9.39463e-45	-0.420832	8.76041e-21	-0.100735	0.0324527	0.565489	1.78339e-39	-0.160444	0.000626111	0.625079	2.94459e-50	-0.688	1.65863e-64	0.836674	1.81527e-119
LRRC32	greenyellow	-0.027521	0.559929	0.270723	5.13379e-09	0.400693	8.0197e-19	-0.0373458	0.428839	0.27631	2.39841e-09	0.559504	1.64462e-38	-0.456849	1.22577e-24	-0.594032	2.32792e-44	-0.43594	2.40859e-22	0.0846845	0.0723891	0.376159	1.31744e-16	-0.280448	1.34996e-09	0.465617	1.19843e-25	-0.621367	1.61885e-49	0.849686	7.00927e-127
GATA2.AS1	greenyellow	0.027368	0.562115	0.122546	0.00918499	0.371769	3.13968e-16	-0.0330107	0.484373	0.320149	3.30298e-12	0.64618	1.16078e-54	-0.489133	1.66667e-28	-0.641934	9.52311e-54	-0.41088	8.48262e-20	0.0803882	0.0881558	0.472303	1.94429e-26	-0.222314	1.8613e-06	0.425083	3.24572e-21	-0.675782	1.83868e-61	0.825945	7.87906e-114
FAM65C	greenyellow	-0.0259027	0.583242	0.0761433	0.106334	0.411909	6.73132e-20	-0.0648501	0.169184	0.371087	3.58901e-16	0.662435	2.6703e-58	-0.525598	2.13622e-33	-0.682331	4.47659e-63	-0.419807	1.11084e-20	0.124073	0.00834444	0.462577	2.70474e-25	-0.267054	8.38342e-09	0.47769	4.36098e-27	-0.718976	6.01249e-73	0.811664	6.70706e-107
COX4I2	greenyellow	0.0256243	0.587298	0.141319	0.00263023	0.22729	1.07445e-06	0.244244	1.50196e-07	0.135506	0.00393865	0.287684	4.82797e-10	-0.198016	2.27983e-05	-0.379814	6.32873e-17	-0.524969	2.62513e-33	0.0839819	0.0747978	0.146425	0.00182214	-0.407973	1.62307e-19	0.630819	2.01591e-51	-0.538379	2.95138e-35	0.758734	1.29646e-85
GPR4	greenyellow	0.0246916	0.600979	0.265868	9.8077e-09	0.346923	3.35378e-14	-0.0715229	0.129357	0.133042	0.00465301	0.431079	7.80888e-22	-0.359959	3.04261e-15	-0.510802	2.43233e-31	-0.369453	4.93784e-16	-0.0334342	0.478783	0.285207	6.88802e-10	-0.249465	7.95132e-08	0.384127	2.63309e-17	-0.51013	2.9995e-31	0.719272	4.92798e-73
PEAR1	greenyellow	0.024119	0.609448	0.153063	0.00111109	0.314714	7.94554e-12	0.1708	0.000268448	0.179085	0.000131522	0.496884	1.70096e-29	-0.352767	1.15943e-14	-0.547221	1.3682e-36	-0.566231	1.34952e-39	0.0174882	0.711092	0.336198	2.22528e-13	-0.385593	1.94854e-17	0.728329	1.00537e-75	-0.675201	2.5438e-61	0.951086	3.47952e-231
ADCY4	greenyellow	0.023999	0.611228	0.153791	0.00105113	0.338086	1.60329e-13	0.122244	0.00936008	0.315096	7.47562e-12	0.590274	1.09161e-43	-0.420747	8.93605e-21	-0.598246	4.01776e-45	-0.552847	1.84764e-37	0.11455	0.014936	0.407602	1.76231e-19	-0.352929	1.1254e-14	0.548249	9.51664e-37	-0.710873	1.24362e-70	0.908049	8.46544e-172
FOXS1	greenyellow	-0.0230135	0.625946	0.0963228	0.040888	0.213467	4.79418e-06	0.270892	5.01833e-09	0.142121	0.00248488	0.30323	4.79227e-11	-0.207156	9.19402e-06	-0.385431	2.01447e-17	-0.560368	1.19703e-38	0.0749375	0.112004	0.176877	0.000159566	-0.431305	7.39488e-22	0.685269	8.19031e-64	-0.570574	2.60539e-40	0.776795	3.2513e-92
DOCK6	greenyellow	-0.0224282	0.634758	0.21494	4.10689e-06	0.522206	6.4561e-33	-0.0661837	0.160568	0.437597	1.60604e-22	0.705926	2.94705e-69	-0.616126	1.72706e-48	-0.767955	6.57606e-89	-0.563794	3.36088e-39	0.193015	3.68319e-05	0.449257	8.69995e-24	-0.376961	1.12255e-16	0.521089	9.26793e-33	-0.817108	1.80435e-109	0.934624	1.01563e-203
ITGA5	greenyellow	0.0222312	0.637736	0.524681	2.88381e-33	0.582479	2.52409e-42	-0.17742	0.000152198	0.237465	3.35804e-07	0.357493	4.83237e-15	-0.457481	1.03914e-24	-0.563984	3.13101e-39	-0.403819	4.0582e-19	0.168822	0.000316789	0.113735	0.0156706	-0.365586	1.04329e-15	0.609773	2.87261e-47	-0.529092	6.74709e-34	0.790972	7.60617e-98
CD248	greenyellow	0.022169	0.638678	0.168224	0.000332948	0.246167	1.19033e-07	0.269327	6.19211e-09	0.101388	0.0313404	0.253656	4.72258e-08	-0.222173	1.89014e-06	-0.444615	2.81499e-23	-0.63552	2.15088e-52	0.0504198	0.285312	0.0941408	0.0457018	-0.509313	3.86758e-31	0.707763	9.16531e-70	-0.612909	7.22713e-48	0.8144	3.51077e-108
REM1	greenyellow	0.0217843	0.644512	-0.0103515	0.826473	0.116685	0.0131523	0.323515	1.90049e-12	0.0779728	0.0981654	0.249797	7.63223e-08	-0.137676	0.00339351	-0.313662	9.39842e-12	-0.515297	5.91538e-32	0.0224652	0.634199	0.156752	0.000836779	-0.381465	4.5311e-17	0.62393	5.00103e-50	-0.511996	1.67407e-31	0.654981	1.32677e-56
ENSG00000272512	greenyellow	0.0210346	0.655947	-0.0446522	0.344093	0.25276	5.28333e-08	0.0680893	0.148835	0.195765	2.8334e-05	0.635892	1.79833e-52	-0.42655	2.29622e-21	-0.598791	3.1962e-45	-0.44278	4.45642e-23	-0.0965694	0.040372	0.50165	4.0596e-30	-0.222828	1.75975e-06	0.406521	2.23936e-19	-0.677782	5.97033e-62	0.718634	7.55844e-73
TUBB6	greenyellow	0.0209697	0.65694	0.496065	2.17092e-29	0.525715	2.05596e-33	-0.0665383	0.158333	0.175169	0.000185022	0.280204	1.39687e-09	-0.397322	1.65827e-18	-0.53624	6.12124e-35	-0.503837	2.08781e-30	0.136841	0.00359473	0.0553973	0.240357	-0.454541	2.23611e-24	0.595442	1.29699e-44	-0.549593	5.9097e-37	0.771478	3.29829e-90
LSR	greenyellow	0.0204806	0.664448	0.0995297	0.0345945	0.256941	3.11863e-08	0.22671	1.14631e-06	0.14004	0.00287833	0.420986	8.45355e-21	-0.300236	7.5597e-11	-0.475955	7.07784e-27	-0.558756	2.16446e-38	0.0310914	0.510148	0.283233	9.11903e-10	-0.394499	3.02781e-18	0.68347	2.32267e-63	-0.637147	9.82244e-53	0.881591	1.72031e-148
TDRD10	greenyellow	-0.0193003	0.682704	0.126727	0.00704573	0.369544	4.85086e-16	-0.0128248	0.78592	0.271542	4.59634e-09	0.590483	1.00197e-43	-0.479379	2.71466e-27	-0.619928	3.11389e-49	-0.41835	1.55422e-20	0.0528289	0.262891	0.412493	5.90077e-20	-0.25161	6.0975e-08	0.535803	7.10006e-35	-0.64619	1.15472e-54	0.798903	3.43674e-101
PKN3	greenyellow	-0.017405	0.712404	0.217448	3.14728e-06	0.372105	2.93879e-16	0.0618112	0.190101	0.229358	8.5188e-07	0.532077	2.49334e-34	-0.416314	2.47857e-20	-0.596028	1.01643e-44	-0.560353	1.2035e-38	0.0656719	0.163834	0.351786	1.38796e-14	-0.39428	3.17197e-18	0.562216	6.04446e-39	-0.694607	3.23409e-66	0.910977	8.33179e-175
HEYL	greenyellow	-0.0151328	0.748591	0.180791	0.000113104	0.428274	1.52596e-21	-0.0167161	0.723312	0.280414	1.35642e-09	0.43896	1.14889e-22	-0.489131	1.66758e-28	-0.632263	1.01785e-51	-0.528884	7.22778e-34	0.143245	0.00229326	0.213433	4.81168e-06	-0.400755	7.91278e-19	0.523881	3.74462e-33	-0.670542	3.35466e-60	0.791666	3.92958e-98
TGFB1I1	greenyellow	-0.0146582	0.756222	0.280168	1.40395e-09	0.415563	2.94186e-20	0.112223	0.0171178	0.173097	0.000220985	0.396685	1.90055e-18	-0.36688	8.13049e-16	-0.573087	9.94563e-41	-0.613655	5.19541e-48	0.0690099	0.143406	0.192359	3.91903e-05	-0.491207	9.10024e-29	0.774892	1.72477e-91	-0.689627	6.35144e-65	0.920077	7.35584e-185
IGF2BP2	greenyellow	0.0145688	0.757663	0.347299	3.13419e-14	0.555429	7.2764e-38	-0.166097	0.000396798	0.291465	2.78842e-10	0.355536	6.95468e-15	-0.481658	1.42565e-27	-0.555216	7.86012e-38	-0.392035	5.09652e-18	0.190639	4.60657e-05	0.092637	0.0492895	-0.357581	4.75308e-15	0.638213	5.86354e-53	-0.514967	6.56622e-32	0.718985	5.97373e-73
ANPEP	greenyellow	0.0143908	0.760533	0.137745	0.0033773	0.30926	1.88365e-11	0.151085	0.0012902	0.136425	0.00369889	0.413304	4.91342e-20	-0.347975	2.77468e-14	-0.535926	6.80809e-35	-0.565235	1.96155e-39	0.00699554	0.882223	0.257009	3.09173e-08	-0.404542	3.46304e-19	0.751466	4.04324e-83	-0.653311	3.13588e-56	0.880962	5.24717e-148
C11orf96	greenyellow	-0.0142442	0.762898	0.34716	3.21392e-14	0.447713	1.2884e-23	-0.0113921	0.809348	0.246964	1.08025e-07	0.249092	8.32513e-08	-0.354133	9.0169e-15	-0.491772	7.71336e-29	-0.544413	3.66432e-36	0.205394	1.0988e-05	0.0297106	0.529124	-0.466619	9.15016e-26	0.489617	1.44773e-28	-0.555931	6.06489e-38	0.644662	2.47242e-54
CARD10	greenyellow	0.0129909	0.783215	0.0971751	0.0391276	0.267431	7.97399e-09	0.221342	2.06923e-06	0.194761	3.1195e-05	0.507885	6.02177e-31	-0.334957	2.75711e-13	-0.519852	1.38095e-32	-0.560668	1.07148e-38	0.028012	0.552947	0.351902	1.35876e-14	-0.375363	1.5437e-16	0.665838	4.32343e-59	-0.671485	1.9981e-60	0.890185	2.13664e-155
ENSG00000261634	greenyellow	-0.0116596	0.80496	0.0580496	0.218546	0.169906	0.000289389	0.249605	7.81523e-08	0.119577	0.0110377	0.336757	2.01971e-13	-0.208025	8.41551e-06	-0.370454	4.06177e-16	-0.474955	9.34553e-27	0.0177494	0.706974	0.237248	3.44438e-07	-0.306314	2.98087e-11	0.636515	1.33217e-52	-0.525267	2.38111e-33	0.717154	2.02594e-72
KANK3	greenyellow	-0.010675	0.82114	0.151576	0.00124348	0.35117	1.55317e-14	0.162685	0.000523477	0.307508	2.47623e-11	0.532212	2.38348e-34	-0.41697	2.1335e-20	-0.63364	5.28845e-52	-0.66655	2.9454e-59	0.157474	0.00079102	0.330725	5.68358e-13	-0.489654	1.43228e-28	0.552877	1.82775e-37	-0.781533	4.75836e-94	0.9237	3.35466e-189
ITGA10	greenyellow	-0.0101777	0.829341	0.10915	0.0204231	0.340558	1.04016e-13	-0.00477598	0.919435	0.197963	2.29165e-05	0.59827	3.97836e-45	-0.42037	9.75183e-21	-0.575231	4.34395e-41	-0.337201	1.87008e-13	-0.0610603	0.19555	0.474941	9.38227e-27	-0.143833	0.00219862	0.687847	1.81425e-64	-0.607756	6.91985e-47	0.829902	7.29894e-116
ENSG00000271959	greenyellow	-0.00994369	0.833206	0.151922	0.00121141	0.255515	3.7368e-08	0.0891528	0.0585136	0.241823	2.00752e-07	0.56132	8.42255e-39	-0.354406	8.57235e-15	-0.547149	1.40357e-36	-0.48984	1.35653e-28	0.0307429	0.514904	0.445069	2.51155e-23	-0.272227	4.18973e-09	0.319767	3.51523e-12	-0.641085	1.44457e-53	0.732255	6.33867e-77
SOX17	greenyellow	-0.00980465	0.835505	0.137546	0.00342409	0.24094	2.22974e-07	0.239737	2.57122e-07	0.135056	0.00406112	0.358154	4.2704e-15	-0.251946	5.84762e-08	-0.457905	9.29902e-25	-0.579188	9.26911e-42	0.0626132	0.184405	0.211317	5.99841e-06	-0.441023	6.8985e-23	0.703345	1.49734e-68	-0.611792	1.18387e-47	0.85992	3.18796e-133
OR2A1.AS1	greenyellow	-0.00875877	0.852841	0.20917	7.48508e-06	0.282768	9.73893e-10	0.11847	0.011809	0.114912	0.0146194	0.253127	5.046e-08	-0.229581	8.30768e-07	-0.388735	1.01692e-17	-0.455192	1.88797e-24	0.0596313	0.206235	0.105581	0.0249458	-0.382269	3.84832e-17	0.600787	1.37559e-45	-0.477668	4.38755e-27	0.661967	3.4245e-58
TMEM204	greenyellow	-0.00801799	0.865162	0.117823	0.0122812	0.306799	2.7647e-11	0.150584	0.00133964	0.219263	2.59109e-06	0.535126	8.93105e-35	-0.384821	2.28367e-17	-0.591352	7.0222e-44	-0.572319	1.33584e-40	0.0616493	0.191267	0.381073	4.90607e-17	-0.387267	1.37911e-17	0.610206	2.37615e-47	-0.723772	2.34107e-74	0.901877	8.89244e-166
CRACR2B	greenyellow	0.00800502	0.865378	0.0821012	0.0815669	0.356339	5.9918e-15	0.125013	0.00786228	0.314821	7.81193e-12	0.497941	1.24024e-29	-0.419757	1.12364e-20	-0.584255	1.24322e-42	-0.576793	2.36654e-41	0.167028	0.000367568	0.28689	5.41295e-10	-0.425385	3.02322e-21	0.593826	2.53553e-44	-0.711179	1.02027e-70	0.807852	3.77482e-105
NDUFA4L2	greenyellow	-0.00793338	0.866572	0.158816	0.000712102	0.261016	1.84894e-08	0.268173	7.22434e-09	0.106035	0.0243256	0.426001	2.6144e-21	-0.278515	1.76772e-09	-0.536064	6.49741e-35	-0.657342	3.89762e-57	-0.028143	0.551091	0.295093	1.63391e-10	-0.468152	6.04205e-26	0.741577	7.3234e-80	-0.720601	2.01731e-73	0.916384	1.21551e-180
LIMS2	greenyellow	0.00782764	0.868334	0.0816633	0.0832121	0.321628	2.59311e-12	0.175831	0.000174732	0.281611	1.14657e-09	0.531236	3.30364e-34	-0.41138	7.58236e-20	-0.594694	1.76998e-44	-0.620324	2.60215e-49	0.121498	0.00980493	0.333724	3.40764e-13	-0.435518	2.66937e-22	0.637064	1.02239e-52	-0.739148	4.38705e-79	0.91725	1.29688e-181
USHBP1	greenyellow	0.00754679	0.873018	0.0266393	0.572576	0.279642	1.51099e-09	0.160173	0.000639712	0.240029	2.48405e-07	0.550092	4.94785e-37	-0.385276	2.07991e-17	-0.562363	5.72405e-39	-0.551179	3.35836e-37	0.054231	0.250416	0.397155	1.71859e-18	-0.360432	2.78327e-15	0.586809	4.45637e-43	-0.708461	5.8683e-70	0.873383	2.23004e-142
FZD10	greenyellow	0.00740047	0.875459	0.139946	0.00289746	0.37672	1.17804e-16	0.0481175	0.307912	0.275394	2.72025e-09	0.361013	2.49391e-15	-0.344534	5.14408e-14	-0.499614	7.50853e-30	-0.503013	2.68424e-30	0.207465	8.90946e-06	0.145445	0.00195696	-0.436061	2.33853e-22	0.569395	4.08195e-40	-0.598855	3.1104e-45	0.755632	1.54055e-84
ITPR3	greenyellow	-0.00530347	0.910572	0.261501	1.73658e-08	0.449323	8.5552e-24	0.0113149	0.810615	0.290154	3.37614e-10	0.554851	8.97032e-38	-0.479431	2.67508e-27	-0.627986	7.62642e-51	-0.524521	3.03936e-33	0.112359	0.0169829	0.343815	5.84767e-14	-0.363165	1.6576e-15	0.629046	4.64234e-51	-0.68646	4.09011e-64	0.933369	6.28567e-202
ENSG00000244198	greenyellow	-0.00383504	0.935268	0.207271	9.08721e-06	0.526534	1.571e-33	-0.191196	4.37206e-05	0.397018	1.76985e-18	0.535053	9.15287e-35	-0.564145	2.94916e-39	-0.603583	4.18216e-46	-0.284597	7.51312e-10	0.223504	1.63395e-06	0.305945	3.15603e-11	-0.18969	5.03325e-05	0.541144	1.14065e-35	-0.545064	2.91866e-36	0.728677	7.88404e-76
PODN	greenyellow	-0.0037174	0.93725	0.230448	7.53181e-07	0.433947	3.91019e-22	0.0300388	0.52458	0.229813	8.09226e-07	0.487602	2.59768e-28	-0.462298	2.91269e-25	-0.614983	2.87774e-48	-0.510476	2.69254e-31	0.0744318	0.114452	0.285751	6.37236e-10	-0.369008	5.38405e-16	0.764279	1.4107e-87	-0.675389	2.29008e-61	0.892016	6.07793e-157
ENSG00000259605	greenyellow	0.00329513	0.944366	0.128676	0.00621019	0.358414	4.06729e-15	0.0868758	0.0652814	0.267438	7.96638e-09	0.463053	2.38234e-25	-0.415947	2.69517e-20	-0.599077	2.83353e-45	-0.582527	2.47583e-42	0.126134	0.00731913	0.260215	2.05071e-08	-0.43069	8.57186e-22	0.53622	6.16291e-35	-0.697083	7.19043e-67	0.757605	3.2048e-85
CNN2	greenyellow	0.00269322	0.954516	0.499144	8.6483e-30	0.668549	9.96801e-60	-0.247687	9.89067e-08	0.37511	1.62335e-16	0.20899	7.62433e-06	-0.484751	5.9022e-28	-0.550677	4.01704e-37	-0.450959	5.63149e-24	0.428384	1.4865e-21	-0.133445	0.00452876	-0.54697	1.4946e-36	0.618232	6.70753e-49	-0.504128	1.91082e-30	0.684797	1.07744e-63
LAMC3	greenyellow	-0.00254459	0.957024	0.213295	4.88168e-06	0.333326	3.64822e-13	0.244043	1.53881e-07	0.256157	3.4452e-08	0.423313	4.91648e-21	-0.313723	9.30791e-12	-0.535445	8.0148e-35	-0.650776	1.14462e-55	0.149647	0.00143673	0.228958	8.9117e-07	-0.496002	2.21199e-29	0.697767	4.73346e-67	-0.708806	4.70415e-70	0.893422	3.78296e-158
PLEKHG2	greenyellow	-0.000440749	0.992553	0.361755	2.16716e-15	0.472079	2.06776e-26	0.0191213	0.68549	0.304512	3.93691e-11	0.517109	3.32543e-32	-0.460365	4.86375e-25	-0.619942	3.09492e-49	-0.591692	6.10843e-44	0.137949	0.00333	0.298977	9.14235e-11	-0.42576	2.76767e-21	0.574724	5.28695e-41	-0.696208	1.22502e-66	0.887087	7.64944e-153
ENSG00000285972	grey	-0.188453	5.64531e-05	0.554496	1.01996e-37	0.28044	1.35147e-09	-0.156842	0.000830941	0.198672	2.13896e-05	-0.00751872	0.873486	-0.0885761	0.0601702	-0.103914	0.0273381	-0.0807889	0.0865773	0.260649	1.93896e-08	-0.137543	0.00342492	-0.187065	6.41609e-05	0.0348223	0.460706	-0.0505579	0.283994	0.0943907	0.0451274
FAM220A	grey	0.149031	0.00150407	-0.0529306	0.261973	-0.154756	0.000976245	0.27858	1.75193e-09	-0.111387	0.0179667	-0.119311	0.0112188	0.188047	5.86112e-05	0.0554769	0.23968	-0.221708	1.98839e-06	-0.0393887	0.404004	-0.0883735	0.0607611	-0.194939	3.06685e-05	0.0966151	0.0402769	-0.091913	0.0510988	0.0646212	0.170697
NPIPA8	grey	-0.140234	0.00283938	-0.0376187	0.425472	0.01457	0.757643	-0.00909243	0.847302	0.0618196	0.190041	0.263334	1.3679e-08	-0.104995	0.025765	-0.100884	0.032195	0.0242209	0.607937	-0.0894219	0.0577536	0.300425	7.34643e-11	0.127976	0.00649971	-0.00199491	0.966301	-0.111893	0.0174488	0.103502	0.0279594
C21orf62	grey	-0.137077	0.00353665	0.595196	1.43663e-44	0.615686	2.1033e-48	-0.474996	9.23996e-27	0.210616	6.44942e-06	-0.025453	0.5898	-0.315269	7.27092e-12	-0.233332	5.42055e-07	0.063593	0.177618	0.301819	5.945e-11	-0.243928	1.56017e-07	-0.1387	0.00316092	0.23558	4.18219e-07	-0.0269543	0.568042	0.15056	0.00134202
BEST3	grey	-0.129672	0.00581874	0.51414	8.52826e-32	0.702266	2.93907e-68	-0.624715	3.4839e-50	0.542445	7.26944e-36	0.309105	1.93001e-11	-0.574893	4.95181e-41	-0.474469	1.06936e-26	0.0166678	0.72408	0.469015	4.7795e-26	0.0271052	0.565876	-0.100399	0.0330386	-0.0664009	0.159196	-0.230351	7.61468e-07	0.193943	3.37273e-05
PIRT	grey	-0.123094	0.00887531	0.543171	5.64874e-36	0.667181	2.09366e-59	-0.452838	3.4738e-24	0.389712	8.29487e-18	0.107025	0.0230214	-0.422763	5.5896e-21	-0.350918	1.62635e-14	-0.0744688	0.114272	0.439854	9.21321e-23	-0.161673	0.000567706	-0.218376	2.8501e-06	0.103316	0.0282439	-0.17868	0.000136296	0.194273	3.2682e-05
KCNE4	grey	-0.118168	0.0120275	0.481217	1.61537e-27	0.659898	1.02212e-57	-0.466319	9.92082e-26	0.30997	1.68524e-11	0.369958	4.47489e-16	-0.546567	1.72276e-36	-0.548712	8.07804e-37	-0.121228	0.00997062	0.195105	3.01871e-05	0.108189	0.0215638	-0.169213	0.000306646	0.337701	1.71431e-13	-0.364628	1.25359e-15	0.484039	7.23685e-28
SUCNR1	grey	-0.117962	0.0121781	0.391084	6.22363e-18	-0.062989	0.181779	0.196294	2.69294e-05	-0.224654	1.43975e-06	-0.353197	1.07125e-14	0.315323	7.20824e-12	0.249289	8.12514e-08	-0.112748	0.0166025	-0.0207904	0.659689	-0.349951	1.93943e-14	-0.228132	9.77806e-07	0.194379	3.23544e-05	0.179479	0.000127032	-0.000494018	0.991653
SERPINA5	grey	-0.114973	0.0145663	0.595337	1.35513e-44	0.667011	2.2963e-59	-0.599037	2.88095e-45	0.398474	1.29488e-18	0.0475978	0.313172	-0.40715	1.94805e-19	-0.302672	5.21931e-11	0.0427961	0.364542	0.471479	2.4384e-26	-0.212546	5.2789e-06	-0.165466	0.000417831	-0.0584892	0.215073	-0.0768764	0.102998	0.0761209	0.106437
OR7C1	grey	-0.113576	0.0158169	0.139953	0.00289591	0.515391	5.74081e-32	-0.480592	1.92807e-27	0.404509	3.48815e-19	0.37386	2.07951e-16	-0.506413	9.48141e-31	-0.442742	4.49824e-23	0.0409643	0.38545	0.275768	2.58432e-09	0.156074	0.000881908	-0.0309536	0.512026	0.18104	0.000110628	-0.253303	4.93626e-08	0.301418	6.31827e-11
GRHL3	grey	-0.112027	0.0173131	0.47844	3.5346e-27	0.506418	9.46884e-31	-0.254583	4.203e-08	0.355875	6.53164e-15	0.12384	0.00846859	-0.316969	5.53221e-12	-0.302448	5.40096e-11	-0.189109	5.31258e-05	0.37833	8.53382e-17	-0.0913377	0.0525761	-0.269042	6.43275e-09	0.0274595	0.560808	-0.227761	1.01936e-06	0.189305	5.21639e-05
CLEC17A	grey	-0.109738	0.01975	0.448527	1.04763e-23	0.195243	2.97885e-05	0.0494746	0.294451	0.180052	0.000120757	-0.0489406	0.2997	-0.020796	0.659603	-0.0788953	0.0942409	-0.251984	5.82014e-08	0.290632	3.14909e-10	-0.188438	5.65339e-05	-0.342434	7.47111e-14	0.204729	1.17474e-05	-0.139604	0.00296754	0.209256	7.41952e-06
OR7A5	grey	-0.109	0.0205972	0.259915	2.13134e-08	0.505605	1.21553e-30	-0.581094	4.37238e-42	0.428235	1.54016e-21	0.139208	0.00305099	-0.418616	1.46207e-20	-0.317952	4.71971e-12	0.114404	0.0150645	0.44073	7.41935e-23	-0.104969	0.0258022	-0.0732982	0.120092	-0.0969351	0.0396167	-0.0726435	0.123446	0.0587092	0.21335
ENSG00000278803	grey	0.107366	0.0225856	-0.136934	0.00357182	-0.361829	2.13691e-15	0.556941	4.20151e-38	-0.232886	5.7053e-07	0.0269508	0.568092	0.280457	1.34824e-09	0.0925185	0.0495818	-0.289951	3.47744e-10	-0.28322	9.1356e-10	0.170234	0.000281519	-0.101259	0.0315569	0.203749	1.29595e-05	-0.15677	0.000835623	0.154035	0.00103172
CSF3	grey	0.101173	0.0317031	0.219683	2.47636e-06	0.227995	9.92923e-07	-0.0645289	0.17131	0.164604	0.000448228	0.258834	2.44906e-08	-0.240211	2.43126e-07	-0.356478	5.8381e-15	-0.282107	1.06922e-09	0.0665825	0.158056	0.13446	0.00422877	-0.21071	6.38755e-06	0.0631468	0.180685	-0.338338	1.53442e-13	0.371813	3.1126e-16
POM121L9P	grey	-0.0968622	0.0397664	0.517856	2.61955e-32	0.582813	2.21018e-42	-0.162465	0.000532794	0.396303	2.0622e-18	0.33801	1.62462e-13	-0.404494	3.49996e-19	-0.483128	9.38688e-28	-0.381981	4.08033e-17	0.328344	8.49758e-13	0.0885932	0.0601205	-0.361415	2.31107e-15	0.341915	8.18951e-14	-0.465985	1.0856e-25	0.579539	8.07351e-42
PLAC8	grey	-0.0964913	0.0405347	0.569356	4.14288e-40	0.210207	6.72763e-06	-0.0680108	0.149305	-0.00554418	0.906532	-0.0991441	0.0353049	0.00336808	0.943136	-0.0800659	0.089442	-0.148944	0.00151382	0.0776183	0.0997079	-0.175631	0.000177777	-0.248157	9.33758e-08	0.143364	0.00227383	-0.0481549	0.307535	0.161658	0.000568405
LINC00930	grey	-0.0949119	0.043949	-0.0508708	0.28102	0.113896	0.0155228	-0.279726	1.49326e-09	0.170525	0.000274737	0.492158	6.88633e-29	-0.299612	8.30684e-11	-0.305998	3.12993e-11	0.187584	6.11696e-05	-0.120489	0.0104359	0.528917	7.15106e-34	0.308636	2.07707e-11	-0.118707	0.0116397	-0.192005	4.05177e-05	0.0796497	0.0911249
SPOCD1	grey	-0.0935154	0.0471663	0.498018	1.21217e-29	0.657382	3.81703e-57	-0.375545	1.48889e-16	0.530932	3.65761e-34	0.336152	2.24301e-13	-0.523437	4.32816e-33	-0.52038	1.16525e-32	-0.249807	7.62257e-08	0.484931	5.6066e-28	0.0458957	0.33081	-0.303725	4.44243e-11	0.0449874	0.340479	-0.419934	1.07872e-20	0.36192	2.10055e-15
RPE65	grey	0.0927631	0.0489798	0.420482	9.50234e-21	0.219431	2.54447e-06	0.0791941	0.0929968	-0.0326265	0.489476	-0.232628	5.87633e-07	0.0437352	0.354103	0.0219466	0.642048	-0.286501	5.72383e-10	0.130923	0.00535855	-0.326091	1.23933e-12	-0.35549	7.01479e-15	0.2391	2.77199e-07	-0.0284126	0.547282	0.186099	7.00968e-05
LTF	grey	-0.0921576	0.0504815	0.483487	8.47371e-28	0.632907	7.49794e-52	-0.431485	7.08218e-22	0.437841	1.51263e-22	0.126584	0.00711076	-0.424223	3.97228e-21	-0.362714	1.8064e-15	-0.0820023	0.0819361	0.507393	7.01009e-31	-0.139233	0.00304556	-0.218973	2.67308e-06	0.0200878	0.670502	-0.208338	8.15029e-06	0.188353	5.69784e-05
SIGLEC5	grey	-0.0915078	0.0521356	0.568271	6.25123e-40	0.397326	1.65673e-18	-0.0957292	0.0421532	0.21865	2.76747e-06	0.098868	0.035821	-0.23027	7.68483e-07	-0.289469	3.72945e-10	-0.352754	1.16216e-14	0.25742	2.93416e-08	-0.105391	0.0252083	-0.388631	1.03909e-17	0.208904	7.69215e-06	-0.296868	1.25444e-10	0.381108	4.87157e-17
CXCL1	grey	0.0904612	0.0548945	0.183475	8.89513e-05	0.286672	5.58476e-10	-0.0893792	0.0578735	0.0532707	0.258915	0.196859	2.55019e-05	-0.249087	8.33001e-08	-0.351965	1.34316e-14	-0.241443	2.10049e-07	0.0108471	0.818306	0.0779884	0.0980981	-0.191062	4.42728e-05	0.346103	3.88601e-14	-0.317798	4.83939e-12	0.484054	7.20631e-28
GAPT	grey	-0.0897392	0.0568678	0.520422	1.14946e-32	0.210221	6.71809e-06	0.0242624	0.607322	-0.0581228	0.217965	-0.21587	3.72242e-06	0.0525174	0.26572	0.0164404	0.727694	-0.120259	0.0105849	0.108417	0.0212891	-0.291668	2.70656e-10	-0.241869	1.9966e-07	0.358295	4.1591e-15	0.0155975	0.741142	0.154124	0.00102471
SLN	grey	0.0889997	0.0589495	-0.0462649	0.326931	-0.260209	2.05221e-08	0.46874	5.15082e-26	-0.15253	0.00115692	-0.23165	6.57018e-07	0.362804	1.77581e-15	0.24865	8.79004e-08	-0.215058	4.05607e-06	-0.0225005	0.633668	-0.175782	0.000175473	-0.197494	2.39835e-05	0.0391092	0.40735	0.0381334	0.419161	-0.0130765	0.781824
CPAMD8	grey	-0.0869079	0.0651816	0.389935	7.91683e-18	0.710227	1.88753e-70	-0.30875	2.04017e-11	0.532	2.55924e-34	0.290666	3.13356e-10	-0.541757	9.22746e-36	-0.550639	4.07257e-37	-0.321119	2.81875e-12	0.539269	2.17512e-35	-0.0636285	0.177375	-0.404532	3.4709e-19	0.508077	5.6734e-31	-0.472369	1.90966e-26	0.55675	4.5034e-38
APLNR	grey	-0.0849155	0.0716113	0.666724	2.68181e-59	0.672728	1.00618e-60	-0.30209	5.70441e-11	0.305911	3.17259e-11	-0.0569806	0.22716	-0.336339	2.17164e-13	-0.305053	3.62203e-11	-0.26183	1.66394e-08	0.457019	1.17274e-24	-0.356138	6.22024e-15	-0.43119	7.6032e-22	0.330475	5.93043e-13	-0.198739	2.12496e-05	0.335928	2.33173e-13
S100A3	grey	-0.0849001	0.0716631	0.538945	2.43079e-35	0.445051	2.52283e-23	-0.0984281	0.0366565	0.20504	1.13863e-05	0.0297878	0.528053	-0.212954	5.05882e-06	-0.271108	4.8742e-09	-0.343434	6.25731e-14	0.27117	4.83361e-09	-0.156339	0.000864012	-0.403316	4.53034e-19	0.18733	6.2615e-05	-0.279528	1.53518e-09	0.319186	3.86387e-12
ENSG00000248713	grey	0.0839039	0.0750689	-0.333448	3.57275e-13	-0.548344	9.20198e-37	0.553382	1.52431e-37	-0.400445	8.46241e-19	-0.028198	0.550312	0.449417	8.35295e-24	0.281483	1.16743e-09	-0.032049	0.4972	-0.454343	2.35393e-24	0.257381	2.94863e-08	0.193093	3.65603e-05	-0.0343972	0.466202	0.0597064	0.205663	-0.0446939	0.343642
AGAP12P	grey	0.0836788	0.0758568	-0.241565	2.07011e-07	1.64308e-05	0.999722	-0.0210109	0.656309	0.222927	1.74061e-06	0.511159	2.17597e-31	-0.237844	3.21245e-07	-0.287192	5.18269e-10	0.0414866	0.379415	-0.0339778	0.471659	0.551114	3.4372e-37	0.235528	4.20752e-07	-0.00714744	0.879684	-0.284672	7.43419e-10	0.186711	6.62769e-05
ENSG00000260604	grey	-0.0835895	0.0761711	0.33221	4.415e-13	0.581117	4.33236e-42	-0.608469	5.07492e-47	0.419121	1.30152e-20	0.417977	1.69337e-20	-0.574252	6.34667e-41	-0.475742	7.51069e-27	0.126013	0.00737598	0.240463	2.35968e-07	0.214097	4.48789e-06	0.0774839	0.100298	-0.109708	0.0197841	-0.209878	6.95983e-06	0.177565	0.00015028
ENSG00000279094	grey	-0.0828242	0.0789083	0.315289	7.24729e-12	0.300008	7.82542e-11	-0.041702	0.376943	0.280317	1.37484e-09	0.00572808	0.903446	-0.109223	0.020338	-0.142438	0.00242938	-0.170256	0.000281014	0.398618	1.25532e-18	-0.167589	0.00035093	-0.266044	9.58253e-09	0.206489	9.83758e-06	-0.137273	0.00348928	0.214665	4.22736e-06
SFN	grey	-0.0822879	0.0808734	0.505624	1.20832e-30	0.422067	6.57577e-21	-0.191193	4.37352e-05	0.208009	8.42929e-06	0.140189	0.0028483	-0.247562	1.00427e-07	-0.301168	6.56342e-11	-0.259271	2.31559e-08	0.194592	3.17027e-05	-0.00649788	0.890547	-0.284188	7.96371e-10	0.00127863	0.978397	-0.268167	7.22946e-09	0.226241	1.20768e-06
LINC01164	grey	0.0817627	0.0828362	-0.290134	3.38587e-10	-0.447586	1.3304e-23	0.584311	1.21542e-42	-0.230511	7.47839e-07	0.144221	0.00213798	0.22988	8.03165e-07	0.0501062	0.288323	-0.21759	3.09994e-06	-0.373991	2.02634e-16	0.346157	3.84867e-14	0.0197226	0.676151	0.121554	0.00977084	-0.176813	0.000160464	0.123796	0.00849172
DSG3	grey	-0.0785245	0.095803	-0.204786	1.16808e-05	-0.45681	1.23843e-24	0.493936	4.07965e-29	-0.339805	1.18721e-13	-0.246868	1.09299e-07	0.481249	1.60081e-27	0.364221	1.35515e-15	-0.0227199	0.63036	-0.257274	2.98938e-08	-0.0727085	0.12311	0.0383554	0.416457	0.0265914	0.573266	0.181714	0.000104174	-0.0922146	0.0503386
TMEM215	grey	0.0784866	0.0959638	-0.113193	0.0161764	-0.395888	2.25325e-18	0.429319	1.18963e-21	-0.463684	2.013e-25	-0.305476	3.39339e-11	0.484293	6.73056e-28	0.361294	2.36501e-15	-0.0148497	0.75314	-0.357883	4.49233e-15	-0.128196	0.00640755	0.0183445	0.697625	0.156079	0.000881591	0.213315	4.87137e-06	-0.0801244	0.0892074
ENSG00000263715	grey	0.0781547	0.0973816	0.0487956	0.301136	-0.323393	1.93932e-12	0.527149	1.28259e-33	-0.338656	1.45143e-13	-0.217331	3.18682e-06	0.414596	3.66598e-20	0.264304	1.20479e-08	-0.304291	4.07304e-11	-0.254123	4.45354e-08	-0.0657467	0.163353	-0.182901	9.36672e-05	0.174015	0.000204309	0.0189332	0.68842	0.102471	0.0295671
RPL17.C18orf32	grey	0.0762124	0.106016	0.204436	1.20982e-05	-0.0537637	0.254527	0.184223	8.31366e-05	-0.259102	2.36623e-08	-0.461521	3.58114e-25	0.310254	1.61166e-11	0.230551	7.44417e-07	-0.180781	0.000113197	0.00259986	0.956091	-0.492681	5.90535e-29	-0.358067	4.34059e-15	0.214369	4.36117e-06	0.138775	0.00314451	-0.0152225	0.747151
PKD2L1	grey	-0.0761662	0.106228	-0.296965	1.23635e-10	-0.432689	5.29978e-22	0.366419	8.88694e-16	-0.0922277	0.0503058	0.124157	0.00830058	0.244763	1.41089e-07	0.106967	0.0230952	-0.0172714	0.714515	-0.223079	1.71196e-06	0.32722	1.02623e-12	0.14887	0.0015222	-0.202638	1.44771e-05	-0.0445021	0.345719	-0.11459	0.0149004
MSL3P1	grey	0.074969	0.111853	-0.09452	0.0448327	-0.379249	7.09379e-17	0.208284	8.19536e-06	-0.43281	5.14801e-22	-0.330743	5.66688e-13	0.417941	1.70765e-20	0.385053	2.17727e-17	0.170874	0.000266789	-0.349318	2.1758e-14	-0.131811	0.00505167	0.154281	0.00101246	-0.0514838	0.275256	0.337653	1.72879e-13	-0.28341	8.89409e-10
NPC1L1	grey	-0.0742732	0.115229	0.138504	0.00320416	0.288779	4.12191e-10	-0.361621	2.223e-15	0.175725	0.000176339	0.481175	1.63458e-27	-0.348349	2.59335e-14	-0.351864	1.36814e-14	0.119371	0.0111776	-0.0780433	0.097861	0.428565	1.42378e-21	0.173979	0.000204947	-0.0494586	0.294608	-0.216783	3.37855e-06	0.177753	0.000147832
DDX12P	grey	-0.0741565	0.115802	0.192553	3.84772e-05	0.365518	1.05693e-15	-0.122722	0.00908462	0.396137	2.13676e-18	0.498699	9.88229e-30	-0.419042	1.32547e-20	-0.524354	3.20945e-33	-0.314336	8.44139e-12	0.202648	1.44617e-05	0.337413	1.80237e-13	-0.197221	2.4625e-05	0.172337	0.000235732	-0.525181	2.44933e-33	0.485362	4.95469e-28
HSFX2	grey	-0.0738433	0.117353	0.0690349	0.143261	0.0226095	0.632022	0.0287991	0.541842	0.0340073	0.471274	0.0171118	0.71704	0.00928279	0.844146	-0.0139253	0.768053	-0.0486656	0.302427	0.0626763	0.183962	0.000996046	0.983171	-0.0724627	0.124386	0.0703236	0.135923	-0.029048	0.538354	0.0923927	0.0498939
SLCO4A1.AS1	grey	-0.0734633	0.119257	0.486887	3.19387e-28	0.521312	8.62535e-33	-0.287959	4.64064e-10	0.407453	1.82178e-19	0.200437	1.79952e-05	-0.347389	3.08362e-14	-0.364774	1.21914e-15	-0.221996	1.92699e-06	0.402901	4.95982e-19	-0.0240731	0.610129	-0.287436	5.00359e-10	-0.00601402	0.898652	-0.300107	7.70891e-11	0.248542	8.90729e-08
FCGR2C	grey	-0.0733571	0.119794	0.607213	8.7586e-47	0.652071	5.91741e-56	-0.375343	1.54991e-16	0.416051	2.63226e-20	0.167274	0.000360162	-0.4436	3.63054e-23	-0.385476	1.9959e-17	-0.0941519	0.0456762	0.428326	1.50724e-21	-0.11547	0.0141427	-0.2003	1.82398e-05	0.423015	5.27061e-21	-0.228973	8.89693e-07	0.376717	1.17862e-16
PGA3	grey	0.0730733	0.121236	0.0250137	0.596238	-0.210783	6.33896e-06	0.491672	7.94175e-29	-0.329535	6.95237e-13	-0.11974	0.0109281	0.228021	9.90068e-07	0.0749625	0.111884	-0.330147	6.26939e-13	-0.310534	1.54231e-11	-0.0443682	0.347174	-0.227809	1.01391e-06	0.373344	2.30283e-16	-0.132863	0.00470897	0.227602	1.03758e-06
ENSG00000248738	grey	0.0719658	0.126996	-0.455576	1.70887e-24	-0.634846	2.9705e-52	0.570406	2.77791e-40	-0.396476	1.9873e-18	-0.0004503	0.992391	0.424041	4.14532e-21	0.311334	1.3594e-11	0.087756	0.0625925	-0.499475	7.82847e-30	0.314113	8.746e-12	0.291454	2.79286e-10	0.0433977	0.357833	0.111135	0.0182303	-0.12394	0.00841515
KNG1	grey	0.0717437	0.128175	-0.0318331	0.500104	-0.358335	4.12844e-15	0.226046	1.23414e-06	-0.329335	7.19155e-13	-0.344089	5.56872e-14	0.48926	1.60594e-28	0.447677	1.30014e-23	0.143349	0.00227622	-0.19386	3.39924e-05	-0.159277	0.000686703	0.122543	0.00918691	-0.185084	7.68915e-05	0.334915	2.77709e-13	-0.314374	8.39039e-12
TAF7L	grey	0.0714592	0.129699	-0.187808	5.99163e-05	-0.538966	2.4132e-35	0.521867	7.20706e-33	-0.541716	9.35767e-36	-0.191643	4.19229e-05	0.492308	6.58967e-29	0.35869	3.86229e-15	0.0735291	0.118926	-0.579595	7.89882e-42	0.0977983	0.0378816	0.218622	2.77577e-06	0.157891	0.00076567	0.205128	1.12859e-05	-0.0969392	0.0396085
SLC1A7	grey	-0.0711355	0.131451	0.285113	6.98095e-10	0.343765	5.89979e-14	-0.0801995	0.088907	0.206841	9.49243e-06	0.37924	7.10626e-17	-0.330091	6.32885e-13	-0.439207	1.08108e-22	-0.327747	9.3936e-13	0.0701047	0.137148	0.236004	3.98153e-07	-0.260387	2.0056e-08	0.288143	4.51868e-10	-0.456082	1.4978e-24	0.531938	2.61249e-34
FCGR2B	grey	-0.0704994	0.134945	0.521433	8.2932e-33	0.590209	1.12057e-43	-0.303042	4.93235e-11	0.23828	3.05242e-07	0.129074	0.0060512	-0.392978	4.17798e-18	-0.376363	1.26494e-16	-0.159686	0.000664899	0.270105	5.57831e-09	-0.118952	0.0114674	-0.255981	3.52265e-08	0.548699	8.11527e-37	-0.266631	8.86637e-09	0.46106	4.04684e-25
LURAP1L.AS1	grey	-0.0700525	0.137442	0.242042	1.95572e-07	0.336206	2.22226e-13	-0.261771	1.67671e-08	0.518176	2.36475e-32	0.0631569	0.180615	-0.204337	1.22195e-05	-0.162747	0.00052086	0.0449281	0.341117	0.577691	1.66705e-41	-0.149383	0.00146523	-0.126476	0.00716035	-0.142379	0.00243955	-0.0405248	0.390572	-0.0245822	0.602593
C1QTNF3.AMACR	grey	-0.0694656	0.140776	0.200611	1.76901e-05	0.36291	1.74007e-15	-0.274237	3.18737e-09	0.430492	8.98738e-22	0.248323	9.14895e-08	-0.323034	2.05753e-12	-0.343697	5.97107e-14	-0.0854868	0.0697169	0.383728	2.85717e-17	0.0520001	0.270464	-0.141889	0.0025261	0.0314604	0.505138	-0.243306	1.68138e-07	0.191625	4.19953e-05
ENSG00000285492	grey	-0.0694542	0.140841	0.482664	1.07133e-27	0.682546	3.95539e-63	-0.548483	8.76022e-37	0.541592	9.76868e-36	0.292344	2.45126e-10	-0.54835	9.18378e-37	-0.444012	3.27436e-23	0.0406736	0.388833	0.499375	8.06748e-30	-0.00935374	0.84297	-0.0909536	0.0535818	0.0774005	0.100665	-0.222915	1.74292e-06	0.255515	3.73689e-08
ENSG00000279952	grey	0.0693506	0.141435	-0.317131	5.38969e-12	-0.591218	7.41789e-44	0.486623	3.44707e-28	-0.356739	5.5613e-15	-0.144288	0.00212777	0.512677	1.35201e-31	0.423101	5.16556e-21	0.200061	1.86729e-05	-0.372149	2.91386e-16	0.128383	0.00632987	0.330508	5.89668e-13	-0.0756766	0.108501	0.286404	5.80397e-10	-0.219076	2.6437e-06
ENSG00000235390	grey	-0.0689544	0.143729	0.0334425	0.478674	0.387135	1.41747e-17	-0.300023	7.8067e-11	0.51973	1.43639e-32	0.52961	5.68012e-34	-0.465998	1.08175e-25	-0.489447	1.52117e-28	-0.0712728	0.130706	0.298245	1.02057e-10	0.340646	1.02411e-13	-0.0314928	0.504699	-0.0281044	0.551639	-0.392377	4.74301e-18	0.250945	6.62212e-08
ENSG00000283239	grey	-0.0661573	0.160735	0.109352	0.0201893	0.438102	1.41885e-22	-0.262888	1.44993e-08	0.544521	3.52947e-36	0.406516	2.24157e-19	-0.464895	1.45505e-25	-0.449892	7.39839e-24	-0.173646	0.000210858	0.415145	3.23561e-20	0.187823	5.98332e-05	-0.139364	0.00301794	-0.0100859	0.830856	-0.379383	6.9036e-17	0.272283	4.15783e-09
GPR6	grey	-0.0660766	0.161247	-0.0822341	0.0810727	-0.51983	1.39092e-32	0.548318	9.28859e-37	-0.528149	9.22109e-34	-0.119107	0.0113592	0.505061	1.43633e-30	0.299905	7.94738e-11	-0.0922759	0.050185	-0.578316	1.30494e-41	0.147415	0.00169473	0.0624117	0.185824	0.0232679	0.622132	0.08909	0.058692	-0.0488223	0.300871
TLR9	grey	-0.0660194	0.161611	-0.0902654	0.0554241	0.183858	8.59285e-05	-0.210062	6.82885e-06	0.212123	5.51654e-06	0.479784	2.42151e-27	-0.334602	2.93068e-13	-0.363241	1.63387e-15	0.0371783	0.430915	-0.0281625	0.550815	0.431385	7.25458e-22	0.12577	0.00749148	-0.0217465	0.645087	-0.292561	2.37437e-10	0.199152	2.04098e-05
LINC00326	grey	0.0656996	0.163656	-0.256954	3.1136e-08	-0.383157	3.21113e-17	0.253672	4.71289e-08	-0.354404	8.57633e-15	-0.008146	0.863031	0.25309	5.06972e-08	0.196425	2.65908e-05	0.18193	0.000102185	-0.440277	8.29912e-23	0.240711	2.29136e-07	0.333418	3.59132e-13	-0.0299744	0.525471	0.131738	0.00507642	-0.127227	0.00682244
ENSG00000286044	grey	-0.0654471	0.165284	-0.0879601	0.0619824	0.088013	0.0618248	-0.280289	1.38024e-09	0.0695748	0.14015	0.357439	4.88119e-15	-0.192191	3.9814e-05	-0.166471	0.000384803	0.279903	1.45681e-09	-0.144516	0.00209311	0.400143	9.03315e-19	0.335683	2.43247e-13	-0.119698	0.0109558	-0.0486065	0.303015	-0.00421059	0.928946
SLC47A2	grey	-0.0647423	0.169895	0.503235	2.50847e-30	0.544869	3.12508e-36	-0.172683	0.000228913	0.251209	6.40887e-08	0.092959	0.048502	-0.291104	2.93921e-10	-0.333361	3.62681e-13	-0.287147	5.21609e-10	0.307634	2.42808e-11	-0.140445	0.00279763	-0.371852	3.08901e-16	0.34455	5.13013e-14	-0.287873	4.69803e-10	0.393475	3.76153e-18
ENSG00000258483	grey	-0.0639101	0.175461	0.347824	2.85139e-14	0.550063	4.99996e-37	-0.41071	8.81223e-20	0.397794	1.49878e-18	0.130072	0.00566778	-0.371578	3.2596e-16	-0.318671	4.20104e-12	0.0331415	0.482643	0.444352	3.00742e-23	-0.11193	0.017411	-0.11786	0.0122536	0.122899	0.00898441	-0.143133	0.00231172	0.190653	4.60033e-05
TPI1P1	grey	0.0634188	0.178811	-0.0580609	0.218457	-0.260573	1.95801e-08	0.304036	4.23546e-11	-0.146977	0.00175009	-0.164619	0.000447687	0.294726	1.72516e-10	0.279814	1.47512e-09	-0.00796527	0.866041	-0.0812306	0.084864	-0.0646548	0.170474	0.0128338	0.785773	-0.0658344	0.162791	0.131481	0.00516393	-0.108639	0.0210232
CYP19A1	grey	-0.0630116	0.181622	0.547114	1.42082e-36	0.510693	2.51652e-31	-0.372153	2.91122e-16	0.318546	4.28675e-12	0.0514341	0.27572	-0.276326	2.39304e-09	-0.254129	4.45016e-08	-0.0510439	0.279384	0.393372	3.84443e-18	-0.168973	0.000312832	-0.210704	6.39111e-06	-0.0194016	0.681129	-0.115287	0.0142978	0.110073	0.0193756
TNFSF15	grey	-0.0629813	0.181833	0.153638	0.00106347	-0.237749	3.24841e-07	0.393488	3.75118e-18	-0.349172	2.23418e-14	-0.409694	1.1062e-19	0.430822	8.30386e-22	0.362551	1.86321e-15	-0.0973833	0.0387077	-0.164798	0.000441223	-0.340497	1.05135e-13	-0.164473	0.000453027	0.260252	2.04094e-08	0.216469	3.493e-06	-0.0221406	0.639107
DKK2	grey	0.0629605	0.181978	0.0897811	0.0567517	-0.303452	4.6324e-11	0.448581	1.03348e-23	-0.408983	1.29646e-19	-0.466173	1.03195e-25	0.548709	8.08641e-37	0.428148	1.57252e-21	-0.102227	0.0299585	-0.201643	1.5977e-05	-0.349045	2.28635e-14	-0.15143	0.00125716	0.415633	2.89549e-20	0.249026	8.39293e-08	0.0120128	0.799175
PDGFD	grey	0.0622917	0.186673	-0.0686566	0.145471	-0.354032	9.18654e-15	0.51977	1.41816e-32	-0.585132	8.75062e-43	-0.459976	5.39067e-25	0.513719	9.74051e-32	0.376426	1.24913e-16	-0.164116	0.000466362	-0.417293	1.9811e-20	-0.310102	1.65066e-11	-0.153358	0.00108643	0.547198	1.37954e-36	0.177517	0.00015091	0.0488356	0.30074
OR14I1	grey	0.0610771	0.195428	-0.368012	6.53261e-16	-0.467457	7.29499e-26	0.339342	1.28749e-13	-0.238635	2.92758e-07	0.056927	0.227598	0.29327	2.13916e-10	0.226764	1.13938e-06	0.18984	4.96323e-05	-0.362567	1.85767e-15	0.311845	1.25404e-11	0.356235	6.10855e-15	-0.117985	0.0121613	0.104804	0.0260367	-0.178979	0.000132759
ENSG00000231536	grey	0.0608958	0.19676	0.00227255	0.961614	-0.366175	9.31406e-16	0.523536	4.19133e-33	-0.343192	6.53218e-14	-0.337248	1.85491e-13	0.516107	4.57467e-32	0.348968	2.31824e-14	-0.242961	1.75232e-07	-0.190502	4.66596e-05	-0.209139	7.50896e-06	-0.230477	7.50679e-07	0.0705024	0.134928	0.0990294	0.0355185	-0.0307346	0.515017
MUCL1	grey	0.0595493	0.206861	-0.137925	0.00333546	-0.417065	2.08768e-20	0.425439	2.98466e-21	-0.278759	1.70891e-09	-0.244649	1.4305e-07	0.484514	6.31815e-28	0.332802	3.99101e-13	-0.0555114	0.239388	-0.194331	3.25013e-05	-0.0811065	0.0853425	-0.0124195	0.792528	0.0335734	0.476953	0.163183	0.000502889	-0.0834697	0.0765941
ACP5	grey	-0.0583489	0.216178	0.50799	5.82989e-31	0.624263	4.29097e-50	-0.24076	2.27793e-07	0.338222	1.56579e-13	0.100793	0.0323525	-0.395649	2.37117e-18	-0.396622	1.92623e-18	-0.28894	4.02691e-10	0.417876	1.73316e-20	-0.203206	1.36806e-05	-0.395162	2.63002e-18	0.534523	1.09498e-34	-0.332234	4.39731e-13	0.484559	6.23714e-28
PTPRD.AS2	grey	0.0580633	0.218438	-0.229331	8.54495e-07	-0.515549	5.46137e-32	0.565912	1.52138e-39	-0.306462	2.91333e-11	-0.0213035	0.651836	0.453427	2.98348e-24	0.256527	3.28721e-08	-0.0561143	0.234315	-0.345995	3.96155e-14	0.237076	3.51434e-07	0.134463	0.0042279	0.0452005	0.338195	0.0403062	0.393136	0.0125952	0.789662
ENSG00000251226	grey	0.0573685	0.224007	-0.195983	2.77471e-05	-0.420663	9.11229e-21	0.571099	2.13191e-40	-0.477542	4.54507e-27	-0.112259	0.0170814	0.352672	1.17983e-14	0.22792	1.00131e-06	-0.174307	0.000199259	-0.496261	2.04793e-29	0.0978631	0.0377539	0.00690282	0.883773	0.336314	2.18116e-13	0.00375953	0.93654	0.129444	0.00590658
ENSG00000279513	grey	-0.0571212	0.226013	-0.188463	5.64005e-05	-0.489637	1.43916e-28	0.253221	4.98701e-08	-0.264803	1.12837e-08	-0.136545	0.0036684	0.481177	1.63397e-27	0.472277	1.95834e-26	0.496769	1.75995e-29	-0.281693	1.13345e-09	0.129816	0.00576389	0.538873	2.49174e-35	-0.166553	0.000382214	0.487166	2.94664e-28	-0.350455	1.76949e-14
ATP12A	grey	0.0562099	0.233518	-0.168298	0.000330916	-0.408575	1.41965e-19	0.54943	6.26149e-37	-0.211723	5.75107e-06	-0.130366	0.00555925	0.398854	1.19329e-18	0.21737	3.17354e-06	-0.256132	3.4562e-08	-0.172218	0.000238134	0.0307933	0.514214	-0.135188	0.00402492	0.0914993	0.0521574	-0.0543096	0.249728	0.0514209	0.275844
GOLGA8O	grey	-0.0557761	0.237151	0.00897271	0.849289	0.328305	8.55407e-13	-0.159186	0.000691639	0.393544	3.70722e-18	0.449918	7.35046e-24	-0.437877	1.49944e-22	-0.438528	1.27787e-22	-0.187679	6.06368e-05	0.213591	4.73272e-06	0.300785	6.95579e-11	-0.0822174	0.0811348	0.11342	0.0159626	-0.415159	3.22571e-20	0.346584	3.56443e-14
ST8SIA2	grey	0.0544258	0.248715	-0.205194	1.12108e-05	-0.351758	1.39509e-14	0.614866	3.03186e-48	-0.260944	1.86623e-08	0.006618	0.888536	0.314615	8.07279e-12	0.13869	0.00316303	-0.265783	9.91758e-09	-0.305922	3.16727e-11	0.132785	0.00473389	-0.0778069	0.0988851	0.35352	1.00944e-14	-0.114677	0.0148242	0.247028	1.07186e-07
GUSBP5	grey	0.0542453	0.25029	-0.206706	9.62366e-06	-0.579541	8.06682e-42	0.640923	1.56416e-53	-0.468317	5.77761e-26	-0.248144	9.35193e-08	0.568625	5.46657e-40	0.421803	6.99254e-21	-0.055155	0.242423	-0.419529	1.18453e-20	0.00658322	0.889119	0.0604183	0.200299	0.126915	0.00696119	0.182005	0.000101499	-0.0555443	0.239109
ENSG00000228242	grey	-0.0539794	0.252623	0.0841063	0.0743666	0.427444	1.85818e-21	-0.414039	4.15983e-20	0.382869	3.40498e-17	0.573852	7.40556e-41	-0.525901	1.93392e-33	-0.504787	1.56178e-30	0.0632832	0.179743	0.131719	0.00508274	0.424195	3.99834e-21	0.101859	0.0305589	0.043246	0.359518	-0.342805	6.99623e-14	0.300064	7.75841e-11
ENSG00000276127	grey	-0.0520417	0.27008	0.246869	1.09284e-07	0.541732	9.30661e-36	-0.394667	2.92166e-18	0.476386	6.27727e-27	0.120139	0.0106637	-0.43673	1.986e-22	-0.334652	2.90563e-13	0.0263042	0.577416	0.51926	1.67071e-32	-0.143694	0.00222058	-0.128523	0.00627265	0.145521	0.00194611	-0.154516	0.000994423	0.161274	0.000586115
ENSG00000256500	grey	0.0515539	0.274602	0.11538	0.014219	0.0183541	0.697474	0.0445765	0.344913	-0.0448781	0.341655	-0.166084	0.000397207	0.0865377	0.0663391	0.107891	0.0219288	-0.0858008	0.0686931	0.0504376	0.285142	-0.186505	6.75391e-05	-0.108913	0.0206995	-0.00668089	0.887484	0.0758195	0.107833	-0.060491	0.199757
ENSG00000228543	grey	0.051215	0.277773	-0.338496	1.49274e-13	-0.564643	2.44817e-39	0.547434	1.26912e-36	-0.343365	6.33465e-14	-0.176014	0.00017198	0.456825	1.23366e-24	0.378981	7.48646e-17	-0.014823	0.75357	-0.328935	7.69314e-13	0.0696639	0.139642	0.137798	0.00336504	-0.0262923	0.577589	0.164601	0.00044834	-0.153633	0.0010639
SLC27A6	grey	-0.0507916	0.281771	0.270413	5.3523e-09	0.461199	3.90017e-25	-0.473187	1.52411e-26	0.42441	3.80145e-21	-0.0682297	0.147997	-0.295935	1.4417e-10	-0.166611	0.000380405	0.105888	0.0245246	0.559486	1.65603e-38	-0.330234	6.17763e-13	-0.159679	0.000665235	-0.0999279	0.0338741	0.0347361	0.461817	-0.0846301	0.0725734
ADH1B	grey	-0.0506693	0.282932	0.363144	1.66432e-15	0.334384	3.04262e-13	-0.0803853	0.0881673	-0.0285884	0.544804	0.153206	0.00109909	-0.212221	5.46058e-06	-0.314979	7.61644e-12	-0.240591	2.32399e-07	-0.0580368	0.218648	0.0651044	0.167514	-0.213256	4.90172e-06	0.589275	1.64043e-43	-0.293553	2.0519e-10	0.541224	1.10964e-35
IKBKGP1	grey	-0.0502051	0.287372	0.122129	0.00942774	-0.053398	0.257777	0.384662	2.35933e-17	-0.0847133	0.0722918	-0.0713228	0.130435	0.173434	0.00021472	-0.0719054	0.127316	-0.433463	4.39562e-22	0.00615291	0.896324	-0.0913956	0.0524258	-0.405684	2.69371e-19	0.372679	2.62511e-16	-0.279814	1.47518e-09	0.332797	3.99399e-13
ENSG00000250135	grey	0.0492266	0.296881	0.101858	0.0305599	0.15544	0.000926195	0.225218	1.35279e-06	0.159224	0.00068958	0.208134	8.32178e-06	-0.130799	0.00540266	-0.336613	2.07105e-13	-0.492134	6.93569e-29	0.121446	0.0098364	0.0990423	0.0354944	-0.393382	3.83603e-18	0.375147	1.61133e-16	-0.493736	4.32743e-29	0.49342	4.74999e-29
LIF	grey	-0.0477471	0.311654	0.414782	3.51412e-20	0.417943	1.70665e-20	-0.0894049	0.0578012	0.271068	4.90064e-09	0.217558	3.11044e-06	-0.294181	1.87014e-10	-0.391534	5.66281e-18	-0.355983	6.40126e-15	0.22384	1.57474e-06	0.0200109	0.671691	-0.33908	1.34775e-13	0.229047	8.82281e-07	-0.387109	1.4249e-17	0.445762	2.10953e-23
ENSG00000237268	grey	0.0468051	0.321308	-0.01346	0.775593	0.350674	1.7004e-14	-0.421124	8.18686e-21	0.460813	4.32024e-25	0.393803	3.5089e-18	-0.475587	7.84118e-27	-0.316705	5.77277e-12	0.202543	1.46141e-05	0.296275	1.37053e-10	0.246485	1.14523e-07	0.200409	1.80449e-05	-0.156338	0.000864108	-0.117954	0.0121839	0.0650648	0.167774
GSTM1	grey	0.046288	0.326689	-0.0243266	0.606371	-0.0169747	0.719211	0.0943997	0.0451069	-0.0172421	0.714978	-0.0350436	0.45786	0.0308143	0.513927	-0.00144494	0.975588	-0.0592892	0.208854	0.0296469	0.530007	-0.0461545	0.328087	-0.0711661	0.131284	0.115641	0.0139995	-0.0335764	0.476913	0.107446	0.0224847
ENSG00000255521	grey	-0.0462878	0.326691	0.472621	1.7816e-26	0.569125	4.52314e-40	-0.367821	6.77838e-16	0.341162	9.35265e-14	0.0812669	0.0847243	-0.327819	9.28111e-13	-0.300088	7.73058e-11	-0.109827	0.0196501	0.395538	2.42767e-18	-0.15155	0.00124584	-0.250711	6.81693e-08	0.0653857	0.165683	-0.160545	0.000621106	0.186042	7.04659e-05
TEKT4P2	grey	-0.0457292	0.33257	0.0179489	0.703835	0.279354	1.57289e-09	-0.123059	0.00889491	0.322689	2.17794e-12	0.42708	2.02581e-21	-0.349144	2.24576e-14	-0.430037	1.00224e-21	-0.221972	1.93214e-06	0.167496	0.00035362	0.286501	5.72386e-10	-0.136	0.00380811	0.103954	0.0272785	-0.424049	4.13762e-21	0.365836	9.94244e-16
ACAP2.IT1	grey	-0.0451501	0.338734	-0.0703868	0.13557	-0.362396	1.91885e-15	0.303595	4.53223e-11	-0.172331	0.000235865	-0.0442168	0.348823	0.421518	7.47074e-21	0.307005	2.67792e-11	0.258134	2.67846e-08	-0.171597	0.000251	0.125538	0.00760346	0.276613	2.30031e-09	0.0101581	0.829664	0.276433	2.35819e-09	-0.0729407	0.121915
ENSG00000253547	grey	0.0449095	0.341318	-0.361352	2.33898e-15	-0.444578	2.8412e-23	0.415509	2.97839e-20	-0.152181	0.00118793	0.317111	5.40678e-12	0.184687	7.97106e-05	0.0403503	0.392617	0.0690865	0.142961	-0.410527	9.18076e-20	0.589054	1.79468e-43	0.352585	1.19887e-14	0.0287348	0.542746	-0.108876	0.0207424	0.0350082	0.458315
ENSG00000276462	grey	-0.0444764	0.345998	-0.381281	4.70345e-17	-0.433433	4.42774e-22	0.300452	7.3166e-11	-0.0886309	0.0600111	0.273631	3.46214e-09	0.163472	0.000491298	0.106413	0.0238208	0.180807	0.000112937	-0.315276	7.26225e-12	0.52044	1.14286e-32	0.420693	9.04783e-21	-0.163039	0.000508762	0.0180899	0.701619	-0.0808595	0.0863017
SERPINE1	grey	0.0438483	0.352858	0.421117	8.20142e-21	0.597549	5.38184e-45	-0.387647	1.27468e-17	0.286655	5.59867e-10	0.242398	1.87437e-07	-0.470233	3.42915e-26	-0.440599	7.66266e-23	-0.125896	0.00743158	0.253896	4.58207e-08	-0.00510233	0.91395	-0.181784	0.000103526	0.257758	2.8105e-08	-0.302941	5.00908e-11	0.406348	2.32656e-19
ENSG00000285897	grey	0.0437924	0.353473	0.0389654	0.409079	-0.138538	0.00319665	0.120376	0.0105088	-0.229498	8.3861e-07	-0.161175	0.000590747	0.170165	0.000283169	0.175246	0.000183799	0.00489066	0.917507	-0.177378	0.000152758	-0.0899755	0.0562156	0.000317891	0.994628	0.0666208	0.157817	0.13842	0.00322309	-0.0268177	0.570005
RHEBP1	grey	0.0436636	0.354892	0.100721	0.0324761	-0.0704877	0.13501	0.286765	5.51043e-10	-0.0995048	0.0346401	-0.0928785	0.0486979	0.193259	3.59916e-05	0.0701482	0.136904	-0.236514	3.75202e-07	-0.0119868	0.799601	-0.093432	0.0473645	-0.252502	5.45614e-08	0.170677	0.000271234	-0.0823956	0.0804756	0.152114	0.00119395
ENSG00000284762	grey	0.0432863	0.359069	0.157249	0.000805019	0.263355	1.36413e-08	-0.0461861	0.327756	0.312056	1.21292e-11	0.173089	0.000221128	-0.236259	3.86527e-07	-0.233593	5.26045e-07	-0.280676	1.30749e-09	0.286007	6.14377e-10	0.0287648	0.542324	-0.258781	2.46575e-08	0.109276	0.0202766	-0.28754	4.92966e-10	0.239841	2.53999e-07
ENSG00000272884	grey	-0.0431045	0.361093	0.191427	4.27817e-05	0.430029	1.0042e-21	-0.284914	7.18185e-10	0.325704	1.32193e-12	0.483552	8.31774e-28	-0.476357	6.3279e-27	-0.537995	3.36497e-35	-0.22414	1.52365e-06	0.140489	0.00278901	0.287959	4.64021e-10	-0.165396	0.00042022	0.180902	0.000111994	-0.460798	4.33816e-25	0.422778	5.5709e-21
ENSG00000284240	grey	0.0430164	0.362076	-0.366529	8.69989e-16	-0.578034	1.45782e-41	0.565585	1.72026e-39	-0.402783	5.08963e-19	0.0145254	0.758361	0.419706	1.13698e-20	0.253626	4.74031e-08	0.0455437	0.334536	-0.522368	6.12562e-33	0.315413	7.10443e-12	0.26937	6.15674e-09	0.13626	0.00374088	0.0510015	0.279785	-0.00686479	0.884408
ENSG00000286198	grey	0.0419938	0.373611	-0.307319	2.55014e-11	-0.539199	2.22819e-35	0.575685	3.64184e-41	-0.287318	5.08973e-10	-0.0876093	0.0630341	0.473221	1.51017e-26	0.334619	2.92221e-13	0.0406526	0.389079	-0.290402	3.25629e-10	0.145955	0.00188567	0.196413	2.66228e-05	0.0605162	0.19957	0.12587	0.00744382	-0.0912907	0.0526983
LILRB2	grey	-0.041788	0.375959	0.599507	2.36379e-45	0.473151	1.53949e-26	-0.0160262	0.734292	0.170283	0.000280376	0.193534	3.50636e-05	-0.309733	1.74921e-11	-0.447316	1.42466e-23	-0.470112	3.54393e-26	0.163586	0.000486796	-0.00278268	0.953007	-0.445692	2.14733e-23	0.533029	1.81152e-34	-0.474342	1.10754e-26	0.615771	2.02444e-48
HMGB1P35	grey	-0.0409931	0.385116	0.127103	0.00687695	0.41003	1.02615e-19	-0.333957	3.2746e-13	0.488702	1.88879e-28	0.334357	3.05698e-13	-0.472479	1.85226e-26	-0.428191	1.55653e-21	-0.0678498	0.150273	0.385461	2.00207e-17	0.138918	0.00311325	-0.0775666	0.0999346	-0.0714513	0.129742	-0.313263	1.00142e-11	0.136199	0.00375655
ENSG00000228496	grey	0.0404606	0.391324	-0.131378	0.00519942	0.279503	1.54052e-09	-0.235878	4.04024e-07	0.373823	2.09493e-16	0.556234	5.43361e-38	-0.463843	1.92907e-25	-0.452848	3.46493e-24	0.00924953	0.844697	0.14326	0.00229085	0.422547	5.87858e-21	0.0969803	0.0395243	0.0123679	0.793372	-0.372625	2.65332e-16	0.282966	9.47061e-10
ENSG00000283178	grey	0.0401068	0.395482	0.0149166	0.752064	-0.204868	1.15849e-05	0.545152	2.83038e-36	-0.25405	4.49428e-08	-0.0563291	0.232526	0.256398	3.34136e-08	0.036447	0.44004	-0.381606	4.40322e-17	-0.230259	7.69503e-07	0.0119678	0.799912	-0.268039	7.35385e-09	0.430986	7.98465e-22	-0.21576	3.76588e-06	0.327286	1.0149e-12
ITGB3	grey	-0.0396541	0.400843	0.580598	5.31769e-42	0.513476	1.05156e-31	-0.217925	2.99105e-06	0.267556	7.84231e-09	0.214972	4.09315e-06	-0.369394	4.99481e-16	-0.447157	1.48342e-23	-0.343128	6.60695e-14	0.247572	1.00304e-07	-0.00213699	0.963903	-0.341175	9.33095e-14	0.297544	1.13375e-10	-0.393527	3.72035e-18	0.50785	6.08703e-31
MSX2	grey	0.0391125	0.407311	0.115246	0.014332	-0.061483	0.192469	0.383261	3.14315e-17	-0.368717	5.69734e-16	-0.182295	9.89005e-05	0.158451	0.000732796	0.0312581	0.507881	-0.367326	7.45971e-16	-0.284662	7.44388e-10	-0.143312	0.00228232	-0.298062	1.04903e-10	0.630416	2.43853e-51	-0.129705	0.00580606	0.371554	3.27501e-16
RASSF9	grey	-0.0386026	0.413458	0.413582	4.61369e-20	0.596919	7.00688e-45	-0.358746	3.82201e-15	0.281875	1.10477e-09	0.0207836	0.659794	-0.366552	8.66295e-16	-0.280111	1.41519e-09	-0.0576283	0.221913	0.385717	1.89924e-17	-0.213877	4.59267e-06	-0.193982	3.36016e-05	0.356712	5.58985e-15	-0.132954	0.00468058	0.238755	2.88666e-07
ENSG00000259433	grey	-0.0380703	0.419933	0.107674	0.0221991	0.455686	1.66063e-24	-0.475136	8.8871e-27	0.567351	8.85228e-40	0.410256	9.75454e-20	-0.477419	4.70495e-27	-0.392562	4.56096e-18	0.12597	0.00739664	0.436145	2.29127e-22	0.199673	1.93954e-05	0.0541023	0.251543	-0.114753	0.0147576	-0.203547	1.32235e-05	0.109642	0.0198585
ENSG00000228999	grey	0.0375828	0.425914	-0.19352	3.51084e-05	-0.391734	5.42955e-18	0.259908	2.13332e-08	-0.196545	2.62869e-05	-0.160812	0.000608097	0.350103	1.88679e-14	0.35026	1.83344e-14	0.235189	4.37618e-07	-0.185088	7.68666e-05	0.00175758	0.970308	0.261925	1.64342e-08	-0.22319	1.69121e-06	0.305286	3.49428e-11	-0.271292	4.75436e-09
ENSG00000267740	grey	0.0375753	0.426007	0.306151	3.05701e-11	0.0353001	0.454574	0.287969	4.63394e-10	-0.123549	0.0086249	-0.246863	1.09363e-07	0.184164	8.35785e-05	0.00983102	0.835069	-0.468196	5.97095e-26	0.0495602	0.293616	-0.308361	2.16812e-11	-0.517147	3.2853e-32	0.251739	5.99989e-08	-0.166184	0.000393969	0.217005	3.29952e-06
ENSG00000273409	grey	-0.0375602	0.426192	0.222145	1.89592e-06	-0.106355	0.0238969	0.261631	1.70736e-08	-0.164633	0.000447173	-0.364065	1.39604e-15	0.284528	7.58746e-10	0.210815	6.31816e-06	-0.191254	4.34844e-05	0.0536992	0.255098	-0.395795	2.29847e-18	-0.31041	1.57266e-11	0.180591	0.000115128	0.106997	0.0230574	-0.017154	0.716372
ENSG00000285292	grey	-0.0374526	0.42752	-0.0400487	0.396168	-0.238299	3.0455e-07	-0.0307603	0.514665	-0.22976	8.14117e-07	-0.410081	1.01455e-19	0.34504	4.69982e-14	0.438438	1.30628e-22	0.350091	1.89073e-14	-0.0963424	0.0408468	-0.293928	1.94146e-10	0.236479	3.76738e-07	-0.218838	2.71226e-06	0.517485	2.94895e-32	-0.487958	2.34378e-28
MUC5B	grey	-0.037222	0.430373	-0.0823605	0.0806051	-0.156764	0.000835953	0.0997123	0.0342626	-0.0962157	0.0411138	0.179427	0.000127617	0.0347327	0.461862	-0.00917867	0.845872	0.0390444	0.408128	-0.25314	5.03796e-08	0.266935	8.51671e-09	0.142434	0.00243001	0.00883181	0.851628	-0.0499967	0.28938	0.0431423	0.360671
ARHGEF5	grey	-0.0371256	0.431568	0.384948	2.22489e-17	0.638369	5.43362e-53	-0.273382	3.58132e-09	0.361039	2.48187e-15	0.318131	4.58539e-12	-0.546512	1.75638e-36	-0.542843	6.33225e-36	-0.340051	1.13696e-13	0.299064	9.02324e-11	0.031195	0.508739	-0.344247	5.41459e-14	0.507948	5.90577e-31	-0.463221	2.2778e-25	0.58915	1.72546e-43
MMP8	grey	-0.0363225	0.441605	0.214016	4.52623e-06	0.37871	7.90601e-17	-0.43291	5.02516e-22	0.160336	0.000631521	0.253764	4.65916e-08	-0.435545	2.65172e-22	-0.335957	2.31986e-13	0.0725026	0.124178	0.0540865	0.251682	0.123977	0.00839527	0.0349359	0.459244	-0.0680962	0.148793	-0.152662	0.00114546	0.141134	0.00266498
ENSG00000256422	grey	0.0356593	0.449993	-0.159585	0.000670211	-0.524154	3.42621e-33	0.620141	2.82793e-49	-0.47909	2.94462e-27	-0.324171	1.70518e-12	0.575835	3.43668e-41	0.389803	8.13833e-18	-0.133058	0.00464786	-0.392953	4.20013e-18	-0.110502	0.0189056	-0.0416225	0.377854	0.168415	0.000327709	0.154742	0.000977342	-0.0405799	0.389928
CLCF1	grey	0.0346523	0.462899	0.439121	1.10415e-22	0.49339	4.79272e-29	-0.097171	0.039136	0.279132	1.6223e-09	0.286437	5.77652e-10	-0.384633	2.37374e-17	-0.4464	1.79614e-23	-0.368714	5.70091e-16	0.217337	3.18471e-06	0.0773792	0.100759	-0.329705	6.75543e-13	0.357233	5.07206e-15	-0.438132	1.40826e-22	0.56542	1.83001e-39
HSPA7	grey	0.0334098	0.479103	0.501518	4.22576e-30	0.668049	1.3078e-59	-0.338583	1.47007e-13	0.428699	1.37926e-21	0.361625	2.22111e-15	-0.536979	4.76021e-35	-0.526008	1.86721e-33	-0.188239	5.75827e-05	0.343702	5.96643e-14	0.0796361	0.0911806	-0.217147	3.24987e-06	0.452232	4.06009e-24	-0.414291	3.9286e-20	0.522852	5.23503e-33
ENSG00000285238	grey	0.0331414	0.482644	-0.0018151	0.969337	0.229499	8.38508e-07	-0.10068	0.0325485	0.234404	4.79139e-07	0.341568	8.70715e-14	-0.319821	3.4842e-12	-0.395443	2.47731e-18	-0.177647	0.000149211	0.105854	0.0245718	0.229092	8.77826e-07	-0.0993619	0.0349023	0.125617	0.00756514	-0.36932	5.06723e-16	0.30521	3.53549e-11
CR2	grey	0.0330679	0.483617	0.305717	3.26935e-11	0.211347	5.97988e-06	-0.00902667	0.848393	0.215866	3.72383e-06	-0.0425128	0.367728	-0.0548456	0.245079	-0.0882857	0.061019	-0.218709	2.74995e-06	0.322398	2.285e-12	-0.155749	0.000904401	-0.291706	2.69164e-10	0.000689753	0.988345	-0.11875	0.0116096	0.127389	0.00675117
ENSG00000216285	grey	0.031827	0.500185	-0.0137907	0.770233	-0.26601	9.62538e-09	0.494909	3.05904e-29	-0.241389	2.11403e-07	-0.160941	0.000601892	0.366883	8.12674e-16	0.216623	3.43658e-06	-0.258943	2.41495e-08	-0.150711	0.00132694	-0.073985	0.11665	-0.214021	4.5238e-06	0.156277	0.000868207	-0.022293	0.636802	0.115287	0.0142975
LINC01235	grey	-0.0312919	0.507423	0.336978	1.94403e-13	0.515723	5.16673e-32	-0.43142	7.19333e-22	0.468648	5.28102e-26	-0.0185007	0.695177	-0.330028	6.39652e-13	-0.219662	2.48206e-06	0.00368017	0.937877	0.591714	6.05279e-44	-0.304021	4.24539e-11	-0.210589	6.46774e-06	-0.0442784	0.348151	-0.0520945	0.269594	0.024462	0.604369
PDE4C	grey	-0.0310641	0.510519	-0.18475	7.92568e-05	-0.241073	2.19493e-07	0.528093	9.39424e-34	-0.109848	0.0196272	0.404503	3.49268e-19	0.0208563	0.658678	-0.2307	7.31935e-07	-0.397626	1.55375e-18	-0.355621	6.84611e-15	0.52287	5.20421e-33	-0.0952407	0.043219	0.333072	3.81073e-13	-0.479509	2.61695e-27	0.469513	4.17397e-26
CNGB3	grey	-0.0309358	0.512269	-0.215015	4.07438e-06	-0.534318	1.17357e-34	0.381588	4.4196e-17	-0.372243	2.86049e-16	-0.269806	5.80714e-09	0.528994	6.97018e-34	0.414027	4.17191e-20	0.0718064	0.127841	-0.327322	1.00874e-12	-0.023616	0.61693	0.119174	0.011313	-0.200906	1.71829e-05	0.270389	5.36985e-09	-0.306508	2.89249e-11
DMRT3	grey	0.0308015	0.514103	-0.15608	0.000881495	-0.360888	2.5534e-15	0.335476	2.52086e-13	-0.360947	2.52503e-15	-0.199868	1.90296e-05	0.38965	8.40223e-18	0.292337	2.45378e-10	-0.0420835	0.37259	-0.277362	2.07415e-09	-0.00711407	0.880242	0.0485249	0.303829	-0.0766813	0.103878	0.125531	0.00760695	-0.118996	0.0114363
CKS2	grey	-0.0302176	0.522115	0.201722	1.58537e-05	-0.187534	6.14503e-05	0.168666	0.000320932	-0.400788	7.85662e-19	-0.403515	4.33685e-19	0.456368	1.38994e-24	0.36704	7.88354e-16	0.0222798	0.637001	-0.239113	2.76755e-07	-0.313996	8.91143e-12	-0.10577	0.0246857	-0.0167468	0.722826	0.294113	1.88887e-10	-0.205034	1.13927e-05
ENSG00000234292	grey	-0.0301257	0.523382	0.34884	2.37274e-14	0.612341	9.28897e-48	-0.455921	1.56178e-24	0.568509	5.71355e-40	0.400174	8.97344e-19	-0.546613	1.69517e-36	-0.523896	3.72644e-33	-0.123777	0.00850198	0.474514	1.05606e-26	0.103477	0.0279976	-0.201526	1.61642e-05	-0.0159651	0.735267	-0.379039	7.39888e-17	0.271673	4.51626e-09
ENSG00000230387	grey	0.029111	0.537473	-0.182734	9.50766e-05	-0.402584	5.31543e-19	0.557801	3.06968e-38	-0.365201	1.12323e-15	0.0818655	0.082449	0.272668	3.94644e-09	0.07733	0.100977	-0.180984	0.000111176	-0.492538	6.15842e-29	0.303221	4.79949e-11	0.0436931	0.354567	0.334429	3.01939e-13	-0.13301	0.00466298	0.225562	1.30212e-06
ENSG00000256538	grey	0.0291092	0.537498	-0.0757005	0.108389	-0.445718	2.13335e-23	0.539047	2.34766e-35	-0.429109	1.25094e-21	-0.310609	1.52421e-11	0.489247	1.61229e-28	0.355872	6.53431e-15	-0.113559	0.0158334	-0.353621	9.90935e-15	-0.161797	0.000562108	-0.0808956	0.0861608	0.14518	0.00199497	0.170541	0.000274371	-0.0635979	0.177584
ENSG00000285578	grey	-0.0289971	0.539066	-0.132767	0.00473959	-0.30534	3.46534e-11	0.315132	7.43217e-12	-0.239472	2.65287e-07	-0.18909	5.32178e-05	0.296351	1.35498e-10	0.255972	3.52669e-08	-0.0716566	0.128641	-0.181614	0.000105109	-0.0491759	0.297379	-0.0118388	0.802024	-0.0586948	0.213463	0.105307	0.0253266	-0.132585	0.00479742
TRPA1	grey	0.0288085	0.54171	-0.112566	0.0167791	-0.431102	7.76558e-22	0.553065	1.70809e-37	-0.424572	3.66005e-21	-0.336952	1.95254e-13	0.50077	5.29838e-30	0.349527	2.09495e-14	-0.143639	0.00222936	-0.330637	5.76981e-13	-0.176592	0.000163579	-0.111991	0.0173493	0.240678	2.3002e-07	0.149857	0.00141443	-0.0530386	0.260999
SERPINB2	grey	0.0275601	0.559372	-0.106723	0.0234128	-0.430459	9.05975e-22	0.44247	4.81351e-23	-0.381314	4.6725e-17	-0.305887	3.18448e-11	0.487544	2.64163e-28	0.359348	3.41382e-15	-0.0876816	0.0628162	-0.299092	8.98461e-11	-0.142424	0.00243183	-0.0636735	0.177068	0.0527603	0.263513	0.187864	5.96106e-05	-0.102313	0.0298199
P2RX1	grey	-0.0273277	0.562691	0.368134	6.37943e-16	0.531406	3.12137e-34	-0.141621	0.00257464	0.406066	2.4757e-19	0.303918	4.31258e-11	-0.446586	1.71349e-23	-0.506957	8.0184e-31	-0.401673	6.48202e-19	0.376059	1.34409e-16	0.0251303	0.594525	-0.393143	4.03471e-18	0.444799	2.68836e-23	-0.505086	1.42543e-30	0.577606	1.72326e-41
TOP2A	grey	0.0272117	0.56435	0.46947	4.22304e-26	0.169555	0.000297994	-0.0174872	0.711107	-0.0689182	0.14394	-0.148039	0.00161865	0.049287	0.296288	0.0350072	0.458328	-0.100921	0.0321329	0.0142549	0.762727	-0.19514	3.00851e-05	-0.152857	0.00112858	0.167975	0.000339892	0.0567272	0.229237	0.118768	0.0115964
ADAM1A	grey	-0.0269153	0.568603	-0.125772	0.00749084	0.248928	8.4945e-08	-0.286405	5.8026e-10	0.379635	6.56256e-17	0.52655	1.56277e-33	-0.45804	8.97508e-25	-0.399694	9.9543e-19	0.11309	0.0162737	0.117684	0.0123848	0.488556	1.97043e-28	0.243705	1.60266e-07	-1.7622e-05	0.999702	-0.308161	2.23678e-11	0.149877	0.00141234
ENSG00000279305	grey	0.0262686	0.577932	-0.204669	1.18186e-05	-0.342429	7.47726e-14	0.244012	1.54462e-07	-0.273766	3.39899e-09	-0.225044	1.37898e-06	0.379767	6.3891e-17	0.335743	2.40751e-13	0.151899	0.00121351	-0.207978	8.45569e-06	-0.0831653	0.0776784	0.15133	0.00126667	-0.0604106	0.200357	0.285062	7.03137e-10	-0.20618	1.01502e-05
GPRC5A	grey	0.0261486	0.579671	0.433958	3.89999e-22	0.431127	7.71843e-22	-0.151499	0.00125064	0.107711	0.0221526	0.242929	1.75895e-07	-0.330744	5.66543e-13	-0.375722	1.43736e-16	-0.203843	1.28378e-05	0.0339117	0.472521	0.0958846	0.0418188	-0.174433	0.000197109	0.46705	8.14466e-26	-0.313192	1.01279e-11	0.521238	8.83263e-33
PES1P2	grey	0.0254877	0.589292	-0.316323	6.13896e-12	-0.271864	4.40067e-09	0.336123	2.25424e-13	-0.171623	0.000250439	0.392637	4.4895e-18	0.0188977	0.688974	-0.146451	0.00181875	-0.0801683	0.0890317	-0.41898	1.3444e-20	0.574908	4.92425e-41	0.216482	3.48834e-06	0.213883	4.5899e-06	-0.285804	6.32496e-10	0.293743	1.9952e-10
SH2D2A	grey	-0.0249142	0.5977	0.315725	6.75801e-12	0.389445	8.77043e-18	0.0194467	0.680429	0.271885	4.38848e-09	0.292603	2.35984e-10	-0.29394	1.93781e-10	-0.48329	8.96225e-28	-0.519212	1.69638e-32	0.225203	1.35502e-06	0.0758461	0.10771	-0.466962	8.3399e-26	0.402	6.03722e-19	-0.543469	5.09303e-36	0.630997	1.85349e-51
ENSG00000237250	grey	-0.0248273	0.598979	-0.215449	3.8917e-06	-0.46553	1.22695e-25	0.545446	2.55362e-36	-0.387086	1.43174e-17	-0.0591243	0.210126	0.34317	6.55712e-14	0.203715	1.3004e-05	-0.0518226	0.272105	-0.462169	3.01475e-25	0.146375	0.00182887	0.096673	0.0401568	0.224288	1.49904e-06	0.0390547	0.408005	0.0553017	0.241171
MMP9	grey	-0.0244691	0.604262	0.267373	8.03564e-09	0.370815	3.78508e-16	-0.237033	3.53179e-07	0.168643	0.000321553	0.327974	9.04239e-13	-0.416389	2.43684e-20	-0.466565	9.28303e-26	-0.194125	3.31464e-05	0.0699168	0.138207	0.174478	0.000196359	-0.173498	0.000213541	0.127046	0.00690265	-0.376394	1.25707e-16	0.388476	1.07309e-17
ENSG00000234810	grey	-0.0239812	0.611493	0.30776	2.38107e-11	0.567382	8.74984e-40	-0.391219	6.05012e-18	0.468421	5.61675e-26	0.14894	0.00151427	-0.442341	4.97097e-23	-0.3853	2.06955e-17	-0.0951781	0.043357	0.522562	5.75248e-33	-0.124962	0.00788765	-0.233407	5.37399e-07	0.111393	0.0179605	-0.246337	1.16594e-07	0.218163	2.91573e-06
KLK5	grey	-0.0235558	0.617828	-0.225544	1.30474e-06	-0.466865	8.56074e-26	0.57899	1.00203e-41	-0.390612	6.87182e-18	-0.158829	0.000711356	0.391625	5.55555e-18	0.244756	1.41201e-07	-0.193407	3.54876e-05	-0.378638	8.02139e-17	0.0262301	0.57849	-0.0622763	0.186782	0.124406	0.00817079	0.0082214	0.861776	0.0238337	0.613686
ENSG00000262668	grey	0.0234652	0.619182	-0.219693	2.47377e-06	-0.551967	2.53356e-37	0.546008	2.09656e-36	-0.32234	2.30686e-12	-0.150735	0.00132461	0.516567	3.95133e-32	0.383532	2.97399e-17	-0.028873	0.540806	-0.300161	7.64557e-11	0.0845925	0.072701	0.102275	0.0298819	-0.0796143	0.0912693	0.165686	0.000410374	-0.12628	0.00725106
CYP4F12	grey	-0.0226321	0.631682	0.263738	1.29765e-08	0.57729	1.94956e-41	-0.265649	1.00955e-08	0.548644	8.2747e-37	0.279444	1.5532e-09	-0.457483	1.03841e-24	-0.418072	1.65707e-20	-0.169651	0.000295623	0.555328	7.54725e-38	-0.0214812	0.649125	-0.256319	3.37505e-08	0.277842	1.94088e-09	-0.347682	2.92525e-14	0.389054	9.51539e-18
ENSG00000286235	grey	-0.0222658	0.637213	-0.00134	0.97736	-0.0564495	0.231528	-0.265792	9.90668e-09	-0.0568085	0.228569	-0.12824	0.00638892	0.0759168	0.107381	0.213548	4.75394e-06	0.486563	3.50641e-28	-0.0474807	0.314364	-0.0542814	0.249975	0.390168	7.54086e-18	-0.298776	9.4227e-11	0.400879	7.70302e-19	-0.399017	1.15211e-18
SYNJ2BP.COX16	grey	0.0216494	0.646563	0.0577173	0.221199	-0.177322	0.000153497	0.290271	3.31894e-10	-0.230134	7.80411e-07	-0.322472	2.25739e-12	0.320396	3.17229e-12	0.22315	1.69865e-06	-0.168817	0.000316929	-0.0635868	0.17766	-0.270161	5.53658e-09	-0.209821	7.00031e-06	0.0977179	0.0380403	0.0843613	0.0734893	-0.0244973	0.603847
ENSG00000275286	grey	0.0213336	0.651376	-0.1179	0.0122242	-0.387464	1.3239e-17	0.258726	2.48301e-08	-0.237112	3.4996e-07	-0.108121	0.0216476	0.409293	1.20987e-19	0.331422	5.04914e-13	0.266298	9.26597e-09	-0.233031	5.61099e-07	0.077184	0.101624	0.287204	5.17345e-10	-0.0634945	0.178291	0.305799	3.22774e-11	-0.190551	4.6445e-05
ENSG00000234394	grey	-0.0212336	0.652903	-0.300706	7.04047e-11	-0.363061	1.691e-15	0.385313	2.06432e-17	-0.0133498	0.777382	0.325015	1.4825e-12	0.142933	0.00234513	0.0142422	0.762931	0.0331564	0.482446	-0.234908	4.5207e-07	0.533694	1.44854e-34	0.290841	3.05436e-10	-0.0311732	0.509035	-0.132707	0.00475849	0.0665748	0.158104
ARHGEF34P	grey	-0.0209958	0.65654	0.247476	1.01488e-07	0.465925	1.1032e-25	-0.0930411	0.0483029	0.285265	6.83085e-10	0.392828	4.31214e-18	-0.457673	9.87999e-25	-0.525595	2.1379e-33	-0.371439	3.34929e-16	0.159253	0.000688019	0.183518	8.86026e-05	-0.284921	7.17464e-10	0.528171	9.15388e-34	-0.519139	1.73663e-32	0.648589	3.46391e-55
ENSG00000274330	grey	0.020719	0.660785	-0.180249	0.000118677	-0.431344	7.32657e-22	0.303799	4.39211e-11	-0.312028	1.21821e-11	-0.279803	1.47746e-09	0.517767	2.69507e-32	0.447491	1.36306e-23	0.178907	0.000133597	-0.236999	3.54609e-07	-0.0912234	0.0528738	0.155328	0.000934225	-0.0986856	0.0361655	0.329954	6.47694e-13	-0.273715	3.42252e-09
HIST2H3C	grey	0.0206901	0.661228	0.529057	6.82559e-34	0.291864	2.63023e-10	0.0986944	0.0361486	0.0847631	0.0721237	0.08406	0.0745269	-0.0882044	0.0612582	-0.243473	1.64788e-07	-0.40223	5.74242e-19	0.10536	0.0252516	-0.0471296	0.317961	-0.388067	1.16823e-17	0.380705	5.28592e-17	-0.314531	8.1824e-12	0.46036	4.87024e-25
ENSG00000265118	grey	-0.0206064	0.662513	0.302083	5.71018e-11	0.313563	9.54778e-12	-0.186428	6.80199e-05	0.289153	3.90448e-10	-0.0999496	0.0338351	-0.152375	0.00117058	-0.149708	0.0014302	-0.134995	0.00407798	0.45565	1.67604e-24	-0.285511	6.59547e-10	-0.294174	1.87211e-10	0.062001	0.188741	-0.0998721	0.0339742	0.0513526	0.276483
BECN1P2	grey	0.0202266	0.66836	0.273709	3.4255e-09	0.541937	8.66908e-36	-0.367138	7.7357e-16	0.439741	9.47579e-23	0.124447	0.00814939	-0.42963	1.10464e-21	-0.340998	9.62674e-14	0.00181335	0.969367	0.490345	1.17094e-28	-0.131831	0.0050452	-0.133286	0.00457718	0.207337	9.02652e-06	-0.175197	0.000184562	0.223243	1.68149e-06
HIST2H3A	grey	0.0201229	0.66996	0.529464	5.96271e-34	0.29185	2.63539e-10	0.0988381	0.0358772	0.0848729	0.0717542	0.0839254	0.0749942	-0.0882612	0.0610909	-0.243116	1.72004e-07	-0.403328	4.51877e-19	0.105429	0.0251554	-0.0474848	0.314323	-0.389055	9.51211e-18	0.380357	5.67155e-17	-0.31491	7.70138e-12	0.460511	4.68031e-25
ENSG00000261327	grey	-0.0197016	0.676476	0.187735	6.0324e-05	0.521451	8.24584e-33	-0.362253	1.97163e-15	0.507255	7.31545e-31	0.292867	2.27002e-10	-0.471993	2.11712e-26	-0.444224	3.1054e-23	-0.143458	0.00225857	0.481994	1.29608e-27	0.0105066	0.823915	-0.255408	3.78784e-08	0.0410415	0.384554	-0.330082	6.33848e-13	0.272685	3.93722e-09
HIST1H1B	grey	-0.0194989	0.679618	0.538771	2.58043e-35	0.312207	1.18415e-11	0.0231271	0.624242	0.0583839	0.215901	0.0472995	0.316218	-0.0996831	0.0343155	-0.245669	1.26437e-07	-0.348792	2.39343e-14	0.0906582	0.0543664	-0.0785106	0.0958621	-0.352779	1.15681e-14	0.437115	1.80723e-22	-0.278946	1.66494e-09	0.433662	4.18941e-22
ENSG00000272010	grey	0.0192407	0.683631	-0.116985	0.0129179	-0.397863	1.47657e-18	0.3304	6.00601e-13	-0.20959	7.16882e-06	-0.133808	0.00441925	0.455099	1.93422e-24	0.352718	1.16991e-14	0.177383	0.000152691	-0.159799	0.000658964	0.00667425	0.887595	0.165282	0.000424161	-0.0179485	0.703841	0.301374	6.3611e-11	-0.117036	0.012878
ENSG00000283088	grey	-0.0190841	0.686069	-0.141683	0.00256341	0.0131029	0.781395	-0.424371	3.83645e-21	0.0473928	0.315263	0.00109008	0.981582	-0.134673	0.0041681	0.0607972	0.197487	0.530355	4.43273e-34	-0.0252111	0.593341	0.0754995	0.109332	0.474186	1.15649e-26	-0.368594	5.83477e-16	0.311635	1.29638e-11	-0.447713	1.28842e-23
CCDC103	grey	0.0190286	0.686932	-0.0364363	0.440175	-0.262747	1.47684e-08	0.424882	3.40267e-21	-0.22933	8.54593e-07	-0.0894867	0.0575717	0.284172	7.98241e-10	0.149802	0.00142022	-0.262684	1.48911e-08	-0.201559	1.61109e-05	0.00898008	0.849166	-0.169477	0.000299965	0.144266	0.00213112	-0.0698962	0.138323	0.0885771	0.0601673
BUB1	grey	-0.0190162	0.687127	0.45013	6.963e-24	0.228612	9.26486e-07	-0.0431662	0.360406	0.0737647	0.117746	-0.22361	1.61504e-06	0.0426687	0.365974	0.030723	0.515176	-0.170867	0.000266934	0.261652	1.7027e-08	-0.343141	6.59142e-14	-0.296708	1.28481e-10	0.0851035	0.0709835	0.0405372	0.390428	0.0675284	0.152219
OR7E125P	grey	-0.0188338	0.689971	-0.0952677	0.0431594	0.0872196	0.0642201	-0.125031	0.00785287	0.160914	0.000603172	0.372925	2.50084e-16	-0.270673	5.16802e-09	-0.275966	2.5147e-09	-0.0063325	0.893316	-0.043792	0.353478	0.388271	1.1198e-17	0.137443	0.00344855	-0.0712242	0.130969	-0.241644	2.05089e-07	0.115009	0.014535
ENSG00000280893	grey	-0.0179212	0.704271	-0.0846474	0.0725147	0.206806	9.52599e-06	-0.0897623	0.0568038	0.208406	8.09414e-06	0.532847	1.92604e-34	-0.400011	9.29443e-19	-0.464174	1.76523e-25	-0.0991839	0.035231	-0.024928	0.597498	0.482863	1.01215e-27	0.0711145	0.131565	0.18053	0.000115749	-0.41313	5.11094e-20	0.383408	3.05066e-17
ASAH2	grey	0.0175897	0.70949	-0.138556	0.00319265	-0.390325	7.29769e-18	0.319445	3.70416e-12	-0.338394	1.5193e-13	-0.480239	2.12986e-27	0.553717	1.3508e-37	0.512223	1.5594e-31	0.0876638	0.0628697	-0.16244	0.000533877	-0.319631	3.59393e-12	0.0169568	0.719495	-0.102143	0.0300944	0.393376	3.84083e-18	-0.337771	1.69364e-13
ENSG00000268173	grey	0.0174987	0.710927	0.133075	0.00464251	0.145824	0.00190378	0.0847033	0.0723257	0.0110391	0.815146	0.0274021	0.561627	-0.0863229	0.0670182	-0.187815	5.98805e-05	-0.352338	1.25438e-14	0.0347809	0.46124	-0.0712106	0.131042	-0.357712	4.63856e-15	0.216411	3.51479e-06	-0.271641	4.53569e-09	0.280103	1.4167e-09
PGAM2	grey	-0.0170974	0.717268	0.50864	4.76643e-31	0.731088	1.44885e-76	-0.431828	6.52205e-22	0.46387	1.91494e-25	0.141135	0.00266473	-0.501866	3.80307e-30	-0.489965	1.30824e-28	-0.299091	8.98594e-11	0.513722	9.73128e-32	-0.194355	3.24288e-05	-0.452056	4.24913e-24	0.100142	0.033491	-0.379489	6.75796e-17	0.292872	2.26846e-10
ENSG00000285839	grey	0.0167629	0.722569	0.239113	2.76775e-07	0.275004	2.86998e-09	-0.0111211	0.813798	0.120018	0.010743	0.0219766	0.641593	-0.182282	9.90111e-05	-0.237019	3.53761e-07	-0.348343	2.59614e-14	0.183538	8.84419e-05	-0.131869	0.00503239	-0.387442	1.33001e-17	0.21171	5.75872e-06	-0.290705	3.1158e-10	0.279721	1.49429e-09
ENSG00000261026	grey	-0.0166088	0.725016	-0.296232	1.37937e-10	-0.52937	6.1519e-34	0.546368	1.8474e-36	-0.273661	3.44798e-09	0.209592	7.16721e-06	0.303047	4.92894e-11	0.167086	0.000365793	-0.0503941	0.285558	-0.465158	1.35596e-25	0.521067	9.33594e-33	0.275285	2.76148e-09	-0.0149642	0.751298	-0.0544022	0.248921	0.0573058	0.224515
METTL21C	grey	-0.0158471	0.737152	-0.147049	0.00174082	-0.4606	4.57178e-25	0.387184	1.40289e-17	-0.328381	8.44486e-13	-0.252104	5.73377e-08	0.483653	8.08082e-28	0.34819	2.669e-14	0.0162876	0.730126	-0.249281	8.13346e-08	-0.0581613	0.21766	0.0349044	0.459649	-0.0606528	0.198556	0.194762	3.11923e-05	-0.210946	6.23298e-06
HLA.DQA2	grey	0.0155656	0.741653	0.404269	3.67713e-19	0.184325	8.23714e-05	0.0394457	0.403324	0.0218532	0.643466	-0.129917	0.00572602	0.0107385	0.820094	-0.0541765	0.250893	-0.199009	2.06963e-05	0.146582	0.00180137	-0.222801	1.76487e-06	-0.268974	6.49192e-09	0.243893	1.56689e-07	-0.0742961	0.115116	0.173183	0.000219366
CALCR	grey	-0.0155358	0.74213	0.0905349	0.0546966	-0.23693	3.57476e-07	0.424394	3.81587e-21	-0.396601	1.93493e-18	-0.316275	6.18616e-12	0.386926	1.48009e-17	0.259999	2.10839e-08	-0.18335	8.99512e-05	-0.280092	1.41884e-09	-0.226797	1.13525e-06	-0.18293	9.34189e-05	0.346644	3.52642e-14	0.0937405	0.0466347	0.0811984	0.0849877
BRS3	grey	-0.0151127	0.748914	-0.0318957	0.49926	-0.194373	3.23734e-05	0.314238	8.57409e-12	-0.265385	1.04519e-08	-0.248055	9.45529e-08	0.290836	3.05665e-10	0.206165	1.01654e-05	-0.113933	0.0154894	-0.144184	0.00214369	-0.188581	5.57864e-05	-0.109646	0.0198545	0.186411	6.81244e-05	0.10287	0.0289355	0.0225835	0.632415
EPN3	grey	-0.0148619	0.752944	-0.130536	0.00549705	-0.412229	6.26287e-20	0.410302	9.65486e-20	-0.357203	5.10057e-15	-0.0112705	0.811344	0.361136	2.43646e-15	0.191519	4.24149e-05	-0.15967	0.000665711	-0.379225	7.12712e-17	0.239151	2.75524e-07	0.0431326	0.36078	-0.0483866	0.305211	-0.0498789	0.290518	0.0268604	0.569392
IL12A.AS1	grey	-0.0148049	0.75386	-0.344943	4.78216e-14	-0.562208	6.06134e-39	0.326062	1.24529e-12	-0.403927	3.96343e-19	0.0614299	0.192854	0.371698	3.18387e-16	0.267018	8.42249e-09	0.277993	1.90067e-09	-0.577861	1.55961e-41	0.389526	8.62329e-18	0.473799	1.2873e-26	-0.136333	0.00372219	0.186939	6.49073e-05	-0.188263	5.74563e-05
ENSG00000276232	grey	0.0147709	0.754407	0.134509	0.00421487	0.0783113	0.0967106	-0.0927181	0.0490901	-0.0706757	0.133969	-0.196828	2.5579e-05	0.0519815	0.270635	0.0674227	0.152862	-0.0104792	0.824367	0.0618749	0.189644	-0.241663	2.04623e-07	-0.131596	0.00512458	0.014374	0.760804	0.0819278	0.0822154	-0.0871785	0.0643463
CR1	grey	-0.0145029	0.758725	0.522545	5.78461e-33	0.6531	3.4935e-56	-0.483376	8.74519e-28	0.487957	2.34425e-28	0.145494	0.00194993	-0.487525	2.65673e-28	-0.442534	4.73752e-23	-0.0982738	0.0369534	0.542787	6.45533e-36	-0.151654	0.00123612	-0.270055	5.61646e-09	0.106924	0.0231511	-0.233317	5.43017e-07	0.277345	2.07924e-09
NDST4	grey	0.014374	0.760803	-0.111986	0.017355	-0.32324	1.98883e-12	0.392658	4.46968e-18	-0.429251	1.20912e-21	-0.403537	4.31657e-19	0.440378	8.09487e-23	0.362501	1.88101e-15	0.0118537	0.801779	-0.318484	4.33016e-12	-0.285827	6.30336e-10	-0.0231069	0.624545	0.3705	4.02524e-16	0.258724	2.48377e-08	-0.099157	0.0352809
TNFRSF12A	grey	0.0135758	0.773714	0.549651	5.78943e-37	0.523574	4.13923e-33	-0.131147	0.00527954	0.180851	0.000112498	0.184025	8.46405e-05	-0.340263	1.09541e-13	-0.451557	4.83036e-24	-0.443479	3.74239e-23	0.18546	7.43015e-05	-0.0342435	0.468196	-0.445886	2.04484e-23	0.334079	3.20629e-13	-0.451254	5.22079e-24	0.56332	4.01e-39
ANKRD20A11P	grey	-0.0133124	0.77799	-0.100757	0.032415	0.0339278	0.472311	-0.0256927	0.5863	0.098875	0.0358078	0.329642	6.82758e-13	-0.173216	0.000218744	-0.190375	4.72133e-05	0.022473	0.634082	-0.0879221	0.0620955	0.348709	2.42995e-14	0.1745	0.000195979	0.0956639	0.0422942	-0.152865	0.0011279	0.169181	0.000307461
ENSG00000279042	grey	0.0130016	0.783042	-0.297002	1.22963e-10	-0.372202	2.88342e-16	0.406806	2.10218e-19	-0.231962	6.34037e-07	0.207503	8.87516e-06	0.105466	0.0251044	0.0278943	0.554618	-0.0287936	0.54192	-0.462104	3.06721e-25	0.388273	1.11943e-17	0.187815	5.98821e-05	0.149893	0.00141063	-0.0977434	0.0379899	0.115716	0.0139374
CEP55	grey	-0.0129592	0.783732	0.473423	1.42809e-26	0.15595	0.000890457	0.0116038	0.805874	-0.0281619	0.550824	-0.129299	0.00596288	0.0602889	0.201267	-0.013181	0.780124	-0.156308	0.000866084	0.059093	0.210367	-0.182864	9.39765e-05	-0.220454	2.27841e-06	0.158747	0.000715983	-0.0133067	0.778081	0.141878	0.00252814
ENSG00000241956	grey	0.0128455	0.785583	-0.322722	2.1661e-12	-0.416716	2.26111e-20	0.29058	3.17312e-10	-0.102745	0.0291324	0.277224	2.11433e-09	0.218019	2.96096e-06	0.0812192	0.0849077	0.160426	0.000627037	-0.309588	1.78934e-11	0.546137	2.00386e-36	0.40971	1.10225e-19	-0.216414	3.51352e-06	-0.0286747	0.54359	-0.0839208	0.0750101
JAML	grey	0.0127921	0.786452	0.340297	1.08888e-13	0.439516	1.00158e-22	-0.127684	0.00662361	0.128695	0.00620271	0.219603	2.4978e-06	-0.398548	1.27456e-18	-0.442605	4.65433e-23	-0.279431	1.55608e-09	0.0870723	0.0646731	0.0312719	0.507694	-0.264889	1.1157e-08	0.607942	6.38112e-47	-0.384581	2.39913e-17	0.605437	1.88636e-46
C7orf55.LUC7L2	grey	0.0119605	0.800031	0.0520205	0.270276	0.278131	1.86451e-09	-0.0268722	0.569222	0.328637	8.08863e-13	0.36425	1.34772e-15	-0.35768	4.66663e-15	-0.465444	1.25548e-25	-0.365317	1.09843e-15	0.207478	8.89719e-06	0.217907	2.99657e-06	-0.262218	1.58203e-08	0.217669	3.07384e-06	-0.523069	4.8787e-33	0.424897	3.39054e-21
TTC6	grey	0.0116676	0.804828	-0.242961	1.7522e-07	-0.472341	1.92392e-26	0.431435	7.16773e-22	-0.416409	2.42584e-20	0.00387477	0.934599	0.264732	1.13897e-08	0.177079	0.000156793	0.0515084	0.275026	-0.541001	1.19813e-35	0.264412	1.18789e-08	0.257446	2.92441e-08	0.0784079	0.0962986	0.0747334	0.112987	-0.0507892	0.281794
ENSG00000285565	grey	-0.0112306	0.811999	0.123385	0.00871434	0.103534	0.0279113	0.194255	3.27402e-05	-0.0236605	0.616266	0.0852574	0.0704727	-0.0357577	0.448743	-0.26388	1.27365e-08	-0.49131	8.8299e-29	-0.0274111	0.561499	0.00275972	0.953394	-0.435015	3.01707e-22	0.263481	1.34199e-08	-0.424598	3.63806e-21	0.353301	1.05098e-14
ENSG00000284848	grey	-0.0106989	0.820746	-0.303064	4.91601e-11	-0.596099	9.8686e-45	0.277291	2.09479e-09	-0.363739	1.48599e-15	-0.0302999	0.520982	0.446658	1.68268e-23	0.367609	7.06308e-16	0.391881	5.26452e-18	-0.474374	1.09802e-26	0.324708	1.56003e-12	0.533721	1.43501e-34	-0.255407	3.78822e-08	0.32653	1.15176e-12	-0.353624	9.90277e-15
ENSG00000285939	grey	0.0103929	0.825789	-0.226035	1.23558e-06	-0.482704	1.05901e-27	0.57308	9.96981e-41	-0.350093	1.89027e-14	-0.00679509	0.885574	0.368119	6.39894e-16	0.177964	0.000145122	-0.0952588	0.043179	-0.446629	1.69528e-23	0.214326	4.38124e-06	0.095084	0.0435655	0.206847	9.48709e-06	-0.00337354	0.943044	0.0838914	0.0751127
SLC7A5P2	grey	0.0102381	0.828343	-0.0129994	0.783078	0.133593	0.00448372	0.135789	0.00386331	0.286784	5.49583e-10	0.351407	1.48752e-14	-0.194098	3.32328e-05	-0.323219	1.99577e-12	-0.310541	1.54059e-11	0.180653	0.000114491	0.237721	3.25893e-07	-0.227449	1.05551e-06	0.180725	0.000113761	-0.421083	8.2662e-21	0.462563	2.71428e-25
ENSG00000197320	grey	-0.0100878	0.830825	0.308443	2.14056e-11	0.540624	1.365e-35	-0.182179	9.99326e-05	0.359456	3.34482e-15	0.16873	0.000319244	-0.362873	1.75255e-15	-0.368063	6.4678e-16	-0.27538	2.72575e-09	0.389027	9.56839e-18	-0.100164	0.0334525	-0.348064	2.73021e-14	0.442728	4.51462e-23	-0.339548	1.24186e-13	0.4658	1.141e-25
SLC22A9	grey	-0.0100683	0.831148	-0.344793	4.91256e-14	-0.567962	7.02665e-40	0.444075	3.22356e-23	-0.341521	8.77973e-14	0.0363235	0.441593	0.352434	1.23241e-14	0.216061	3.64774e-06	0.0573722	0.223977	-0.484074	7.16599e-28	0.357525	4.80364e-15	0.267572	7.82567e-09	-0.0588158	0.212518	0.0497898	0.291382	-0.15042	0.00135617
RN7SKP23	grey	-0.00999711	0.832324	-0.0904195	0.0550071	0.153253	0.00109512	-0.332564	4.15603e-13	0.120166	0.0106456	0.475405	8.24879e-27	-0.345094	4.65531e-14	-0.331581	4.91497e-13	0.252334	5.57145e-08	-0.133002	0.0046655	0.49032	1.17952e-28	0.341555	8.72629e-14	-0.10719	0.0228097	-0.17347	0.000214064	0.0833558	0.0769987
ENSG00000225539	grey	-0.00935039	0.843025	-0.224484	1.46701e-06	-0.514178	8.4262e-32	0.482055	1.27386e-27	-0.311594	1.30479e-11	-0.125516	0.00761396	0.397641	1.54872e-18	0.268857	6.59382e-09	0.036535	0.438937	-0.349343	2.16586e-14	0.0955099	0.0426289	0.122716	0.00908808	0.010876	0.81783	0.122433	0.00925045	-0.142737	0.00237807
NPIPA2	grey	0.00933274	0.843318	-0.0782978	0.0967683	0.277148	2.13662e-09	-0.299776	8.1042e-11	0.373476	2.24331e-16	0.591219	7.41415e-44	-0.495323	2.70595e-29	-0.471607	2.35427e-26	-0.00212659	0.964078	0.0853616	0.0701284	0.523155	4.7438e-33	0.152064	0.00119844	-0.098301	0.0369009	-0.374745	1.74523e-16	0.208524	7.99706e-06
NRG4	grey	0.00912977	0.846683	-0.174827	0.000190548	-0.52078	1.024e-32	0.428756	1.36052e-21	-0.438135	1.40732e-22	-0.365534	1.05376e-15	0.581466	3.7732e-42	0.454748	2.11889e-24	0.0332636	0.481031	-0.338055	1.61179e-13	-0.113467	0.0159186	0.0877386	0.0626449	-0.0378866	0.42218	0.296858	1.25624e-10	-0.273351	3.59678e-09
CSPG4P5	grey	-0.00901805	0.848536	0.0770458	0.102239	-0.188044	5.86288e-05	0.376268	1.2891e-16	-0.144752	0.00205775	-0.0811542	0.0851584	0.291554	2.75238e-10	0.181431	0.000106833	-0.196733	2.58147e-05	-0.121753	0.00965062	0.000335669	0.994328	-0.146011	0.00187804	0.120998	0.0101134	-0.0204125	0.665496	0.119374	0.0111754
AMDHD1	grey	0.00849604	0.857207	0.000860164	0.985466	-0.370145	4.3145e-16	0.431111	7.74744e-22	-0.361461	2.29119e-15	-0.332654	4.09308e-13	0.498308	1.11111e-29	0.364049	1.40054e-15	-0.0777456	0.0991518	-0.253599	4.75615e-08	-0.194091	3.32539e-05	-0.0842368	0.0739167	0.0582226	0.217175	0.196717	2.5853e-05	-0.120996	0.0101147
LPAR4	grey	-0.00830509	0.860383	0.385216	2.10556e-17	0.411929	6.70155e-20	-0.323061	2.04842e-12	0.153713	0.00105738	-0.22046	2.27707e-06	-0.139206	0.00305145	-0.0108762	0.817826	0.130556	0.00548982	0.34773	2.89986e-14	-0.40316	4.68732e-19	-0.113393	0.0159882	0.248716	8.71863e-08	0.1537	0.00105847	0.0165795	0.725482
LINC00283	grey	-0.00815522	0.862877	-0.213537	4.75942e-06	-0.473488	1.40282e-26	0.19154	4.23327e-05	-0.274717	2.98478e-09	-0.0773059	0.101083	0.393414	3.80993e-18	0.339724	1.20406e-13	0.340613	1.03021e-13	-0.323225	1.99372e-12	0.205562	1.08035e-05	0.437036	1.84257e-22	-0.273579	3.48664e-09	0.313501	9.64255e-12	-0.324637	1.57846e-12
TREM1	grey	0.00786259	0.867751	0.507472	6.84193e-31	0.465228	1.33078e-25	-0.19604	2.75945e-05	0.148656	0.00154648	0.116265	0.013488	-0.28153	1.1597e-09	-0.346605	3.55125e-14	-0.258031	2.71426e-08	0.160412	0.000627726	-0.0693959	0.141175	-0.296143	1.39771e-10	0.26599	9.65052e-09	-0.281433	1.17563e-09	0.398759	1.21796e-18
ENSG00000260515	grey	0.00761831	0.871824	-0.0941887	0.0455913	0.0551892	0.24213	-0.200927	1.71478e-05	0.175235	0.000183961	0.284203	7.94664e-10	-0.164382	0.000456407	-0.137093	0.00353278	0.228441	9.4452e-07	0.0131828	0.780095	0.303366	4.69365e-11	0.27915	1.61822e-09	-0.187065	6.41598e-05	-0.0307484	0.514828	-0.0497733	0.291543
ENSG00000285942	grey	-0.00729423	0.877233	0.0818261	0.0825975	0.277708	1.97722e-09	-0.0306337	0.516398	0.229333	8.54351e-07	0.292915	2.25404e-10	-0.314837	7.79162e-12	-0.381122	4.85755e-17	-0.338218	1.56686e-13	0.133052	0.00464972	0.15852	0.00072883	-0.235528	4.20747e-07	0.215873	3.72125e-06	-0.43782	1.52053e-22	0.339032	1.3592e-13
GABRA6	grey	0.0070785	0.880836	-0.00126616	0.978608	-0.4227	5.67338e-21	0.505645	1.20061e-30	-0.435202	2.88296e-22	-0.332076	4.51703e-13	0.533478	1.55781e-34	0.388956	9.71128e-18	-0.174957	0.000188429	-0.337066	1.91432e-13	-0.117903	0.0122217	-0.0756654	0.108553	0.062518	0.185075	0.167768	0.000345771	-0.0959087	0.0417671
ENSG00000285188	grey	-0.00693069	0.883307	-0.351106	1.57146e-14	-0.475326	8.43201e-27	0.463511	2.10778e-25	-0.339382	1.27846e-13	0.243035	1.73688e-07	0.215104	4.0365e-06	0.0664675	0.158777	-0.0183253	0.697926	-0.564176	2.9151e-39	0.496891	1.69724e-29	0.250241	7.22522e-08	0.168253	0.000332129	-0.0844199	0.0732888	0.150774	0.00132066
LINC01088	grey	-0.0066537	0.887939	0.404393	3.57822e-19	0.735527	6.09838e-78	-0.446601	1.70735e-23	0.457599	1.00739e-24	0.21044	6.56819e-06	-0.546719	1.63311e-36	-0.486073	4.03825e-28	-0.139125	0.00306873	0.479221	2.83768e-27	-0.123889	0.00844235	-0.267828	7.5635e-09	0.456204	1.45063e-24	-0.315948	6.51998e-12	0.429913	1.0325e-21
TSNAX.DISC1	grey	-0.00651889	0.890195	0.200358	1.81353e-05	0.436519	2.09124e-22	-0.17301	0.00022263	0.491889	7.45244e-29	0.362029	2.05746e-15	-0.440766	7.35211e-23	-0.46974	3.92337e-26	-0.290268	3.32059e-10	0.402541	5.36637e-19	0.119319	0.011213	-0.264802	1.12864e-08	0.16557	0.000414284	-0.448679	1.00791e-23	0.381334	4.65348e-17
HNF4A	grey	0.00616639	0.896098	-0.222746	1.77547e-06	-0.529114	6.69743e-34	0.560876	9.92233e-39	-0.320558	3.08946e-12	0.00606749	0.897755	0.438062	1.43287e-22	0.258397	2.59e-08	-0.111655	0.0176909	-0.411016	8.22767e-20	0.258472	2.56532e-08	0.0881028	0.0615585	-0.00781006	0.868627	0.00818407	0.862397	-0.00579563	0.902313
RRAD	grey	-0.00613398	0.896641	0.227582	1.03996e-06	0.547471	1.25273e-36	-0.202527	1.46378e-05	0.366297	9.09879e-16	0.357019	5.27876e-15	-0.490836	1.01435e-28	-0.530408	4.3559e-34	-0.363134	1.66761e-15	0.295454	1.54851e-10	0.0992575	0.0350947	-0.338735	1.4317e-13	0.409159	1.24648e-19	-0.517592	2.85024e-32	0.521068	9.33257e-33
ENSG00000256966	grey	-0.00603646	0.898275	-0.00390067	0.934163	-0.117961	0.0121789	0.226163	1.21824e-06	-0.125295	0.00772213	-0.160434	0.000626641	0.200842	1.72919e-05	0.117916	0.0122121	-0.0828919	0.078663	-0.0482927	0.306151	-0.116057	0.0136567	-0.0710777	0.131765	0.145019	0.00201839	0.0212758	0.652259	0.0280849	0.551915
ENSG00000279057	grey	-0.00573577	0.903317	-0.014336	0.761417	0.213829	4.6159e-06	-0.189091	5.32141e-05	0.266944	8.5059e-09	0.560563	1.11386e-38	-0.375278	1.56989e-16	-0.432407	5.67275e-22	-0.0522423	0.268236	0.00802036	0.865123	0.485091	5.35424e-28	0.0696757	0.139575	0.029623	0.530339	-0.358848	3.74984e-15	0.324662	1.57198e-12
ENSG00000274565	grey	0.0054104	0.908777	0.260994	1.85427e-08	0.472538	1.82259e-26	-0.0537846	0.254342	0.382914	3.37388e-17	0.380654	5.34096e-17	-0.389482	8.70224e-18	-0.468363	5.70685e-26	-0.30704	2.66341e-11	0.297795	1.09197e-10	0.151019	0.00129663	-0.264416	1.18722e-08	0.595116	1.48561e-44	-0.477345	4.80271e-27	0.62535	2.59732e-50
ENSG00000261325	grey	-0.00522566	0.911879	-0.149082	0.00149845	-0.436386	2.16019e-22	0.454988	1.99115e-24	-0.303148	4.85303e-11	-0.324159	1.70863e-12	0.526784	1.44671e-33	0.426312	2.42936e-21	-0.0675218	0.152259	-0.175704	0.000176656	-0.173081	0.000221289	-0.0594668	0.207491	0.0283732	0.547837	0.209042	7.58402e-06	-0.110004	0.0194526
ENSG00000234111	grey	0.00452761	0.923612	-0.141049	0.002681	-0.466341	9.86117e-26	0.641018	1.49292e-53	-0.369772	4.63995e-16	-0.293134	2.1826e-10	0.537709	3.71035e-35	0.361813	2.14353e-15	-0.214957	4.09957e-06	-0.267185	8.23889e-09	-0.148982	0.00150952	-0.159113	0.000695627	0.183329	9.01261e-05	0.0945034	0.0448703	0.0333269	0.480196
ENSG00000244427	grey	0.00413311	0.93025	-0.290655	3.13852e-10	-0.0583604	0.216086	-0.0502467	0.286972	0.179191	0.000130299	0.524746	2.82332e-33	-0.261257	1.79216e-08	-0.27335	3.59719e-09	0.105074	0.0256534	-0.116656	0.0131759	0.605345	1.9631e-46	0.320919	2.91253e-12	-0.123023	0.00891507	-0.243025	1.73901e-07	0.100615	0.0326603
DSC1	grey	0.0040323	0.931947	-0.088999	0.0589516	-0.306067	3.09701e-11	0.122063	0.00946614	-0.346999	3.30804e-14	-0.147077	0.00173721	0.309837	1.7209e-11	0.280544	1.33182e-09	0.255124	3.92585e-08	-0.35983	3.11734e-15	0.0417303	0.376619	0.249083	8.33381e-08	-0.0260139	0.581626	0.267447	7.95671e-09	-0.210853	6.29331e-06
AKAIN1	grey	0.00372144	0.937182	-0.0109388	0.816796	-0.352546	1.20742e-14	0.520044	1.29828e-32	-0.347816	2.8555e-14	-0.338862	1.40016e-13	0.524421	3.14017e-33	0.324208	1.6948e-12	-0.282274	1.04434e-09	-0.170513	0.000275	-0.201386	1.63891e-05	-0.246106	1.19921e-07	0.0864369	0.0666571	0.0562894	0.232857	-0.0135603	0.773966
CLEC18C	grey	0.00345413	0.941686	-0.0876102	0.0630316	0.190125	4.83302e-05	-0.160758	0.00061072	0.224235	1.50778e-06	0.585555	7.38174e-43	-0.379423	6.84936e-17	-0.420882	8.66075e-21	-0.0137697	0.770572	-0.0581519	0.217735	0.54295	6.10146e-36	0.132365	0.00486865	0.0447234	0.343323	-0.368673	5.74655e-16	0.311133	1.40335e-11
ENSG00000283149	grey	0.00325398	0.945059	0.156376	0.00086156	0.113842	0.0155716	0.174597	0.000194355	0.019746	0.675787	-0.029804	0.527828	-0.0167487	0.722795	-0.139125	0.00306856	-0.417047	2.09631e-20	0.0833617	0.0769774	-0.121551	0.00977264	-0.4147	3.58038e-20	0.311131	1.40379e-11	-0.284765	7.33572e-10	0.294589	1.76051e-10
ENSG00000231013	grey	-0.00276883	0.95324	-0.30771	2.39987e-11	-0.538381	2.94924e-35	0.443256	3.95616e-23	-0.41591	2.71804e-20	-0.231112	6.98481e-07	0.531634	2.89238e-34	0.424748	3.51158e-21	0.0370992	0.431896	-0.366362	8.98538e-16	0.00477409	0.919467	0.0990984	0.0353898	-0.0851607	0.0707933	0.220413	2.28851e-06	-0.216271	3.56716e-06
ENSG00000275426	grey	0.00271802	0.954098	-0.00521457	0.912065	-0.171888	0.000244879	0.133906	0.00439028	-0.014959	0.751382	0.0337807	0.474234	0.207931	8.4965e-06	0.153302	0.00109108	0.194514	3.19396e-05	-0.0390914	0.407564	0.114319	0.0151403	0.195769	2.83227e-05	-0.0696529	0.139705	0.160784	0.000609426	-0.0602207	0.201778
FSHR	grey	-0.00246454	0.958374	-0.134787	0.00413602	-0.41587	2.74299e-20	0.325273	1.42026e-12	-0.280817	1.2819e-09	-0.0977724	0.0379326	0.388368	1.09739e-17	0.27459	3.03734e-09	0.0572189	0.225219	-0.316319	6.14283e-12	0.123792	0.00849397	0.145419	0.0019606	-0.11727	0.0126977	0.13587	0.00384198	-0.153412	0.00108195
ST6GALNAC2	grey	0.00187867	0.968264	0.468991	4.81103e-26	0.605751	1.64764e-46	-0.196109	2.74142e-05	0.259422	2.27101e-08	0.0720415	0.126595	-0.391363	5.87076e-18	-0.389905	7.96703e-18	-0.319836	3.47596e-12	0.34197	8.10929e-14	-0.202231	1.50741e-05	-0.404901	3.20062e-19	0.537109	4.55391e-35	-0.330424	5.98177e-13	0.486874	3.2056e-28
ENSG00000260157	grey	0.00167557	0.971693	-0.0947333	0.0443498	-0.456377	1.38678e-24	0.574504	5.75708e-41	-0.544806	3.19433e-36	-0.290206	3.35061e-10	0.535703	7.34532e-35	0.348688	2.43922e-14	-0.158917	0.000706449	-0.475913	7.16164e-27	-0.0845786	0.0727482	-0.0863093	0.0670615	0.266434	9.10084e-09	0.123596	0.00859951	0.0417111	0.37684
ENSG00000259288	grey	0.00153843	0.974009	-0.032307	0.493741	-0.294724	1.72568e-10	0.433832	4.02017e-22	-0.299242	8.78486e-11	-0.00792928	0.86664	0.251569	6.12821e-08	0.0455636	0.334325	-0.300629	7.12275e-11	-0.333665	3.44254e-13	0.133487	0.00451592	-0.146506	0.00181144	0.131301	0.00522592	-0.16593	0.000402244	0.147377	0.00169939
MCUB	grey	-0.00106274	0.982044	0.557917	2.94198e-38	0.279964	1.4445e-09	-0.0779833	0.0981201	-0.0316847	0.502105	-0.44609	1.9424e-23	0.118002	0.0121486	0.17665	0.000162757	-0.0520493	0.27001	0.243202	1.7024e-07	-0.597825	4.79428e-45	-0.298979	9.13986e-11	0.190202	4.79842e-05	0.233253	5.46969e-07	-0.0357364	0.449013
ESM1	grey	0.000752107	0.987292	0.170321	0.000279482	-0.117381	0.0126131	0.456584	1.31365e-24	-0.342255	7.71169e-14	-0.247515	1.00999e-07	0.319545	3.64476e-12	0.142718	0.00238144	-0.360493	2.7515e-15	-0.203349	1.34876e-05	-0.205481	1.08915e-05	-0.324749	1.54928e-12	0.600453	1.5848e-45	-0.0626101	0.184427	0.329437	7.06784e-13
TUBBP10	grey	0.000366401	0.993809	-0.100442	0.0329623	0.154735	0.000977835	-0.0488016	0.301076	0.262407	1.54366e-08	0.509118	4.10917e-31	-0.376935	1.12851e-16	-0.426544	2.29984e-21	-0.179442	0.00012745	0.0315599	0.503792	0.473406	1.43476e-26	0.0163547	0.729057	0.125505	0.00761934	-0.44327	3.94316e-23	0.324089	1.7285e-12
COL4A6	grey	-0.000298762	0.994952	0.348322	2.6061e-14	0.614086	4.28894e-48	-0.221884	1.9507e-06	0.375385	1.53688e-16	0.156913	0.000826352	-0.42753	1.82104e-21	-0.41874	1.42103e-20	-0.270811	5.07338e-09	0.415945	2.69678e-20	-0.15031	0.00136744	-0.365087	1.14814e-15	0.61351	5.53909e-48	-0.349551	2.08569e-14	0.516474	4.07082e-32
ENSG00000228741	maroon	-0.15484	0.000970008	0.327006	1.06363e-12	0.634641	3.27687e-52	-0.474957	9.33983e-27	0.684891	1.02041e-63	0.275074	2.84231e-09	-0.523032	4.93739e-33	-0.458515	7.9209e-25	-0.0165362	0.726169	0.66467	8.09814e-59	-0.0731971	0.120605	-0.189315	5.21153e-05	0.00210811	0.96439	-0.261443	1.74956e-08	0.184571	8.05543e-05
PSORS1C1	maroon	-0.128708	0.0061975	0.410414	9.41519e-20	0.628972	4.80786e-51	-0.371093	3.5843e-16	0.610554	2.03974e-47	0.355413	7.11574e-15	-0.546124	2.01312e-36	-0.532105	2.47071e-34	-0.239306	2.70525e-07	0.558247	2.6084e-38	0.0538144	0.254079	-0.289972	3.46689e-10	0.123616	0.00858866	-0.419164	1.28846e-20	0.382028	4.04159e-17
HPN.AS1	maroon	-0.102858	0.0289551	0.307233	2.58449e-11	0.602976	5.42058e-46	-0.437841	1.51289e-22	0.781176	6.56268e-94	0.339238	1.31113e-13	-0.52334	4.46711e-33	-0.53127	3.26665e-34	-0.184686	7.97223e-05	0.75865	1.38657e-85	-0.0166571	0.724249	-0.316615	5.85694e-12	-0.0903656	0.0551526	-0.391377	5.8536e-18	0.259956	2.12019e-08
chr5.137489774.137490129.L2c.L2.LINE.341..	maroon	-0.10283	0.0289982	-0.0243245	0.606402	0.339953	1.15669e-13	-0.552659	1.97642e-37	0.639538	3.0778e-53	0.575025	4.70465e-41	-0.513181	1.15395e-31	-0.240273	2.41345e-07	0.543053	5.88598e-36	0.374945	1.67736e-16	0.449236	8.74785e-24	0.532556	2.12341e-34	-0.326593	1.13962e-12	0.0252394	0.592926	-0.0424027	0.368972
KRT8P42	maroon	-0.0948535	0.0440798	0.0443779	0.347069	0.528914	7.15783e-34	-0.371097	3.58161e-16	0.812504	2.72623e-107	0.767117	1.32954e-88	-0.701484	4.78122e-68	-0.711123	1.0576e-70	-0.126721	0.00704869	0.521182	8.99329e-33	0.490078	1.26575e-28	-0.0494058	0.295124	-0.00065117	0.988997	-0.593483	2.92128e-44	0.424551	3.67802e-21
C10orf62	maroon	-0.0948262	0.0441409	0.162392	0.000535961	0.543541	4.96692e-36	-0.347039	3.28418e-14	0.670836	2.85482e-60	0.551466	3.03133e-37	-0.595258	1.40015e-44	-0.592138	5.08431e-44	-0.141205	0.0026516	0.492742	5.80071e-29	0.252614	5.37996e-08	-0.155567	0.000917159	0.14556	0.00194062	-0.475636	7.73516e-27	0.418392	1.53952e-20
ENSG00000261710	maroon	-0.0947485	0.0443156	0.170018	0.000286671	0.574097	6.73773e-41	-0.508019	5.77742e-31	0.828095	6.28335e-115	0.353417	1.02887e-14	-0.547929	1.06574e-36	-0.504252	1.83931e-30	-0.0354506	0.452651	0.802241	1.21191e-102	0.00452254	0.923697	-0.184179	8.34649e-05	-0.113181	0.0161874	-0.324953	1.49768e-12	0.170997	0.000264044
chr18.76982063.76982196.MIRb.MIR.SINE.271..	maroon	-0.0913405	0.0525687	0.138794	0.00314023	0.561205	8.78945e-39	-0.634485	3.53197e-52	0.886797	1.31571e-152	0.360773	2.60943e-15	-0.569981	3.26566e-40	-0.327547	9.71491e-13	0.289075	3.94869e-10	0.825458	1.38914e-113	0.0607062	0.19816	0.125026	0.00785554	-0.288923	4.03691e-10	-0.0682803	0.147696	-0.0237646	0.614715
DUOX1	maroon	-0.0851073	0.0709706	0.323622	1.86719e-12	0.670813	2.89083e-60	-0.374989	1.66275e-16	0.829168	1.75566e-115	0.369243	5.14399e-16	-0.575745	3.55863e-41	-0.560045	1.348e-38	-0.249862	7.57174e-08	0.808658	1.62325e-105	-0.0263478	0.576786	-0.371711	3.17556e-16	0.120669	0.0103207	-0.453179	3.1812e-24	0.376613	1.20341e-16
chr1.205529732.205529939.MIR.MIR.SINE.294..	maroon	-0.0841265	0.0742969	0.166836	0.000373407	0.594129	2.23657e-44	-0.572334	1.32833e-40	0.907852	1.33909e-171	0.521281	8.71135e-33	-0.611895	1.1311e-47	-0.438242	1.37083e-22	0.142894	0.00235168	0.770935	5.24917e-90	0.208637	7.90536e-06	0.0526326	0.264672	-0.206747	9.58347e-06	-0.235284	4.32824e-07	0.157279	0.000803128
GAS6.AS1	maroon	-0.0829757	0.07836	0.232446	5.99993e-07	0.523513	4.22209e-33	-0.197692	2.35273e-05	0.700905	6.85073e-68	0.537694	3.73008e-35	-0.558761	2.16071e-38	-0.57989	7.03212e-42	-0.318659	4.2093e-12	0.543784	4.56454e-36	0.234071	4.97924e-07	-0.271737	4.47695e-09	0.212361	5.3815e-06	-0.549728	5.63348e-37	0.50119	4.66649e-30
chr11.67418109.67418229.MIR3.MIR.SINE.292..	maroon	-0.082736	0.0792288	0.114476	0.0150011	0.543384	5.24643e-36	-0.403084	4.76647e-19	0.874744	2.31645e-143	0.537856	3.52862e-35	-0.613804	4.86293e-48	-0.481255	1.59827e-27	-0.0188978	0.688973	0.750432	9.00317e-83	0.224488	1.46639e-06	-0.0579037	0.219708	-0.0687778	0.14476	-0.3496	2.0675e-14	0.308274	2.19769e-11
ENSG00000286220	maroon	-0.0807732	0.0866386	0.1027	0.0292037	0.614143	4.18218e-48	-0.717003	2.23981e-72	0.879681	4.99104e-147	0.48424	6.83262e-28	-0.676825	1.02374e-61	-0.541567	9.85439e-36	0.206907	9.42949e-06	0.743955	1.24394e-80	0.167368	0.000357382	0.0748203	0.112568	-0.28299	9.4379e-10	-0.248496	8.95677e-08	0.0408146	0.387189
chr17.74248710.74248902.MIR.MIR.SINE.219..	maroon	-0.0799178	0.0900379	0.158741	0.000716275	0.644593	2.559e-54	-0.592479	4.4193e-44	0.915262	2.12757e-179	0.610999	1.67754e-47	-0.705639	3.53345e-69	-0.536361	5.8736e-35	0.121672	0.00969953	0.72882	7.133e-76	0.274741	2.9752e-09	0.0464818	0.324665	-0.115581	0.0140495	-0.318639	4.22296e-12	0.254581	4.20438e-08
LINC00862	maroon	-0.0753458	0.110058	0.109034	0.0205577	0.570468	2.71272e-40	-0.685713	6.32553e-64	0.717761	1.35274e-72	0.474641	1.01972e-26	-0.619657	3.52136e-49	-0.493786	4.26502e-29	0.223859	1.57157e-06	0.551818	2.67183e-37	0.208558	7.96953e-06	0.115481	0.0141332	-0.252079	5.75178e-08	-0.205317	1.1073e-05	0.0433579	0.358275
SLC4A9	maroon	-0.0741629	0.115771	0.211136	6.11173e-06	0.548395	9.03829e-37	-0.285457	6.64648e-10	0.773615	5.22979e-91	0.538385	2.94465e-35	-0.546372	1.84503e-36	-0.568384	5.99054e-40	-0.255774	3.61622e-08	0.640224	2.20247e-53	0.225628	1.2927e-06	-0.252071	5.75731e-08	0.0287635	0.542343	-0.51091	2.35145e-31	0.42587	2.69666e-21
ENSG00000279495	maroon	-0.0729692	0.121769	0.16927	0.000305187	0.674537	3.68541e-61	-0.587573	3.27188e-43	0.892143	4.73745e-157	0.758168	2.04196e-85	-0.791297	5.58698e-98	-0.732201	6.58307e-77	-0.0386591	0.412774	0.622109	1.15337e-49	0.435842	2.46701e-22	-0.0112197	0.812178	-0.101741	0.0307517	-0.527689	1.07352e-33	0.364794	1.21436e-15
chr17.82658820.82659186.MLT1C.ERVL.MaLR.LTR.238..	maroon	-0.0715559	0.12918	0.0675158	0.152295	0.503729	2.15813e-30	-0.38449	2.44439e-17	0.785779	9.85611e-96	0.727753	1.50129e-75	-0.662116	3.16446e-58	-0.532237	2.36353e-34	0.0505209	0.284347	0.494257	3.71048e-29	0.48647	3.60229e-28	0.122625	0.00913975	-0.0509847	0.279943	-0.396004	2.19822e-18	0.352807	1.15088e-14
chr11.113245172.113245450.AluJb.Alu.SINE.166..	maroon	-0.0713434	0.130324	0.0125473	0.790444	0.518692	2.00468e-32	-0.644134	3.21307e-54	0.75656	7.3782e-85	0.610286	2.29398e-47	-0.679862	1.83731e-62	-0.4132	5.03089e-20	0.399135	1.12302e-18	0.513544	1.0293e-31	0.378847	7.69098e-17	0.36932	5.06727e-16	-0.206523	9.80314e-06	-0.118209	0.0119972	0.0990332	0.0355113
ENSG00000262188	maroon	-0.0706299	0.134222	0.220644	2.232e-06	0.598869	3.09233e-45	-0.462575	2.70624e-25	0.884695	6.38865e-151	0.386996	1.45876e-17	-0.562665	5.11618e-39	-0.518779	1.94928e-32	-0.105868	0.0245516	0.84065	1.16e-121	0.0299624	0.525636	-0.225829	1.26418e-06	-0.129768	0.00578238	-0.369597	4.80103e-16	0.210154	6.76462e-06
FAM95C	maroon	-0.0702888	0.136117	0.107943	0.0218657	0.514247	8.24443e-32	-0.452296	3.99436e-24	0.806332	1.83626e-104	0.510893	2.36433e-31	-0.559601	1.58696e-38	-0.491314	8.82126e-29	0.0152671	0.746435	0.659547	1.22914e-57	0.220077	2.37335e-06	-0.0437721	0.353697	-0.155306	0.000935786	-0.335967	2.31584e-13	0.202428	1.47817e-05
chr1.204965807.204966058.MIRb.MIR.SINE.282..	maroon	-0.0683193	0.147464	-0.0281276	0.551309	0.376192	1.30884e-16	-0.60694	9.85637e-47	0.657702	3.23079e-57	0.533508	1.54193e-34	-0.548669	8.2015e-37	-0.264088	1.23943e-08	0.521955	7.00404e-33	0.415382	3.06597e-20	0.396011	2.19475e-18	0.514104	8.62653e-32	-0.326172	1.22276e-12	0.0219157	0.642517	-0.0709975	0.132202
CD22	maroon	-0.0675234	0.152249	0.150765	0.00132157	0.650742	1.16475e-55	-0.559157	1.86814e-38	0.955032	3.44001e-239	0.532023	2.53913e-34	-0.675701	1.9237e-61	-0.604324	3.04363e-46	-0.0500694	0.288677	0.829422	1.29621e-115	0.172503	0.000232451	-0.144159	0.00214756	-0.190224	4.78865e-05	-0.427437	1.86147e-21	0.215759	3.7665e-06
chr18.76992147.76992483.MER1B.hAT.Charlie.DNA.141..	maroon	-0.0668355	0.156479	0.0599597	0.203743	0.540888	1.246e-35	-0.517756	2.70443e-32	0.918263	9.19305e-183	0.520465	1.13375e-32	-0.635516	2.15498e-52	-0.441943	5.48921e-23	0.126511	0.00714429	0.779683	2.50684e-93	0.212789	5.14675e-06	0.0599724	0.203647	-0.212243	5.44801e-06	-0.25594	3.54116e-08	0.147362	0.00170131
chr10.22568490.22568589.L2b.L2.LINE.263..	maroon	-0.0647069	0.170129	0.154589	0.000988875	0.585795	6.70248e-43	-0.66667	2.76024e-59	0.852604	1.22168e-128	0.414687	3.59094e-20	-0.620692	2.2011e-49	-0.386926	1.47985e-17	0.280023	1.4327e-09	0.738531	6.89059e-79	0.132661	0.00477321	0.165269	0.00042459	-0.276716	2.26804e-09	-0.114544	0.014941	-0.0057438	0.903182
chr9.19550846.19551149.L1MA4A.L1.LINE.136..	maroon	-0.0646481	0.170518	-0.0206237	0.662248	0.348972	2.31687e-14	-0.593908	2.45097e-44	0.679619	2.10911e-62	0.318441	4.36071e-12	-0.44975	7.67209e-24	-0.138226	0.00326679	0.523296	4.53119e-33	0.552631	1.99658e-37	0.165529	0.000415692	0.435235	2.85997e-22	-0.425288	3.09275e-21	0.133454	0.00452587	-0.227591	1.03894e-06
PACRG.AS3	maroon	-0.0645385	0.171246	0.10286	0.0289518	0.505454	1.2731e-30	-0.639746	2.7805e-53	0.756966	5.33823e-85	0.259597	2.22046e-08	-0.493464	4.68922e-29	-0.351956	1.34522e-14	0.273678	3.44003e-09	0.739129	4.44712e-79	-0.0111443	0.813418	0.0777823	0.0989919	-0.282925	9.52525e-10	-0.0771558	0.101749	-0.084498	0.0730225
chr13.24298816.24299096.L3.CR1.LINE.314..	maroon	-0.063829	0.176011	0.297232	1.188e-10	0.628441	6.16335e-51	-0.594383	2.01281e-44	0.724128	1.83523e-74	0.442956	4.26424e-23	-0.650432	1.36316e-55	-0.433497	4.35973e-22	0.145062	0.00201202	0.587806	2.97812e-43	0.149277	0.00147684	0.0679425	0.149715	-0.0912263	0.0528662	-0.197967	2.29073e-05	0.193543	3.50318e-05
HSD17B3	maroon	-0.0635896	0.177641	0.23769	3.27089e-07	0.59918	2.71249e-45	-0.41905	1.32295e-20	0.846555	4.9231e-125	0.377088	1.09446e-16	-0.560719	1.05148e-38	-0.510942	2.32812e-31	-0.154243	0.00101539	0.797757	1.06843e-100	0.023348	0.620934	-0.257108	3.05295e-08	-0.0346823	0.462512	-0.38116	4.82086e-17	0.263952	1.26181e-08
OR6W1P	maroon	-0.0620021	0.188734	0.192614	3.82575e-05	0.640364	2.05665e-53	-0.512798	1.30158e-31	0.885689	1.02722e-151	0.53227	2.3375e-34	-0.657588	3.42937e-57	-0.565421	1.82957e-39	-0.0248301	0.598938	0.754998	2.54499e-84	0.184803	7.88794e-05	-0.106261	0.0240224	-0.134539	0.0042062	-0.393512	3.73246e-18	0.253516	4.80595e-08
SNX18P3	maroon	-0.060899	0.196736	0.0321148	0.496316	0.524385	3.17698e-33	-0.625376	2.56605e-50	0.838043	3.23555e-120	0.493363	4.83108e-29	-0.61405	4.35826e-48	-0.466372	9.77899e-26	0.207183	9.16885e-06	0.684449	1.3187e-63	0.227196	1.08574e-06	0.128497	0.00628301	-0.356583	5.72582e-15	-0.218029	2.9578e-06	-0.00211416	0.964288
PRR26	maroon	-0.0603304	0.200956	0.158727	0.000717085	0.669679	5.3818e-60	-0.674837	3.11784e-61	0.839103	8.4253e-121	0.400665	8.06806e-19	-0.696088	1.31839e-66	-0.573616	8.11241e-41	0.0527619	0.263498	0.778163	9.70527e-93	0.0432316	0.359678	-0.0988496	0.0358557	-0.153183	0.001101	-0.316792	5.6921e-12	0.136143	0.00377094
TRPV5	maroon	-0.057949	0.219347	0.228741	9.13222e-07	0.675151	2.6156e-61	-0.546867	1.55003e-36	0.914035	4.64351e-178	0.443991	3.29224e-23	-0.657129	4.3549e-57	-0.564909	2.21656e-39	-0.0925453	0.0495156	0.8468	3.54054e-125	0.0643301	0.172635	-0.212123	5.51648e-06	-0.148176	0.00160229	-0.394561	2.98828e-18	0.223955	1.55507e-06
ENSG00000215068	maroon	-0.0578736	0.219948	0.1879	5.94122e-05	0.666882	2.46167e-59	-0.379256	7.08314e-17	0.811277	1.0139e-106	0.571525	1.81126e-40	-0.715735	5.18741e-72	-0.702625	2.34966e-68	-0.223558	1.62433e-06	0.660128	9.05109e-58	0.205085	1.13352e-05	-0.251053	6.53364e-08	0.221979	1.93055e-06	-0.58786	2.91339e-43	0.504949	1.48649e-30
DUOXA1	maroon	-0.0572664	0.224834	0.382117	3.96911e-17	0.615539	2.2453e-48	-0.335076	2.7012e-13	0.700921	6.7836e-68	0.361677	2.19948e-15	-0.543903	4.37782e-36	-0.538029	3.32635e-35	-0.294577	1.76367e-10	0.666213	3.53367e-59	0.0160288	0.73425	-0.371723	3.16819e-16	0.0885627	0.0602091	-0.452622	3.67246e-24	0.375559	1.48473e-16
ENSG00000259807	maroon	-0.0572173	0.225232	0.223052	1.71695e-06	0.628343	6.45425e-51	-0.510325	2.82307e-31	0.734934	9.34199e-78	0.359091	3.58237e-15	-0.5555	7.09337e-38	-0.489823	1.36325e-28	-0.0177839	0.706431	0.697866	4.45618e-67	0.0206801	0.661382	-0.170514	0.00027499	-0.0362727	0.442232	-0.310457	1.56103e-11	0.202552	1.46015e-05
ENSG00000280206	maroon	-0.0568283	0.228407	0.268969	6.49584e-09	0.696269	1.18086e-66	-0.641246	1.33541e-53	0.859298	8.00707e-133	0.356153	6.20258e-15	-0.645537	1.59982e-54	-0.542657	6.75337e-36	0.0186568	0.692736	0.839636	4.26635e-121	-0.0223288	0.63626	-0.157038	0.000818361	-0.090369	0.0551435	-0.296028	1.42192e-10	0.178531	0.000138092
ENSG00000240265	maroon	-0.0547613	0.245806	0.219881	2.42398e-06	0.625104	2.90975e-50	-0.412444	5.96613e-20	0.872748	6.35175e-142	0.490273	1.19565e-28	-0.610702	1.91133e-47	-0.592708	4.02216e-44	-0.156899	0.000827232	0.771664	2.8113e-90	0.14623	0.00184833	-0.218891	2.69686e-06	-0.00871486	0.85357	-0.47476	9.86565e-27	0.328239	8.64996e-13
ENSG00000283486	maroon	-0.0499495	0.289836	0.0430064	0.362188	0.52273	5.447e-33	-0.468354	5.72073e-26	0.85484	5.16398e-130	0.623315	6.63537e-50	-0.617379	9.84531e-49	-0.548321	9.27762e-37	0.0204337	0.66517	0.662712	2.3043e-58	0.336832	1.99372e-13	0.00175753	0.970309	-0.220142	2.35671e-06	-0.394673	2.91781e-18	0.227593	1.03865e-06
LINC00639	maroon	-0.0487662	0.301428	0.178399	0.000139695	0.651018	1.01203e-55	-0.47794	4.06665e-27	0.942799	2.45471e-216	0.455129	1.91921e-24	-0.656699	5.44792e-57	-0.58924	1.66363e-43	-0.129786	0.00577544	0.887935	1.55543e-153	0.0817213	0.0829927	-0.227848	1.00947e-06	-0.0819527	0.0821218	-0.447697	1.29352e-23	0.271828	4.42249e-09
TRPV6	maroon	-0.0480604	0.308486	0.244609	1.43733e-07	0.556051	5.80642e-38	-0.386304	1.68275e-17	0.847779	9.45293e-126	0.350946	1.61814e-14	-0.491327	8.78757e-29	-0.407693	1.72717e-19	-0.0999245	0.03388	0.827306	1.595e-114	0.0306713	0.515883	-0.194348	3.24495e-05	-0.133641	0.00446921	-0.302367	5.46841e-11	0.199176	2.03626e-05
chr1.225866202.225866280.MIR3.MIR.SINE.295..	maroon	-0.0465488	0.323968	0.257837	2.78204e-08	0.632727	8.16636e-52	-0.558909	2.0467e-38	0.889572	6.93188e-155	0.402759	5.11645e-19	-0.605815	1.60285e-46	-0.430885	8.18077e-22	0.066159	0.160724	0.827221	1.76289e-114	0.0472593	0.316629	-0.0767739	0.103459	-0.132386	0.0048617	-0.232701	5.8275e-07	0.17506	0.000186766
ENSG00000279803	maroon	-0.0449635	0.340737	0.165678	0.000410648	0.649166	2.58915e-55	-0.431863	6.46758e-22	0.916423	1.0982e-180	0.695597	1.77535e-66	-0.723023	3.90459e-74	-0.713584	2.13279e-71	-0.201148	1.67776e-05	0.708244	6.74145e-70	0.331251	5.1983e-13	-0.19265	3.81272e-05	0.00216863	0.963368	-0.592574	4.24925e-44	0.470873	2.87871e-26
ENSG00000248710	maroon	-0.0447444	0.343097	0.0919418	0.0510259	0.491444	8.49192e-29	-0.584229	1.25632e-42	0.579214	9.17533e-42	0.214939	4.10741e-06	-0.525159	2.46628e-33	-0.400112	9.09386e-19	0.136531	0.00367207	0.525885	1.94422e-33	-0.0154272	0.743869	0.0110982	0.814176	-0.155302	0.000936122	-0.157945	0.000762436	-0.0248867	0.598104
TNRC6C.AS1	maroon	-0.0438336	0.35302	0.248107	9.39497e-08	0.702995	1.86482e-68	-0.571963	1.53169e-40	0.912188	4.43775e-176	0.47843	3.54466e-27	-0.670306	3.81661e-60	-0.598466	3.66288e-45	-0.0699004	0.1383	0.852505	1.4031e-128	0.0826274	0.079625	-0.2043	1.22645e-05	-0.0439879	0.351327	-0.406604	2.19863e-19	0.29825	1.01978e-10
ENSG00000231840	maroon	-0.0422523	0.370674	0.250749	6.78533e-08	0.627329	1.03613e-50	-0.423793	4.39338e-21	0.849259	1.26e-126	0.476591	5.92883e-27	-0.616335	1.57302e-48	-0.602361	7.04728e-46	-0.179685	0.000124741	0.752907	1.31612e-83	0.127585	0.00666633	-0.249525	7.89261e-08	-0.0405406	0.390388	-0.472986	1.61099e-26	0.315612	6.88208e-12
KEL	maroon	-0.0411828	0.382919	0.197687	2.35379e-05	0.636784	1.17006e-52	-0.488581	1.95641e-28	0.917551	5.93115e-182	0.457369	1.0701e-24	-0.630619	2.21607e-51	-0.555052	8.34096e-38	-0.117708	0.0123671	0.842027	1.9536e-122	0.0940848	0.0458314	-0.210834	6.30586e-06	-0.187235	6.31634e-05	-0.412125	6.41154e-20	0.219913	2.41566e-06
ENSG00000279360	maroon	-0.0397135	0.400137	0.187641	6.08465e-05	0.534088	1.26838e-34	-0.334853	2.80683e-13	0.734399	1.37203e-77	0.520934	9.74341e-33	-0.541337	1.06683e-35	-0.574243	6.3682e-41	-0.153759	0.00105374	0.587761	3.03214e-43	0.238083	3.12375e-07	-0.173459	0.000214263	0.035858	0.447471	-0.472625	1.77973e-26	0.355837	6.57692e-15
ENSG00000241218	maroon	-0.0395112	0.402542	0.142655	0.00239216	0.587996	2.75729e-43	-0.485422	4.8689e-28	0.749121	2.47277e-82	0.444442	2.93983e-23	-0.610773	1.85275e-47	-0.524481	3.07915e-33	0.0217154	0.645559	0.631649	1.3617e-51	0.152027	0.00120188	-0.053395	0.257804	-0.0145399	0.758129	-0.340167	1.1142e-13	0.237628	3.29481e-07
TWF1P1	maroon	-0.0392512	0.405648	0.153884	0.0010437	0.575384	4.09386e-41	-0.582163	2.86153e-42	0.866925	7.32831e-138	0.307283	2.56449e-11	-0.573869	7.35749e-41	-0.424012	4.1739e-21	0.126698	0.00705872	0.834056	4.69344e-118	-0.00417185	0.929598	-0.0261348	0.579871	-0.227774	1.01782e-06	-0.187867	5.95953e-05	0.0140924	0.765351
ENSG00000279996	maroon	-0.038	0.420792	0.0698524	0.138571	0.568694	5.32486e-40	-0.540545	1.40249e-35	0.802663	7.9004e-103	0.702858	2.03157e-68	-0.708872	4.51048e-70	-0.621691	1.39612e-49	0.085016	0.0712751	0.558379	2.48534e-38	0.410884	8.4753e-20	0.0774147	0.100602	-0.0465666	0.323783	-0.407021	2.00463e-19	0.326984	1.06748e-12
NANOGP4	maroon	-0.0376703	0.424837	0.125084	0.00782658	0.600966	1.27514e-45	-0.564391	2.68977e-39	0.871461	5.22522e-141	0.557124	3.93079e-38	-0.684178	1.54237e-63	-0.564994	2.14694e-39	0.0764217	0.105057	0.694421	3.61668e-66	0.253953	4.54969e-08	0.0257645	0.585253	-0.112402	0.0169407	-0.353737	9.69879e-15	0.18356	8.82708e-05
ENSG00000285269	maroon	-0.0361284	0.44405	0.22596	1.24595e-06	0.556925	4.22503e-38	-0.372444	2.74936e-16	0.790204	1.57583e-97	0.347363	3.09857e-14	-0.499079	8.81637e-30	-0.481144	1.64923e-27	-0.172652	0.000229515	0.744335	9.35415e-81	0.0222393	0.637614	-0.264136	1.23169e-08	-0.0621946	0.187362	-0.38046	5.55498e-17	0.235456	4.24271e-07
chr6.39795360.39795610.MIRb.MIR.SINE.332..	maroon	-0.0330049	0.484451	0.0931378	0.0480693	0.561501	7.87588e-39	-0.6133	6.07936e-48	0.785156	1.75047e-95	0.306507	2.89302e-11	-0.570034	3.20092e-40	-0.293411	2.0951e-10	0.335876	2.35263e-13	0.73945	3.51386e-79	0.00787768	0.8675	0.156957	0.000823546	-0.123954	0.0084074	-0.0244835	0.60405	0.0178854	0.704834
AGPAT4.IT1	maroon	-0.0321107	0.496371	0.0940862	0.0458281	0.591165	7.58056e-44	-0.452576	3.71585e-24	0.894721	2.80638e-159	0.723253	3.3365e-74	-0.709737	2.58734e-70	-0.650856	1.09935e-55	-0.0341214	0.469785	0.659415	1.3174e-57	0.413777	4.41443e-20	0.00307226	0.948123	-0.0686262	0.14565	-0.493446	4.71489e-29	0.365165	1.13109e-15
ENSG00000261121	maroon	-0.0316833	0.502124	0.205872	1.04702e-05	0.61692	1.21031e-48	-0.518062	2.45288e-32	0.881736	1.32875e-148	0.314507	8.21358e-12	-0.55478	9.20347e-38	-0.45805	8.95048e-25	-0.0238018	0.614161	0.874716	2.42525e-143	-0.0511096	0.278765	-0.199285	2.01462e-05	-0.141801	0.00254195	-0.281975	1.08924e-09	0.132879	0.00470387
ENSG00000283914	maroon	-0.0307559	0.514726	0.127662	0.00663338	0.463946	1.87646e-25	-0.280926	1.26246e-09	0.662185	3.04964e-58	0.530771	3.85917e-34	-0.535149	8.86175e-35	-0.592086	5.19516e-44	-0.219869	2.42727e-06	0.502544	3.09585e-30	0.257357	2.95791e-08	-0.209343	7.35304e-06	0.0350436	0.45786	-0.511449	1.9871e-31	0.369225	5.16146e-16
DCLK3	maroon	0.0305878	0.517028	-0.27601	2.49962e-09	-0.63238	9.63251e-52	0.693432	6.56587e-66	-0.679172	2.71927e-62	-0.283462	8.82872e-10	0.605038	2.23996e-46	0.388763	1.01092e-17	-0.172423	0.000234023	-0.665678	4.71339e-59	0.0167609	0.722601	-0.0177841	0.706428	0.204044	1.25822e-05	0.103594	0.0278196	-0.0643765	0.172325
chr10.22599150.22599430.L1MB8.L1.LINE.204..	maroon	-0.0281346	0.55121	0.188316	5.71738e-05	0.51854	2.10454e-32	-0.713414	2.38277e-71	0.733628	2.38269e-77	0.178256	0.000141458	-0.464621	1.56602e-25	-0.167148	0.000363947	0.458931	7.1013e-25	0.731298	1.24883e-76	-0.079384	0.092213	0.235495	4.22357e-07	-0.374398	1.86961e-16	0.164972	0.000435006	-0.207314	9.04689e-06
KRT8P13	maroon	-0.0275965	0.558853	0.138509	0.00320306	0.580263	6.07053e-42	-0.405105	3.05957e-19	0.895126	1.23991e-159	0.491027	9.59369e-29	-0.598892	3.06228e-45	-0.561579	7.6519e-39	-0.0989928	0.0355869	0.782675	1.69086e-94	0.162188	0.000544789	-0.151102	0.00128856	-0.0357068	0.449389	-0.431599	6.89132e-22	0.287141	5.22075e-10
PACRG.AS1	maroon	-0.0273485	0.562394	0.155233	0.000941117	0.582545	2.45826e-42	-0.556351	5.20816e-38	0.843784	1.96066e-123	0.325107	1.46001e-12	-0.568313	6.15368e-40	-0.464426	1.65037e-25	0.0428055	0.364437	0.834211	3.8774e-118	-0.0158003	0.737898	-0.127094	0.00688126	-0.165058	0.000431953	-0.249498	7.91904e-08	0.0955257	0.0425944
ENSG00000286159	maroon	0.0270743	0.56632	0.125118	0.00780967	0.627024	1.19433e-50	-0.589021	1.81906e-43	0.792216	2.32418e-98	0.345417	4.39411e-14	-0.6673	1.96314e-59	-0.542089	8.22406e-36	-0.0674818	0.152502	0.751749	3.24622e-83	-0.00878333	0.852433	-0.190419	4.70229e-05	-0.221517	2.03014e-06	-0.349743	2.01432e-14	0.118231	0.0119815
ENSG00000281969	maroon	-0.0267144	0.571493	0.0899525	0.0562789	0.631162	1.7144e-51	-0.55069	3.9992e-37	0.920693	1.39113e-185	0.585729	6.88415e-43	-0.696531	1.00651e-66	-0.583475	1.6977e-42	0.0752463	0.11053	0.766772	1.7748e-88	0.239522	2.63739e-07	-0.00492634	0.916908	-0.0596091	0.206404	-0.375927	1.37974e-16	0.278111	1.86983e-09
ENSG00000254491	maroon	-0.0263504	0.576748	0.20124	1.66261e-05	0.576579	2.57293e-41	-0.423544	4.65724e-21	0.812051	4.43235e-107	0.41711	2.066e-20	-0.563232	4.14409e-39	-0.509197	4.00969e-31	-0.0758623	0.107634	0.719127	5.43188e-73	0.0983954	0.0367193	-0.166312	0.00038984	-0.0941998	0.0455657	-0.361859	2.1247e-15	0.22151	2.03186e-06
ENSG00000279161	maroon	-0.0254891	0.589271	0.0970611	0.0393593	0.546263	1.91659e-36	-0.353143	1.08208e-14	0.848242	5.04351e-126	0.633172	6.60835e-52	-0.623458	6.21382e-50	-0.632183	1.05762e-51	-0.19098	4.46182e-05	0.660491	7.47824e-58	0.305811	3.2222e-11	-0.184283	8.26875e-05	-0.0260289	0.581408	-0.532565	2.11716e-34	0.405293	2.93594e-19
ENSG00000228510	maroon	-0.0254435	0.589938	-0.0426162	0.366564	0.46285	2.51484e-25	-0.398311	1.34111e-18	0.805244	5.65066e-104	0.598238	4.03121e-45	-0.591637	6.24579e-44	-0.55662	4.72224e-38	-0.00618415	0.895801	0.601609	9.70381e-46	0.348446	2.5484e-14	0.00239236	0.959592	-0.0688983	0.144056	-0.420812	8.80142e-21	0.262837	1.45957e-08
DNM1P47	maroon	-0.0242186	0.607971	0.149719	0.00142912	0.625859	2.05207e-50	-0.371141	3.55083e-16	0.778131	9.98465e-93	0.552981	1.76099e-37	-0.693768	5.36197e-66	-0.646196	1.15164e-54	-0.208316	8.16854e-06	0.621164	1.77582e-49	0.206819	9.51371e-06	-0.20354	1.32333e-05	0.173797	0.000208152	-0.526266	1.71553e-33	0.464991	1.4182e-25
ENSG00000229492	maroon	0.0240752	0.610097	0.06223	0.18711	0.593733	2.63452e-44	-0.367556	7.136e-16	0.803242	4.3881e-103	0.68045	1.31434e-62	-0.705977	2.85371e-69	-0.708601	5.36555e-70	-0.224776	1.42049e-06	0.572587	1.2051e-40	0.366002	9.63068e-16	-0.160252	0.000635732	0.0908867	0.0537587	-0.61489	2.99913e-48	0.477683	4.3694e-27
ENSG00000280571	maroon	-0.0235375	0.618101	0.062007	0.188699	0.591339	7.05934e-44	-0.455773	1.62323e-24	0.797185	1.87648e-100	0.662953	2.02749e-58	-0.717026	2.20572e-72	-0.678632	3.69231e-62	-0.0661291	0.160914	0.58684	4.40091e-43	0.354009	9.22428e-15	-0.0642269	0.173326	0.0146896	0.755716	-0.522264	6.33576e-33	0.383336	3.09562e-17
ENSG00000255176	maroon	-0.0231826	0.623411	0.162422	0.000534644	0.584844	9.82011e-43	-0.384909	2.24267e-17	0.881021	4.73053e-148	0.603387	4.54752e-46	-0.652038	6.01673e-56	-0.619181	4.36879e-49	-0.166745	0.000376214	0.711223	9.91488e-71	0.269263	6.24552e-09	-0.168661	0.000321078	-0.0723226	0.125117	-0.503191	2.54247e-30	0.377428	1.02257e-16
ENSG00000239828	maroon	-0.0228702	0.628099	0.176154	0.000169909	0.585509	7.52131e-43	-0.463121	2.3391e-25	0.796268	4.61529e-100	0.333547	3.51291e-13	-0.55413	1.16388e-37	-0.481016	1.70995e-27	-0.0255662	0.588146	0.754053	5.35641e-84	0.00557077	0.906085	-0.152368	0.00117121	-0.0360716	0.444767	-0.307189	2.60218e-11	0.179391	0.00012803
ENSG00000250072	maroon	-0.0226665	0.631165	0.163062	0.000507806	0.581919	3.15306e-42	-0.523705	3.96701e-33	0.891937	7.09179e-157	0.293961	1.93194e-10	-0.545104	2.87784e-36	-0.417535	1.87432e-20	0.0727598	0.122845	0.896587	6.30896e-161	-0.0369427	0.433842	-0.0891778	0.0584426	-0.170193	0.000282508	-0.214879	4.13349e-06	0.0862631	0.0672084
ENSG00000274184	maroon	-0.0216911	0.645929	0.020105	0.670236	0.495051	2.93349e-29	-0.642512	7.16615e-54	0.665316	5.72506e-59	0.536383	5.82986e-35	-0.617608	8.88243e-49	-0.493145	5.15128e-29	0.304129	4.17544e-11	0.42771	1.74464e-21	0.308275	2.19722e-11	0.230594	7.40813e-07	-0.222686	1.78722e-06	-0.194419	3.22312e-05	0.03049	0.518369
C9orf139	maroon	0.0215584	0.647949	0.1196	0.0110224	0.464833	1.47969e-25	-0.144611	0.00207868	0.714105	1.51567e-71	0.577099	2.10042e-41	-0.550465	4.33347e-37	-0.620338	2.58525e-49	-0.375889	1.39031e-16	0.566213	1.35906e-39	0.294472	1.79126e-10	-0.297191	1.19531e-10	0.125225	0.00775692	-0.62046	2.44555e-49	0.539609	1.93586e-35
LINC00940	maroon	-0.0210468	0.655759	0.23188	6.40037e-07	0.623547	5.96454e-50	-0.452937	3.38558e-24	0.852055	2.63535e-128	0.407837	1.6727e-19	-0.593531	2.86398e-44	-0.53899	2.39373e-35	-0.119199	0.0112957	0.823547	1.26868e-112	0.0476191	0.312955	-0.237452	3.36334e-07	-0.0617951	0.190217	-0.396806	1.85182e-18	0.270664	5.17438e-09
MAGEC3	maroon	-0.0197128	0.676301	0.0509013	0.280731	0.438253	1.36699e-22	-0.318753	4.14527e-12	0.704418	7.63332e-69	0.558935	2.02665e-38	-0.536669	5.28941e-35	-0.518177	2.36389e-32	-0.0806513	0.0871169	0.517798	2.66883e-32	0.310749	1.49081e-11	-0.0692418	0.142063	-0.04482	0.342281	-0.399905	9.51054e-19	0.301552	6.19154e-11
ENSG00000261329	maroon	-0.0194286	0.68071	0.237048	3.52562e-07	0.639325	3.41419e-53	-0.521689	7.63521e-33	0.873962	8.53623e-143	0.329618	6.85532e-13	-0.589798	1.32528e-43	-0.515697	5.2093e-32	-0.0979013	0.0376788	0.863547	1.36075e-135	-0.039445	0.403332	-0.245789	1.24622e-07	-0.12039	0.0104998	-0.34236	7.56989e-14	0.175975	0.000172572
ENSG00000248015	maroon	-0.0181006	0.701451	0.128021	0.0064807	0.629613	3.55771e-51	-0.471145	2.67171e-26	0.82459	3.80812e-113	0.719478	4.29386e-73	-0.749087	2.53728e-82	-0.748756	3.27158e-82	-0.171237	0.000258748	0.58684	4.40004e-43	0.377161	1.07852e-16	-0.173203	0.000218997	-0.013172	0.78027	-0.604887	2.39003e-46	0.433206	4.6779e-22
ENSG00000268518	maroon	-0.0165087	0.726607	0.0218931	0.64286	0.468768	5.11112e-26	-0.297571	1.1292e-10	0.835504	7.81878e-119	0.567099	9.73588e-40	-0.540449	1.44953e-35	-0.550655	4.04975e-37	-0.183465	8.90271e-05	0.659615	1.18601e-57	0.274401	3.11655e-09	-0.169694	0.000294552	-0.0829665	0.0783934	-0.485027	5.45413e-28	0.305548	3.35562e-11
ENSG00000225877	maroon	-0.0153558	0.745013	0.0623551	0.186224	0.556567	4.81452e-38	-0.544963	3.02411e-36	0.758284	1.85959e-85	0.534091	1.26711e-34	-0.682116	5.06415e-63	-0.616846	1.25088e-48	-0.0191719	0.6847	0.584162	1.29027e-42	0.236935	3.57259e-07	-0.0665241	0.158422	-0.188668	5.53416e-05	-0.423169	5.08457e-21	0.182795	9.45578e-05
GPR83	maroon	0.0130774	0.781809	-0.230939	7.12386e-07	-0.671683	1.79156e-60	0.708356	6.27737e-70	-0.730665	1.95294e-76	-0.322793	2.14115e-12	0.667269	1.99676e-59	0.484747	5.90974e-28	-0.0795251	0.091634	-0.688146	1.52256e-64	0.0137669	0.770618	0.087818	0.0624067	0.201823	1.56954e-05	0.208652	7.89269e-06	-0.0907729	0.0540604
ADAMTS14	maroon	-0.0101204	0.830287	0.192394	3.90583e-05	0.5412	1.11876e-35	-0.253197	5.00228e-08	0.809976	4.0421e-106	0.444678	2.7713e-23	-0.520468	1.13252e-32	-0.550025	5.06869e-37	-0.327109	1.04544e-12	0.751675	3.43604e-83	0.118037	0.0121231	-0.349022	2.2957e-14	0.0315872	0.503423	-0.524537	3.02372e-33	0.397275	1.67511e-18
ENSG00000240687	maroon	-0.00911528	0.846923	0.106553	0.023635	0.500938	5.03586e-30	-0.395144	2.64015e-18	0.662214	3.00344e-58	0.40129	7.04481e-19	-0.512897	1.26171e-31	-0.502338	3.2953e-30	-0.0689913	0.143514	0.577552	1.75973e-41	0.12247	0.00922886	-0.150692	0.00132888	-0.00435977	0.926435	-0.368342	6.12824e-16	0.24776	9.80266e-08
ENSG00000273151	maroon	0.00851708	0.856857	0.0207126	0.660882	0.550845	3.78381e-37	-0.456493	1.34529e-24	0.841628	3.28036e-122	0.706957	1.53245e-69	-0.693363	6.84135e-66	-0.634164	4.11813e-52	-0.0209637	0.657033	0.612501	8.65817e-48	0.405029	3.11123e-19	-0.021638	0.646737	-0.104211	0.0268983	-0.48366	8.06542e-28	0.32352	1.89904e-12
ENSG00000266844	maroon	-0.00625922	0.894543	0.173581	0.000212034	0.433365	4.50159e-22	-0.131594	0.00512534	0.620433	2.47574e-49	0.43981	9.31535e-23	-0.43306	4.84584e-22	-0.519504	1.54459e-32	-0.322785	2.14398e-12	0.532442	2.20664e-34	0.153667	0.00106115	-0.323759	1.82545e-12	0.109495	0.0200261	-0.508005	5.8017e-31	0.444997	2.55765e-23
FFAR1	maroon	-0.00251362	0.957546	0.162351	0.000537702	0.565447	1.81183e-39	-0.332225	4.40406e-13	0.810021	3.85363e-106	0.474315	1.1161e-26	-0.560188	1.27881e-38	-0.545717	2.32177e-36	-0.185884	7.1485e-05	0.711085	1.08424e-70	0.141128	0.00266612	-0.252547	5.42533e-08	0.0167594	0.722625	-0.456191	1.4557e-24	0.345313	4.47606e-14
LINC00877	maroon	0.000804334	0.986409	0.134027	0.0043543	0.637013	1.04777e-52	-0.58453	1.11348e-42	0.815362	1.2311e-108	0.496577	1.86376e-29	-0.679057	2.90284e-62	-0.57035	2.83805e-40	0.0355265	0.451683	0.680196	1.51918e-62	0.157936	0.000763001	-0.0559764	0.235469	-0.132809	0.0047262	-0.344821	4.88804e-14	0.176273	0.000168168
HIST1H1T	maroon	5.30036e-05	0.999104	0.189861	4.95345e-05	0.601112	1.19851e-45	-0.496463	1.92812e-29	0.748869	2.99854e-82	0.435268	2.83692e-22	-0.606265	1.31974e-46	-0.554041	1.20201e-37	-0.00404826	0.931678	0.64101	1.49902e-53	0.125303	0.00771801	-0.0924986	0.0496312	-0.0304505	0.518911	-0.366303	9.08876e-16	0.227169	1.08909e-06
CHRNA2	pink	0.137666	0.00339586	-0.246805	1.10148e-07	-0.428478	1.45371e-21	0.697793	4.65829e-67	-0.42046	9.54972e-21	0.0216372	0.64675	0.361914	2.10276e-15	0.126026	0.0073699	-0.392276	4.84463e-18	-0.477588	4.48688e-27	0.22158	2.01632e-06	-0.151144	0.00128448	0.327512	9.77198e-13	-0.204064	1.25579e-05	0.296436	1.33793e-10
CALB2	pink	0.124261	0.00824602	-0.188999	5.3667e-05	-0.540413	1.46758e-35	0.809687	5.48789e-106	-0.622879	8.10661e-50	-0.32472	1.55691e-12	0.602475	6.7128e-46	0.346272	3.76957e-14	-0.36977	4.64178e-16	-0.534698	1.03226e-34	-0.101166	0.0317153	-0.225742	1.27646e-06	0.376041	1.34883e-16	-0.000108766	0.998162	0.119733	0.0109323
DLGAP1.AS4	pink	0.114995	0.0145471	-0.20225	1.50456e-05	-0.567211	9.33247e-40	0.738906	5.23642e-79	-0.414022	4.17662e-20	-0.345405	4.40308e-14	0.652397	5.00967e-56	0.42556	2.90088e-21	-0.278118	1.86795e-09	-0.289042	3.96793e-10	-0.126924	0.00695688	-0.191598	4.21026e-05	0.146184	0.00185455	0.0725561	0.1239	-0.0605425	0.199374
ERFE	pink	0.109609	0.0198959	-0.363467	1.56492e-15	-0.510648	2.55185e-31	0.735381	6.77445e-78	-0.325515	1.36415e-12	0.0237745	0.614568	0.337647	1.7307e-13	0.137862	0.00335016	-0.267697	7.69687e-09	-0.401895	6.17741e-19	0.224619	1.4453e-06	-0.0379181	0.421794	0.225317	1.33802e-06	-0.162645	0.000525155	0.165789	0.000406938
ENSG00000281160	pink	0.107133	0.0228816	-0.259336	2.29619e-08	-0.543079	5.83332e-36	0.844629	6.41959e-124	-0.395377	2.51259e-18	-0.0891739	0.0584537	0.476156	6.69284e-27	0.199361	1.99983e-05	-0.424187	4.00583e-21	-0.379757	6.40205e-17	0.129165	0.00601536	-0.19691	2.53764e-05	0.29749	1.14304e-10	-0.192997	3.68949e-05	0.205022	1.14066e-05
LUCAT1	pink	-0.103967	0.02726	0.369694	4.71133e-16	0.699803	1.3542e-67	-0.774248	3.02104e-91	0.654654	1.57134e-56	0.307461	2.49446e-11	-0.595457	1.28927e-44	-0.449081	9.09913e-24	0.211083	6.14554e-06	0.613374	5.8829e-48	-0.00774818	0.869659	0.011097	0.814195	-0.218219	2.8983e-06	-0.122563	0.0091753	0.0340583	0.470609
CCKBR	pink	0.0997124	0.0342625	-0.301227	6.50496e-11	-0.643987	3.45657e-54	0.914921	5.03556e-179	-0.455711	1.64956e-24	-0.206114	1.02178e-05	0.634935	2.84679e-52	0.366829	8.21132e-16	-0.36203	2.05685e-15	-0.396917	1.8085e-18	0.0466936	0.322464	-0.166974	0.0003692	0.221773	1.97447e-06	-0.0526207	0.26478	0.0890115	0.0589158
RPSAP69	pink	0.0981928	0.0371102	-0.31503	7.55426e-12	-0.650963	1.04071e-55	0.787899	1.37514e-96	-0.379403	6.87577e-17	-0.158983	0.0007028	0.609711	2.95109e-47	0.382937	3.35831e-17	-0.172608	0.000230373	-0.364929	1.18331e-15	0.131981	0.00499498	0.035855	0.447508	0.0672592	0.153863	0.0532776	0.258853	-0.0413695	0.380763
ENSG00000284703	pink	0.0951263	0.0434718	-0.357747	4.60811e-15	-0.643525	4.34384e-54	0.753297	9.69684e-84	-0.47152	2.41064e-26	-0.290697	3.11926e-10	0.602674	6.16654e-46	0.454971	1.99969e-24	-0.0737124	0.118007	-0.405824	2.61192e-19	-0.0317321	0.501465	0.0384266	0.415593	0.179919	0.000122193	0.175443	0.000180699	-0.0995365	0.0345822
ENSG00000272944	pink	0.0948516	0.044084	-0.336859	1.98438e-13	-0.49495	3.02213e-29	0.753207	1.04022e-83	-0.254504	4.24495e-08	0.00702058	0.881804	0.389563	8.55723e-18	0.128537	0.00626696	-0.424879	3.40549e-21	-0.264996	1.10018e-08	0.189214	5.26068e-05	-0.187767	6.01483e-05	0.178399	0.000139696	-0.247214	1.04779e-07	0.214602	4.25552e-06
TAC3	pink	0.0936459	0.0468574	-0.171787	0.000246983	-0.539554	1.97212e-35	0.806616	1.36781e-104	-0.508855	4.45906e-31	-0.315458	7.05415e-12	0.612561	8.43234e-48	0.33988	1.17175e-13	-0.401378	6.91103e-19	-0.407843	1.67049e-19	-0.0922042	0.0503646	-0.259917	2.131e-08	0.229017	8.85304e-07	-0.0255859	0.587858	0.0612221	0.194367
ENSG00000267629	pink	0.0881403	0.0614477	-0.179715	0.000124412	-0.464108	1.79674e-25	0.624627	3.62775e-50	-0.398298	1.34498e-18	-0.126242	0.00726857	0.47069	3.02662e-26	0.237256	3.44129e-07	-0.295701	1.49268e-10	-0.364471	1.29189e-15	0.0798204	0.0904318	-0.134503	0.00421661	0.188716	5.5098e-05	-0.0676537	0.151457	0.123599	0.00859795
UMODL1.AS1	pink	0.0863437	0.0669522	-0.31917	3.87374e-12	-0.681679	6.50935e-63	0.698452	3.11067e-67	-0.450658	6.08206e-24	-0.226798	1.13511e-06	0.625054	2.97884e-50	0.406103	2.45568e-19	-0.0983723	0.0367636	-0.413509	4.69047e-20	0.0702822	0.136154	0.0573292	0.224326	-0.0103287	0.826849	0.118052	0.0121117	-0.133138	0.00462301
ENSG00000260328	pink	0.0853084	0.070304	-0.391247	6.01475e-18	-0.734812	1.01965e-77	0.827603	1.1238e-114	-0.527642	1.09038e-33	-0.240716	2.29005e-07	0.626476	1.54126e-50	0.402897	4.96437e-19	-0.194698	3.13849e-05	-0.505727	1.17088e-30	0.0787221	0.0949678	-0.00221544	0.962578	0.0686944	0.145249	0.0557102	0.237707	-0.105443	0.0251366
CRH	pink	0.0808366	0.086391	-0.231769	6.4814e-07	-0.316208	6.25355e-12	0.690293	4.28072e-65	-0.199725	1.92985e-05	-0.162467	0.000532726	0.354803	7.96615e-15	0.142029	0.00250114	-0.440375	8.09941e-23	-0.105464	0.0251071	-0.099933	0.0338649	-0.324909	1.50884e-12	0.389457	8.74726e-18	-0.181077	0.00011026	0.239354	2.69009e-07
DLX1	pink	0.0763834	0.105232	-0.203124	1.37937e-05	-0.501449	4.31433e-30	0.836881	1.39985e-119	-0.437397	1.6868e-22	-0.238492	2.97746e-07	0.573109	9.86097e-41	0.299589	8.3358e-11	-0.446599	1.70803e-23	-0.346	3.95807e-14	-0.0618383	0.189907	-0.288253	4.44786e-10	0.348532	2.50879e-14	-0.083448	0.0766713	0.1972	2.46758e-05
PRMT8	pink	0.0757699	0.108065	-0.34312	6.61635e-14	-0.69005	4.94326e-65	0.886873	1.14146e-152	-0.509445	3.71202e-31	-0.148271	0.0015911	0.634138	4.16888e-52	0.381084	4.89573e-17	-0.319575	3.62716e-12	-0.501831	3.84352e-30	0.172973	0.000223327	-0.0403997	0.392038	0.170436	0.000276792	-0.0211376	0.65437	0.0616254	0.191439
PENK	pink	0.0755086	0.109289	-0.0108797	0.817769	-0.282328	1.03637e-09	0.575705	3.61362e-41	-0.364455	1.29584e-15	-0.335526	2.49929e-13	0.462037	3.12212e-25	0.277487	2.03867e-09	-0.371925	3.04501e-16	-0.212925	5.07381e-06	-0.23739	3.38755e-07	-0.329642	6.82826e-13	0.327821	9.27863e-13	-0.00616698	0.896088	0.085351	0.0701633
SLC6A7	pink	0.0737097	0.11802	-0.430464	9.04767e-22	-0.680611	1.19874e-62	0.805312	5.26692e-104	-0.360536	2.72915e-15	0.084253	0.0738609	0.514529	7.54313e-32	0.244998	1.3714e-07	-0.237208	3.46068e-07	-0.455944	1.55271e-24	0.410428	9.3865e-20	0.0791847	0.0930357	0.0519887	0.27057	-0.133055	0.00464873	0.0868532	0.0653516
LINC01476	pink	0.0726689	0.123315	-0.163694	0.000482566	-0.633018	7.11119e-52	0.813462	9.70959e-108	-0.543563	4.92846e-36	-0.38802	1.17974e-17	0.676018	1.61076e-61	0.488731	1.873e-28	-0.189058	5.33738e-05	-0.45198	4.3324e-24	-0.131595	0.00512499	-0.0882619	0.061089	0.196335	2.68227e-05	0.175304	0.000182881	-0.085392	0.0700284
ENSG00000278911	pink	0.0699234	0.13817	-0.292809	2.28932e-10	-0.533648	1.47101e-34	0.613015	6.89646e-48	-0.430892	8.16581e-22	-0.0301067	0.523643	0.351269	1.52546e-14	0.187007	6.45017e-05	-0.128621	0.00623262	-0.526028	1.85525e-33	0.228729	9.14477e-07	0.083565	0.0762574	0.170956	0.000264953	-0.0346478	0.462958	0.0347442	0.461713
SLC30A3	pink	0.0698886	0.138367	-0.307205	2.59583e-11	-0.662306	2.85981e-58	0.895941	2.36737e-160	-0.405284	2.94151e-19	0.00150947	0.974498	0.559167	1.86164e-38	0.276792	2.24423e-09	-0.306246	3.01225e-11	-0.470188	3.47161e-26	0.307177	2.60729e-11	-0.019172	0.684699	0.162545	0.000529396	-0.124172	0.00829275	0.133401	0.00454206
GPR68	pink	0.0655068	0.164899	-0.357355	4.9583e-15	-0.511397	2.01934e-31	0.717321	1.81298e-72	-0.276963	2.19189e-09	0.0723313	0.125072	0.389245	9.14325e-18	0.150352	0.00136316	-0.271633	4.54059e-09	-0.353597	9.95266e-15	0.296788	1.26956e-10	-0.0259202	0.582988	0.107985	0.0218131	-0.179656	0.000125065	0.135072	0.00405687
RNF103.CHMP3	pink	0.0651829	0.167002	-0.108902	0.0207118	-0.48307	9.54358e-28	0.67424	4.34654e-61	-0.42675	2.19025e-21	-0.372501	2.71881e-16	0.587783	3.00528e-43	0.44382	3.43569e-23	-0.262674	1.49091e-08	-0.297625	1.12006e-10	-0.197654	2.36142e-05	-0.184354	8.21573e-05	0.144489	0.00209707	0.128725	0.00619072	-0.0318928	0.4993
PRLHR	pink	0.0651514	0.167207	-0.211833	5.68554e-06	-0.549222	6.74101e-37	0.771996	2.1144e-90	-0.492001	7.2113e-29	-0.164769	0.000442253	0.572037	1.48862e-40	0.31447	8.26188e-12	-0.237212	3.45897e-07	-0.480502	1.97735e-27	0.0948929	0.0439915	-0.0416376	0.377682	0.326735	1.113e-12	0.00291126	0.950838	0.117993	0.0121553
PNOC	pink	0.0642598	0.173106	-0.0970188	0.0394457	-0.397209	1.69891e-18	0.801295	3.14732e-102	-0.405137	3.03821e-19	-0.230996	7.07797e-07	0.499291	8.27351e-30	0.245286	1.32452e-07	-0.46641	9.68034e-26	-0.314511	8.20786e-12	-0.0994013	0.0348297	-0.340028	1.14168e-13	0.449656	7.85875e-24	-0.121736	0.00966101	0.254576	4.20672e-08
chr20.37523447.37523613.L2c.L2.LINE.256..	pink	0.0626865	0.18389	-0.208335	8.15289e-06	-0.497163	1.56497e-29	0.647607	5.67823e-55	-0.439125	1.10294e-22	-0.352244	1.27622e-14	0.604295	3.08273e-46	0.600437	1.59546e-45	0.0457857	0.331971	-0.316031	6.43437e-12	-0.146997	0.00174746	0.09856	0.0364043	0.300775	6.96639e-11	0.337273	1.8467e-13	-0.086467	0.0665618
PNMA5	pink	0.0617747	0.190363	-0.213447	4.80459e-06	-0.547661	1.17146e-36	0.743173	2.23275e-80	-0.484083	7.14565e-28	-0.103212	0.0284037	0.455975	1.54005e-24	0.237759	3.24444e-07	-0.221934	1.94014e-06	-0.548522	8.64148e-37	0.138977	0.00310058	-0.0256405	0.587062	0.260158	2.06569e-08	-0.0326267	0.489473	0.0895051	0.0575202
PCDH8	pink	0.0607969	0.197489	-0.288042	4.58516e-10	-0.595666	1.18158e-44	0.880094	2.42023e-147	-0.543087	5.81726e-36	-0.10623	0.0240639	0.54237	7.46106e-36	0.23745	3.36403e-07	-0.405486	2.81361e-19	-0.546581	1.71415e-36	0.172436	0.00023376	-0.132256	0.00490411	0.347428	3.06213e-14	-0.157413	0.000794768	0.229404	8.47496e-07
ENSG00000255087	pink	0.0606188	0.198808	-0.317773	4.85889e-12	-0.619613	3.59322e-49	0.697147	6.91537e-67	-0.470651	3.05929e-26	-0.260176	2.06104e-08	0.546803	1.58544e-36	0.38918	9.26743e-18	-0.0377884	0.423385	-0.435634	2.59538e-22	0.00402505	0.932069	0.0980148	0.0374565	0.142277	0.00245743	0.163079	0.000507111	-0.132702	0.00476024
FREM3	pink	0.0602268	0.201732	-0.321146	2.80619e-12	-0.690873	3.03295e-65	0.750469	8.7517e-83	-0.56482	2.29117e-39	-0.291689	2.69849e-10	0.608672	4.64378e-47	0.47193	2.15458e-26	-0.044315	0.347753	-0.558586	2.30354e-38	-0.00568633	0.904146	0.100589	0.0327056	0.165004	0.00043388	0.218559	2.79465e-06	-0.0945077	0.0448606
ENSG00000223930	pink	0.059544	0.206901	-0.32446	1.62551e-12	-0.558897	2.0556e-38	0.715989	4.38488e-72	-0.391211	6.06074e-18	-0.213825	4.61799e-06	0.502632	3.01423e-30	0.359531	3.29833e-15	-0.102969	0.0287804	-0.368826	5.57867e-16	-0.00908297	0.847459	0.0243043	0.606701	0.234678	4.64257e-07	0.11118	0.0181825	-0.0293413	0.534258
ENSG00000285634	pink	0.0568467	0.228256	-0.315343	7.18546e-12	-0.648215	4.18305e-55	0.709685	2.67641e-70	-0.548623	8.33571e-37	-0.198154	2.24951e-05	0.576892	2.2775e-41	0.408543	1.42986e-19	0.0326626	0.488996	-0.589827	1.30959e-43	0.11097	0.0184037	0.195567	2.8878e-05	0.18329	9.04386e-05	0.176667	0.000162509	-0.107494	0.0224236
C17orf102	pink	0.0565964	0.230314	-0.216667	3.42035e-06	-0.610316	2.26465e-47	0.720305	2.46176e-73	-0.520951	9.69031e-33	-0.363206	1.64493e-15	0.623812	5.28134e-50	0.445884	2.04606e-23	-0.198857	2.10062e-05	-0.422813	5.52475e-21	-0.0851769	0.0707394	-0.0580474	0.218564	0.111759	0.0175844	0.154493	0.000996127	-0.108065	0.0217161
ENSG00000286269	pink	0.0563535	0.232324	-0.352738	1.16566e-14	-0.573003	1.02732e-40	0.491258	8.96629e-29	-0.494096	3.89079e-29	-0.190441	4.6927e-05	0.42267	5.71349e-21	0.349946	1.94138e-14	0.132947	0.00468253	-0.556803	4.41789e-38	0.0858157	0.0686448	0.275773	2.58252e-09	0.0663552	0.159484	0.244822	1.40094e-07	-0.186857	6.53947e-05
LINC00488	pink	0.0558341	0.236664	-0.214282	4.4016e-06	-0.554369	1.06793e-37	0.565116	2.05083e-39	-0.503947	2.01895e-30	-0.321755	2.53946e-12	0.52486	2.72004e-33	0.420784	8.85911e-21	0.00574481	0.903165	-0.46546	1.25013e-25	-0.0890032	0.0589396	0.0849684	0.0714343	0.0919247	0.0510691	0.251176	6.43501e-08	-0.169979	0.000287607
SOWAHB	pink	0.0553252	0.24097	-0.220917	2.16699e-06	-0.667682	1.59654e-59	0.866133	2.52751e-137	-0.488128	2.23069e-28	-0.286427	5.78419e-10	0.680684	1.14976e-62	0.431419	7.19507e-22	-0.354233	8.85122e-15	-0.399086	1.1351e-18	0.00102221	0.982729	-0.155887	0.000894782	0.117528	0.0125021	0.0183696	0.697231	0.0101589	0.829652
ZCCHC12	pink	0.0547936	0.245527	-0.132113	0.00495105	-0.63622	1.53571e-52	0.836247	3.09455e-119	-0.654913	1.37474e-56	-0.437159	1.78816e-22	0.73219	6.63447e-77	0.487113	2.99216e-28	-0.258206	2.65415e-08	-0.539206	2.22256e-35	-0.157068	0.000816444	-0.14339	0.00226969	0.267167	8.25789e-09	0.153155	0.00110336	-0.0553943	0.240382
KRT5	pink	0.0544967	0.248098	-0.258487	2.56028e-08	-0.534621	1.05923e-34	0.752339	2.0497e-83	-0.363913	1.43741e-15	-0.320384	3.1786e-12	0.58238	2.62575e-42	0.385003	2.20011e-17	-0.305483	3.38952e-11	-0.22833	9.5635e-07	-0.139965	0.00289348	-0.215018	4.07301e-06	0.14608	0.00186866	0.0406601	0.388991	-0.000576761	0.990254
ADCYAP1	pink	0.0530602	0.260804	-0.168736	0.00031908	-0.543904	4.37757e-36	0.794745	2.0344e-99	-0.501651	4.05894e-30	-0.405655	2.71068e-19	0.656162	7.20109e-57	0.430041	1.00135e-21	-0.289387	3.7742e-10	-0.349096	2.26511e-14	-0.188674	5.53125e-05	-0.176713	0.000161863	0.243635	1.61628e-07	0.100962	0.0320619	-0.00473134	0.920186
DLX6	pink	0.0518906	0.271475	-0.134303	0.00427392	-0.555098	8.20282e-38	0.770908	5.37333e-90	-0.545162	2.82077e-36	-0.321267	2.75128e-12	0.672695	1.02463e-60	0.413069	5.1819e-20	-0.324566	1.59699e-12	-0.454661	2.16758e-24	-0.0765056	0.104675	-0.176123	0.000170372	0.199523	1.96836e-05	0.070215	0.13653	0.0137011	0.771683
RBP4	pink	0.0515042	0.275065	-0.184307	8.25059e-05	-0.636701	1.21819e-52	0.864687	2.37191e-136	-0.627558	9.31179e-51	-0.375123	1.61912e-16	0.680275	1.45192e-62	0.435824	2.47753e-22	-0.308769	2.0341e-11	-0.544806	3.19394e-36	-0.122172	0.00940201	-0.181294	0.000108154	0.26072	1.92113e-08	0.0818516	0.0825012	0.0138326	0.769553
DLX5	pink	0.0514222	0.275832	-0.0993428	0.0349374	-0.396576	1.94531e-18	0.760569	2.94241e-86	-0.371285	3.45236e-16	-0.0876198	0.0630024	0.471219	2.61816e-26	0.172707	0.00022844	-0.46706	8.1208e-26	-0.339791	1.19017e-13	0.0681136	0.14869	-0.287715	4.80676e-10	0.347746	2.89173e-14	-0.187852	5.96745e-05	0.293329	2.1208e-10
GLP2R	pink	-0.0508296	0.281411	-0.200695	1.75436e-05	-0.575525	3.87518e-41	0.668002	1.34173e-59	-0.595775	1.12939e-44	-0.257656	2.8473e-08	0.544193	3.95672e-36	0.372569	2.6827e-16	-0.106109	0.0242268	-0.559094	1.91197e-38	0.0330952	0.483255	0.0735736	0.118702	0.172244	0.000237604	0.137954	0.0033289	-0.0103003	0.827317
KIF12	pink	0.0506881	0.282753	-0.209263	7.41386e-06	-0.359661	3.21812e-15	0.695684	1.68426e-66	-0.207356	9.00826e-06	0.17701	0.000157731	0.225994	1.24121e-06	-0.0334445	0.478648	-0.425037	3.28137e-21	-0.32507	1.46897e-12	0.3133	9.95601e-12	-0.167383	0.000356944	0.298183	1.03019e-10	-0.342519	7.35913e-14	0.345862	4.05704e-14
ASB2	pink	0.0504626	0.284903	-0.299704	8.1922e-11	-0.609448	3.31008e-47	0.836757	1.63504e-119	-0.48883	1.81986e-28	-0.132236	0.00491056	0.565443	1.81418e-39	0.305226	3.5267e-11	-0.257593	2.87015e-08	-0.489273	1.60003e-28	0.143866	0.00219338	-0.0549557	0.244131	0.291521	2.76562e-10	-0.0485567	0.303512	0.101226	0.0316124
CBLN4	pink	0.0479992	0.309104	-0.293911	1.94634e-10	-0.768633	3.70988e-89	0.907366	4.11864e-171	-0.661243	5.02416e-58	-0.398564	1.27011e-18	0.813744	7.1578e-108	0.56981	3.48516e-40	-0.210339	6.63646e-06	-0.548199	9.68588e-37	-0.0598444	0.204615	-0.0377655	0.423667	0.170034	0.000286281	0.18779	6.00161e-05	-0.07469	0.113197
SLC32A1	pink	0.047687	0.312264	-0.119736	0.0109304	-0.462204	2.98711e-25	0.83242	3.48011e-117	-0.379352	6.94767e-17	-0.167905	0.000341876	0.567277	9.10333e-40	0.254706	4.1385e-08	-0.497737	1.31842e-29	-0.304969	3.66931e-11	0.01122	0.812174	-0.318957	4.01018e-12	0.300354	7.42581e-11	-0.160976	0.000600204	0.228597	9.28086e-07
ACTL6B	pink	0.0469258	0.32006	-0.201481	1.62357e-05	-0.625158	2.83796e-50	0.882154	6.31034e-149	-0.507613	6.54946e-31	-0.241178	2.16761e-07	0.696895	8.06324e-67	0.39055	6.96097e-18	-0.411465	7.43737e-20	-0.422713	5.65539e-21	0.022846	0.628463	-0.221185	2.10476e-06	0.212498	5.30518e-06	-0.0503766	0.285725	0.096972	0.0395412
ENSG00000251423	pink	0.0463787	0.32574	-0.16404	0.000469232	-0.513808	9.47111e-32	0.559503	1.64516e-38	-0.455225	1.87187e-24	-0.256551	3.27693e-08	0.49026	1.20032e-28	0.388659	1.03297e-17	-0.0113726	0.809668	-0.436049	2.34545e-22	-0.0218164	0.644025	0.0949297	0.0439092	0.0610039	0.195965	0.218703	2.7516e-06	-0.0949861	0.0437833
LINC01007	pink	0.0448361	0.342108	-0.254532	4.23006e-08	-0.717442	1.67312e-72	0.838077	3.098e-120	-0.591268	7.2675e-44	-0.376457	1.24143e-16	0.706768	1.72784e-69	0.526156	1.77864e-33	-0.1305	0.00551039	-0.522279	6.30634e-33	-0.0847562	0.0721471	0.00159496	0.973054	0.14516	0.00199779	0.221089	2.12698e-06	-0.106816	0.0232909
GNG13	pink	0.0422316	0.370908	-0.21869	2.75562e-06	-0.607082	9.27027e-47	0.767016	1.44693e-88	-0.472237	1.97984e-26	-0.233909	5.07253e-07	0.610883	1.76537e-47	0.361306	2.35959e-15	-0.306579	2.86066e-11	-0.413949	4.24553e-20	0.0176933	0.707858	-0.173581	0.000212038	0.148652	0.00154695	0.00186432	0.968506	0.0275233	0.559898
RHEBL1	pink	0.0418698	0.375025	-0.12162	0.0097311	-0.612629	8.17974e-48	0.790681	1.00236e-97	-0.535916	6.8327e-35	-0.458241	8.51289e-25	0.761846	1.04094e-86	0.539766	1.8338e-35	-0.259499	2.24869e-08	-0.357779	4.58054e-15	-0.2066	9.72736e-06	-0.186118	6.99738e-05	0.153671	0.00106081	0.175971	0.000172625	-0.0908367	0.0538912
LINC00898	pink	0.0408594	0.386668	-0.230242	7.7095e-07	-0.466973	8.31401e-26	0.632292	1.00388e-51	-0.207646	8.74674e-06	0.0464015	0.325503	0.370851	3.75878e-16	0.188935	5.39888e-05	-0.278048	1.88612e-09	-0.250906	6.65406e-08	0.269967	5.68267e-09	-0.0280377	0.552583	0.0823116	0.0807858	-0.131214	0.0052562	0.126622	0.00709342
KLK7	pink	0.0403519	0.392599	-0.273325	3.60959e-09	-0.680622	1.19109e-62	0.682132	5.01918e-63	-0.466776	8.76956e-26	-0.270777	5.09648e-09	0.634373	3.72575e-52	0.492408	6.39869e-29	-0.0554446	0.239955	-0.418728	1.42495e-20	0.0171995	0.715652	0.081626	0.0833536	-0.0395799	0.401725	0.218099	2.93567e-06	-0.189672	5.0414e-05
PRSS12	pink	0.0397221	0.400035	-0.327206	1.02854e-12	-0.73826	8.39714e-79	0.802493	9.38542e-103	-0.597522	5.44494e-45	-0.252483	5.46869e-08	0.660093	9.22294e-58	0.475809	7.37168e-27	-0.0628207	0.182952	-0.603592	4.16614e-46	0.0815799	0.0835285	0.119362	0.0111839	0.142625	0.00239723	0.191488	4.25398e-05	-0.0920618	0.0507225
RHOV	pink	0.0397216	0.40004	-0.19172	4.16229e-05	-0.566897	1.05057e-39	0.81876	2.88198e-110	-0.4676	7.0184e-26	-0.291802	2.65396e-10	0.621808	1.32312e-49	0.3638	1.46858e-15	-0.390055	7.72025e-18	-0.355619	6.84834e-15	-0.0722182	0.125664	-0.248032	9.481e-08	0.248698	8.73813e-08	-0.0263308	0.577032	0.0844658	0.0731322
SCN5A	pink	0.0395569	0.401999	-0.226779	1.13742e-06	-0.42459	3.64437e-21	0.674092	4.72141e-61	-0.383904	2.75634e-17	0.0566588	0.2298	0.291532	2.76093e-10	0.0698641	0.138505	-0.375677	1.45016e-16	-0.490032	1.28293e-28	0.238353	3.0265e-07	-0.135131	0.00404055	0.387925	1.20321e-17	-0.22407	1.53549e-06	0.310507	1.54881e-11
CRYM	pink	0.0382412	0.417847	-0.214379	4.35655e-06	-0.727187	2.22613e-75	0.895598	4.75784e-160	-0.562301	5.85685e-39	-0.450276	6.70663e-24	0.836134	3.56628e-119	0.585353	8.0055e-43	-0.243379	1.66659e-07	-0.409778	1.08566e-19	-0.150699	0.00132819	-0.131771	0.00506514	0.139608	0.00296673	0.187112	6.38843e-05	-0.130585	0.00547947
EGR4	pink	0.0376712	0.424825	-0.1715	0.000253059	-0.364032	1.40507e-15	0.717378	1.74607e-72	-0.343853	5.80814e-14	-0.0211346	0.654417	0.350495	1.75683e-14	0.0768147	0.103276	-0.458071	8.90182e-25	-0.339821	1.1839e-13	0.138512	0.00320243	-0.2414	2.11123e-07	0.387876	1.21546e-17	-0.274417	3.10993e-09	0.326891	1.08432e-12
VWA7	pink	0.0370714	0.432242	-0.394892	2.78506e-18	-0.552014	2.49124e-37	0.710709	1.38281e-70	-0.285809	6.31973e-10	0.236391	3.80622e-07	0.328912	7.72343e-13	0.0753838	0.109878	-0.31434	8.43598e-12	-0.45067	6.06347e-24	0.506928	8.09152e-31	0.0287274	0.54285	0.0961568	0.0412385	-0.279637	1.51193e-09	0.207994	8.44193e-06
MYOZ3	pink	0.0367416	0.43635	-0.222898	1.74627e-06	-0.558604	2.28877e-38	0.777456	1.81611e-92	-0.426303	2.43461e-21	-0.288802	4.10807e-10	0.642633	6.75109e-54	0.423712	4.47788e-21	-0.332092	4.50505e-13	-0.314845	7.78081e-12	-0.0733303	0.119929	-0.196244	2.70602e-05	0.16274	0.000521182	0.0354895	0.452155	0.0243151	0.60654
TUNAR	pink	0.0364395	0.440135	-0.267932	7.46018e-09	-0.676574	1.17917e-61	0.659535	1.23667e-57	-0.625879	2.0326e-50	-0.336573	2.08519e-13	0.673188	7.79825e-61	0.531403	3.1244e-34	0.0154627	0.7433	-0.590601	9.54965e-44	-0.0148665	0.75287	0.151604	0.00124082	0.0149473	0.751571	0.292051	2.55889e-10	-0.200309	1.82234e-05
ENSG00000265179	pink	0.0355893	0.450883	-0.275872	2.54742e-09	-0.539586	1.95122e-35	0.77057	7.16875e-90	-0.409414	1.17749e-19	-0.0485871	0.303208	0.462602	2.68667e-25	0.195185	2.99554e-05	-0.298602	9.67281e-11	-0.435105	2.95151e-22	0.206896	9.43977e-06	-0.0487641	0.301448	0.268173	7.22403e-09	-0.125553	0.00759641	0.15638	0.000861267
RXFP3	pink	0.0320538	0.497135	-0.100313	0.0331899	-0.34761	2.96353e-14	0.681003	9.58547e-63	-0.316798	5.6866e-12	-0.180791	0.000113097	0.439855	9.21296e-23	0.186772	6.59053e-05	-0.431507	7.04491e-22	-0.235126	4.40812e-07	-0.0680697	0.148952	-0.328097	8.85854e-13	0.312574	1.1173e-11	-0.142388	0.00243806	0.18127	0.00010838
CALHM1	pink	0.0313183	0.507064	-0.385938	1.81479e-17	-0.636126	1.60673e-52	0.660572	7.16524e-58	-0.268362	7.04456e-09	-0.0350273	0.458069	0.49555	2.52963e-29	0.309948	1.69106e-11	-0.100733	0.0324561	-0.292096	2.54197e-10	0.243711	1.60141e-07	0.088482	0.0604442	-0.129459	0.00590064	0.0101853	0.829215	-0.100134	0.0335065
RTBDN	pink	0.0309615	0.511917	-0.301818	5.94546e-11	-0.640897	1.58455e-53	0.817515	1.15041e-109	-0.387966	1.1931e-17	-0.113724	0.0156804	0.553425	1.50086e-37	0.274186	3.20955e-09	-0.346569	3.57422e-14	-0.402945	4.91296e-19	0.148697	0.00154173	-0.122585	0.00916296	0.0544668	0.248358	-0.107099	0.0229251	0.0260842	0.580605
C1orf145	pink	0.0294384	0.532905	-0.238071	3.12807e-07	-0.348367	2.58464e-14	0.638664	4.70868e-53	-0.267316	8.09672e-09	0.156424	0.000858317	0.190856	4.51387e-05	-0.0165372	0.726154	-0.359502	3.31582e-15	-0.41133	7.6665e-20	0.293661	2.01935e-10	-0.0986433	0.0362457	0.362565	1.85842e-15	-0.265419	1.04059e-08	0.338955	1.37774e-13
HSPB3	pink	0.0258444	0.584091	-0.107132	0.0228832	-0.557336	3.63732e-38	0.71524	7.19129e-72	-0.480074	2.23159e-27	-0.4744	1.09003e-26	0.684463	1.30814e-63	0.472606	1.78874e-26	-0.250833	6.71491e-08	-0.298955	9.17295e-11	-0.247	1.07562e-07	-0.179148	0.000130796	0.0643352	0.172601	0.160575	0.000619626	-0.149991	0.00140033
CRHBP	pink	-0.0253089	0.591907	0.146467	0.00181654	-0.124258	0.00824781	0.377709	9.66554e-17	-0.102968	0.0287824	-0.505205	1.37409e-30	0.452684	3.61457e-24	0.353022	1.10628e-14	-0.276136	2.45655e-09	0.215028	4.06894e-06	-0.534581	1.07357e-34	-0.420003	1.06169e-20	0.06965	0.139721	0.1479	0.00163524	-0.094358	0.0452023
chr11.111909864.111910071.MER5B.hAT.Charlie.DNA.138..	pink	-0.0242176	0.607986	0.225565	1.30174e-06	0.562398	5.64946e-39	-0.683135	2.81834e-63	0.477673	4.38153e-27	0.171558	0.000251824	-0.449397	8.39601e-24	-0.233451	5.34718e-07	0.358893	3.71794e-15	0.455232	1.86878e-24	-0.0716154	0.128861	0.138511	0.00320278	-0.106083	0.0242607	0.0613898	0.193146	-0.0667441	0.157047
PRTN3	pink	-0.0235254	0.618283	-0.179424	0.000127652	-0.425203	3.15506e-21	0.720368	2.36027e-73	-0.39273	4.40239e-18	-0.0711338	0.13146	0.365446	1.0717e-15	0.140593	0.00276854	-0.381149	4.83085e-17	-0.412247	6.23728e-20	0.088579	0.0601616	-0.220998	2.1479e-06	0.381082	4.89783e-17	-0.164382	0.000456394	0.272633	3.96515e-09
CA4	pink	0.0209441	0.657332	-0.314435	8.3083e-12	-0.468918	4.90682e-26	0.716863	2.45771e-72	-0.386179	1.72697e-17	0.0947733	0.0442598	0.297139	1.20455e-10	0.0560692	0.234692	-0.332657	4.09098e-13	-0.486	4.12409e-28	0.297444	1.15082e-10	-0.0762183	0.105989	0.427646	1.77131e-21	-0.246428	1.15312e-07	0.355311	7.25162e-15
ALOX12B	pink	0.019732	0.676004	-0.0186961	0.692122	-0.407313	1.87914e-19	0.718663	7.41095e-73	-0.337435	1.79544e-13	-0.155375	0.00093088	0.451956	4.35942e-24	0.235489	4.22658e-07	-0.452662	3.63492e-24	-0.28102	1.24595e-09	0.0152441	0.746804	-0.280075	1.42227e-09	0.245546	1.28335e-07	-0.122556	0.00917955	0.213596	4.73014e-06
RTP1	pink	-0.0190545	0.686529	-0.289967	3.46901e-10	-0.678592	3.77735e-62	0.715498	6.06595e-72	-0.523023	4.9519e-33	-0.355094	7.54926e-15	0.67336	7.08732e-61	0.517292	3.13632e-32	-0.0301007	0.523727	-0.451945	4.37187e-24	-0.0825529	0.0798977	0.0512473	0.27747	0.0675821	0.151892	0.261168	1.81301e-08	-0.186869	6.53254e-05
ENSG00000286015	pink	-0.0187034	0.692007	-0.451647	4.71931e-24	-0.762728	5.05926e-87	0.673856	5.38385e-61	-0.480183	2.16384e-27	-0.104517	0.0264508	0.623421	6.31971e-50	0.451503	4.89703e-24	0.122795	0.00904308	-0.555436	7.25951e-38	0.265739	9.97547e-09	0.321353	2.71281e-12	-0.0533544	0.258166	0.211669	5.78342e-06	-0.21396	4.55262e-06
DRGX	pink	0.0182304	0.699413	-0.191682	4.17708e-05	-0.624121	4.58108e-50	0.708512	5.68196e-70	-0.522932	5.10081e-33	-0.213801	4.62951e-06	0.569083	4.59524e-40	0.388183	1.14053e-17	-0.143322	0.00228074	-0.533039	1.80535e-34	0.066464	0.158799	0.0132217	0.779463	0.115486	0.0141295	0.116122	0.0136039	-0.0264882	0.574756
MCHR1	pink	0.0175558	0.710026	-0.272812	3.87022e-09	-0.65887	1.75402e-57	0.822356	4.96895e-112	-0.452479	3.81065e-24	-0.268539	6.87988e-09	0.701374	5.12181e-68	0.480615	1.91548e-27	-0.238249	3.06356e-07	-0.368974	5.4205e-16	0.00514516	0.913231	-0.0802877	0.0885551	0.10571	0.0247674	0.0853295	0.0702344	-0.0459565	0.330169
CNGB1	pink	0.0173518	0.713246	-0.29971	8.1857e-11	-0.566864	1.06376e-39	0.666593	2.87832e-59	-0.486223	3.86745e-28	0.0179691	0.703516	0.372049	2.97134e-16	0.171015	0.000263642	-0.123509	0.00864673	-0.631184	1.69713e-51	0.293242	2.14799e-10	0.116071	0.0136447	0.225132	1.36574e-06	-0.0448441	0.342022	0.0946471	0.0445445
SST	pink	0.0169388	0.71978	0.011724	0.803904	-0.220776	2.20032e-06	0.637746	7.35195e-53	-0.173382	0.000215667	-0.30685	2.74309e-11	0.421128	8.18015e-21	0.220813	2.19148e-06	-0.488863	1.80256e-28	0.0186261	0.693216	-0.280697	1.30372e-09	-0.457605	1.00588e-24	0.31424	8.57123e-12	-0.108005	0.0217887	0.157298	0.000801923
FBLN7	pink	0.0166898	0.72373	-0.262307	1.56398e-08	-0.522962	5.05229e-33	0.768936	2.87382e-89	-0.416222	2.5314e-20	-0.0710356	0.131994	0.477065	5.19345e-27	0.235282	4.32927e-07	-0.371963	3.02192e-16	-0.422514	5.92465e-21	0.172951	0.000223752	-0.119044	0.0114034	0.270843	5.0515e-09	-0.137982	0.00332234	0.199616	1.9505e-05
ENSG00000229618	pink	0.0155653	0.741658	-0.340648	1.02383e-13	-0.588551	2.20133e-43	0.683544	2.22594e-63	-0.378727	7.87883e-17	0.0693127	0.141654	0.435035	3.00258e-22	0.231553	6.64293e-07	0.0042293	0.928631	-0.513179	1.1547e-31	0.38083	5.15433e-17	0.28004	1.42929e-09	0.205335	1.10528e-05	0.011464	0.808168	0.0799096	0.090071
NMU	pink	-0.0136478	0.772547	-0.0992448	0.0351182	-0.402853	5.01258e-19	0.710047	2.11991e-70	-0.300828	6.91069e-11	-0.355108	7.52867e-15	0.54076	1.30242e-35	0.310253	1.61184e-11	-0.401656	6.5059e-19	-0.126622	0.00709351	-0.244924	1.38379e-07	-0.364144	1.37537e-15	0.24206	1.95168e-07	-0.00976317	0.836191	0.0667617	0.156938
SPATA31C1	pink	0.0120128	0.799176	-0.309194	1.90336e-11	-0.619656	3.5239e-49	0.68699	2.99971e-64	-0.459814	5.62631e-25	-0.09348	0.0472503	0.500079	6.52592e-30	0.31085	1.46732e-11	-0.123383	0.00871556	-0.513741	9.67304e-32	0.179032	0.000132137	0.0730854	0.121174	0.101119	0.0317942	0.0333876	0.479396	-0.000832052	0.985941
ADAMTS9.AS1	pink	0.0104546	0.824771	-0.15175	0.00122727	-0.432143	6.04515e-22	0.459654	5.86906e-25	-0.460527	4.65983e-25	-0.211528	5.86856e-06	0.399168	1.11521e-18	0.313659	9.40281e-12	0.0536167	0.25583	-0.465114	1.37192e-25	-0.0123764	0.793232	0.148671	0.00154473	0.258806	2.45768e-08	0.200252	1.83252e-05	-0.0357939	0.448284
MIR7.3HG	pink	0.0103681	0.826198	-0.229945	7.97257e-07	-0.567854	7.3204e-40	0.754051	5.36718e-84	-0.387418	1.33663e-17	-0.20579	1.05576e-05	0.594719	1.75153e-44	0.368456	5.99316e-16	-0.252146	5.70377e-08	-0.328855	7.79715e-13	0.0189214	0.688604	-0.106749	0.0233789	0.0778766	0.0985822	0.0189014	0.688916	-0.0189643	0.687936
CHRM4	pink	0.00935568	0.842938	-0.294229	1.85679e-10	-0.551716	2.77116e-37	0.827815	8.75267e-115	-0.38702	1.45131e-17	0.0578753	0.219935	0.44636	1.81443e-23	0.160219	0.000637398	-0.421634	7.27223e-21	-0.469711	3.95387e-26	0.314622	8.06416e-12	-0.131823	0.0050476	0.233193	5.50745e-07	-0.242632	1.8226e-07	0.238661	2.91892e-07
CARTPT	pink	0.00863099	0.854964	-0.148793	0.00153086	-0.546616	1.69334e-36	0.628947	4.86474e-51	-0.543234	5.52745e-36	-0.29547	1.54498e-10	0.53956	1.96806e-35	0.366879	8.13317e-16	-0.123229	0.00880018	-0.522629	5.62919e-33	-0.054511	0.247975	-0.0301919	0.522469	0.216336	3.54263e-06	0.146906	0.00175923	-0.0491033	0.298094
CCNO	pink	0.00537089	0.90944	-0.197429	2.41348e-05	-0.430044	1.00063e-21	0.726428	3.76745e-75	-0.398476	1.29426e-18	0.0645824	0.170954	0.352251	1.27445e-14	0.028448	0.546782	-0.4873	2.83508e-28	-0.462651	2.65138e-25	0.28016	1.40545e-09	-0.21086	6.28902e-06	0.303215	4.8034e-11	-0.330695	5.71278e-13	0.330478	5.92711e-13
FAM163A	pink	0.00410013	0.930805	-0.18167	0.000104581	-0.482722	1.05376e-27	0.776507	4.19273e-92	-0.504854	1.5301e-30	-0.0182262	0.699479	0.397122	1.73091e-18	0.142018	0.00250309	-0.346124	3.87113e-14	-0.582303	2.70673e-42	0.213356	4.85038e-06	-0.0857118	0.068982	0.42582	2.72846e-21	-0.167266	0.000360411	0.287221	5.16074e-10
BDNF	pink	0.00353186	0.940376	-0.172012	0.000242327	-0.58142	3.84191e-42	0.697138	6.95133e-67	-0.529015	6.92082e-34	-0.438389	1.32232e-22	0.706027	2.76484e-69	0.532246	2.35599e-34	-0.116503	0.0132972	-0.382189	3.91118e-17	-0.162595	0.000527265	-0.0249401	0.59732	0.112791	0.0165604	0.23458	4.69509e-07	-0.179608	0.000125598
ENSG00000283646	pink	-0.00170284	0.971232	-0.0665549	0.158229	-0.426002	2.61351e-21	0.634254	3.94451e-52	-0.488478	2.0157e-28	-0.187051	6.4242e-05	0.396669	1.90709e-18	0.224067	1.5359e-06	-0.250391	7.09227e-08	-0.492426	6.36472e-29	0.0138075	0.769961	-0.108645	0.0210163	0.317699	4.91705e-12	-0.0136159	0.773064	0.0997328	0.0342254
ADRA1D	pink	0.000608228	0.989723	-0.214991	4.08483e-06	-0.440196	8.4669e-23	0.739554	3.25527e-79	-0.28114	1.22506e-09	-0.101967	0.0303811	0.438062	1.433e-22	0.221311	2.07618e-06	-0.404095	3.82004e-19	-0.241279	2.14178e-07	0.0462678	0.3269	-0.226127	1.22309e-06	0.23789	3.1952e-07	-0.144944	0.00202925	0.179497	0.000126831
MS4A8	pink	-7.41164e-05	0.998748	-0.20751	8.86887e-06	-0.426079	2.56691e-21	0.584774	1.0101e-42	-0.356425	5.8962e-15	-0.019246	0.683548	0.304828	3.74949e-11	0.162315	0.000539275	-0.142043	0.00249871	-0.432732	5.24591e-22	0.166541	0.000382591	0.0397606	0.399577	0.254843	4.06772e-08	-0.0252919	0.592157	0.130019	0.00568761
FCGR3A	gold	-0.206505	9.82164e-06	0.87132	6.5668e-141	0.398366	1.32534e-18	-0.307256	2.57532e-11	0.0572749	0.224765	-0.203729	1.29851e-05	-0.0641029	0.17416	-0.0452328	0.33785	-0.0267667	0.570741	0.215112	4.03305e-06	-0.341885	8.23304e-14	-0.229919	7.99639e-07	-0.0143047	0.761923	0.0754734	0.109455	0.00118361	0.980002
HLA.DRB1	gold	-0.198503	2.17446e-05	0.740232	1.97817e-79	0.401056	7.41199e-19	-0.0695656	0.140203	0.086042	0.0679153	-0.0741046	0.116058	-0.119932	0.0108002	-0.179957	0.000121783	-0.296334	1.35848e-10	0.202469	1.47215e-05	-0.243277	1.68709e-07	-0.389479	8.70872e-18	0.374851	1.70875e-16	-0.190346	4.73427e-05	0.322284	2.32811e-12
SCIN	gold	-0.187129	6.37827e-05	0.853579	3.09398e-129	0.495775	2.36618e-29	-0.357812	4.55243e-15	0.210046	6.84026e-06	0.00858409	0.855743	-0.222169	1.89111e-06	-0.192881	3.73027e-05	-0.0157229	0.739135	0.262508	1.5236e-08	-0.170059	0.000285686	-0.160532	0.000621792	0.0793341	0.0924181	-0.0434732	0.356997	0.120742	0.0102747
HLA.DQA1	gold	-0.182404	9.79343e-05	0.65976	1.09863e-57	0.338776	1.42153e-13	-0.110784	0.0186025	0.087464	0.0634741	-0.111238	0.0181222	-0.0941111	0.0457706	-0.0715957	0.128966	-0.140476	0.00279137	0.198751	2.12245e-05	-0.243267	1.68909e-07	-0.236921	3.57854e-07	0.240421	2.37134e-07	-0.0522585	0.268088	0.167612	0.000350241
APOC2	gold	-0.180721	0.000113808	0.848334	4.44693e-126	0.515719	5.17459e-32	-0.262616	1.50223e-08	0.266916	8.53798e-09	-0.0180509	0.702232	-0.224982	1.38848e-06	-0.263426	1.35157e-08	-0.240778	2.27305e-07	0.383167	3.2044e-17	-0.255078	3.94868e-08	-0.391319	5.92495e-18	0.0908447	0.0538699	-0.192715	3.78925e-05	0.223614	1.61434e-06
ENSG00000261795	gold	-0.180276	0.000118393	0.689987	5.13307e-65	0.575039	4.6797e-41	-0.278717	1.71881e-09	0.477588	4.48769e-27	0.20997	6.89426e-06	-0.398015	1.42909e-18	-0.40497	3.15215e-19	-0.241844	2.00239e-07	0.504241	1.84598e-30	-0.0803801	0.0881878	-0.341999	8.06784e-14	0.120206	0.0106195	-0.329883	6.55491e-13	0.333614	3.47261e-13
CD300A	gold	-0.174384	0.000197936	0.898565	1.04019e-162	0.521954	7.00531e-33	-0.249636	7.78549e-08	0.203199	1.36912e-05	0.0154015	0.744281	-0.238869	2.8484e-07	-0.283557	8.71018e-10	-0.249678	7.74544e-08	0.286385	5.81974e-10	-0.204921	1.15232e-05	-0.375713	1.43979e-16	0.194119	3.31664e-05	-0.205949	1.03894e-05	0.305951	3.15317e-11
TREM2	gold	-0.174307	0.00019926	0.802018	1.51807e-102	0.583686	1.56082e-42	-0.294505	1.78269e-10	0.329902	6.53446e-13	0.00180166	0.969564	-0.29229	2.47076e-10	-0.300754	6.9895e-11	-0.210621	6.4462e-06	0.46292	2.46786e-25	-0.264303	1.20502e-08	-0.371782	3.13176e-16	0.202427	1.47838e-05	-0.221766	1.97592e-06	0.256981	3.103e-08
ALOX5AP	gold	-0.168404	0.000328002	0.909251	5.07736e-173	0.510937	2.33226e-31	-0.315496	7.01118e-12	0.110793	0.0185921	-0.154494	0.000996058	-0.158766	0.000714869	-0.150824	0.00131578	-0.148218	0.00159733	0.288925	4.03588e-10	-0.357387	4.92837e-15	-0.346469	3.63849e-14	0.170571	0.000273663	-0.046989	0.319408	0.171315	0.000257039
SERPINA1	gold	-0.167679	0.000348318	0.8704	2.91568e-140	0.46822	5.9315e-26	-0.290367	3.2728e-10	0.105635	0.0248717	-0.0758226	0.107819	-0.161028	0.000597716	-0.187467	6.18305e-05	-0.160068	0.000645091	0.207549	8.83382e-06	-0.240717	2.28955e-07	-0.305543	3.35806e-11	0.0666333	0.157738	-0.0875215	0.0632998	0.166327	0.000389387
CD68	gold	-0.164344	0.000457786	0.923107	1.78247e-188	0.585279	8.24823e-43	-0.250757	6.77843e-08	0.172992	0.00022296	-0.0724135	0.124642	-0.241142	2.17706e-07	-0.265925	9.73436e-09	-0.280613	1.31911e-09	0.320047	3.35855e-12	-0.315506	6.99946e-12	-0.439122	1.10395e-22	0.306316	2.97974e-11	-0.205108	1.13083e-05	0.316327	6.13525e-12
SLC7A7	gold	-0.164097	0.000467069	0.860092	2.47218e-133	0.642763	6.32977e-54	-0.41694	2.1481e-20	0.287423	5.01349e-10	0.0208167	0.659286	-0.339642	1.22149e-13	-0.291993	2.58068e-10	-0.12403	0.00836759	0.381611	4.39914e-17	-0.24694	1.08346e-07	-0.295443	1.55109e-10	0.181007	0.000110948	-0.139879	0.00291108	0.260729	1.91894e-08
SIGLEC7	gold	-0.162146	0.000546619	0.822623	3.66447e-112	0.55742	3.52741e-38	-0.298974	9.14681e-11	0.221892	1.94906e-06	-0.00454883	0.923255	-0.256904	3.13354e-08	-0.272607	3.97946e-09	-0.206402	9.92481e-06	0.313301	9.9541e-12	-0.228662	9.21354e-07	-0.347338	3.11242e-14	0.165388	0.000420505	-0.178845	0.000134331	0.253875	4.59449e-08
AIF1	gold	-0.161749	0.000564267	0.859666	4.64889e-133	0.290576	3.17487e-10	-0.00735215	0.876266	-0.0609794	0.196145	-0.357396	4.92072e-15	0.102064	0.0302226	0.053318	0.258491	-0.253899	4.58058e-08	0.181609	0.000105151	-0.482229	1.21226e-27	-0.43237	5.72386e-22	0.270631	5.19761e-09	0.0327195	0.488238	0.11854	0.0117583
TLR7	gold	-0.158878	0.000708598	0.801543	2.45249e-102	0.414741	3.54743e-20	-0.379917	6.19963e-17	0.0829153	0.0785783	-0.258869	2.43798e-08	-0.078629	0.0953605	0.0286089	0.544516	0.124619	0.00806111	0.276618	2.29875e-09	-0.428127	1.58041e-21	-0.135583	0.00391798	0.083768	0.0755436	0.210532	6.50606e-06	-0.0508898	0.28084
LY86	gold	-0.15883	0.000711304	0.858673	2.00991e-132	0.347333	3.11515e-14	-0.118583	0.0117282	0.00357956	0.939572	-0.30328	4.75616e-11	0.040601	0.389681	0.0266349	0.572639	-0.162509	0.000530941	0.241269	2.14434e-07	-0.452462	3.82678e-24	-0.364288	1.3379e-15	0.215548	3.85125e-06	0.0533227	0.25845	0.0934889	0.0472292
CX3CR1	gold	-0.155213	0.000942518	0.425844	2.71286e-21	0.0340658	0.470511	0.165495	0.000416821	-0.037312	0.429258	-0.29225	2.48539e-10	0.175797	0.000175251	0.168815	0.000316976	-0.133662	0.00446289	0.177013	0.000157695	-0.360718	2.63693e-15	-0.276104	2.46731e-09	0.244438	1.46726e-07	0.0926967	0.0491427	0.0437455	0.35399
HLA.DRB5	gold	-0.154728	0.000978354	0.426477	2.33634e-21	0.217173	3.24113e-06	-0.0369399	0.433878	0.0353625	0.453775	-0.0822665	0.0809529	-0.0484499	0.304578	-0.107719	0.0221427	-0.2066	9.72702e-06	0.112415	0.0169279	-0.181946	0.000102035	-0.274595	3.03521e-09	0.236646	3.695e-07	-0.114016	0.0154139	0.18373	8.69262e-05
CCR5	gold	-0.15187	0.00121617	0.838717	1.37682e-120	0.346973	3.3238e-14	-0.166162	0.000394689	0.0491684	0.297453	-0.119738	0.0109293	-0.053858	0.253693	-0.0578712	0.219968	-0.0709224	0.132613	0.165089	0.000430873	-0.250302	7.17043e-08	-0.215384	3.91878e-06	0.190382	4.71857e-05	0.0246148	0.602111	0.156049	0.000883669
CD44	gold	-0.151765	0.00122588	0.733615	2.40515e-77	0.709159	3.75188e-70	-0.510023	3.10106e-31	0.357628	4.71194e-15	-0.055239	0.241705	-0.342318	7.62581e-14	-0.273856	3.35734e-09	-0.0645685	0.171047	0.510494	2.67748e-31	-0.332693	4.06577e-13	-0.294865	1.68992e-10	0.0828167	0.0789354	-0.0803751	0.0882076	0.141204	0.00265182
SLAMF8	gold	-0.150998	0.00129868	0.808157	2.74382e-105	0.598314	3.90504e-45	-0.49558	2.50695e-29	0.243525	1.63769e-07	0.087232	0.0641819	-0.349491	2.10856e-14	-0.310158	1.63608e-11	-0.00167507	0.971702	0.268548	6.87181e-09	-0.121196	0.0099903	-0.142086	0.00249108	0.0559416	0.235761	-0.109822	0.0196561	0.180066	0.000120611
HLA.DRA	gold	-0.149721	0.00142885	0.895369	7.57241e-160	0.399773	9.78697e-19	-0.136026	0.00380126	-0.0192639	0.68327	-0.294265	1.84698e-10	-0.00542714	0.908496	0.000397371	0.993286	-0.162876	0.000515488	0.208155	8.30446e-06	-0.447278	1.43855e-23	-0.349835	1.98089e-14	0.311767	1.26968e-11	0.0397494	0.39971	0.149672	0.00143405
SERPINA3	gold	-0.147444	0.00169109	0.679646	2.07788e-62	0.556186	5.52839e-38	-0.442545	4.72473e-23	0.236862	3.60316e-07	-5.27716e-05	0.999108	-0.276175	2.44344e-09	-0.231772	6.47941e-07	-0.0399913	0.396846	0.306544	2.87648e-11	-0.179629	0.000125362	-0.185308	7.53371e-05	-0.082282	0.0808954	-0.0683876	0.147059	0.0752611	0.11046
GPR34	gold	-0.147269	0.00171295	0.644268	3.00702e-54	0.224259	1.50379e-06	-0.205023	1.14063e-05	-0.0864634	0.0665734	-0.394109	3.28861e-18	0.0908421	0.0538769	0.178628	0.000136914	0.135712	0.00388375	0.154755	0.000976348	-0.478784	3.20862e-27	-0.110509	0.0188985	0.126746	0.00703707	0.296745	1.27758e-10	-0.132609	0.00478977
MSR1	gold	-0.146826	0.00176956	0.864268	4.5191e-136	0.53123	3.31073e-34	-0.374556	1.81197e-16	0.0865338	0.0663512	-0.14504	0.00201522	-0.189445	5.1492e-05	-0.134681	0.00416605	-0.0343079	0.46736	0.220361	2.30158e-06	-0.3197	3.55403e-12	-0.204654	1.1837e-05	0.176169	0.000169685	0.022793	0.62926	0.12014	0.0106627
SNX20	gold	-0.146304	0.0018383	0.871702	3.52511e-141	0.484861	5.71991e-28	-0.221089	2.12679e-06	0.161787	0.000562579	0.0364057	0.440559	-0.22862	9.25685e-07	-0.270133	5.55779e-09	-0.234697	4.63224e-07	0.219168	2.61754e-06	-0.16677	0.000375442	-0.339372	1.28078e-13	0.217896	3.00037e-06	-0.194868	3.08767e-05	0.334473	2.99645e-13
HLA.DOA	gold	-0.142684	0.00238712	0.847229	1.98742e-125	0.53514	8.88723e-35	-0.251522	6.16425e-08	0.225608	1.29557e-06	-0.138036	0.00331005	-0.191898	4.09305e-05	-0.139902	0.00290632	-0.153193	0.00110016	0.406082	2.46721e-19	-0.378071	8.9893e-17	-0.336627	2.06584e-13	0.26818	7.21747e-09	-0.0567105	0.229374	0.207943	8.4856e-06
CD86	gold	-0.138674	0.00316653	0.825961	7.72956e-114	0.410295	9.67112e-20	-0.295802	1.47039e-10	0.0424069	0.368925	-0.234232	4.88772e-07	-0.0687964	0.144651	-0.0146854	0.755785	0.0107296	0.82024	0.215796	3.75158e-06	-0.386753	1.53383e-17	-0.204993	1.14406e-05	0.145987	0.00188138	0.110753	0.0186348	0.0220073	0.641128
APOBR	gold	-0.136663	0.00363899	0.655449	1.04175e-56	0.670978	2.63948e-60	-0.300931	6.80347e-11	0.54663	1.68483e-36	0.30869	2.05963e-11	-0.529064	6.81055e-34	-0.570336	2.85261e-40	-0.368795	5.61179e-16	0.54349	5.05624e-36	-0.0246253	0.601956	-0.43064	8.6744e-22	0.218659	2.76471e-06	-0.507563	6.65245e-31	0.479981	2.29102e-27
FCER1G	gold	-0.133155	0.00461772	0.924082	1.13593e-189	0.419234	1.26787e-20	-0.20546	1.09145e-05	-0.0330644	0.483663	-0.25251	5.45085e-08	-0.0449595	0.340779	-0.0484321	0.304755	-0.162009	0.000552648	0.15925	0.000688145	-0.39436	3.11839e-18	-0.339417	1.27068e-13	0.211743	5.73915e-06	0.016885	0.720632	0.143149	0.00230907
TYROBP	gold	-0.131852	0.00503816	0.896332	1.06292e-160	0.539448	2.04552e-35	-0.174804	0.000190921	0.135353	0.00397994	-0.0905571	0.0546369	-0.195094	3.02168e-05	-0.25302	5.11403e-08	-0.336538	2.09813e-13	0.296108	1.40498e-10	-0.329371	7.14807e-13	-0.485739	4.44503e-28	0.3861	1.75537e-17	-0.226708	1.14645e-06	0.372327	2.8134e-16
ENSG00000273259	gold	-0.129053	0.00605926	0.644393	2.82604e-54	0.603481	4.36865e-46	-0.448008	1.19535e-23	0.31838	4.40379e-12	0.109416	0.0201165	-0.38024	5.80748e-17	-0.340695	1.01543e-13	-0.111501	0.017849	0.337568	1.75456e-13	-0.114414	0.0150557	-0.236236	3.87568e-07	-0.0578058	0.22049	-0.178998	0.00013254	0.155525	0.000920182
SIGLEC9	gold	-0.127654	0.00663659	0.864477	3.27744e-136	0.534605	1.06494e-34	-0.27194	4.35578e-09	0.25677	3.18733e-08	0.112062	0.0172779	-0.297257	1.1836e-10	-0.346855	3.39496e-14	-0.263457	1.34619e-08	0.292795	2.29421e-10	-0.111347	0.0180083	-0.348968	2.31833e-14	0.141772	0.00254711	-0.266884	8.57349e-09	0.338054	1.61222e-13
HAMP	gold	-0.126244	0.00726767	0.609967	2.63779e-47	0.185752	7.23499e-05	-0.0172337	0.715112	0.0355162	0.451815	-0.0612466	0.194188	-0.00841828	0.8585	-0.0927853	0.0489256	-0.23569	4.12936e-07	0.09153	0.0520784	-0.151616	0.00123972	-0.274404	3.11546e-09	0.0565918	0.230352	-0.0950122	0.0437252	0.179242	0.000129716
SCIMP	gold	-0.124903	0.00791718	0.813556	8.77064e-108	0.545747	2.29777e-36	-0.306035	3.11245e-11	0.218893	2.69622e-06	-0.00912186	0.846814	-0.267007	8.43529e-09	-0.233206	5.49958e-07	-0.121995	0.00950665	0.325921	1.27486e-12	-0.229061	8.80874e-07	-0.272533	4.01938e-09	0.200551	1.77943e-05	-0.118328	0.011911	0.251267	6.36295e-08
IGSF6	gold	-0.124841	0.00794869	0.740717	1.38368e-79	0.357302	5.00799e-15	-0.150771	0.00132104	0.0691059	0.142849	-0.279506	1.5399e-09	-0.0251974	0.593541	0.0106116	0.822184	-0.0961679	0.041215	0.29938	8.60338e-11	-0.455586	1.70439e-24	-0.314385	8.37496e-12	0.247497	1.01231e-07	0.0735572	0.118785	0.0912015	0.0529309
APOC1	gold	-0.124399	0.0081742	0.742045	5.17417e-80	0.605369	1.94241e-46	-0.242267	1.90385e-07	0.287073	5.27211e-10	0.0227888	0.629323	-0.327543	9.72199e-13	-0.363787	1.47235e-15	-0.330828	5.58579e-13	0.402386	5.55e-19	-0.246855	1.09467e-07	-0.451246	5.23167e-24	0.239158	2.75303e-07	-0.316352	6.11051e-12	0.326443	1.16869e-12
RAB42	gold	-0.123362	0.00872712	0.659985	9.76212e-58	0.659409	1.32151e-57	-0.372371	2.78903e-16	0.39043	7.13805e-18	0.165367	0.000421229	-0.452639	3.65594e-24	-0.425728	2.78858e-21	-0.232075	6.25952e-07	0.436635	2.03241e-22	-0.121153	0.0100168	-0.333876	3.32013e-13	0.246903	1.08835e-07	-0.31239	1.15042e-11	0.384317	2.53256e-17
OLR1	gold	-0.123353	0.00873228	0.718911	6.27942e-73	0.403274	4.57218e-19	-0.268385	7.02268e-09	0.203051	1.38947e-05	-0.265435	1.03845e-08	-0.0397721	0.39944	0.0240642	0.61026	-0.0257024	0.586159	0.439729	9.5023e-23	-0.443935	3.33847e-23	-0.250904	6.65579e-08	-0.0174806	0.711212	0.112046	0.0172939	-0.0734225	0.119463
FCGR1A	gold	-0.12323	0.00879965	0.837348	7.77946e-120	0.346747	3.46141e-14	-0.183195	9.12186e-05	0.0401255	0.395262	-0.178252	0.000141517	-0.0572204	0.225207	-0.0721614	0.125963	-0.14602	0.00187679	0.192333	3.92858e-05	-0.311387	1.34821e-11	-0.291211	2.89381e-10	0.0769796	0.102535	-0.00480243	0.91899	0.0945345	0.0447997
CD300LF	gold	-0.121202	0.00998621	0.699555	1.57874e-67	0.617174	1.0799e-48	-0.33717	1.88019e-13	0.394251	3.1916e-18	0.0789308	0.0940921	-0.353304	1.0504e-14	-0.33451	2.97741e-13	-0.162328	0.000538712	0.481809	1.36592e-27	-0.193026	3.67934e-05	-0.31289	1.06266e-11	0.175052	0.000186886	-0.225649	1.28965e-06	0.259887	2.13916e-08
CHI3L2	gold	-0.119772	0.0109064	0.720404	2.30302e-73	0.632922	7.44269e-52	-0.424331	3.87323e-21	0.305579	3.33977e-11	-0.0891096	0.0586364	-0.289748	3.58131e-10	-0.218714	2.74843e-06	-0.0666403	0.157694	0.450262	6.73187e-24	-0.335756	2.40184e-13	-0.272624	3.97043e-09	0.0311925	0.508773	-0.053866	0.253623	0.0876012	0.0630588
CLEC7A	gold	-0.118161	0.0120321	0.762953	4.205e-87	0.34423	5.43097e-14	-0.085448	0.0698443	0.0634288	0.178742	-0.18202	0.000101363	-0.0141335	0.764687	-0.0147653	0.754498	-0.129071	0.0060525	0.227365	1.06544e-06	-0.319675	3.5682e-12	-0.247132	1.05837e-07	0.352686	1.17677e-14	0.0314688	0.505024	0.211164	6.09392e-06
P2RY13	gold	-0.117645	0.0124139	0.498006	1.21652e-29	0.10328	0.0282987	0.0961696	0.0412115	-0.0739143	0.117	-0.362731	1.80065e-15	0.178221	0.000141901	0.174673	0.000193087	-0.118161	0.0120321	0.176994	0.000157952	-0.442666	4.58468e-23	-0.287929	4.66039e-10	0.301219	6.51234e-11	0.137831	0.00335745	0.0475286	0.313876
IFI30	gold	-0.117408	0.0125927	0.916344	1.34648e-180	0.56983	3.45933e-40	-0.255586	3.70333e-08	0.19953	1.9669e-05	0.0503085	0.286379	-0.276353	2.38432e-09	-0.321373	2.70377e-12	-0.279837	1.47037e-09	0.276815	2.23719e-09	-0.168776	0.000318016	-0.382678	3.54084e-17	0.210755	6.35744e-06	-0.255251	3.86376e-08	0.353778	9.62705e-15
ANKRD22	gold	-0.116574	0.0132401	0.678994	3.00777e-62	0.2679	7.49175e-09	-0.22576	1.27398e-06	-0.0118715	0.801488	-0.0749804	0.111799	-0.0628047	0.183064	-0.0576958	0.221371	0.0397828	0.399314	0.0345098	0.464743	-0.139882	0.0029105	-0.0666754	0.157475	-0.00553696	0.906653	0.0686583	0.145461	0.026496	0.574643
LILRA4	gold	-0.11291	0.0164459	0.500813	5.22943e-30	0.565488	1.7842e-39	-0.381302	4.68327e-17	0.481698	1.40962e-27	0.119253	0.0112588	-0.393706	3.58215e-18	-0.34655	3.58608e-14	-0.120132	0.0106684	0.559962	1.38989e-38	-0.175877	0.000174038	-0.280884	1.26993e-09	0.0735721	0.11871	-0.231622	6.59134e-07	0.183948	8.52284e-05
RNASE2	gold	-0.111265	0.0180938	0.718514	8.18887e-73	0.250297	7.17493e-08	-0.109736	0.0197522	-0.109175	0.0203939	-0.207111	9.23554e-06	0.0475364	0.313797	0.00886275	0.851114	-0.0947427	0.0443288	0.00902819	0.848368	-0.263511	1.33674e-08	-0.212644	5.22533e-06	0.125049	0.00784404	0.0486762	0.302322	0.0862266	0.0673245
P2RY12	gold	-0.110448	0.0189641	0.372893	2.51666e-16	-0.013301	0.778174	0.0740723	0.116218	-0.125612	0.00756768	-0.465117	1.37093e-25	0.272644	3.95942e-09	0.319777	3.50942e-12	0.0412191	0.382498	0.149702	0.00143092	-0.511765	1.79998e-31	-0.173548	0.000212646	0.136694	0.00363111	0.309502	1.8136e-11	-0.168575	0.000323367
TYMP	gold	-0.110031	0.0194223	0.765785	4.04543e-88	0.489727	1.40185e-28	-0.0832893	0.0772352	0.26437	1.19443e-08	0.158317	0.000740544	-0.270577	5.23537e-09	-0.397087	1.7439e-18	-0.468843	5.00822e-26	0.28341	8.89348e-10	-0.0660411	0.161473	-0.482366	1.166e-27	0.252815	5.24691e-08	-0.418145	1.62928e-20	0.487613	2.58988e-28
RGS1	gold	-0.104474	0.0265135	0.666286	3.39628e-59	0.382677	3.54132e-17	-0.249292	8.12282e-08	0.0755763	0.108971	-0.20998	6.88659e-06	-0.0692557	0.141982	-0.0505747	0.283833	-0.0469577	0.319731	0.231907	6.3803e-07	-0.368685	5.73318e-16	-0.204483	1.20411e-05	0.148121	0.0016088	0.0719148	0.127266	0.0371317	0.431493
CP	gold	-0.104185	0.0269366	0.628676	5.52191e-51	0.663993	1.1636e-58	-0.609329	3.48737e-47	0.344667	5.0243e-14	0.0963551	0.04082	-0.438814	1.19104e-22	-0.34418	5.47994e-14	0.0704196	0.135388	0.401094	7.35146e-19	-0.143916	0.00218545	-0.116255	0.0134959	-0.0274983	0.560254	-0.0789761	0.0939029	0.143307	0.00228311
RNASE6	gold	-0.103644	0.0277435	0.757516	3.44178e-85	0.393248	3.94602e-18	-0.1805	0.000116065	-0.00626121	0.89451	-0.226482	1.17568e-06	-0.0691633	0.142516	-0.0695856	0.140089	-0.128882	0.00612733	0.17731	0.000153665	-0.379584	6.63014e-17	-0.295996	1.42861e-10	0.337285	1.84298e-13	0.000297312	0.994976	0.165458	0.000418083
FCGR1B	gold	-0.103246	0.028352	0.725149	9.10621e-75	0.255007	3.98427e-08	-0.00314051	0.946972	0.098027	0.0374326	-0.123545	0.00862743	-0.00306034	0.948324	-0.0659302	0.162179	-0.238472	2.9842e-07	0.233004	5.62819e-07	-0.243654	1.61248e-07	-0.325795	1.30194e-12	0.163736	0.000480922	-0.079646	0.0911403	0.175113	0.000185917
TLR8	gold	-0.0970974	0.0392855	0.771298	3.84777e-90	0.472754	1.71719e-26	-0.382318	3.81027e-17	0.0550932	0.242951	-0.129047	0.00606191	-0.184262	8.28473e-05	-0.133805	0.00442024	-0.00328851	0.944477	0.158519	0.000728921	-0.283778	8.44108e-10	-0.171808	0.000246546	0.141861	0.00253112	0.0466697	0.322712	0.109661	0.0198372
CD69	gold	-0.0951247	0.0434753	0.578844	1.06089e-41	0.300044	7.78188e-11	0.0443838	0.347005	0.0260527	0.581063	-0.182851	9.40887e-05	0.00414838	0.929993	-0.0416746	0.377257	-0.25267	5.34302e-08	0.194712	3.13428e-05	-0.334563	2.95034e-13	-0.357174	5.12854e-15	0.541864	8.89317e-36	-0.0571766	0.225563	0.309204	1.90037e-11
NCF2	gold	-0.092482	0.0496722	0.875639	5.15122e-144	0.643634	4.11744e-54	-0.337842	1.6728e-13	0.257978	2.73267e-08	-0.0161744	0.731929	-0.34298	6.78204e-14	-0.321905	2.47796e-12	-0.253422	4.86306e-08	0.388086	1.16371e-17	-0.289752	3.57937e-10	-0.401313	7.01042e-19	0.295548	1.52706e-10	-0.208895	7.69873e-06	0.339446	1.26415e-13
CSTA	gold	-0.0885027	0.0603839	0.664745	7.78058e-59	0.391479	5.72845e-18	-0.173776	0.000208538	0.0248831	0.598157	-0.104409	0.0266079	-0.111016	0.0183551	-0.124123	0.00831843	-0.173957	0.00020533	0.140586	0.00276987	-0.226407	1.18563e-06	-0.272695	3.93201e-09	0.22615	1.21999e-06	-0.0722243	0.125632	0.209911	6.9361e-06
IL21R	gold	-0.0876878	0.0627975	0.714746	9.95345e-72	0.378978	7.49088e-17	-0.16242	0.000534757	0.203812	1.28787e-05	0.0448278	0.342197	-0.145086	0.00200853	-0.190138	4.82717e-05	-0.167066	0.00036641	0.245402	1.30601e-07	-0.115399	0.0142027	-0.260299	2.02847e-08	0.0822631	0.0809653	-0.144095	0.00215755	0.214806	4.16503e-06
PTPN7	gold	-0.0849097	0.0716309	0.6598	1.07603e-57	0.57529	4.2465e-41	-0.201309	1.65132e-05	0.311954	1.23267e-11	0.161162	0.000591369	-0.338361	1.52818e-13	-0.405699	2.68449e-19	-0.331076	5.35482e-13	0.339721	1.20471e-13	-0.0896029	0.057247	-0.38969	8.33217e-18	0.293777	1.98498e-10	-0.374017	2.01604e-16	0.416114	2.59483e-20
CCL2	gold	-0.0837402	0.0756414	0.567871	7.27323e-40	0.393951	3.40106e-18	-0.219696	2.47292e-06	0.107851	0.0219784	-0.0638941	0.17557	-0.145707	0.0019201	-0.143594	0.00223664	-0.133314	0.00456856	0.194082	3.32823e-05	-0.205157	1.12527e-05	-0.219967	2.40168e-06	0.0732971	0.120098	-0.060539	0.199401	0.130401	0.00554638
LSP1	gold	-0.0828252	0.0789047	0.649239	2.49553e-55	0.607005	9.5842e-47	-0.211542	5.86005e-06	0.369232	5.15465e-16	0.184359	8.21217e-05	-0.411481	7.41159e-20	-0.475742	7.51036e-27	-0.370013	4.42678e-16	0.398019	1.42811e-18	-0.100355	0.033116	-0.436259	2.22807e-22	0.340049	1.13736e-13	-0.442216	5.12803e-23	0.492885	5.56097e-29
FPR1	gold	-0.0821512	0.0813806	0.784239	4.06287e-95	0.336237	2.21025e-13	-0.220902	2.17042e-06	0.00866292	0.854433	-0.153354	0.00108673	-0.0692738	0.141878	-0.0799072	0.0900807	-0.130168	0.00563203	0.131387	0.00519606	-0.267377	8.03073e-09	-0.254467	4.26484e-08	-0.00186828	0.968439	0.00475815	0.919735	0.0845404	0.0728779
IL1B	gold	-0.081188	0.085028	0.463712	1.99798e-25	0.0636052	0.177535	0.0177958	0.706243	-0.032149	0.495857	-0.212758	5.16344e-06	0.0960519	0.0414613	0.0765939	0.104273	-0.105492	0.0250689	0.0962986	0.0409389	-0.268141	7.25492e-09	-0.193344	3.57001e-05	0.0285519	0.545319	0.0748663	0.112347	0.00270731	0.954278
MS4A4A	gold	-0.0790143	0.0937435	0.774088	3.46998e-91	0.342208	7.77572e-14	-0.113948	0.0154754	-0.140373	0.00281177	-0.213017	5.02572e-06	-0.0254994	0.589121	-0.0643009	0.17283	-0.160967	0.00060063	0.00430436	0.927368	-0.308942	1.97985e-11	-0.27146	4.64764e-09	0.411338	7.65379e-20	-0.0113103	0.81069	0.247566	1.00376e-07
RGS18	gold	-0.0768869	0.102951	0.713035	3.05176e-71	0.250133	7.32244e-08	-0.175963	0.000172748	-0.117309	0.0126684	-0.339462	1.26065e-13	0.0750972	0.11124	0.108346	0.0213745	0.0200279	0.671427	0.0764734	0.104821	-0.424184	4.00851e-21	-0.177704	0.000148465	0.190687	4.58573e-05	0.219271	2.58872e-06	-0.00371849	0.937232
FPR3	gold	-0.0727854	0.122713	0.582549	2.45475e-42	0.544517	3.53407e-36	-0.378152	8.84441e-17	0.253663	4.71802e-08	0.0203613	0.666285	-0.317087	5.42824e-12	-0.23504	4.45199e-07	0.0066733	0.887611	0.340586	1.03503e-13	-0.196622	2.60915e-05	-0.145622	0.00193201	0.151917	0.00121182	-0.0774742	0.10034	0.176425	0.000165966
SELL	gold	-0.069292	0.141773	0.71662	2.88783e-72	0.559519	1.63606e-38	-0.487963	2.34009e-28	0.227094	1.09816e-06	-0.13372	0.00444559	-0.273067	3.73846e-09	-0.204619	1.18786e-05	0.00104703	0.982309	0.380602	5.39778e-17	-0.365533	1.0538e-15	-0.24528	1.32548e-07	0.0619442	0.189147	0.0160652	0.73367	0.0694967	0.140597
FCGR1CP	gold	-0.0669744	0.155618	0.677746	6.09616e-62	0.302482	5.37344e-11	-0.081041	0.085596	0.107054	0.0229832	-0.0598134	0.20485	-0.0752802	0.110369	-0.124889	0.00792439	-0.192969	3.6994e-05	0.199018	2.06782e-05	-0.190522	4.65687e-05	-0.277493	2.03712e-09	0.173798	0.000208131	-0.100235	0.0333265	0.212232	5.4545e-06
ODF3B	gold	-0.0668244	0.156547	0.590527	9.84214e-44	0.46672	8.90289e-26	0.0117906	0.802813	0.340583	1.03556e-13	0.311586	1.30649e-11	-0.318035	4.65692e-12	-0.477313	4.84665e-27	-0.549675	5.73954e-37	0.289882	3.5124e-10	0.0727693	0.122796	-0.493849	4.18622e-29	0.381606	4.40354e-17	-0.551254	3.26929e-37	0.638817	4.37299e-53
GPR183	gold	-0.0648382	0.169262	0.674856	3.08511e-61	0.255371	3.80529e-08	-0.0657947	0.163046	-0.14616	0.00185774	-0.328241	8.64669e-13	0.0812887	0.0846406	0.0794728	0.0918483	-0.10876	0.0208797	0.0440714	0.350413	-0.42035	9.79634e-21	-0.251847	5.92023e-08	0.367659	6.99491e-16	0.12338	0.008717	0.105999	0.0243749
S100A9	gold	-0.0645271	0.171322	0.630091	2.84235e-51	0.421973	6.72015e-21	-0.313262	1.00161e-11	0.0594829	0.207369	0.0565402	0.230778	-0.256964	3.10972e-08	-0.308156	2.23862e-11	-0.178375	0.000139993	0.0759476	0.107238	-0.0747203	0.11305	-0.255479	3.75404e-08	0.0441126	0.349961	-0.185325	7.52218e-05	0.247148	1.05633e-07
NAPSB	gold	-0.0618577	0.189768	0.626836	1.3037e-50	0.275235	2.78033e-09	-0.0548139	0.245353	0.0932905	0.0477024	-0.0102934	0.827431	-0.0527476	0.263628	-0.0999463	0.0338409	-0.200997	1.70308e-05	0.150544	0.0013437	-0.104382	0.0266478	-0.248182	9.30925e-08	0.121709	0.00967699	-0.121886	0.00957113	0.200814	1.73394e-05
GYPC	gold	-0.0572573	0.224908	0.628207	6.87639e-51	0.661846	3.65192e-58	-0.216126	3.62279e-06	0.251091	6.50351e-08	0.145443	0.00195726	-0.443941	3.33314e-23	-0.486877	3.20301e-28	-0.415535	2.96076e-20	0.304391	4.01062e-11	-0.154163	0.00102165	-0.486047	4.06816e-28	0.654818	1.44352e-56	-0.451897	4.42593e-24	0.62547	2.45684e-50
LILRB3	gold	-0.0507707	0.281969	0.751964	2.74434e-83	0.641534	1.15932e-53	-0.310911	1.45339e-11	0.282521	1.00849e-09	0.210843	6.30019e-06	-0.435679	2.56664e-22	-0.494954	3.01901e-29	-0.331273	5.1793e-13	0.273008	3.76818e-09	-0.0462411	0.32718	-0.3816	4.40846e-17	0.288984	4.00131e-10	-0.395203	2.60705e-18	0.493552	4.56905e-29
LY96	gold	-0.0455226	0.334761	0.67697	9.43696e-62	0.244327	1.48712e-07	-0.159829	0.0006574	-0.157411	0.000794916	-0.308961	1.97398e-11	0.100014	0.0337193	0.11355	0.015841	0.00939038	0.842363	0.0349782	0.458701	-0.380782	5.20395e-17	-0.181696	0.000104341	0.129259	0.00597853	0.206305	1.0022e-05	0.0131176	0.781155
DAPP1	gold	-0.043747	0.353973	0.778002	1.12005e-92	0.419162	1.28912e-20	-0.286996	5.33114e-10	0.15339	0.00108376	-0.192466	3.87943e-05	-0.0612532	0.19414	-0.0362991	0.441899	0.00360572	0.939131	0.329718	6.74072e-13	-0.372926	2.50037e-16	-0.207845	8.57084e-06	0.101309	0.0314722	0.0968174	0.0398584	0.0396202	0.401245
LILRA6	gold	-0.0279084	0.554417	0.696944	7.82707e-67	0.610969	1.70033e-47	-0.293582	2.043e-10	0.236698	3.67283e-07	0.184261	8.28485e-05	-0.422301	6.22576e-21	-0.441018	6.90771e-23	-0.290975	2.99545e-10	0.24019	2.4371e-07	-0.0450398	0.339917	-0.339146	1.33248e-13	0.292114	2.53537e-10	-0.349914	1.95274e-14	0.451608	4.76738e-24
FPR2	gold	0.0214608	0.649436	0.581007	4.52501e-42	0.260121	2.07571e-08	-0.171503	0.000252998	-0.0459033	0.33073	-0.0664462	0.158911	-0.100938	0.032103	-0.120792	0.0102426	-0.12595	0.0074057	0.00478577	0.91927	-0.138397	0.00322806	-0.186578	6.70928e-05	0.0263089	0.577349	-0.0422471	0.370733	0.140304	0.00282549
SOCS3	gold	-0.018674	0.692467	0.472784	1.70324e-26	0.408902	1.32012e-19	-0.298608	9.66461e-11	0.211101	6.13422e-06	0.178725	0.000135762	-0.326292	1.19846e-12	-0.351861	1.36892e-14	-0.165785	0.000407076	0.165858	0.00040464	0.0180857	0.701685	-0.176163	0.000169775	0.00540426	0.90888	-0.234589	4.69057e-07	0.265765	9.94228e-09
BCL2A1	gold	-0.0139539	0.767591	0.761707	1.16567e-86	0.47596	7.06801e-27	-0.362736	1.79873e-15	0.120518	0.0104174	-0.0607192	0.198064	-0.206177	1.01527e-05	-0.192994	3.6905e-05	-0.0815133	0.0837819	0.207184	9.16737e-06	-0.224892	1.40239e-06	-0.214102	4.4857e-06	0.0299391	0.525959	-0.0430801	0.361366	0.1174	0.0125987
chr17.45899366.45899549.MIR.MIR.SINE.200..	red	-0.100888	0.032189	-0.159271	0.00068701	0.233754	5.16432e-07	-0.532751	1.98888e-34	0.410756	8.7224e-20	0.567062	9.86899e-40	-0.484331	6.65728e-28	-0.234246	4.87937e-07	0.568774	5.1676e-40	0.100254	0.0332926	0.530054	4.90133e-34	0.62668	1.40145e-50	-0.254796	4.09174e-08	0.0382907	0.417244	-0.070684	0.133924
chr22.17885243.17885496.L1ME4a.L1.LINE.352..	red	-0.0902594	0.0554404	-0.141264	0.0026406	0.166888	0.000371827	-0.438451	1.30221e-22	0.436559	2.07054e-22	0.455129	1.91917e-24	-0.331592	4.90504e-13	-0.104671	0.0262285	0.64111	1.42726e-53	0.195828	2.81634e-05	0.435466	2.70329e-22	0.655992	7.86374e-57	-0.259466	2.25814e-08	0.15306	0.0011113	-0.142329	0.00244835
chr12.123964435.123964597.L2a.L2.LINE.283..	red	-0.074139	0.115888	-0.144899	0.00203591	-0.110551	0.0188529	-0.258276	2.63027e-08	0.0669955	0.155487	0.217522	3.12268e-06	-0.0193116	0.682528	0.219607	2.49663e-06	0.744017	1.18818e-80	-0.112938	0.0164191	0.365601	1.04015e-15	0.800043	1.10412e-101	-0.30487	3.72563e-11	0.428925	1.30683e-21	-0.305047	3.62523e-11
chr2.7016797.7016993.LTR78.ERV1.LTR.297..	red	-0.0740012	0.116569	-0.151615	0.00123975	0.172919	0.000224368	-0.430204	9.62979e-22	0.470454	3.22834e-26	0.54004	1.66918e-35	-0.402112	5.89148e-19	-0.149592	0.0014427	0.563332	3.99256e-39	0.177654	0.000149118	0.513545	1.029e-31	0.638001	6.4965e-53	-0.299435	8.5328e-11	0.0860543	0.0678758	-0.0874134	0.0636279
chr3.35777269.35777438.MIRb.MIR.SINE.309..	red	0.0681776	0.148308	-0.314924	7.68314e-12	-0.350738	1.68058e-14	-0.0695875	0.140078	-0.162671	0.000524066	-0.0560299	0.235021	0.246048	1.20757e-07	0.461688	3.42555e-25	0.782267	2.44834e-94	-0.243414	1.65961e-07	0.203716	1.30022e-05	0.825266	1.73722e-113	-0.375442	1.51947e-16	0.580676	5.15636e-42	-0.52287	5.20523e-33
chr7.141280292.141280651.THE1B.ERVL.MaLR.LTR.143..	red	-0.0635259	0.178076	-0.387586	1.29082e-17	-0.264402	1.18952e-08	0.043093	0.361221	0.0507395	0.282265	0.469586	4.09115e-26	-0.0420435	0.373045	0.0915666	0.0519841	0.512705	1.3401e-31	-0.280794	1.28604e-09	0.694584	3.27822e-66	0.7637	2.27384e-87	-0.146194	0.00185319	0.128567	0.00625457	-0.0895044	0.0575223
chr11.114161357.114161537.L2b.L2.LINE.260..	red	-0.0635036	0.178229	-0.0987093	0.0361206	0.248606	8.8372e-08	-0.499555	7.64222e-30	0.401961	6.089e-19	0.582549	2.45442e-42	-0.489644	1.43642e-28	-0.262182	1.58949e-08	0.494953	3.01938e-29	0.0831167	0.0778528	0.54584	2.22418e-36	0.591427	6.80957e-44	-0.210086	6.81179e-06	-0.00661266	0.888626	0.0143967	0.760437
chr7.130917112.130917401.AluJo.Alu.SINE.166..	red	-0.0600122	0.203346	-0.244482	1.45948e-07	0.0348759	0.460016	-0.312873	1.0655e-11	0.293968	1.92986e-10	0.623059	7.4648e-50	-0.314443	8.29763e-12	-0.110719	0.0186713	0.584324	1.20955e-42	-0.0662112	0.160393	0.7	1.19949e-67	0.730054	3.00172e-76	-0.228216	9.68663e-07	0.0625117	0.185119	-0.0268083	0.570141
chr1.205006226.205006443.L2c.L2.LINE.350..	red	-0.0584345	0.215503	-0.15678	0.000834958	0.170346	0.000278905	-0.442987	4.23177e-23	0.457799	9.55994e-25	0.601618	9.66845e-46	-0.420983	8.4604e-21	-0.160134	0.000641699	0.550855	3.77077e-37	0.13621	0.00375377	0.59339	3.03538e-44	0.651161	9.41142e-56	-0.33762	1.73884e-13	0.0622839	0.186728	-0.0653356	0.166007
chr4.61384742.61385088.L1MB7.L1.LINE.195..	red	-0.0583203	0.216403	-0.276033	2.49185e-09	-0.278204	1.84592e-09	-0.185664	7.29374e-05	-0.117115	0.0128169	0.0415703	0.378453	0.145317	0.00197524	0.39136	5.87429e-18	0.86612	2.579e-137	-0.250311	7.16282e-08	0.260924	1.87119e-08	0.877076	4.49276e-145	-0.303575	4.54614e-11	0.597479	5.54221e-45	-0.456555	1.32395e-24
chr8.4821881.4821985.MIRc.MIR.SINE.327..	red	-0.0552532	0.241584	-0.355253	7.32993e-15	-0.342469	7.42475e-14	-0.09021	0.0555746	-0.159846	0.000656506	0.0884613	0.0605045	0.162164	0.000545857	0.343806	5.85642e-14	0.795529	9.4896e-100	-0.327266	1.01838e-12	0.364464	1.2935e-15	0.88547	1.53809e-151	-0.314478	8.25208e-12	0.499982	6.71964e-30	-0.441409	6.26841e-23
chr5.59579145.59579312.L2c.L2.LINE.325..	red	-0.0547359	0.246025	-0.313935	8.99789e-12	-0.306904	2.72002e-11	-0.119301	0.0112259	-0.122026	0.00948801	0.130447	0.00552943	0.120256	0.010587	0.354469	8.47352e-15	0.817448	1.23981e-109	-0.301936	5.83963e-11	0.379792	6.35712e-17	0.899184	2.83439e-163	-0.309684	1.76264e-11	0.530198	4.67126e-34	-0.391895	5.24946e-18
chr13.102376080.102376433.THE1B.ERVL.MaLR.LTR.122..	red	-0.0533126	0.25854	-0.350993	1.60421e-14	-0.255452	3.76657e-08	-0.180709	0.000113926	-0.062657	0.184097	0.241327	2.1297e-07	0.0162787	0.730267	0.274127	3.23549e-09	0.820772	3.00529e-111	-0.292336	2.45401e-10	0.476113	6.7748e-27	0.932835	3.54675e-201	-0.292403	2.43006e-10	0.453299	3.08405e-24	-0.33574	2.40871e-13
chr20.8306441.8306661.MIRb.MIR.SINE.353..	red	-0.049463	0.294565	-0.304481	3.95552e-11	-0.384917	2.23911e-17	0.0133452	0.777456	-0.193568	3.49513e-05	-0.0295426	0.531456	0.271945	4.35286e-09	0.474586	1.03538e-26	0.679201	2.67517e-62	-0.285316	6.7817e-10	0.224035	1.54139e-06	0.745323	4.44766e-81	-0.270384	5.37283e-09	0.544492	3.56461e-36	-0.409881	1.06079e-19
chr10.81919299.81919431.MIRb.MIR.SINE.302..	red	-0.0493058	0.296104	-0.354173	8.94947e-15	-0.194901	3.07802e-05	-0.240257	2.41798e-07	0.0245347	0.603294	0.287461	4.98608e-10	-0.0747869	0.112729	0.202059	1.5333e-05	0.797793	1.03125e-100	-0.223208	1.68787e-06	0.498652	1.00247e-29	0.9186	3.78275e-183	-0.355442	7.07778e-15	0.406049	2.48542e-19	-0.352129	1.30341e-14
chr7.130886885.130887046.MIRb.MIR.SINE.333..	red	-0.0489091	0.300011	-0.200287	1.82631e-05	0.00228755	0.961361	-0.319767	3.51519e-12	0.1681	0.000336377	0.519806	1.40191e-32	-0.239568	2.62322e-07	-0.0592486	0.209166	0.598319	3.89736e-45	-0.142942	0.00234355	0.624407	4.01474e-50	0.719821	3.40913e-73	-0.218463	2.82359e-06	0.126054	0.00735688	-0.07803	0.0979186
chr5.59533641.59533806.MER5A.hAT.Charlie.DNA.261..	red	-0.0480914	0.308174	-0.321585	2.61122e-12	-0.341769	8.40323e-14	-0.0764404	0.104972	-0.138647	0.00317264	0.0693267	0.141573	0.160251	0.000635809	0.390909	6.45701e-18	0.792121	2.54448e-98	-0.299344	8.64955e-11	0.329151	7.41822e-13	0.879374	8.52747e-147	-0.295015	1.65278e-10	0.539689	1.88273e-35	-0.414946	3.38611e-20
chr5.107593523.107593683.MER5B.hAT.Charlie.DNA.277..	red	-0.0478848	0.310259	-0.329554	6.92973e-13	-0.279865	1.46455e-09	-0.0818775	0.0824039	-0.0255266	0.588723	0.241353	2.12299e-07	0.0730671	0.121268	0.243601	1.62283e-07	0.681154	8.79118e-63	-0.251775	5.97366e-08	0.477153	5.06751e-27	0.814899	2.04038e-108	-0.30949	1.81696e-11	0.339892	1.16919e-13	-0.328738	7.95263e-13
chr3.35730312.35730531.MER20.hAT.Charlie.DNA.232..	red	0.0457337	0.332521	-0.342041	8.00931e-14	-0.359662	3.2175e-15	-0.039435	0.403452	-0.140028	0.00288082	0.0130616	0.782066	0.212032	5.56897e-06	0.438092	1.42228e-22	0.765437	5.40113e-88	-0.248132	9.36642e-08	0.289195	3.88056e-10	0.857776	7.46812e-132	-0.355461	7.05223e-15	0.538346	2.98434e-35	-0.467692	6.84438e-26
chr6.68651672.68651794.Charlie15a.hAT.Charlie.DNA.277..	red	-0.0443451	0.347426	-0.311449	1.33494e-11	-0.233724	5.18185e-07	-0.245894	1.23046e-07	-0.0875338	0.0632626	0.0674865	0.152473	0.0642724	0.173022	0.346456	3.64702e-14	0.880346	1.55451e-147	-0.227487	1.0511e-06	0.284676	7.42961e-10	0.900307	2.61006e-164	-0.335152	2.66568e-13	0.564543	2.54166e-39	-0.465433	1.25929e-25
chr4.175787512.175787708.L2.L2.LINE.335..	red	-0.0420972	0.372434	-0.350418	1.78146e-14	-0.260653	1.93783e-08	-0.203751	1.29573e-05	-0.0792573	0.0927354	0.0854422	0.0698633	0.0458904	0.330866	0.328359	8.47618e-13	0.847558	1.27364e-125	-0.237559	3.32131e-07	0.312434	1.14233e-11	0.904288	4.42626e-168	-0.329231	7.31803e-13	0.537338	4.21131e-35	-0.456955	1.19229e-24
chr13.102384423.102384596.L2b.L2.LINE.429..	red	-0.0411125	0.383731	-0.336735	2.02768e-13	-0.315847	6.62703e-12	-0.153656	0.00106199	-0.113172	0.0161956	0.101531	0.0311009	0.12802	0.00648097	0.388899	9.82662e-18	0.870062	5.02779e-140	-0.286575	5.66299e-10	0.358231	4.20896e-15	0.940492	1.3529e-212	-0.341138	9.39205e-14	0.569026	4.69608e-40	-0.456603	1.30724e-24
chr2.77102784.77103005.MER58A.hAT.Charlie.DNA.304..	red	-0.0403571	0.392538	-0.347008	3.303e-14	-0.414307	3.91474e-20	-0.0311849	0.508876	-0.263454	1.34663e-08	-0.0331978	0.481899	0.247102	1.06231e-07	0.462153	3.02747e-25	0.798364	5.86842e-101	-0.386091	1.7584e-17	0.267638	7.75763e-09	0.888624	4.22826e-154	-0.285881	6.25502e-10	0.603475	4.37892e-46	-0.46863	5.30765e-26
chr2.209974570.209974803.MIR.MIR.SINE.234..	red	-0.0403181	0.392996	-0.329617	6.85651e-13	-0.387944	1.19858e-17	0.0335853	0.476797	-0.104097	0.027066	0.13356	0.00449372	0.187374	6.23636e-05	0.377978	9.15849e-17	0.687883	1.77649e-64	-0.28506	7.03381e-10	0.406274	2.36486e-19	0.847356	1.67347e-125	-0.288712	4.16188e-10	0.468737	5.15439e-26	-0.346851	3.39711e-14
chr13.102357507.102357734.MIR.MIR.SINE.293..	red	-0.0380816	0.419794	-0.27314	3.70117e-09	-0.351144	1.56079e-14	-0.133648	0.00446716	-0.209846	6.98245e-06	-0.0485325	0.303753	0.238218	3.07464e-07	0.488646	1.92005e-28	0.887797	2.01726e-153	-0.308259	2.20286e-11	0.222099	1.90559e-06	0.905459	3.19801e-169	-0.338665	1.44929e-13	0.668541	1.00094e-59	-0.533985	1.31323e-34
chr8.4407018.4407190.MER58A.hAT.Charlie.DNA.215..	red	-0.0367351	0.436432	-0.334274	3.10059e-13	-0.291354	2.83392e-10	-0.132306	0.00488792	-0.0777914	0.0989526	0.17432	0.000199029	0.0816087	0.083419	0.296333	1.35874e-10	0.804436	1.29657e-103	-0.273338	3.6029e-09	0.425022	3.29262e-21	0.918676	3.08795e-183	-0.341903	8.20658e-14	0.464912	1.44859e-25	-0.391709	5.45916e-18
chr2.209684991.209685079.MIRb.MIR.SINE.268..	red	0.0358562	0.447494	-0.308477	2.12914e-11	-0.386775	1.52693e-17	-0.00506019	0.914658	-0.188841	5.44622e-05	-0.0453225	0.336892	0.287386	5.03981e-10	0.496096	2.15071e-29	0.802672	7.82449e-103	-0.276876	2.21845e-09	0.233792	5.14122e-07	0.856414	5.39452e-131	-0.299245	8.78016e-11	0.59612	9.78281e-45	-0.49498	2.99532e-29
chr4.175797930.175798041.MER5A.hAT.Charlie.DNA.243..	red	-0.0340587	0.470603	-0.317071	5.44244e-12	-0.323253	1.98454e-12	-0.112391	0.0169512	-0.177642	0.000149273	-0.0250768	0.595311	0.171965	0.000243298	0.442503	4.77457e-23	0.838038	3.25798e-120	-0.270479	5.30511e-09	0.20467	1.18175e-05	0.850663	1.82312e-127	-0.277453	2.04822e-09	0.626608	1.44927e-50	-0.454366	2.33947e-24
chr21.40634798.40635090.L2a.L2.LINE.289..	red	-0.0339516	0.472	-0.325057	1.47204e-12	-0.0662349	0.160243	-0.286663	5.59174e-10	0.177515	0.000150934	0.491355	8.7155e-29	-0.220711	2.21595e-06	0.0231096	0.624504	0.6957	1.66875e-66	-0.134491	0.00421978	0.623514	6.05762e-50	0.832006	5.76441e-117	-0.289883	3.51171e-10	0.212216	5.46315e-06	-0.168054	0.000337664
chr8.4233375.4233725.MLT1A0.ERVL.MaLR.LTR.171..	red	-0.0334247	0.478907	-0.397038	1.76242e-18	-0.291452	2.79363e-10	-0.11903	0.0114128	-0.0480582	0.308508	0.307756	2.38266e-11	0.00940249	0.842162	0.218886	2.69809e-06	0.749446	1.92607e-82	-0.309881	1.70892e-11	0.567522	8.29867e-40	0.924826	1.35709e-190	-0.321649	2.58409e-12	0.365853	9.90999e-16	-0.299417	8.55532e-11
chr12.77578177.77578321.MER5A1.hAT.Charlie.DNA.215..	red	-0.0334234	0.478925	-0.278896	1.67649e-09	-0.241896	1.99013e-07	-0.247721	9.84931e-08	-0.101595	0.0309948	0.0606734	0.198402	0.0630652	0.18125	0.359055	3.60681e-15	0.8605	1.34751e-133	-0.24116	2.17228e-07	0.290843	3.05341e-10	0.908553	2.61465e-172	-0.397928	1.45619e-18	0.57562	3.73596e-41	-0.491768	7.72171e-29
chr13.102028182.102028551.MLT1A0.ERVL.MaLR.LTR.231..	red	-0.0315079	0.504494	-0.315474	7.03599e-12	-0.38875	1.0136e-17	-0.0577646	0.22082	-0.204386	1.21589e-05	-0.0629583	0.181993	0.284511	7.60606e-10	0.532526	2.14545e-34	0.852871	8.39268e-129	-0.290267	3.32085e-10	0.211724	5.75004e-06	0.878442	4.2953e-146	-0.331762	4.76531e-13	0.659515	1.24975e-57	-0.518644	2.0356e-32
chr3.116712449.116712668.CR1.L3A_Croc.CR1.LINE.325..	red	-0.0309816	0.511644	-0.29377	1.98705e-10	-0.316896	5.59797e-12	-0.157659	0.000779683	-0.146079	0.0018688	0.0272812	0.563356	0.159972	0.000650023	0.429826	1.05408e-21	0.827412	1.40729e-114	-0.275685	2.61393e-09	0.259092	2.36938e-08	0.862183	1.07882e-134	-0.377964	9.18285e-17	0.61739	9.8004e-49	-0.464452	1.63882e-25
chr10.11025282.11025655.THE1D.ERVL.MaLR.LTR.168..	red	-0.0308665	0.513215	-0.409099	1.26327e-19	-0.302295	5.52851e-11	0.00843868	0.858161	0.0111156	0.81389	0.423565	4.635e-21	-0.00215352	0.963624	0.183341	9.00273e-05	0.637174	9.69547e-53	-0.304114	4.18491e-11	0.665913	4.1542e-59	0.859162	9.78712e-133	-0.22128	2.08317e-06	0.257183	3.02401e-08	-0.167895	0.000342148
chr12.77578313.77578540.LTR16C.ERVL.LTR.299..	red	-0.0307621	0.51464	-0.297789	1.09285e-10	-0.26379	1.28877e-08	-0.218089	2.9388e-06	-0.100166	0.0334499	0.0409714	0.385367	0.0841008	0.0743855	0.379394	6.88864e-17	0.861873	1.72299e-134	-0.229126	8.74436e-07	0.27884	1.68975e-09	0.908733	1.71592e-172	-0.40288	4.9834e-19	0.582982	2.06645e-42	-0.509743	3.38425e-31
ENSG00000279189	red	-0.0301461	0.5231	-0.409382	1.186e-19	-0.387879	1.21482e-17	-0.00474321	0.919986	-0.0896589	0.0570909	0.343725	5.94133e-14	0.109263	0.0202924	0.1833	9.03644e-05	0.639249	3.54299e-53	-0.38348	3.00565e-17	0.64911	2.66291e-55	0.845447	2.16566e-124	-0.360307	2.84949e-15	0.267725	7.66825e-09	-0.309996	1.67826e-11
chr3.68196775.68197037.MLT1K.ERVL.MaLR.LTR.323..	red	-0.0298443	0.527271	-0.405287	2.93967e-19	-0.509499	3.65056e-31	0.104418	0.0265951	-0.320464	3.13736e-12	-0.0231467	0.623949	0.317166	5.35948e-12	0.470661	3.05063e-26	0.695304	2.12104e-66	-0.451987	4.32429e-24	0.304205	4.12695e-11	0.818239	5.14945e-110	-0.260529	1.96922e-08	0.530974	3.6058e-34	-0.446035	1.96962e-23
chr1.98004628.98004776.AluJr.Alu.SINE.189..	red	-0.0291571	0.536829	-0.396497	1.97828e-18	-0.45451	2.25387e-24	0.179874	0.000122684	-0.179355	0.000128431	0.171748	0.000247814	0.247756	9.80772e-08	0.349187	2.22838e-14	0.61278	7.65168e-48	-0.382775	3.47099e-17	0.453477	2.94499e-24	0.761854	1.03377e-86	-0.160646	0.000616158	0.373499	2.23324e-16	-0.261881	1.65298e-08
chr13.101847107.101847303.L3b.CR1.LINE.296..	red	0.0283729	0.547842	-0.339571	1.23685e-13	-0.35058	1.72981e-14	-0.0966573	0.0401893	-0.216855	3.35259e-06	-0.0588333	0.212382	0.227345	1.0678e-06	0.4537	2.78027e-24	0.821444	1.40285e-111	-0.314747	7.90377e-12	0.210791	6.33409e-06	0.867849	1.71193e-138	-0.296978	1.23404e-10	0.610849	1.79234e-47	-0.49717	1.5616e-29
chr6.68649850.68650067.LTR33.ERVL.LTR.283..	red	-0.0271389	0.565394	-0.285719	6.40151e-10	-0.160588	0.000619024	-0.348389	2.57473e-14	0.0268329	0.569788	0.112317	0.0170238	-0.0409221	0.38594	0.292165	2.51663e-10	0.896004	2.07875e-160	-0.132	0.00498858	0.272652	3.95506e-09	0.891595	1.38579e-156	-0.444488	2.90666e-23	0.557095	3.97241e-38	-0.508026	5.76411e-31
chr4.21500323.21500507.MIRb.MIR.SINE.326..	red	-0.027094	0.566038	-0.334533	2.96597e-13	-0.604371	2.98355e-46	0.194953	3.06294e-05	-0.372668	2.63113e-16	-0.186227	6.9278e-05	0.541706	9.39206e-36	0.656462	6.16287e-57	0.753991	5.62402e-84	-0.414038	4.16143e-20	0.180615	0.000114878	0.819407	1.39663e-110	-0.287441	4.99989e-10	0.702258	2.9531e-68	-0.529447	5.99623e-34
chr3.124452318.124452596.L2c.L2.LINE.310..	red	-0.0260345	0.581327	-0.322009	2.43597e-12	-0.313734	9.29194e-12	-0.054395	0.248983	-0.0504733	0.284801	0.282356	1.03234e-09	0.0630807	0.181143	0.255175	3.90102e-08	0.684857	1.04072e-63	-0.313269	1.00058e-11	0.556395	5.12421e-38	0.89017	2.20041e-155	-0.307983	2.29984e-11	0.363812	1.46534e-15	-0.290124	3.39076e-10
chr4.21708301.21708416.MER5A.hAT.Charlie.DNA.319..	red	-0.0256901	0.586338	-0.374727	1.75148e-16	-0.516454	4.0965e-32	0.0618775	0.189625	-0.310546	1.53931e-11	-0.00935893	0.842884	0.342311	7.6352e-14	0.525207	2.42816e-33	0.806019	2.5392e-104	-0.443923	3.34862e-23	0.348568	2.49271e-14	0.927965	1.35155e-194	-0.341749	8.43217e-14	0.618545	5.82422e-49	-0.489459	1.51565e-28
chr2.77460300.77460435.MIRb.MIR.SINE.353..	red	-0.025649	0.586937	-0.379951	6.15689e-17	-0.438809	1.19239e-22	0.0349755	0.458735	-0.217845	3.01651e-06	0.0453998	0.336067	0.255321	3.82967e-08	0.419999	1.06257e-20	0.764319	1.36436e-87	-0.361263	2.3788e-15	0.348737	2.4173e-14	0.881725	1.35673e-148	-0.261577	1.71938e-08	0.538974	2.40672e-35	-0.402334	5.61379e-19
chr8.106326575.106326876.L2a.L2.LINE.244..	red	-0.0250925	0.59508	-0.303634	4.50524e-11	-0.409174	1.24232e-19	0.0596016	0.206461	-0.0974867	0.0385003	0.0729768	0.12173	0.244974	1.37537e-07	0.422354	6.14939e-21	0.664866	7.29021e-59	-0.244136	1.52165e-07	0.348364	2.58622e-14	0.786977	3.24616e-96	-0.342919	6.85627e-14	0.481566	1.46333e-27	-0.407194	1.92947e-19
chr15.25329414.25329514.MIR3.MIR.SINE.330..	red	0.0250584	0.595581	-0.398759	1.21783e-18	-0.322564	2.22348e-12	-0.0430743	0.36143	-0.0696277	0.139849	0.258996	2.39872e-08	0.0594681	0.207481	0.259339	2.29535e-08	0.68195	5.57251e-63	-0.313701	9.34069e-12	0.530068	4.87846e-34	0.88599	5.89228e-152	-0.287595	4.89062e-10	0.359509	3.31167e-15	-0.296925	1.24382e-10
chr2.76971183.76971359.MER5A.hAT.Charlie.DNA.281..	red	-0.024518	0.60354	-0.386289	1.68829e-17	-0.379866	6.26299e-17	-0.0268568	0.569444	-0.18956	5.09423e-05	0.113647	0.0157512	0.114801	0.0147154	0.319329	3.77491e-12	0.701887	3.72167e-68	-0.385227	2.10106e-17	0.418784	1.40659e-20	0.869589	1.07385e-139	-0.29387	1.95792e-10	0.428146	1.5733e-21	-0.392447	4.67361e-18
chr14.85568775.85568895.MIRb.MIR.SINE.350..	red	-0.0238407	0.613583	-0.347023	3.29416e-14	-0.216835	3.35988e-06	-0.102851	0.0289655	-0.0725187	0.124094	0.349916	1.95207e-14	-0.040524	0.390582	0.141244	0.0026443	0.650665	1.21119e-55	-0.341625	8.61859e-14	0.56553	1.75635e-39	0.801046	4.04315e-102	-0.162751	0.0005207	0.261832	1.66349e-08	-0.17106	0.000262625
chrX.123478917.123478996.MIRc.MIR.SINE.246..	red	-0.0236316	0.616698	-0.338638	1.45604e-13	-0.422853	5.47361e-21	0.00190737	0.967779	-0.15763	0.000781475	-0.0208529	0.658731	0.281627	1.14403e-09	0.492516	6.19853e-29	0.809296	8.29572e-106	-0.266658	8.83438e-09	0.261003	1.85211e-08	0.875432	7.29772e-144	-0.324382	1.64653e-12	0.61736	9.93397e-49	-0.504919	1.49996e-30
chr2.50878959.50879325.MLT2C2.ERVL.LTR.158..	red	-0.0228035	0.629102	-0.359703	3.19329e-15	-0.303629	4.5081e-11	-0.163498	0.000490271	-0.112109	0.0172316	0.0710388	0.131977	0.103698	0.0276623	0.394929	2.76355e-18	0.874927	1.70374e-143	-0.262622	1.501e-08	0.306711	2.8027e-11	0.921125	4.28658e-186	-0.317811	4.82905e-12	0.587106	3.95146e-43	-0.449278	8.65293e-24
chr8.4812350.4812580.L1MA4A.L1.LINE.159..	red	-0.0216768	0.646147	-0.308667	2.0668e-11	-0.403347	4.49947e-19	-0.0519293	0.271117	-0.223774	1.58626e-06	-0.0239473	0.611998	0.291429	2.80296e-10	0.488498	2.00427e-28	0.828779	2.79008e-115	-0.335265	2.61439e-13	0.261712	1.68952e-08	0.867841	1.73427e-138	-0.329936	6.49662e-13	0.626899	1.26579e-50	-0.506182	1.01818e-30
chr10.11037047.11037403.THE1B.ERVL.MaLR.LTR.122..	red	-0.0211477	0.654216	-0.414326	3.89804e-20	-0.319596	3.61435e-12	0.048935	0.299756	0.00350706	0.940794	0.409438	1.17124e-19	0.0232566	0.622302	0.211306	6.00524e-06	0.631826	1.25233e-51	-0.300288	7.50079e-11	0.661125	5.34845e-58	0.860564	1.2249e-133	-0.194691	3.14046e-05	0.261954	1.63735e-08	-0.155714	0.00090684
chr4.24081793.24082025.MIRc.MIR.SINE.320..	red	-0.0210372	0.655906	-0.319518	3.66089e-12	-0.308063	2.27141e-11	-0.0970626	0.0393564	-0.110531	0.0188746	0.0343476	0.466845	0.170271	0.000280661	0.389904	7.96912e-18	0.736214	3.71298e-78	-0.213712	4.67309e-06	0.283421	8.87971e-10	0.818741	2.94435e-110	-0.340985	9.64946e-14	0.509063	4.17945e-31	-0.435818	2.48138e-22
chr2.50793908.50794126.MER20.hAT.Charlie.DNA.217..	red	0.0206292	0.662164	-0.360687	2.65244e-15	-0.169473	0.000300054	-0.261382	1.76349e-08	0.00874387	0.853088	0.222976	1.73146e-06	-0.103761	0.0275682	0.218165	2.91524e-06	0.799016	3.07327e-101	-0.198473	2.18065e-05	0.402151	5.84232e-19	0.882403	4.04241e-149	-0.315637	6.85428e-12	0.430049	9.99464e-22	-0.350019	1.91578e-14
chr3.35763881.35764012.AluJb.Alu.SINE.114..	red	-0.0203672	0.666194	-0.369679	4.72526e-16	-0.327606	9.61968e-13	0.0106685	0.821247	0.0167277	0.723128	0.274862	2.92636e-09	0.0976978	0.0380801	0.241969	1.97286e-07	0.633239	6.40102e-52	-0.210786	6.33699e-06	0.520688	1.05513e-32	0.808395	2.1376e-105	-0.292709	2.32345e-10	0.306568	2.86554e-11	-0.270397	5.36376e-09
chr14.79010748.79010913.MIRb.MIR.SINE.342..	red	-0.0199759	0.67223	-0.391013	6.31788e-18	-0.261198	1.80602e-08	-0.202859	1.41616e-05	0.033692	0.475397	0.130141	0.00564214	0.0404896	0.390984	0.322264	2.33569e-12	0.828131	6.02146e-115	-0.125949	0.00740636	0.339064	1.35167e-13	0.897245	1.62523e-161	-0.4119	6.74442e-20	0.514128	8.56185e-32	-0.477056	5.20722e-27
chr2.114527646.114527989.Tigger3a.TcMar.Tigger.DNA.152..	red	-0.019033	0.686865	-0.164381	0.000456428	-0.0194933	0.679706	-0.412885	5.40149e-20	0.0846717	0.0724325	0.0847109	0.0722999	-0.100574	0.0327322	0.245244	1.33128e-07	0.856868	2.79701e-131	-0.024085	0.609952	0.18609	7.01539e-05	0.813995	5.45306e-108	-0.322545	2.23026e-12	0.537219	4.38591e-35	-0.429225	1.21674e-21
chr15.25162223.25162324.MER34.int.ERV1.LTR.317..	red	0.0189717	0.68782	-0.275826	2.56348e-09	-0.361914	2.10269e-15	-0.16814	0.000335271	-0.288774	4.12483e-10	-0.171688	0.000249078	0.264097	1.23791e-08	0.520324	1.18655e-32	0.8515	5.70982e-128	-0.33873	1.43278e-13	0.119397	0.01116	0.867224	4.58009e-138	-0.421475	7.54544e-21	0.708789	4.75785e-70	-0.626655	1.41819e-50
chr6.69023699.69023909.L2.L2.LINE.350..	red	0.0185317	0.694692	-0.351175	1.55192e-14	-0.322908	2.10083e-12	-0.147273	0.00171243	-0.121383	0.00987487	-0.0543321	0.249532	0.144661	0.00207122	0.38759	1.28978e-17	0.759599	6.45576e-86	-0.224809	1.41533e-06	0.173845	0.000207304	0.800943	4.4828e-102	-0.414757	3.53447e-20	0.564698	2.39809e-39	-0.53724	4.35423e-35
chr10.14299444.14299567.MIR.MIR.SINE.320..	red	-0.0182127	0.699692	-0.42098	8.46589e-21	-0.349268	2.19592e-14	0.0497695	0.291579	-0.0432647	0.359309	0.373	2.46434e-16	0.0698889	0.138365	0.213119	4.97203e-06	0.600928	1.29563e-45	-0.332385	4.285e-13	0.646317	1.08363e-54	0.824969	2.45428e-113	-0.23286	5.72176e-07	0.255154	3.91124e-08	-0.201767	1.57825e-05
chr13.107426068.107426261.L2b.L2.LINE.322..	red	0.0181231	0.701097	-0.396215	2.10144e-18	-0.253946	4.55379e-08	-0.181501	0.000106174	-0.000366446	0.993808	0.193017	3.68238e-05	0.0176097	0.709175	0.266418	9.11977e-09	0.806114	2.30331e-104	-0.191932	4.08006e-05	0.414164	4.04401e-20	0.903676	1.72392e-167	-0.340919	9.7619e-14	0.444937	2.59652e-23	-0.396083	2.16147e-18
chr16.6368792.6369033.L1ME3E.L1.LINE.234..	red	0.0170102	0.718649	-0.373215	2.36186e-16	-0.419556	1.17701e-20	-0.00338964	0.942773	-0.181207	0.000108995	0.0587733	0.21285	0.235462	4.24009e-07	0.417011	2.11333e-20	0.785236	1.62496e-95	-0.328609	8.12728e-13	0.357008	5.28975e-15	0.889284	1.20255e-154	-0.331934	4.62774e-13	0.534948	9.48501e-35	-0.455144	1.91188e-24
chr10.11030204.11030346.MIRb.MIR.SINE.371..	red	0.0165014	0.726723	-0.388045	1.17373e-17	-0.358783	3.79559e-15	-0.00536922	0.909468	-0.0819266	0.0822196	0.207729	8.67279e-06	0.12776	0.00659116	0.345555	4.2867e-14	0.75285	1.37554e-83	-0.29219	2.50718e-10	0.480754	1.8417e-27	0.895219	1.02571e-159	-0.258633	2.51307e-08	0.442488	4.79305e-23	-0.326603	1.13775e-12
chr10.11125686.11125945.X2_LINE.CR1.LINE.389..	red	0.0164744	0.727153	-0.344114	5.54387e-14	-0.385286	2.07584e-17	-0.0428644	0.363776	-0.156078	0.000881649	0.0182991	0.698335	0.240789	2.2702e-07	0.447671	1.30203e-23	0.82804	6.70115e-115	-0.289963	3.47113e-10	0.295507	1.53652e-10	0.890913	5.2256e-156	-0.316188	6.27387e-12	0.586921	4.25946e-43	-0.487375	2.7743e-28
chr1.69981810.69982018.MIR.MIR.SINE.269..	red	0.0164167	0.72807	-0.293362	2.11048e-10	-0.337298	1.83883e-13	-0.137928	0.00333478	-0.146101	0.00186574	-0.117786	0.0123087	0.221035	2.13928e-06	0.500326	6.05892e-30	0.842826	6.88915e-123	-0.208094	8.35615e-06	0.118177	0.0120205	0.848293	4.70353e-126	-0.420711	9.01021e-21	0.683301	2.56094e-63	-0.59731	5.94849e-45
chr1.241354542.241354707.OldhAT1.hAT.Ac.DNA.293..	red	-0.014304	0.761933	-0.295154	1.61905e-10	-0.462903	2.47954e-25	0.109514	0.020004	-0.333565	3.50227e-13	-0.197535	2.38862e-05	0.410168	9.94849e-20	0.608581	4.83164e-47	0.732316	6.06655e-77	-0.348891	2.35107e-14	0.0967784	0.0399388	0.755808	1.34053e-84	-0.228794	9.07761e-07	0.684109	1.60544e-63	-0.466756	8.818e-26
chr3.35752606.35752728.MER5A1.hAT.Charlie.DNA.172..	red	0.0142801	0.762319	-0.349186	2.22869e-14	-0.293145	2.17886e-10	-0.114909	0.014622	-0.0522025	0.268601	0.17091	0.00026597	0.092215	0.0503375	0.30219	5.61778e-11	0.758994	1.05102e-85	-0.2361	3.93711e-07	0.417284	1.98531e-20	0.879702	4.80676e-147	-0.354976	7.71551e-15	0.44327	3.94287e-23	-0.388091	1.1624e-17
chr3.75958297.75958644.L2a.L2.LINE.313..	red	-0.0140196	0.766529	-0.217427	3.15451e-06	-0.143437	0.00226205	-0.259515	2.24388e-08	0.0868728	0.0652907	0.0743859	0.114677	0.0349213	0.459431	0.264755	1.13565e-08	0.755261	2.06666e-84	-0.0073982	0.875497	0.213337	4.86004e-06	0.751509	3.90901e-83	-0.347273	3.14916e-14	0.47614	6.72366e-27	-0.429466	1.14875e-21
LINC01250	red	-0.0139254	0.768052	-0.463146	2.32375e-25	-0.549987	5.13695e-37	0.390754	6.67056e-18	-0.285931	6.21042e-10	0.261688	1.69488e-08	0.280803	1.28437e-09	0.162229	0.000543012	0.271422	4.67204e-09	-0.536048	6.53181e-35	0.604589	2.71665e-46	0.569384	4.09842e-40	-0.0456375	0.33354	0.058363	0.216066	-0.0755825	0.108942
chr10.11168978.11169168.MIR.MIR.SINE.300..	red	-0.0117433	0.803589	-0.191221	4.36202e-05	-0.141245	0.00264401	-0.248729	8.70464e-08	-0.0230829	0.624905	0.194046	3.33981e-05	-0.0332214	0.481588	0.26678	8.69311e-09	0.791794	3.47934e-98	-0.230479	7.50498e-07	0.3794	6.88022e-17	0.871328	6.48312e-141	-0.282628	9.93451e-10	0.464913	1.44804e-25	-0.356283	6.05443e-15
chr8.4353125.4353476.THE1B.ERVL.MaLR.LTR.128..	red	-0.0117061	0.804197	-0.397706	1.52719e-18	-0.338747	1.42851e-13	-0.0852475	0.0705055	-0.119981	0.0107676	0.213518	4.76871e-06	0.0898556	0.0565458	0.319948	3.41307e-12	0.795336	1.14502e-99	-0.346315	3.74061e-14	0.487462	2.70501e-28	0.945068	3.60536e-220	-0.296317	1.36182e-10	0.463124	2.33762e-25	-0.354427	8.53954e-15
chr8.135528624.135528968.MLT1A1.ERVL.MaLR.LTR.166..	red	0.0114512	0.808378	-0.317854	4.79564e-12	-0.35025	1.83684e-14	-0.107832	0.0220021	-0.0665207	0.158444	0.0404658	0.391263	0.195681	2.85645e-05	0.417963	1.69887e-20	0.805606	3.89199e-104	-0.200234	1.83572e-05	0.308075	2.26703e-11	0.887163	6.63187e-153	-0.449244	8.72998e-24	0.560887	9.88181e-39	-0.515612	5.35261e-32
[truncated: 511 more rows]

## Sheet: WGCNA_EigenGene_AgeOnset
Probes	moduleColor	GS.Age.of.Onset	p.GS.Age.of.Onset	MM.gold	p.MM.gold	MM.maroon	p.MM.maroon	MM.yellow	p.MM.yellow	MM.pink	p.MM.pink	MM.blue	p.MM.blue	MM.black	p.MM.black	MM.grey	p.MM.grey	MM.red	p.MM.red	MM.tan	p.MM.tan	MM.green	p.MM.green	MM.navy	p.MM.navy	MM.salmon	p.MM.salmon	MM.greenyellow	p.MM.greenyellow	MM.brown	p.MM.brown
[truncated: 1,681 more rows]

[truncated: 1 more sheets: WGCNA_EigenGene_AgeDeath]
