# Supplementary material for: Molecular subtypes of ALS are associated with differences in patient prognosis
Source: Nat Commun. 2023 Jan 6;14:95. doi: 10.1038/s41467-022-35494-w (PMC9822908; doi:10.1038/s41467-022-35494-w)
Supplement: Supplementary file 11 — Supplementary Data 8 [file 41467_2022_35494_MOESM11_ESM.xlsx]

## Sheet: EigenGene_GeneOntology_BP
	module	modSize	bkgrModSize	rank	enrichmentP	BonferoniP	nModGenesInTerm	fracOfBkgrModSize	fracOfBkgrTermSize	bkgrTermSize	termID	termOntology	termName	termDefinition
GO:0048704	black	99	98	1	9.75294e-07	0.0120371	7	0.0714286	1	7	GO:0048704	BP	embryonic skeletal system morphogenesis	The process in which the anatomical structures of the skeleton are generated and organized during the embryonic phase.
GO:0030199	black	99	98	2	1.03362e-06	0.012757	8	0.0816327	0.888889	9	GO:0030199	BP	collagen fibril organization	Any process that determines the size and arrangement of collagen fibrils within an extracellular matrix.
GO:0009887	black	99	98	3	4.01702e-06	0.049578	24	0.244898	0.347826	69	GO:0009887	BP	animal organ morphogenesis	Morphogenesis of an animal organ. An organ is defined as a tissue or set of tissues that work together to perform a specific function or functions. Morphogenesis is the process in which anatomical structures are generated and organized. Organs are commonly observed as visibly distinct structures, but may also exist as loosely associated clusters of cells that work together to perform a specific f…
GO:0097435	black	99	98	4	5.15348e-06	0.0636043	15	0.153061	0.46875	32	GO:0097435	BP	supramolecular fiber organization	A process that is carried out at the cellular level which results in the assembly, arrangement of constituent parts, or disassembly of a supramolecular fiber, a polymer consisting of an indefinite number of protein or protein complex subunits that have polymerised to form a fiber-shaped structure.
GO:0030198	black	99	98	5	5.73083e-06	0.0707299	16	0.163265	0.444444	36	GO:0030198	BP	extracellular matrix organization	A process that is carried out at the cellular level which results in the assembly, arrangement of constituent parts, or disassembly of an extracellular matrix.
GO:0043062	black	99	98	6	5.73083e-06	0.0707299	16	0.163265	0.444444	36	GO:0043062	BP	extracellular structure organization	A process that is carried out at the cellular level which results in the assembly, arrangement of constituent parts, or disassembly of structures in the space external to the outermost structure of a cell. For cells without external protective or external encapsulating structures this refers to space outside of the plasma membrane, and also covers the host cell environment outside an intracellula…
GO:0001501	black	99	98	7	8.99361e-06	0.110999	17	0.173469	0.414634	41	GO:0001501	BP	skeletal system development	The process whose specific outcome is the progression of the skeleton over time, from its formation to the mature structure. The skeleton is the bony framework of the body in vertebrates (endoskeleton) or the hard outer envelope of insects (exoskeleton or dermoskeleton).
GO:0060485	black	99	98	8	1.27877e-05	0.157826	12	0.122449	0.521739	23	GO:0060485	BP	mesenchyme development	The process whose specific outcome is the progression of a mesenchymal tissue over time, from its formation to the mature structure. A mesenchymal tissue is made up of loosely packed stellate cells.
GO:0048705	black	99	98	9	1.84009e-05	0.227104	9	0.0918367	0.642857	14	GO:0048705	BP	skeletal system morphogenesis	The process in which the anatomical structures of the skeleton are generated and organized.
GO:0007507	black	99	98	10	2.03624e-05	0.251313	15	0.153061	0.428571	35	GO:0007507	BP	heart development	The process whose specific outcome is the progression of the heart over time, from its formation to the mature structure. The heart is a hollow, muscular organ, which, by contracting rhythmically, keeps up the circulation of the blood.
GO:0006631	blue	39	19	1	0.0196659	1	3	0.157895	0.136364	22	GO:0006631	BP	fatty acid metabolic process	The chemical reactions and pathways involving fatty acids, aliphatic monocarboxylic acids liberated from naturally occurring fats and oils by hydrolysis.
GO:0044242	blue	39	19	2	0.0231265	1	2	0.105263	0.222222	9	GO:0044242	BP	cellular lipid catabolic process	The chemical reactions and pathways resulting in the breakdown of lipids, as carried out by individual cells.
GO:0000737	blue	39	19	3	0.0275762	1	1	0.0526316	1	1	GO:0000737	BP	DNA catabolic process, endonucleolytic	The chemical reactions and pathways resulting in the breakdown of DNA, involving the hydrolysis of internal 3',5'-phosphodiester bonds in one or two strands of deoxyribonucleotides.
GO:0001880	blue	39	19	4	0.0275762	1	1	0.0526316	1	1	GO:0001880	BP	Mullerian duct regression	The process in which the Mullerian ducts, primordia of the oviducts, uterus and upper vagina, undergo regression in male embryos.
GO:0001941	blue	39	19	5	0.0275762	1	1	0.0526316	1	1	GO:0001941	BP	postsynaptic membrane organization	A process which results in the assembly, arrangement of constituent parts, or disassembly of a postsynaptic membrane, the specialized area of membrane facing the presynaptic membrane on the tip of the nerve ending and separated from it by a minute cleft (the synaptic cleft).
GO:0003335	blue	39	19	6	0.0275762	1	1	0.0526316	1	1	GO:0003335	BP	corneocyte development	The process whose specific outcome is the progression of the corneocyte over time, from its formation to the mature structure. A corneocyte is the last stage of development of a keratinocyte where the keratinocyte flattens, loses its nucleus and eventually delaminates from the epidermis.
GO:0006654	blue	39	19	7	0.0275762	1	1	0.0526316	1	1	GO:0006654	BP	phosphatidic acid biosynthetic process	The chemical reactions and pathways resulting in the formation of phosphatidic acid, any derivative of glycerol phosphate in which both the remaining hydroxyl groups of the glycerol moiety are esterified with fatty acids.
GO:0006707	blue	39	19	8	0.0275762	1	1	0.0526316	1	1	GO:0006707	BP	cholesterol catabolic process	The chemical reactions and pathways resulting in the breakdown of cholesterol, cholest-5-en-3 beta-ol, the principal sterol of vertebrates and the precursor of many steroids, including bile acids and steroid hormones.
GO:0007034	blue	39	19	9	0.0275762	1	1	0.0526316	1	1	GO:0007034	BP	vacuolar transport	The directed movement of substances into, out of or within a vacuole.
GO:0007099	blue	39	19	10	0.0275762	1	1	0.0526316	1	1	GO:0007099	BP	centriole replication	The cell cycle process in which a daughter centriole is formed perpendicular to an existing centriole. An immature centriole contains a ninefold radially symmetric array of single microtubules; mature centrioles consist of a radial array of nine microtubule triplets, doublets, or singlets depending upon the species and cell type. Duplicated centrioles also become the ciliary basal body in cells t…
GO:0051607	brown	27	20	1	0.000221509	1	4	0.2	0.333333	12	GO:0051607	BP	defense response to virus	Reactions triggered in response to the presence of a virus that act to protect the cell or organism.
GO:0034340	brown	27	20	2	0.000801634	1	2	0.1	1	2	GO:0034340	BP	response to type I interferon	Any process that results in a change in state or activity of a cell or an organism (in terms of movement, secretion, enzyme production, gene expression, etc.) as a result of a type I interferon stimulus. Type I interferons include the interferon-alpha, beta, delta, episilon, zeta, kappa, tau, and omega gene families.
GO:0060337	brown	27	20	3	0.000801634	1	2	0.1	1	2	GO:0060337	BP	type I interferon signaling pathway	A series of molecular signals initiated by the binding of a type I interferon to a receptor on the surface of a cell, and ending with regulation of a downstream cellular process, e.g. transcription. Type I interferons include the interferon-alpha, beta, delta, episilon, zeta, kappa, tau, and omega gene families.
GO:0071357	brown	27	20	4	0.000801634	1	2	0.1	1	2	GO:0071357	BP	cellular response to type I interferon	Any process that results in a change in state or activity of a cell (in terms of movement, secretion, enzyme production, gene expression, etc.) as a result of a type I interferon stimulus. Type I interferons include the interferon-alpha, beta, delta, episilon, zeta, kappa, tau, and omega gene families.
GO:0009615	brown	27	20	5	0.000968811	1	4	0.2	0.235294	17	GO:0009615	BP	response to virus	Any process that results in a change in state or activity of a cell or an organism (in terms of movement, secretion, enzyme production, gene expression, etc.) as a result of a stimulus from a virus.
GO:0006396	brown	27	20	6	0.00157652	1	3	0.15	0.333333	9	GO:0006396	BP	RNA processing	Any process involved in the conversion of one or more primary RNA transcripts into one or more mature RNA molecules.
GO:0022613	brown	27	20	7	0.00236289	1	2	0.1	0.666667	3	GO:0022613	BP	ribonucleoprotein complex biogenesis	A cellular process that results in the biosynthesis of constituent macromolecules, assembly, and arrangement of constituent parts of a complex containing RNA and proteins. Includes the biosynthesis of the constituent RNA and protein molecules, and those macromolecular modifications that are involved in synthesis or assembly of the ribonucleoprotein complex.
GO:0034470	brown	27	20	8	0.00464334	1	2	0.1	0.5	4	GO:0034470	BP	ncRNA processing	Any process that results in the conversion of one or more primary non-coding RNA (ncRNA) transcripts into one or more mature ncRNA molecules.
GO:0000187	brown	27	20	9	0.0112075	1	2	0.1	0.333333	6	GO:0000187	BP	activation of MAPK activity	The initiation of the activity of the inactive enzyme MAP kinase (MAPK).
GO:0016070	brown	27	20	10	0.0152169	1	7	0.35	0.0714286	98	GO:0016070	BP	RNA metabolic process	The cellular chemical reactions and pathways involving RNA, ribonucleic acid, one of the two main type of nucleic acid, consisting of a long, unbranched macromolecule formed from ribonucleotides joined in 3',5'-phosphodiester linkage.
GO:0002246	green	8	6	1	0.00870827	1	1	0.166667	1	1	GO:0002246	BP	wound healing involved in inflammatory response	The series of events that restore integrity to damaged tissue that contribute to an inflammatory response.
GO:0002248	green	8	6	2	0.00870827	1	1	0.166667	1	1	GO:0002248	BP	connective tissue replacement involved in inflammatory response wound healing	The series of events leading to growth of connective tissue when loss of tissues that are incapable of regeneration occurs, or when fibrinous exudate cannot be adequately cleared that contribute to an inflammatory response.
GO:0010255	green	8	6	3	0.00870827	1	1	0.166667	1	1	GO:0010255	BP	glucose mediated signaling pathway	The process in which a change in the level of mono- and disaccharide glucose trigger the expression of genes controlling metabolic and developmental processes.
GO:0032331	green	8	6	4	0.00870827	1	1	0.166667	1	1	GO:0032331	BP	negative regulation of chondrocyte differentiation	Any process that stops, prevents, or reduces the frequency, rate or extent of chondrocyte differentiation.
GO:0050930	green	8	6	5	0.00870827	1	1	0.166667	1	1	GO:0050930	BP	induction of positive chemotaxis	Any process that initiates the directed movement of a motile cell or organism towards a higher concentration in a concentration gradient of a specific chemical.
GO:0090594	green	8	6	6	0.00870827	1	1	0.166667	1	1	GO:0090594	BP	inflammatory response to wounding	The immediate defensive reaction by vertebrate tissue to injury caused by chemical or physical agents.
GO:0090647	green	8	6	7	0.00870827	1	1	0.166667	1	1	GO:0090647	BP	modulation of age-related behavioral decline	Any process that modulates the processes that arise as an organism progresses toward the end of its lifespan that results in a decline in behavioral activities such as locomotory behavior, and learning or memory.
GO:0098814	green	8	6	8	0.00870827	1	1	0.166667	1	1	GO:0098814	BP	spontaneous synaptic transmission	The low level of synaptic transmission that occurs via spontaneous neurotransmitter release into the synaptic cleft in the absence of a presynaptic action potential.
GO:0106014	green	8	6	9	0.00870827	1	1	0.166667	1	1	GO:0106014	BP	regulation of inflammatory response to wounding	Any process that modulates the frequency, rate or extent of the inflammatory response to wounding.
GO:0106015	green	8	6	10	0.00870827	1	1	0.166667	1	1	GO:0106015	BP	negative regulation of inflammatory response to wounding	Any process that stops, prevents, or reduces the frequency, rate or extent of the inflammatory response to wounding.
GO:0001525	greenyellow	66	64	1	1.12523e-07	0.00138876	14	0.21875	0.4375	32	GO:0001525	BP	angiogenesis	Blood vessel formation when new vessels emerge from the proliferation of pre-existing blood vessels.
GO:0001944	greenyellow	66	64	2	3.93693e-07	0.00485896	16	0.25	0.355556	45	GO:0001944	BP	vasculature development	The process whose specific outcome is the progression of the vasculature over time, from its formation to the mature structure. The vasculature is an interconnected tubular multi-tissue structure that contains fluid that is actively transported around the organism.
GO:0048514	greenyellow	66	64	3	4.44691e-07	0.00548837	14	0.21875	0.4	35	GO:0048514	BP	blood vessel morphogenesis	The process in which the anatomical structures of blood vessels are generated and organized. The blood vessel is the vasculature carrying blood.
GO:0001568	greenyellow	66	64	4	1.32319e-06	0.0163309	15	0.234375	0.348837	43	GO:0001568	BP	blood vessel development	The process whose specific outcome is the progression of a blood vessel over time, from its formation to the mature structure. The blood vessel is the vasculature carrying blood.
GO:0001667	greenyellow	66	64	5	7.40165e-06	0.0913511	9	0.140625	0.5	18	GO:0001667	BP	ameboidal-type cell migration	Cell migration that is accomplished by extension and retraction of a pseudopodium.
GO:0072359	greenyellow	66	64	6	7.42868e-06	0.0916848	18	0.28125	0.268657	67	GO:0072359	BP	circulatory system development	The process whose specific outcome is the progression of the circulatory system over time, from its formation to the mature structure. The circulatory system is the organ system that passes nutrients (such as amino acids and electrolytes), gases, hormones, blood cells, etc. to and from cells in the body to help fight diseases and help stabilize body temperature and pH to maintain homeostasis.
GO:0043542	greenyellow	66	64	7	1.24148e-05	0.153223	6	0.09375	0.75	8	GO:0043542	BP	endothelial cell migration	The orderly movement of an endothelial cell into the extracellular matrix to form an endothelium.
GO:0009653	greenyellow	66	64	8	1.67742e-05	0.207027	25	0.390625	0.204918	122	GO:0009653	BP	anatomical structure morphogenesis	The process in which anatomical structures are generated and organized. Morphogenesis pertains to the creation of form.
GO:0048646	greenyellow	66	64	9	2.1525e-05	0.265661	17	0.265625	0.261538	65	GO:0048646	BP	anatomical structure formation involved in morphogenesis	The developmental process pertaining to the initial formation of an anatomical structure from unspecified parts. This process begins with the specific processes that contribute to the appearance of the discrete structure and ends when the structural rudiment is recognizable. An anatomical structure is any biological entity that occupies space and is distinguished from its surroundings. Anatomical…
GO:0035239	greenyellow	66	64	10	2.70578e-05	0.333948	14	0.21875	0.297872	47	GO:0035239	BP	tube morphogenesis	The process in which the anatomical structures of a tube are generated and organized. Epithelial and endothelial tubes transport gases, liquids and cells from one site to another and form the basic structure of many organs and tissues, with tube shape and organization varying from the single-celled excretory organ in Caenorhabditis elegans to the branching trees of the mammalian kidney and insect…
GO:0140013	grey	133	110	1	0.00050218	1	5	0.0454545	0.833333	6	GO:0140013	BP	meiotic nuclear division	NA
GO:0050907	grey	133	110	2	0.00153345	1	5	0.0454545	0.714286	7	GO:0050907	BP	detection of chemical stimulus involved in sensory perception	The series of events in which a chemical stimulus is received and converted into a molecular signal as part of sensory perception.
GO:0051321	grey	133	110	3	0.00153345	1	5	0.0454545	0.714286	7	GO:0051321	BP	meiotic cell cycle	Progression through the phases of the meiotic cell cycle, in which canonically a cell replicates to produce four offspring with half the chromosomal content of the progenitor cell via two nuclear divisions.
GO:0050906	grey	133	110	4	0.00339255	1	6	0.0545455	0.545455	11	GO:0050906	BP	detection of stimulus involved in sensory perception	The series of events involved in sensory perception in which a sensory stimulus is received and converted into a molecular signal.
GO:0030858	grey	133	110	5	0.00397629	1	3	0.0272727	1	3	GO:0030858	BP	positive regulation of epithelial cell differentiation	Any process that activates or increases the frequency, rate or extent of epithelial cell differentiation.
GO:0052547	grey	133	110	6	0.00529615	1	11	0.1	0.354839	31	GO:0052547	BP	regulation of peptidase activity	Any process that modulates the frequency, rate or extent of peptidase activity, the hydrolysis of peptide bonds within proteins.
GO:0052548	grey	133	110	7	0.00529615	1	11	0.1	0.354839	31	GO:0052548	BP	regulation of endopeptidase activity	Any process that modulates the frequency, rate or extent of endopeptidase activity, the endohydrolysis of peptide bonds within proteins.
GO:1903169	grey	133	110	8	0.0059088	1	6	0.0545455	0.5	12	GO:1903169	BP	regulation of calcium ion transmembrane transport	NA
GO:0010942	grey	133	110	9	0.00699117	1	11	0.1	0.34375	32	GO:0010942	BP	positive regulation of cell death	Any process that increases the rate or frequency of cell death. Cell death is the specific activation or halting of processes within a cell so that its vital functions markedly cease, rather than simply deteriorating gradually over time, which culminates in cell death.
GO:0042100	grey	133	110	10	0.00701317	1	5	0.0454545	0.555556	9	GO:0042100	BP	B cell proliferation	The expansion of a B cell population by cell division. Follows B cell activation.
GO:0042743	maroon	28	14	1	0.00038394	1	2	0.142857	1	2	GO:0042743	BP	hydrogen peroxide metabolic process	The chemical reactions and pathways involving hydrogen peroxide (H2O2), a potentially harmful byproduct of aerobic cellular respiration which can cause damage to DNA.
GO:0050665	maroon	28	14	2	0.00038394	1	2	0.142857	1	2	GO:0050665	BP	hydrogen peroxide biosynthetic process	The chemical reactions and pathways resulting in the formation of hydrogen peroxide (H2O2), a potentially harmful byproduct of aerobic cellular respiration which can cause damage to DNA.
GO:0006590	maroon	28	14	3	0.00113841	1	2	0.142857	0.666667	3	GO:0006590	BP	thyroid hormone generation	The formation of either of the compounds secreted by the thyroid gland, mainly thyroxine and triiodothyronine. This is achieved by the iodination and joining of tyrosine molecules to form the precursor thyroglobin, proteolysis of this precursor gives rise to the thyroid hormones.
GO:0098703	maroon	28	14	4	0.00113841	1	2	0.142857	0.666667	3	GO:0098703	BP	calcium ion import across plasma membrane	The directed movement of calcium ions from outside of a cell, across the plasma membrane and into the cytosol.
GO:1902656	maroon	28	14	5	0.00113841	1	2	0.142857	0.666667	3	GO:1902656	BP	calcium ion import into cytosol	NA
GO:0042403	maroon	28	14	6	0.00225031	1	2	0.142857	0.5	4	GO:0042403	BP	thyroid hormone metabolic process	The chemical reactions and pathways involving any of the compounds secreted by the thyroid gland, largely thyroxine and triiodothyronine.
GO:0006873	maroon	28	14	7	0.00337238	1	5	0.357143	0.0892857	56	GO:0006873	BP	cellular ion homeostasis	Any process involved in the maintenance of an internal steady state of ions at the level of a cell.
GO:0030003	maroon	28	14	8	0.00337238	1	5	0.357143	0.0892857	56	GO:0030003	BP	cellular cation homeostasis	Any process involved in the maintenance of an internal steady state of cations at the level of a cell.
GO:0042446	maroon	28	14	9	0.00370688	1	2	0.142857	0.4	5	GO:0042446	BP	hormone biosynthetic process	The chemical reactions and pathways resulting in the formation of any hormone, naturally occurring substances secreted by specialized cells that affects the metabolism or behavior of other cells possessing functional receptors for the hormone.
GO:0055080	maroon	28	14	10	0.00460366	1	5	0.357143	0.0833333	60	GO:0055080	BP	cation homeostasis	Any process involved in the maintenance of an internal steady state of cations within an organism or cell.
GO:0007218	pink	71	63	1	6.44285e-06	0.0795177	9	0.142857	0.5	18	GO:0007218	BP	neuropeptide signaling pathway	The series of molecular signals generated as a consequence of a peptide neurotransmitter binding to a cell surface receptor.
GO:0007268	pink	71	63	2	9.2887e-06	0.114641	14	0.222222	0.318182	44	GO:0007268	BP	chemical synaptic transmission	The vesicular release of classical neurotransmitter molecules from a presynapse, across a chemical synapse, the subsequent activation of neurotransmitter receptors at the postsynapse of a target cell (neuron, muscle, or secretory cell) and the effects of this activation on the postsynaptic membrane potential and ionic composition of the postsynaptic cytosol. This process encompasses both spontane…
GO:0099536	pink	71	63	3	9.2887e-06	0.114641	14	0.222222	0.318182	44	GO:0099536	BP	synaptic signaling	Cell-cell signaling to, from or within a synapse.
GO:0050877	pink	71	63	4	3.3108e-05	0.408619	17	0.269841	0.25	68	GO:0050877	BP	nervous system process	A organ system process carried out by any of the organs or tissues of neurological system.
GO:0090277	pink	71	63	5	9.99731e-05	1	5	0.0793651	0.714286	7	GO:0090277	BP	positive regulation of peptide hormone secretion	Any process that increases the rate, frequency, or extent of the regulated release of a peptide hormone from secretory granules.
GO:0007186	pink	71	63	6	0.000220503	1	19	0.301587	0.204301	93	GO:0007186	BP	G protein-coupled receptor signaling pathway	A series of molecular signals that proceeds with an activated receptor promoting the exchange of GDP for GTP on the alpha-subunit of an associated heterotrimeric G-protein complex. The GTP-bound activated alpha-G-protein then dissociates from the beta- and gamma-subunits to further transmit the signal within the cell. The pathway begins with receptor-ligand interaction, or for basal GPCR signalin…
GO:0090276	pink	71	63	7	0.000228087	1	7	0.111111	0.4375	16	GO:0090276	BP	regulation of peptide hormone secretion	Any process that modulates the rate, frequency, or extent of the regulated release of a peptide hormone from secretory granules.
GO:0045777	pink	71	63	8	0.000297913	1	4	0.0634921	0.8	5	GO:0045777	BP	positive regulation of blood pressure	Any process in which the force of blood traveling through the circulatory system is increased.
GO:0007610	pink	71	63	9	0.000317289	1	9	0.142857	0.333333	27	GO:0007610	BP	behavior	The internally coordinated responses (actions or inactions) of animals (individuals or groups) to internal or external stimuli, via a mechanism that involves nervous system activity.
GO:0030072	pink	71	63	10	0.000359897	1	7	0.111111	0.411765	17	GO:0030072	BP	peptide hormone secretion	The regulated release of a peptide hormone from a cell.
GO:0006955	gold	74	71	1	3.6687e-20	4.5279e-16	45	0.633803	0.368852	122	GO:0006955	BP	immune response	Any immune system process that functions in the calibrated response of an organism to a potential internal or invasive threat.
GO:0002376	gold	74	71	2	4.33393e-20	5.34894e-16	50	0.704225	0.322581	155	GO:0002376	BP	immune system process	Any process involved in the development or functioning of the immune system, an organismal system for calibrated responses to potential internal or invasive threats.
GO:0043207	gold	74	71	3	8.15609e-13	1.00662e-08	30	0.422535	0.379747	79	GO:0043207	BP	response to external biotic stimulus	Any process that results in a change in state or activity of a cell or an organism (in terms of movement, secretion, enzyme production, gene expression, etc.) as a result of an external biotic stimulus, an external stimulus caused by, or produced by living things.
GO:0051707	gold	74	71	4	8.15609e-13	1.00662e-08	30	0.422535	0.379747	79	GO:0051707	BP	response to other organism	Any process that results in a change in state or activity of a cell or an organism (in terms of movement, secretion, enzyme production, gene expression, etc.) as a result of a stimulus from another living organism.
GO:0006952	gold	74	71	5	5.34682e-12	6.59904e-08	34	0.478873	0.317757	107	GO:0006952	BP	defense response	Reactions, triggered in response to the presence of a foreign body or the occurrence of an injury, which result in restriction of damage to the organism attacked or prevention/recovery from the infection caused by the attack.
GO:0045087	gold	74	71	6	1.33488e-11	1.64751e-07	23	0.323944	0.45098	51	GO:0045087	BP	innate immune response	Innate immune responses are defense responses mediated by germline encoded components that directly recognize components of potential pathogens.
GO:0098542	gold	74	71	7	1.8395e-11	2.27031e-07	25	0.352113	0.409836	61	GO:0098542	BP	defense response to other organism	Reactions triggered in response to the presence of another organism that act to protect the cell or organism from damage caused by that organism.
GO:0002682	gold	74	71	8	4.72318e-11	5.82935e-07	30	0.422535	0.333333	90	GO:0002682	BP	regulation of immune system process	Any process that modulates the frequency, rate, or extent of an immune system process.
GO:0006954	gold	74	71	9	2.35866e-10	2.91105e-06	24	0.338028	0.387097	62	GO:0006954	BP	inflammatory response	The immediate defensive reaction (by vertebrate tissue) to infection or injury caused by chemical or physical agents. The process is characterized by local vasodilation, extravasation of plasma into intercellular spaces and accumulation of white blood cells and macrophages.
GO:0045321	gold	74	71	10	3.57505e-10	4.41233e-06	27	0.380282	0.341772	79	GO:0045321	BP	leukocyte activation	A change in morphology and behavior of a leukocyte resulting from exposure to a specific antigen, mitogen, cytokine, cellular ligand, or soluble factor.
GO:0000002	red	1	0	1	1	1	0	NA	0	1	GO:0000002	BP	mitochondrial genome maintenance	The maintenance of the structure and integrity of the mitochondrial genome; includes replication and segregation of the mitochondrial chromosome.
GO:0000003	red	1	0	2	1	1	0	NA	0	71	GO:0000003	BP	reproduction	The production of new individuals that contain some portion of genetic material inherited from one or more parent organisms.
GO:0000012	red	1	0	3	1	1	0	NA	NA	0	GO:0000012	BP	single strand break repair	The repair of single strand breaks in DNA. Repair of such breaks is mediated by the same enzyme systems as are used in base excision repair.
GO:0000017	red	1	0	4	1	1	0	NA	NA	0	GO:0000017	BP	alpha-glucoside transport	The directed movement of alpha-glucosides into, out of or within a cell, or between cells, by means of some agent such as a transporter or pore. Alpha-glucosides are glycosides in which the sugar group is a glucose residue, and the anomeric carbon of the bond is in an alpha configuration.
GO:0000018	red	1	0	5	1	1	0	NA	0	2	GO:0000018	BP	regulation of DNA recombination	Any process that modulates the frequency, rate or extent of DNA recombination, a DNA metabolic process in which a new genotype is formed by reassortment of genes resulting in gene combinations different from those that were present in the parents.
GO:0000019	red	1	0	6	1	1	0	NA	NA	0	GO:0000019	BP	regulation of mitotic recombination	Any process that modulates the frequency, rate or extent of DNA recombination during mitosis.
GO:0000022	red	1	0	7	1	1	0	NA	NA	0	GO:0000022	BP	mitotic spindle elongation	The cell cycle process in which the distance is lengthened between poles of the mitotic spindle. Mitotic spindle elongation begins during mitotic prophase and ends during mitotic anaphase B.
GO:0000023	red	1	0	8	1	1	0	NA	NA	0	GO:0000023	BP	maltose metabolic process	The chemical reactions and pathways involving the disaccharide maltose (4-O-alpha-D-glucopyranosyl-D-glucopyranose), an intermediate in the catabolism of glycogen and starch.
GO:0000027	red	1	0	9	1	1	0	NA	NA	0	GO:0000027	BP	ribosomal large subunit assembly	The aggregation, arrangement and bonding together of constituent RNAs and proteins to form the large ribosomal subunit.
GO:0000028	red	1	0	10	1	1	0	NA	NA	0	GO:0000028	BP	ribosomal small subunit assembly	The aggregation, arrangement and bonding together of constituent RNAs and proteins to form the small ribosomal subunit.
GO:0001916	salmon	22	10	1	0.0145138	1	1	0.1	1	1	GO:0001916	BP	positive regulation of T cell mediated cytotoxicity	Any process that activates or increases the frequency, rate or extent of T cell mediated cytotoxicity.
GO:0002419	salmon	22	10	2	0.0145138	1	1	0.1	1	1	GO:0002419	BP	T cell mediated cytotoxicity directed against tumor cell target	The directed killing of a tumor cell by a T cell through the release of granules containing cytotoxic mediators or through the engagement of death receptors.
GO:0002839	salmon	22	10	3	0.0145138	1	1	0.1	1	1	GO:0002839	BP	positive regulation of immune response to tumor cell	Any process that activates or increases the frequency, rate, or extent of an immune response to tumor cell.
GO:0002840	salmon	22	10	4	0.0145138	1	1	0.1	1	1	GO:0002840	BP	regulation of T cell mediated immune response to tumor cell	Any process that modulates the frequency, rate, or extent of a T cell mediated immune response to tumor cell.
GO:0002842	salmon	22	10	5	0.0145138	1	1	0.1	1	1	GO:0002842	BP	positive regulation of T cell mediated immune response to tumor cell	Any process that activates or increases the frequency, rate, or extent of a T cell mediated immune response to tumor cell.
GO:0002854	salmon	22	10	6	0.0145138	1	1	0.1	1	1	GO:0002854	BP	positive regulation of T cell mediated cytotoxicity directed against tumor cell target	Any process that activates or increases the frequency, rate, or extent of T cell mediated cytotoxicity directed against a tumor cell target.
GO:0007026	salmon	22	10	7	0.0145138	1	1	0.1	1	1	GO:0007026	BP	negative regulation of microtubule depolymerization	Any process that stops, prevents, or reduces the frequency, rate or extent of microtubule depolymerization; prevention of depolymerization of a microtubule can result from binding by 'capping' at the plus end (e.g. by interaction with another cellular protein of structure) or by exposing microtubules to a stabilizing drug such as taxol.
GO:0009435	salmon	22	10	8	0.0145138	1	1	0.1	1	1	GO:0009435	BP	NAD biosynthetic process	The chemical reactions and pathways resulting in the formation of nicotinamide adenine dinucleotide, a coenzyme present in most living cells and derived from the B vitamin nicotinic acid; biosynthesis may be of either the oxidized form, NAD, or the reduced form, NADH.
GO:0015747	salmon	22	10	9	0.0145138	1	1	0.1	1	1	GO:0015747	BP	urate transport	The directed movement of urate into, out of or within a cell, or between cells, by means of some agent such as a transporter or pore.
GO:0031110	salmon	22	10	10	0.0145138	1	1	0.1	1	1	GO:0031110	BP	regulation of microtubule polymerization or depolymerization	Any process that modulates the frequency, rate or extent of microtubule polymerization or depolymerization by the addition or removal of tubulin heterodimers from a microtubule.
GO:0072659	navy	159	145	1	0.0015269	1	6	0.0413793	0.75	8	GO:0072659	BP	protein localization to plasma membrane	A process in which a protein is transported to, or maintained in, a specific location in the plasma membrane.
GO:1990778	navy	159	145	2	0.0015269	1	6	0.0413793	0.75	8	GO:1990778	BP	protein localization to cell periphery	NA
GO:00072681	navy	159	145	3	0.00157442	1	18	0.124138	0.409091	44	GO:0007268	BP	chemical synaptic transmission	The vesicular release of classical neurotransmitter molecules from a presynapse, across a chemical synapse, the subsequent activation of neurotransmitter receptors at the postsynapse of a target cell (neuron, muscle, or secretory cell) and the effects of this activation on the postsynaptic membrane potential and ionic composition of the postsynaptic cytosol. This process encompasses both spontane…
GO:00995361	navy	159	145	4	0.00157442	1	18	0.124138	0.409091	44	GO:0099536	BP	synaptic signaling	Cell-cell signaling to, from or within a synapse.
GO:0014059	navy	159	145	5	0.00189787	1	4	0.0275862	1	4	GO:0014059	BP	regulation of dopamine secretion	Any process that modulates the frequency, rate or extent of the regulated release of dopamine.
GO:0099504	navy	159	145	6	0.00378686	1	6	0.0413793	0.666667	9	GO:0099504	BP	synaptic vesicle cycle	A biological process in which synaptic vesicles are loaded with neurotransmitters, move to the active zone, exocytose and are then recycled via endocytosis, ultimately leading to reloading with neurotransmitters.
GO:0015837	navy	159	145	7	0.00488868	1	7	0.0482759	0.583333	12	GO:0015837	BP	amine transport	The directed movement of amines, including polyamines, organic compounds containing one or more amino groups, into, out of or within a cell, or between cells, by means of some agent such as a transporter or pore.
GO:0006753	navy	159	145	8	0.00544652	1	9	0.062069	0.5	18	GO:0006753	BP	nucleoside phosphate metabolic process	The chemical reactions and pathways involving any phosphorylated nucleoside.
GO:0099003	navy	159	145	9	0.00783236	1	6	0.0413793	0.6	10	GO:0099003	BP	vesicle-mediated transport in synapse	Any vesicle-mediated transport that occurs in a synapse.
GO:0015872	navy	159	145	10	0.00792672	1	4	0.0275862	0.8	5	GO:0015872	BP	dopamine transport	The directed movement of dopamine into, out of or within a cell, or between cells, by means of some agent such as a transporter or pore. Dopamine is a catecholamine neurotransmitter and a metabolic precursor of noradrenaline and adrenaline.
GO:0015701	yellow	88	69	1	0.000386957	1	5	0.0724638	0.625	8	GO:0015701	BP	bicarbonate transport	The directed movement of bicarbonate into, out of or within a cell, or between cells, by means of some agent such as a transporter or pore.
GO:0006833	yellow	88	69	2	0.00989807	1	2	0.0289855	1	2	GO:0006833	BP	water transport	The directed movement of water (H2O) into, out of or within a cell, or between cells, by means of some agent such as a transporter or pore.
GO:0015791	yellow	88	69	3	0.00989807	1	2	0.0289855	1	2	GO:0015791	BP	polyol transport	The directed movement of polyols, any polyhydric alcohol, into, out of or within a cell, or between cells, by means of some agent such as a transporter or pore.
GO:0035377	yellow	88	69	4	0.00989807	1	2	0.0289855	1	2	GO:0035377	BP	transepithelial water transport	The directed movement of water (H2O) from one side of an epithelium to the other.
GO:0042044	yellow	88	69	5	0.00989807	1	2	0.0289855	1	2	GO:0042044	BP	fluid transport	The directed movement of substances that are in liquid form in normal living conditions into, out of or within a cell, or between cells, by means of some agent such as a transporter or pore.
GO:0042045	yellow	88	69	6	0.00989807	1	2	0.0289855	1	2	GO:0042045	BP	epithelial fluid transport	The directed movement of fluid across epithelia.
GO:0070633	yellow	88	69	7	0.00989807	1	2	0.0289855	1	2	GO:0070633	BP	transepithelial transport	The directed movement of a substance from one side of an epithelium to the other.
GO:0033273	yellow	88	69	8	0.015436	1	3	0.0434783	0.5	6	GO:0033273	BP	response to vitamin	Any process that results in a change in state or activity of a cell or an organism (in terms of movement, secretion, enzyme production, gene expression, etc.) as a result of a vitamin stimulus.
GO:1902476	yellow	88	69	9	0.0245801	1	4	0.057971	0.333333	12	GO:1902476	BP	chloride transmembrane transport	NA
GO:0071300	yellow	88	69	10	0.0250882	1	3	0.0434783	0.428571	7	GO:0071300	BP	cellular response to retinoic acid	Any process that results in a change in state or activity of a cell (in terms of movement, secretion, enzyme production, gene expression, etc.) as a result of a retinoic acid stimulus.

## Sheet: EigenGene_GeneOntology_MF
	module	modSize	bkgrModSize	rank	enrichmentP	BonferoniP	nModGenesInTerm	fracOfBkgrModSize	fracOfBkgrTermSize	bkgrTermSize	termID	termOntology	termName	termDefinition
GO:0005198	black	99	98	1	3.28212e-07	0.00139326	17	0.173469	0.5	34	GO:0005198	MF	structural molecule activity	The action of a molecule that contributes to the structural integrity of a complex or its assembly within or outside a cell.
GO:0005201	black	99	98	2	1.73516e-06	0.00736574	12	0.122449	0.6	20	GO:0005201	MF	extracellular matrix structural constituent	The action of a molecule that contributes to the structural integrity of the extracellular matrix.
GO:0030020	black	99	98	3	2.73937e-05	0.116286	7	0.0714286	0.777778	9	GO:0030020	MF	extracellular matrix structural constituent conferring tensile strength	A constituent of the extracellular matrix that enables the matrix to resist longitudinal stress.
GO:0048407	black	99	98	4	0.000388065	1	4	0.0408163	1	4	GO:0048407	MF	platelet-derived growth factor binding	Interacting selectively and non-covalently with platelet-derived growth factor.
GO:0005178	black	99	98	5	0.00233268	1	7	0.0714286	0.466667	15	GO:0005178	MF	integrin binding	Interacting selectively and non-covalently with an integrin.
GO:0015291	black	99	98	6	0.00249696	1	8	0.0816327	0.421053	19	GO:0015291	MF	secondary active transmembrane transporter activity	Enables the transfer of a solute from one side of a membrane to the other, up its concentration gradient. The transporter binds the solute and undergoes a series of conformational changes. Transport works equally well in either direction and is driven by a chemiosmotic source of energy, not direct ATP coupling. Secondary active transporters include symporters and antiporters.
GO:0050839	black	99	98	7	0.00474547	1	9	0.0918367	0.36	25	GO:0050839	MF	cell adhesion molecule binding	Interacting selectively and non-covalently with a cell adhesion molecule.
GO:0061135	black	99	98	8	0.00797943	1	7	0.0714286	0.388889	18	GO:0061135	MF	endopeptidase regulator activity	Modulates the activity of a peptidase, any enzyme that hydrolyzes nonterminal peptide bonds in polypeptides.
GO:0004867	black	99	98	9	0.00819715	1	6	0.0612245	0.428571	14	GO:0004867	MF	serine-type endopeptidase inhibitor activity	Stops, prevents or reduces the activity of serine-type endopeptidases, enzymes that catalyze the hydrolysis of nonterminal peptide bonds in a polypeptide chain; a serine residue (and a histidine residue) are at the active center of the enzyme.
GO:1990837	black	99	98	10	0.00954398	1	11	0.112245	0.297297	37	GO:1990837	MF	sequence-specific double-stranded DNA binding	NA
GO:0052689	blue	39	19	1	0.00686385	1	2	0.105263	0.4	5	GO:0052689	MF	carboxylic ester hydrolase activity	Catalysis of the hydrolysis of a carboxylic ester bond.
GO:0016298	blue	39	19	2	0.0101265	1	2	0.105263	0.333333	6	GO:0016298	MF	lipase activity	Catalysis of the hydrolysis of a lipid or phospholipid.
GO:0016788	blue	39	19	3	0.0130458	1	3	0.157895	0.157895	19	GO:0016788	MF	hydrolase activity, acting on ester bonds	Catalysis of the hydrolysis of any ester bond.
GO:0003810	blue	39	19	4	0.0275762	1	1	0.0526316	1	1	GO:0003810	MF	protein-glutamine gamma-glutamyltransferase activity	Catalysis of the reaction: protein glutamine + alkylamine = protein N5-alkylglutamine + NH3. This reaction is the formation of the N6-(L-isoglutamyl)-L-lysine isopeptide, resulting in cross-linking polypeptide chains; the gamma-carboxamide groups of peptidyl-glutamine residues act as acyl donors, and the 6-amino-groups of peptidyl-lysine residues act as acceptors, to give intra- and intermolecula…
GO:0004520	blue	39	19	5	0.0275762	1	1	0.0526316	1	1	GO:0004520	MF	endodeoxyribonuclease activity	Catalysis of the hydrolysis of ester linkages within deoxyribonucleic acid by creating internal breaks.
GO:0004530	blue	39	19	6	0.0275762	1	1	0.0526316	1	1	GO:0004530	MF	deoxyribonuclease I activity	Catalysis of the endonucleolytic cleavage of DNA to 5'-phosphodinucleotide and 5'-phosphooligonucleotide end products.
GO:0004622	blue	39	19	7	0.0275762	1	1	0.0526316	1	1	GO:0004622	MF	lysophospholipase activity	Catalysis of the reaction: 2-lysophosphatidylcholine + H2O = glycerophosphocholine + a carboxylate.
GO:0004623	blue	39	19	8	0.0275762	1	1	0.0526316	1	1	GO:0004623	MF	phospholipase A2 activity	Catalysis of the reaction: phosphatidylcholine + H2O = 1-acylglycerophosphocholine + a carboxylate.
GO:0008126	blue	39	19	9	0.0275762	1	1	0.0526316	1	1	GO:0008126	MF	acetylesterase activity	Catalysis of the reaction: an acetic ester + H2O = an alcohol + acetate.
GO:0016494	blue	39	19	10	0.0275762	1	1	0.0526316	1	1	GO:0016494	MF	C-X-C chemokine receptor activity	Combining with a C-X-C chemokine and transmitting the signal from one side of the membrane to the other to initiate a change in cell activity. A C-X-C chemokine has a single amino acid between the first two cysteines of the characteristic four cysteine motif.
GO:0005524	brown	27	20	1	0.00371204	1	5	0.25	0.128205	39	GO:0005524	MF	ATP binding	Interacting selectively and non-covalently with ATP, adenosine 5'-triphosphate, a universally important coenzyme and enzyme regulator.
GO:0030554	brown	27	20	2	0.00416303	1	5	0.25	0.125	40	GO:0030554	MF	adenyl nucleotide binding	Interacting selectively and non-covalently with adenyl nucleotides, any compound consisting of adenosine esterified with (ortho)phosphate.
GO:0000166	brown	27	20	3	0.00592671	1	6	0.3	0.0967742	62	GO:0000166	MF	nucleotide binding	Interacting selectively and non-covalently with a nucleotide, any compound consisting of a nucleoside that is esterified with (ortho)phosphate or an oligophosphate at any hydroxyl group on the ribose or deoxyribose.
GO:0097159	brown	27	20	4	0.0063104	1	9	0.45	0.0687023	131	GO:0097159	MF	organic cyclic compound binding	Interacting selectively and non-covalently with an organic cyclic compound, any molecular entity that contains carbon arranged in a cyclic molecular structure.
GO:0035639	brown	27	20	5	0.0120672	1	5	0.25	0.0980392	51	GO:0035639	MF	purine ribonucleoside triphosphate binding	Interacting selectively and non-covalently with a purine ribonucleoside triphosphate, a compound consisting of a purine base linked to a ribose sugar esterified with triphosphate on the sugar.
GO:0017076	brown	27	20	6	0.0141918	1	5	0.25	0.0943396	53	GO:0017076	MF	purine nucleotide binding	Interacting selectively and non-covalently with purine nucleotides, any compound consisting of a purine nucleoside esterified with (ortho)phosphate.
GO:0032555	brown	27	20	7	0.0141918	1	5	0.25	0.0943396	53	GO:0032555	MF	purine ribonucleotide binding	Interacting selectively and non-covalently with a purine ribonucleotide, any compound consisting of a purine ribonucleoside that is esterified with (ortho)phosphate or an oligophosphate at any hydroxyl group on the ribose moiety.
GO:0004222	brown	27	20	8	0.0202	1	2	0.1	0.25	8	GO:0004222	MF	metalloendopeptidase activity	Catalysis of the hydrolysis of internal, alpha-peptide bonds in a polypeptide chain by a mechanism in which water acts as a nucleophile, one or two metal ions hold the water molecule in place, and charged amino acid side chains are ligands for the metal ions.
GO:0016773	brown	27	20	9	0.0226584	1	3	0.15	0.136364	22	GO:0016773	MF	phosphotransferase activity, alcohol group as acceptor	Catalysis of the transfer of a phosphorus-containing group from one compound (donor) to an alcohol group (acceptor).
GO:0016301	brown	27	20	10	0.0286872	1	3	0.15	0.125	24	GO:0016301	MF	kinase activity	Catalysis of the transfer of a phosphate group, usually from ATP, to a substrate molecule.
GO:0015926	green	8	6	1	0.00870827	1	1	0.166667	1	1	GO:0015926	MF	glucosidase activity	Catalysis of the hydrolysis of glucosyl compounds, substances containing a group derived from a cyclic form of glucose or a glucose derivative.
GO:0044548	green	8	6	2	0.00870827	1	1	0.166667	1	1	GO:0044548	MF	S100 protein binding	Interacting selectively and non-covalently with a S100 protein. S100 is a small calcium and zinc binding protein produced in astrocytes that is implicated in Alzheimer's disease, Down Syndrome and ALS.
GO:0047402	green	8	6	3	0.00870827	1	1	0.166667	1	1	GO:0047402	MF	protein-glucosylgalactosylhydroxylysine glucosidase activity	Catalysis of the reaction: H2O + protein alpha-D-glucosyl-1,2-beta-D-galactosyl-L-hydroxylysine = protein beta-D-galactosyl-L-hydroxylysine + beta-D-glucose. The enzyme specifically hydrolyzes glucose from alpha-D-glucosyl- (1->2)-beta-D-galactosyl disaccharide units that are linked to hydroxylysine residues of collagen and collagen-like proteins.
GO:0050785	green	8	6	4	0.00870827	1	1	0.166667	1	1	GO:0050785	MF	advanced glycation end-product receptor activity	Combining with advanced glycation end-products and transmitting the signal to initiate a change in cell activity. Advanced glycation end-products (AGEs) form from a series of chemical reactions after an initial glycation event (a non-enzymatic reaction between reducing sugars and free amino groups of proteins).
GO:0004553	green	8	6	5	0.0259353	1	1	0.166667	0.333333	3	GO:0004553	MF	hydrolase activity, hydrolyzing O-glycosyl compounds	Catalysis of the hydrolysis of any O-glycosyl bond.
GO:0016798	green	8	6	6	0.0344548	1	1	0.166667	0.25	4	GO:0016798	MF	hydrolase activity, acting on glycosyl bonds	Catalysis of the hydrolysis of any glycosyl bond.
GO:0005044	green	8	6	7	0.0513077	1	1	0.166667	0.166667	6	GO:0005044	MF	scavenger receptor activity	Combining with any modified low-density lipoprotein (LDL) or other polyanionic ligand and delivering the ligand into the cell via endocytosis. Ligands include acetylated and oxidized LDL, Gram-positive and Gram-negative bacteria, apoptotic cells, amyloid-beta fibrils, and advanced glycation end products (AGEs).
GO:00042221	green	8	6	8	0.0679147	1	1	0.166667	0.125	8	GO:0004222	MF	metalloendopeptidase activity	Catalysis of the hydrolysis of internal, alpha-peptide bonds in a polypeptide chain by a mechanism in which water acts as a nucleophile, one or two metal ions hold the water molecule in place, and charged amino acid side chains are ligands for the metal ions.
GO:0038024	green	8	6	9	0.0761269	1	1	0.166667	0.111111	9	GO:0038024	MF	cargo receptor activity	Binding specifically to a substance (cargo) to deliver it to a transport vesicle. Cargo receptors span a membrane (either the plasma membrane or a vesicle membrane), binding simultaneously to cargo molecules and coat adaptors, to efficiently recruit soluble proteins to nascent vesicles.
GO:0001540	green	8	6	10	0.0842787	1	1	0.166667	0.1	10	GO:0001540	MF	amyloid-beta binding	Interacting selectively and non-covalently with amyloid-beta peptide/protein and/or its precursor.
GO:0003713	greenyellow	66	64	1	0.000885536	1	4	0.0625	0.666667	6	GO:0003713	MF	transcription coactivator activity	A protein or a member of a complex that interacts specifically and non-covalently with a DNA-bound DNA-binding transcription factor to activate the transcription of specific genes. Coactivators often act by altering chromatin structure and modifications. For example, one class of transcription coregulators modifies chromatin structure through covalent modification of histones. A second ATP-depend…
GO:0003712	greenyellow	66	64	2	0.00281391	1	5	0.078125	0.416667	12	GO:0003712	MF	transcription coregulator activity	A protein or a member of a complex that interacts specifically and non-covalently with a DNA-bound DNA-binding transcription factor to either activate or repress the transcription of specific genes. Coregulators often act by altering chromatin structure and modifications. For example, one class of transcription coregulators modifies chromatin structure through covalent modification of histones. A…
GO:0000978	greenyellow	66	64	3	0.00417188	1	7	0.109375	0.291667	24	GO:0000978	MF	RNA polymerase II cis-regulatory region sequence-specific DNA binding	Interacting selectively and non-covalently with a specific upstream regulatory DNA sequence (transcription factor recognition sequence or binding site) located in cis relative to the transcription start site (i.e., on the same strand of DNA) of a gene transcribed by RNA polymerase II.
GO:0000987	greenyellow	66	64	4	0.00417188	1	7	0.109375	0.291667	24	GO:0000987	MF	cis-regulatory region sequence-specific DNA binding	Interacting selectively and non-covalently with a specific upstream regulatory DNA sequence (transcription factor recognition sequence or binding site) located in cis relative to the transcription start site (i.e., on the same strand of DNA) of a gene transcribed by some RNA polymerase. The proximal promoter is in cis with and relatively close to the core promoter.
GO:0017048	greenyellow	66	64	5	0.00668823	1	3	0.046875	0.6	5	GO:0017048	MF	Rho GTPase binding	Interacting selectively and non-covalently with Rho protein, any member of the Rho subfamily of the Ras superfamily of monomeric GTPases. Proteins in the Rho subfamily are involved in relaying signals from cell-surface receptors to the actin cytoskeleton.
GO:0140110	greenyellow	66	64	6	0.00761787	1	10	0.15625	0.212766	47	GO:0140110	MF	transcription regulator activity	NA
GO:0016849	greenyellow	66	64	7	0.00850575	1	2	0.03125	1	2	GO:0016849	MF	phosphorus-oxygen lyase activity	Catalysis of the cleavage of a phosphorus-oxygen bond by other means than by hydrolysis or oxidation, or conversely adding a group to a double bond.
GO:0017049	greenyellow	66	64	8	0.00850575	1	2	0.03125	1	2	GO:0017049	MF	GTP-Rho binding	Interacting selectively and non-covalently with the GTP-bound form of the Rho protein.
GO:0001217	greenyellow	66	64	9	0.0124909	1	3	0.046875	0.5	6	GO:0001217	MF	DNA-binding transcription repressor activity	Interacting selectively and non-covalently with a specific double-stranded genomic DNA sequence in order to stop, prevent, or reduce the frequency, rate or extent of transcription by a RNA polymerase.
GO:0001227	greenyellow	66	64	10	0.0124909	1	3	0.046875	0.5	6	GO:0001227	MF	DNA-binding transcription repressor activity, RNA polymerase II-specific	Interacting selectively and non-covalently with a specific double-stranded genomic DNA sequence (sometimes referred to as a motif) within the regulatory region of a RNA polymerase II-transcribed gene to repress or decrease transcription. Regulatory regions include promoters (proximal and distal) and enhancers. Genes are transcriptional units.
GO:0005506	grey	133	110	1	0.00714709	1	4	0.0363636	0.666667	6	GO:0005506	MF	iron ion binding	Interacting selectively and non-covalently with iron (Fe) ions.
GO:0016853	grey	133	110	2	0.00714709	1	4	0.0363636	0.666667	6	GO:0016853	MF	isomerase activity	Catalysis of the geometric or structural changes within one molecule. Isomerase is the systematic name for any enzyme of EC class 5.
GO:0005126	grey	133	110	3	0.0106725	1	7	0.0636364	0.411765	17	GO:0005126	MF	cytokine receptor binding	Interacting selectively and non-covalently with a cytokine receptor.
GO:0004984	grey	133	110	4	0.0140446	1	3	0.0272727	0.75	4	GO:0004984	MF	olfactory receptor activity	Combining with an odorant and transmitting the signal from one side of the membrane to the other to initiate a change in cell activity in response to detection of smell.
GO:0070851	grey	133	110	5	0.0196403	1	5	0.0454545	0.454545	11	GO:0070851	MF	growth factor receptor binding	Interacting selectively and non-covalently with a growth factor receptor.
GO:0046914	grey	133	110	6	0.019743	1	12	0.109091	0.292683	41	GO:0046914	MF	transition metal ion binding	Interacting selectively and non-covalently with a transition metal ions; a transition metal is an element whose atom has an incomplete d-subshell of extranuclear electrons, or which gives rise to a cation or cations with an incomplete d-subshell. Transition metals often have more than one valency state. Biologically relevant transition metals include vanadium, manganese, iron, copper, cobalt, nic…
GO:0005520	grey	133	110	7	0.0252937	1	2	0.0181818	1	2	GO:0005520	MF	insulin-like growth factor binding	Interacting selectively and non-covalently with an insulin-like growth factor, any member of a group of polypeptides that are structurally homologous to insulin and share many of its biological activities, but are immunologically distinct from it.
GO:0008094	grey	133	110	8	0.0252937	1	2	0.0181818	1	2	GO:0008094	MF	DNA-dependent ATPase activity	Catalysis of the reaction: ATP + H2O = ADP + phosphate; this reaction requires the presence of single- or double-stranded DNA, and it drives another reaction.
GO:0016712	grey	133	110	9	0.0252937	1	2	0.0181818	1	2	GO:0016712	MF	oxidoreductase activity, acting on paired donors, with incorporation or reduction of molecular oxygen, reduced flavin or flavoprotein as one donor, and incorporation of one atom of oxygen	Catalysis of an oxidation-reduction (redox) reaction in which hydrogen or electrons are transferred from reduced flavin or flavoprotein and one other donor, and one atom of oxygen is incorporated into one donor.
GO:0031072	grey	133	110	10	0.0252937	1	2	0.0181818	1	2	GO:0031072	MF	heat shock protein binding	Interacting selectively and non-covalently with a heat shock protein, any protein synthesized or activated in response to heat shock.
GO:0005262	maroon	28	14	1	0.00549565	1	2	0.142857	0.333333	6	GO:0005262	MF	calcium channel activity	Enables the facilitated diffusion of a calcium ion (by an energy-independent process) involving passage through a transmembrane aqueous pore or channel without evidence for a carrier-mediated mechanism.
GO:0015085	maroon	28	14	2	0.00549565	1	2	0.142857	0.333333	6	GO:0015085	MF	calcium ion transmembrane transporter activity	Enables the transfer of calcium (Ca) ions from one side of a membrane to the other.
GO:0072509	maroon	28	14	3	0.00760446	1	2	0.142857	0.285714	7	GO:0072509	MF	divalent inorganic cation transmembrane transporter activity	Enables the transfer of inorganic cations with a valency of two from one side of a membrane to the other. Inorganic cations are atoms or small molecules with a positive charge that do not contain carbon in covalent linkage.
GO:00042222	maroon	28	14	4	0.0100214	1	2	0.142857	0.25	8	GO:0004222	MF	metalloendopeptidase activity	Catalysis of the hydrolysis of internal, alpha-peptide bonds in a polypeptide chain by a mechanism in which water acts as a nucleophile, one or two metal ions hold the water molecule in place, and charged amino acid side chains are ligands for the metal ions.
GO:0046873	maroon	28	14	5	0.0131879	1	3	0.214286	0.115385	26	GO:0046873	MF	metal ion transmembrane transporter activity	Enables the transfer of metal ions from one side of a membrane to the other.
GO:0001791	maroon	28	14	6	0.0203193	1	1	0.0714286	1	1	GO:0001791	MF	IgM binding	Interacting selectively and non-covalently with an immunoglobulin of the IgM isotype.
GO:0008510	maroon	28	14	7	0.0203193	1	1	0.0714286	1	1	GO:0008510	MF	sodium:bicarbonate symporter activity	Enables the transfer of a solute or solutes from one side of a membrane to the other according to the reaction: Na+(out) + HCO3-(out) = Na+(in) + HCO3-(in).
GO:0016174	maroon	28	14	8	0.0203193	1	1	0.0714286	1	1	GO:0016174	MF	NAD(P)H oxidase H2O2-forming activity	Catalysis of the reaction: NAD(P)H + H+ + O2 = NAD(P)+ + hydrogen peroxide.
GO:0042609	maroon	28	14	9	0.0203193	1	1	0.0714286	1	1	GO:0042609	MF	CD4 receptor binding	Interacting selectively and non-covalently with a CD4, a receptor found on the surface of T cells, monocytes and macrophages.
GO:0047045	maroon	28	14	10	0.0203193	1	1	0.0714286	1	1	GO:0047045	MF	testosterone 17-beta-dehydrogenase (NADP+) activity	Catalysis of the reaction: NADP+ + testosterone = NADPH + H+ + androst-4-ene-3,17-dione.
GO:0005184	pink	71	63	1	3.07334e-05	0.130463	5	0.0793651	0.833333	6	GO:0005184	MF	neuropeptide hormone activity	The action characteristic of a neuropeptide hormone, any peptide hormone that acts in the central nervous system. A neuropeptide is any of several types of molecules found in brain tissue, composed of short chains of amino acids; they include endorphins, enkephalins, vasopressin, and others. They are often localized in axon terminals at synapses and are classified as putative neurotransmitters, a…
GO:0005179	pink	71	63	2	4.27887e-05	0.181638	7	0.111111	0.538462	13	GO:0005179	MF	hormone activity	The action characteristic of a hormone, any substance formed in very small amounts in one specialized organ or group of cells and carried (sometimes in the bloodstream) to another organ or group of cells in the same organism, upon which it has a specific regulatory action. The term was originally applied to agents with a stimulatory physiological action in vertebrate animals (as opposed to a chal…
GO:0071855	pink	71	63	3	0.000297913	1	4	0.0634921	0.8	5	GO:0071855	MF	neuropeptide receptor binding	Interacting selectively and non-covalently with a neuropeptide receptor.
GO:0042562	pink	71	63	4	0.000518253	1	5	0.0793651	0.555556	9	GO:0042562	MF	hormone binding	Interacting selectively and non-covalently with any hormone, naturally occurring substances secreted by specialized cells that affect the metabolism or behavior of cells possessing functional receptors for the hormone. Hormones may be produced by the same, or different, cell as express the receptor.
GO:0001664	pink	71	63	5	0.000546627	1	7	0.111111	0.388889	18	GO:0001664	MF	G protein-coupled receptor binding	Interacting selectively and non-covalently with a G protein-coupled receptor.
GO:0001515	pink	71	63	6	0.00823995	1	2	0.031746	1	2	GO:0001515	MF	opioid peptide activity	Naturally occurring peptide that is an opioid (any non-alkaloid having an opiate-like effect that can be reversed by naloxone or other recognized morphine antagonist). These include Leu- and Met-enkephalin, dynorphin and neoendorphin, alpha, beta, gamma and delta endorphins formed from beta-lipotropin, various pronase-resistant peptides such as beta casamorphin, and other peptides whose opiate-li…
GO:0015464	pink	71	63	7	0.00823995	1	2	0.031746	1	2	GO:0015464	MF	acetylcholine receptor activity	Combining with acetylcholine and transmitting the signal from one side of the membrane to the other to initiate a change in cell activity.
GO:0031628	pink	71	63	8	0.00823995	1	2	0.031746	1	2	GO:0031628	MF	opioid receptor binding	Interacting selectively and non-covalently with an opioid receptor.
GO:0030546	pink	71	63	9	0.0166615	1	8	0.126984	0.210526	38	GO:0030546	MF	signaling receptor activator activity	The function of interacting (directly or indirectly) with receptors such that the proportion of receptors in the active form is increased.
GO:0048018	pink	71	63	10	0.0166615	1	8	0.126984	0.210526	38	GO:0048018	MF	receptor ligand activity	The activity of a gene product that interacts with a receptor to effect a change in the activity of the receptor. Ligands may be produced by the same, or different, cell that expresses the receptor. Ligands may diffuse extracellularly from their point of origin to the receiving cell, or remain attached to an adjacent cell surface (e.g. Notch ligands).
GO:0038023	gold	74	71	1	1.13245e-06	0.00480727	28	0.394366	0.241379	116	GO:0038023	MF	signaling receptor activity	Receiving a signal and transmitting it in the cell to initiate a change in cell activity. A signal is a physical entity or change in state that is used to transfer information in order to trigger a response.
GO:0008289	gold	74	71	2	0.000114512	0.486105	13	0.183099	0.309524	42	GO:0008289	MF	lipid binding	Interacting selectively and non-covalently with a lipid.
GO:0030246	gold	74	71	3	0.000304135	1	7	0.0985915	0.466667	15	GO:0030246	MF	carbohydrate binding	Interacting selectively and non-covalently with any carbohydrate, which includes monosaccharides, oligosaccharides and polysaccharides as well as substances derived from monosaccharides by reduction of the carbonyl group (alditols), by oxidation of one or more hydroxy groups to afford the corresponding aldehydes, ketones, or carboxylic acids, or by replacement of one or more hydroxy group(s) by a…
GO:0004888	gold	74	71	4	0.000660579	1	20	0.28169	0.208333	96	GO:0004888	MF	transmembrane signaling receptor activity	Combining with an extracellular or intracellular signal and transmitting the signal from one side of the membrane to the other to initiate a change in cell activity or state as part of signal transduction.
GO:0004982	gold	74	71	5	0.00105303	1	3	0.0422535	1	3	GO:0004982	MF	N-formyl peptide receptor activity	Combining with an N-formyl peptide to initiate a change in cell activity.
GO:0045028	gold	74	71	6	0.00105303	1	3	0.0422535	1	3	GO:0045028	MF	G protein-coupled purinergic nucleotide receptor activity	Combining with a purine nucleotide and transmitting the signal across the membrane by activating an associated G-protein; promotes the exchange of GDP for GTP on the alpha subunit of a heterotrimeric G-protein complex.
GO:0019864	gold	74	71	7	0.00133055	1	4	0.056338	0.666667	6	GO:0019864	MF	IgG binding	Interacting selectively and non-covalently with an immunoglobulin of an IgG isotype.
GO:0008047	gold	74	71	8	0.00229748	1	6	0.084507	0.4	15	GO:0008047	MF	enzyme activator activity	Binds to and increases the activity of an enzyme.
GO:0004896	gold	74	71	9	0.00286285	1	4	0.056338	0.571429	7	GO:0004896	MF	cytokine receptor activity	Combining with a cytokine and transmitting the signal from one side of the membrane to the other to initiate a change in cell activity.
GO:0015026	gold	74	71	10	0.00286285	1	4	0.056338	0.571429	7	GO:0015026	MF	coreceptor activity	Combining with an extracellular or intracellular messenger, and in cooperation with a nearby primary receptor, initiating a change in cell activity.
GO:0000009	red	1	0	1	1	1	0	NA	NA	0	GO:0000009	MF	alpha-1,6-mannosyltransferase activity	Catalysis of the transfer of a mannose residue to an oligosaccharide, forming an alpha-(1->6) linkage.
GO:0000010	red	1	0	2	1	1	0	NA	NA	0	GO:0000010	MF	trans-hexaprenyltranstransferase activity	Catalysis of the reaction: all-trans-hexaprenyl diphosphate + isopentenyl diphosphate = all-trans-heptaprenyl diphosphate + diphosphate.
GO:0000014	red	1	0	3	1	1	0	NA	NA	0	GO:0000014	MF	single-stranded DNA endodeoxyribonuclease activity	Catalysis of the hydrolysis of ester linkages within a single-stranded deoxyribonucleic acid molecule by creating internal breaks.
GO:0000016	red	1	0	4	1	1	0	NA	NA	0	GO:0000016	MF	lactase activity	Catalysis of the reaction: lactose + H2O = D-glucose + D-galactose.
GO:0000026	red	1	0	5	1	1	0	NA	NA	0	GO:0000026	MF	alpha-1,2-mannosyltransferase activity	Catalysis of the transfer of a mannose residue to an oligosaccharide, forming an alpha-(1->2) linkage.
GO:0000030	red	1	0	6	1	1	0	NA	NA	0	GO:0000030	MF	mannosyltransferase activity	Catalysis of the transfer of a mannosyl group to an acceptor molecule, typically another carbohydrate or a lipid.
GO:0000033	red	1	0	7	1	1	0	NA	NA	0	GO:0000033	MF	alpha-1,3-mannosyltransferase activity	Catalysis of the transfer of a mannose residue to an oligosaccharide, forming an alpha-(1->3) linkage.
GO:0000035	red	1	0	8	1	1	0	NA	0	1	GO:0000035	MF	acyl binding	Interacting selectively and non-covalently with an acyl group, any group formally derived by removal of the hydroxyl group from the acid function of a carboxylic acid.
GO:0000036	red	1	0	9	1	1	0	NA	0	1	GO:0000036	MF	acyl carrier activity	Binding an acyl group and presenting it for processing or offloading to a cognate enzyme. Covalently binds the acyl group via a phosphopantetheine prosthetic group and mediates protein-protein interactions with the enzyme conferring specificity. The acyl carrier protein (ACP) presents substrates to enzymes involved in fatty acid biosynthesis or in polyketide secondary metabolite biosynthesis.
GO:0000048	red	1	0	10	1	1	0	NA	0	1	GO:0000048	MF	peptidyltransferase activity	Catalysis of the reaction: peptidyl-tRNA(1) + aminoacyl-tRNA(2) = tRNA(1) + peptidylaminoacyl-tRNA(2).
GO:0005031	salmon	22	10	1	0.0145138	1	1	0.1	1	1	GO:0005031	MF	tumor necrosis factor-activated receptor activity	Combining with tumor necrosis factor, a proinflammatory cytokine produced by monocytes and macrophages, to initiate a change in cell function.
GO:0005105	salmon	22	10	2	0.0145138	1	1	0.1	1	1	GO:0005105	MF	type 1 fibroblast growth factor receptor binding	Interacting selectively and non-covalently with the type 1 fibroblast growth factor receptor (FGFR1).
GO:0005111	salmon	22	10	3	0.0145138	1	1	0.1	1	1	GO:0005111	MF	type 2 fibroblast growth factor receptor binding	Interacting selectively and non-covalently with the type 2 fibroblast growth factor receptor (FGFR2).
GO:0031682	salmon	22	10	4	0.0145138	1	1	0.1	1	1	GO:0031682	MF	G-protein gamma-subunit binding	Interacting selectively and non-covalently with a G-protein gamma subunit.
GO:0090416	salmon	22	10	5	0.0145138	1	1	0.1	1	1	GO:0090416	MF	nicotinate transmembrane transporter activity	Enables the transfer of nicotinate from one side of a membrane to the other.
GO:0005035	salmon	22	10	6	0.0288377	1	1	0.1	0.5	2	GO:0005035	MF	death receptor activity	Combining with an extracellular messenger (called a death ligand), and transmitting the signal from one side of the plasma membrane to the other to initiate apoptotic or necrotic cell death.
GO:0030507	salmon	22	10	7	0.0288377	1	1	0.1	0.5	2	GO:0030507	MF	spectrin binding	Interacting selectively and non-covalently with spectrin, a protein that is the major constituent of the erythrocyte cytoskeletal network. It associates with band 4.1 (see band protein) and actin to form the cytoskeletal superstructure of the erythrocyte plasma membrane. It is composed of nonhomologous chains, alpha and beta, which aggregate side-to-side in an antiparallel fashion to form dimers,…
GO:0005104	salmon	22	10	8	0.042974	1	1	0.1	0.333333	3	GO:0005104	MF	fibroblast growth factor receptor binding	Interacting selectively and non-covalently with the fibroblast growth factor receptor (FGFR).
GO:0004842	salmon	22	10	9	0.0569248	1	1	0.1	0.25	4	GO:0004842	MF	ubiquitin-protein transferase activity	Catalysis of the transfer of ubiquitin from one protein to another via the reaction X-Ub + Y --> Y-Ub + X, where both X-Ub and Y-Ub are covalent linkages.
GO:0005096	salmon	22	10	10	0.0569248	1	1	0.1	0.25	4	GO:0005096	MF	GTPase activator activity	Binds to and increases the activity of a GTPase, an enzyme that catalyzes the hydrolysis of GTP.
GO:0030594	navy	159	145	1	0.00378686	1	6	0.0413793	0.666667	9	GO:0030594	MF	neurotransmitter receptor activity	Combining with a neurotransmitter and transmitting the signal to initiate a change in cell activity.
GO:0016597	navy	159	145	2	0.00792672	1	4	0.0275862	0.8	5	GO:0016597	MF	amino acid binding	Interacting selectively and non-covalently with an amino acid, organic acids containing one or more amino substituents.
GO:0000149	navy	159	145	3	0.00916858	1	3	0.0206897	1	3	GO:0000149	MF	SNARE binding	Interacting selectively and non-covalently with a SNARE (soluble N-ethylmaleimide-sensitive factor attached protein receptor) protein.
GO:0019905	navy	159	145	4	0.00916858	1	3	0.0206897	1	3	GO:0019905	MF	syntaxin binding	Interacting selectively and non-covalently with a syntaxin, a SNAP receptor involved in the docking of synaptic vesicles at the presynaptic zone of a synapse.
GO:0005237	navy	159	145	5	0.0309807	1	3	0.0206897	0.75	4	GO:0005237	MF	inhibitory extracellular ligand-gated ion channel activity	Enables the transmembrane transfer of an ion by a channel that opens when a specific extracellular inhibitory ligand has been bound by the channel complex or one of its constituent parts. Inhibitory ligands, such as GABA or glycine, open chloride-selective channels.
GO:0051082	navy	159	145	6	0.0309807	1	3	0.0206897	0.75	4	GO:0051082	MF	unfolded protein binding	Interacting selectively and non-covalently with an unfolded protein.
GO:0005230	navy	159	145	7	0.038882	1	4	0.0275862	0.571429	7	GO:0005230	MF	extracellular ligand-gated ion channel activity	Enables the transmembrane transfer of an ion by a channel that opens when a specific extracellular ligand has been bound by the channel complex or one of its constituent parts.
GO:0046982	navy	159	145	8	0.038882	1	4	0.0275862	0.571429	7	GO:0046982	MF	protein heterodimerization activity	Interacting selectively and non-covalently with a nonidentical protein to form a heterodimer.
GO:0001601	navy	159	145	9	0.0440477	1	2	0.0137931	1	2	GO:0001601	MF	peptide YY receptor activity	Combining with gut peptide YY to initiate a change in cell activity.
GO:0004722	navy	159	145	10	0.0440477	1	2	0.0137931	1	2	GO:0004722	MF	protein serine/threonine phosphatase activity	Catalysis of the reaction: protein serine phosphate + H2O = protein serine + phosphate, and protein threonine phosphate + H2O = protein threonine + phosphate.
GO:0015144	yellow	88	69	1	0.000965314	1	3	0.0434783	1	3	GO:0015144	MF	carbohydrate transmembrane transporter activity	Enables the transfer of carbohydrate from one side of a membrane to the other.
GO:0008233	yellow	88	69	2	0.00807784	1	8	0.115942	0.258065	31	GO:0008233	MF	peptidase activity	Catalysis of the hydrolysis of a peptide bond. A peptide bond is a covalent bond formed when the carbon atom from the carboxyl group of one amino acid shares electrons with the nitrogen atom from the amino group of a second amino acid.
GO:0004180	yellow	88	69	3	0.00831292	1	3	0.0434783	0.6	5	GO:0004180	MF	carboxypeptidase activity	Catalysis of the hydrolysis of the terminal or penultimate peptide bond at the C-terminal end of a peptide or polypeptide.
GO:0004181	yellow	88	69	4	0.00831292	1	3	0.0434783	0.6	5	GO:0004181	MF	metallocarboxypeptidase activity	Catalysis of the hydrolysis of C-terminal amino acid residues from a polypeptide chain by a mechanism in which water acts as a nucleophile, one or two metal ions hold the water molecule in place, and charged amino acid side chains are ligands for the metal ions.
GO:0005229	yellow	88	69	5	0.00989807	1	2	0.0289855	1	2	GO:0005229	MF	intracellular calcium activated chloride channel activity	Enables the transmembrane transfer of chloride by a channel that opens in response to stimulus by a calcium ion or ions. Transport by a channel involves catalysis of facilitated diffusion of a solute (by an energy-independent process) involving passage through a transmembrane aqueous pore or channel, without evidence for a carrier-mediated mechanism.
GO:0015166	yellow	88	69	6	0.00989807	1	2	0.0289855	1	2	GO:0015166	MF	polyol transmembrane transporter activity	Enables the transfer of a polyol from one side of a membrane to the other. A polyol is any polyhydric alcohol.
GO:0051119	yellow	88	69	7	0.00989807	1	2	0.0289855	1	2	GO:0051119	MF	sugar transmembrane transporter activity	Enables the transfer of a sugar from one side of a membrane to the other. A sugar is any member of a class of sweet, water-soluble, crystallizable carbohydrates, which are the monosaccharides and smaller oligosaccharides.
GO:0071949	yellow	88	69	8	0.00989807	1	2	0.0289855	1	2	GO:0071949	MF	FAD binding	Interacting selectively and non-covalently with the oxidized form, FAD, of flavin-adenine dinucleotide, the coenzyme or the prosthetic group of various flavoprotein oxidoreductase enzymes.
GO:0008235	yellow	88	69	9	0.015436	1	3	0.0434783	0.5	6	GO:0008235	MF	metalloexopeptidase activity	Catalysis of the hydrolysis of a peptide bond not more than three residues from the N- or C-terminus of a polypeptide chain by a mechanism in which water acts as a nucleophile, one or two metal ions hold the water molecule in place, and charged amino acid side chains are ligands for the metal ions.
GO:0008237	yellow	88	69	10	0.0158599	1	5	0.0724638	0.3125	16	GO:0008237	MF	metallopeptidase activity	Catalysis of the hydrolysis of peptide bonds by a mechanism in which water acts as a nucleophile, one or two metal ions hold the water molecule in place, and charged amino acid side chains are ligands for the metal ions.

## Sheet: EigenGene_GeneOntology_CC
	module	modSize	bkgrModSize	rank	enrichmentP	BonferoniP	nModGenesInTerm	fracOfBkgrModSize	fracOfBkgrTermSize	bkgrTermSize	termID	termOntology	termName	termDefinition
GO:0099512	black	99	98	1	5.73083e-06	0.010092	16	0.163265	0.444444	36	GO:0099512	CC	supramolecular fiber	A polymer consisting of an indefinite number of protein or protein complex subunits that have polymerised to form a fiber-shaped structure.
GO:0005581	black	99	98	2	1.47613e-05	0.0259946	8	0.0816327	0.727273	11	GO:0005581	CC	collagen trimer	A protein complex consisting of three collagen chains assembled into a left-handed triple helix. These trimers typically assemble into higher order structures.
GO:0005788	black	99	98	3	2.74108e-05	0.0482704	13	0.132653	0.464286	28	GO:0005788	CC	endoplasmic reticulum lumen	The volume enclosed by the membranes of the endoplasmic reticulum.
GO:0031012	black	99	98	4	0.000208413	0.367015	14	0.142857	0.378378	37	GO:0031012	CC	extracellular matrix	A structure lying external to one or more cells, which provides structural support, biochemical or biomechanical cues for cells or tissues.
GO:0062023	black	99	98	5	0.000323018	0.568834	10	0.102041	0.454545	22	GO:0062023	CC	collagen-containing extracellular matrix	An extracellular matrix consisting mainly of proteins (especially collagen) and glycosaminoglycans (mostly as proteoglycans) that provides not only essential physical scaffolding for the cellular constituents but can also initiate crucial biochemical and biomechanical cues required for tissue morphogenesis, differentiation and homeostasis. The components are secreted by cells in the vicinity and …
GO:0005583	black	99	98	6	0.000388065	0.683382	4	0.0408163	1	4	GO:0005583	CC	fibrillar collagen trimer	Any triple helical collagen trimer that forms fibrils.
GO:0005783	black	99	98	7	0.00113248	1	18	0.183673	0.290323	62	GO:0005783	CC	endoplasmic reticulum	The irregular network of unit membranes, visible only by electron microscopy, that occurs in the cytoplasm of many eukaryotic cells. The membranes form a complex meshwork of tubular channels, which are often expanded into slitlike cavities called cisternae. The ER takes two forms, rough (or granular), with ribosomes adhering to the outer surface, and smooth (with no ribosomes attached).
GO:0043292	black	99	98	8	0.00140724	1	7	0.0714286	0.5	14	GO:0043292	CC	contractile fiber	Fibers, composed of actin, myosin, and associated proteins, found in cells of smooth or striated muscle.
GO:0005796	black	99	98	9	0.00461531	1	4	0.0408163	0.666667	6	GO:0005796	CC	Golgi lumen	The volume enclosed by the membranes of any cisterna or subcompartment of the Golgi apparatus, including the cis- and trans-Golgi networks.
GO:0005615	black	99	98	10	0.0046376	1	27	0.27551	0.225	120	GO:0005615	CC	extracellular space	That part of a multicellular organism outside the cells proper, usually taken to be outside the plasma membranes, and occupied by fluid.
GO:0005768	blue	39	19	1	0.0218208	1	4	0.210526	0.097561	41	GO:0005768	CC	endosome	A vacuole to which materials ingested by endocytosis are delivered.
GO:0000815	blue	39	19	2	0.0275762	1	1	0.0526316	1	1	GO:0000815	CC	ESCRT III complex	An endosomal sorting complex required for transport. Consists of two soluble subcomplexes of highly charged coiled-coil proteins and is required for sorting and/or concentration of multivesicular body (MVB) cargoes.
GO:0005743	blue	39	19	3	0.0284348	1	2	0.105263	0.2	10	GO:0005743	CC	mitochondrial inner membrane	The inner, i.e. lumen-facing, lipid bilayer of the mitochondrial envelope. It is highly folded to form cristae.
GO:0019866	blue	39	19	4	0.0341852	1	2	0.105263	0.181818	11	GO:0019866	CC	organelle inner membrane	The inner, i.e. lumen-facing, lipid bilayer of an organelle envelope; usually highly selective to most ions and metabolites.
GO:0005769	blue	39	19	5	0.0469106	1	2	0.105263	0.153846	13	GO:0005769	CC	early endosome	A membrane-bounded organelle that receives incoming material from primary endocytic vesicles that have been generated by clathrin-dependent and clathrin-independent endocytosis; vesicles fuse with the early endosome to deliver cargo for sorting into recycling or degradation pathways.
GO:0030134	blue	39	19	6	0.0544309	1	1	0.0526316	0.5	2	GO:0030134	CC	COPII-coated ER to Golgi transport vesicle	A vesicle with a coat formed of the COPII coat complex proteins. The COPII coat complex is formed by the Sec23p/Sec24p and the Sec13p/Sec31p heterodimers. COPII-associated vesicles transport proteins from the rough endoplasmic reticulum to the Golgi apparatus (anterograde transport).
GO:0005740	blue	39	19	7	0.0611083	1	2	0.105263	0.133333	15	GO:0005740	CC	mitochondrial envelope	The double lipid bilayer enclosing the mitochondrion and separating its contents from the cell cytoplasm; includes the intermembrane space.
GO:0031966	blue	39	19	8	0.0611083	1	2	0.105263	0.133333	15	GO:0031966	CC	mitochondrial membrane	Either of the lipid bilayers that surround the mitochondrion and form the mitochondrial envelope.
GO:0033116	blue	39	19	9	0.080582	1	1	0.0526316	0.333333	3	GO:0033116	CC	endoplasmic reticulum-Golgi intermediate compartment membrane	The lipid bilayer surrounding any of the compartments of the endoplasmic reticulum (ER)-Golgi intermediate compartment system.
GO:0005814	blue	39	19	10	0.106047	1	1	0.0526316	0.25	4	GO:0005814	CC	centriole	A cellular organelle, found close to the nucleus in many eukaryotic cells, consisting of a small cylinder with microtubular walls, 300-500 nm long and 150-250 nm in diameter. It contains nine short, parallel, peripheral microtubular fibrils, each fibril consisting of one complete microtubule fused to two incomplete microtubules. Cells usually have two centrioles, lying at right angles to each oth…
GO:0043231	brown	27	20	1	0.0130414	1	13	0.65	0.0492424	264	GO:0043231	CC	intracellular membrane-bounded organelle	Organized structure of distinctive morphology and function, bounded by a single or double lipid bilayer membrane and occurring within the cell. Includes the nucleus, mitochondria, plastids, vacuoles, and vesicles. Excludes the plasma membrane.
GO:0005634	brown	27	20	2	0.0152658	1	9	0.45	0.0604027	149	GO:0005634	CC	nucleus	A membrane-bounded organelle of eukaryotic cells in which chromosomes are housed and replicated. In most cells, the nucleus contains all of the cell's chromosomes except the organellar chromosomes, and is the site of RNA synthesis and processing. In some species, or in specialized cell types, RNA metabolism or DNA replication may be absent.
GO:0016513	brown	27	20	3	0.0290276	1	1	0.05	1	1	GO:0016513	CC	core-binding factor complex	A heterodimeric transcription factor complex that contains an alpha subunit (Runx1, Runx2 or Runx3 in human) that binds DNA and a non-DNA-binding beta subunit (CBFbeta), and binds to a consensus sequence 5'-YGYGGTY-3' found in several enhancers and promoters; the beta subunit enhances the DNA binding of the alpha subunit.
GO:0016605	brown	27	20	4	0.0290276	1	1	0.05	1	1	GO:0016605	CC	PML body	A class of nuclear body; they react against SP100 auto-antibodies (PML, promyelocytic leukemia); cells typically contain 10-30 PML bodies per nucleus; alterations in the localization of PML bodies occurs after viral infection.
GO:0033093	brown	27	20	5	0.0290276	1	1	0.05	1	1	GO:0033093	CC	Weibel-Palade body	A large, elongated, rod-shaped secretory granule characteristic of vascular endothelial cells that contain a number of structurally and functionally distinct proteins, of which the best characterized are von Willebrand factor (VWF) and P-selectin. Weibel-Palade bodies are formed from the trans-Golgi network in a process that depends on VWF, which is densely packed in a highly organized manner, an…
GO:0052718	brown	27	20	6	0.0290276	1	1	0.05	1	1	GO:0052718	CC	tRNA-specific adenosine-34 deaminase complex	A protein complex that possesses tRNA-specific adenosine-34 deaminase activity. In eukaryotes the complex is a heterodimer; the subunits are known as Tad2p and Tad3p in yeasts and Adat2 and Adat3 in human.
GO:0005622	brown	27	20	7	0.0326749	1	17	0.85	0.0387244	439	GO:0005622	CC	intracellular	The living contents of a cell; the matter contained within (but not including) the plasma membrane, usually taken to exclude large vacuoles and masses of secretory or ingested material. In eukaryotes it includes the nucleus and cytoplasm.
GO:0031983	brown	27	20	8	0.0430913	1	3	0.15	0.107143	28	GO:0031983	CC	vesicle lumen	The volume enclosed by the membrane or protein that forms a vesicle.
GO:0034774	brown	27	20	9	0.0430913	1	3	0.15	0.107143	28	GO:0034774	CC	secretory granule lumen	The volume enclosed by the membrane of a secretory granule.
GO:0060205	brown	27	20	10	0.0430913	1	3	0.15	0.107143	28	GO:0060205	CC	cytoplasmic vesicle lumen	The volume enclosed by a cytoplasmic vesicle.
GO:0001650	green	8	6	1	0.0173533	1	1	0.166667	0.5	2	GO:0001650	CC	fibrillar center	A structure found most metazoan nucleoli, but not usually found in lower eukaryotes; surrounded by the dense fibrillar component; the zone of transcription from multiple copies of the pre-rRNA genes is in the border region between these two structures.
GO:0009986	green	8	6	2	0.0812743	1	2	0.333333	0.0350877	57	GO:0009986	CC	cell surface	The external part of the cell wall and/or plasma membrane.
GO:0098794	green	8	6	3	0.147362	1	1	0.166667	0.0555556	18	GO:0098794	CC	postsynapse	The part of a synapse that is part of the post-synaptic cell.
GO:0005730	green	8	6	4	0.154986	1	1	0.166667	0.0526316	19	GO:0005730	CC	nucleolus	A small, dense body one or more of which are present in the nucleus of eukaryotic cells. It is rich in RNA and protein, is not bounded by a limiting membrane, and is not seen during mitosis. Its prime function is the transcription of the nucleolar DNA into 45S ribosomal-precursor RNA, the processing of this RNA into 5.8S, 18S, and 28S components of ribosomal RNA, and the association of these comp…
GO:0016324	green	8	6	5	0.21396	1	1	0.166667	0.037037	27	GO:0016324	CC	apical plasma membrane	The region of the plasma membrane located at the apical end of the cell.
GO:00057881	green	8	6	6	0.221084	1	1	0.166667	0.0357143	28	GO:0005788	CC	endoplasmic reticulum lumen	The volume enclosed by the membranes of the endoplasmic reticulum.
GO:0045177	green	8	6	7	0.255903	1	1	0.166667	0.030303	33	GO:0045177	CC	apical part of cell	The region of a polarized cell that forms a tip or is distal to a base. For example, in a polarized epithelial cell, the apical region has an exposed surface and lies opposite to the basal lamina that separates the epithelium from other tissue.
GO:00310121	green	8	6	8	0.282816	1	1	0.166667	0.027027	37	GO:0031012	CC	extracellular matrix	A structure lying external to one or more cells, which provides structural support, biochemical or biomechanical cues for cells or tissues.
GO:0045202	green	8	6	9	0.411174	1	1	0.166667	0.0172414	58	GO:0045202	CC	synapse	The junction between an axon of one neuron and a dendrite of another neuron, a muscle fiber or a glial cell. As the axon approaches the synapse it enlarges into a specialized structure, the presynaptic terminal bouton, which contains mitochondria and synaptic vesicles. At the tip of the terminal bouton is the presynaptic membrane; facing it, and separated from it by a minute cleft (the synaptic c…
GO:00057831	green	8	6	10	0.433305	1	1	0.166667	0.016129	62	GO:0005783	CC	endoplasmic reticulum	The irregular network of unit membranes, visible only by electron microscopy, that occurs in the cytoplasm of many eukaryotic cells. The membranes form a complex meshwork of tubular channels, which are often expanded into slitlike cavities called cisternae. The ER takes two forms, rough (or granular), with ribosomes adhering to the outer surface, and smooth (with no ribosomes attached).
GO:0043235	greenyellow	66	64	1	0.0040183	1	8	0.125	0.266667	30	GO:0043235	CC	receptor complex	Any protein complex that undergoes combination with a hormone, neurotransmitter, drug or intracellular messenger to initiate a change in cell function.
GO:0005856	greenyellow	66	64	2	0.0066705	1	12	0.1875	0.196721	61	GO:0005856	CC	cytoskeleton	Any of the various filamentous elements that form the internal framework of cells, and typically remain after treatment of the cells with mild detergent to remove membrane constituents and soluble components of the cytoplasm. The term embraces intermediate filaments, microfilaments, microtubules, the microtrabecular lattice, and other structures characterized by a polymeric filamentous nature and…
GO:0005911	greenyellow	66	64	3	0.00681493	1	7	0.109375	0.269231	26	GO:0005911	CC	cell-cell junction	A cell junction that forms a connection between two or more cells in a multicellular organism; excludes direct cytoplasmic intercellular bridges, such as ring canals in insects.
GO:0005751	greenyellow	66	64	4	0.00850575	1	2	0.03125	1	2	GO:0005751	CC	mitochondrial respiratory chain complex IV	A protein complex located in the mitochondrial inner membrane that forms part of the mitochondrial respiratory chain. Contains the 13 polypeptide subunits of cytochrome c oxidase, including cytochrome a and cytochrome a3. Catalyzes the oxidation of reduced cytochrome c by dioxygen (O2).
GO:0045277	greenyellow	66	64	5	0.00850575	1	2	0.03125	1	2	GO:0045277	CC	respiratory chain complex IV	A part of the respiratory chain, containing the 13 polypeptide subunits of cytochrome c oxidase, including cytochrome a and cytochrome a3. Catalyzes the oxidation of reduced cytochrome c by dioxygen (O2).
GO:0070069	greenyellow	66	64	6	0.00850575	1	2	0.03125	1	2	GO:0070069	CC	cytochrome complex	A protein complex in which at least one of the proteins is a cytochrome, i.e. a heme-containing protein involved in catalysis of redox reactions.
GO:00056341	greenyellow	66	64	7	0.00943466	1	22	0.34375	0.147651	149	GO:0005634	CC	nucleus	A membrane-bounded organelle of eukaryotic cells in which chromosomes are housed and replicated. In most cells, the nucleus contains all of the cell's chromosomes except the organellar chromosomes, and is the site of RNA synthesis and processing. In some species, or in specialized cell types, RNA metabolism or DNA replication may be absent.
GO:0031981	greenyellow	66	64	8	0.016368	1	15	0.234375	0.16129	93	GO:0031981	CC	nuclear lumen	The volume enclosed by the nuclear inner membrane.
GO:0005925	greenyellow	66	64	9	0.0305223	1	3	0.046875	0.375	8	GO:0005925	CC	focal adhesion	A cell-substrate junction that anchors the cell to the extracellular matrix and that forms a point of termination of actin filaments. In insects focal adhesion has also been referred to as hemi-adherens junction (HAJ).
GO:0005654	greenyellow	66	64	10	0.0322841	1	11	0.171875	0.166667	66	GO:0005654	CC	nucleoplasm	That part of the nuclear content other than the chromosomes or the nucleolus.
GO:0070820	grey	133	110	1	0.0108711	1	8	0.0727273	0.380952	21	GO:0070820	CC	tertiary granule	A secretory granule that contains cathepsin and gelatinase and is readily exocytosed upon cell activation; found primarily in mature neutrophil cells.
GO:0005886	grey	133	110	2	0.0381534	1	58	0.527273	0.188925	307	GO:0005886	CC	plasma membrane	The membrane surrounding a cell that separates the cell from its external environment. It consists of a phospholipid bilayer and associated proteins.
GO:0031091	grey	133	110	3	0.0406397	1	4	0.0363636	0.444444	9	GO:0031091	CC	platelet alpha granule	A secretory organelle found in blood platelets, which is unique in that it exhibits further compartmentalization and acquires its protein content via two distinct mechanisms: (1) biosynthesis predominantly at the megakaryocyte (MK) level (with some vestigial platelet synthesis) (e.g. platelet factor 4) and (2) endocytosis and pinocytosis at both the MK and circulating platelet levels (e.g. fibrin…
GO:1904724	grey	133	110	4	0.0406397	1	4	0.0363636	0.444444	9	GO:1904724	CC	tertiary granule lumen	NA
GO:0000139	grey	133	110	5	0.046759	1	7	0.0636364	0.318182	22	GO:0000139	CC	Golgi membrane	The lipid bilayer surrounding any of the compartments of the Golgi apparatus.
GO:0070062	grey	133	110	6	0.0595629	1	4	0.0363636	0.4	10	GO:0070062	CC	extracellular exosome	A vesicle that is released into the extracellular region by fusion of the limiting endosomal membrane of a multivesicular body with the plasma membrane. Extracellular exosomes, also simply called exosomes, have a diameter of about 40-100 nm.
GO:0101003	grey	133	110	7	0.0595629	1	4	0.0363636	0.4	10	GO:0101003	CC	ficolin-1-rich granule membrane	The lipid bilayer surrounding a ficolin-1-rich granule.
GO:0071944	grey	133	110	8	0.0621111	1	58	0.527273	0.184713	314	GO:0071944	CC	cell periphery	The part of a cell encompassing the cell cortex, the plasma membrane, and any external encapsulating structures.
GO:0034704	grey	133	110	9	0.0679284	1	2	0.0181818	0.666667	3	GO:0034704	CC	calcium channel complex	An ion channel complex through which calcium ions pass.
GO:0045171	grey	133	110	10	0.0679284	1	2	0.0181818	0.666667	3	GO:0045171	CC	intercellular bridge	A direct connection between the cytoplasm of two cells that is formed following the completion of cleavage furrow ingression during cell division. They are usually present only briefly prior to completion of cytokinesis. However, in some cases, such as the bridges between germ cells during their development, they become stabilised.
GO:00451771	maroon	28	14	1	0.0254104	1	3	0.214286	0.0909091	33	GO:0045177	CC	apical part of cell	The region of a polarized cell that forms a tip or is distal to a base. For example, in a polarized epithelial cell, the apical region has an exposed surface and lies opposite to the basal lamina that separates the epithelium from other tissue.
GO:0016021	maroon	28	14	2	0.0336809	1	10	0.714286	0.0331126	302	GO:0016021	CC	integral component of membrane	The component of a membrane consisting of the gene products and protein complexes having at least some part of their peptide sequence embedded in the hydrophobic region of the membrane.
GO:0043020	maroon	28	14	3	0.0402547	1	1	0.0714286	0.5	2	GO:0043020	CC	NADPH oxidase complex	A enzyme complex of which the core is a heterodimer composed of a light (alpha) and heavy (beta) chain, and requires several other water-soluble proteins of cytosolic origin for activity. Functions in superoxide generation by the NADPH-dependent reduction of O2.
GO:0031224	maroon	28	14	4	0.0440251	1	10	0.714286	0.0319489	313	GO:0031224	CC	intrinsic component of membrane	The component of a membrane consisting of the gene products having some covalently attached portion, for example part of a peptide sequence or some other covalently attached group such as a GPI anchor, which spans or is embedded in one or both leaflets of the membrane.
GO:0032809	maroon	28	14	5	0.0598128	1	1	0.0714286	0.333333	3	GO:0032809	CC	neuronal cell body membrane	The plasma membrane of a neuron cell body - excludes the plasma membrane of cell projections such as axons and dendrites.
GO:1990204	maroon	28	14	6	0.0598128	1	1	0.0714286	0.333333	3	GO:1990204	CC	oxidoreductase complex	NA
GO:0044298	maroon	28	14	7	0.0790003	1	1	0.0714286	0.25	4	GO:0044298	CC	cell body membrane	The plasma membrane of a cell that bears surface projections such as axons, dendrites, cilia, or flagella, excluding the plasma membrane on cell projections.
GO:00163241	maroon	28	14	8	0.100715	1	2	0.142857	0.0740741	27	GO:0016324	CC	apical plasma membrane	The region of the plasma membrane located at the apical end of the cell.
GO:00058861	maroon	28	14	9	0.109873	1	9	0.642857	0.029316	307	GO:0005886	CC	plasma membrane	The membrane surrounding a cell that separates the cell from its external environment. It consists of a phospholipid bilayer and associated proteins.
GO:0005887	maroon	28	14	10	0.110213	1	5	0.357143	0.0378788	132	GO:0005887	CC	integral component of plasma membrane	The component of the plasma membrane consisting of the gene products and protein complexes having at least some part of their peptide sequence embedded in the hydrophobic region of the membrane.
GO:0043679	pink	71	63	1	1.37439e-07	0.000242031	9	0.142857	0.692308	13	GO:0043679	CC	axon terminus	Terminal inflated portion of the axon, containing the specialized apparatus necessary to release neurotransmitters. The axon terminus is considered to be the whole region of thickening and the terminal button is a specialized region of it.
GO:0044306	pink	71	63	2	3.57268e-07	0.000629149	9	0.142857	0.642857	14	GO:0044306	CC	neuron projection terminus	The specialized, terminal region of a neuron projection such as an axon or a dendrite.
GO:00452021	pink	71	63	3	5.16601e-07	0.000909734	18	0.285714	0.310345	58	GO:0045202	CC	synapse	The junction between an axon of one neuron and a dendrite of another neuron, a muscle fiber or a glial cell. As the axon approaches the synapse it enlarges into a specialized structure, the presynaptic terminal bouton, which contains mitochondria and synaptic vesicles. At the tip of the terminal bouton is the presynaptic membrane; facing it, and separated from it by a minute cleft (the synaptic c…
GO:0150034	pink	71	63	4	8.29166e-07	0.00146016	9	0.142857	0.6	15	GO:0150034	CC	distal axon	NA
GO:0098793	pink	71	63	5	2.87675e-06	0.00506595	12	0.190476	0.4	30	GO:0098793	CC	presynapse	The part of a synapse that is part of the presynaptic cell.
GO:0030424	pink	71	63	6	4.12421e-06	0.00726273	11	0.174603	0.423077	26	GO:0030424	CC	axon	The long process of a neuron that conducts nerve impulses, usually away from the cell body to the terminals and varicosities, which are sites of storage and release of neurotransmitter.
GO:0036477	pink	71	63	7	5.86502e-06	0.0103283	13	0.206349	0.351351	37	GO:0036477	CC	somatodendritic compartment	The region of a neuron that includes the cell body (cell soma) and dendrite(s), but excludes the axon.
GO:0043005	pink	71	63	8	8.32914e-06	0.0146676	17	0.269841	0.274194	62	GO:0043005	CC	neuron projection	A prolongation or process extending from a nerve cell, e.g. an axon or dendrite.
GO:0030425	pink	71	63	9	1.4309e-05	0.0251981	10	0.15873	0.416667	24	GO:0030425	CC	dendrite	A neuron projection that has a short, tapering, morphology. Dendrites receive and integrate signals from other neurons or from sensory stimuli, and conduct nerve impulses towards the axon or the cell body. In most neurons, the impulse is conveyed from dendrites to axon via the cell body, but in some types of unipolar neuron, the impulse does not travel via the cell body.
GO:0097447	pink	71	63	10	2.21407e-05	0.0389897	10	0.15873	0.4	25	GO:0097447	CC	dendritic tree	The entire complement of dendrites for a neuron, consisting of each primary dendrite and all its branches.
GO:00719441	gold	74	71	1	5.99687e-07	0.00105605	52	0.732394	0.165605	314	GO:0071944	CC	cell periphery	The part of a cell encompassing the cell cortex, the plasma membrane, and any external encapsulating structures.
GO:00058862	gold	74	71	2	8.89812e-07	0.00156696	51	0.71831	0.166124	307	GO:0005886	CC	plasma membrane	The membrane surrounding a cell that separates the cell from its external environment. It consists of a phospholipid bilayer and associated proteins.
GO:0031982	gold	74	71	3	7.04102e-06	0.0123992	29	0.408451	0.218045	133	GO:0031982	CC	vesicle	Any small, fluid-filled, spherical organelle enclosed by membrane.
GO:0031410	gold	74	71	4	8.80985e-06	0.0155141	28	0.394366	0.220472	127	GO:0031410	CC	cytoplasmic vesicle	A vesicle found in the cytoplasm of a cell.
GO:0097708	gold	74	71	5	8.80985e-06	0.0155141	28	0.394366	0.220472	127	GO:0097708	CC	intracellular vesicle	Any vesicle that is part of the intracellular region.
GO:0016020	gold	74	71	6	4.14635e-05	0.0730173	58	0.816901	0.139759	415	GO:0016020	CC	membrane	A lipid bilayer along with all the proteins and protein complexes embedded in it an attached to it.
GO:0000323	gold	74	71	7	4.39581e-05	0.0774102	10	0.140845	0.416667	24	GO:0000323	CC	lytic vacuole	A vacuole that is maintained at an acidic pH and which contains degradative enzymes, including a wide variety of acid hydrolases.
GO:0005764	gold	74	71	8	4.39581e-05	0.0774102	10	0.140845	0.416667	24	GO:0005764	CC	lysosome	A small lytic vacuole that has cell cycle-independent morphology and is found in most animal cells and that contains a variety of hydrolases, most of which have their maximal activities in the pH range 5-6. The contained enzymes display latency if properly isolated. About 40 different lysosomal hydrolases are known and lysosomes have a great variety of morphologies and functions.
GO:0030667	gold	74	71	9	7.22377e-05	0.127211	11	0.15493	0.366667	30	GO:0030667	CC	secretory granule membrane	The lipid bilayer surrounding a secretory granule.
GO:0005773	gold	74	71	10	0.000100268	0.176572	10	0.140845	0.384615	26	GO:0005773	CC	vacuole	A closed structure, found only in eukaryotic cells, that is completely surrounded by unit membrane and contains liquid material. Cells contain one or several vacuoles, that may have different functions from each other. Vacuoles have a diverse array of functions. They can act as a storage organelle for nutrients or waste products, as a degradative compartment, as a cost-effective way of increasing…
GO:0000015	red	1	0	1	1	1	0	NA	NA	0	GO:0000015	CC	phosphopyruvate hydratase complex	A multimeric enzyme complex, usually a dimer or an octamer, that catalyzes the conversion of 2-phospho-D-glycerate to phosphoenolpyruvate and water.
GO:0000109	red	1	0	2	1	1	0	NA	NA	0	GO:0000109	CC	nucleotide-excision repair complex	Any complex formed of proteins that act in nucleotide-excision repair.
GO:0000110	red	1	0	3	1	1	0	NA	NA	0	GO:0000110	CC	nucleotide-excision repair factor 1 complex	One of several protein complexes involved in nucleotide-excision repair; possesses DNA damage recognition and endodeoxynuclease activities. In S. cerevisiae, it is composed of Rad1p, Rad10p, and Rad14p; in human the subunits are ERCC4/XPF, ERCC1 and XPA, respectively.
GO:0000111	red	1	0	4	1	1	0	NA	NA	0	GO:0000111	CC	nucleotide-excision repair factor 2 complex	One of several protein complexes involved in nucleotide-excision repair; possesses damaged DNA binding activity. In S. cerevisiae, it is composed of Rad4p and Rad23p.
GO:0000112	red	1	0	5	1	1	0	NA	NA	0	GO:0000112	CC	nucleotide-excision repair factor 3 complex	One of several protein complexes involved in nucleotide-excision repair; possesses endodeoxynuclease and DNA helicase activities. In S. cerevisiae, it is composed of Rad2p and the core TFIIH-Ssl2p complex (core TFIIH is composed of Rad3p, Tfb1p, Tfb2p, Ssl1p, Tfb4p and Tfb5p. Note that Ssl2p is also called Rad25p).
GO:0000118	red	1	0	6	1	1	0	NA	NA	0	GO:0000118	CC	histone deacetylase complex	A protein complex that possesses histone deacetylase activity.
GO:0000120	red	1	0	7	1	1	0	NA	NA	0	GO:0000120	CC	RNA polymerase I transcription regulator complex	A transcription factor complex that acts at a regulatory region of a gene transcribed by RNA polymerase I.
GO:0000123	red	1	0	8	1	1	0	NA	0	2	GO:0000123	CC	histone acetyltransferase complex	A protein complex that possesses histone acetyltransferase activity.
GO:0000124	red	1	0	9	1	1	0	NA	NA	0	GO:0000124	CC	SAGA complex	A SAGA-type histone acetyltransferase complex that contains Spt8 (in budding yeast) or a homolog thereof; additional polypeptides include Spt group, consisting of Spt7, Spt3, and Spt20/Ada5, which interact with the TATA-binding protein (TBP); the Ada group, consisting of Ada1, Ada2, Ada3, Ada4/Gcn5, and Ada5/Spt20, which is functionally linked to the nucleosomal HAT activity; Tra1, an ATM/PI-3 ki…
GO:0000125	red	1	0	10	1	1	0	NA	NA	0	GO:0000125	CC	PCAF complex	A large multiprotein complex that possesses histone acetyltransferase activity and is involved in regulation of transcription. The composition is similar to that of the SAGA complex, but includes fewer Spt and Ada proteins, and more TAFs.
GO:0005834	salmon	22	10	1	0.0288377	1	1	0.1	0.5	2	GO:0005834	CC	heterotrimeric G-protein complex	Any of a family of heterotrimeric GTP-binding and hydrolyzing proteins; they belong to a superfamily of GTPases that includes monomeric proteins such as EF-Tu and RAS. Heterotrimeric G-proteins consist of three subunits; the alpha subunit contains the guanine nucleotide binding site and possesses GTPase activity; the beta and gamma subunits are tightly associated and function as a beta-gamma hete…
GO:0031234	salmon	22	10	2	0.097686	1	1	0.1	0.142857	7	GO:0031234	CC	extrinsic component of cytoplasmic side of plasma membrane	The component of a plasma membrane consisting of gene products and protein complexes that are loosely bound to its cytoplasmic surface, but not integrated into the hydrophobic region.
GO:0005875	salmon	22	10	3	0.110916	1	1	0.1	0.125	8	GO:0005875	CC	microtubule associated complex	Any multimeric complex connected to a microtubule.
GO:0005874	salmon	22	10	4	0.123972	1	1	0.1	0.111111	9	GO:0005874	CC	microtubule	Any of the long, generally straight, hollow tubes of internal diameter 12-15 nm and external diameter 24 nm found in a wide variety of eukaryotic cells; each consists (usually) of 13 protofilaments of polymeric tubulin, staggered in such a manner that the tubulin monomers are arranged in a helical pattern on the microtubular surface, and with the alpha/beta axes of the tubulin subunits parallel t…
GO:0019897	salmon	22	10	5	0.136855	1	1	0.1	0.1	10	GO:0019897	CC	extrinsic component of plasma membrane	The component of a plasma membrane consisting of gene products and protein complexes that are loosely bound to one of its surfaces, but not integrated into the hydrophobic region.
GO:0030018	salmon	22	10	6	0.136855	1	1	0.1	0.1	10	GO:0030018	CC	Z disc	Platelike region of a muscle sarcomere to which the plus ends of actin filaments are attached.
GO:0031674	salmon	22	10	7	0.149567	1	1	0.1	0.0909091	11	GO:0031674	CC	I band	A region of a sarcomere that appears as a light band on each side of the Z disc, comprising a region of the sarcomere where thin (actin) filaments are not overlapped by thick (myosin) filaments; contains actin, troponin, and tropomyosin; each sarcomere includes half of an I band at each end.
GO:0009898	salmon	22	10	8	0.16211	1	1	0.1	0.0833333	12	GO:0009898	CC	cytoplasmic side of plasma membrane	The leaflet the plasma membrane that faces the cytoplasm and any proteins embedded or anchored in it or attached to its surface.
GO:0030016	salmon	22	10	9	0.16211	1	1	0.1	0.0833333	12	GO:0030016	CC	myofibril	The contractile element of skeletal and cardiac muscle; a long, highly organized bundle of actin, myosin, and other proteins that contracts by a sliding filament mechanism.
GO:0030017	salmon	22	10	10	0.16211	1	1	0.1	0.0833333	12	GO:0030017	CC	sarcomere	The repeating unit of a myofibril in a muscle cell, composed of an array of overlapping thick and thin filaments between two adjacent Z discs.
GO:00430051	navy	159	145	1	6.23617e-06	0.0109819	28	0.193103	0.451613	62	GO:0043005	CC	neuron projection	A prolongation or process extending from a nerve cell, e.g. an axon or dendrite.
GO:0070382	navy	159	145	2	4.23769e-05	0.0746257	11	0.0758621	0.6875	16	GO:0070382	CC	exocytic vesicle	A transport vesicle that mediates transport from an intracellular compartment to the plasma membrane, and fuses with the plasma membrane to release various cargo molecules, such as proteins or hormones, by exocytosis.
GO:00452022	navy	159	145	3	5.89188e-05	0.103756	25	0.172414	0.431034	58	GO:0045202	CC	synapse	The junction between an axon of one neuron and a dendrite of another neuron, a muscle fiber or a glial cell. As the axon approaches the synapse it enlarges into a specialized structure, the presynaptic terminal bouton, which contains mitochondria and synaptic vesicles. At the tip of the terminal bouton is the presynaptic membrane; facing it, and separated from it by a minute cleft (the synaptic c…
GO:0030133	navy	159	145	4	6.46591e-05	0.113865	12	0.0827586	0.631579	19	GO:0030133	CC	transport vesicle	Any of the vesicles of the constitutive secretory pathway, which carry cargo from the endoplasmic reticulum to the Golgi, between Golgi cisternae, from the Golgi to the ER (retrograde transport) or to destinations within or outside the cell.
GO:0030672	navy	159	145	5	9.9949e-05	0.17601	8	0.0551724	0.8	10	GO:0030672	CC	synaptic vesicle membrane	The lipid bilayer surrounding a synaptic vesicle.
GO:0030658	navy	159	145	6	0.00021441	0.377575	9	0.062069	0.692308	13	GO:0030658	CC	transport vesicle membrane	The lipid bilayer surrounding a transport vesicle.
GO:0120025	navy	159	145	7	0.000242948	0.427832	34	0.234483	0.357895	95	GO:0120025	CC	plasma membrane bounded cell projection	A prolongation or process extending from a cell and that is bounded by plasma membrane, e.g. a cilium, lamellipodium, or axon.
GO:0042995	navy	159	145	8	0.000391595	0.689599	34	0.234483	0.350515	97	GO:0042995	CC	cell projection	A prolongation or process extending from a cell, e.g. a flagellum or axon.
GO:0008021	navy	159	145	9	0.000742619	1	8	0.0551724	0.666667	12	GO:0008021	CC	synaptic vesicle	A secretory organelle, typically 50 nm in diameter, of presynaptic nerve terminals; accumulates in high concentrations of neurotransmitters and secretes these into the synaptic cleft by fusion with the 'active zone' of the presynaptic plasma membrane.
GO:0031300	navy	159	145	10	0.00158775	1	8	0.0551724	0.615385	13	GO:0031300	CC	intrinsic component of organelle membrane	The component of the organelle membrane consisting of the gene products and protein complexes having either part of their peptide sequence embedded in the hydrophobic region of the membrane or some other covalently attached group such as a GPI anchor that is similarly embedded in the membrane.
GO:00163242	yellow	88	69	1	0.00316818	1	8	0.115942	0.296296	27	GO:0016324	CC	apical plasma membrane	The region of the plasma membrane located at the apical end of the cell.
GO:00451772	yellow	88	69	2	0.00325284	1	9	0.130435	0.272727	33	GO:0045177	CC	apical part of cell	The region of a polarized cell that forms a tip or is distal to a base. For example, in a polarized epithelial cell, the apical region has an exposed surface and lies opposite to the basal lamina that separates the epithelium from other tissue.
GO:0045178	yellow	88	69	3	0.00358264	1	3	0.0434783	0.75	4	GO:0045178	CC	basal part of cell	The region of a cell situated near the base. For example, in a polarized epithelial cell, the basal surface rests on the basal lamina that separates the epithelium from other tissue.
GO:0009925	yellow	88	69	4	0.0277636	1	2	0.0289855	0.666667	3	GO:0009925	CC	basal plasma membrane	The region of the plasma membrane located at the basal end of the cell. Often used in reference to animal polarized epithelial membranes, where the basal membrane is the part attached to the extracellular matrix, or in plant cells, where the basal membrane is defined with respect to the zygotic axis.
GO:0005930	yellow	88	69	5	0.0519445	1	2	0.0289855	0.5	4	GO:0005930	CC	axoneme	The bundle of microtubules and associated proteins that forms the core of cilia (also called flagella) in eukaryotic cells and is responsible for their movements.
GO:0097014	yellow	88	69	6	0.0519445	1	2	0.0289855	0.5	4	GO:0097014	CC	ciliary plasm	All of the contents of a cilium, excluding the plasma membrane surrounding the cilium.
GO:00160211	yellow	88	69	7	0.0552363	1	37	0.536232	0.122517	302	GO:0016021	CC	integral component of membrane	The component of a membrane consisting of the gene products and protein complexes having at least some part of their peptide sequence embedded in the hydrophobic region of the membrane.
GO:00312241	yellow	88	69	8	0.0586262	1	38	0.550725	0.121406	313	GO:0031224	CC	intrinsic component of membrane	The component of a membrane consisting of the gene products having some covalently attached portion, for example part of a peptide sequence or some other covalently attached group such as a GPI anchor, which spans or is embedded in one or both leaflets of the membrane.
GO:0032838	yellow	88	69	9	0.0810322	1	2	0.0289855	0.4	5	GO:0032838	CC	plasma membrane bounded cell projection cytoplasm	All of the contents of a plasma membrane bounded cell projection, excluding the plasma membrane surrounding the projection.
GO:0002141	yellow	88	69	10	0.100145	1	1	0.0144928	1	1	GO:0002141	CC	stereocilia ankle link	A stereocilia coupling link that is composed of a fine filament present in developing stereocilia that couples the bases of individual stereocilia to one another. They are not present in mature stereocilia.
