# Supplementary material for: Molecular subtypes of ALS are associated with differences in patient prognosis
Source: Nat Commun. 2023 Jan 6;14:95. doi: 10.1038/s41467-022-35494-w (PMC9822908; doi:10.1038/s41467-022-35494-w)
Supplement: Supplementary file 12 — Supplementary Data 9 [file 41467_2022_35494_MOESM12_ESM.xlsx]

## Sheet: PatientLabelAssignment
SubjectID	Sex	Group	Subcategory	SiteofOnset	SiteExtra	AgeofOnset	AgeofDeath	Duration	Mutation	DiseaseGroup	RNAseqSample1	RNAseqSample2	RNAseqSample3	SubtypeLabel1	SubtypeLabel2	SubtypeLabel3	FinalSubtype
04-152-76	Female	ALS Spectrum MND, Other Neurological Disorders	Classical/Typical ALS, Frontotemporal Dementia (FTD)	Bulbar	Bulbar	73	75	12	Positive for C9orf72 Repeat Expansion	ALS/FTLD	CGND-HRA-01766	NA	NA	TE	NA	NA	TE
06-159-51	Male	ALS Spectrum MND	Classical/Typical ALS	Limb	Limb - Upper Limb, Arm	63	66	38	Negative for C9orf72 Repeat Expansion	ALS-TDP	CGND-HRA-01770	NA	NA	GLIA	NA	NA	GLIA
08-158-43	Female	ALS Spectrum MND, Other Neurological Disorders	Classical/Typical ALS, Parkinson's Disease (PD)	Bulbar	Bulbar	60	65	33	Negative for C9orf72 Repeat Expansion	ALS-TDP	CGND-HRA-01776	CGND-HRA-01775	NA	GLIA	GLIA	NA	GLIA
10-167-35	Male	ALS Spectrum MND	Classical/Typical ALS	Limb	Limb - Lower Limb, Leg	65	68	33	Positive for C9orf72 Repeat Expansion	ALS-TDP	CGND-HRA-01780	NA	NA	OX	NA	NA	OX
11-178-56	Female	ALS Spectrum MND	Classical/Typical ALS	Limb	Limb - Lower Limb, Leg	61	64	34	Positive for C9orf72 Repeat Expansion	ALS-TDP	CGND-HRA-01791	NA	NA	OX	NA	NA	OX
13-189-06	Female	ALS Spectrum MND, Other Neurological Disorders	Classical/Typical ALS, Frontotemporal Dementia (FTD)	Limb	Limb - Lower Limb, Leg	59	64	57	Positive for C9orf72 Repeat Expansion	ALS/FTLD	CGND-HRA-01796	CGND-HRA-01795	NA	OX	TE	NA	Discordant
13-190-33	Male	ALS Spectrum MND	Classical/Typical ALS	Limb	Limb - Upper Limb, Arm	41	43	36	Negative for C9orf72 Repeat Expansion	ALS-TDP	CGND-HRA-01724	NA	NA	GLIA	NA	NA	GLIA
13-191-47	Male	ALS Spectrum MND, Other Neurological Disorders	Classical/Typical ALS, Frontotemporal Dementia (FTD)	Limb	Limb - Upper Limb, Arm	50	53	33	Positive for C9orf72 Repeat Expansion	ALS/FTLD	CGND-HRA-01801	CGND-HRA-01800	NA	GLIA	GLIA	NA	GLIA
13-192-54	Male	ALS Spectrum MND	Classical/Typical ALS	Limb	Limb - Lower Limb, Leg	62	63	7	Negative for C9orf72 Repeat Expansion	ALS-TDP	CGND-HRA-01720	CGND-HRA-01719	NA	GLIA	GLIA	NA	GLIA
13-193-72	Female	ALS Spectrum MND, Other Neurological Disorders	Classical/Typical ALS, Frontotemporal Dementia (FTD)	Bulbar	Bulbar	67	68	13	Negative for C9orf72 Repeat Expansion	ALS/FTLD	CGND-HRA-01715	CGND-HRA-01714	NA	GLIA	GLIA	NA	GLIA
13-194-74	Male	ALS Spectrum MND	Classical/Typical ALS	Bulbar	Bulbar	71	73	20	Negative for C9orf72 Repeat Expansion	ALS-TDP	CGND-HRA-01710	CGND-HRA-01709	NA	TE	GLIA	NA	Discordant
13-195-03	Male	ALS Spectrum MND	Classical/Typical ALS	Limb	Limb - Upper Limb, Arm	77	78	13	Negative for C9orf72 Repeat Expansion	ALS-TDP	CGND-HRA-01804	CGND-HRA-01803	NA	GLIA	GLIA	NA	GLIA
13-196-12	Male	ALS Spectrum MND	Classical/Typical ALS	Limb	Limb - Upper Limb, Arm	61	68	87	Negative for C9orf72 Repeat Expansion	ALS-TDP	CGND-HRA-01809	CGND-HRA-01808	NA	GLIA	OX	NA	Discordant
14-198-02	Female	ALS Spectrum MND	Classical/Typical ALS	Bulbar	Bulbar	63	66	33	Negative for C9orf72 Repeat Expansion	ALS-TDP	CGND-HRA-01700	CGND-HRA-01699	NA	GLIA	GLIA	NA	GLIA
14-199-05	Male	ALS Spectrum MND	Classical/Typical ALS	Limb	Limb - Upper Limb, Arm	67	68	22	Negative for C9orf72 Repeat Expansion	ALS-TDP	CGND-HRA-01814	CGND-HRA-01813	NA	OX	OX	NA	OX
14-200-25	Male	ALS Spectrum MND	Classical/Typical ALS	Bulbar	Bulbar	56	68	149	Negative for C9orf72 Repeat Expansion	ALS-TDP	CGND-HRA-01695	CGND-HRA-01694	NA	TE	GLIA	NA	Discordant
14-201-94	Male	ALS Spectrum MND	Classical/Typical ALS	Limb	Limb - Upper Limb	59	60	12	Unknown	ALS-TDP	CGND-HRA-01819	CGND-HRA-01818	NA	OX	TE	NA	Discordant
14-202-10	Female	ALS Spectrum MND	Classical/Typical ALS	Limb	Limb - Lower Limb, Leg	64	68	49	Negative for C9orf72 Repeat Expansion	ALS-TDP	CGND-HRA-01823	CGND-HRA-01822	NA	OX	OX	NA	OX
14-203-19	Male	ALS Spectrum MND, Other Neurological Disorders	Classical/Typical ALS, Frontotemporal Dementia (FTD)	Limb	Limb - Lower Limb, Leg	65	69	45	Positive for C9orf72 Repeat Expansion	ALS/FTLD	CGND-HRA-01828	CGND-HRA-01827	NA	TE	GLIA	NA	Discordant
14-204-56	Female	ALS Spectrum MND	Classical/Typical ALS	Limb	Limb - Upper Limb, Arm	60	61	12	Negative for C9orf72 Repeat Expansion	ALS-TDP	CGND-HRA-01833	CGND-HRA-01832	NA	TE	TE	NA	TE
15-205-18	Male	ALS Spectrum MND	Classical/Typical ALS	Limb	Limb - Upper Limb, Arm	77	78	14	Positive for C9orf72 Repeat Expansion	ALS-TDP	CGND-HRA-01838	CGND-HRA-01837	NA	OX	GLIA	NA	Discordant
15-207-34	Female	ALS Spectrum MND, Other Neurological Disorders	Classical/Typical ALS, Frontotemporal Dementia (FTD)	Limb	Limb - Lower Limb, Leg	76	77	15	Negative for C9orf72 Repeat Expansion	ALS/FTLD	CGND-HRA-01690	CGND-HRA-01689	NA	GLIA	GLIA	NA	GLIA
15-208-36	Male	ALS Spectrum MND, Other Neurological Disorders	Classical/Typical ALS, Cognitive Problems, Memory Impairment	Bulbar	Bulbar	58	60	22	Negative for C9orf72 Repeat Expansion	ALS-TDP	CGND-HRA-01840	NA	NA	TE	NA	NA	TE
15-209-43	Male	ALS Spectrum MND	Classical/Typical ALS	Limb	Limb - Lower Limb, Leg	50	59	117	Negative for C9orf72 Repeat Expansion	ALS-TDP	CGND-HRA-01845	CGND-HRA-01844	NA	OX	OX	NA	OX
15-210-54	Female	ALS Spectrum MND	Classical/Typical ALS	Limb	Limb - Lower Limb, Leg	55	56	16	Negative for C9orf72 Repeat Expansion	ALS-TDP	CGND-HRA-01849	CGND-HRA-01848	NA	TE	OX	NA	Discordant
15-211-72	Male	ALS Spectrum MND	Classical/Typical ALS	Limb	Limb - Upper Limb, Arm	40	50	121	Negative for C9orf72 Repeat Expansion	ALS-TDP	CGND-HRA-01686	CGND-HRA-01685	NA	GLIA	GLIA	NA	GLIA
15-212-81	Male	ALS Spectrum MND	Classical/Typical ALS	Bulbar	Bulbar	58	60	24	Negative for C9orf72 Repeat Expansion	ALS-TDP	CGND-HRA-01854	CGND-HRA-01853	NA	OX	GLIA	NA	Discordant
15-213-15	Female	ALS Spectrum MND	Classical/Typical ALS	Limb	Limb - Lower Limb, Leg	63	65	24	Negative for C9orf72 Repeat Expansion	ALS-TDP	CGND-HRA-01859	CGND-HRA-01858	NA	TE	OX	NA	Discordant
15-214-17	Female	ALS Spectrum MND	Classical/Typical ALS	Limb	Limb - Upper Limb, Arm	NA	62	NA	Negative for C9orf72 Repeat Expansion	ALS-TDP	CGND-HRA-01864	CGND-HRA-01863	NA	OX	GLIA	NA	Discordant
15-216-56	Male	ALS Spectrum MND	Classical/Typical ALS	Bulbar	Bulbar	37	40	35	Negative for C9orf72 Repeat Expansion	ALS-TDP	CGND-HRA-01869	CGND-HRA-01868	NA	OX	OX	NA	OX
15-217-60	Female	ALS Spectrum MND, Other Neurological Disorders	Classical/Typical ALS, Frontotemporal Dementia (FTD)	Bulbar	Bulbar	78	80	17	Negative for C9orf72 Repeat Expansion	ALS/FTLD	CGND-HRA-01679	CGND-HRA-01678	NA	GLIA	GLIA	NA	GLIA
16-218-08	Female	ALS Spectrum MND, Other Neurological Disorders	Classical/Typical ALS, Tauopathy	Limb	Limb - Lower Limb, Leg	61	65	52	Negative for C9orf72 Repeat Expansion	ALS-TDP	CGND-HRA-01874	CGND-HRA-01873	NA	OX	GLIA	NA	Discordant
16-219-14	Female	ALS Spectrum MND	Classical/Typical ALS	Bulbar	Bulbar	63	66	35	Negative for C9orf72 Repeat Expansion	ALS-TDP	CGND-HRA-01879	CGND-HRA-01878	NA	OX	TE	NA	Discordant
16-220-23	Male	ALS Spectrum MND, Other Neurological Disorders	Classical/Typical ALS, Alzheimer's Disease (AD)	Limb	Limb - Upper Limb, Arm	67	68	12	Negative for C9orf72 Repeat Expansion	ALS/AD	CGND-HRA-01883	NA	NA	OX	NA	NA	OX
16-221-38	Male	ALS Spectrum MND	Classical/Typical ALS	Limb	Limb - Upper Limb, Arm	NA	71	NA	Negative for C9orf72 Repeat Expansion	ALS-TDP	CGND-HRA-01889	CGND-HRA-01888	NA	GLIA	GLIA	NA	GLIA
16-222-00	Female	ALS Spectrum MND	Classical/Typical ALS	Bulbar	Bulbar - Speech and Swallowing	71	74	31	Positive for C9orf72 Repeat Expansion	ALS-TDP	CGND-HRA-01894	CGND-HRA-01893	NA	OX	GLIA	NA	Discordant
16-223-17	Female	ALS Spectrum MND	Classical/Typical ALS	Bulbar	Bulbar	77	78	12	Negative for C9orf72 Repeat Expansion	ALS-TDP	CGND-HRA-01674	NA	NA	GLIA	NA	NA	GLIA
16-224-35	Male	ALS Spectrum MND	Classical/Typical ALS	Bulbar	Bulbar	69	73	48	Negative for C9orf72 Repeat Expansion; Positive for OPTN	ALS-TDP	CGND-HRA-01899	CGND-HRA-01898	NA	GLIA	GLIA	NA	GLIA
16-225-87	Male	ALS Spectrum MND, Other Neurological Disorders	Classical/Typical ALS, Frontotemporal Dementia (FTD)	Limb	Limb - Upper Limb, Arm	66	69	24	Negative for C9orf72 Repeat Expansion	ALS/FTLD	CGND-HRA-01904	CGND-HRA-01903	NA	OX	OX	NA	OX
17-226-00	Female	ALS Spectrum MND	Classical/Typical ALS	Limb	Limb - Upper Limb	65	65	NA	Negative for C9orf72 Repeat Expansion	ALS-TDP	CGND-HRA-01914	CGND-HRA-01913	NA	OX	GLIA	NA	Discordant
18-227-15	Female	ALS Spectrum MND	Classical/Typical ALS	Limb	Limb - Lower Limb	58	61	35	Unknown	ALS-TDP	CGND-HRA-01669	CGND-HRA-01668	NA	GLIA	GLIA	NA	GLIA
18-228-63	Male	ALS Spectrum MND	Classical/Typical ALS	Bulbar	Bulbar	76	78	24	Negative for C9orf72 Repeat Expansion	ALS-TDP	CGND-HRA-01664	CGND-HRA-01663	NA	GLIA	GLIA	NA	GLIA
18-229-70	Female	ALS Spectrum MND	Classical/Typical ALS	Bulbar	Bulbar	66	70	48	Negative for C9orf72 Repeat Expansion	ALS-TDP	CGND-HRA-01919	CGND-HRA-01918	NA	GLIA	GLIA	NA	GLIA
90-065-49	Male	ALS Spectrum MND	Classical/Typical ALS	Limb	Limb - Upper Limb, Arm	58	61	33	Positive for C9orf72 Repeat Expansion	ALS-TDP	CGND-HRA-01728	NA	NA	TE	NA	NA	TE
91-077-47	Male	ALS Spectrum MND	Classical/Typical ALS	Limb	Limb - Lower Limb, Leg	49	51	23	Positive for C9orf72 Repeat Expansion	ALS-TDP	CGND-HRA-01732	CGND-HRA-01731	NA	TE	TE	NA	TE
91-078-52	Male	ALS Spectrum MND	Classical/Typical ALS	Limb	Limb - Upper Limb, Arm	49	50	13	Positive for C9orf72 Repeat Expansion	ALS-TDP	CGND-HRA-01736	CGND-HRA-01735	NA	TE	TE	NA	TE
93-098-25	Female	ALS Spectrum MND	Classical/Typical ALS	Limb	Limb - Lower Limb, Leg	66	67	22	Positive for C9orf72 Repeat Expansion	ALS-TDP	CGND-HRA-01740	CGND-HRA-01739	NA	GLIA	GLIA	NA	GLIA
94-100-17	Female	ALS Spectrum MND	Classical/Typical ALS	Bulbar	Bulbar	64	66	34	Positive for C9orf72 Repeat Expansion	ALS-TDP	CGND-HRA-01746	NA	NA	GLIA	NA	NA	GLIA
GWF14-01	Female	Pre-fALS, Other Neurological Disorders	Frontotemporal Dementia (FTD)	Not Applicable	Not Applicable	NA	72	NA	Positive for C9orf72 Repeat Expansion	FTLD-TDP	CGND-HRA-00300	NA	NA	GLIA	NA	NA	GLIA
JHU19	Male	ALS Spectrum MND	Classical/Typical ALS	Limb	Limb - Upper Limb, Left Hand	48	52	36	Positive for C9orf72 Repeat Expansion, Negative for SOD1	ALS-TDP	CGND-HRA-00115	NA	NA	TE	NA	NA	TE
JHU33	Male	ALS Spectrum MND	Classical/Typical ALS	Limb	Limb - Lower Limb, Bilateral	63	65	27	Negative for C9orf72 Repeat Expansion, Negative for SOD1, Positive for MATR3 (VUS)	ALS-TDP	CGND-HRA-00129	NA	NA	TE	NA	NA	TE
JHU38	Female	ALS Spectrum MND	Classical/Typical ALS	Limb	Limb - Upper and Lower Limb	33	34	17	Positive for C9orf72 Repeat Expansion, Negative for SOD1	ALS-TDP	CGND-HRA-00134	NA	NA	OX	NA	NA	OX
JHU43	Male	ALS Spectrum MND	Classical/Typical ALS	Limb	Limb - Lower Limb, Left Leg	53	55	21	Negative for C9orf72 Repeat Expansion, Positive for SOD1 (A4V)	ALS-SOD1	CGND-HRA-00139	NA	NA	OX	NA	NA	OX
JHU51	Male	ALS Spectrum MND	Classical/Typical ALS	Limb	Limb - Lower Limb, Right Leg	63	65	16	Negative for C9orf72 Repeat Expansion, Negative for SOD1	ALS-TDP	CGND-HRA-00147	NA	NA	TE	NA	NA	TE
JHU52	Male	ALS Spectrum MND	Classical/Typical ALS	Bulbar	Bulbar	53	56	30	Positive for C9orf72 Repeat Expansion, Negative for SOD1	ALS-TDP	CGND-HRA-00148	NA	NA	OX	NA	NA	OX
JHU64	Male	ALS Spectrum MND, Other Neurological Disorders	Classical/Typical ALS, Frontotemporal Dementia (FTD)	Limb	Limb - Upper Limb, Bilateral	63	64	13	Negative for C9orf72 Repeat Expansion, Negative for SOD1, Positive for NEK1	ALS/FTLD	CGND-HRA-00160	NA	NA	GLIA	NA	NA	GLIA
JHU73	Female	ALS Spectrum MND	Classical/Typical ALS	Limb	Limb - Lower Limb, Left Foot	67	70	36	Negative for C9orf72 Repeat Expansion, Negative for SOD1, Positive for NEFH (likely benign)	ALS-TDP	CGND-HRA-00557	CGND-HRA-00556	CGND-HRA-00553	OX	OX	TE	OX
JHU74	Male	ALS Spectrum MND	Classical/Typical ALS	Bulbar	Bulbar	46	47	15	Negative for C9orf72 Repeat Expansion, Positive for SOD1 (A4V), Positive for ANXA11 (likely benign)	ALS-SOD1	CGND-HRA-00562	CGND-HRA-00561	CGND-HRA-00559	OX	GLIA	GLIA	GLIA
JHU75	Female	ALS Spectrum MND	Classical/Typical ALS	Limb	Limb - Lower Limb, Right Leg	54	58	60	Positive for C9orf72 Repeat Expansion, Negative for SOD1, Positive for OPTN M98K, SPG11 (Likely benign)	ALS-TDP	CGND-HRA-00631	NA	NA	OX	NA	NA	OX
JHU77	Male	ALS Spectrum MND	Classical/Typical ALS	Limb	Limb - Lower Limb, Left Foot	73	76	48	Negative for C9orf72 Repeat Expansion, Negative for SOD1	ALS-TDP	CGND-HRA-00633	NA	NA	TE	NA	NA	TE
JHU79	Male	ALS Spectrum MND	Classical/Typical ALS	Bulbar	Bulbar	80	82	28	Negative for C9orf72 Repeat Expansion, Negative for SOD1	ALS-TDP	CGND-HRA-00563	CGND-HRA-00526	NA	GLIA	TE	NA	Discordant
JHU82	Male	ALS Spectrum MND	Classical/Typical ALS	Limb	Limb - Lower Limb, Left Leg	63	66	43	Negative for C9orf72 Repeat Expansion, Negative for SOD1	ALS-TDP	CGND-HRA-00575	CGND-HRA-00574	CGND-HRA-00571	TE	TE	OX	TE
JHU83	Male	ALS Spectrum MND	Classical/Typical ALS	Limb	Limb - Lower Limb, Left Leg	44	50	74	Negative for C9orf72 Repeat Expansion, Positive for SOD1 (N139K), Positive for SPG11 (VUS)	ALS-SOD1	CGND-HRA-00582	CGND-HRA-00581	CGND-HRA-00578	OX	OX	OX	OX
NEUAG831KFQ	Male	ALS Spectrum MND	Classical/Typical ALS	Bulbar and Limb	Bulbar - Speech and Swallowing; Limb - Upper Limb, Right Hand/Fingers	61	66	65	Unknown	ALS-TDP	CGND-HRA-01433	CGND-HRA-01429	CGND-HRA-01428	OX	OX	OX	OX
NEUAL503EPH	Male	ALS Spectrum MND, Other Neurological Disorders	Classical/Typical ALS, Frontotemporal Dementia (FTD)	Axial	Axial - Trunk, Respiratory	71	72	12	Unknown	ALS/FTLD	CGND-HRA-01308	CGND-HRA-01305	CGND-HRA-01304	OX	OX	OX	OX
NEUAP156PM4	Female	ALS Spectrum MND	Classical/Typical ALS	Bulbar	Bulbar - Speech and Swallowing	65	69	52	Negative for C9orf72 Repeat Expansion, Negative for SOD1	ALS-TDP	CGND-HRA-00604	CGND-HRA-00603	CGND-HRA-00535	GLIA	OX	OX	OX
NEUAT369TG5	Female	ALS Spectrum MND	Classical/Typical ALS	Bulbar	Bulbar - Speech and Swallowing	79	81	24	Negative for C9orf72 Repeat Expansion	ALS-TDP	CGND-HRA-00338	CGND-HRA-00335	CGND-HRA-00334	OX	OX	GLIA	OX
NEUAV667LJK	Male	ALS Spectrum MND	Classical/Typical ALS	Limb	Limb - Lower Limb	79	85	NA	Negative for C9orf72 Repeat Expansion	ALS-TDP	CGND-HRA-00346	CGND-HRA-00343	NA	TE	TE	NA	TE
NEUAY067UTB	Female	ALS Spectrum MND	Classical/Typical ALS	Limb	Limb - Lower Limb, Left Foot	64	67	36	Unknown	ALS-TDP	CGND-HRA-01269	CGND-HRA-00748	CGND-HRA-00747	OX	GLIA	GLIA	GLIA
NEUBB078VEG	Female	ALS Spectrum MND	Classical/Typical ALS	Bulbar	Bulbar - Speech and Swallowing	46	51	60	Unknown	ALS-TDP	CGND-HRA-01324	CGND-HRA-01321	CGND-HRA-01320	OX	OX	OX	OX
NEUBE992ZD1	Male	ALS Spectrum MND	Classical/Typical ALS	Generalized	Generalized; Bulbar; Limb - Upper Limb, Left Hand/Fingers	65	68	36	Positive for C9orf72 Repeat Expansion	ALS-TDP	CGND-HRA-01609	CGND-HRA-01608	CGND-HRA-01607	OX	OX	TE	OX
NEUCV649UJK	Male	ALS Spectrum MND	Classical/Typical ALS	Limb	Limb - Upper Limb, Right Hand/Fingers	79	80	12	Unknown	ALS-TDP	CGND-HRA-00252	CGND-HRA-00243	NA	OX	OX	NA	OX
NEUCW292DYJ	Female	ALS Spectrum MND	Classical/Typical ALS	Bulbar	Bulbar - Speech	56	67	132	Unknown	ALS-TDP	CGND-HRA-00256	CGND-HRA-00247	NA	OX	OX	NA	OX
NEUDG361GA9	Female	ALS Spectrum MND	Classical/Typical ALS	Bulbar	Bulbar - Swallowing	70	72	26	Negative for C9orf72 Repeat Expansion	ALS-TDP	CGND-HRA-00226	CGND-HRA-00220	CGND-HRA-00214	OX	OX	OX	OX
NEUDG727NTW	Female	ALS Spectrum MND	Classical/Typical ALS	Bulbar and Limb	Bulbar - Speech; Limb - Lower Limb, Right Ankle/Foot/Toes	60	63	36	Negative for C9orf72 Repeat Expansion	ALS-TDP	CGND-HRA-00433	CGND-HRA-00430	CGND-HRA-00429	OX	OX	OX	OX
NEUDM397JGD	Female	ALS Spectrum MND	Classical/Typical ALS	Bulbar	Bulbar - Speech and Swallowing	70	71	24	Negative for C9orf72 Repeat Expansion	ALS-TDP	CGND-HRA-00223	CGND-HRA-00217	CGND-HRA-00211	OX	GLIA	OX	OX
NEUDR086ZDQ	Female	ALS Spectrum MND	Classical/Typical ALS	Limb	Limb - Upper Limb, Right Arm	69	71	24	Unknown	ALS-TDP	CGND-HRA-00225	CGND-HRA-00219	CGND-HRA-00213	GLIA	TE	OX	Discordant
NEUDT233ZZ1	Male	ALS Spectrum MND	Classical/Typical ALS	Unknown	Unknown	35	39	48	Negative for C9orf72 Repeat Expansion	ALS-TDP	CGND-HRA-00427	CGND-HRA-00424	CGND-HRA-00423	OX	GLIA	OX	OX
NEUDT709YHN	Female	ALS Spectrum MND	Classical/Typical ALS	Limb	Limb - Lower Limb, Left Ankle/Foot/Toes	63	68	60	Positive for C9orf72 Repeat Expansion	ALS-TDP	CGND-HRA-01649	CGND-HRA-01646	NA	OX	TE	NA	Discordant
NEUEA633EN5	Female	ALS Spectrum MND	Classical/Typical ALS	Bulbar	Bulbar - Speech and Swallowing	69	71	25	Negative for C9orf72 Repeat Expansion, Negative for SOD1	ALS-TDP	CGND-HRA-01245	CGND-HRA-00673	CGND-HRA-00672	TE	OX	TE	TE
NEUEB569WFU	Male	ALS Spectrum MND	Classical/Typical ALS	Bulbar	Bulbar - Speech	57	64	90	Unknown	ALS-TDP	CGND-HRA-01420	CGND-HRA-01415	CGND-HRA-01414	OX	OX	OX	OX
NEUEC006FND	Female	ALS Spectrum MND	Classical/Typical ALS	Limb	Limb - Upper Limb, Left Arm	58	62	48	Negative for C9orf72 Repeat Expansion	ALS-TDP	CGND-HRA-00087	CGND-HRA-00059	CGND-HRA-00017	TE	TE	OX	TE
NEUEE362LGE	Female	ALS Spectrum MND	Classical/Typical ALS	Limb	Limb - Lower Limb, Right Ankle/Foot/Toes	66	69	36	Negative for C9orf72 Repeat Expansion	ALS-TDP	CGND-HRA-01636	CGND-HRA-01635	CGND-HRA-01633	OX	OX	OX	OX
NEUEF397VVN	Female	ALS Spectrum MND, Other Neurological Disorders	Classical/Typical ALS, Alzheimer's Disease (AD)	Limb	Limb - Lower Limb, Left Ankle/Foot/Toes	74	76	24	Unknown	ALS/AD	CGND-HRA-00308	CGND-HRA-00305	CGND-HRA-00304	OX	OX	OX	OX
NEUEF856BLV	Female	ALS Spectrum MND	Classical/Typical ALS	Limb	Limb - Upper Limb, Right Arm	60	61	12	Positive for C9orf72 Repeat Expansion	ALS-TDP	CGND-HRA-00462	CGND-HRA-00461	CGND-HRA-00460	OX	OX	TE	OX
NEUEH612JPA	Female	ALS Spectrum MND, Other Neurological Disorders	Classical/Typical ALS, Alzheimer's Disease (AD)	Bulbar	Bulbar - Speech and Swallowing	69	71	22	Negative for C9orf72 Repeat Expansion, Negative for SOD1	ALS/AD	CGND-HRA-00612	CGND-HRA-00611	CGND-HRA-00543	TE	OX	OX	OX
NEUEL133AK6	Female	ALS Spectrum MND	Classical/Typical ALS	Limb	Limb - Lower Limb, Left Leg	59	60	21	Negative for C9orf72 Repeat Expansion	ALS-TDP	CGND-HRA-00083	CGND-HRA-00055	CGND-HRA-00013	OX	OX	OX	OX
NEUFE255AG2	Male	ALS Spectrum MND	Classical/Typical ALS, Mild Diffuse Subpial Gliosis, Mild Hypertensive Vasculopathy	Limb	Limb - Upper Limb, Right	47	51	48	Unknown	ALS-TDP	CGND-HRA-00483	CGND-HRA-00482	CGND-HRA-00481	OX	OX	TE	OX
NEUFF179PPT	Male	ALS Spectrum MND	Classical/Typical ALS	Limb	Limb - Upper Limb, Bilateral	50	59	108	Negative for C9orf72 Repeat Expansion	ALS-TDP	CGND-HRA-00489	CGND-HRA-00488	CGND-HRA-00487	OX	OX	TE	OX
NEUFT454ZFP	Male	ALS Spectrum MND	Classical/Typical ALS	Bulbar	Bulbar - Speech	53	56	30	Negative for C9orf72 Repeat Expansion, Positive for ANG (I70V)	ALS-TDP	CGND-HRA-00221	CGND-HRA-00215	CGND-HRA-00209	OX	OX	OX	OX
NEUFV843EVC	Female	ALS Spectrum MND	Classical/Typical ALS	Limb	Limb - Lower Limb, Left Foot/Toes	64	65	12	Unknown	ALS-TDP	CGND-HRA-01503	CGND-HRA-01500	CGND-HRA-01499	OX	OX	OX	OX
NEUGA773REC	Male	ALS Spectrum MND	Classical/Typical ALS	Limb	Limb - Lower Limb, Right Leg, Ankle/Foot/Toes	48	49	12	Negative for C9orf72 Repeat Expansion	ALS-TDP	CGND-HRA-00095	NA	NA	GLIA	NA	NA	GLIA
NEUGD887RT1	Female	ALS Spectrum MND	Classical/Typical ALS	Limb	Limb - Upper Limb, Right Arm	29	32	30	Positive for SOD1 variant unknown	ALS-SOD1	CGND-HRA-01491	CGND-HRA-01488	CGND-HRA-01487	TE	TE	TE	TE
NEUGK141CFH	Female	ALS Spectrum MND	Classical/Typical ALS	Limb	Limb - Lower Limb, Right Ankle/Foot/Toes	75	78	36	Unknown	ALS-TDP	CGND-HRA-01272	CGND-HRA-01175	CGND-HRA-01174	OX	OX	OX	OX
NEUGL022MN2	Female	ALS Spectrum MND	Classical/Typical ALS	Bulbar	Bulbar - Speech	52	55	36	Positive for C9orf72 Repeat Expansion	ALS-TDP	CGND-HRA-01584	CGND-HRA-01581	CGND-HRA-01580	OX	TE	OX	OX
NEUGP259EBV	Male	ALS Spectrum MND, Other Neurological Disorders	Classical/Typical ALS, Chronic Traumatic Encephalopathy (CTE)	Limb	Limb - Lower Limb, Left Leg, Ankle/Foot/Toes	40	44	48	Unknown	ALS-TDP	CGND-HRA-01448	CGND-HRA-01445	NA	TE	OX	NA	Discordant
NEUGU437VNF	Female	ALS Spectrum MND	Classical/Typical ALS	Limb	Limb - Upper Limb, Left Hand/Fingers	61	66	60	Unknown	ALS-TDP	CGND-HRA-01425	CGND-HRA-01424	CGND-HRA-01423	OX	TE	OX	OX
NEUGV399KJW	Female	ALS Spectrum MND	Classical/Typical ALS	Limb	Limb	61	63	24	Negative for C9orf72 Repeat Expansion	ALS-TDP	CGND-HRA-00369	CGND-HRA-00367	CGND-HRA-00366	GLIA	TE	GLIA	GLIA
NEUGY575NUQ	Male	ALS Spectrum MND	Classical/Typical ALS	Limb	Limb - Upper Limb, Left Arm, Hand/Fingers	67	69	21	Negative for C9orf72 Repeat Expansion	ALS-TDP	CGND-HRA-01254	CGND-HRA-00587	CGND-HRA-00586	TE	GLIA	GLIA	GLIA
NEUHM340FBZ	Male	ALS Spectrum MND	Classical/Typical ALS	Limb	Limb - Lower Limb, Left Leg	79	80	10	Unknown	ALS-TDP	CGND-HRA-01485	CGND-HRA-01482	CGND-HRA-01481	OX	OX	OX	OX
NEUHM399CBL	Male	ALS Spectrum MND	Classical/Typical ALS	Limb	Limb - Upper Limb	65	68	36	Negative for C9orf72 Repeat Expansion	ALS-TDP	CGND-HRA-01560	CGND-HRA-01557	NA	OX	OX	NA	OX
NEUJL308UBK	Female	ALS Spectrum MND	Classical/Typical ALS	Limb	Limb - Lower Limb, Right Leg	52	59	84	Negative for C9orf72 Repeat Expansion	ALS-TDP	CGND-HRA-01384	CGND-HRA-01349	NA	OX	TE	NA	Discordant
NEUJR139GPF	Male	ALS Spectrum MND	Classical/Typical ALS	Limb	Limb - Lower Limb, Bilateral Leg	58	69	108	Negative for C9orf72 Repeat Expansion	ALS-TDP	CGND-HRA-00066	CGND-HRA-00024	NA	TE	TE	NA	TE
NEUJZ255ZC5	Male	ALS Spectrum MND	Classical/Typical ALS	Limb	Limb - Lower Limb, Right Leg, Ankle/Foot/Toes	67	68	15	Negative for C9orf72 Repeat Expansion	ALS-TDP	CGND-HRA-00090	CGND-HRA-00062	CGND-HRA-00020-2	OX	OX	OX	OX
NEUKD974CXJ	Female	ALS Spectrum MND	Classical/Typical ALS	Bulbar	Bulbar - Speech	54	56	24	Unknown	ALS-TDP	CGND-HRA-01412	CGND-HRA-01407	NA	OX	TE	NA	Discordant
NEUKG838WER	Male	ALS Spectrum MND	Classical/Typical ALS	Bulbar	Bulbar - Speech	58	60	24	Negative for C9orf72 Repeat Expansion	ALS-TDP	CGND-HRA-01578	CGND-HRA-01575	CGND-HRA-01574	OX	OX	TE	OX
NEUKJ257ZPG	Male	ALS Spectrum MND	Classical/Typical ALS	Limb	Limb - Lower Limb, Right Ankle/Foot/Toes	66	67	12	Negative for C9orf72 Repeat Expansion	ALS-TDP	CGND-HRA-01572	CGND-HRA-01569	CGND-HRA-01568	OX	OX	OX	OX
NEUKM699KKH	Female	ALS Spectrum MND, Other Neurological Disorders	Classical/Typical ALS, Frontotemporal Dementia (FTD)	Bulbar	Bulbar	67	69	18	Positive for C9orf72 Repeat Expansion	ALS/FTLD	CGND-HRA-00088	CGND-HRA-00060	CGND-HRA-00018	OX	TE	OX	OX
NEUKN209FNW	Male	ALS Spectrum MND	Classical/Typical ALS	Limb	Limb - Lower Limb, Leg	47	48	12	Negative for C9orf72 Repeat Expansion, Positive for SOD1 (AV4)	ALS-SOD1	CGND-HRA-01394	CGND-HRA-01361	NA	OX	OX	NA	OX
NEUKV592NUT	Female	ALS Spectrum MND	Classical/Typical ALS	Limb	Limb - Lower Limb, Left Ankle/Foot/Toes	42	45	27	Negative for C9orf72 Repeat Expansion, Positive for SOD1(c.317C>t;p.Ser106LEu), ARHGEF28 (C4307A>G; p.GLu1436Gly)	ALS-SOD1	CGND-HRA-01528	CGND-HRA-01527	NA	OX	OX	NA	OX
NEUKY135CV6	Male	ALS Spectrum MND, Other Neurological Disorders	Classical/Typical ALS, Alzheimer's Disease (AD)	Unknown	Unknown	70	74	48	Negative for C9orf72 Repeat Expansion	ALS/AD	CGND-HRA-00385	CGND-HRA-00382	CGND-HRA-00381	GLIA	GLIA	GLIA	GLIA
NEUKZ727YY5	Male	ALS Spectrum MND	Classical/Typical ALS	Limb	Limb - Upper Limb, Left Hand/Fingers	68	70	24	Positive for C9orf72 Repeat Expansion	ALS-TDP	CGND-HRA-01623	CGND-HRA-01536	CGND-HRA-01535	OX	OX	OX	OX
NEULA285XJ0	Male	ALS Spectrum MND	Classical/Typical ALS	Limb	Limb - Upper Limb, Right Hand/Fingers	65	67	24	Negative for C9orf72 Repeat Expansion	ALS-TDP	CGND-HRA-01629	CGND-HRA-01628	CGND-HRA-01626	OX	OX	OX	OX
NEULH417FZJ	Male	ALS Spectrum MND	Classical/Typical ALS	Limb	Limb - Upper Limb, Right Hand/Fingers	53	60	72	Unknown	ALS-TDP	CGND-HRA-01280	CGND-HRA-01279	NA	OX	OX	NA	OX
NEULH901PYF	Male	ALS Spectrum MND	Classical/Typical ALS	Limb	Limb - Lower Limb, Left Ankle/Foot/Toes	58	59	12	Positive for C9orf72 Repeat Expansion	ALS-TDP	CGND-HRA-00287	CGND-HRA-00257-2	CGND-HRA-00248	GLIA	GLIA	OX	GLIA
NEULJ443PF5	Male	ALS Spectrum MND, Other Neurological Disorders	Classical/Typical ALS, Alzheimer's Disease (AD), Acute Meningitis, Cerebrovascular Disease (Not Contributing to Dementia)	Limb	Limb - Upper Limb, Hand/Fingers	71	77	72	Unknown	ALS-TDP	CGND-HRA-01472	CGND-HRA-01469	CGND-HRA-01468	TE	TE	GLIA	TE
NEULN488RD5	Male	ALS Spectrum MND	Classical/Typical ALS	Bulbar and Limb	Bulbar - Speech and Swallowing; Limb - Upper Limb, Right Hand/Fingers	67	69	30	Negative for C9orf72 Repeat Expansion; Negative for ATXN2 Repeat Expansion	ALS-TDP	CGND-HRA-01266	CGND-HRA-00733	CGND-HRA-00732	TE	OX	OX	OX
NEULP959LBP	Male	ALS Spectrum MND	Classical/Typical ALS	Limb	Limb - Lower Limb, Bilateral Ankle/Foot/Toes	53	59	72	Unknown	ALS-TDP	CGND-HRA-01543	CGND-HRA-01540	CGND-HRA-01539	OX	OX	OX	OX
NEULT268RM4	Male	ALS Spectrum MND, Other Neurological Disorders	Classical/Typical ALS, Frontotemporal Dementia (FTD)	Limb	Limb - Lower Limb, Right Ankle/Foot/Toes	72	73	12	Positive for C9orf72 Repeat Expansion	ALS/FTLD	CGND-HRA-01549	CGND-HRA-01546	NA	TE	TE	NA	TE
NEULV114EY9	Male	ALS Spectrum MND	Classical/Typical ALS	Limb	Limb - Upper and Lower Limb, Left	52	55	36	Unknown	ALS-TDP	CGND-HRA-01984	CGND-HRA-01983	CGND-HRA-01981	OX	TE	OX	OX
NEUME287RK2	Female	ALS Spectrum MND, Other Neurological Disorders	Classical/Typical ALS, Frontotemporal Dementia (FTD)	Bulbar	Bulbar	65	67	30	Negative for C9orf72 Repeat Expansion	ALS/FTLD	CGND-HRA-00086	CGND-HRA-00058	CGND-HRA-00016	GLIA	TE	TE	TE
NEUMK638LUX	Male	ALS Spectrum MND	Classical/Typical ALS	Limb	Limb - Lower Limb, Bilateral Legs	69	72	42	Positive for C9orf72 Repeat Expansion, Negative for SOD1, Positive for ANXA11 (likely benign)	ALS-TDP	CGND-HRA-00628	CGND-HRA-00627	CGND-HRA-00550	TE	TE	TE	TE
NEUMP035RP4	Male	ALS Spectrum MND	Classical/Typical ALS	Bulbar	Bulbar - Speech	57	69	156	Negative for C9orf72 Repeat Expansion	ALS-TDP	CGND-HRA-00216	CGND-HRA-00210	NA	OX	OX	NA	OX
NEUMT947ALA	Male	ALS Spectrum MND	Classical/Typical ALS	Unknown	Unknown	NA	74	NA	Negative for C9orf72 Repeat Expansion	ALS-TDP	CGND-HRA-00397	CGND-HRA-00394	CGND-HRA-00393	OX	OX	OX	OX
NEUMY028JH4	Female	ALS Spectrum MND	Classical/Typical ALS	Limb	Limb - Lower Limb, Right Leg	50	54	48	Negative for C9orf72 Repeat Expansion	ALS-TDP	CGND-HRA-01387	CGND-HRA-01386	CGND-HRA-01353	OX	OX	OX	OX
NEUNL548ZBN	Male	ALS Spectrum MND, Other Neurological Disorders	Classical/Typical ALS, Frontotemporal Dementia (FTD)	Limb	Limb - Upper Limb, Left Hand/Fingers	59	60	8	Positive for C9orf72 Repeat Expansion	ALS/FTLD	CGND-HRA-00286	CGND-HRA-00244	NA	OX	OX	NA	OX
NEUNL974RU6	Male	ALS Spectrum MND	Classical/Typical ALS	Limb	Limb - Lower Limb, Right Leg	50	53	42	Negative for C9orf72 Repeat Expansion, Negative for SOD1	ALS-TDP	CGND-HRA-00624	CGND-HRA-00621	NA	GLIA	OX	NA	Discordant
NEUNW210GCW	Male	ALS Spectrum MND	Classical/Typical ALS	Unknown	Unknown	NA	53	NA	Negative for C9orf72 Repeat Expansion	ALS-TDP	CGND-HRA-00096	CGND-HRA-00068	CGND-HRA-00026	OX	OX	OX	OX
NEUNW244GF0	Female	ALS Spectrum MND	Classical/Typical ALS	Limb	Limb	57	61	48	Negative for C9orf72 Repeat Expansion	ALS-TDP	CGND-HRA-00354	CGND-HRA-00351	CGND-HRA-00350	OX	OX	OX	OX
NEUNY116EZW	Female	ALS Spectrum MND, Other Neurological Disorders	Classical/Typical ALS, Alzheimer's Disease (AD)	Bulbar	Bulbar	64	68	48	Positive for C9orf72 Repeat Expansion	ALS/AD	CGND-HRA-01479	CGND-HRA-01476	CGND-HRA-01475	OX	OX	OX	OX
NEUPG876HJT	Male	ALS Spectrum MND, Other Neurological Disorders	Classical/Typical ALS, Alzheimer's Disease (AD)	Limb	Limb - Upper Limb, Left Hand/Fingers	77	80	36	Unknown	ALS-TDP	CGND-HRA-02168	NA	NA	OX	NA	NA	OX
NEUPK732LNT	Female	ALS Spectrum MND	Classical/Typical ALS	Limb	Limb - Lower Limb	72	76	48	Unknown	ALS-TDP	CGND-HRA-00255	CGND-HRA-00246	NA	OX	OX	NA	OX
NEUPM864FBE	Male	ALS Spectrum MND	Classical/Typical ALS	Bulbar and Limb	Bulbar - Speech; Limb - Upper Limb, Right Hand/Fingers	65	67	30	Negative for C9orf72 Repeat Expansion	ALS-TDP	CGND-HRA-01614	CGND-HRA-01524	NA	OX	OX	NA	OX
NEUPU334DL1	Female	ALS Spectrum MND	Classical/Typical ALS	Bulbar	Bulbar - Speech	65	66	12	Negative for C9orf72 Repeat Expansion (conflicts ExpansionHunter results, site notified)	ALS-TDP	CGND-HRA-01403	CGND-HRA-01369	NA	TE	TE	NA	TE
NEURJ387PPV	Female	ALS Spectrum MND	Classical/Typical ALS	Limb	Limb - Lower Limb, Bilateral Legs	64	68	71	Negative for C9orf72 Repeat Expansion, Negative for SOD1	ALS-TDP	CGND-HRA-00193	NA	NA	TE	NA	NA	TE
NEURJ886YZU	Male	ALS Spectrum MND	Classical/Typical ALS	Limb	Limb - Lower Limb, Right Ankle/Foot/Toes	61	64	36	Unknown	ALS-TDP	CGND-HRA-01509	CGND-HRA-01506	CGND-HRA-01505	OX	TE	TE	TE
NEURK749WFB	Female	ALS Spectrum MND	Classical/Typical ALS	Limb	Limb - Upper Limb, Right Hand/Fingers	58	65	84	Positive for C9orf72 Repeat Expansion	ALS-TDP	CGND-HRA-00254	CGND-HRA-00245	NA	GLIA	TE	NA	Discordant
NEURN516YR8	Female	ALS Spectrum MND	Classical/Typical ALS	Limb	Limb - Lower Limb, Left Ankle/Foot/Toes	57	58	12	Positive for C9orf72 Repeat Expansion	ALS-TDP	CGND-HRA-01566	CGND-HRA-01563	CGND-HRA-01562	OX	OX	OX	OX
NEURW761XNG	Female	ALS Spectrum MND, Other Neurological Disorders	Classical/Typical ALS, Alzheimer's Disease (AD), Argyrophilic Grain Disease (AGD) Stage II, Cerebral Amyloid Angiopathy (CAA)	Unknown	Unknown	67	69	24	Unknown	ALS-TDP	CGND-HRA-01456	CGND-HRA-01453	CGND-HRA-01452	OX	OX	OX	OX
NEURX991BWB	Female	ALS Spectrum MND	Classical/Typical ALS	Axial and Bulbar	Axial - Trunk, Respiratory; Bulbar - Speech and Swallowing	57	59	24	Negative for C9orf72 Repeat Expansion, Negative for SOD1, Positive for DCTN1 (likely benign)	ALS-TDP	CGND-HRA-00616	CGND-HRA-00615	CGND-HRA-00546	TE	GLIA	OX	Discordant
NEUTB398FC9	Male	ALS Spectrum MND	Classical/Typical ALS	Unknown	Unknown	81	83	24	Unknown	ALS-TDP	CGND-HRA-00439	CGND-HRA-00436	CGND-HRA-00435	OX	OX	GLIA	OX
NEUTC651YRK	Male	ALS Spectrum MND	Classical/Typical ALS	Limb	Limb - Upper Limb, Right Hand/Fingers	76	78	24	Negative for C9orf72 Repeat Expansion	ALS-TDP	CGND-HRA-01590	CGND-HRA-01587	NA	TE	OX	NA	Discordant
NEUTD254HL0	Male	ALS Spectrum MND	Classical/Typical ALS	Limb	Limb - Upper Limb, Left Hand/fingers	44	48	48	Negative for C9orf72 Repeat Expansion	ALS-TDP	CGND-HRA-01515	CGND-HRA-01512	CGND-HRA-01511	OX	TE	TE	TE
NEUTL441LZ7	Male	ALS Spectrum MND	Classical/Typical ALS	Limb	Limb	63	67	48	Positive for C9orf72 Repeat Expansion	ALS-TDP	CGND-HRA-00323	CGND-HRA-00321	CGND-HRA-00320	TE	TE	TE	TE
NEUTL588HAA	Female	ALS Spectrum MND	Classical/Typical ALS, Argyrophilic Grain Disease (AGD) Stage II-III, Cerebrovascular Disease (Not Contributing to Dementia)	Unknown	Unknown	59	61	24	Unknown	ALS-TDP	CGND-HRA-01464	CGND-HRA-01461	NA	OX	TE	NA	Discordant
NEUTP019MY9	Female	ALS Spectrum MND	Classical/Typical ALS	Unknown	Unknown	60	61	12	Positive for C9orf72 Repeat Expansion	ALS-TDP	CGND-HRA-00359	CGND-HRA-00358	NA	GLIA	OX	NA	Discordant
NEUUE532LFF	Male	ALS Spectrum MND	Classical/Typical ALS	Limb	Limb - Lower Limb, Bilateral Leg	70	74	48	Unknown	ALS-TDP	CGND-HRA-00285	CGND-HRA-00250	CGND-HRA-00241	OX	OX	OX	OX
NEUUF289NRL	Male	ALS Spectrum MND	Classical/Typical ALS	Axial and Limb	Axial - Trunk, Respiratory; Limb - Lower Limb, Left Leg	68	72	48	Negative for C9orf72 Repeat Expansion	ALS-TDP	CGND-HRA-01399	CGND-HRA-01398	CGND-HRA-01365	OX	OX	OX	OX
NEUUK557CZW	Female	ALS Spectrum MND, Other Neurological Disorders	Classical/Typical ALS, Alzheimer's Disease (AD)	Limb	Limb - Lower Limb, Leg, Ankle/Foot/Toes	64	68	48	Unknown	ALS/AD	CGND-HRA-01212	NA	NA	GLIA	NA	NA	GLIA
NEUUW911LWA	Male	ALS Spectrum MND, Other Neurological Disorders	Classical/Typical ALS, Frontotemporal Dementia (FTD)	Bulbar	Bulbar - Speech	57	59	20	Positive for C9orf72 Repeat Expansion, Negative for SOD1, Positive for NEFH (VUS)	ALS/FTLD	CGND-HRA-00608	CGND-HRA-00607	CGND-HRA-00539	TE	TE	TE	TE
NEUUY552RBK	Female	ALS Spectrum MND, Other Neurological Disorders	Classical/Typical ALS, Frontotemporal Dementia (FTD)	Limb	Limb - Lower Limb, Ankle/Foot/Toes	58	61	29	Positive for C9orf72 Repeat Expansion	ALS/FTLD	CGND-HRA-01643	CGND-HRA-01640	CGND-HRA-01639	OX	OX	OX	OX
NEUVB305VU7	Male	ALS Spectrum MND, Other Neurological Disorders	Classical/Typical ALS, Alzheimer's Disease (AD), Chronic Traumatic Encephalopathy (CTE)	Limb	Limb - Upper Limb, Bilateral	75	78	28	Negative for SOD1	ALS-TDP	CGND-HRA-01231	CGND-HRA-00651	CGND-HRA-00650	GLIA	TE	TE	TE
NEUVZ387WGH	Female	ALS Spectrum MND, Other Neurological Disorders	Classical/Typical ALS, Alzheimer's Disease (AD)	Axial	Axial - Neck	63	66	36	Negative for C9orf72 Repeat Expansion	ALS/AD	CGND-HRA-00330	CGND-HRA-00328	NA	TE	TE	NA	TE
NEUWC334RTZ	Male	ALS Spectrum MND, Other Neurological Disorders	Classical/Typical ALS, Chronic Traumatic Encephalopathy (CTE)	Limb	Limb - Upper Limb, Bilateral Hand/Fingers	51	59	96	Unknown	ALS-TDP	CGND-HRA-01375	CGND-HRA-01374	CGND-HRA-01373	OX	OX	TE	OX
NEUWG326WUJ	Male	ALS Spectrum MND	Classical/Typical ALS	Limb	Limb - Upper Limb, Left Hand/Fingers	66	67	12	Negative for C9orf72 Repeat Expansion	ALS-TDP	CGND-HRA-01620	CGND-HRA-01532	CGND-HRA-01531	OX	OX	OX	OX
NEUWG523WRV	Male	ALS Spectrum MND	Classical/Typical ALS	Limb	Limb - Upper Limb, Bilateral Arm, Lower Limb, Bilateral Leg	36	38	28	Negative for C9orf72 Repeat Expansion, Negative for SOD1, Positive for SETX, CCNF (likely benign)	ALS-TDP	CGND-HRA-01222	CGND-HRA-00640	NA	OX	OX	NA	OX
NEUWL993GU2	Male	ALS Spectrum MND	Classical/Typical ALS	Limb	Limb - Lower Limb, Left Leg	61	69	101	Negative for SOD1; Positive for SETX (likely benign), FIG4 (VUS)	ALS-TDP	CGND-HRA-00678	CGND-HRA-00677	NA	TE	TE	NA	TE
NEUWP285RM6	Female	ALS Spectrum MND, Other Neurological Disorders	Classical/Typical ALS, Alzheimer's Disease (AD)	Limb	Limb - Upper Limb, Left Hand/Fingers	57	60	36	Unknown	ALS/AD	CGND-HRA-00421	CGND-HRA-00418	CGND-HRA-00417	OX	TE	OX	OX
NEUWX051HMF	Male	ALS Spectrum MND, Other Neurological Disorders	Classical/Typical ALS, Frontotemporal Dementia (FTD)	Axial and Bulbar	Axial - Trunk, Respiratory; Bulbar - Swallowing	45	55	120	Unknown	ALS/FTLD	CGND-HRA-01441	CGND-HRA-01438	CGND-HRA-01437	OX	OX	OX	OX
NEUWX086DGZ	Female	ALS Spectrum MND	Classical/Typical ALS	Bulbar	Bulbar - Speech and Swallowing	67	70	30	Negative for C9orf72 Repeat Expansion	ALS-TDP	CGND-HRA-00089-2	CGND-HRA-00061	CGND-HRA-00019	GLIA	OX	OX	OX
NEUWZ373ZHA	Female	ALS Spectrum MND	Classical/Typical ALS	Limb	Limb - Upper Limb, Left Hand/Fingers	65	69	48	Negative for C9orf72 Repeat Expansion	ALS-TDP	CGND-HRA-00316	CGND-HRA-00313	CGND-HRA-00312	OX	OX	OX	OX
NEUXD265LJ8	Male	ALS Spectrum MND, Other Neurological Disorders	Classical/Typical ALS, Frontotemporal Dementia (FTD), Alzheimer's Disease (AD)	Limb	Limb - Upper Limb, Left Hand/Fingers	67	72	60	Unknown	ALS/FTLD	CGND-HRA-01662	CGND-HRA-01659	CGND-HRA-01658	OX	OX	OX	OX
NEUXN530DK8	Male	ALS Spectrum MND	Classical/Typical ALS	Bulbar	Bulbar - Speech	49	53	48	Negative for C9orf72 Repeat Expansion	ALS-TDP	CGND-HRA-01521	CGND-HRA-01518	CGND-HRA-01517	OX	OX	TE	OX
NEUXR145UBL	Male	ALS Spectrum MND, Other Neurological Disorders	Classical/Typical ALS, Frontotemporal Dementia (FTD)	Bulbar	Bulbar - Speech and Swallowing	66	66	NA	Negative for C9orf72 Repeat Expansion	ALS/FTLD	CGND-HRA-01390	CGND-HRA-01357	NA	OX	GLIA	NA	Discordant
NEUXT258BD4	Female	ALS Spectrum MND	Classical/Typical ALS	Limb	Limb - Lower Limb, Right Leg	65	65	6	Positive for C9orf72 Repeat Expansion	ALS-TDP	CGND-HRA-00288	CGND-HRA-00239	NA	OX	TE	NA	Discordant
NEUXT979EZV	Male	ALS Spectrum MND, Other Neurological Disorders	Classical/Typical ALS, Dementia with Lewy Bodies (DLB)	Limb	Limb - Lower Limb, Leg	70	74	72	Negative for C9orf72 Repeat Expansion	ALS-TDP	CGND-HRA-00092	CGND-HRA-00064	CGND-HRA-00022	OX	OX	OX	OX
NEUXY076JMB	Female	ALS Spectrum MND	Classical/Typical ALS	Bulbar	Bulbar - Speech	70	72	28	Negative for SOD1, Positive for FIG4, SETX (VUS)	ALS-TDP	CGND-HRA-01239	CGND-HRA-00664	CGND-HRA-00663	OX	GLIA	GLIA	GLIA
NEUXZ213MVF	Male	ALS Spectrum MND	Classical/Typical ALS	Bulbar	Bulbar - Speech	50	54	48	Unknown	ALS-TDP	CGND-HRA-01497	CGND-HRA-01494	CGND-HRA-01493	OX	OX	OX	OX
NEUYB686REL	Male	ALS Spectrum MND	Classical/Typical ALS	Axial and Limb	Axial - Trunk, Respiratory; Limb - Lower Limb, Leg	73	74	9	Negative for C9orf72 Repeat Expansion	ALS-TDP	CGND-HRA-00065	CGND-HRA-00023	NA	TE	TE	NA	TE
NEUYT145HVC	Male	ALS Spectrum MND, Other Neurological Disorders	Classical/Typical ALS, Frontotemporal Dementia (FTD)	Limb	Limb - Upper Limb, Right Hand/Fingers	32	40	96	Unknown	ALS-TDP	CGND-HRA-02161	CGND-HRA-02157	NA	OX	TE	NA	Discordant
NEUYV496XLP	Male	ALS Spectrum MND, Other Neurological Disorders	Classical/Typical ALS, Frontotemporal Dementia (FTD)	Bulbar	Bulbar - Speech	70	71	21	Negative for C9orf72 Repeat Expansion	ALS/FTLD	CGND-HRA-00084-2	CGND-HRA-00056	CGND-HRA-00014-2	OX	TE	OX	OX
NEUYX020CB0	Male	ALS Spectrum MND, Other Neurological Disorders	Classical/Typical ALS, Alzheimer's Disease (AD)	Limb	Limb - Upper Limb, Left Hand/Fingers	64	67	36	Negative for C9orf72 Repeat Expansion	ALS/AD	CGND-HRA-00391	CGND-HRA-00388	CGND-HRA-00387	OX	GLIA	GLIA	GLIA
NEUYY221HZA	Male	ALS Spectrum MND	Classical/Typical ALS	Limb	Limb - Lower Limb, Bilateral Leg	59	65	72	Unknown	ALS-TDP	CGND-HRA-00284	CGND-HRA-00249	CGND-HRA-00240	TE	TE	TE	TE
NEUZB953VCD	Female	ALS Spectrum MND	Classical/Typical ALS	Limb	Limb - Lower Limb, Right Ankle/Foot/Toes	67	68	15	Negative for C9orf72 Repeat Expansion	ALS-TDP	CGND-HRA-01263	CGND-HRA-00600	CGND-HRA-00599	GLIA	TE	GLIA	GLIA
NEUZK186ZK4	Female	ALS Spectrum MND	Classical/Typical ALS	Limb	Limb - Lower Limb, Left Leg	50	54	36	Negative for SOD1, Positive for UBQLN2, SPG11, NEK1, ANG	ALS-TDP	CGND-HRA-01251	CGND-HRA-00681	CGND-HRA-00680	TE	TE	TE	TE
NEUZK363UAQ	Female	ALS Spectrum MND, Other Neurological Disorders	Classical/Typical ALS, Frontotemporal Dementia (FTD)	Bulbar	Bulbar - Speech	72	73	12	Positive for C9orf72 Repeat Expansion	ALS/FTLD	CGND-HRA-01596	CGND-HRA-01593	CGND-HRA-01592	OX	OX	OX	OX
NEUZU200WEQ	Male	ALS Spectrum MND	Classical/Typical ALS	Bulbar	Bulbar	55	62	84	Negative for C9orf72 Repeat Expansion	ALS-TDP	CGND-HRA-00085	CGND-HRA-00057	CGND-HRA-00015	OX	TE	OX	OX
NEUZV622ZHF	Male	ALS Spectrum MND	Classical/Typical ALS	Limb	Limb - Upper Limb, Left Hand/Fingers	67	68	21	Negative for C9orf72 Repeat Expansion; Negative for SOD1, Negative for SBMA	ALS-TDP	CGND-HRA-01219	CGND-HRA-00638	CGND-HRA-00637	TE	TE	TE	TE
NEUZX073BDK	Female	ALS Spectrum MND	Classical/Typical ALS	Limb	Limb - Lower Limb, Left Leg	59	68	108	Negative for C9orf72 Repeat Expansion	ALS-TDP	CGND-HRA-00377	CGND-HRA-00374	CGND-HRA-00373	OX	OX	OX	OX
NEUZX847VWV-NEUWR459TCY	Male	ALS Spectrum MND, Other Neurological Disorders	Classical/Typical ALS, Frontotemporal Dementia (FTD)	Axial	Axial - Neck	55	57	24	Unknown	ALS/FTLD	CGND-HRA-01555	CGND-HRA-01552	CGND-HRA-01551	OX	OX	OX	OX
PF-UCL-14	Female	ALS Spectrum MND, Other Neurological Disorders	Classical/Typical ALS, Frontotemporal Dementia (FTD)	Bulbar	Bulbar	NA	77	24	Unknown	ALS/FTLD	CGND-HRA-00806	NA	NA	TE	NA	NA	TE
PF-UCL-16	Female	ALS Spectrum MND	Classical/Typical ALS	Limb	Limb - Lower Limb	NA	79	60	Unknown	ALS-TDP	CGND-HRA-00815	NA	NA	TE	NA	NA	TE
PF-UCL-18	Female	ALS Spectrum MND	Classical/Typical ALS	Bulbar	Bulbar	NA	82	12	Unknown	ALS-TDP	CGND-HRA-00823	NA	NA	TE	NA	NA	TE
PF-UCL-2	Female	ALS Spectrum MND	Classical/Typical ALS	Bulbar	Bulbar	81	82	6	Unknown	ALS-TDP	CGND-HRA-00756	NA	NA	TE	NA	NA	TE
PF-UCL-20	Male	ALS Spectrum MND, Other Neurological Disorders	Classical/Typical ALS, Frontotemporal Dementia (FTD)	Bulbar	Bulbar	NA	76	30	Unknown	ALS/FTLD	CGND-HRA-00830	NA	NA	TE	NA	NA	TE
PF-UCL-22	Female	ALS Spectrum MND, Other Neurological Disorders	Classical/Typical ALS, Frontotemporal Dementia (FTD)	Bulbar	Bulbar	NA	71	11	Unknown	ALS/FTLD	CGND-HRA-00839	NA	NA	TE	NA	NA	TE
PF-UCL-24	Female	ALS Spectrum MND, Other Neurological Disorders	Classical/Typical ALS, Alzheimer's Disease (AD)	Bulbar	Bulbar	NA	73	43	Unknown	ALS/AD	CGND-HRA-00849	NA	NA	TE	NA	NA	TE
PF-UCL-26	Male	ALS Spectrum MND	Classical/Typical ALS	Limb	Limb - Upper Limb	NA	59	48	Unknown	ALS-TDP	CGND-HRA-00855	NA	NA	OX	NA	NA	OX
PF-UCL-30	Female	ALS Spectrum MND	Classical/Typical ALS	Limb	Limb - Lower Limb	NA	66	36	Unknown	ALS-TDP	CGND-HRA-00866	NA	NA	TE	NA	NA	TE
PF-UCL-32	Male	ALS Spectrum MND, Other Neurological Disorders	Classical/Typical ALS, Frontotemporal Dementia (FTD)	Unknown	Unknown	NA	79	36	Unknown	ALS/FTLD	CGND-HRA-00876	NA	NA	TE	NA	NA	TE
PF-UCL-34	Male	ALS Spectrum MND, Other Neurological Disorders	Classical/Typical ALS, Alzheimer's Disease (AD)	Limb	Limb - Lower Limb	NA	76	30	Unknown	ALS/AD	CGND-HRA-00883	NA	NA	OX	NA	NA	OX
PF-UCL-36	Female	ALS Spectrum MND, Other Neurological Disorders	Classical/Typical ALS, Alzheimer's Disease (AD)	Unknown	Unknown	NA	74	24	Unknown	ALS/AD	CGND-HRA-00891	NA	NA	OX	NA	NA	OX
PF-UCL-38	Female	ALS Spectrum MND	Classical/Typical ALS	Bulbar	Bulbar	NA	72	33	Unknown	ALS-TDP	CGND-HRA-00897	NA	NA	TE	NA	NA	TE
PF-UCL-4	Female	ALS Spectrum MND	Classical/Typical ALS	Bulbar	Bulbar	63	68	60	Unknown	ALS-TDP	CGND-HRA-00765	NA	NA	TE	NA	NA	TE
PF-UCL-40	Male	ALS Spectrum MND	Classical/Typical ALS	Limb	Limb - Upper Limb	NA	60	19	Unknown	ALS-TDP	CGND-HRA-00903	NA	NA	TE	NA	NA	TE
PF-UCL-42	Male	ALS Spectrum MND	Classical/Typical ALS	Limb	Limb - Upper Limb	NA	58	108	Unknown	ALS-TDP	CGND-HRA-00909	NA	NA	TE	NA	NA	TE
PF-UCL-44	Female	ALS Spectrum MND	Classical/Typical ALS	Bulbar	Bulbar	NA	70	29	Unknown	ALS-TDP	CGND-HRA-00916	NA	NA	TE	NA	NA	TE
PF-UCL-46	Male	ALS Spectrum MND	Classical/Typical ALS	Limb	Limb - Upper Limb	65	70	60	Unknown	ALS-TDP	CGND-HRA-00925	NA	NA	TE	NA	NA	TE
PF-UCL-48	Male	ALS Spectrum MND	Classical/Typical ALS	Bulbar	Bulbar	NA	58	16	Unknown	ALS-TDP	CGND-HRA-00934	NA	NA	TE	NA	NA	TE
PF-UCL-50	Male	ALS Spectrum MND	Classical/Typical ALS	Bulbar	Bulbar	NA	62	42	Unknown	ALS-TDP	CGND-HRA-00943	NA	NA	OX	NA	NA	OX
PF-UCL-52	Female	ALS Spectrum MND	Classical/Typical ALS	Limb	Limb - Lower Limb	NA	53	96	Unknown	ALS-TDP	CGND-HRA-00948	NA	NA	TE	NA	NA	TE
PF-UCL-54	Female	ALS Spectrum MND	Classical/Typical ALS	Bulbar	Bulbar	NA	63	60	Unknown	ALS-TDP	CGND-HRA-00955	NA	NA	TE	NA	NA	TE
PF-UCL-56	Female	ALS Spectrum MND	Classical/Typical ALS	Limb	Limb - Lower Limb	NA	69	13	Unknown	ALS-TDP	CGND-HRA-00961	NA	NA	GLIA	NA	NA	GLIA
PF-UCL-58	Male	ALS Spectrum MND	Classical/Typical ALS	Limb	Limb - Upper Limb	NA	54	34	Unknown	ALS-TDP	CGND-HRA-00968	NA	NA	TE	NA	NA	TE
PF-UCL-6	Female	ALS Spectrum MND	Classical/Typical ALS	Limb	Limb - Lower Limb	77	80	36	Unknown	ALS-TDP	CGND-HRA-00773	NA	NA	TE	NA	NA	TE
PF-UCL-60	Female	ALS Spectrum MND	Classical/Typical ALS	Limb	Limb - Upper Limb	NA	63	60	Unknown	ALS-TDP	CGND-HRA-00975	NA	NA	TE	NA	NA	TE
PF-UCL-64	Female	ALS Spectrum MND	Classical/Typical ALS	Limb	Limb - Lower Limb	NA	76	24	Unknown	ALS-TDP	CGND-HRA-00993	NA	NA	TE	NA	NA	TE
PF-UCL-8	Male	ALS Spectrum MND	Classical/Typical ALS	Axial	Axial - Trunk, Respiratory	68	69	12	Unknown	ALS-TDP	CGND-HRA-00783	NA	NA	TE	NA	NA	TE
