# Supplementary material for: Molecular subtypes of ALS are associated with differences in patient prognosis
Source: Nat Commun. 2023 Jan 6;14:95. doi: 10.1038/s41467-022-35494-w (PMC9822908; doi:10.1038/s41467-022-35494-w)
Supplement: Supplementary file 13 — Supplementary Data 10 [file 41467_2022_35494_MOESM13_ESM.xlsx]

## Sheet: DESeq2_Glia_vs_Control_SigGenes
This analysis was completed using a multi-factor design equation (ALS subtype, sequencing platform, site of collection, and RIN)
Padj, DESeq214 differential expression using the negative binomial distribution, two-tailed, FDR method for multiple hypothesis test correction
Contrast: ALS-Glia and Control
Gene	baseMean	log2FoldChange	lfcSE	stat	pvalue	padj
ABCC12	47.6069	-1.01379	0.113285	-8.94903	3.58608e-19	9.39832e-19
ABRACL	69.0008	0.155434	0.072951	2.13066	0.033117	0.0455635
ACAP2-IT1	12.8509	3.7039	0.250206	14.8034	1.3922e-49	4.92399e-49
ACP5	10.0079	1.67053	0.170572	9.79372	1.19806e-22	3.33991e-22
ACP7	33.8998	1.07836	0.160391	6.7233	1.77651e-11	3.86869e-11
ACTA2	237.329	1.14871	0.181177	6.34029	2.29333e-10	4.82006e-10
ACTBP7	76.3309	-2.03813	0.0991847	-20.5488	7.88903e-94	3.55525e-93
ACTG1P14	11.3252	6.14909	0.230931	26.6274	3.27386e-156	1.98691e-155
ACTG1P4	41.1913	-1.90216	0.152827	-12.4465	1.46158e-35	4.68972e-35
ACTG2	18.2527	1.29231	0.370258	3.49029	0.000482491	0.000765541
ADAM1A	9.10672	5.94983	0.472719	12.5864	2.50884e-36	8.10157e-36
ADAM33	124.464	-0.663745	0.13574	-4.88983	1.00925e-06	1.84001e-06
ADAMTS14	90.0819	0.709959	0.18375	3.86372	0.000111673	0.000184308
ADAMTS7	34.0554	-0.243805	0.113237	-2.15306	0.0313139	0.0431871
ADAMTS7P1	27.1272	7.12044	0.240185	29.6457	3.85852e-193	2.75156e-192
ADAMTS9-AS1	9.8455	6.10041	0.286666	21.2806	1.71904e-100	8.03493e-100
ADAT3	773.611	-6.20877	0.0953646	-65.1057	0	0
ADCY4	59.5954	-0.359832	0.138012	-2.60726	0.00912697	0.0132103
ADH1B	18.9812	7.55391	0.287136	26.3078	1.56303e-152	9.33751e-152
ADRA1D	57.2258	-0.353118	0.130469	-2.70653	0.00679912	0.00995593
ADRA2B	13.3931	1.49556	0.150267	9.95268	2.45479e-23	6.91365e-23
AGAP12P	44.2645	8.05476	0.269876	29.8461	9.86177e-196	7.12518e-195
AGER	89.6329	-4.36669	0.0954071	-45.769	0	0
AGPAT4-IT1	76.9853	7.12866	0.194881	36.5795	6.05844e-293	6.31231e-292
AIF1	76.3893	8.39155	0.238345	35.2076	1.53143e-271	1.47642e-270
AKAIN1	5.08662	4.19315	0.237416	17.6616	8.28026e-70	3.28226e-69
ALOX12B	15.6227	-0.346079	0.153558	-2.25374	0.0242127	0.0337678
ALOX5AP	70.0861	1.44562	0.159292	9.07528	1.13385e-19	3.00043e-19
ALS2CL	224.038	-1.27411	0.107943	-11.8036	3.73996e-32	1.16436e-31
ALX4	17.3851	1.30716	0.282613	4.62526	3.74126e-06	6.65148e-06
AMH	45.5091	-0.875462	0.138055	-6.34142	2.27652e-10	4.78519e-10
ANKRD20A11P	31.447	7.41017	0.326756	22.678	7.38454e-114	3.67802e-113
ANKRD34C	146.571	3.4785	0.113442	30.6633	1.75727e-206	1.32141e-205
ANXA13	3.63822	1.69461	0.265396	6.38522	1.7115e-10	3.61346e-10
AOC3	43.8395	0.445682	0.147521	3.02113	0.0025183	0.00381128
APLNR	1273.33	1.92403	0.172125	11.1781	5.22052e-29	1.57675e-28
APOBR	50.5825	-1.39851	0.121456	-11.5145	1.11471e-30	3.42859e-30
APOC1	108.341	1.55694	0.155977	9.98187	1.82982e-23	5.16442e-23
APOC2	54.7551	9.02595	0.265745	33.9647	7.40917e-253	6.6643e-252
AQP1	1561.89	12.3006	0.255578	48.1284	0	0
ARHGAP19-SLIT1	74.7973	-2.21982	0.105025	-21.1362	3.69546e-99	1.7136e-98
ARHGEF34P	9.62585	6.96341	0.266596	26.1197	2.17835e-150	1.28802e-149
ARHGEF5	33.6785	0.755241	0.154315	4.89416	9.87278e-07	1.80055e-06
ASAH2	226.57	-4.59209	0.1141	-40.2462	0	0
ASAH2B	175.753	9.86873	0.220312	44.7944	0	0
ASB2	105.021	-0.380422	0.11098	-3.42785	0.000608372	0.000959236
ATP12A	5.15614	-0.798029	0.188463	-4.2344	2.29166e-05	3.92313e-05
BCL2A1	12.1752	1.21894	0.222148	5.48709	4.08613e-08	7.9079e-08
BECN1	724.163	0.118298	0.0326172	3.62686	0.000286889	0.000461464
BECN1P2	3.53685	5.6538	0.310144	18.2296	3.00497e-74	1.22015e-73
BECN2	40.4465	-10.2752	0.227242	-45.2168	0	0
BEST3	48.5152	0.478809	0.145819	3.28359	0.00102493	0.00159274
BMP5	36.9802	2.01548	0.331294	6.08367	1.17465e-09	2.40885e-09
BNC2	71.5977	1.28074	0.157599	8.12655	4.41681e-16	1.08833e-15
BRCC3P1	15.7217	-2.12888	0.113535	-18.7509	1.90508e-78	7.90885e-78
BTBD16	8.76956	1.21864	0.191239	6.37237	1.86135e-10	3.92492e-10
BUB1	9.12031	0.56265	0.136729	4.11508	3.87042e-05	6.54919e-05
C10orf105	122.769	10.4788	0.276075	37.9563	0	0
C10orf107	33.4965	0.35301	0.111731	3.15947	0.00158057	0.00242596
C10orf128	77.48	9.44295	0.251971	37.4763	2.24108e-307	2.45567e-306
C10orf62	6.62638	-1.48722	0.154106	-9.65061	4.88647e-22	1.34895e-21
C11orf96	173.652	11.0222	0.255522	43.1358	0	0
C17orf102	424.976	-4.80231	0.10149	-47.3178	0	0
C19orf33	6.83824	2.46868	0.320324	7.70681	1.28998e-14	3.06268e-14
C1D	1069.25	-4.82627	0.0608132	-79.3622	0	0
C1orf145	19.202	-0.638138	0.172081	-3.70835	0.000208614	0.000338386
C1QTNF3-AMACR	9.611	2.13429	0.292216	7.30382	2.79713e-13	6.4184e-13
C22orf34	9.44715	6.21055	0.246673	25.1772	7.11517e-140	4.01245e-139
C2CD4B	45.6962	-3.4849	0.186469	-18.6889	6.09818e-78	2.52709e-77
C2orf80	139.098	9.15539	0.22555	40.5914	0	0
C3orf80	344.125	-0.237798	0.0933492	-2.5474	0.0108529	0.015606
C7orf55-LUC7L2	53.4091	8.7635	0.311777	28.1083	7.7665e-174	5.11301e-173
C7orf61	15.3062	6.70444	0.251595	26.6478	1.89998e-156	1.15454e-155
CA14	69.8899	0.990114	0.154839	6.39449	1.61081e-10	3.40349e-10
CA4	98.6801	-0.517668	0.120445	-4.29797	1.72372e-05	2.96871e-05
CALHM1	41.8445	7.75482	0.228526	33.9342	2.08946e-252	1.87555e-251
CAPN13	26.766	0.557457	0.148433	3.75562	0.000172915	0.000281833
CASQ2	19.6156	1.02987	0.174367	5.90635	3.49775e-09	7.05352e-09
CBLN4	565.922	-0.22485	0.10673	-2.10673	0.0351413	0.0482352
CCDC13-AS1	11.0929	0.653995	0.202872	3.22368	0.00126554	0.00195557
CCDC154	321.021	-6.8002	0.122721	-55.4117	0	0
CCDC17	17.684	-0.339762	0.117442	-2.89302	0.00381556	0.00569272
CCDC68	91.6333	-0.285657	0.0968287	-2.95012	0.00317646	0.00476921
CCKBR	249.018	-0.371579	0.0877048	-4.2367	2.2683e-05	3.88436e-05
CCL19	3.73125	1.54846	0.375336	4.12553	3.69885e-05	6.26493e-05
CCL2	62.7126	1.09388	0.227731	4.8034	1.55996e-06	2.82096e-06
CCL5	3.30128	5.75788	0.288317	19.9706	9.9156e-89	4.35059e-88
CCNE2	97.5993	0.898924	0.150648	5.96705	2.41588e-09	4.8959e-09
CCR5	17.7631	0.930857	0.16889	5.51163	3.5553e-08	6.90006e-08
CD177	15.8927	8.1814	0.350702	23.3287	2.26998e-120	1.1654e-119
CD22	423.453	0.665318	0.166159	4.00411	6.22526e-05	0.000104206
CD248	39.6578	0.381416	0.136772	2.78869	0.00529213	0.00781207
CD28	2.9506	2.00462	0.240291	8.34246	7.27614e-17	1.82454e-16
CD300A	46.5181	0.705335	0.151139	4.66678	3.05951e-06	5.46154e-06
CD300LF	5.32016	6.23174	0.281047	22.1733	6.21238e-109	3.01816e-108
CD44	898.269	1.88517	0.189036	9.97252	2.01069e-23	5.67125e-23
CD68	161.138	1.37129	0.144875	9.46533	2.92648e-21	7.97099e-21
CD69	9.00816	1.05459	0.212543	4.96178	6.98518e-07	1.2824e-06
CD86	43.1993	1.00694	0.144802	6.95386	3.55415e-12	7.90983e-12
CDC42EP5	10.7362	0.393958	0.146799	2.68366	0.00728204	0.0106379
CDH19	290.178	1.2513	0.149641	8.36204	6.16433e-17	1.5484e-16
CDKN3	15.0387	0.249183	0.0920097	2.70822	0.00676444	0.00990879
CEL	23.548	-1.22986	0.129046	-9.53039	1.56696e-21	4.28796e-21
CEP295NL	51.5227	-0.258921	0.117015	-2.21272	0.0269169	0.0373734
CEP55	2.30971	1.30382	0.310417	4.20023	2.6665e-05	4.54956e-05
CERKL	31.7708	5.2584	0.184321	28.5285	5.19229e-179	3.48043e-178
CES1	16.6323	4.38251	0.226708	19.3311	2.9399e-83	1.25284e-82
CFB	39.0512	8.78594	0.252256	34.8294	8.71834e-266	8.22628e-265
CFP	25.6373	-1.11816	0.129511	-8.63368	5.94073e-18	1.52328e-17
CFTR	22.4767	0.898355	0.152355	5.89647	3.71355e-09	7.48081e-09
CHI3L2	115.239	2.60152	0.28362	9.17255	4.61966e-20	1.2328e-19
CHKB-CPT1B	66.2881	8.82451	0.237102	37.2182	3.46692e-303	3.75484e-302
CHMP4BP1	99.6693	-4.29018	0.0991921	-43.2513	0	0
chr1|110598071|110598366|MamSINE1:tRNA-RTE:SINE|338|+	310.641	-0.658557	0.0836439	-7.87334	3.45287e-15	8.32213e-15
chr1|14687236|14687564|L2b:L2:LINE|317|-	37.9016	-1.37206	0.119393	-11.492	1.44777e-30	4.44893e-30
chr1|171700737|171700843|L2b:L2:LINE|286|-	30.5025	0.207365	0.0802176	2.58503	0.00973695	0.0140589
chr1|183250536|183250702|MIR3:MIR:SINE|317|+	292.313	-0.330051	0.0949819	-3.47488	0.000511078	0.000809553
chr1|184623937|184624061|MIRb:MIR:SINE|281|-	82.1876	-0.357693	0.0739892	-4.83439	1.33557e-06	2.42236e-06
chr1|204946255|204946364|MIRb:MIR:SINE|327|-	17.6739	-0.725589	0.127627	-5.68523	1.30639e-08	2.5791e-08
chr1|204949621|204949775|MER5A1:hAT-Charlie:DNA|195|+	25.8497	-1.08363	0.123561	-8.77001	1.78658e-18	4.6207e-18
chr1|204965807|204966058|MIRb:MIR:SINE|282|+	28.1333	-0.262759	0.119509	-2.19865	0.0279031	0.0386725
chr1|204982230|204982386|MIR3:MIR:SINE|289|-	31.8428	-0.965162	0.121572	-7.93899	2.03839e-15	4.94007e-15
chr1|205001762|205001923|MamSINE1:tRNA-RTE:SINE|317|-	65.4231	-0.719762	0.105985	-6.79116	1.11236e-11	2.43946e-11
chr1|205006226|205006443|L2c:L2:LINE|350|-	42.806	-1.03945	0.117233	-8.86651	7.54732e-19	1.96601e-18
chr1|205529732|205529939|MIR:MIR:SINE|294|+	51.4593	0.391992	0.171202	2.28965	0.0220414	0.0308495
chr1|220150225|220150314|MIR:MIR:SINE|244|-	30.2529	-0.17816	0.0781194	-2.28062	0.022571	0.0315687
chr1|225866202|225866280|MIR3:MIR:SINE|295|-	22.5756	0.797394	0.169224	4.71206	2.4523e-06	4.39549e-06
chr1|241354542|241354707|OldhAT1:hAT-Ac:DNA|293|-	20.0011	-0.514946	0.110679	-4.65263	3.27734e-06	5.84373e-06
chr1|33821639|33822019|L2b:L2:LINE|301|-	26.846	-1.13908	0.114994	-9.90553	3.93879e-23	1.10591e-22
chr1|35564978|35565131|MIR:MIR:SINE|248|-	48.9252	-1.09556	0.116694	-9.38823	6.10148e-21	1.65429e-20
chr1|39679048|39679132|L2b:L2:LINE|337|+	132.901	-0.268539	0.0946257	-2.83791	0.00454096	0.0067379
chr1|39681933|39682041|L2c:L2:LINE|370|+	157.66	-0.191019	0.0891955	-2.14158	0.0322272	0.0444022
chr1|4783372|4783444|MamSINE1:tRNA-RTE:SINE|377|-	26.3598	-0.450796	0.0883818	-5.10055	3.38667e-07	6.30377e-07
chr1|4787110|4787329|L2b:L2:LINE|333|-	69.78	-0.418387	0.0919523	-4.55004	5.36349e-06	9.46962e-06
chr1|62818654|62818897|L1MB8:L1:LINE|188|-	22.0644	0.293555	0.130972	2.24136	0.0250028	0.0348189
chr1|69981810|69982018|MIR:MIR:SINE|269|-	34.7302	-0.595408	0.096819	-6.14971	7.76256e-10	1.60228e-09
chr1|71539018|71539237|MIR:MIR:SINE|307|+	13.1369	-0.492149	0.120726	-4.07659	4.57001e-05	7.70092e-05
chr1|84645944|84646020|MamRTE1:RTE-BovB:LINE|373|+	56.3181	-0.242102	0.0927378	-2.61061	0.00903806	0.0130903
chr1|98004628|98004776|AluJr:Alu:SINE|189|-	19.1325	-0.961547	0.124287	-7.73649	1.022e-14	2.43355e-14
chr1|98023019|98023175|AluJo:Alu:SINE|205|+	26.8384	-0.925166	0.12033	-7.68856	1.48797e-14	3.52665e-14
chr1|98036577|98036920|Tigger3a:TcMar-Tigger:DNA|188|+	43.692	-0.468257	0.122347	-3.82727	0.000129571	0.000213038
chr10|11025282|11025655|THE1D:ERVL-MaLR:LTR|168|+	63.4652	-1.30569	0.113327	-11.5214	1.02943e-30	3.16871e-30
chr10|11030204|11030346|MIRb:MIR:SINE|371|-	33.1	-1.027	0.113038	-9.08542	1.03295e-19	2.73524e-19
chr10|11037047|11037403|THE1B:ERVL-MaLR:LTR|122|-	74.6527	-1.21445	0.108211	-11.223	3.1455e-29	9.52264e-29
chr10|11083685|11083899|MIR:MIR:SINE|330|+	64.1233	-1.1722	0.0980659	-11.9532	6.25005e-33	1.95973e-32
chr10|11125686|11125945|X2_LINE:CR1:LINE|389|-	32.4517	-0.904811	0.116481	-7.76786	7.98206e-15	1.90521e-14
chr10|11168978|11169168|MIR:MIR:SINE|300|+	44.9559	-0.770963	0.101418	-7.60182	2.92e-14	6.88023e-14
chr10|115747698|115748065|MLT1A0:ERVL-MaLR:LTR|224|-	29.9951	-0.572069	0.114451	-4.99839	5.78097e-07	1.06511e-06
chr10|124605271|124605664|L2b:L2:LINE|350|-	138.426	1.03994	0.179387	5.79719	6.74348e-09	1.34419e-08
chr10|14102244|14102461|AluSz:Alu:SINE|138|+	24.2189	-1.54637	0.127242	-12.153	5.53154e-34	1.75259e-33
chr10|14299444|14299567|MIR:MIR:SINE|320|-	23.4275	-1.4202	0.120146	-11.8206	3.05352e-32	9.51393e-32
chr10|22568490|22568589|L2b:L2:LINE|263|-	33.1991	0.360167	0.160049	2.25035	0.0244264	0.0340519
chr10|22599150|22599430|L1MB8:L1:LINE|204|-	61.2646	0.704867	0.153754	4.58438	4.55343e-06	8.06308e-06
chr10|76987405|76987627|MER58A:hAT-Charlie:DNA|225|-	40.5036	-0.813962	0.104067	-7.82151	5.21949e-15	1.25223e-14
chr10|81919299|81919431|MIRb:MIR:SINE|302|+	39.4027	-1.04549	0.101719	-10.2782	8.84017e-25	2.54344e-24
chr10|82549010|82549231|MIRb:MIR:SINE|341|+	31.3659	-1.03683	0.103701	-9.9983	1.55043e-23	4.38151e-23
chr10|82566891|82567059|MLT1I:ERVL-MaLR:LTR|267|-	29.1988	-0.636312	0.0986705	-6.44886	1.12694e-10	2.39426e-10
chr11|111909864|111910071|MER5B:hAT-Charlie:DNA|138|-	44.1324	1.23471	0.206666	5.97445	2.30866e-09	4.68252e-09
chr11|114161357|114161537|L2b:L2:LINE|260|-	25.6936	-0.709944	0.119723	-5.92987	3.03176e-09	6.12535e-09
chr11|118165463|118165762|AluSx:Alu:SINE|139|-	189.51	-0.363593	0.0762484	-4.76853	1.85577e-06	3.34376e-06
chr11|123632507|123632815|AluSz:Alu:SINE|123|+	329.085	-0.567377	0.0995116	-5.70161	1.18679e-08	2.34605e-08
chr11|133150062|133150220|MIRb:MIR:SINE|304|-	31.7308	-1.76686	0.119506	-14.7847	1.83768e-49	6.49327e-49
chr11|134409107|134409239|MIRb:MIR:SINE|312|-	24.2984	-0.874358	0.119191	-7.3358	2.20408e-13	5.07269e-13
chr11|30008564|30008741|MIRc:MIR:SINE|314|-	31.0445	-0.603229	0.0954565	-6.31941	2.62567e-10	5.50853e-10
chr11|33672154|33672567|MLT1M:ERVL-MaLR:LTR|278|-	420.304	-0.492651	0.0942286	-5.22825	1.71122e-07	3.22748e-07
chr11|33673504|33673627|MIRc:MIR:SINE|193|+	144.132	-0.258385	0.118339	-2.18342	0.0290049	0.0401325
chr11|45243462|45243579|MER5A:hAT-Charlie:DNA|316|+	133.386	-0.294215	0.108872	-2.70238	0.00688443	0.0100761
chr11|64321600|64321732|MIR:MIR:SINE|288|+	445.735	0.244767	0.0728068	3.36186	0.000774182	0.00121231
chr11|67425186|67425325|MIRc:MIR:SINE|364|-	198.238	0.8439	0.186373	4.52802	5.95384e-06	1.04887e-05
chr12|120642840|120642930|L2b:L2:LINE|367|-	46.3843	-1.52757	0.119047	-12.8317	1.08942e-37	3.54904e-37
chr12|123964435|123964597|L2a:L2:LINE|283|-	23.8354	-0.697969	0.112044	-6.22939	4.68256e-10	9.74044e-10
chr12|124780216|124780341|MER91A:hAT-Tip100:DNA|320|+	11.9235	-0.363986	0.124005	-2.93526	0.00333268	0.00499333
chr12|125656270|125656450|Plat_L3:CR1:LINE|354|-	111.487	-0.452494	0.0706713	-6.4028	1.52555e-10	3.22567e-10
chr12|13550001|13550129|MIRc:MIR:SINE|324|+	140.402	-0.256975	0.108597	-2.36632	0.0179657	0.0253505
chr12|27801558|27801735|MER117:hAT-Charlie:DNA|318|-	104.093	0.17282	0.0708624	2.43882	0.0147355	0.0209447
chr12|46185953|46186190|Tigger16b:TcMar-Tigger:DNA|284|+	194.948	0.17484	0.0770589	2.26892	0.0232735	0.0325045
chr12|48996101|48996278|MIR3:MIR:SINE|269|-	325.579	-0.37849	0.103707	-3.64962	0.000262626	0.000423291
chr12|49896418|49896641|MIRb:MIR:SINE|282|+	16.4364	-0.897493	0.135131	-6.64164	3.10214e-11	6.70662e-11
chr12|54950114|54950247|MIR1_Amn:MIR:SINE|372|-	245.096	-0.410021	0.112614	-3.64094	0.000271649	0.000437592
chr12|77578177|77578321|MER5A1:hAT-Charlie:DNA|215|+	32.319	-0.967612	0.100766	-9.60255	7.79875e-22	2.14522e-21
chr12|77578313|77578540|LTR16C:ERVL:LTR|299|+	42.8992	-0.931037	0.0972038	-9.57819	9.87572e-22	2.71161e-21
chr12|79068732|79068841|AluJo:Alu:SINE|174|+	30.1802	-1.06547	0.107225	-9.93678	2.87999e-23	8.1044e-23
chr12|88199201|88199451|MIR:MIR:SINE|292|+	20.9496	-0.298921	0.117429	-2.54555	0.0109106	0.0156853
chr12|89618275|89618470|MIRb:MIR:SINE|376|-	35.3238	-0.59298	0.0967785	-6.1272	8.94418e-10	1.84176e-09
chr13|101847107|101847303|L3b:CR1:LINE|296|+	23.8191	-0.630098	0.105996	-5.94456	2.77209e-09	5.60924e-09
chr13|102028182|102028551|MLT1A0:ERVL-MaLR:LTR|231|+	42.9782	-0.623429	0.101127	-6.16478	7.05796e-10	1.45965e-09
chr13|102357507|102357734|MIR:MIR:SINE|293|+	53.863	-0.745413	0.114282	-6.52255	6.91237e-11	1.47752e-10
chr13|102376080|102376433|THE1B:ERVL-MaLR:LTR|122|+	87.403	-0.873322	0.100904	-8.65501	4.92865e-18	1.26591e-17
chr13|102384423|102384596|L2b:L2:LINE|429|+	58.134	-0.851498	0.10085	-8.44322	3.08704e-17	7.8007e-17
chr13|107426068|107426261|L2b:L2:LINE|322|+	34.4751	-0.949795	0.0958737	-9.90673	3.8917e-23	1.09297e-22
chr13|66491949|66492118|MLT1K:ERVL-MaLR:LTR|225|+	43.2218	-0.314103	0.103934	-3.02213	0.00251002	0.00379941
chr13|66628526|66628665|AluJo:Alu:SINE|187|-	23.6608	-0.278784	0.113409	-2.45821	0.0139631	0.0198913
chr13|66811921|66812122|L1PB1:L1:LINE|196|-	24.4957	-0.536841	0.12459	-4.30888	1.64085e-05	2.82886e-05
chr13|66953336|66953415|L2a:L2:LINE|279|+	27.0816	-0.261627	0.11131	-2.35044	0.0187511	0.026412
chr13|67014384|67014507|L2:L2:LINE|425|+	70.8054	-0.345579	0.104958	-3.29255	0.000992849	0.00154442
chr13|67093175|67093457|AluSq2:Alu:SINE|128|+	71.1345	-0.330936	0.101354	-3.26516	0.00109403	0.00169741
chr13|67200343|67200500|MamRep605:LTR?:LTR?|338|-	56.0706	0.237359	0.108326	2.19116	0.0284404	0.039379
chr14|100849279|100849392|L1ME5:L1:LINE|274|+	396.257	-1.37587	0.112151	-12.268	1.34595e-34	4.28302e-34
chr14|32831511|32831619|L2a:L2:LINE|287|-	57.9732	-0.248462	0.0792825	-3.13389	0.00172508	0.00264002
chr14|57999209|57999546|L3:CR1:LINE|287|-	81.622	-0.26605	0.0684089	-3.88911	0.000100614	0.00016647
chr14|62101015|62101231|Charlie15b:hAT-Charlie:DNA|211|+	112.644	-0.310352	0.105711	-2.93585	0.00332635	0.0049847
chr14|62107151|62107446|AluJb:Alu:SINE|169|+	145.956	-0.240443	0.0953238	-2.52238	0.0116562	0.0167277
chr14|79010748|79010913|MIRb:MIR:SINE|342|-	42.0756	-0.915507	0.098824	-9.26402	1.96885e-20	5.29106e-20
chr14|85541511|85541646|MIR:MIR:SINE|298|+	41.3395	-0.59806	0.118799	-5.03422	4.79793e-07	8.87154e-07
chr14|85550824|85550925|L3b:CR1:LINE|333|+	26.503	-0.707255	0.134578	-5.25534	1.47751e-07	2.79304e-07
chr14|85568775|85568895|MIRb:MIR:SINE|350|+	24.0694	-1.08989	0.142646	-7.64052	2.16349e-14	5.11225e-14
chr14|85582440|85582674|MIR:MIR:SINE|302|+	35.7944	-0.515418	0.133326	-3.86586	0.000110697	0.000182766
chr14|85626237|85626418|MamSINE1:tRNA-RTE:SINE|384|-	118.564	-0.288013	0.084887	-3.3929	0.000691565	0.00108615
chr14|85638247|85638594|LTR16A:ERVL:LTR|299|+	28.5395	-0.616381	0.125814	-4.89913	9.62615e-07	1.75645e-06
chr15|24987476|24987621|MER5A:hAT-Charlie:DNA|252|-	480.523	-0.480491	0.0960675	-5.0016	5.6856e-07	1.04802e-06
chr15|24994372|24994570|MER8:TcMar-Tigger:DNA|293|+	536.722	-0.283843	0.0727638	-3.90088	9.58435e-05	0.000158822
chr15|25027967|25028264|AluSq2:Alu:SINE|91|+	488.143	-0.3738	0.08877	-4.21088	2.54374e-05	4.34382e-05
chr15|25035823|25035937|L1ME3G:L1:LINE|241|+	314.034	-0.541462	0.0952103	-5.68701	1.29286e-08	2.55298e-08
chr15|25162223|25162324|MER34-int:ERV1:LTR|317|+	62.3938	-0.581442	0.103279	-5.62984	1.80378e-08	3.54242e-08
chr15|25329414|25329514|MIR3:MIR:SINE|330|+	40.9503	-1.09797	0.100986	-10.8725	1.55907e-27	4.6314e-27
chr15|42743728|42743868|Penelope1_Vert:Penelope:LINE|290|+	96.0324	-0.228735	0.0836306	-2.73506	0.00623682	0.00916221
chr15|51808935|51809047|MamSINE1:tRNA-RTE:SINE|357|+	418.121	-0.15824	0.0708299	-2.23408	0.0254777	0.0354566
chr15|52312366|52312657|AluSz6:Alu:SINE|96|-	423.876	-0.236211	0.0783818	-3.0136	0.00258169	0.00390375
chr15|60974800|60975029|L2c:L2:LINE|342|-	28.8	-1.41388	0.113492	-12.458	1.26467e-35	4.06028e-35
chr16|14211719|14211936|MIRb:MIR:SINE|300|+	40.645	-0.71531	0.101129	-7.07322	1.51383e-12	3.40323e-12
chr16|24216784|24216906|MIR3:MIR:SINE|265|-	305.625	-0.339425	0.0984565	-3.44746	0.000565877	0.000894257
chr16|24218019|24218117|L2a:L2:LINE|245|-	174.674	-0.240991	0.10789	-2.23368	0.0255043	0.0354892
chr16|4801042|4801226|MIRb:MIR:SINE|303|-	35.3628	-0.905682	0.111026	-8.15735	3.42453e-16	8.46155e-16
chr16|56288823|56288917|MIR1_Amn:MIR:SINE|362|+	13.3812	-0.826946	0.134704	-6.13897	8.30574e-10	1.71278e-09
chr16|6368792|6369033|L1ME3E:L1:LINE|234|+	27.7589	-0.973802	0.113306	-8.59446	8.3659e-18	2.13775e-17
chr16|69462961|69463087|AluJr:Alu:SINE|127|+	108.387	-0.226307	0.0680295	-3.32661	0.000879101	0.00137156
chr16|7293102|7293406|MER2:TcMar-Tigger:DNA|166|+	41.6192	-0.931744	0.106007	-8.78948	1.50255e-18	3.89116e-18
chr16|7335378|7335500|L3:CR1:LINE|246|+	19.254	-1.00556	0.116903	-8.6016	7.86105e-18	2.00933e-17
chr16|83811570|83811643|AmnSINE1:5S-Deu-L2:SINE|233|+	110.727	0.369526	0.0732663	5.0436	4.56862e-07	8.45573e-07
chr17|45899366|45899549|MIR:MIR:SINE|200|-	22.7577	-0.760769	0.119515	-6.36547	1.94699e-10	4.10175e-10
chr17|74248710|74248902|MIR:MIR:SINE|219|-	38.8822	0.389411	0.157756	2.46844	0.0135703	0.0193556
chr17|82658820|82659186|MLT1C:ERVL-MaLR:LTR|238|+	28.7483	-0.336533	0.124034	-2.71323	0.00666312	0.00976527
chr17|9935956|9936183|L1M4:L1:LINE|302|+	19.7542	-0.962225	0.115051	-8.36344	6.09152e-17	1.53046e-16
chr18|76982063|76982196|MIRb:MIR:SINE|271|-	87.3751	0.648946	0.185526	3.49787	0.000468993	0.000744906
chr19|29615400|29615473|L1ME4c:L1:LINE|275|+	30.597	0.208479	0.0702768	2.96653	0.00301179	0.00453002
chr19|34382377|34382566|MER105:hAT-Charlie:DNA|176|+	51.8495	-1.22679	0.107974	-11.3619	6.47155e-30	1.97458e-29
chr19|36015624|36015709|L2:L2:LINE|345|-	297.645	-0.427208	0.0863893	-4.94515	7.60845e-07	1.39513e-06
chr19|50313416|50313512|MER113A:hAT-Charlie:DNA|281|-	65.7969	-0.821892	0.108273	-7.59091	3.1767e-14	7.47825e-14
chr19|54459141|54459248|MER20:hAT-Charlie:DNA|215|+	97.6637	-0.929892	0.101017	-9.20533	3.40623e-20	9.10924e-20
chr2|114527646|114527989|Tigger3a:TcMar-Tigger:DNA|152|-	47.5125	-0.416306	0.112625	-3.69638	0.000218693	0.000354251
chr2|141592215|141592569|MLT1A0:ERVL-MaLR:LTR|185|-	26.9039	-0.709038	0.107344	-6.60526	3.96814e-11	8.54683e-11
chr2|141711189|141711486|MLT1O:ERVL-MaLR:LTR|276|+	45.6172	-0.771868	0.0954085	-8.09014	5.95983e-16	1.46517e-15
chr2|148981816|148982036|MIRb:MIR:SINE|300|+	22.2544	-0.577971	0.114839	-5.0329	4.83116e-07	8.9311e-07
chr2|157319289|157319489|MamSINE1:tRNA-RTE:SINE|379|+	413.85	0.973982	0.169524	5.7454	9.17046e-09	1.81962e-08
chr2|190913797|190914080|AluJr:Alu:SINE|184|-	64.0749	-0.659277	0.10131	-6.50752	7.6401e-11	1.63124e-10
chr2|206123472|206123715|MIRb:MIR:SINE|245|+	168.875	-0.245097	0.0826668	-2.96488	0.00302801	0.00455348
chr2|209684991|209685079|MIRb:MIR:SINE|268|-	38.1297	-0.578492	0.101299	-5.71072	1.12502e-08	2.22626e-08
chr2|209974570|209974803|MIR:MIR:SINE|234|-	34.3647	-1.10396	0.111522	-9.89902	4.20354e-23	1.17949e-22
chr2|38563158|38563317|L1M5:L1:LINE|248|+	32.5792	-0.241257	0.100876	-2.39163	0.0167738	0.0237297
chr2|40101766|40101958|MER5A:hAT-Charlie:DNA|207|-	134.29	-0.248859	0.103873	-2.3958	0.0165842	0.0234736
chr2|50793908|50794126|MER20:hAT-Charlie:DNA|217|+	45.1116	-0.858329	0.0989139	-8.67754	4.04434e-18	1.04024e-17
chr2|50874327|50874481|MIRb:MIR:SINE|281|-	34.1307	-0.831186	0.105261	-7.89642	2.87039e-15	6.93766e-15
chr2|50878959|50879325|MLT2C2:ERVL:LTR|158|+	72.11	-0.802125	0.0992216	-8.08418	6.25845e-16	1.53798e-15
chr2|50899087|50899251|MER127:TcMar-Tigger:DNA|288|+	36.291	-0.547944	0.103082	-5.31563	1.06289e-07	2.02084e-07
chr2|69469481|69469579|MamSINE1:tRNA-RTE:SINE|385|-	73.6508	-0.393236	0.0842962	-4.66493	3.08715e-06	5.50931e-06
chr2|7016797|7016993|LTR78:ERV1:LTR|297|-	25.8555	-0.652188	0.105681	-6.17128	6.77373e-10	1.40147e-09
chr2|70661824|70662049|MIRb:MIR:SINE|276|+	245.836	-0.358926	0.0940453	-3.81652	0.000135347	0.00022221
chr2|76971183|76971359|MER5A:hAT-Charlie:DNA|281|+	33.9694	-1.00763	0.103876	-9.70027	3.0069e-22	8.3333e-22
chr2|76984567|76984821|MLT1J:ERVL-MaLR:LTR|328|+	26.6803	-0.724703	0.104689	-6.9224	4.44041e-12	9.85223e-12
chr2|77102784|77103005|MER58A:hAT-Charlie:DNA|304|+	34.8349	-0.797997	0.116246	-6.86472	6.66196e-12	1.47026e-11
chr2|77460300|77460435|MIRb:MIR:SINE|353|+	30.763	-0.931907	0.113477	-8.21228	2.17019e-16	5.38345e-16
chr2|80044972|80045321|MLT1H1:ERVL-MaLR:LTR|267|-	51.5572	-0.813902	0.102503	-7.94027	2.01744e-15	4.89037e-15
chr2|97161188|97161419|L2:L2:LINE|305|+	73.3611	-0.280044	0.096834	-2.892	0.00382797	0.00571046
chr20|1926587|1926776|MIR:MIR:SINE|261|-	35.8438	-1.02129	0.106018	-9.6332	5.7896e-22	1.59636e-21
chr20|45092738|45093020|L2b:L2:LINE|360|+	163.132	-0.561624	0.116013	-4.84106	1.29146e-06	2.344e-06
chr20|45094391|45094533|MIRb:MIR:SINE|242|+	129.167	-0.73912	0.107662	-6.86522	6.63908e-12	1.46535e-11
chr20|5194848|5194988|MIRb:MIR:SINE|183|-	135.378	-0.225634	0.0668725	-3.37409	0.00074059	0.00116087
chr20|59725550|59725839|LTR16A2:ERVL:LTR|269|-	18.9081	-0.777407	0.112914	-6.88496	5.7805e-12	1.27797e-11
chr20|8306441|8306661|MIRb:MIR:SINE|353|+	12.1503	-0.784395	0.118261	-6.63274	3.29515e-11	7.11651e-11
chr20|8459911|8460052|MamRTE1:RTE-BovB:LINE|365|+	25.0978	-0.702746	0.107076	-6.56307	5.27099e-11	1.13108e-10
chr21|40634798|40635090|L2a:L2:LINE|289|+	39.6412	-1.35832	0.121497	-11.1798	5.12036e-29	1.54682e-28
chr22|17885243|17885496|L1ME4a:L1:LINE|352|+	22.4499	-0.464937	0.122347	-3.80016	0.000144603	0.000236884
chr22|18993626|18993739|MIRb:MIR:SINE|240|-	57.0387	-0.816003	0.100021	-8.15834	3.39665e-16	8.39312e-16
chr22|32512553|32512684|MER103C:hAT-Charlie:DNA|254|+	65.9109	-0.822709	0.102212	-8.04906	8.34319e-16	2.04285e-15
chr22|41995604|41995899|L4_C_Mam:RTE-X:LINE|296|-	726.615	-0.226292	0.0897765	-2.52061	0.0117151	0.0168101
chr22|43506825|43506998|MER96B:hAT-Tip100:DNA|195|+	129.6	-0.643341	0.0882343	-7.29128	3.0703e-13	7.03824e-13
chr22|46084397|46084579|MIRb:MIR:SINE|282|-	28.8003	-0.387847	0.10963	-3.53779	0.000403485	0.000643421
chr3|115815061|115815380|MER44A:TcMar-Tigger:DNA|142|+	32.1229	-0.801356	0.107767	-7.43599	1.03784e-13	2.41122e-13
chr3|116304116|116304230|L2c:L2:LINE|286|-	27.3609	-0.563298	0.106673	-5.28061	1.28751e-07	2.44051e-07
chr3|116652799|116653163|THE1D:ERVL-MaLR:LTR|135|-	43.2774	-0.921551	0.097861	-9.41693	4.64453e-21	1.26169e-20
chr3|116712449|116712668|CR1-L3A_Croc:CR1:LINE|325|+	30.1146	-0.868017	0.100583	-8.62989	6.14127e-18	1.57396e-17
chr3|117249084|117249202|MIR3:MIR:SINE|314|+	25.6988	-0.964551	0.104225	-9.2545	2.15236e-20	5.78033e-20
chr3|117455995|117456224|MIR:MIR:SINE|288|-	27.9307	-0.915819	0.105525	-8.67872	4.00231e-18	1.02955e-17
chr3|117553131|117553299|MIR3:MIR:SINE|284|+	40.4855	-0.850982	0.100825	-8.44019	3.16833e-17	8.00381e-17
chr3|117695141|117695281|L2:L2:LINE|316|+	39.405	-0.958141	0.101389	-9.45015	3.3836e-21	9.20979e-21
chr3|124452318|124452596|L2c:L2:LINE|310|-	98.5741	-1.30428	0.108752	-11.9932	3.85623e-33	1.21173e-32
chr3|124463468|124463676|MER3:hAT-Charlie:DNA|140|+	53.9498	-0.908069	0.0983709	-9.23108	2.67916e-20	7.18015e-20
chr3|124721676|124721972|AluSq4:Alu:SINE|98|+	70.5471	-0.572928	0.0835317	-6.85882	6.9433e-12	1.53173e-11
chr3|131001755|131001818|MamTip2:hAT-Tip100:DNA|286|+	30.4817	-0.274441	0.113203	-2.42432	0.0153369	0.0217664
chr3|150628880|150629057|Tigger4a:TcMar-Tigger:DNA|109|-	113.121	0.238944	0.0812968	2.93915	0.00329111	0.00493459
chr3|160871235|160871527|L3b:CR1:LINE|326|+	17.7581	-0.649847	0.101439	-6.40626	1.49135e-10	3.15442e-10
chr3|172631518|172631624|MIR3:MIR:SINE|231|-	95.1741	-0.262584	0.0909489	-2.88716	0.00388731	0.00579663
chr3|173835878|173836091|MIRc:MIR:SINE|315|-	23.186	-0.6166	0.10667	-5.78045	7.45032e-09	1.4828e-08
chr3|179902066|179902288|MIRb:MIR:SINE|355|-	37.5719	-0.253109	0.114659	-2.20748	0.0272803	0.03785
chr3|24120403|24120790|Tigger19b:TcMar-Tigger:DNA|264|-	224.268	-0.506392	0.0810637	-6.24684	4.18827e-10	8.72796e-10
chr3|35695768|35696006|MIR:MIR:SINE|338|-	59.3984	-0.999612	0.100729	-9.92378	3.28088e-23	9.22249e-23
chr3|35718485|35718675|MamSINE1:tRNA-RTE:SINE|372|+	37.8592	-0.660517	0.0990727	-6.66699	2.61103e-11	5.66021e-11
chr3|35730312|35730531|MER20:hAT-Charlie:DNA|232|+	36.2457	-0.672179	0.0988419	-6.80055	1.0422e-11	2.28753e-11
chr3|35752606|35752728|MER5A1:hAT-Charlie:DNA|172|-	18.6443	-1.04657	0.109873	-9.52528	1.64596e-21	4.50275e-21
chr3|35763881|35764012|AluJb:Alu:SINE|114|+	22.0838	-1.08689	0.106343	-10.2206	1.60344e-24	4.59703e-24
chr3|35777269|35777438|MIRb:MIR:SINE|309|-	22.9586	-0.688887	0.0990532	-6.95472	3.53265e-12	7.86318e-12
chr3|39515660|39516008|L2a:L2:LINE|307|+	190.999	0.843918	0.181857	4.64056	3.47466e-06	6.18878e-06
chr3|408347|408547|MIRc:MIR:SINE|342|+	384.115	-0.265211	0.0930068	-2.85152	0.0043511	0.00646493
chr3|53668661|53668998|MER58B:hAT-Charlie:DNA|264|-	23.2315	-0.992257	0.11366	-8.73004	2.54581e-18	6.56961e-18
chr3|68196775|68197037|MLT1K:ERVL-MaLR:LTR|323|-	20.0776	-1.05507	0.12208	-8.64244	5.50235e-18	1.41227e-17
chr3|75958297|75958644|L2a:L2:LINE|313|-	21.2297	-0.766183	0.13932	-5.49943	3.81012e-08	7.38385e-08
chr3|85007279|85007481|MER58A:hAT-Charlie:DNA|237|-	54.4459	-0.492106	0.104231	-4.7213	2.34346e-06	4.20487e-06
chr3|85068838|85068983|LFSINE_Vert:tRNA:SINE|338|-	30.6937	-0.501524	0.117583	-4.26528	1.99648e-05	3.42716e-05
chr3|85122831|85122962|L2c:L2:LINE|372|+	21.8586	-0.658853	0.115862	-5.68652	1.29656e-08	2.56004e-08
chr3|85277169|85277309|MIRb:MIR:SINE|314|-	38.6497	-0.576539	0.106065	-5.4357	5.45816e-08	1.05007e-07
chr3|85386562|85386732|MIRb:MIR:SINE|364|+	45.0076	-0.776573	0.0961152	-8.0796	6.49774e-16	1.59553e-15
chr3|85633458|85633629|MER5B:hAT-Charlie:DNA|278|+	27.5551	-0.465866	0.109181	-4.26692	1.98189e-05	3.40265e-05
chr4|101342495|101342676|MamRep434:TcMar-Tigger:DNA|284|-	28.9007	-0.505659	0.113515	-4.45454	8.40717e-06	1.47097e-05
chr4|143471397|143471734|Charlie15b:hAT-Charlie:DNA|252|-	60.5403	0.289489	0.13518	2.1415	0.0322334	0.0444077
chr4|144739655|144739957|LFSINE_Vert:tRNA:SINE|315|+	63.4898	0.727209	0.141436	5.1416	2.72408e-07	5.09249e-07
chr4|157334489|157334624|L2c:L2:LINE|362|+	189.535	-0.561108	0.0997321	-5.62615	1.84279e-08	3.61838e-08
chr4|175740967|175741134|L2:L2:LINE|374|+	25.5135	-0.553121	0.108473	-5.09916	3.41161e-07	6.34858e-07
chr4|175787512|175787708|L2:L2:LINE|335|+	54.6256	-0.785816	0.100455	-7.82259	5.17479e-15	1.24171e-14
chr4|175797930|175798041|MER5A:hAT-Charlie:DNA|243|+	25.0673	-0.638597	0.107406	-5.94565	2.75361e-09	5.57236e-09
chr4|21317675|21318020|THE1B:ERVL-MaLR:LTR|109|+	104.139	-1.37623	0.111382	-12.356	4.52365e-35	1.44515e-34
chr4|21342380|21342562|MIRb:MIR:SINE|311|-	56.3604	-0.926174	0.115869	-7.99331	1.31366e-15	3.20046e-15
chr4|21343628|21343765|MER5A1:hAT-Charlie:DNA|256|-	58.4377	-0.907171	0.102886	-8.81727	1.1728e-18	3.04403e-18
chr4|21436568|21436794|MIR:MIR:SINE|269|+	105.628	-1.0222	0.107054	-9.54841	1.31696e-21	3.6079e-21
chr4|21500323|21500507|MIRb:MIR:SINE|326|+	48.5196	-0.876875	0.127904	-6.85575	7.09384e-12	1.56431e-11
chr4|21569657|21569808|LTR33A:ERVL:LTR|267|-	74.6137	-1.1957	0.111334	-10.7397	6.6276e-27	1.95386e-26
chr4|21570770|21571010|MIR:MIR:SINE|312|-	81.3081	-1.03576	0.106303	-9.74353	1.96598e-22	5.46404e-22
chr4|21580197|21580406|MIRb:MIR:SINE|383|-	83.0936	-0.817786	0.112525	-7.2676	3.65919e-13	8.37245e-13
chr4|21597081|21597444|THE1B:ERVL-MaLR:LTR|145|+	108.844	-1.45234	0.115654	-12.5576	3.61162e-36	1.16507e-35
chr4|21708301|21708416|MER5A:hAT-Charlie:DNA|319|+	47.9703	-1.11551	0.119693	-9.3198	1.1656e-20	3.14629e-20
chr4|21812601|21812915|MamGypLTR1a:Gypsy:LTR|309|-	124.581	-0.676894	0.107842	-6.27671	3.45823e-10	7.22757e-10
chr4|24081793|24082025|MIRc:MIR:SINE|320|+	19.7075	-0.784857	0.111007	-7.07037	1.54524e-12	3.47224e-12
chr4|47433154|47433223|MIRc:MIR:SINE|273|+	39.911	-0.21767	0.0835331	-2.60579	0.00916632	0.0132642
chr4|61384742|61385088|L1MB7:L1:LINE|195|+	33.4506	-0.713865	0.112512	-6.3448	2.22717e-10	4.68257e-10
chr4|75047494|75047704|MER20:hAT-Charlie:DNA|176|+	181.161	-0.289075	0.0914711	-3.16028	0.00157616	0.00241938
chr5|107593523|107593683|MER5B:hAT-Charlie:DNA|277|+	22.2708	-0.919266	0.105386	-8.72286	2.71251e-18	6.99692e-18
chr5|112846029|112846107|MIRb:MIR:SINE|320|-	29.5103	-0.303017	0.0847229	-3.57657	0.000348136	0.000557345
chr5|11389727|11390087|Tigger4b:TcMar-Tigger:DNA|170|+	27.9983	-0.513701	0.0895123	-5.73889	9.53004e-09	1.89046e-08
chr5|11554392|11554635|MIRb:MIR:SINE|322|+	30.5031	-0.384127	0.0984297	-3.90256	9.51825e-05	0.000157763
chr5|11899659|11899883|MIRc:MIR:SINE|311|-	24.7835	-0.698831	0.110004	-6.35275	2.11498e-10	4.45054e-10
chr5|131953331|131953625|AluJb:Alu:SINE|157|+	202.797	-0.254348	0.0874405	-2.90881	0.0036281	0.00542208
chr5|137489774|137490129|L2c:L2:LINE|341|+	47.7252	-0.33705	0.123482	-2.72955	0.00634216	0.00931167
chr5|146798658|146798908|MIR:MIR:SINE|325|-	54.2474	-0.222474	0.0934751	-2.38003	0.0173112	0.0244569
chr5|151100786|151100954|MIR3:MIR:SINE|295|-	27.9235	-0.63944	0.0842808	-7.58701	3.27364e-14	7.70438e-14
chr5|59533641|59533806|MER5A:hAT-Charlie:DNA|261|+	19.8651	-0.823683	0.104407	-7.88919	3.04145e-15	7.34303e-15
chr5|59579145|59579312|L2c:L2:LINE|325|+	23.3025	-1.01861	0.114956	-8.8609	7.9369e-19	2.06639e-18
chr5|760200|760576|MLT1B:ERVL-MaLR:LTR|277|+	75.7978	-1.57221	0.146789	-10.7107	9.07026e-27	2.67003e-26
chr5|95814114|95814267|Charlie29a:hAT-Charlie:DNA|268|+	98.2531	0.37411	0.0961223	3.89202	9.94128e-05	0.000164551
chr6|101529591|101529870|L2c:L2:LINE|355|-	18.6798	-0.688505	0.116088	-5.93087	3.01328e-09	6.08886e-09
chr6|105098875|105099158|AluJb:Alu:SINE|159|-	14.5289	0.82393	0.151105	5.45269	4.96124e-08	9.56609e-08
chr6|117561326|117561397|OldhAT1:hAT-Ac:DNA|282|+	45.4269	0.175009	0.08031	2.17917	0.029319	0.0405427
chr6|12766476|12766667|MER63A:hAT-Blackjack:DNA|234|+	34.5578	-0.965646	0.111904	-8.62922	6.17731e-18	1.58311e-17
chr6|142928062|142928263|L1MC1:L1:LINE|155|+	28.9141	-0.324748	0.0959459	-3.3847	0.000712549	0.00111835
chr6|147312427|147312669|MER20:hAT-Charlie:DNA|203|+	36.2582	-0.24289	0.087428	-2.77817	0.00546652	0.00806246
chr6|147321348|147321596|AluJr4:Alu:SINE|189|+	17.312	-0.800664	0.106846	-7.49362	6.69985e-14	1.56462e-13
chr6|24129404|24129646|L2a:L2:LINE|285|-	45.0672	-0.351799	0.0830155	-4.23775	2.25773e-05	3.86671e-05
chr6|39795360|39795610|MIRb:MIR:SINE|332|+	25.0869	0.693979	0.155788	4.45463	8.40378e-06	1.47044e-05
chr6|49430916|49431136|LTR86A1:ERVL:LTR|291|-	45.5667	0.185103	0.0745595	2.48262	0.0130421	0.018633
chr6|68649850|68650067|LTR33:ERVL:LTR|283|+	74.1462	-0.656764	0.0895858	-7.33112	2.28242e-13	5.25079e-13
chr6|68651672|68651794|Charlie15a:hAT-Charlie:DNA|277|-	44.3059	-0.668382	0.100609	-6.64335	3.06626e-11	6.63001e-11
chr6|68690583|68690783|MIRb:MIR:SINE|314|+	67.3329	-0.376308	0.106084	-3.54725	0.000389276	0.000621236
chr6|68696121|68696309|LTR81A:Gypsy:LTR|308|-	38.4045	-0.479909	0.110269	-4.35218	1.34791e-05	2.33492e-05
chr6|68708138|68708428|ORSL:hAT-Tip100:DNA|242|-	105.74	-0.621958	0.0976813	-6.36722	1.92483e-10	4.05623e-10
chr6|68728646|68728841|MIR:MIR:SINE|297|-	62.3346	-0.408202	0.0982822	-4.15337	3.27617e-05	5.5649e-05
chr6|68832632|68832783|MamSINE1:tRNA-RTE:SINE|351|+	24.5337	-0.535142	0.113016	-4.73511	2.18936e-06	3.93272e-06
chr6|68994190|68994255|AmnSINE1:5S-Deu-L2:SINE|274|+	14.3073	-0.650933	0.107437	-6.05873	1.37202e-09	2.80639e-09
chr6|69023699|69023909|L2:L2:LINE|350|-	35.4011	-0.716913	0.0961772	-7.45408	9.0494e-14	2.10613e-13
chr6|7288091|7288229|Tigger12:TcMar-Tigger:DNA|276|+	67.8745	0.253217	0.0836193	3.02822	0.00246	0.00372625
chr6|89328333|89328482|Tigger16b:TcMar-Tigger:DNA|232|+	43.492	0.168566	0.0759272	2.2201	0.0264119	0.0366997
chr6|96795093|96795198|MER5A1:hAT-Charlie:DNA|255|+	18.1452	-0.536264	0.106117	-5.05351	4.33763e-07	8.03635e-07
chr7|111123071|111123147|X9_LINE:L1:LINE|297|-	37.5229	-0.338853	0.0841688	-4.02588	5.67634e-05	9.51841e-05
chr7|12234751|12234992|MIRc:MIR:SINE|386|-	234.439	0.25081	0.0733937	3.41733	0.000632392	0.000996
chr7|130515142|130515533|MSTA:ERVL-MaLR:LTR|137|-	374.669	-0.821538	0.086689	-9.47685	2.62081e-21	7.14417e-21
chr7|130518046|130518269|L1ME3Cz:L1:LINE|236|+	182.828	-0.677632	0.098495	-6.87986	5.99129e-12	1.32431e-11
chr7|130886885|130887046|MIRb:MIR:SINE|333|+	30.9787	-1.19353	0.134081	-8.90154	5.50772e-19	1.4383e-18
chr7|130917112|130917401|AluJo:Alu:SINE|166|-	70.1121	-1.0939	0.108721	-10.0615	8.17491e-24	2.31814e-23
chr7|130942710|130942786|L1MD:L1:LINE|240|-	47.3286	-0.595254	0.110968	-5.36421	8.13042e-08	1.55409e-07
chr7|141280292|141280651|THE1B:ERVL-MaLR:LTR|143|+	27.4618	-1.33685	0.117659	-11.3621	6.45939e-30	1.97101e-29
chr7|141478488|141478813|MER33:hAT-Charlie:DNA|199|-	128.87	-0.376723	0.096547	-3.90196	9.54175e-05	0.000158146
chr7|146414287|146414621|MER102c:hAT-Charlie:DNA|293|+	39.0894	-1.04988	0.110505	-9.50075	2.08391e-21	5.69124e-21
chr7|22318698|22318981|L2c:L2:LINE|340|+	30.1818	-1.44213	0.129251	-11.1576	6.57188e-29	1.98218e-28
chr7|30923921|30924027|MamTip2:hAT-Tip100:DNA|324|+	171.052	1.23606	0.209753	5.89296	3.79342e-09	7.63958e-09
chr7|80217578|80217733|UCON55:TcMar-Tigger:DNA|312|+	152.965	0.662735	0.107662	6.15572	7.47387e-10	1.54378e-09
chr7|90236977|90237152|MLT1J1:ERVL-MaLR:LTR|214|+	103.239	-0.251176	0.0875892	-2.86766	0.00413526	0.00615506
chr8|106326575|106326876|L2a:L2:LINE|244|-	18.6955	-0.992904	0.102558	-9.68139	3.61776e-22	1.00142e-21
chr8|10881700|10881887|MIRb:MIR:SINE|274|-	22.4883	-0.680499	0.0913808	-7.44685	9.55979e-14	2.22339e-13
chr8|135528624|135528968|MLT1A1:ERVL-MaLR:LTR|166|-	52.8194	-0.924744	0.105152	-8.79433	1.43903e-18	3.72775e-18
chr8|26587832|26587969|MIR1_Amn:MIR:SINE|336|-	24.7496	-0.685273	0.109467	-6.2601	3.84725e-10	8.0276e-10
chr8|28564771|28564985|MIRc:MIR:SINE|211|+	108.818	-0.219169	0.0879335	-2.49244	0.0126869	0.0181505
chr8|28569310|28569496|MIR3:MIR:SINE|315|+	72.3426	-0.337243	0.0907822	-3.71486	0.000203317	0.000330002
chr8|4233375|4233725|MLT1A0:ERVL-MaLR:LTR|171|+	41.0854	-1.29104	0.110741	-11.6582	2.0836e-31	6.45117e-31
chr8|4353125|4353476|THE1B:ERVL-MaLR:LTR|128|+	50.1792	-1.1292	0.107197	-10.5338	6.0318e-26	1.76036e-25
chr8|4407018|4407190|MER58A:hAT-Charlie:DNA|215|+	31.9213	-0.991714	0.106513	-9.31074	1.2694e-20	3.42395e-20
chr8|4812350|4812580|L1MA4A:L1:LINE|159|+	21.4203	-0.998461	0.128096	-7.79461	6.46089e-15	1.54575e-14
chr8|4821881|4821985|MIRc:MIR:SINE|327|+	23.5022	-1.0756	0.115148	-9.34097	9.54531e-21	2.58132e-20
chr8|74442122|74442232|MamTip2:hAT-Tip100:DNA|283|-	17.253	-0.568577	0.11207	-5.0734	3.90774e-07	7.25029e-07
chr8|89925920|89926069|MER5A1:hAT-Charlie:DNA|150|+	44.3744	0.313332	0.0842796	3.71776	0.000200995	0.000326352
chr9|123119717|123119799|MIR:MIR:SINE|268|-	25.8743	-0.801856	0.0888174	-9.02814	1.74615e-19	4.60654e-19
chr9|127682748|127682914|MIRb:MIR:SINE|364|+	44.7578	-1.45659	0.103485	-14.0754	5.38085e-45	1.84729e-44
chr9|74690316|74690454|MER102a:hAT-Charlie:DNA|267|-	98.4038	-0.518094	0.0876651	-5.90993	3.42256e-09	6.90538e-09
chr9|77419191|77419438|MER112:hAT-Charlie:DNA|244|+	43.7559	-0.485417	0.0843664	-5.75368	8.73232e-09	1.73363e-08
chr9|84760109|84760280|MIRb:MIR:SINE|352|+	26.641	-0.473174	0.109298	-4.3292	1.49655e-05	2.58597e-05
CHRM4	87.0923	-0.646268	0.0948791	-6.81149	9.65964e-12	2.12158e-11
CHRNA2	73.1462	-0.265797	0.117501	-2.26209	0.023692	0.0330691
chrX|102657424|102657499|AmnSINE2:tRNA-Deu:SINE|370|-	104.208	-0.177119	0.0835147	-2.12081	0.0339375	0.046647
chrX|103062725|103062791|L1M5:L1:LINE|234|+	236.776	0.260652	0.113237	2.30183	0.0213447	0.029904
chrX|103377819|103378035|L1M5:L1:LINE|345|-	781.319	0.230427	0.0793227	2.90494	0.00367329	0.00548681
chrX|111223842|111223996|L1ME4c:L1:LINE|123|+	93.7522	-0.300772	0.115144	-2.61214	0.00899761	0.0130338
chrX|123478917|123478996|MIRc:MIR:SINE|246|-	24.7593	-0.862993	0.108435	-7.95862	1.73966e-15	4.22426e-15
chrX|140774736|140774891|Tigger20a:TcMar-Tigger:DNA|286|+	83.2604	-0.741255	0.118228	-6.2697	3.61748e-10	7.55391e-10
chrX|140781721|140781935|MER58A:hAT-Charlie:DNA|201|+	83.3866	-0.550556	0.113427	-4.85381	1.21111e-06	2.20154e-06
chrX|24545754|24545941|L2a:L2:LINE|267|-	122.655	-0.26551	0.0729769	-3.63827	0.000274479	0.000442037
chrX|46602445|46602619|MER5B:hAT-Charlie:DNA|301|+	74.895	-0.24733	0.082519	-2.99725	0.00272423	0.0041123
chrX|74589722|74589950|MamSINE1:tRNA-RTE:SINE|303|+	124.029	0.159438	0.0756599	2.1073	0.0350919	0.048172
chrX|9948055|9948253|L1MD:L1:LINE|217|+	69.9752	-0.340146	0.0768385	-4.42676	9.5657e-06	1.66868e-05
CICP18	41.0305	-3.35705	0.0879657	-38.1631	0	0
CICP4	33.9462	-1.25593	0.152215	-8.25103	1.5703e-16	3.91017e-16
CKS2	16.0359	0.657212	0.124814	5.26551	1.39801e-07	2.64538e-07
CLCA2	5.44854	1.0446	0.194022	5.38395	7.28673e-08	1.39531e-07
CLCA4	83.6855	0.984349	0.155364	6.33577	2.36151e-10	4.96075e-10
CLCF1	3.75866	0.577224	0.233557	2.47145	0.0134567	0.0191986
CLEC17A	5.01543	5.3692	0.279676	19.1979	3.85104e-82	1.6302e-81
CLEC18A	36.1568	-0.766572	0.130178	-5.88863	3.89418e-09	7.8382e-09
CLEC18C	14.8295	-0.968184	0.226088	-4.28233	1.84948e-05	3.18042e-05
CLEC7A	52.9055	0.994348	0.145904	6.8151	9.41954e-12	2.06937e-11
CLIC6	12.5763	1.15586	0.267235	4.32524	1.52363e-05	2.63152e-05
CMTM5	255.665	0.942128	0.146183	6.44484	1.1572e-10	2.45749e-10
CNGB1	153.039	-0.830753	0.186899	-4.44494	8.79178e-06	1.53679e-05
CNGB3	6.70463	-0.899367	0.165617	-5.43041	5.62244e-08	1.08093e-07
CNN1	55.6071	0.475887	0.141682	3.35884	0.000782711	0.00122523
CNN2	71.8208	1.20221	0.131072	9.17211	4.63864e-20	1.23771e-19
COL14A1	449.037	-3.98764	0.128655	-30.9948	6.32852e-211	4.83508e-210
COL18A1	731.937	0.807801	0.123246	6.55435	5.58836e-11	1.19813e-10
COL1A1	139.813	1.12755	0.255958	4.40524	1.05669e-05	1.8396e-05
COL1A2	345.161	1.25475	0.203609	6.16256	7.15786e-10	1.48004e-09
COL2A1	14.478	1.45138	0.286436	5.06703	4.04063e-07	7.49337e-07
COL3A1	82.3361	1.31356	0.256563	5.11982	3.05834e-07	5.70426e-07
COL4A6	45.8857	-2.439	0.133803	-18.2283	3.07911e-74	1.25001e-73
COL6A3	122.675	0.92533	0.194947	4.74658	2.0688e-06	3.72088e-06
COL8A1	54.8727	0.801392	0.191399	4.18703	2.82627e-05	4.81505e-05
COX4I2	4.01005	0.535616	0.171941	3.11512	0.00183873	0.00280768
COX7A2	656.223	0.520361	0.0710332	7.3256	2.37834e-13	5.46802e-13
CP	389.44	0.778162	0.205373	3.78901	0.000151246	0.000247334
CPA2	2.59972	1.00365	0.255859	3.92265	8.75814e-05	0.000145433
CPAMD8	190.28	1.43547	0.17793	8.06761	7.16893e-16	1.75867e-15
CPB1	7.60041	1.17765	0.24867	4.73578	2.18211e-06	3.92001e-06
CPXM1	16.4057	1.34623	0.220567	6.10348	1.03781e-09	2.13233e-09
CPZ	24.9216	1.6727	0.289091	5.78607	7.20506e-09	1.43483e-08
CR1	37.6883	6.45778	0.230065	28.0694	2.3187e-173	1.52215e-172
CR2	3.50426	0.670567	0.245461	2.73187	0.00629756	0.00924835
CRABP1	89.9736	1.37131	0.193849	7.0741	1.50423e-12	3.38199e-12
CRHBP	91.6572	0.544201	0.121015	4.49696	6.89312e-06	1.21113e-05
CRIP1	17.1297	3.74326	0.24127	15.5148	2.75361e-54	1.00134e-53
CSF3	7.92151	-1.72028	0.376845	-4.56496	4.9958e-06	8.8311e-06
CSPG4P5	26.1898	1.658	0.199073	8.32859	8.18099e-17	2.04887e-16
CSTA	1.69601	1.95161	0.30932	6.30937	2.80182e-10	5.8719e-10
CTXN2	62.7164	8.44522	0.222541	37.9491	0	0
CTXN3	150.967	9.21796	0.255043	36.1427	4.84178e-286	4.92083e-285
CX3CR1	317.7	0.618854	0.15894	3.89362	9.87574e-05	0.000163521
CXCL1	12.7166	-0.843304	0.239015	-3.52825	0.000418322	0.000666451
CYB5R2	102.719	1.06514	0.148481	7.1736	7.30518e-13	1.65593e-12
CYP19A1	3.06662	1.64986	0.271401	6.07905	1.20899e-09	2.47848e-09
CYP4F12	93.6101	-3.24103	0.205717	-15.7548	6.36634e-56	2.33894e-55
DAO	4.35946	1.19521	0.309306	3.86417	0.000111466	0.000183974
DAPP1	14.5535	0.787359	0.139886	5.62856	1.81723e-08	3.56835e-08
DDX12P	6.7769	-2.01116	0.162833	-12.3511	4.80627e-35	1.53499e-34
DES	64.0806	0.699313	0.247917	2.82076	0.00479102	0.00709766
DKK2	39.8954	0.467777	0.128909	3.62875	0.000284795	0.000458197
DLGAP1-AS4	34.4754	7.82415	0.228109	34.3001	7.83213e-258	7.18163e-257
DMBT1	35.0815	3.44534	0.201858	17.0682	2.56037e-65	9.90407e-65
DMRT2	35.6214	1.14525	0.16109	7.10937	1.16576e-12	2.62801e-12
DNAH17-AS1	20.518	2.21748	0.219349	10.1094	5.02017e-24	1.42855e-23
DNAJC5G	27.1462	-1.91375	0.128277	-14.9189	2.48343e-50	8.82972e-50
DNASE1L2	53.0575	-0.961226	0.117752	-8.16313	3.2644e-16	8.06816e-16
DNM1P47	27.5995	4.83976	0.235612	20.5413	9.21204e-94	4.15019e-93
DOCK6	290.143	-0.326837	0.100253	-3.26012	0.00111364	0.0017273
DRGX	22.2427	-0.590996	0.159977	-3.69427	0.000220521	0.000357119
DSG2	24.7863	1.37721	0.194891	7.06657	1.58811e-12	3.56748e-12
DSG3	4.43214	-0.648887	0.211431	-3.06903	0.00214757	0.00326473
DSP	559.344	1.1153	0.224442	4.96923	6.72189e-07	1.23473e-06
DTHD1	73.1083	-4.23884	0.132871	-31.902	2.50551e-223	2.01014e-222
DUOX1	21.6702	0.887326	0.193721	4.58043	4.64024e-06	8.21514e-06
DUOXA1	8.18425	0.675864	0.1697	3.9827	6.8137e-05	0.000113834
EEF1E1	132.455	0.404529	0.0689468	5.86725	4.43076e-09	8.90066e-09
EGFL6	51777.8	-13.4049	0.144135	-93.0024	0	0
EGLN1P1	18.1243	2.89902	0.145812	19.8819	5.83628e-88	2.55257e-87
EGR4	96.3567	-0.415054	0.136546	-3.03966	0.00236844	0.00359128
ENSG00000188897	250.069	-5.84494	0.113633	-51.4372	0	0
ENSG00000197320	119.499	-5.07274	0.235457	-21.5442	5.99661e-103	2.83152e-102
ENSG00000204584	178.22	-5.17353	0.11381	-45.4578	0	0
ENSG00000205041	23.5413	7.01852	0.240621	29.1684	4.88833e-187	3.39868e-186
ENSG00000205562	135.706	-1.74015	0.0807267	-21.5561	4.64168e-103	2.19197e-102
ENSG00000213197	67.4549	-1.21823	0.104587	-11.6479	2.35063e-31	7.27383e-31
ENSG00000214100	4.10348	1.47998	0.205616	7.19779	6.11958e-13	1.39048e-12
ENSG00000214265	16.6684	6.54508	0.230224	28.4292	8.82215e-178	5.88836e-177
ENSG00000215068	18.9056	6.043	0.209883	28.7923	2.67946e-182	1.8242e-181
ENSG00000216285	11.1569	6.2812	0.234474	26.7885	4.40312e-158	2.69537e-157
ENSG00000223379	5.44656	4.49976	0.255495	17.6119	1.99486e-69	7.89327e-69
ENSG00000223522	4.30172	5.57295	0.298032	18.6992	5.02701e-78	2.08398e-77
ENSG00000223812	31.0344	1.70763	0.142613	11.9739	4.86968e-33	1.52811e-32
ENSG00000223855	29.2015	7.65353	0.232159	32.9668	2.43066e-238	2.06165e-237
ENSG00000223930	11.4155	6.01961	0.27628	21.7881	3.00965e-105	1.43673e-104
ENSG00000224153	5.01369	3.9792	0.262585	15.154	7.13428e-52	2.56042e-51
ENSG00000224415	12.077	5.88308	0.233179	25.2298	1.88493e-140	1.06708e-139
ENSG00000225032	16.9506	7.06976	0.232459	30.4129	3.70833e-203	2.75085e-202
ENSG00000225140	74.2226	9.61455	0.249036	38.6071	0	0
ENSG00000225539	5.9612	4.68683	0.274531	17.0721	2.39336e-65	9.25888e-65
ENSG00000225877	17.5288	7.31035	0.2477	29.5129	1.96448e-191	1.39073e-190
ENSG00000226070	9.77172	3.65774	0.22374	16.3482	4.47985e-60	1.68551e-59
ENSG00000226454	11.6237	5.25421	0.246629	21.3041	1.03912e-100	4.86158e-100
ENSG00000226994	8.2263	3.36889	0.196764	17.1215	1.02672e-65	3.98209e-65
ENSG00000227544	73.2087	9.47506	0.253473	37.381	7.9513e-306	8.66508e-305
ENSG00000228242	4.19856	4.825	0.265196	18.1941	5.74719e-74	2.3295e-73
ENSG00000228392	6.17209	-0.676377	0.177409	-3.81252	0.000137556	0.000225753
ENSG00000228434	57.728	2.9964	0.126726	23.6447	1.33842e-123	6.9941e-123
ENSG00000228477	4.02294	4.72854	0.260782	18.1321	1.77795e-73	7.18532e-73
ENSG00000228496	2.4462	3.90937	0.303691	12.8729	6.39943e-38	2.08864e-37
ENSG00000228510	12.819	6.65721	0.260393	25.566	3.64461e-144	2.09817e-143
ENSG00000228543	23.4421	-2.94598	0.143198	-20.5728	4.80918e-94	2.17041e-93
ENSG00000228741	5.05643	5.85805	0.27466	21.3284	6.18991e-101	2.89908e-100
ENSG00000228971	96.2462	8.98086	0.242087	37.0977	3.05673e-301	3.28786e-300
ENSG00000228998	6.95737	-3.3923	0.35431	-9.57437	1.02477e-21	2.81198e-21
ENSG00000228999	19.6234	5.74557	0.308661	18.6145	2.45252e-77	1.01346e-76
ENSG00000229425	129.449	4.09576	0.124904	32.7912	7.85347e-236	6.60375e-235
ENSG00000229492	8.59328	6.33771	0.250283	25.3222	1.81797e-141	1.03371e-140
ENSG00000229569	10.8824	-2.01107	0.147853	-13.6019	3.90417e-42	1.31674e-41
ENSG00000229618	42.0464	-2.23096	0.107768	-20.7015	3.35993e-95	1.52577e-94
ENSG00000229657	19.2354	6.92813	0.239456	28.9327	4.62704e-184	3.17427e-183
ENSG00000230084	19.3443	5.11281	0.175864	29.0726	7.97435e-186	5.51717e-185
ENSG00000230387	8.44064	-0.611656	0.168396	-3.63226	0.00028095	0.000452243
ENSG00000230715	13.826	6.51881	0.243919	26.7254	2.38898e-157	1.45896e-156
ENSG00000230852	12.6659	5.99502	0.230675	25.989	6.58932e-149	3.87008e-148
ENSG00000231013	11.399	5.9423	0.253577	23.4339	1.92946e-121	9.95e-121
ENSG00000231449	2.55208	4.2278	0.25596	16.5174	2.748e-61	1.0398e-60
ENSG00000231536	2.9919	4.13848	0.264507	15.646	3.53635e-55	1.29241e-54
ENSG00000231840	6.98123	6.2222	0.268468	23.1767	7.82601e-119	3.9815e-118
ENSG00000232310	21.7672	6.25201	0.23005	27.1767	1.2237e-162	7.65971e-162
ENSG00000232748	3.93168	4.80932	0.26864	17.9025	1.12799e-71	4.51906e-71
ENSG00000233508	91.4643	8.79838	0.225388	39.0365	0	0
ENSG00000234111	6.41748	5.38746	0.24209	22.2539	1.03344e-109	5.03581e-109
ENSG00000234292	1.41394	4.10778	0.337726	12.1631	4.88873e-34	1.5496e-33
ENSG00000234394	18.7493	6.11457	0.266886	22.9108	3.6272e-116	1.82274e-115
ENSG00000234810	1.3869	4.17129	0.304688	13.6904	1.15906e-42	3.92207e-42
ENSG00000234913	40.8447	3.26762	0.123135	26.5368	3.64636e-155	2.20232e-154
ENSG00000235012	14.1763	6.19068	0.245753	25.1907	5.06665e-140	2.86275e-139
ENSG00000235390	1.73976	3.54118	0.337116	10.5043	8.24934e-26	2.40498e-25
ENSG00000235672	4.70392	5.09194	0.247918	20.5388	9.68661e-94	4.36355e-93
ENSG00000235683	11.7801	6.27813	0.231937	27.0682	2.3307e-161	1.44733e-160
ENSG00000236841	8.37673	4.96031	0.238541	20.7944	4.86676e-96	2.21991e-95
ENSG00000237166	36.0769	6.62251	0.22756	29.1023	3.35731e-186	2.32647e-185
ENSG00000237250	1.87556	3.20891	0.338398	9.48263	2.47955e-21	6.76332e-21
ENSG00000237268	15.245	6.66543	0.289578	23.0177	3.09843e-117	1.56472e-116
ENSG00000238035	27.715	7.18578	0.245059	29.3226	5.33569e-189	3.73814e-188
ENSG00000238194	32.8237	-3.44771	0.134574	-25.6194	9.27665e-145	5.35313e-144
ENSG00000238217	13.4885	7.17295	0.306329	23.4158	2.94906e-121	1.51919e-120
ENSG00000239828	7.0721	4.48445	0.237615	18.8727	1.91144e-79	7.97905e-79
ENSG00000239922	29.0003	8.21574	0.253037	32.4685	2.972e-231	2.45024e-230
ENSG00000240265	7.90047	5.83258	0.273044	21.3613	3.05844e-101	1.43351e-100
ENSG00000240687	1524.75	-10.9426	0.17499	-62.5325	0	0
ENSG00000240695	14.9305	6.18025	0.233802	26.4337	5.6174e-154	3.37791e-153
ENSG00000241218	3.26021	4.41176	0.269973	16.3415	5.00053e-60	1.88077e-59
ENSG00000241345	17.7237	7.45884	0.286055	26.0748	7.03505e-150	4.15187e-149
ENSG00000241956	17.2696	5.8623	0.23874	24.5552	3.81039e-133	2.08087e-132
ENSG00000243302	120.039	5.33972	0.125834	42.4345	0	0
ENSG00000243679	59.1442	5.76034	0.15983	36.0403	1.95539e-284	1.97406e-283
ENSG00000243696	69.5612	8.82801	0.237589	37.1567	3.41912e-302	3.6985e-301
ENSG00000244198	19.6389	7.73221	0.244062	31.6814	2.80245e-220	2.22116e-219
ENSG00000244427	5.49808	4.64866	0.274672	16.9244	2.97232e-64	1.14251e-63
ENSG00000244738	14.1435	6.99464	0.278135	25.1483	1.47358e-139	8.29504e-139
ENSG00000246363	36.0039	0.297326	0.124497	2.38821	0.0169305	0.0239421
ENSG00000248015	29.9307	4.88086	0.172314	28.3254	1.68221e-176	1.11753e-175
ENSG00000248115	8.56258	5.19802	0.239494	21.7042	1.87404e-104	8.91516e-104
ENSG00000248710	32.7445	3.912	0.299116	13.0785	4.36841e-39	1.44044e-38
ENSG00000248713	37.6837	7.66064	0.232429	32.9591	3.13671e-238	2.65794e-237
ENSG00000248738	34.8644	7.46984	0.254986	29.2951	1.1977e-188	8.37362e-188
ENSG00000249436	31.2056	7.32552	0.248254	29.5081	2.26374e-191	1.60129e-190
ENSG00000249604	12.3909	6.85097	0.262035	26.1453	1.11462e-150	6.60209e-150
ENSG00000250072	33.428	8.41678	0.277157	30.3683	1.441e-202	1.06696e-201
ENSG00000250135	29.3723	-4.95017	0.324236	-15.2672	1.26544e-52	4.56243e-52
ENSG00000250198	33.9785	8.43682	0.26731	31.562	1.22865e-218	9.66988e-218
ENSG00000250397	15.719	4.31893	0.210822	20.4862	2.86093e-93	1.28587e-92
ENSG00000250575	25.7015	6.85826	0.240016	28.5742	1.40674e-179	9.47001e-179
ENSG00000251226	27.6174	7.63224	0.278844	27.3711	6.06595e-165	3.83138e-164
ENSG00000251423	9.47374	5.40605	0.297032	18.2002	5.14e-74	2.08416e-73
ENSG00000253547	9.06722	1.00205	0.166212	6.02874	1.65246e-09	3.36996e-09
ENSG00000254187	19.0467	6.61821	0.241588	27.3947	3.17307e-165	2.00735e-164
ENSG00000254491	2.85793	4.80306	0.304294	15.7843	3.99146e-56	1.46828e-55
ENSG00000255087	11.0138	5.70797	0.259062	22.0332	1.38404e-107	6.67531e-107
ENSG00000255176	40.7499	2.44036	0.145199	16.807	2.16871e-63	8.29401e-63
ENSG00000255521	1.11998	3.71149	0.36237	10.2423	1.28205e-24	3.68164e-24
ENSG00000256443	108.069	5.55457	0.172016	32.2911	9.33288e-229	7.62849e-228
ENSG00000256500	10.4521	6.23577	0.422643	14.7542	2.88901e-49	1.01982e-48
ENSG00000256538	9.19014	-2.99098	0.168715	-17.728	2.55028e-70	1.01412e-69
ENSG00000256966	5.69536	5.23511	0.417251	12.5467	4.145e-36	1.33654e-35
ENSG00000257501	12.8488	5.89301	0.241897	24.3617	4.3613e-131	2.36028e-130
ENSG00000257522	70.2893	-4.25151	0.104583	-40.6521	0	0
ENSG00000257607	6.17234	4.81097	0.244657	19.6641	4.37883e-86	1.89605e-85
ENSG00000257894	3.24211	5.7303	0.415425	13.7938	2.77666e-43	9.42921e-43
ENSG00000258342	5.9831	6.16871	0.298261	20.6823	5.00139e-95	2.26906e-94
ENSG00000258483	2.29132	4.54028	0.310715	14.6124	2.34291e-48	8.213e-48
ENSG00000258559	35.5546	4.44546	0.142065	31.2917	6.05288e-215	4.69312e-214
ENSG00000258611	17.2885	7.05332	0.238996	29.5123	1.99895e-191	1.41468e-190
ENSG00000258674	14.9096	6.45006	0.239554	26.9253	1.1121e-159	6.8536e-159
ENSG00000258811	7.26803	0.398489	0.145576	2.73733	0.00619395	0.00910046
ENSG00000258844	7.40369	6.39515	0.282748	22.6178	2.89342e-113	1.4377e-112
ENSG00000259288	14.0642	4.62209	0.282702	16.3497	4.37019e-60	1.64439e-59
ENSG00000259433	12.4447	5.22226	0.264267	19.7613	6.40938e-87	2.79016e-86
ENSG00000259604	9.48062	6.3605	0.282742	22.4958	4.56676e-112	2.25588e-111
ENSG00000259605	4.81922	5.78688	0.248193	23.316	3.04993e-120	1.5649e-119
ENSG00000259707	8.81246	5.19851	0.240148	21.6471	6.46992e-104	3.06888e-103
ENSG00000259780	5.08916	0.516844	0.153929	3.35769	0.000785968	0.00123015
ENSG00000259804	12.4155	2.24992	0.143645	15.6631	2.70554e-55	9.89851e-55
ENSG00000259807	3.47512	5.28961	0.297091	17.8047	6.49939e-71	2.59367e-70
ENSG00000259834	185.216	9.49444	0.23359	40.6458	0	0
ENSG00000259895	10.0773	5.66683	0.258481	21.9236	1.54673e-106	7.42081e-106
ENSG00000259914	4.21317	4.38815	0.28923	15.1718	5.43653e-52	1.95351e-51
ENSG00000260179	2.79436	3.89791	0.266647	14.6182	2.14955e-48	7.537e-48
ENSG00000260198	40.1811	7.95786	0.234957	33.8694	1.88069e-251	1.68128e-250
ENSG00000260276	35.332	4.33629	0.132171	32.8081	4.50676e-236	3.79251e-235
ENSG00000260316	28.8367	5.61895	0.221242	25.3973	2.70167e-142	1.54358e-141
ENSG00000260328	172.73	5.48116	0.119387	45.9108	0	0
ENSG00000260401	14.7323	7.07202	0.25852	27.3558	9.21366e-165	5.81619e-164
ENSG00000260412	272.587	10.2719	0.22704	45.2427	0	0
ENSG00000260417	18.6132	6.63357	0.24674	26.8849	3.29696e-159	2.02899e-158
ENSG00000260426	37.791	-0.444586	0.16743	-2.65535	0.00792256	0.0115336
ENSG00000260585	44.5947	1.5835	0.102426	15.46	6.46464e-54	2.34696e-53
ENSG00000260604	10.6058	6.27972	0.263907	23.7952	3.74378e-125	1.96927e-124
ENSG00000260648	4.87496	1.77221	0.218886	8.09648	5.65727e-16	1.39133e-15
ENSG00000260788	29.3724	1.96351	0.17483	11.231	2.87363e-29	8.70379e-29
ENSG00000260838	55.2133	7.83447	0.231761	33.8041	1.71717e-250	1.53042e-249
ENSG00000260878	93.1959	7.00696	0.194431	36.0383	2.10597e-284	2.1251e-283
ENSG00000261026	18.5032	6.38706	0.234398	27.2488	1.71589e-163	1.07713e-162
ENSG00000261037	69.5643	8.57687	0.238341	35.9858	1.39742e-283	1.40784e-282
ENSG00000261067	218.289	-5.18333	0.106719	-48.5701	0	0
ENSG00000261121	18.095	1.76551	0.17595	10.0341	1.07898e-23	3.05509e-23
ENSG00000261292	108.722	8.75521	0.235681	37.1486	4.62136e-302	4.99529e-301
ENSG00000261325	19.9159	3.65252	0.187175	19.514	8.35363e-85	3.59517e-84
ENSG00000261329	21.2183	6.54474	0.251893	25.9822	7.8672e-149	4.61814e-148
ENSG00000261542	31.5406	2.3578	0.102198	23.071	9.05421e-118	4.58509e-117
ENSG00000261634	2.88897	4.79282	0.285285	16.8001	2.43568e-63	9.31258e-63
ENSG00000261710	13.1579	4.75699	0.222779	21.353	3.66049e-101	1.71533e-100
ENSG00000261728	14.3848	0.271463	0.124543	2.17967	0.0292822	0.0404944
ENSG00000261795	11.8374	6.33718	0.259342	24.4357	7.1474e-132	3.87957e-131
ENSG00000262188	17.3136	0.902463	0.190404	4.73973	2.13999e-06	3.84592e-06
ENSG00000262304	32.2213	7.94363	0.281705	28.1984	6.11169e-175	4.04237e-174
ENSG00000262312	24.0359	6.79254	0.234833	28.925	5.78536e-184	3.96642e-183
ENSG00000262528	8.27759	5.13192	0.241499	21.2503	3.27519e-100	1.52841e-99
ENSG00000262580	35.9689	4.36778	0.142233	30.7087	4.36163e-207	3.28319e-206
ENSG00000262668	9.29071	-1.15744	0.13429	-8.61896	6.75668e-18	1.72977e-17
ENSG00000262877	67.0371	6.2564	0.19522	32.0479	2.34944e-225	1.8981e-224
ENSG00000262903	4.97116	5.25897	0.258159	20.3711	3.01996e-92	1.34974e-91
ENSG00000263020	12.547	2.31427	0.226413	10.2214	1.58985e-24	4.55869e-24
ENSG00000263278	64.6274	6.01903	0.202491	29.7249	3.65718e-194	2.62076e-193
ENSG00000263603	26.821	-0.721418	0.133309	-5.41164	6.24515e-08	1.19895e-07
ENSG00000263715	23.4021	4.95986	0.275937	17.9746	3.0827e-72	1.23909e-71
ENSG00000264324	17.9435	7.42823	0.286384	25.938	2.48325e-148	1.4542e-147
ENSG00000265118	3.25922	4.18365	0.320146	13.068	5.01959e-39	1.65379e-38
ENSG00000265179	13.818	6.52115	0.240949	27.0645	2.58121e-161	1.60244e-160
ENSG00000265579	230.621	10.0692	0.228641	44.0393	0	0
ENSG00000265690	51.9577	4.55815	0.131788	34.587	3.9683e-262	3.69586e-261
ENSG00000266498	6.86588	5.40489	0.239468	22.5704	8.47437e-113	4.20271e-112
ENSG00000266844	7.23664	6.04787	0.297087	20.3572	4.00663e-92	1.7889e-91
ENSG00000267034	55.4636	5.20357	0.147968	35.1668	6.42673e-271	6.17825e-270
ENSG00000267065	5.13603	4.49112	0.264366	16.9882	1.00354e-64	3.86625e-64
ENSG00000267077	2.93091	3.72213	0.267375	13.921	4.72143e-44	1.61032e-43
ENSG00000267152	18.2202	6.37857	0.23474	27.1729	1.35954e-162	8.50633e-162
ENSG00000267160	42.6067	6.99526	0.22218	31.4847	1.40659e-217	1.10111e-216
ENSG00000267283	5.21455	3.10807	0.200411	15.5085	3.03959e-54	1.10488e-53
ENSG00000267385	11.6903	1.75973	0.155581	11.3107	1.16126e-29	3.53167e-29
ENSG00000267412	10.6576	-0.492654	0.143353	-3.43665	0.000588949	0.000929512
ENSG00000267605	25.7471	1.74396	0.120787	14.4383	2.97255e-47	1.03606e-46
ENSG00000267629	27.1439	7.19106	0.239657	30.0056	8.28843e-198	6.03014e-197
ENSG00000267740	9.94735	6.648	0.290089	22.9171	3.14034e-116	1.5788e-115
ENSG00000267749	21.923	3.87607	0.169502	22.8674	9.8114e-116	4.91747e-115
ENSG00000267801	10.3771	1.20788	0.129867	9.30089	1.39273e-20	3.75383e-20
ENSG00000268170	24.4366	7.92197	0.268805	29.4711	6.76584e-191	4.77669e-190
ENSG00000268173	9.49102	6.65041	0.507515	13.1039	3.12897e-39	1.0333e-38
ENSG00000268518	19.5031	0.574077	0.185119	3.10113	0.00192784	0.00294027
ENSG00000268670	10.5193	5.62725	0.246294	22.8477	1.54013e-115	7.71736e-115
ENSG00000269242	12.1165	7.20396	0.262545	27.4389	9.417e-166	5.97204e-165
ENSG00000269318	5.98664	5.59775	0.249705	22.4175	2.65702e-111	1.30663e-110
ENSG00000269653	6.54425	5.09033	0.250616	20.3113	1.02185e-91	4.555e-91
ENSG00000270020	17.0701	1.14364	0.151748	7.53644	4.82976e-14	1.13229e-13
ENSG00000270111	8.77422	5.68719	0.229256	24.8072	7.49569e-136	4.14397e-135
ENSG00000271653	11.1313	6.22629	0.252762	24.633	5.59236e-134	3.06584e-133
ENSG00000271894	42.5051	6.08351	0.310307	19.6048	1.40697e-85	6.07904e-85
ENSG00000271959	8.13768	-0.413365	0.175794	-2.35141	0.0187024	0.0263459
ENSG00000272010	8.65391	4.92832	0.274711	17.94	5.74279e-72	2.30579e-71
ENSG00000272078	10.3714	5.73725	0.242319	23.6764	6.31209e-124	3.30241e-123
ENSG00000272219	13.3649	0.309221	0.122739	2.51933	0.0117579	0.0168664
ENSG00000272321	192.778	9.50339	0.226181	42.0168	0	0
ENSG00000272512	16.3396	-0.747112	0.161197	-4.63479	3.57303e-06	6.35986e-06
ENSG00000272807	25.0445	5.37897	0.210822	25.5143	1.36698e-143	7.85414e-143
ENSG00000272821	17.9252	4.19269	0.24926	16.8206	1.72482e-63	6.59986e-63
ENSG00000272884	129.084	-4.65385	0.151074	-30.8051	2.24215e-208	1.69532e-207
ENSG00000272941	24.5791	-0.504749	0.141891	-3.5573	0.000374685	0.000598517
ENSG00000272944	29.3525	3.58041	0.121475	29.4743	6.13981e-191	4.3354e-190
ENSG00000273142	32.5153	3.08392	0.131762	23.4052	3.78249e-121	1.94783e-120
ENSG00000273151	103.769	-1.48604	0.118307	-12.5608	3.4669e-36	1.11855e-35
ENSG00000273259	22.9457	5.92077	0.30846	19.1946	4.10695e-82	1.7382e-81
ENSG00000273301	180.524	4.54727	0.10522	43.2167	0	0
ENSG00000273409	2.22219	4.12873	0.275399	14.9918	8.30397e-51	2.96108e-50
ENSG00000273580	5.8873	1.17068	0.18153	6.44896	1.12624e-10	2.39288e-10
ENSG00000273618	19.135	6.87854	0.24062	28.5867	9.8189e-180	6.61502e-179
ENSG00000274080	23.9116	6.45335	0.262072	24.6244	6.92711e-134	3.79616e-133
ENSG00000274184	14.7515	4.08941	0.190064	21.516	1.10227e-102	5.19807e-102
ENSG00000274251	29.2306	-4.97715	0.137792	-36.1208	1.06981e-285	1.08551e-284
ENSG00000274272	78.6657	9.36752	0.240405	38.9656	0	0
ENSG00000274330	31.7676	-4.36815	0.165487	-26.3958	1.5305e-153	9.1832e-153
ENSG00000274565	1.89805	4.40807	0.3031	14.5433	6.44453e-48	2.25425e-47
ENSG00000274628	48.3105	7.66756	0.253441	30.2538	4.64912e-201	3.42787e-200
ENSG00000275286	2.33934	2.77366	0.290933	9.53368	1.51803e-21	4.15613e-21
ENSG00000275426	1.96795	2.69753	0.303662	8.88333	6.48873e-19	1.69287e-18
ENSG00000275468	4.4289	4.69244	0.25864	18.1427	1.4655e-73	5.9264e-73
ENSG00000275484	5.08534	4.46149	0.258211	17.2784	6.83654e-67	2.66709e-66
ENSG00000275850	7.16886	5.14276	0.247941	20.7419	1.45202e-95	6.60397e-95
ENSG00000276127	4.50402	3.1697	0.234532	13.515	1.27494e-41	4.2861e-41
ENSG00000276232	121.343	-2.59665	0.165583	-15.6818	2.01315e-55	7.37454e-55
ENSG00000276462	32.5397	6.66028	0.263211	25.304	2.8873e-141	1.64025e-140
ENSG00000276690	32.105	4.98761	0.208729	23.8951	3.44223e-126	1.81959e-125
ENSG00000278434	28.1094	7.51446	0.229394	32.7578	2.34842e-235	1.96981e-234
ENSG00000278716	4.56853	4.52288	0.258068	17.5259	9.08486e-69	3.57954e-68
ENSG00000278727	39.1611	7.32544	0.22679	32.3006	6.868e-229	5.61898e-228
ENSG00000278803	22.6092	7.20188	0.266792	26.9944	1.72049e-160	1.06418e-159
ENSG00000278872	25.7724	6.64124	0.251154	26.4429	4.39956e-154	2.64667e-153
ENSG00000278911	14.8886	0.532246	0.162468	3.276	0.00105287	0.00163507
ENSG00000278962	57.892	8.02081	0.23554	34.0529	3.68254e-254	3.32732e-253
ENSG00000279013	32.577	6.9908	0.225331	31.0245	2.51581e-211	1.92547e-210
ENSG00000279042	38.1676	1.53625	0.174377	8.80992	1.25231e-18	3.24867e-18
ENSG00000279044	5.8447	5.1039	0.248899	20.5059	1.90774e-93	8.58152e-93
ENSG00000279057	38.4631	-5.65301	0.214	-26.416	8.9844e-154	5.39445e-153
ENSG00000279094	1.70393	3.49517	0.30691	11.3882	4.78528e-30	1.46241e-29
ENSG00000279147	6.82026	-0.693383	0.174707	-3.96884	7.22227e-05	0.000120444
ENSG00000279161	19.607	7.42876	0.254882	29.1458	9.43174e-187	6.55235e-186
ENSG00000279179	16.6645	6.54261	0.236721	27.6384	3.84474e-168	2.46965e-167
ENSG00000279191	26.5007	7.02778	0.237105	29.64	4.56478e-193	3.25415e-192
ENSG00000279196	45.1385	0.437534	0.108533	4.03133	5.5461e-05	9.30677e-05
ENSG00000279233	76.922	0.807038	0.100339	8.04312	8.75782e-16	2.14258e-15
ENSG00000279283	32.5621	2.60654	0.15	17.3769	1.23499e-67	4.83473e-67
ENSG00000279305	2.60187	-0.66509	0.28468	-2.33627	0.0194772	0.0273951
ENSG00000279328	14.3881	-1.10412	0.123922	-8.90982	5.1116e-19	1.33589e-18
ENSG00000279360	3.35515	4.11362	0.264189	15.5707	1.15091e-54	4.19395e-54
ENSG00000279387	24.2384	6.30663	0.237323	26.5741	1.35404e-155	8.19047e-155
ENSG00000279419	130.062	10.2372	0.261616	39.1306	0	0
ENSG00000279474	30.9407	-2.89431	0.112629	-25.6976	1.24376e-145	7.20751e-145
ENSG00000279476	38.5231	7.75463	0.230357	33.6635	1.9777e-248	1.74912e-247
ENSG00000279495	124.062	9.77071	0.234701	41.6304	0	0
ENSG00000279513	15.0205	5.92443	0.232696	25.4599	5.47843e-143	3.13988e-142
ENSG00000279537	9.39514	4.90351	0.245234	19.9952	6.05996e-89	2.66341e-88
ENSG00000279543	8.15931	5.15036	0.240823	21.3865	1.78478e-101	8.37076e-101
ENSG00000279573	7.82591	0.487847	0.137256	3.55429	0.000378996	0.000605183
ENSG00000279583	8.77537	5.51672	0.253183	21.7894	2.92216e-105	1.39538e-104
ENSG00000279586	15.239	5.68334	0.239717	23.7085	2.94553e-124	1.54401e-123
ENSG00000279620	16.7126	3.19449	0.155079	20.5991	2.7962e-94	1.26402e-93
ENSG00000279675	253.878	10.2299	0.221396	46.2064	0	0
ENSG00000279678	9.82176	5.52794	0.243774	22.6765	7.64902e-114	3.80845e-113
ENSG00000279693	21.7076	6.65382	0.244761	27.185	9.7839e-163	6.12768e-162
ENSG00000279700	26.0083	0.766563	0.117882	6.50281	7.88348e-11	1.68223e-10
ENSG00000279712	96.0311	8.50218	0.242746	35.025	9.37244e-269	8.94151e-268
ENSG00000279744	34.9388	6.68222	0.233135	28.6625	1.12114e-180	7.58807e-180
ENSG00000279759	144.166	8.41165	0.222172	37.861	0	0
ENSG00000279764	42.946	2.20937	0.111314	19.8481	1.14464e-87	4.99627e-87
ENSG00000279801	13.9538	6.18724	0.243685	25.3903	3.22855e-142	1.84365e-141
ENSG00000279803	32.1383	2.50763	0.146866	17.0743	2.30632e-65	8.92374e-65
ENSG00000279819	39.8184	1.76192	0.134746	13.0758	4.52555e-39	1.49192e-38
ENSG00000279821	4.06903	3.02537	0.262013	11.5466	7.67644e-31	2.3654e-30
ENSG00000279839	16.7159	-2.81329	0.130852	-21.4997	1.5661e-102	7.37902e-102
ENSG00000279861	18.08	6.86134	0.234284	29.2864	1.54711e-188	1.08113e-187
ENSG00000279878	33.4807	-1.41005	0.119511	-11.7985	3.97396e-32	1.23695e-31
ENSG00000279917	13.7068	6.4509	0.235376	27.4068	2.27678e-165	1.44117e-164
ENSG00000279952	12.6	-3.21806	0.146544	-21.9597	6.99324e-107	3.36364e-106
ENSG00000279980	11.5922	-0.999211	0.131918	-7.57451	3.60493e-14	8.47453e-14
ENSG00000279981	5.45738	3.54241	0.214294	16.5306	2.20911e-61	8.3654e-61
ENSG00000279996	11.2716	6.22314	0.251862	24.7085	8.6569e-135	4.76135e-134
ENSG00000280033	23.8311	0.564483	0.0995151	5.67234	1.40863e-08	2.77782e-08
ENSG00000280063	24.7863	2.95935	0.13229	22.3703	7.66627e-111	3.7603e-110
ENSG00000280073	36.7482	-2.92773	0.117635	-24.8882	9.97797e-137	5.54564e-136
ENSG00000280143	31.8463	0.560596	0.186623	3.0039	0.00266545	0.00402593
ENSG00000280152	74.9192	8.93092	0.238899	37.3838	7.17436e-306	7.82617e-305
ENSG00000280163	90.0383	-4.2571	0.129142	-32.9646	2.61675e-238	2.21862e-237
ENSG00000280205	22.4112	2.67261	0.155326	17.2065	2.37346e-66	9.234e-66
ENSG00000280206	17.9539	5.24563	0.200253	26.1951	3.02503e-151	1.7964e-150
ENSG00000280214	26.9625	1.22618	0.11821	10.3729	3.29417e-25	9.53846e-25
ENSG00000280222	90.5446	8.75345	0.238349	36.7254	2.87125e-295	3.0188e-294
ENSG00000280245	8.68503	-0.474371	0.132064	-3.59199	0.000328167	0.000526125
ENSG00000280248	4.09958	4.99634	0.251837	19.8396	1.35654e-87	5.91709e-87
ENSG00000280287	108.947	5.1117	0.142064	35.9817	1.61746e-283	1.62915e-282
ENSG00000280332	37.7183	4.47554	0.148231	30.1929	2.93212e-200	2.15538e-199
ENSG00000280388	53.3611	-2.22282	0.0857882	-25.9106	5.05609e-148	2.95848e-147
ENSG00000280486	12.5687	5.45353	0.250548	21.7664	4.82909e-105	2.30403e-104
ENSG00000280571	30.5974	3.7363	0.146972	25.4219	1.44459e-142	8.26111e-142
ENSG00000280893	24.7197	7.09043	0.468286	15.1412	8.65849e-52	3.10642e-51
ENSG00000281160	49.825	8.41183	0.232734	36.1435	4.70311e-286	4.78101e-285
ENSG00000281969	106.561	10.0202	0.252346	39.7081	0	0
ENSG00000282033	32.1934	7.59919	0.223091	34.0631	2.59329e-254	2.34508e-253
ENSG00000283025	11.9967	2.10565	0.163993	12.8399	9.80224e-38	3.19426e-37
ENSG00000283088	26.1546	6.45189	0.337271	19.1297	1.42952e-81	6.03332e-81
ENSG00000283149	167.696	-6.54008	0.237593	-27.5264	8.49284e-167	5.41412e-166
ENSG00000283178	49.166	-6.49574	0.153651	-42.276	0	0
ENSG00000283199	23.3016	5.3234	0.207396	25.6678	2.67819e-145	1.54974e-144
ENSG00000283239	24.3702	7.79632	0.294073	26.5115	7.13951e-155	4.30559e-154
ENSG00000283462	29.498	8.17696	0.276885	29.532	1.11963e-191	7.93654e-191
ENSG00000283486	110.086	9.87499	0.256378	38.5172	0	0
ENSG00000283633	41.316	6.32551	0.198839	31.8123	4.38243e-222	3.49805e-221
ENSG00000283646	16.6174	6.50607	0.265188	24.5338	6.44406e-133	3.51476e-132
ENSG00000283886	80.5837	8.9166	0.230397	38.7011	0	0
ENSG00000283914	2.09169	4.28919	0.309857	13.8425	1.41212e-43	4.80471e-43
ENSG00000284240	6.29997	5.0834	0.241033	21.0901	9.81213e-99	4.54081e-98
ENSG00000284377	2.70559	5.00248	0.304689	16.4183	1.41363e-60	5.3324e-60
ENSG00000284657	5.77914	5.70692	0.241413	23.6397	1.50689e-123	7.87169e-123
ENSG00000284703	16.243	1.70701	0.165657	10.3045	6.7249e-25	1.93815e-24
ENSG00000284762	77.2264	-3.22559	0.303845	-10.6159	2.51339e-26	7.36118e-26
ENSG00000284779	6.52405	6.1802	0.32124	19.2386	1.75966e-82	7.46692e-82
ENSG00000284848	33.0151	-3.23326	0.118605	-27.2607	1.23983e-163	7.78729e-163
ENSG00000284981	25.3008	7.18539	0.257226	27.9342	1.02552e-171	6.68423e-171
ENSG00000285051	55.2095	9.17441	0.267564	34.2887	1.15713e-257	1.05925e-256
ENSG00000285188	38.506	7.43835	0.252608	29.4461	1.41054e-190	9.94081e-190
ENSG00000285238	9.09807	5.29896	0.50397	10.5144	7.41372e-26	2.16195e-25
ENSG00000285269	23.438	3.41834	0.184075	18.5704	5.57943e-77	2.29693e-76
ENSG00000285292	48.1851	5.85093	0.300772	19.453	2.74771e-84	1.17826e-83
ENSG00000285492	5.2204	5.45443	0.304864	17.8914	1.37676e-71	5.51371e-71
ENSG00000285561	32.4037	7.27589	0.244396	29.7709	9.31621e-195	6.70013e-194
ENSG00000285565	30.7397	5.61431	0.351336	15.9799	1.76506e-57	6.5444e-57
ENSG00000285578	40.6321	7.54944	0.325029	23.227	2.43193e-119	1.2407e-118
ENSG00000285581	11.3455	5.90685	0.254498	23.2098	3.62896e-119	1.84989e-118
ENSG00000285596	54.6563	7.32537	0.222124	32.9787	1.64321e-238	1.3959e-237
ENSG00000285634	24.2613	7.18178	0.251398	28.5674	1.70859e-179	1.14967e-178
ENSG00000285839	10.6703	2.49685	0.314831	7.93078	2.17774e-15	5.27457e-15
ENSG00000285897	4.15265	4.48724	0.521026	8.61233	7.15924e-18	1.83144e-17
ENSG00000285939	5.44767	4.26179	0.2505	17.0131	6.56204e-65	2.53143e-64
ENSG00000285942	2.46743	3.91425	0.398292	9.82759	8.56469e-23	2.39326e-22
ENSG00000285952	18.9922	6.61479	0.312188	21.1884	1.22069e-99	5.67538e-99
ENSG00000285972	3.99075	5.49499	0.388628	14.1395	2.16959e-45	7.46298e-45
ENSG00000286015	50.7962	3.15123	0.115246	27.3435	1.28895e-164	8.13193e-164
ENSG00000286044	5.04277	3.60227	0.334707	10.7624	5.17785e-27	1.52862e-26
ENSG00000286069	6.18157	4.47526	0.240017	18.6456	1.37154e-77	5.67404e-77
ENSG00000286084	67.4108	2.04085	0.0949414	21.4959	1.7022e-102	8.01858e-102
ENSG00000286159	17.9786	4.45184	0.197467	22.5447	1.51354e-112	7.49849e-112
ENSG00000286198	22.8372	5.58345	0.223277	25.0068	5.15245e-138	2.88118e-137
ENSG00000286220	67.1182	7.74837	0.236124	32.8149	3.61446e-236	3.04513e-235
ENSG00000286235	63.0835	-4.33684	0.326523	-13.2819	2.94829e-40	9.81234e-40
ENSG00000286269	36.7011	4.50891	0.224037	20.1257	4.3925e-90	1.94202e-89
EPN3	127.009	-0.688053	0.131706	-5.22417	1.74941e-07	3.29752e-07
ERFE	20.902	-0.605644	0.117181	-5.16843	2.36064e-07	4.42532e-07
ESM1	3.57349	1.35084	0.251501	5.37109	7.82603e-08	1.49715e-07
EVA1B	36.7109	0.473453	0.115499	4.09919	4.14595e-05	7.00434e-05
EVI2A	594.693	1.28537	0.154839	8.30133	1.02954e-16	2.5743e-16
F10	9.41044	1.03911	0.194239	5.34962	8.81368e-08	1.68169e-07
FAM153B	216.194	-1.84494	0.119014	-15.5019	3.36974e-54	1.22459e-53
FAM163A	45.1897	-0.371741	0.136028	-2.73282	0.00627938	0.00922257
FAM178B	34.5615	0.739871	0.134722	5.49184	3.97759e-08	7.70058e-08
FAM19A2	704.814	11.8831	0.227046	52.3377	0	0
FAM225A	67.0568	9.55823	0.245971	38.8592	0	0
FAM27E4	11.8917	5.9998	0.261311	22.9603	1.16171e-116	5.85123e-116
FAM3C	1556.99	0.462466	0.0688979	6.71234	1.91523e-11	4.16688e-11
FAM65C	42.0967	-0.358482	0.132495	-2.70562	0.0068176	0.00998267
FAM95C	18.048	2.46651	0.16257	15.172	5.41782e-52	1.9471e-51
FBLIM1	41.8022	0.473611	0.140583	3.36891	0.000754673	0.00118252
FBLN7	226.807	-0.407809	0.107177	-3.805	0.000141804	0.00023243
FBXO40	99.9047	-0.218248	0.0903022	-2.41686	0.0156552	0.0222058
FBXW4P1	25.9132	7.33785	0.232538	31.5555	1.50865e-218	1.18672e-217
FCER1G	63.2759	1.43502	0.161848	8.86649	7.54855e-19	1.96622e-18
FCGR1A	129.06	1.01853	0.163438	6.23189	4.6084e-10	9.58891e-10
FCGR1B	30.8846	8.20839	0.259718	31.605	3.14704e-219	2.48172e-218
FCGR1CP	9.35704	6.45843	0.277158	23.3023	4.1993e-120	2.15187e-119
FCGR2B	24.236	2.37837	0.210933	11.2755	1.73412e-29	5.26365e-29
FCGR2C	32.273	8.90837	0.278039	32.04	3.02552e-225	2.44296e-224
FCGR3A	294.153	9.63163	0.235353	40.9242	0	0
FER1L6	16.0654	8.09547	0.400016	20.2378	4.5461e-91	2.01806e-90
FGF17	187.024	-1.75539	0.126934	-13.8292	1.69953e-43	5.78082e-43
FGF9	238.977	-0.219736	0.0919084	-2.39082	0.016811	0.0237784
FGR	69.8979	0.319632	0.130331	2.45246	0.0141882	0.0202028
FLT4	52.5417	-0.294118	0.120046	-2.45004	0.0142841	0.0203334
FMOD	82.4646	1.20873	0.181016	6.6775	2.43055e-11	5.27209e-11
FOLH1	412.406	0.930321	0.16372	5.68239	1.32828e-08	2.62174e-08
FOXC2	56.9606	1.44648	0.276264	5.23587	1.64206e-07	3.09862e-07
FOXD2	534.422	-6.70259	0.241434	-27.7616	1.26274e-169	8.17095e-169
FPR1	103.52	0.855376	0.197876	4.32279	1.5407e-05	2.65987e-05
FPR3	10.6285	3.1503	0.248733	12.6654	9.19806e-37	2.9766e-36
FREM3	219.113	-0.713778	0.177996	-4.01009	6.06965e-05	0.000101659
FRZB	123.75	1.25346	0.159267	7.87017	3.5417e-15	8.53482e-15
FSHR	6.20814	-0.825836	0.18347	-4.5012	6.75721e-06	1.18773e-05
FXYD5	63.3556	0.890119	0.112514	7.91117	2.54984e-15	6.1673e-15
GAD2	1384.31	0.319332	0.130323	2.45032	0.0142731	0.0203183
GAPDHP32	16.0009	6.12427	0.239141	25.6094	1.19861e-144	6.91391e-144
GAPT	5.57952	1.09056	0.190825	5.71495	1.09739e-08	2.17254e-08
GAS6-AS1	12.2264	7.0695	0.262016	26.9812	2.4583e-160	1.5199e-159
GATA2-AS1	11.7659	6.545	0.238775	27.4108	2.04142e-165	1.29294e-164
GATA6	2.54078	1.25908	0.319824	3.93678	8.25825e-05	0.000137325
GGH	102.368	0.311666	0.0715059	4.3586	1.30899e-05	2.26858e-05
GJB1	238.175	1.27176	0.180325	7.05259	1.75612e-12	3.94064e-12
GJB2	51.2409	1.46141	0.217605	6.71587	1.86941e-11	4.0679e-11
GLIPR2	157.753	0.915989	0.109331	8.37814	5.37718e-17	1.35293e-16
GLP2R	104.243	-0.388336	0.14395	-2.69772	0.00698154	0.0102128
GNB3	83.1924	-1.44682	0.116673	-12.4006	2.59481e-35	8.30646e-35
GNG13	32.5408	-0.283601	0.124833	-2.27184	0.0230963	0.0322684
GOLGA8O	17.5249	5.66475	0.291475	19.4348	3.91946e-84	1.67876e-83
GPIHBP1	160.882	8.85501	0.235941	37.5306	0	0
GPR183	27.9858	1.5922	0.194854	8.17124	3.05226e-16	7.54937e-16
GPR26	597.412	-0.455677	0.107468	-4.2401	2.23419e-05	3.82744e-05
GPR34	105.452	1.15199	0.14739	7.81591	5.45678e-15	1.30823e-14
GPR35	43.5831	-0.733838	0.104901	-6.99554	2.64231e-12	5.90296e-12
GPR62	143.683	1.07495	0.143719	7.47949	7.46099e-14	1.74042e-13
GPR68	46.9221	-0.710602	0.0952117	-7.46338	8.43294e-14	1.96443e-13
GPRC5A	23.3195	0.666783	0.213356	3.12521	0.00177679	0.00271631
GPX8	11.3007	1.5994	0.201044	7.95548	1.78439e-15	4.33168e-15
GRAPL	59.0269	-5.88947	0.159783	-36.8591	2.08956e-297	2.21285e-296
GRHL3	5.90354	1.14078	0.287793	3.9639	7.37362e-05	0.000122884
GTF2IP13	49.2044	8.70577	0.242995	35.827	4.20221e-281	4.19982e-280
GULP1	251.86	-0.244263	0.0955721	-2.5558	0.0105944	0.0152507
GUSBP5	8.97257	5.56739	0.238215	23.3713	8.37733e-121	4.30692e-120
GYPC	64.0601	1.04779	0.116714	8.97745	2.77122e-19	7.27928e-19
HAGLR	111.733	10.4036	0.28886	36.0162	4.66424e-284	4.70444e-283
HAPLN1	71.7357	0.237167	0.098248	2.41396	0.0157801	0.0223773
HCG4P3	7.70899	5.79697	0.240938	24.06	6.5546e-128	3.49385e-127
HDGFL1	10.2434	-1.68408	0.174268	-9.66374	4.2989e-22	1.18862e-21
HILS1	7.06034	5.431	0.253131	21.4553	4.07404e-102	1.91711e-101
HIST1H1B	6.87748	5.9504	0.337032	17.6553	9.26762e-70	3.67299e-69
HIST1H1T	93.9491	-5.91813	0.184226	-32.1243	2.02066e-226	1.63822e-225
HIST2H3A	5.2137	4.40379	0.342928	12.8417	9.57168e-38	3.11959e-37
HIST2H3C	35.938	-3.12129	0.24718	-12.6276	1.48778e-36	4.8093e-36
HLA-DOA	56.8563	3.4599	0.134749	25.6766	2.13265e-145	1.23504e-144
HLA-DQA1	150.994	-1.96188	0.214303	-9.15472	5.45014e-20	1.45151e-19
HLA-DQA2	2.80423	5.12927	0.386131	13.2837	2.87669e-40	9.57552e-40
HLA-DRA	425.511	9.88981	0.205424	48.1434	0	0
HLA-DRB1	132.5	9.30459	0.25052	37.1411	6.09221e-302	6.57866e-301
HLA-DRB5	300.958	-3.35937	0.303909	-11.0539	2.09941e-28	6.29667e-28
HMSD	15.6268	7.32638	0.259301	28.2543	1.2604e-175	8.35035e-175
HNF4A	16.6241	-0.575886	0.126747	-4.54357	5.53089e-06	9.76086e-06
HOXD1	25.9034	1.25563	0.212869	5.89858	3.66653e-09	7.38708e-09
HPN-AS1	7.25978	6.41545	0.277235	23.1409	1.79696e-118	9.1315e-118
HPYR1	14.8432	5.88878	0.238347	24.7068	9.03883e-135	4.97017e-134
HSD17B1	53.0357	0.424523	0.137374	3.09026	0.00199979	0.00304798
HSD17B1P1	2.01297	0.600352	0.255082	2.35357	0.0185943	0.0261979
HSD17B3	18.7948	0.630936	0.170952	3.69073	0.000223614	0.000362007
HSFX2	21.321	7.0922	0.562038	12.6187	1.66514e-36	5.38105e-36
HSP90AB4P	26.3076	7.50401	0.228766	32.8022	5.48462e-236	4.61362e-235
HSPA7	22.0705	8.13423	0.285739	28.4673	2.97457e-178	1.9878e-177
HSPB7	27.2313	0.533687	0.141111	3.78204	0.000155545	0.000254203
HTR2A	1083.36	-0.382261	0.0948885	-4.02852	5.61279e-05	9.41508e-05
HTR2C	88.6618	0.335477	0.140608	2.38591	0.0170371	0.0240882
HTR3B	165.735	-0.319194	0.111293	-2.86805	0.00413005	0.00614752
HTR5A-AS1	160.893	9.87364	0.230246	42.8829	0	0
IFI30	42.805	9.098	0.267862	33.9653	7.25281e-253	6.525e-252
IGF1	162.984	0.352726	0.121394	2.90563	0.0036652	0.00547528
IGF2	730.388	1.18631	0.21348	5.557	2.74455e-08	5.35096e-08
IGF2BP2	17.0273	0.488412	0.151659	3.22046	0.00127986	0.00197728
IGSF6	49.3218	1.14439	0.148097	7.72728	1.09865e-14	2.61325e-14
IKBKGP1	12.4843	0.870151	0.281704	3.08888	0.00200914	0.00306171
IL12A-AS1	25.7193	6.63579	0.236253	28.0876	1.38694e-173	9.11435e-173
IL1B	37.9047	-0.536156	0.248975	-2.15345	0.0312832	0.0431474
IL1RAPL2	85.6301	-2.29118	0.0864141	-26.514	6.68268e-155	4.0312e-154
INHBA-AS1	46.5578	7.6313	0.227055	33.6099	1.20229e-247	1.05948e-246
INMT	9.06763	7.21801	0.281174	25.671	2.4659e-145	1.42709e-144
IP6K3	102.169	1.45026	0.176238	8.22897	1.88825e-16	4.69282e-16
IRF7	251.282	-3.34446	0.0960559	-34.8178	1.30795e-265	1.2336e-264
ISG20	39.9437	0.476707	0.122566	3.8894	0.000100491	0.000166279
ITGA2	264.519	1.2299	0.157419	7.81291	5.58827e-15	1.33931e-14
ITGA5	159.107	0.410991	0.130043	3.16042	0.00157543	0.00241833
ITGB3	28.147	3.64663	0.151581	24.0573	7.00942e-128	3.73538e-127
ITGBL1	60.4718	-1.05596	0.133904	-7.88598	3.12073e-15	7.5311e-15
ITIH2	28.8227	1.59415	0.200769	7.94023	2.01811e-15	4.89174e-15
ITIH3	6.57221	0.847893	0.2994	2.83197	0.00462616	0.00685876
ITPKB-IT1	5.62054	5.49934	0.247963	22.178	5.59618e-109	2.71939e-108
JAML	12.2119	0.638908	0.189603	3.36971	0.000752471	0.00117915
KANK3	186.934	-1.67515	0.108379	-15.4563	6.83907e-54	2.48249e-53
KCNB2	262.648	-0.531899	0.0942083	-5.64599	1.64237e-08	3.22932e-08
KCNE4	100.618	0.773982	0.150968	5.12679	2.94717e-07	5.50063e-07
KCNG3	230.334	-0.421705	0.0940214	-4.4852	7.28441e-06	1.27824e-05
KCNIP4	558.961	9.63811	0.188958	51.0067	0	0
KCNJ13	12.1079	1.40773	0.275453	5.11061	3.21128e-07	5.98239e-07
KCNMB1	14.4863	0.752594	0.148189	5.0786	3.80231e-07	7.05618e-07
KCNQ1DN	6.99857	-2.30582	0.18454	-12.4949	7.95514e-36	2.55853e-35
KCNV1	1280.15	-0.37316	0.0979799	-3.80853	0.000139794	0.000229246
KEL	147.444	-2.91393	0.141611	-20.5771	4.40344e-94	1.98791e-93
KIAA0408	608.705	0.488305	0.0939678	5.19651	2.03062e-07	3.81676e-07
KIAA1210	1.99628	4.95575	0.337811	14.6702	1.00068e-48	3.51713e-48
KIF12	14.6788	-0.808161	0.143908	-5.6158	1.9565e-08	3.83753e-08
KIF19	198.873	11.1284	0.272359	40.8594	0	0
KITLG	839.366	0.215673	0.0798336	2.70153	0.00690215	0.0101001
KLF2	253.069	0.497806	0.142564	3.49182	0.000479747	0.000761409
KLHDC7A	10.4448	1.8476	0.35076	5.26742	1.38351e-07	2.61828e-07
KLHL14	22.3755	7.21433	0.254401	28.3581	6.65727e-177	4.43128e-176
KLK5	10.6403	-0.37906	0.155666	-2.43508	0.0148887	0.0211559
KLK6	353.947	1.40233	0.182235	7.69516	1.4132e-14	3.35251e-14
KLK7	105.963	-0.671951	0.125477	-5.35517	8.54757e-08	1.63198e-07
KNOP1P4	20.4116	6.49533	0.239489	27.1216	5.47105e-162	3.4095e-161
KRT18P4	12.2847	6.20815	0.231044	26.87	4.92808e-159	3.02982e-158
KRT18P5	22.6496	7.1015	0.232692	30.5189	1.46303e-204	1.09118e-203
KRT19	13.4182	0.85366	0.215308	3.96484	7.34445e-05	0.000122426
KRT222	379.274	7.55221	0.130106	58.0466	0	0
KRT5	17.7858	3.27508	0.197798	16.5577	1.40919e-61	5.33953e-61
KRT8P13	18.2886	6.13155	0.271978	22.5443	1.52699e-112	7.5634e-112
KRT8P39	12.3628	6.51591	0.232035	28.0816	1.64469e-173	1.08034e-172
KRT8P42	14.2499	5.4248	0.230088	23.577	6.62972e-123	3.44967e-122
LAMP5	529.084	0.309296	0.118299	2.61454	0.00893478	0.012945
LBX2-AS1	56.0359	-4.76836	0.137884	-34.5823	4.6588e-262	4.33527e-261
LGR5	151.557	1.10213	0.157065	7.01703	2.2663e-12	5.07069e-12
LIF	9.23566	0.620514	0.276953	2.2405	0.0250584	0.034894
LILRA4	17.8648	7.93862	0.296237	26.7982	3.39172e-158	2.07856e-157
LILRA6	33.1865	-2.72756	0.179913	-15.1605	6.45917e-52	2.31907e-51
LILRB3	916.499	-6.78181	0.171726	-39.492	0	0
LILRB5	16.5369	1.21586	0.200087	6.07667	1.22706e-09	2.51468e-09
LIN28B	78.2335	-3.4226	0.100431	-34.0789	1.51382e-254	1.37062e-253
LINC00176	286.634	-4.99764	0.0854949	-58.4554	0	0
LINC00283	10.7107	4.39623	0.2545	17.274	7.38332e-67	2.87939e-66
LINC00323	12.1329	7.33703	0.325505	22.5405	1.66437e-112	8.24109e-112
LINC00326	9.63449	5.40394	0.274561	19.6821	3.07194e-86	1.33174e-85
LINC00460	9.47055	5.90776	0.23776	24.8475	2.74903e-136	1.52363e-135
LINC00482	1.30351	2.98225	0.299381	9.96138	2.24919e-23	6.33866e-23
LINC00488	10.4926	-2.09978	0.160411	-13.09	3.75628e-39	1.23952e-38
LINC00507	154.156	4.58712	0.151974	30.1835	3.8986e-200	2.86343e-199
LINC00601	13.6852	7.06836	0.260955	27.0866	1.41818e-161	8.81664e-161
LINC00609	3.4551	5.43615	0.288353	18.8525	2.80504e-79	1.16981e-78
LINC00638	15.2902	6.96799	0.241689	28.8304	8.91998e-183	6.08792e-182
LINC00639	234.258	11.1126	0.256163	43.3811	0	0
LINC00862	11.5313	3.92383	0.199487	19.6696	3.92886e-86	1.70222e-85
LINC00877	16.103	7.17788	0.251024	28.5944	7.87854e-180	5.31187e-179
LINC00898	33.6227	7.5273	0.240599	31.2856	7.31629e-215	5.67071e-214
LINC00930	5.36131	4.55098	0.289764	15.7058	1.3795e-55	5.06054e-55
LINC00940	15.782	2.3706	0.182167	13.0133	1.02786e-38	3.3786e-38
LINC01007	121.261	9.00879	0.256131	35.1726	5.25323e-271	5.05345e-270
LINC01010	16.4754	7.60444	0.278606	27.2947	4.90928e-164	3.09057e-163
LINC01088	19.9641	8.10564	0.258182	31.395	2.36587e-216	1.84449e-215
LINC01139	5.35537	6.17965	0.291005	21.2355	4.48695e-100	2.09278e-99
LINC01140	71.2436	4.49358	0.115938	38.7585	0	0
LINC01164	16.942	0.485906	0.173213	2.80526	0.00502765	0.00743303
LINC01202	10.1927	4.11682	0.227042	18.1324	1.7674e-73	7.14333e-73
LINC01222	1.81792	4.19484	0.330452	12.6943	6.36217e-37	2.06115e-36
LINC01235	5.93228	5.28791	0.305878	17.2876	5.83117e-67	2.27569e-66
LINC01250	27.3028	7.00556	0.231865	30.2139	1.55467e-200	1.14417e-199
LINC01289	11.636	5.62897	0.243046	23.1601	1.1488e-118	5.8425e-118
LINC01361	10.812	6.07801	0.233418	26.0391	1.78757e-149	1.05242e-148
LINC01378	28.662	3.75657	0.161453	23.2673	9.50118e-120	4.85853e-119
LINC01445	5.56108	5.822	0.290784	20.0217	3.56158e-89	1.5677e-88
LINC01476	15.7823	6.68289	0.252732	26.4426	4.43749e-154	2.66912e-153
LINC01511	15.18	6.5103	0.23601	27.5848	1.69374e-167	1.08447e-166
LINC01549	3.29081	5.1584	0.312827	16.4896	4.35616e-61	1.64717e-60
LINC01616	93.8085	-0.772962	0.0955585	-8.08889	6.02122e-16	1.48001e-15
LMF1-AS1	4.38857	5.72616	0.295604	19.371	1.35551e-83	5.78833e-83
LPAR4	19.8085	1.39264	0.149176	9.33555	1.00473e-20	2.71588e-20
LRRC2	245.463	-0.257901	0.11257	-2.29104	0.0219614	0.0307395
LRRC53	29.1795	-0.343703	0.11642	-2.95226	0.00315457	0.00473747
LRRC63	28.2003	1.16856	0.183619	6.36406	1.96495e-10	4.1392e-10
LRRN4CL	16.3341	0.979345	0.191317	5.11896	3.07224e-07	5.7292e-07
LSP1	39.9241	0.928644	0.147574	6.29273	3.11935e-10	6.52834e-10
LTF	60.0758	3.08499	0.311546	9.90219	4.07273e-23	1.14315e-22
LTK	33.4493	-0.921559	0.131836	-6.99017	2.74552e-12	6.12917e-12
LUCAT1	21.3301	7.71859	0.28404	27.1743	1.30582e-162	8.17138e-162
LURAP1L-AS1	5.36052	5.95949	0.306562	19.4398	3.55852e-84	1.52461e-83
LY86	27.9763	1.2006	0.151477	7.92599	2.2633e-15	5.4794e-15
LY86-AS1	132.881	7.22971	0.169308	42.7014	0	0
LY96	12.8324	0.871539	0.144448	6.03359	1.60361e-09	3.27187e-09
MAD2L1	88.2227	0.345451	0.0828621	4.16898	3.05961e-05	5.20288e-05
MARCO	20.6522	2.55362	0.266902	9.56764	1.09372e-21	3.00043e-21
MAS1	444.953	-0.316095	0.109774	-2.87952	0.00398283	0.00593426
MBOAT1	17.3875	1.40122	0.173542	8.07424	6.78983e-16	1.6666e-15
MCHR1	136.922	-0.415944	0.0950084	-4.37797	1.19791e-05	2.07919e-05
MCHR2	141.809	-0.300626	0.105916	-2.83834	0.00453482	0.00672901
MCUB	46.9123	0.970762	0.0958273	10.1303	4.05315e-24	1.15562e-23
MEG9	22.5287	6.63092	0.245475	27.0127	1.04886e-160	6.49213e-160
MEPE	81.138	-0.389227	0.15385	-2.5299	0.0114094	0.016381
METTL21C	7.98011	-0.443132	0.184587	-2.40067	0.0163652	0.0231763
MFAP2	3.24744	1.58972	0.308484	5.15334	2.55892e-07	4.78965e-07
MFAP4	67.0216	1.31319	0.170128	7.71883	1.17407e-14	2.79097e-14
MIR133A1HG	7.02684	5.09706	0.241562	21.1004	7.88174e-99	3.64863e-98
MIR219A2	416.761	12.1769	0.269296	45.2176	0	0
MIR24-2	68.9634	5.57732	0.15514	35.9503	5.01288e-283	5.04333e-282
MIR3648-1	6.55555	5.677	0.262043	21.6643	4.45199e-104	2.11491e-103
MIR3648-2	6.55555	5.677	0.262043	21.6643	4.45199e-104	2.11491e-103
MIR7-3HG	39.7331	-0.287997	0.102251	-2.81657	0.00485392	0.00718624
MIRLET7BHG	430.367	-2.02348	0.0903847	-22.3874	5.22208e-111	2.56458e-110
MLPH	23.4282	0.881685	0.217774	4.04862	5.15214e-05	8.6619e-05
MMP8	5.40307	-2.10231	0.461098	-4.55936	5.13094e-06	9.06596e-06
MS4A4A	27.4796	1.53584	0.180051	8.53	1.46344e-17	3.72243e-17
MS4A8	3.192	-0.762879	0.256537	-2.97376	0.00294177	0.00442789
MSANTD3-TMEFF1	298.666	8.47475	0.175989	48.1549	0	0
MSH5-SAPCD1	23.0235	-1.93731	0.144994	-13.3613	1.01795e-40	3.39949e-40
MSL3P1	16.0294	6.45213	0.249079	25.9039	6.01674e-148	3.51872e-147
MSR1	115.508	1.67419	0.175	9.56682	1.10248e-21	3.0239e-21
MSX2	19.3389	0.959919	0.183125	5.24188	1.5895e-07	3.00061e-07
MTMR9LP	28.2811	6.35316	0.197385	32.1866	2.71723e-227	2.20907e-226
MUC20P1	39.9755	3.87727	0.184081	21.0628	1.74591e-98	8.06944e-98
MUC4	12.3022	1.15177	0.393861	2.92432	0.00345214	0.00516667
MUC5B	16.4035	-2.60481	0.385069	-6.76452	1.33753e-11	2.92421e-11
MYH11	723.082	0.722428	0.228238	3.16525	0.00154952	0.00237931
MYL9	265.155	0.872452	0.160058	5.45083	5.01343e-08	9.66545e-08
MZT1	237.878	9.22059	0.218004	42.2955	0	0
NANOGP4	15.0367	7.03554	0.248143	28.3528	7.74085e-177	5.14942e-176
NCF2	46.7006	1.20583	0.130987	9.20574	3.39317e-20	9.0754e-20
NDNF	68.8641	0.915191	0.143177	6.392	1.63728e-10	3.45876e-10
NDST4	16.5634	0.655383	0.133845	4.8966	9.75115e-07	1.77881e-06
NDUFAB1	373.975	0.422594	0.0690757	6.11784	9.48526e-10	1.95171e-09
NEUROD6	328.007	-0.520222	0.14137	-3.67986	0.000233366	0.000377238
NFE2L3	18.2176	1.09155	0.145322	7.51129	5.85457e-14	1.36962e-13
NGFR	111.75	1.24896	0.17713	7.0511	1.77514e-12	3.98312e-12
NINJ2	72.3089	1.03056	0.144828	7.11578	1.11278e-12	2.50948e-12
NIPAL4	81.2985	1.13137	0.182431	6.20162	5.5884e-10	1.15973e-09
NKX6-2	767.61	1.08891	0.167058	6.51815	7.1182e-11	1.5207e-10
NMU	4.53638	0.445416	0.178738	2.492	0.0127025	0.0181687
NOS2P3	13.1026	-1.03466	0.188698	-5.48313	4.17869e-08	8.08348e-08
NPIPA2	12.8962	4.55794	0.227872	20.0021	5.27544e-89	2.31977e-88
NPIPA8	75.6323	-1.13259	0.38925	-2.90966	0.00361819	0.00540799
NPR3	51.3856	0.369259	0.114914	3.21334	0.00131199	0.00202472
NPY2R	46.7586	5.26166	0.192178	27.3791	4.86825e-165	3.0771e-164
NPY5R	43.2256	-0.2022	0.0888737	-2.27514	0.0228973	0.0320066
NRG4	56.2758	-0.315785	0.10864	-2.90672	0.00365245	0.00545716
NSRP1P1	45.6575	7.82904	0.229715	34.0815	1.38724e-254	1.25653e-253
NTM-AS1	25.7703	6.91447	0.243904	28.3491	8.58334e-177	5.70641e-176
NWD2	521.011	-0.367893	0.104796	-3.51056	0.000447163	0.000711185
NXPH2	103.773	0.311877	0.121549	2.56586	0.010292	0.014832
OGN	131.015	2.13747	0.289083	7.39397	1.4251e-13	3.29821e-13
OLFM4	22.4259	-0.384783	0.119774	-3.21257	0.00131553	0.00202995
OLFML1	15.0489	1.01898	0.158452	6.43085	1.26894e-10	2.68942e-10
OLR1	145.084	1.33	0.143954	9.23905	2.48696e-20	6.67034e-20
OPCML-IT1	52.8887	7.71756	0.233082	33.1109	2.06868e-240	1.76795e-239
OR14I1	14.5512	5.68719	0.248537	22.8827	6.90719e-116	3.46703e-115
OR2A1-AS1	4.55697	-1.10299	0.269422	-4.09392	4.2414e-05	7.16203e-05
OR6W1P	9.82319	0.628745	0.190259	3.30467	0.000950872	0.00148049
OR7A5	22.8013	1.12578	0.223431	5.03857	4.69018e-07	8.67596e-07
OR7C1	17.7155	0.815276	0.209602	3.88963	0.000100395	0.000166126
OR7E125P	16.4111	-1.12352	0.339139	-3.31287	0.000923438	0.00143849
OR9A2	14.2586	0.995678	0.186425	5.3409	9.24872e-08	1.7627e-07
OSR1	43.3626	0.930266	0.236168	3.93899	8.18242e-05	0.000136079
OSTN	107.417	-4.41368	0.120833	-36.5272	4.10992e-292	4.26998e-291
OTOGL	203.517	-0.709164	0.112534	-6.30176	2.94292e-10	6.16351e-10
P2RX1	7.34995	0.521794	0.179193	2.91191	0.00359226	0.00537088
P2RY12	180.025	0.853144	0.151031	5.64881	1.61563e-08	3.17803e-08
P2RY13	59.295	0.833997	0.139157	5.99323	2.05717e-09	4.17841e-09
PACRG-AS1	19.1241	1.24431	0.161234	7.71742	1.18709e-14	2.82145e-14
PACRG-AS3	53.7988	1.1425	0.190537	5.99623	2.01951e-09	4.10402e-09
PCBP3-OT1	16.0857	2.00095	0.181421	11.0294	2.75827e-28	8.2603e-28
PCDH8	1103.92	-0.325269	0.11836	-2.74814	0.00599339	0.00881788
PCDHA14	10.5831	4.69744	0.298544	15.7345	8.77646e-56	3.22278e-55
PCP4	295.721	0.500652	0.140789	3.55604	0.000376485	0.000601348
PCP4L1	231.94	10.7141	0.230048	46.5734	0	0
PDE4C	60.4188	-0.957137	0.141018	-6.78735	1.14213e-11	2.50362e-11
PDGFD	67.2573	0.880997	0.142842	6.16762	6.93242e-10	1.4341e-09
PDLIM1	58.7377	0.393955	0.178183	2.21096	0.0270389	0.0375329
PEAR1	82.4923	-1.58744	0.131513	-12.0706	1.51096e-33	4.76663e-33
PENK	56.794	0.966534	0.197117	4.90335	9.42171e-07	1.72015e-06
PES1P2	5.56305	4.91236	0.256286	19.1675	6.9161e-82	2.92233e-81
PFDN4	192.272	0.352678	0.0650024	5.42562	5.7755e-08	1.10986e-07
PGA3	1.65214	4.03168	0.343896	11.7236	9.65311e-32	2.99362e-31
PGAM2	79.035	1.72886	0.150057	11.5214	1.02955e-30	3.16888e-30
PGGHG	119.239	-0.325791	0.121676	-2.67754	0.00741659	0.0108254
PHBP7	7.21712	3.49593	0.205121	17.0433	3.92302e-65	1.51604e-64
PIRT	78.1927	5.63229	0.190163	29.6182	8.72219e-193	6.21184e-192
PKD2L1	32.1332	-1.01969	0.148677	-6.85847	6.96011e-12	1.53536e-11
PKHD1L1	24.7487	-1.55696	0.255518	-6.09335	1.10571e-09	2.26918e-09
PKIB	37.7347	0.495942	0.0833585	5.94951	2.68942e-09	5.44448e-09
PLA1A	34.6984	-0.521362	0.173319	-3.00811	0.00262874	0.0039724
PLA2G4B	103.124	1.81219	0.103462	17.5156	1.08968e-68	4.28963e-68
PLEKHA4	74.8676	0.810423	0.123486	6.56287	5.27831e-11	1.1326e-10
PLN	12.6526	7.51431	0.324147	23.1818	6.94945e-119	3.53719e-118
PLS1	80.8332	0.222046	0.0921449	2.40975	0.0159634	0.0226262
PNMA5	102.244	2.0874	0.152072	13.7264	7.05708e-43	2.39114e-42
POLR3DP1	9.29572	5.75951	0.237127	24.2887	2.58031e-130	1.39163e-129
POU5F1P5	9.78899	3.62406	0.190453	19.0286	9.87744e-81	4.15481e-80
PPP1R14A	400.108	1.28169	0.151291	8.47172	2.41791e-17	6.12539e-17
PRB2	25.367	-1.36232	0.13289	-10.2514	1.16597e-24	3.34962e-24
PRICKLE4	173.113	-0.607875	0.0677525	-8.97198	2.9122e-19	7.64502e-19
PRIMA1	193.681	1.01306	0.159523	6.35058	2.14509e-10	4.5128e-10
PRKAG2-AS1	99.2479	9.29491	0.219167	42.4101	0	0
PRMT8	328.344	-0.539457	0.0918902	-5.87067	4.3405e-09	8.72135e-09
PRR26	24.0192	0.476937	0.150376	3.17164	0.0015158	0.00232892
PRR5L	169.559	0.971032	0.136138	7.13273	9.83989e-13	2.222e-12
PRRX2	5.10914	0.924496	0.223269	4.14073	3.46202e-05	5.87285e-05
PRSS12	77.5786	-0.353172	0.105533	-3.34655	0.000818235	0.0012791
PRSS53	113.624	-0.938708	0.0928183	-10.1134	4.81839e-24	1.37148e-23
PRTN3	48.8003	-4.33196	0.136199	-31.806	5.34643e-222	4.26441e-221
PSORS1C1	11.0705	7.04029	0.277544	25.3664	5.93101e-142	3.38161e-141
PTGDR	22.9202	1.09227	0.236067	4.62694	3.71104e-06	6.59908e-06
PTGER4	27.1039	0.992435	0.14115	7.03106	2.04977e-12	4.59162e-12
PTGFR	31.6426	1.22966	0.155011	7.93271	2.14412e-15	5.19373e-15
PTH2R	105.268	-0.240081	0.0947774	-2.53311	0.0113057	0.0162385
PTOV1-AS2	5.60395	5.34369	0.238484	22.407	3.3657e-111	1.65402e-110
PTPN3	411.15	-0.4967	0.0889098	-5.58656	2.31615e-08	4.53102e-08
PTPN7	8.61105	1.57172	0.228941	6.86517	6.64135e-12	1.46578e-11
PTPRCAP	5.67117	6.23719	0.256468	24.3195	1.21826e-130	6.58094e-130
PTPRD-AS2	6.41124	4.98624	0.23687	21.0505	2.26281e-98	1.04508e-97
PTPRH	78.0237	0.908956	0.159435	5.70111	1.19026e-08	2.35271e-08
PVALB	198.458	0.396373	0.17649	2.24586	0.0247129	0.0344327
PWAR5	905.652	3.10004	0.176898	17.5244	9.33146e-69	3.67604e-68
RAB42	42.1942	-3.15056	0.189733	-16.6052	6.38587e-62	2.42363e-61
RASL12	211.543	1.12275	0.136574	8.2208	2.02145e-16	5.01903e-16
RASSF9	379.778	-4.92051	0.203214	-24.2134	1.60579e-129	8.62231e-129
RBM43P1	5.65448	2.9848	0.22314	13.3764	8.31279e-41	2.77779e-40
RBP7	33.343	1.3261	0.164411	8.06578	7.27718e-16	1.78493e-15
RBPMS	128.873	0.360518	0.117317	3.07302	0.00211903	0.00322312
REM1	3.87029	0.622904	0.235623	2.64365	0.00820176	0.0119227
RFK	665.192	0.17124	0.0780369	2.19435	0.0282102	0.0390821
RGL3	491.764	-4.59282	0.088635	-51.8172	0	0
RGS1	204.16	1.10379	0.207021	5.33179	9.72481e-08	1.85127e-07
RGS18	17.6655	1.00021	0.147943	6.76077	1.37256e-11	2.99945e-11
RHBDL2	51.5199	0.679209	0.139022	4.88561	1.03111e-06	1.87909e-06
RHEBP1	9.66025	5.89301	0.259053	22.7483	1.49264e-114	7.45723e-114
RN7SKP23	12.4946	-1.76123	0.184368	-9.5528	1.26233e-21	3.4591e-21
RNASE2	7.0869	1.06257	0.240139	4.4248	9.65334e-06	1.68344e-05
RNASE6	19.2614	1.35822	0.152229	8.92221	4.57083e-19	1.19527e-18
RNF103-CHMP3	13.1767	6.41173	0.241817	26.5148	6.5405e-155	3.94597e-154
RPE65	13.5246	1.22346	0.217533	5.62424	1.86324e-08	3.65723e-08
RPL17-C18orf32	40.3713	6.3195	0.196819	32.1082	3.38714e-226	2.74404e-225
RPL3P5	8.06511	5.52777	0.242076	22.8348	2.06776e-115	1.03577e-114
RPS20P22	12.7024	6.49401	0.232043	27.9862	2.38896e-172	1.56127e-171
RPS20P33	4.32418	5.07374	0.257491	19.7045	1.97208e-86	8.56031e-86
RPSAP69	19.2869	6.66141	0.226793	29.3721	1.24609e-189	8.75796e-189
RRAD	29.6004	1.04721	0.153865	6.80601	1.00341e-11	2.20338e-11
RTBDN	57.4149	-0.472326	0.0899383	-5.25167	1.50729e-07	2.84824e-07
RTKN2	105.894	-0.464996	0.0972815	-4.7799	1.75384e-06	3.16321e-06
RTP1	36.8095	-0.377516	0.11545	-3.26995	0.00107568	0.00166942
RUNX3	15.1656	0.519014	0.14294	3.63098	0.000282348	0.000454427
RXFP3	9.00438	0.546089	0.157986	3.45658	0.000547084	0.000865462
S100A3	373.453	-8.58823	0.174322	-49.2665	0	0
S100A4	26.9774	-0.790033	0.167614	-4.71342	2.43596e-06	4.36692e-06
S1PR5	263.112	1.19009	0.159138	7.47835	7.52626e-14	1.75518e-13
SAMD11	34.1252	4.34404	0.159411	27.2506	1.63325e-163	1.0254e-162
SAP25	41.0104	-2.65717	0.12586	-21.1121	6.15935e-99	2.85431e-98
SCARA5	70.6401	1.495	0.242145	6.17401	6.65813e-10	1.37794e-09
SCIMP	15.3546	0.999177	0.163176	6.12333	9.16411e-10	1.88642e-09
SCIN	179.422	0.760423	0.191272	3.97562	7.01964e-05	0.000117163
SCN5A	46.7693	-0.63872	0.131883	-4.84307	1.27849e-06	2.32123e-06
SELL	37.8366	8.72688	0.252959	34.4992	8.25923e-261	7.6516e-260
SEPHS1P6	4.50626	5.47188	0.310764	17.6079	2.14431e-69	8.48309e-69
SERPINA1	125.385	6.35821	0.203255	31.2819	8.23182e-215	6.37806e-214
SERPINA3	1332.73	4.86426	0.250585	19.4116	6.16116e-84	2.63633e-83
SERPINA5	35.3404	-1.92646	0.209564	-9.1927	3.83101e-20	1.02383e-19
SERPINB2	9.29375	-5.38355	0.19463	-27.6605	2.08771e-168	1.3426e-167
SERPIND1	30.5046	2.03825	0.28427	7.17013	7.4925e-13	1.69804e-12
SERPINI1	3175.5	0.216303	0.0884769	2.44474	0.0144958	0.0206186
SFN	24.0432	1.32375	0.299223	4.42396	9.6907e-06	1.68975e-05
SFRP2	155.406	1.23361	0.176627	6.98423	2.86423e-12	6.39222e-12
SGK2	131.783	0.872923	0.15094	5.78323	7.32811e-09	1.45881e-08
SH3GL1P1	88.6151	8.93463	0.23289	38.3642	0	0
SIGLEC5	6.54862	0.72418	0.291982	2.48022	0.0131301	0.0187522
SIGLEC7	7.1552	1.69693	0.217364	7.80688	5.86217e-15	1.40449e-14
SIGLEC9	32.5895	0.769793	0.175211	4.39351	1.11533e-05	1.9387e-05
SIX1	18.5943	1.51053	0.267586	5.64504	1.65141e-08	3.24682e-08
SIX2	9.99393	1.77803	0.360353	4.93415	8.04993e-07	1.47442e-06
SLAMF8	26.7592	1.35571	0.259845	5.21736	1.81492e-07	3.41792e-07
SLC13A4	161.275	1.61743	0.356963	4.53108	5.86819e-06	1.0342e-05
SLC16A12	25.4026	1.63952	0.24211	6.77181	1.27184e-11	2.78239e-11
SLC17A8	25.3498	0.262225	0.108484	2.41717	0.0156417	0.0221883
SLC22A13	28.2562	-1.50337	0.115028	-13.0696	4.90927e-39	1.61781e-38
SLC22A2	10.3886	1.92055	0.467843	4.10511	4.04115e-05	6.8315e-05
SLC22A6	29.7358	1.81324	0.183444	9.88441	4.8642e-23	1.36382e-22
SLC22A8	35.689	1.73651	0.424448	4.09122	4.29113e-05	7.24322e-05
SLC22A9	32.311	-0.889525	0.120714	-7.36888	1.72062e-13	3.97397e-13
SLC25A5P3	203.619	-8.15103	0.182411	-44.6849	0	0
SLC26A4-AS1	603.446	11.1978	0.226371	49.4666	0	0
SLC26A7	20.9012	2.18949	0.248795	8.80039	1.36336e-18	3.53339e-18
SLC26A9	27.5933	1.08706	0.169065	6.42982	1.27756e-10	2.7073e-10
SLC27A6	22.621	1.54028	0.222259	6.93008	4.2059e-12	9.33663e-12
SLC2A3P1	48.5521	7.55032	0.335408	22.5109	3.24844e-112	1.60574e-111
SLC30A3	592.768	-0.751798	0.106673	-7.04771	1.81881e-12	4.08028e-12
SLC45A3	227.389	1.13371	0.166947	6.79084	1.1148e-11	2.44469e-11
SLC47A2	4.75582	1.68317	0.299536	5.61927	1.9177e-08	3.76261e-08
SLC4A9	9.52154	0.571786	0.153424	3.72683	0.000193902	0.00031514
SLC52A3	75.0519	-0.375884	0.149049	-2.52189	0.0116726	0.0167502
SLC5A11	242.675	1.18918	0.183352	6.4858	8.82615e-11	1.88036e-10
SLC5A5	43.5665	1.86275	0.361415	5.15405	2.54926e-07	4.77199e-07
SLC6A13	105.072	0.521854	0.156095	3.34319	0.000828221	0.0012943
SLC6A20	100.695	1.18402	0.214979	5.50761	3.63744e-08	7.05574e-08
SLC6A7	671.312	-0.872484	0.090657	-9.62401	6.33127e-22	1.74495e-21
SLC7A5P2	9.35622	5.29228	0.567682	9.32262	1.13504e-20	3.06494e-20
SLC7A7	39.2606	1.02933	0.145631	7.06807	1.57105e-12	3.52933e-12
SLCO4A1-AS1	2.43841	4.98139	0.355511	14.0119	1.31826e-44	4.5179e-44
SLFNL1	21.2716	-0.986872	0.130952	-7.53611	4.84202e-14	1.13511e-13
SLPI	25.3246	2.43335	0.341673	7.12187	1.06474e-12	2.40249e-12
SLX1B-SULT1A4	54.9137	8.41839	0.233743	36.0156	4.7604e-284	4.80033e-283
SMIM17	146.286	9.43427	0.222658	42.3711	0	0
SMIM18	13.1675	6.42486	0.226206	28.4027	1.87167e-177	1.24868e-176
SMIM5	57.4058	4.78716	0.165739	28.8838	1.9098e-183	1.30669e-182
SMIM6	7.91429	6.63005	0.273494	24.242	8.03099e-130	4.32229e-129
SMOC2	62.0868	0.324335	0.113189	2.86542	0.00416452	0.00619715
SMTN	156.025	5.25837	0.134561	39.0779	0	0
SMTNL2	341.967	-6.93376	0.17843	-38.8598	0	0
SNAI1P1	5.08751	4.73339	0.251413	18.8272	4.52291e-79	1.88408e-78
SNHG18	20.8184	7.73064	0.246951	31.3044	4.0708e-215	3.15854e-214
SNX18P3	153.472	10.2628	0.257499	39.8558	0	0
SNX18P7	53.5191	-4.34619	0.114546	-37.9427	0	0
SNX18P9	34.409	3.44723	0.159826	21.5686	3.54306e-103	1.67461e-102
SNX20	19.0214	0.590275	0.173387	3.40439	0.000663129	0.00104272
SOCS3	312.087	10.7845	0.320181	33.6824	1.04649e-248	9.26659e-248
SOD1	2299.33	0.400295	0.0463758	8.63154	6.05304e-18	1.55189e-17
SOSTDC1	94.9954	0.358859	0.118098	3.03866	0.00237632	0.00360286
SOWAHB	198.649	1.1525	0.0823144	14.0012	1.53252e-44	5.24893e-44
SOX18	107.554	-0.762392	0.135781	-5.61488	1.96704e-08	3.85769e-08
SPATA31C1	8.66847	5.55143	0.252379	21.9964	3.11607e-107	1.50092e-106
SPOCD1	17.5769	1.09125	0.195633	5.57803	2.43261e-08	4.75376e-08
SRPK3	46.1021	8.93688	0.242719	36.8199	8.87088e-297	9.37843e-296
SRRM5	9.27273	5.72343	0.245529	23.3106	3.46315e-120	1.77589e-119
SST	161.778	0.583395	0.182934	3.1891	0.00142715	0.00219709
ST6GALNAC2	14.9084	1.46871	0.157491	9.32568	1.10271e-20	2.978e-20
ST6GALNAC5	660.909	-0.447777	0.093325	-4.79804	1.6023e-06	2.89525e-06
ST8SIA2	10.8486	-0.529196	0.162394	-3.25871	0.00111921	0.00173562
STH	72.5022	-5.93632	0.125446	-47.3215	0	0
STRA6	10.1089	0.777565	0.257516	3.01949	0.00253205	0.00383129
STYK1	140.266	-0.333551	0.110004	-3.03218	0.00242793	0.00367946
SUCNR1	253.145	-6.94696	0.135906	-51.1159	0	0
SYNJ2BP-COX16	3.03737	1.39929	0.241367	5.79736	6.73652e-09	1.34299e-08
SYNPR	1147.4	0.237054	0.105019	2.25724	0.0239931	0.0334712
SYTL5	148.623	0.288539	0.0966272	2.9861	0.0028256	0.00425947
TAGLN	499.727	0.995113	0.150728	6.60205	4.05518e-11	8.73046e-11
TARDBP	2174.47	0.116319	0.0283443	4.10379	4.06445e-05	6.8701e-05
TBX15	32.7313	0.758746	0.170338	4.45435	8.4147e-06	1.47223e-05
TBX2-AS1	2.92307	4.93886	0.267181	18.4851	2.72307e-76	1.11695e-75
TCIRG1	106.755	0.280625	0.113571	2.47091	0.013477	0.0192257
TDRD10	10.376	-0.340411	0.142663	-2.38612	0.0170271	0.0240749
TEKT4P2	46.9825	-1.78241	0.167086	-10.6676	1.44263e-26	4.23789e-26
TESPA1	2455.2	-0.249709	0.10458	-2.38773	0.0169528	0.0239721
TGFB1I1	42.7429	0.61375	0.124032	4.9483	7.48653e-07	1.37318e-06
TGFB2-OT1	38.1562	1.14334	0.256381	4.45952	8.2142e-06	1.43801e-05
TGM1	20.9897	-0.960753	0.115848	-8.2932	1.10241e-16	2.75382e-16
TLR7	79.4647	5.65597	0.169653	33.3384	1.07294e-243	9.31658e-243
TLR8	17.8129	0.878492	0.187989	4.67311	2.9667e-06	5.29954e-06
TLR9	6.81287	5.22111	0.368522	14.1677	1.45175e-45	4.99961e-45
TMEM125	110.873	1.14565	0.164548	6.96241	3.34502e-12	7.45272e-12
TMEM126A	115.556	0.317254	0.062353	5.08803	3.6181e-07	6.72343e-07
TMEM139	20.5746	1.25707	0.189932	6.61856	3.6272e-11	7.82017e-11
TMEM140	111.694	1.24686	0.144074	8.65429	4.96005e-18	1.27388e-17
TMEM14A	313.826	0.289714	0.0675943	4.28607	1.81865e-05	3.12838e-05
TMEM215	11.9309	5.34612	0.274365	19.4854	1.45964e-84	6.27021e-84
TMEM235	122.113	10.4965	0.262877	39.9293	0	0
TMEM30B	33.3735	1.34853	0.24438	5.51818	3.42532e-08	6.65251e-08
TMEM88B	73.1004	7.63769	0.23021	33.177	2.31012e-241	1.98433e-240
TNC	496.527	1.36082	0.180358	7.54515	4.51771e-14	1.05981e-13
TNFRSF12A	23.9286	0.896625	0.170905	5.24634	1.55153e-07	2.93013e-07
TNFRSF25	501.8	-3.41233	0.111053	-30.7269	2.48548e-207	1.87253e-206
TNFRSF6B	57.2787	9.08891	0.291504	31.1794	2.02897e-213	1.56515e-212
TNFSF15	5.67065	0.804701	0.177801	4.52586	6.01504e-06	1.05944e-05
TNRC6C-AS1	100.298	7.13436	0.192137	37.1315	8.71516e-302	9.40179e-301
TOP2A	11.0672	1.22378	0.314463	3.89164	9.95679e-05	0.000164789
TOR4A	614.157	-5.4728	0.123843	-44.1914	0	0
TP53TG5	33.2087	1.09023	0.186372	5.84978	4.92226e-09	9.86994e-09
TP63	6.69284	1.15305	0.22962	5.02158	5.12485e-07	9.46527e-07
TPI1P1	9.40112	5.48137	0.256006	21.4112	1.05175e-101	4.93911e-101
TPTEP1	169.613	0.980868	0.138283	7.09321	1.31032e-12	2.94995e-12
TRBC2	33.8946	7.93828	0.239838	33.0985	3.11823e-240	2.66388e-239
TREM1	6.12415	0.471478	0.221246	2.13101	0.0330882	0.0455268
TREM2	89.2082	1.47492	0.16278	9.06085	1.2944e-19	3.42156e-19
TRIM54	47.7326	-1.7805	0.130595	-13.6337	2.52447e-42	8.52598e-42
TRIM59	210.031	10.9927	0.265186	41.4529	0	0
TRPV5	21.7	0.690826	0.183364	3.7675	0.000164891	0.000269105
TRPV6	48.7799	0.572093	0.199934	2.8614	0.00421768	0.0062737
TSNAX-DISC1	25.2621	7.92202	0.280797	28.2126	4.09227e-175	2.70833e-174
TSPAN8	13.0245	1.82802	0.230727	7.92285	2.3213e-15	5.61795e-15
TTC6	21.9804	-0.997876	0.162677	-6.13409	8.56469e-10	1.76535e-09
TUB-AS1	46.5832	-4.5837	0.119013	-38.5143	0	0
TUBB6	105.032	0.765708	0.13811	5.54418	2.95339e-08	5.75122e-08
TUBBP10	4.72496	4.68391	0.368588	12.7077	5.35847e-37	1.73727e-36
TUNAR	258.996	10.3842	0.240196	43.2324	0	0
TWF1P1	40.6452	0.61117	0.152372	4.01104	6.04509e-05	0.000101255
TXN	344.808	0.441784	0.0579066	7.62925	2.36129e-14	5.57516e-14
TYMP	134.433	0.548939	0.178369	3.07755	0.00208707	0.00317606
TYMS	55.1915	1.17984	0.150569	7.83587	4.65607e-15	1.11877e-14
TYMSOS	22.4211	1.05621	0.166955	6.32631	2.51088e-10	5.26948e-10
TYROBP	73.4614	1.22141	0.140972	8.66421	4.54673e-18	1.16857e-17
UBQLN1	3523.14	0.25556	0.0394819	6.47283	9.61836e-11	2.04765e-10
UBQLN2	1627.54	1.56609	0.0422328	37.0824	5.40724e-301	5.80756e-300
UCP2	87.484	0.692407	0.1214	5.70351	1.17367e-08	2.32073e-08
UCP3	34.2353	-0.920151	0.0897168	-10.2562	1.11027e-24	3.19022e-24
UGT3A2	3.12337	1.56903	0.290609	5.39913	6.69636e-08	1.28406e-07
UMODL1-AS1	79.2868	-2.79733	0.0935571	-29.8996	1.98853e-196	1.44052e-195
USH1C	100.264	1.17354	0.162271	7.23196	4.76059e-13	1.08501e-12
USMG5	472.845	0.433571	0.0741381	5.84815	4.97071e-09	9.96344e-09
VCAM1	69.2658	0.653573	0.193702	3.37411	0.000740549	0.00116084
VIP	125.474	0.387433	0.123376	3.14026	0.00168798	0.0025845
VRK2	172.203	0.942357	0.134045	7.03015	2.06306e-12	4.6209e-12
VSTM2A-OT1	170.786	9.38882	0.228743	41.0453	0	0
VWA7	117.868	3.6591	0.107638	33.9945	2.68245e-253	2.41774e-252
WBP11P1	55.8015	-5.17713	0.149817	-34.5564	1.14232e-261	1.06142e-260
WDR86-AS1	1.89072	4.96035	0.412275	12.0317	2.42256e-33	7.62983e-33
WFIKKN2	32.748	0.48564	0.211263	2.29874	0.0215196	0.0301374
WNK4	9.0302	0.903514	0.255899	3.53074	0.0004144	0.000660322
WNT16	20.7088	0.374683	0.133649	2.80349	0.0050553	0.00747177
ZGLP1	34.7498	7.67654	0.232884	32.9629	2.76106e-238	2.34008e-237
ZNF602P	11.6656	2.23008	0.197051	11.3173	1.0776e-29	3.27929e-29
ZNF702P	122.727	9.3264	0.231132	40.3509	0	0
ZRSR1	26.6916	7.51103	0.25834	29.0742	7.6095e-186	5.26558e-185

## Sheet: DESeq2_Ox_vs_Control_SigGenes
This analysis was completed using a multi-factor design equation (ALS subtype, sequencing platform, site of collection, and RIN)
Padj, DESeq214 differential expression using the negative binomial distribution, two-tailed, FDR method for multiple hypothesis test correction
Contrast: ALS-Ox and Control
Gene	baseMean	log2FoldChange	lfcSE	stat	pvalue	padj
A4GALT	71.4023	-0.749877	0.117758	-6.36794	1.91582e-10	3.75595e-10
ABCC12	47.6069	-0.209218	0.098195	-2.13064	0.0331186	0.0451546
ABRACL	69.0008	0.611427	0.0642173	9.52123	1.71142e-21	4.3218e-21
ACAP2-IT1	12.8509	4.97498	0.232157	21.4294	7.10508e-102	3.00752e-101
ACTBP7	76.3309	-2.49207	0.0867885	-28.7143	2.53061e-181	1.41734e-180
ACTG1P14	11.3252	6.02258	0.225739	26.6794	8.16863e-157	4.20579e-156
ACTG1P4	41.1913	-2.29475	0.132505	-17.3182	3.42751e-67	1.25998e-66
ACTL6B	354.601	0.205201	0.0745787	2.75146	0.00593294	0.00855233
ADAM1A	9.10672	5.21179	0.410195	12.7056	5.50211e-37	1.7085e-36
ADAM33	124.464	-1.0653	0.11858	-8.98384	2.61488e-19	6.34018e-19
ADAMTS7	34.0554	-1.00704	0.100152	-10.0551	8.7262e-24	2.29203e-23
ADAMTS7P1	27.1272	7.44474	0.233108	31.9369	8.21084e-224	5.18965e-223
ADAMTS9-AS1	9.8455	6.29162	0.26883	23.4037	3.9173e-121	1.78448e-120
ADAMTSL4	33.6184	-1.2067	0.130325	-9.25916	2.06054e-20	5.0985e-20
ADAT3	773.611	-7.06165	0.0839248	-84.1427	0	0
ADCY4	59.5954	-0.795146	0.120652	-6.59043	4.38559e-11	8.75072e-11
ADCYAP1	211.077	0.405472	0.120821	3.35598	0.00079083	0.00120032
ADH1B	18.9812	6.74334	0.270097	24.9664	1.4183e-137	6.84707e-137
ADRA2B	13.3931	0.326434	0.134712	2.42321	0.0153842	0.0215187
AGAP12P	44.2645	8.16357	0.256629	31.8107	4.59995e-222	2.89395e-221
AGER	89.6329	-4.9758	0.0834036	-59.6593	0	0
AGPAT4-IT1	76.9853	6.5103	0.187079	34.7997	2.45549e-265	1.74476e-264
AIF1	76.3893	7.36513	0.228332	32.2562	2.87999e-228	1.84391e-227
AKAIN1	5.08662	4.72093	0.227774	20.7264	2.0041e-95	8.27111e-95
AKAP5	1066.58	0.625642	0.0895853	6.98375	2.87397e-12	5.90886e-12
ALS2CL	224.038	-0.84715	0.0943205	-8.98161	2.66835e-19	6.46911e-19
ALX4	17.3851	-0.537367	0.244889	-2.19433	0.028212	0.0386702
AMDHD1	6.00486	0.490289	0.117734	4.16438	3.12201e-05	5.07566e-05
AMH	45.5091	-0.975066	0.120006	-8.12515	4.46796e-16	1.00967e-15
ANKRD20A11P	31.447	7.51949	0.299581	25.1	4.97628e-139	2.41172e-138
ANKRD22	8.36937	-0.65181	0.232347	-2.80533	0.00502645	0.00727904
ANKRD34C	146.571	4.28026	0.101684	42.0939	0	0
ANO3	780.286	0.618192	0.109029	5.66999	1.42808e-08	2.64184e-08
ANPEP	28.2901	-0.843703	0.136428	-6.18425	6.2397e-10	1.20436e-09
AOC3	43.8395	-0.581595	0.129877	-4.47805	7.5329e-06	1.25834e-05
APLNR	1273.33	0.464265	0.149124	3.11328	0.00185023	0.00275209
APOBR	50.5825	-2.67225	0.10722	-24.923	4.19118e-137	2.01946e-136
APOC2	54.7551	7.97382	0.253676	31.4331	7.14468e-217	4.42913e-216
AQP1	1561.89	10.839	0.235694	45.9879	0	0
ARHGAP19-SLIT1	74.7973	-1.76766	0.0905765	-19.5157	8.07528e-85	3.19166e-84
ARHGEF34P	9.62585	5.70433	0.2552	22.3524	1.14486e-110	5.00898e-110
ARHGEF5	33.6785	-0.694802	0.135706	-5.11991	3.05675e-07	5.39369e-07
ARL6	395.865	0.680164	0.0694575	9.79252	1.21233e-22	3.12472e-22
ASAH2	226.57	-3.84702	0.098585	-39.0224	0	0
ASAH2B	175.753	10.4959	0.218295	48.0814	0	0
B4GALT6	1095.86	0.700605	0.0747392	9.374	6.98346e-21	1.74274e-20
BDNF	104.314	0.499946	0.114768	4.35614	1.32375e-05	2.18864e-05
BECN1	724.163	0.220787	0.0288578	7.65087	1.99624e-14	4.34433e-14
BECN1P2	3.53685	4.34021	0.288977	15.0192	5.49648e-51	1.87262e-50
BECN2	40.4465	-10.25	0.142344	-72.0087	0	0
BEST3	48.5152	-0.759624	0.12769	-5.94895	2.69868e-09	5.10853e-09
BEX5	404.39	0.408647	0.0791887	5.16042	2.46401e-07	4.36184e-07
BMP3	36.4608	0.461985	0.0892878	5.17411	2.29002e-07	4.06041e-07
BRCC3P1	15.7217	-2.05704	0.0951601	-21.6166	1.25326e-103	5.33919e-103
BRS3	4.17389	1.69547	0.341894	4.95904	7.08422e-07	1.23407e-06
C10orf105	122.769	9.09521	0.261676	34.7576	1.06443e-264	7.54781e-264
C10orf107	33.4965	0.483583	0.0982917	4.91987	8.66004e-07	1.50165e-06
C10orf128	77.48	8.31757	0.243189	34.2021	2.254e-256	1.56036e-255
C10orf62	6.62638	-2.64825	0.138105	-19.1756	5.91755e-82	2.30937e-81
C11orf96	173.652	9.86372	0.245815	40.1265	0	0
C17orf102	424.976	-4.14553	0.0882082	-46.9971	0	0
C1D	1069.25	-4.46815	0.0531737	-84.0293	0	0
C1orf145	19.202	-0.370493	0.148582	-2.49352	0.0126483	0.0178117
C1QTNF3-AMACR	9.611	1.31484	0.251777	5.22225	1.7676e-07	3.1499e-07
C21orf62	31.3185	-1.14312	0.137876	-8.29095	1.12348e-16	2.57489e-16
C22orf34	9.44715	5.59888	0.238781	23.4478	1.39356e-121	6.3566e-121
C2CD4B	45.6962	-4.38415	0.162163	-27.0354	5.67558e-161	2.96158e-160
C2orf80	139.098	9.68373	0.221675	43.6844	0	0
C3orf80	344.125	0.346334	0.0819298	4.22721	2.3661e-05	3.86802e-05
C7orf55-LUC7L2	53.4091	8.18822	0.288358	28.396	2.26493e-177	1.25276e-176
C7orf61	15.3062	5.62277	0.24304	23.1352	2.04948e-118	9.25079e-118
C9orf139	18.051	-1.01152	0.13523	-7.48002	7.43141e-14	1.59295e-13
CALB1	288.919	0.90205	0.143023	6.30703	2.84442e-10	5.54572e-10
CALCR	3.43833	-0.609608	0.197604	-3.085	0.00203552	0.0030208
CALHM1	41.8445	8.32455	0.224336	37.1074	2.13175e-301	1.67069e-300
CARD10	38.6432	-0.728246	0.114236	-6.3749	1.83086e-10	3.59141e-10
CASQ1	129.207	0.469157	0.0790474	5.93514	2.93601e-09	5.55076e-09
CBLN4	565.922	0.277928	0.0935269	2.97164	0.00296218	0.00435056
CCDC154	321.021	-7.3156	0.106312	-68.8123	0	0
CCDC17	17.684	-0.860796	0.103526	-8.31477	9.19304e-17	2.11081e-16
CCDC68	91.6333	0.364671	0.0846911	4.30589	1.66313e-05	2.73857e-05
CCL5	3.30128	4.06281	0.274088	14.823	1.03977e-49	3.51868e-49
CD177	15.8927	5.6987	0.31878	17.8766	1.79442e-71	6.71741e-71
CD22	423.453	-0.539189	0.144171	-3.73992	0.000184077	0.000288841
CD248	39.6578	-0.393164	0.120638	-3.25905	0.00111784	0.00168306
CD28	2.9506	0.684235	0.21949	3.11739	0.0018246	0.00271532
CD300A	46.5181	-0.539731	0.132248	-4.08122	4.48006e-05	7.23144e-05
CD300LF	5.32016	4.75795	0.267038	17.8175	5.16925e-71	1.93108e-70
CD44	898.269	0.409915	0.163231	2.51126	0.0120302	0.0169721
CD69	9.00816	-0.425417	0.186367	-2.28268	0.0224492	0.0310297
CDC42EP5	10.7362	-0.611886	0.131374	-4.6576	3.19915e-06	5.42355e-06
CDH19	290.178	0.370723	0.130303	2.84508	0.00444005	0.00645064
CDKN3	15.0387	0.541244	0.0814472	6.64533	3.02541e-11	6.06284e-11
CEL	23.548	-1.42662	0.111772	-12.7637	2.61581e-37	8.14507e-37
CEP295NL	51.5227	-1.01457	0.102994	-9.85072	6.80535e-23	1.76194e-22
CERKL	31.7708	5.85939	0.177932	32.9305	8.05369e-238	5.28367e-237
CES1	16.6323	2.56274	0.204159	12.5527	3.84182e-36	1.18338e-35
CFB	39.0512	7.93149	0.243416	32.5841	6.87896e-233	4.45634e-232
CFP	25.6373	-1.16157	0.112159	-10.3565	3.91071e-25	1.04985e-24
CHKB-CPT1B	66.2881	8.35264	0.231509	36.0792	4.81103e-285	3.61347e-284
CHMP4BP1	99.6693	-4.19205	0.0842042	-49.7843	0	0
chr1|110598071|110598366|MamSINE1:tRNA-RTE:SINE|338|+	310.641	0.23906	0.0733278	3.26016	0.00111351	0.00167671
chr1|117526213|117526301|MIRb:MIR:SINE|313|-	41.6555	0.548006	0.0766979	7.145	8.99975e-13	1.87655e-12
chr1|14687236|14687564|L2b:L2:LINE|317|-	37.9016	-1.05774	0.102834	-10.2859	8.15565e-25	2.17667e-24
chr1|171700737|171700843|L2b:L2:LINE|286|-	30.5025	0.562855	0.0702855	8.00812	1.16474e-15	2.60549e-15
chr1|183250536|183250702|MIR3:MIR:SINE|317|+	292.313	0.473861	0.0832802	5.68996	1.27071e-08	2.35401e-08
chr1|184623937|184624061|MIRb:MIR:SINE|281|-	82.1876	0.309306	0.0644475	4.79935	1.59183e-06	2.73154e-06
chr1|197157988|197158152|MamRep434:TcMar-Tigger:DNA|267|+	55.5266	0.525472	0.0786665	6.67975	2.39357e-11	4.80974e-11
chr1|204946255|204946364|MIRb:MIR:SINE|327|-	17.6739	-0.923636	0.110719	-8.34218	7.29355e-17	1.67853e-16
chr1|204949621|204949775|MER5A1:hAT-Charlie:DNA|195|+	25.8497	-0.978991	0.106493	-9.19301	3.81989e-20	9.40717e-20
chr1|204965807|204966058|MIRb:MIR:SINE|282|+	28.1333	-0.438916	0.104144	-4.21451	2.50321e-05	4.088e-05
chr1|204982230|204982386|MIR3:MIR:SINE|289|-	31.8428	-1.05128	0.105329	-9.98095	1.84685e-23	4.82582e-23
chr1|205001762|205001923|MamSINE1:tRNA-RTE:SINE|317|-	65.4231	-0.878054	0.0925576	-9.48657	2.38772e-21	6.01409e-21
chr1|205006226|205006443|L2c:L2:LINE|350|-	42.806	-0.758708	0.101463	-7.47769	7.56413e-14	1.62109e-13
chr1|205529732|205529939|MIR:MIR:SINE|294|+	51.4593	-0.438752	0.148769	-2.94921	0.00318586	0.00466945
chr1|205716309|205716381|MER131:DNA?:DNA?|296|-	151.307	0.535519	0.073674	7.26877	3.62769e-13	7.6404e-13
chr1|218335472|218335648|MER3:hAT-Charlie:DNA|188|+	16.0974	0.614126	0.0860422	7.13749	9.50514e-13	1.98091e-12
chr1|220150225|220150314|MIR:MIR:SINE|244|-	30.2529	0.47986	0.0676454	7.09375	1.30522e-12	2.70982e-12
chr1|229321782|229322128|MER2:TcMar-Tigger:DNA|134|+	290.084	0.539995	0.0682918	7.90718	2.63285e-15	5.84416e-15
chr1|235110540|235110668|MIR3:MIR:SINE|352|-	502.16	0.722347	0.0733372	9.84966	6.87763e-23	1.78034e-22
chr1|241354542|241354707|OldhAT1:hAT-Ac:DNA|293|-	20.0011	0.303689	0.0943654	3.21822	0.00128987	0.00193532
chr1|244842569|244842704|L1ME2:L1:LINE|203|+	43.0111	0.368763	0.104319	3.53495	0.000407853	0.000629095
chr1|33821639|33822019|L2b:L2:LINE|301|-	26.846	-0.773097	0.0985932	-7.84128	4.45978e-15	9.84782e-15
chr1|35564978|35565131|MIR:MIR:SINE|248|-	48.9252	-0.800303	0.101009	-7.92309	2.3168e-15	5.15026e-15
chr1|35714013|35714123|MIR3:MIR:SINE|198|-	74.208	0.509951	0.0713312	7.14906	8.73769e-13	1.82258e-12
chr1|39679048|39679132|L2b:L2:LINE|337|+	132.901	0.475385	0.0828304	5.73925	9.50945e-09	1.76902e-08
chr1|39681933|39682041|L2c:L2:LINE|370|+	157.66	0.36661	0.0782182	4.68702	2.77214e-06	4.71191e-06
chr1|4783372|4783444|MamSINE1:tRNA-RTE:SINE|377|-	26.3598	0.309283	0.0755872	4.09173	4.28162e-05	6.91735e-05
chr1|4787110|4787329|L2b:L2:LINE|333|-	69.78	0.332342	0.08014	4.14702	3.36829e-05	5.46715e-05
chr1|62818654|62818897|L1MB8:L1:LINE|188|-	22.0644	0.401029	0.11411	3.51441	0.000440731	0.000678479
chr1|69981810|69982018|MIR:MIR:SINE|269|-	34.7302	0.189812	0.0829121	2.28932	0.0220608	0.0305126
chr1|71539018|71539237|MIR:MIR:SINE|307|+	13.1369	0.435779	0.101449	4.29555	1.74259e-05	2.86636e-05
chr1|84645944|84646020|MamRTE1:RTE-BovB:LINE|373|+	56.3181	0.69092	0.0805014	8.58271	9.26665e-18	2.17622e-17
chr1|98036577|98036920|Tigger3a:TcMar-Tigger:DNA|188|+	43.692	0.374644	0.105652	3.54603	0.000391084	0.000603768
chr1|99922950|99923151|Tigger15a:TcMar-Tigger:DNA|286|+	40.1174	0.537263	0.0804096	6.68158	2.36386e-11	4.75089e-11
chr10|11025282|11025655|THE1D:ERVL-MaLR:LTR|168|+	63.4652	-0.374433	0.097779	-3.82938	0.000128464	0.000203074
chr10|11037047|11037403|THE1B:ERVL-MaLR:LTR|122|-	74.6527	-0.292518	0.093616	-3.12466	0.00178009	0.00265021
chr10|11083685|11083899|MIR:MIR:SINE|330|+	64.1233	-0.453062	0.0846561	-5.3518	8.70858e-08	1.57002e-07
chr10|11168978|11169168|MIR:MIR:SINE|300|+	44.9559	-0.190053	0.0875202	-2.17154	0.0298906	0.040905
chr10|115747698|115748065|MLT1A0:ERVL-MaLR:LTR|224|-	29.9951	0.305928	0.0981535	3.11683	0.00182808	0.00272022
chr10|121742963|121743085|MER94:hAT-Blackjack:DNA|223|-	45.2526	0.574554	0.0746258	7.69912	1.37002e-14	2.99238e-14
chr10|14102244|14102461|AluSz:Alu:SINE|138|+	24.2189	-0.800688	0.107672	-7.43639	1.03471e-13	2.20866e-13
chr10|14299444|14299567|MIR:MIR:SINE|320|-	23.4275	-0.303969	0.10056	-3.02276	0.00250481	0.00369598
chr10|22568490|22568589|L2b:L2:LINE|263|-	33.1991	-0.394773	0.139501	-2.82989	0.00465635	0.00675659
chr10|63199839|63200089|MIRb:MIR:SINE|315|-	44.5025	0.300657	0.079998	3.75831	0.000171066	0.000268829
chr10|69633231|69633457|MER113:hAT-Charlie:DNA|292|+	59.739	0.574489	0.0793612	7.23891	4.52294e-13	9.50498e-13
chr10|81919299|81919431|MIRb:MIR:SINE|302|+	39.4027	-0.327234	0.0870005	-3.76129	0.000169042	0.000265759
chr10|82549010|82549231|MIRb:MIR:SINE|341|+	31.3659	-0.269353	0.0882681	-3.05153	0.00227675	0.0033671
chr10|87970504|87970627|UCON107:hAT-Tag1:DNA|238|-	16.9132	0.623791	0.103345	6.03602	1.57963e-09	3.01024e-09
chr10|92353298|92353476|MIRb:MIR:SINE|318|+	22.1272	0.399421	0.0739166	5.40367	6.52909e-08	1.18155e-07
chr11|113245172|113245450|AluJb:Alu:SINE|166|+	50.2769	-0.615761	0.0985597	-6.24759	4.16832e-10	8.09001e-10
chr11|114161357|114161537|L2b:L2:LINE|260|-	25.6936	-0.690224	0.103531	-6.66683	2.61379e-11	5.24686e-11
chr11|118165463|118165762|AluSx:Alu:SINE|139|-	189.51	0.204711	0.0669027	3.05983	0.0022146	0.00327821
chr11|123632507|123632815|AluSz:Alu:SINE|123|+	329.085	0.216349	0.087189	2.48138	0.0130875	0.0184077
chr11|133150062|133150220|MIRb:MIR:SINE|304|-	31.7308	-0.866993	0.100886	-8.5938	8.41361e-18	1.97869e-17
chr11|134409107|134409239|MIRb:MIR:SINE|312|-	24.2984	-1.11937	0.103627	-10.8019	3.37334e-27	9.33258e-27
chr11|30008564|30008741|MIRc:MIR:SINE|314|-	31.0445	0.277022	0.0816256	3.39381	0.000689264	0.00104942
chr11|33672154|33672567|MLT1M:ERVL-MaLR:LTR|278|-	420.304	0.355625	0.0826392	4.30335	1.68235e-05	2.7694e-05
chr11|33673504|33673627|MIRc:MIR:SINE|193|+	144.132	0.733493	0.103279	7.10207	1.22906e-12	2.55348e-12
chr11|34098934|34099061|L2a:L2:LINE|98|+	41.5173	0.698359	0.0811236	8.60859	7.39675e-18	1.74105e-17
chr11|45243462|45243579|MER5A:hAT-Charlie:DNA|316|+	133.386	0.591438	0.0951548	6.21553	5.1151e-10	9.89975e-10
chr11|64321600|64321732|MIR:MIR:SINE|288|+	445.735	0.418006	0.0641499	6.51609	7.21625e-11	1.4313e-10
chr11|66345711|66345954|MIRc:MIR:SINE|220|-	488.034	0.665641	0.0772116	8.621	6.63735e-18	1.56365e-17
chr11|67418109|67418229|MIR3:MIR:SINE|292|-	24.7705	-0.588644	0.141224	-4.16817	3.07054e-05	4.99416e-05
chr11|72793261|72793497|MIRb:MIR:SINE|301|-	37.0902	0.256558	0.0673895	3.80709	0.000140613	0.000221834
chr11|8105552|8105631|MIRc:MIR:SINE|291|+	55.3811	0.326295	0.0615072	5.30499	1.1268e-07	2.02275e-07
chr11|8982894|8983038|MIR3:MIR:SINE|276|+	70.4269	0.726289	0.0815416	8.90697	5.24446e-19	1.26443e-18
chr12|101394834|101395068|MIRc:MIR:SINE|289|+	138.934	0.734454	0.0724776	10.1335	3.92185e-24	1.03636e-23
chr12|120642840|120642930|L2b:L2:LINE|367|-	46.3843	-0.577282	0.101951	-5.66234	1.49322e-08	2.76099e-08
chr12|124780216|124780341|MER91A:hAT-Tip100:DNA|320|+	11.9235	-0.560002	0.108192	-5.17601	2.26682e-07	4.02038e-07
chr12|125656270|125656450|Plat_L3:CR1:LINE|354|-	111.487	0.30987	0.0616826	5.02362	5.07055e-07	8.88078e-07
chr12|13550001|13550129|MIRc:MIR:SINE|324|+	140.402	0.628852	0.0949119	6.62564	3.45752e-11	6.91705e-11
chr12|27799571|27799676|L2b:L2:LINE|245|-	65.9053	0.613437	0.0654335	9.37497	6.91958e-21	1.72699e-20
chr12|27801558|27801735|MER117:hAT-Charlie:DNA|318|-	104.093	0.588534	0.0623443	9.44005	3.72587e-21	9.34997e-21
chr12|46185953|46186190|Tigger16b:TcMar-Tigger:DNA|284|+	194.948	0.588922	0.0678064	8.68536	3.77557e-18	8.934e-18
chr12|49896418|49896641|MIRb:MIR:SINE|282|+	16.4364	-0.666613	0.115452	-5.77397	7.74272e-09	1.44419e-08
chr12|54950114|54950247|MIR1_Amn:MIR:SINE|372|-	245.096	0.306772	0.0984926	3.11467	0.00184152	0.0027395
chr12|77578177|77578321|MER5A1:hAT-Charlie:DNA|215|+	32.319	-0.23932	0.0858861	-2.78649	0.00532827	0.00770568
chr12|77578313|77578540|LTR16C:ERVL:LTR|299|+	42.8992	-0.209564	0.0834176	-2.51222	0.0119973	0.0169268
chr12|88199201|88199451|MIR:MIR:SINE|292|+	20.9496	0.610272	0.0999962	6.10295	1.04127e-09	1.99574e-09
chr12|98534892|98535122|Charlie10a:hAT-Charlie:DNA|272|-	23.7343	0.511091	0.0889133	5.74819	9.02027e-09	1.67913e-08
chr13|102028182|102028551|MLT1A0:ERVL-MaLR:LTR|231|+	42.9782	0.182385	0.0871959	2.09167	0.036468	0.0495198
chr13|107426068|107426261|L2b:L2:LINE|322|+	34.4751	-0.236504	0.0817967	-2.89136	0.00383576	0.00559552
chr13|24298816|24299096|L3:CR1:LINE|314|-	11.2037	-0.560297	0.121895	-4.59654	4.29566e-06	7.24418e-06
chr13|35773606|35773823|UCON8:DNA:DNA|299|-	434.661	0.570974	0.0790761	7.22056	5.17737e-13	1.08594e-12
chr13|66985990|66986360|THE1C:ERVL-MaLR:LTR|101|-	94.2166	0.221441	0.0884549	2.50343	0.0122995	0.0173379
chr13|67200343|67200500|MamRep605:LTR?:LTR?|338|-	56.0706	0.435316	0.0948218	4.59089	4.41366e-06	7.4401e-06
chr14|100849279|100849392|L1ME5:L1:LINE|274|+	396.257	-0.457692	0.0979756	-4.67149	2.99017e-06	5.07404e-06
chr14|21209128|21209276|MER2:TcMar-Tigger:DNA|169|+	99.4306	0.597886	0.0704725	8.48396	2.17664e-17	5.06853e-17
chr14|32831511|32831619|L2a:L2:LINE|287|-	57.9732	0.453111	0.0689931	6.56748	5.11738e-11	1.01937e-10
chr14|57204956|57205187|MIRb:MIR:SINE|272|+	32.1041	0.606443	0.0836754	7.24757	4.24329e-13	8.92188e-13
chr14|57999209|57999546|L3:CR1:LINE|287|-	81.622	0.261412	0.0597884	4.37228	1.22953e-05	2.03632e-05
chr14|59370309|59370441|L2a:L2:LINE|190|-	31.3692	0.495076	0.0736809	6.7192	1.82729e-11	3.68189e-11
chr14|62101015|62101231|Charlie15b:hAT-Charlie:DNA|211|+	112.644	0.657076	0.0922584	7.12212	1.06279e-12	2.21163e-12
chr14|62104691|62104908|MIR:MIR:SINE|277|+	135.203	0.846101	0.0965873	8.75996	1.95316e-18	4.65087e-18
chr14|62107151|62107446|AluJb:Alu:SINE|169|+	145.956	0.618305	0.083434	7.41072	1.2562e-13	2.67686e-13
chr14|62110149|62110334|MIRc:MIR:SINE|371|+	107.486	0.932405	0.113495	8.21535	2.1154e-16	4.81603e-16
chr14|85568775|85568895|MIRb:MIR:SINE|350|+	24.0694	-0.297809	0.121522	-2.45066	0.0142596	0.0200023
chr14|85626237|85626418|MamSINE1:tRNA-RTE:SINE|384|-	118.564	0.366758	0.0742547	4.9392	7.84452e-07	1.36355e-06
chr15|24987476|24987621|MER5A:hAT-Charlie:DNA|252|-	480.523	0.493818	0.0841824	5.86605	4.46286e-09	8.38832e-09
chr15|24994372|24994570|MER8:TcMar-Tigger:DNA|293|+	536.722	0.494394	0.0639662	7.72898	1.08413e-14	2.3736e-14
chr15|25021991|25022161|MER58A:hAT-Charlie:DNA|251|-	384.623	0.840166	0.0898274	9.35312	8.50981e-21	2.12046e-20
chr15|25027967|25028264|AluSq2:Alu:SINE|91|+	488.143	0.431478	0.0779246	5.53713	3.07475e-08	5.62572e-08
chr15|25035823|25035937|L1ME3G:L1:LINE|241|+	314.034	0.427331	0.083378	5.12523	2.97182e-07	5.24549e-07
chr15|25162223|25162324|MER34-int:ERV1:LTR|317|+	62.3938	0.20808	0.0894114	2.32722	0.0199534	0.0276721
chr15|25329414|25329514|MIR3:MIR:SINE|330|+	40.9503	-0.232229	0.0864564	-2.68608	0.00722948	0.0103565
chr15|34978746|34979041|MER2B:TcMar-Tigger:DNA|184|-	135.991	0.512991	0.0709907	7.22617	4.96822e-13	1.04261e-12
chr15|42743728|42743868|Penelope1_Vert:Penelope:LINE|290|+	96.0324	0.568607	0.0729279	7.79684	6.34765e-15	1.39753e-14
chr15|48879668|48879879|Tigger16a:TcMar-Tigger:DNA|222|+	235.357	0.847308	0.0962228	8.80569	1.30051e-18	3.10798e-18
chr15|51808935|51809047|MamSINE1:tRNA-RTE:SINE|357|+	418.121	0.560011	0.0622857	8.99101	2.44973e-19	5.94327e-19
chr15|52312366|52312657|AluSz6:Alu:SINE|96|-	423.876	0.536232	0.0688775	7.78529	6.95518e-15	1.53016e-14
chr15|60974800|60975029|L2c:L2:LINE|342|-	28.8	-0.864475	0.0965273	-8.95576	3.37416e-19	8.16309e-19
chr15|65891440|65891604|MIR3:MIR:SINE|247|+	53.9765	0.576466	0.0730505	7.89133	2.98975e-15	6.62754e-15
chr16|24216784|24216906|MIR3:MIR:SINE|265|-	305.625	0.345145	0.0863127	3.99878	6.36697e-05	0.000102067
chr16|24218019|24218117|L2a:L2:LINE|245|-	174.674	0.542006	0.0944038	5.74136	9.39197e-09	1.74745e-08
chr16|4801042|4801226|MIRb:MIR:SINE|303|-	35.3628	-0.895259	0.0965022	-9.27708	1.74182e-20	4.31748e-20
chr16|56288823|56288917|MIR1_Amn:MIR:SINE|362|+	13.3812	-1.17427	0.116894	-10.0456	9.60679e-24	2.52199e-23
chr16|69462961|69463087|AluJr:Alu:SINE|127|+	108.387	0.256497	0.059622	4.30206	1.69221e-05	2.78471e-05
chr16|7335378|7335500|L3:CR1:LINE|246|+	19.254	-0.21281	0.0986016	-2.15828	0.0309061	0.0422458
chr16|83811570|83811643|AmnSINE1:5S-Deu-L2:SINE|233|+	110.727	0.47747	0.0646254	7.38828	1.48742e-13	3.16477e-13
chr16|9111744|9111980|L1ME4a:L1:LINE|244|-	152.469	0.587583	0.075927	7.73879	1.00368e-14	2.19907e-14
chr16|9756601|9756675|MIRb:MIR:SINE|203|+	55.3874	0.884359	0.102808	8.60202	7.83226e-18	1.84274e-17
chr17|16028246|16028372|MER5B:hAT-Charlie:DNA|349|+	100.712	0.436388	0.0625502	6.9766	3.02406e-12	6.21431e-12
chr17|45899366|45899549|MIR:MIR:SINE|200|-	22.7577	-0.684423	0.103098	-6.63856	3.16772e-11	6.34405e-11
chr17|58345196|58345319|MIRc:MIR:SINE|325|-	43.5471	0.419205	0.0602914	6.95299	3.57627e-12	7.33801e-12
chr17|59948860|59948978|OldhAT1:hAT-Ac:DNA|330|-	35.9492	0.428968	0.0632071	6.78671	1.14721e-11	2.32314e-11
chr17|60446109|60446219|MER131:DNA?:DNA?|224|-	59.4904	0.473421	0.0636368	7.43941	1.01134e-13	2.15939e-13
chr17|74248710|74248902|MIR:MIR:SINE|219|-	38.8822	-0.543588	0.137779	-3.94536	7.96801e-05	0.000127188
chr17|82658820|82659186|MLT1C:ERVL-MaLR:LTR|238|+	28.7483	-0.878674	0.108816	-8.07489	6.75351e-16	1.51891e-15
chr17|9935956|9936183|L1M4:L1:LINE|302|+	19.7542	-0.733201	0.0985085	-7.44302	9.84075e-14	2.10237e-13
chr18|21629396|21629777|MER57B2:ERV1:LTR|152|-	85.9118	0.435131	0.0602245	7.22514	5.00591e-13	1.05037e-12
chr18|21868118|21868293|L1MB2:L1:LINE|167|-	98.8725	0.394654	0.068593	5.75355	8.73879e-09	1.62774e-08
chr18|46264565|46264660|L2b:L2:LINE|279|-	24.8224	0.473801	0.0700127	6.76736	1.31149e-11	2.65222e-11
chr18|57363754|57363888|MIR3:MIR:SINE|358|-	124.65	0.657218	0.0917018	7.1669	7.6717e-13	1.60268e-12
chr18|76992147|76992483|MER1B:hAT-Charlie:DNA|141|-	100.369	-0.672114	0.159837	-4.20501	2.61074e-05	4.26081e-05
chr18|9956101|9956262|MIR3:MIR:SINE|308|-	82.8982	0.541582	0.0681708	7.94448	1.95003e-15	4.34224e-15
chr19|2715361|2715715|MLT1E1A:ERVL-MaLR:LTR|252|+	403.955	0.614593	0.0954376	6.43973	1.19684e-10	2.36134e-10
chr19|29615400|29615473|L1ME4c:L1:LINE|275|+	30.597	0.405069	0.0620705	6.52596	6.75667e-11	1.34127e-10
chr19|34382377|34382566|MER105:hAT-Charlie:DNA|176|+	51.8495	-0.925281	0.0934532	-9.90101	4.12109e-23	1.07036e-22
chr19|36015624|36015709|L2:L2:LINE|345|-	297.645	0.240267	0.0758309	3.16846	0.00153249	0.00228955
chr19|46427065|46427223|L2c:L2:LINE|284|+	83.3538	0.676878	0.0869966	7.78051	7.22328e-15	1.58813e-14
chr19|54459141|54459248|MER20:hAT-Charlie:DNA|215|+	97.6637	-0.956098	0.0883115	-10.8264	2.5803e-27	7.15402e-27
chr19|56811359|56811474|L1ME4c:L1:LINE|239|-	193.941	0.941524	0.0951052	9.89982	4.17035e-23	1.08303e-22
chr2|130338399|130338546|L1ME4b:L1:LINE|212|+	87.0372	0.47844	0.0593691	8.05873	7.7088e-16	1.73159e-15
chr2|141592215|141592569|MLT1A0:ERVL-MaLR:LTR|185|-	26.9039	-0.225678	0.0920553	-2.45155	0.0142243	0.0199573
chr2|141711189|141711486|MLT1O:ERVL-MaLR:LTR|276|+	45.6172	-0.356051	0.0824409	-4.31886	1.56836e-05	2.58545e-05
chr2|143942935|143943213|L1ME3E:L1:LINE|333|-	73.5327	0.333234	0.0701141	4.75274	2.00681e-06	3.43013e-06
chr2|16551719|16551867|MIRb:MIR:SINE|350|-	169.2	0.634837	0.0729714	8.69981	3.32454e-18	7.87547e-18
chr2|166038047|166038118|MamRTE1:RTE-BovB:LINE|254|-	54.3216	0.629871	0.0890661	7.07195	1.52772e-12	3.1665e-12
chr2|182777287|182777505|MER58C:hAT-Charlie:DNA|234|-	99.8123	0.420233	0.0662223	6.34579	2.21283e-10	4.32898e-10
chr2|199926495|199926665|FAM:Alu:SINE|206|+	53.9957	0.521338	0.0631894	8.2504	1.57863e-16	3.60569e-16
chr2|206123472|206123715|MIRb:MIR:SINE|245|+	168.875	0.553892	0.0723678	7.65385	1.95051e-14	4.24625e-14
chr2|209684991|209685079|MIRb:MIR:SINE|268|-	38.1297	0.210056	0.0872634	2.40715	0.0160777	0.0224587
chr2|230037266|230037348|MIRb:MIR:SINE|243|-	22.1901	0.595711	0.0796786	7.47642	7.63736e-14	1.63647e-13
chr2|231072200|231072280|L3:CR1:LINE|266|-	38.8466	0.416708	0.0636311	6.54881	5.79974e-11	1.1534e-10
chr2|28801877|28801998|Tigger12A:TcMar-Tigger:DNA|265|+	101.113	0.473218	0.0646059	7.32469	2.39458e-13	5.06803e-13
chr2|38563158|38563317|L1M5:L1:LINE|248|+	32.5792	0.489628	0.0869919	5.62843	1.81856e-08	3.35315e-08
chr2|40101766|40101958|MER5A:hAT-Charlie:DNA|207|-	134.29	0.605939	0.0908031	6.67312	2.50427e-11	5.02881e-11
chr2|44319280|44319536|L1ME4c:L1:LINE|256|+	879.045	0.940982	0.105635	8.90786	5.20268e-19	1.25449e-18
chr2|47171391|47171495|MIRb:MIR:SINE|206|-	28.2809	0.31028	0.0952127	3.25881	0.00111879	0.00168427
chr2|50793908|50794126|MER20:hAT-Charlie:DNA|217|+	45.1116	-0.323308	0.0852796	-3.79115	0.000149949	0.000236305
chr2|69469481|69469579|MamSINE1:tRNA-RTE:SINE|385|-	73.6508	0.399062	0.0732994	5.44426	5.20198e-08	9.43822e-08
chr2|7016797|7016993|LTR78:ERV1:LTR|297|-	25.8555	-0.471015	0.0910023	-5.17585	2.26871e-07	4.02357e-07
chr2|70661824|70662049|MIRb:MIR:SINE|276|+	245.836	0.503461	0.0823913	6.11062	9.92468e-10	1.90359e-09
chr2|76971183|76971359|MER5A:hAT-Charlie:DNA|281|+	33.9694	-0.248518	0.0888469	-2.79715	0.00515554	0.00746092
chr2|80044972|80045321|MLT1H1:ERVL-MaLR:LTR|267|-	51.5572	-0.23445	0.0886026	-2.64609	0.00814288	0.0116234
chr2|86775394|86775466|Tigger19b:TcMar-Tigger:DNA|304|+	68.6402	0.456516	0.0643	7.09979	1.24948e-12	2.59553e-12
chr2|97161188|97161419|L2:L2:LINE|305|+	73.3611	0.370165	0.0843623	4.3878	1.14506e-05	1.89914e-05
chr2|97579795|97579997|MIRb:MIR:SINE|286|-	20.0337	0.485203	0.111811	4.33951	1.42803e-05	2.35766e-05
chr20|11925425|11925501|Tigger19a:TcMar-Tigger:DNA|333|+	83.2919	0.423194	0.0666358	6.35085	2.14131e-10	4.1907e-10
chr20|1926587|1926776|MIR:MIR:SINE|261|-	35.8438	-0.776193	0.0916497	-8.46913	2.47228e-17	5.74859e-17
chr20|36652130|36652423|AluSx1:Alu:SINE|106|+	309.104	0.521345	0.0700398	7.44354	9.80187e-14	2.09417e-13
chr20|37523447|37523613|L2c:L2:LINE|256|+	120.784	0.437222	0.101807	4.29462	1.74991e-05	2.87808e-05
chr20|44907296|44907477|FAM:Alu:SINE|155|+	610.353	0.654583	0.0690246	9.48333	2.46294e-21	6.20146e-21
chr20|45092738|45093020|L2b:L2:LINE|360|+	163.132	0.325655	0.101268	3.21577	0.00130094	0.00195153
chr20|5194848|5194988|MIRb:MIR:SINE|183|-	135.378	0.405232	0.0585633	6.91955	4.53077e-12	9.27362e-12
chr20|58449601|58449837|Eulor2B:DNA?:DNA?|225|+	105.06	0.370099	0.063062	5.86881	4.38929e-09	8.2535e-09
chr20|59725550|59725839|LTR16A2:ERVL:LTR|269|-	18.9081	-0.968368	0.0979018	-9.89122	4.54448e-23	1.17924e-22
chr20|8459911|8460052|MamRTE1:RTE-BovB:LINE|365|+	25.0978	0.212458	0.0909695	2.33549	0.019518	0.0270899
chr21|21124867|21125188|MER63D:hAT-Blackjack:DNA|232|+	34.3221	0.31527	0.103851	3.03578	0.00239915	0.0035438
chr21|21538195|21538272|L3:CR1:LINE|278|-	89.3423	0.747441	0.077687	9.62118	6.50781e-22	1.65607e-21
chr21|34099753|34100051|MER124:DNA?:DNA?|239|+	94.0254	0.49781	0.113921	4.36977	1.24376e-05	2.0595e-05
chr21|40634798|40635090|L2a:L2:LINE|289|+	39.6412	-0.612097	0.103964	-5.8876	3.91855e-09	7.37698e-09
chr22|41995604|41995899|L4_C_Mam:RTE-X:LINE|296|-	726.615	0.56724	0.0788462	7.19426	6.28019e-13	1.31449e-12
chr22|46084397|46084579|MIRb:MIR:SINE|282|-	28.8003	-0.857317	0.0962792	-8.90449	5.36316e-19	1.29298e-18
chr3|112361783|112361898|MIRc:MIR:SINE|297|+	91.9434	0.710753	0.0885442	8.0271	9.98038e-16	2.23658e-15
chr3|115804301|115804475|MIR3:MIR:SINE|263|-	261.425	0.484677	0.062864	7.70993	1.25885e-14	2.75172e-14
chr3|116652799|116653163|THE1D:ERVL-MaLR:LTR|135|-	43.2774	-0.279101	0.0839228	-3.32569	0.000882	0.00133554
chr3|117249084|117249202|MIR3:MIR:SINE|314|+	25.6988	-0.371154	0.0883923	-4.19894	2.68167e-05	4.37324e-05
chr3|117455995|117456224|MIR:MIR:SINE|288|-	27.9307	-0.190101	0.0897696	-2.11765	0.0342044	0.0465728
chr3|117553131|117553299|MIR3:MIR:SINE|284|+	40.4855	-0.215305	0.0865238	-2.48839	0.0128323	0.0180612
chr3|117695141|117695281|L2:L2:LINE|316|+	39.405	-0.281307	0.0869309	-3.23598	0.00121226	0.00182186
chr3|124452318|124452596|L2c:L2:LINE|310|-	98.5741	-0.292503	0.0942056	-3.10494	0.00190318	0.00282935
chr3|124721676|124721972|AluSq4:Alu:SINE|98|+	70.5471	0.265085	0.0725977	3.65142	0.000260792	0.000406082
chr3|131001755|131001818|MamTip2:hAT-Tip100:DNA|286|+	30.4817	0.386364	0.0978005	3.95054	7.79759e-05	0.00012453
chr3|134485316|134485487|L2b:L2:LINE|380|+	27.6189	0.398572	0.0649005	6.14127	8.18627e-10	1.57419e-09
chr3|143991288|143991374|L2a:L2:LINE|212|-	25.244	0.51189	0.0917608	5.57853	2.42556e-08	4.4539e-08
chr3|150460922|150461027|L1ME3G:L1:LINE|171|+	28.4569	0.628324	0.0829828	7.57173	3.6829e-14	7.95785e-14
chr3|150628880|150629057|Tigger4a:TcMar-Tigger:DNA|109|-	113.121	0.682215	0.071431	9.55068	1.2885e-21	3.26079e-21
chr3|172631518|172631624|MIR3:MIR:SINE|231|-	95.1741	0.600865	0.0793539	7.57196	3.67625e-14	7.94386e-14
chr3|179902066|179902288|MIRb:MIR:SINE|355|-	37.5719	-0.254706	0.0999479	-2.54839	0.0108221	0.0153125
chr3|24120403|24120790|Tigger19b:TcMar-Tigger:DNA|264|-	224.268	0.300811	0.0710613	4.23312	2.30468e-05	3.76967e-05
chr3|33867725|33867801|X6A_LINE:CR1:LINE|316|-	30.0397	0.595595	0.0806321	7.38657	1.50663e-13	3.20474e-13
chr3|35718485|35718675|MamSINE1:tRNA-RTE:SINE|372|+	37.8592	0.19484	0.0851297	2.28875	0.0220941	0.0305531
chr3|35763881|35764012|AluJb:Alu:SINE|114|+	22.0838	-0.191419	0.0893423	-2.14254	0.0321503	0.043873
chr3|408347|408547|MIRc:MIR:SINE|342|+	384.115	0.564305	0.0815712	6.91793	4.58277e-12	9.37792e-12
chr3|85277169|85277309|MIRb:MIR:SINE|314|-	38.6497	0.201148	0.0910429	2.20938	0.0271485	0.0372626
chr3|85386562|85386732|MIRb:MIR:SINE|364|+	45.0076	-0.252166	0.0829264	-3.04084	0.00235918	0.00348614
chr3|85633458|85633629|MER5B:hAT-Charlie:DNA|278|+	27.5551	0.246435	0.0937238	2.62938	0.00855417	0.0121934
chr4|143471397|143471734|Charlie15b:hAT-Charlie:DNA|252|-	60.5403	0.525373	0.117763	4.46127	8.14767e-06	1.35942e-05
chr4|144739655|144739957|LFSINE_Vert:tRNA:SINE|315|+	63.4898	0.457642	0.123541	3.70439	0.000211904	0.00033144
chr4|157334489|157334624|L2c:L2:LINE|362|+	189.535	0.222284	0.0871657	2.55013	0.0107683	0.0152385
chr4|176329213|176329427|MIRc:MIR:SINE|322|-	148.634	0.74546	0.0846167	8.80985	1.25317e-18	2.99596e-18
chr4|185586261|185586440|MER135:DNA:DNA|301|+	65.1258	0.477324	0.0779456	6.12381	9.1366e-10	1.75461e-09
chr4|21317675|21318020|THE1B:ERVL-MaLR:LTR|109|+	104.139	-0.42594	0.0966082	-4.40894	1.03876e-05	1.72578e-05
chr4|21500323|21500507|MIRb:MIR:SINE|326|+	48.5196	0.337803	0.110092	3.06835	0.00215242	0.0031889
chr4|21580197|21580406|MIRb:MIR:SINE|383|-	83.0936	0.21821	0.0975488	2.23693	0.0252912	0.0348027
chr4|21597081|21597444|THE1B:ERVL-MaLR:LTR|145|+	108.844	-0.381305	0.100267	-3.8029	0.000143012	0.000225564
chr4|44692030|44692202|Charlie23a:hAT-Charlie:DNA|235|-	15.395	0.513371	0.106597	4.81602	1.46447e-06	2.51675e-06
chr4|47433154|47433223|MIRc:MIR:SINE|273|+	39.911	0.453957	0.0724858	6.26271	3.78347e-10	7.35167e-10
chr4|56328622|56328732|MER5A:hAT-Charlie:DNA|283|+	17.8636	0.395613	0.0715297	5.53075	3.18859e-08	5.83139e-08
chr4|75047494|75047704|MER20:hAT-Charlie:DNA|176|+	181.161	0.601641	0.0800881	7.51224	5.81224e-14	1.24921e-13
chr5|112846029|112846107|MIRb:MIR:SINE|320|-	29.5103	0.430583	0.0726591	5.92608	3.1026e-09	5.86103e-09
chr5|11554392|11554635|MIRb:MIR:SINE|322|+	30.5031	0.218248	0.0847734	2.57448	0.010039	0.0142417
chr5|131953331|131953625|AluJb:Alu:SINE|157|+	202.797	0.544737	0.0766503	7.10679	1.18774e-12	2.46876e-12
chr5|137489774|137490129|L2c:L2:LINE|341|+	47.7252	-0.429634	0.107669	-3.99032	6.5983e-05	0.000105704
chr5|142152915|142153329|Tigger8:TcMar-Tigger:DNA|284|-	370.378	0.823446	0.0929213	8.86177	7.87574e-19	1.89142e-18
chr5|157394544|157394671|MER5A:hAT-Charlie:DNA|270|+	174.765	0.582639	0.0725254	8.03359	9.46603e-16	2.12248e-15
chr5|177306847|177306946|L2a:L2:LINE|162|+	34.0712	0.328635	0.0666226	4.93278	8.10656e-07	1.40785e-06
chr5|44817550|44817906|MLT1A0:ERVL-MaLR:LTR|206|+	192.378	0.558822	0.0690592	8.09193	5.87281e-16	1.32275e-15
chr5|71566571|71566678|MER58B:hAT-Charlie:DNA|215|-	41.5426	0.548206	0.0701848	7.8109	5.67832e-15	1.25109e-14
chr5|760200|760576|MLT1B:ERVL-MaLR:LTR|277|+	75.7978	-1.30817	0.127071	-10.2948	7.4391e-25	1.98637e-24
chr5|81418515|81418848|Tigger3a:TcMar-Tigger:DNA|153|-	66.8719	0.556429	0.0714853	7.78382	7.03652e-15	1.54775e-14
chr5|95814114|95814267|Charlie29a:hAT-Charlie:DNA|268|+	98.2531	0.689331	0.0844048	8.16696	3.1625e-16	7.1741e-16
chr6|116277660|116277934|AluSg:Alu:SINE|44|+	375.42	0.569991	0.0805286	7.07812	1.46124e-12	3.0301e-12
chr6|117561326|117561397|OldhAT1:hAT-Ac:DNA|282|+	45.4269	0.651649	0.0701788	9.28556	1.60865e-20	3.98983e-20
chr6|142932704|142932875|L3:CR1:LINE|343|+	26.4723	0.294626	0.0864879	3.40656	0.000657868	0.00100267
chr6|145885061|145885269|MIRc:MIR:SINE|327|+	34.9482	0.381541	0.0783339	4.8707	1.11204e-06	1.91975e-06
chr6|147312427|147312669|MER20:hAT-Charlie:DNA|203|+	36.2582	0.353985	0.0756884	4.67688	2.91278e-06	4.94552e-06
chr6|24129404|24129646|L2a:L2:LINE|285|-	45.0672	0.288012	0.072063	3.99667	6.42393e-05	0.000102951
chr6|27357958|27358126|MIR3:MIR:SINE|303|-	59.5876	0.826495	0.0894654	9.23815	2.5079e-20	6.19723e-20
chr6|30724489|30724580|L2a:L2:LINE|198|+	162.069	0.387803	0.0659433	5.88086	4.0815e-09	7.67988e-09
chr6|31544893|31545138|MIRb:MIR:SINE|290|-	716.028	0.721259	0.0781759	9.2261	2.80667e-20	6.92636e-20
chr6|49430916|49431136|LTR86A1:ERVL:LTR|291|-	45.5667	0.570102	0.0653693	8.72124	2.75163e-18	6.52968e-18
chr6|68690583|68690783|MIRb:MIR:SINE|314|+	67.3329	0.32432	0.0920809	3.52212	0.000428115	0.000659691
chr6|68696121|68696309|LTR81A:Gypsy:LTR|308|-	38.4045	0.302178	0.0950686	3.17852	0.00148027	0.00221376
chr6|68728646|68728841|MIR:MIR:SINE|297|-	62.3346	0.292918	0.0853363	3.43252	0.000598006	0.000913641
chr6|68994190|68994255|AmnSINE1:5S-Deu-L2:SINE|274|+	14.3073	0.191281	0.0902093	2.12041	0.0339711	0.0462705
chr6|7288091|7288229|Tigger12:TcMar-Tigger:DNA|276|+	67.8745	0.486979	0.0734732	6.62799	3.4029e-11	6.80899e-11
chr6|89328333|89328482|Tigger16b:TcMar-Tigger:DNA|232|+	43.492	0.39484	0.06675	5.91521	3.31458e-09	6.25463e-09
chr6|96212898|96212972|MIR3:MIR:SINE|270|+	75.7981	0.398213	0.0680266	5.85378	4.80531e-09	9.02103e-09
chr6|96889945|96890143|MIRb:MIR:SINE|313|-	81.7848	0.814936	0.080655	10.104	5.30476e-24	1.39867e-23
chr7|103101598|103101760|MIR:MIR:SINE|248|-	104.297	0.508792	0.0667203	7.62574	2.42641e-14	5.26977e-14
chr7|111123071|111123147|X9_LINE:L1:LINE|297|-	37.5229	0.412477	0.0726768	5.6755	1.38282e-08	2.5596e-08
chr7|12234751|12234992|MIRc:MIR:SINE|386|-	234.439	0.633865	0.0645867	9.81418	9.78314e-23	2.52547e-22
chr7|130518046|130518269|L1ME3Cz:L1:LINE|236|+	182.828	0.47535	0.0859789	5.52868	3.22658e-08	5.90039e-08
chr7|130886885|130887046|MIRb:MIR:SINE|333|+	30.9787	-0.683133	0.114884	-5.94628	2.74297e-09	5.19127e-09
chr7|130917112|130917401|AluJo:Alu:SINE|166|-	70.1121	-0.63895	0.0943159	-6.77458	1.24769e-11	2.52467e-11
chr7|130942710|130942786|L1MD:L1:LINE|240|-	47.3286	-0.250804	0.0961019	-2.60977	0.00906022	0.0128898
chr7|134290416|134290501|L2c:L2:LINE|171|-	27.5883	0.421762	0.0682271	6.18173	6.34012e-10	1.22332e-09
chr7|141280292|141280651|THE1B:ERVL-MaLR:LTR|143|+	27.4618	-0.501514	0.100017	-5.01429	5.3229e-07	9.31548e-07
chr7|141478488|141478813|MER33:hAT-Charlie:DNA|199|-	128.87	0.511001	0.0844088	6.05388	1.41395e-09	2.69897e-09
chr7|22318698|22318981|L2c:L2:LINE|340|+	30.1818	-0.469095	0.109464	-4.28539	1.82423e-05	2.99779e-05
chr7|80217578|80217733|UCON55:TcMar-Tigger:DNA|312|+	152.965	0.729728	0.0944583	7.7254	1.11503e-14	2.4403e-14
chr7|90236977|90237152|MLT1J1:ERVL-MaLR:LTR|214|+	103.239	0.485201	0.076605	6.3338	2.3919e-10	4.67439e-10
chr8|100918736|100918836|L2c:L2:LINE|320|-	466.11	0.770717	0.0837261	9.20522	3.40965e-20	8.4038e-20
chr8|118192750|118192931|ORSL-2a:hAT-Tip100:DNA|328|+	80.8499	0.639773	0.0842721	7.59176	3.15591e-14	6.82968e-14
chr8|17232055|17232221|MIR3:MIR:SINE|303|+	65.106	0.648702	0.07287	8.90219	5.47568e-19	1.31975e-18
chr8|26587832|26587969|MIR1_Amn:MIR:SINE|336|-	24.7496	-0.834132	0.0952255	-8.75955	1.96031e-18	4.66739e-18
chr8|27733718|27733865|Tigger19b:TcMar-Tigger:DNA|331|-	71.2813	0.401635	0.0574711	6.98846	2.77921e-12	5.71691e-12
chr8|28564771|28564985|MIRc:MIR:SINE|211|+	108.818	0.669558	0.0767893	8.71942	2.79619e-18	6.63366e-18
chr8|28569310|28569496|MIR3:MIR:SINE|315|+	72.3426	0.580042	0.0789036	7.35127	1.9633e-13	4.16446e-13
chr8|4233375|4233725|MLT1A0:ERVL-MaLR:LTR|171|+	41.0854	-0.37895	0.0945955	-4.00601	6.17535e-05	9.9038e-05
chr8|4353125|4353476|THE1B:ERVL-MaLR:LTR|128|+	50.1792	-0.223487	0.0921465	-2.42534	0.0152941	0.0213946
chr8|4821881|4821985|MIRc:MIR:SINE|327|+	23.5022	-0.234417	0.0974062	-2.4066	0.0161019	0.0224911
chr8|56958199|56958343|L2b:L2:LINE|303|-	103.602	0.401823	0.056209	7.14872	8.759e-13	1.82686e-12
chr8|63211720|63211856|UCON2:DNA?:DNA?|273|-	60.8399	0.421786	0.0653907	6.45025	1.11667e-10	2.20511e-10
chr8|78604183|78604412|MIRb:MIR:SINE|297|-	117.86	0.72899	0.0811977	8.97796	2.75827e-19	6.68495e-19
chr8|78604415|78604567|MIR3:MIR:SINE|318|-	90.5493	0.700983	0.0802349	8.73663	2.40164e-18	5.70636e-18
chr8|81702186|81702445|MLT1I:ERVL-MaLR:LTR|378|+	95.5473	0.729388	0.0729006	10.0052	1.44537e-23	3.78247e-23
chr8|89925920|89926069|MER5A1:hAT-Charlie:DNA|150|+	44.3744	0.437907	0.0741679	5.90427	3.54218e-09	6.67767e-09
chr9|105551331|105551532|MIRc:MIR:SINE|293|+	43.052	0.426916	0.0723554	5.90026	3.62922e-09	6.83946e-09
chr9|123119717|123119799|MIR:MIR:SINE|268|-	25.8743	0.257834	0.0746043	3.45602	0.000548211	0.000839335
chr9|127682748|127682914|MIRb:MIR:SINE|364|+	44.7578	-0.836492	0.088811	-9.41878	4.5634e-21	1.14287e-20
chr9|74690316|74690454|MER102a:hAT-Charlie:DNA|267|-	98.4038	0.435434	0.0764115	5.69853	1.20843e-08	2.23985e-08
chr9|76386869|76387001|FLAM_C:Alu:SINE|114|-	83.3087	0.644205	0.0727363	8.85672	8.24056e-19	1.97818e-18
chr9|77419191|77419438|MER112:hAT-Charlie:DNA|244|+	43.7559	0.347327	0.0724783	4.79215	1.65004e-06	2.82991e-06
chr9|85024426|85024610|MIRb:MIR:SINE|289|-	346.488	0.763882	0.0880588	8.67467	4.14734e-18	9.80545e-18
CHRM4	87.0923	-0.307801	0.0830187	-3.70761	0.000209228	0.000327381
chrX|101554375|101554585|Mam_R4:Dong-R4:LINE|291|-	46.9925	0.702609	0.0832794	8.43676	3.26249e-17	7.56408e-17
chrX|10235000|10235355|MLT1J:ERVL-MaLR:LTR|298|-	292.628	0.556168	0.0716823	7.75879	8.57461e-15	1.88238e-14
chrX|102657424|102657499|AmnSINE2:tRNA-Deu:SINE|370|-	104.208	0.577289	0.0730874	7.89861	2.82038e-15	6.25672e-15
chrX|103062725|103062791|L1M5:L1:LINE|234|+	236.776	0.858922	0.0991458	8.66322	4.58613e-18	1.08326e-17
chrX|103377819|103378035|L1M5:L1:LINE|345|-	781.319	0.666799	0.0698069	9.55204	1.27167e-21	3.21929e-21
chrX|111223842|111223996|L1ME4c:L1:LINE|123|+	93.7522	0.769952	0.100261	7.67949	1.59718e-14	3.48329e-14
chrX|129447597|129447769|MER104:TcMar-Tc2:DNA|186|+	18.7853	0.680572	0.0996182	6.83181	8.38511e-12	1.70454e-11
chrX|135963017|135963318|L1MB8:L1:LINE|139|+	93.4863	0.433554	0.058152	7.45554	8.9503e-14	1.91405e-13
chrX|140781721|140781935|MER58A:hAT-Charlie:DNA|201|+	83.3866	0.289057	0.0985476	2.93318	0.00335513	0.00491131
chrX|17150666|17150837|MIR3:MIR:SINE|358|-	138.211	0.660161	0.0756914	8.72174	2.73947e-18	6.50151e-18
chrX|24545754|24545941|L2a:L2:LINE|267|-	122.655	0.361221	0.0639167	5.65144	1.59113e-08	2.93899e-08
chrX|46602445|46602619|MER5B:hAT-Charlie:DNA|301|+	74.895	0.398824	0.0721017	5.53142	3.17654e-08	5.80983e-08
chrX|51902142|51902279|MER117:hAT-Charlie:DNA|285|-	94.1875	0.502906	0.0741313	6.78399	1.16904e-11	2.36702e-11
chrX|54815877|54816014|MER117:hAT-Charlie:DNA|248|-	82.9871	0.279482	0.0639615	4.36954	1.24511e-05	2.06158e-05
chrX|74589722|74589950|MamSINE1:tRNA-RTE:SINE|303|+	124.029	0.653393	0.0664414	9.83412	8.02663e-23	2.07526e-22
chrX|9948055|9948253|L1MD:L1:LINE|217|+	69.9752	0.321635	0.066973	4.80246	1.56727e-06	2.69011e-06
CICP18	41.0305	-3.44788	0.0742424	-46.4408	0	0
CICP4	33.9462	-0.754479	0.131078	-5.75597	8.61448e-09	1.60506e-08
CKS2	16.0359	0.54275	0.110422	4.91523	8.86779e-07	1.53684e-06
CLCF1	3.75866	-0.959731	0.20827	-4.60811	4.06343e-06	6.85796e-06
CLEC17A	5.01543	4.55246	0.264309	17.224	1.75457e-66	6.42681e-66
CLEC18A	36.1568	-1.14785	0.11371	-10.0945	5.84068e-24	1.53861e-23
CLEC18C	14.8295	-1.11389	0.192941	-5.7732	7.7779e-09	1.45063e-08
CLEC7A	52.9055	0.280956	0.127697	2.20017	0.0277945	0.038119
CLGN	82.7958	0.665403	0.0769561	8.64652	5.30924e-18	1.25255e-17
CNGB3	6.70463	0.312405	0.137157	2.27772	0.022743	0.0314166
CNN2	71.8208	-0.35077	0.115459	-3.03804	0.00238119	0.00351763
CNTN6	146.212	0.42133	0.09265	4.54755	5.42749e-06	9.1166e-06
COL14A1	449.037	-5.3522	0.112835	-47.4337	0	0
COL18A1	731.937	-0.601982	0.107847	-5.58183	2.37999e-08	4.3713e-08
COL1A1	139.813	-0.474366	0.218794	-2.16809	0.0301517	0.0412536
COL2A1	14.478	-1.01488	0.2484	-4.08568	4.39471e-05	7.09623e-05
COL4A6	45.8857	-3.99865	0.118965	-33.6119	1.12421e-247	7.60659e-247
COL8A1	54.8727	-0.383705	0.165955	-2.3121	0.0207719	0.0287796
COX4I2	4.01005	-0.349627	0.16132	-2.16729	0.0302126	0.041333
COX7A2	656.223	0.547016	0.0626328	8.73369	2.46501e-18	5.85539e-18
CP	389.44	-0.673769	0.176789	-3.81116	0.000138318	0.000218322
CPA2	2.59972	-0.501501	0.228716	-2.19268	0.0283303	0.0388277
CPAMD8	190.28	-0.546264	0.15428	-3.54072	0.000399037	0.000615729
CR1	37.6883	5.24974	0.213477	24.5915	1.55558e-133	7.39534e-133
CRACR2B	17.8338	-0.574422	0.104992	-5.47112	4.47197e-08	8.13575e-08
CRHBP	91.6572	0.607043	0.106056	5.72378	1.04177e-08	1.93542e-08
CRIP1	17.1297	2.07905	0.215582	9.64391	5.21649e-22	1.32972e-21
CRYM	789.086	0.493009	0.101984	4.83419	1.33686e-06	2.30114e-06
CSF3	7.92151	-2.86869	0.31647	-9.06466	1.24997e-19	3.04968e-19
CSPG4P5	26.1898	2.25715	0.173391	13.0177	9.70173e-39	3.05566e-38
CTXN2	62.7164	8.98675	0.219939	40.8602	0	0
CTXN3	150.967	9.88454	0.245053	40.3363	0	0
CXCL1	12.7166	-1.76952	0.205555	-8.6085	7.40221e-18	1.7422e-17
CYP4F12	93.6101	-4.71758	0.177809	-26.5318	4.16747e-155	2.13372e-154
DACH2	355.165	0.882933	0.09482	9.31168	1.25823e-20	3.12623e-20
DAW1	20.1441	0.576583	0.101267	5.6937	1.24316e-08	2.30346e-08
DCLK3	82.3561	0.232473	0.111329	2.08816	0.0367836	0.0499212
DDX12P	6.7769	-2.61715	0.141299	-18.5221	1.3706e-76	5.23649e-76
DES	64.0806	-0.747006	0.212854	-3.50947	0.000449005	0.000690908
DKK2	39.8954	0.517178	0.113104	4.5726	4.81705e-06	8.11004e-06
DLGAP1-AS4	34.4754	8.29775	0.223971	37.0484	1.90904e-300	1.49459e-299
DLX1	168.708	0.38104	0.0841382	4.52874	5.93374e-06	9.9502e-06
DLX6	35.6118	0.395093	0.0957392	4.12676	3.67902e-05	5.95988e-05
DMBT1	35.0815	2.08854	0.176542	11.8303	2.72262e-32	8.05646e-32
DNAH17	315.557	-1.37553	0.135697	-10.1368	3.79332e-24	1.00269e-23
DNAH17-AS1	20.518	1.15152	0.190711	6.03805	1.55983e-09	2.97353e-09
DNAJC5G	27.1462	-0.820048	0.108093	-7.5865	3.28675e-14	7.1087e-14
DNASE1L2	53.0575	-1.3099	0.102938	-12.7251	4.29109e-37	1.33366e-36
DNM1P47	27.5995	3.71937	0.210663	17.6556	9.22176e-70	3.42787e-69
DOCK6	290.143	-0.931744	0.0880858	-10.5777	3.78171e-26	1.03124e-25
DTHD1	73.1083	-5.23506	0.117011	-44.7401	0	0
DUOX1	21.6702	-0.604966	0.168833	-3.58322	0.000339384	0.000525488
DUOXA1	8.18425	-0.567068	0.151241	-3.74944	0.000177227	0.000278335
DYDC2	9.67174	0.557672	0.125837	4.43171	9.34866e-06	1.55627e-05
DYNLT3	801.39	0.804092	0.0716756	11.2185	3.30855e-29	9.43945e-29
EEF1E1	132.455	0.635269	0.0608905	10.433	1.75324e-25	4.73411e-25
EGFL6	51777.8	-14.0874	0.125872	-111.919	0	0
EGLN1P1	18.1243	2.08751	0.133754	15.6071	6.51681e-55	2.26457e-54
EIF5A2	471.674	0.730966	0.0765172	9.55296	1.26039e-21	3.19109e-21
ELOVL4	600.517	0.573069	0.0742249	7.72072	1.15677e-14	2.52994e-14
ENSG00000188897	250.069	-6.80561	0.100164	-67.945	0	0
ENSG00000197320	119.499	-7.06412	0.208816	-33.8294	7.27926e-251	4.97019e-250
ENSG00000204584	178.22	-5.16387	0.0979436	-52.7228	0	0
ENSG00000205041	23.5413	6.94782	0.233755	29.7227	3.91284e-194	2.27609e-193
ENSG00000205562	135.706	-1.12489	0.0704011	-15.9783	1.8104e-57	6.3595e-57
ENSG00000213197	67.4549	-1.72672	0.0917494	-18.82	5.177e-79	1.99728e-78
ENSG00000214100	4.10348	0.607976	0.184806	3.2898	0.00100258	0.00151358
ENSG00000214265	16.6684	7.06859	0.225515	31.3442	1.16788e-215	7.21008e-215
ENSG00000215068	18.9056	4.95698	0.204054	24.2925	2.35439e-130	1.10757e-129
ENSG00000216285	11.1569	6.46598	0.228435	28.3056	2.94887e-176	1.62345e-175
ENSG00000223379	5.44656	4.96006	0.240768	20.601	2.68714e-94	1.10424e-93
ENSG00000223522	4.30172	4.44525	0.279063	15.9292	3.97693e-57	1.39503e-56
ENSG00000223812	31.0344	2.62174	0.126132	20.7858	5.82444e-96	2.41045e-95
ENSG00000223855	29.2015	7.32508	0.227368	32.2169	1.02505e-227	6.55445e-227
ENSG00000223930	11.4155	6.75422	0.260265	25.9513	1.75773e-148	8.80079e-148
ENSG00000224153	5.01369	4.16443	0.246827	16.8718	7.25063e-64	2.62605e-63
ENSG00000224415	12.077	5.53346	0.227605	24.3116	1.47699e-130	6.95255e-130
ENSG00000225032	16.9506	6.43223	0.227906	28.2232	3.03793e-175	1.66513e-174
ENSG00000225140	74.2226	8.56209	0.241029	35.523	2.16936e-276	1.59078e-275
ENSG00000225539	5.9612	5.40875	0.257205	21.029	3.56362e-98	1.48769e-97
ENSG00000225877	17.5288	6.49818	0.239919	27.0849	1.48116e-161	7.74324e-161
ENSG00000226070	9.77172	4.19318	0.212505	19.7321	1.14288e-86	4.55157e-86
ENSG00000226454	11.6237	5.63982	0.236337	23.8634	7.34937e-126	3.40632e-125
ENSG00000226994	8.2263	2.84277	0.18198	15.6214	5.20812e-55	1.81078e-54
ENSG00000227544	73.2087	8.9464	0.244476	36.5942	3.54243e-293	2.71745e-292
ENSG00000228242	4.19856	4.01636	0.253163	15.8648	1.11157e-56	3.89188e-56
ENSG00000228392	6.17209	-1.62148	0.15594	-10.3981	2.52943e-25	6.81481e-25
ENSG00000228434	57.728	2.94643	0.11454	25.724	6.30816e-146	3.13467e-145
ENSG00000228477	4.02294	4.45157	0.247915	17.956	4.30543e-72	1.61672e-71
ENSG00000228496	2.4462	3.5237	0.279464	12.6088	1.88881e-36	5.84006e-36
ENSG00000228510	12.819	6.04062	0.249372	24.2233	1.26401e-129	5.92947e-129
ENSG00000228543	23.4421	-2.17269	0.12004	-18.0998	3.201e-73	1.20705e-72
ENSG00000228741	5.05643	4.4277	0.262024	16.8981	4.64966e-64	1.68525e-63
ENSG00000228971	96.2462	9.52309	0.235435	40.4489	0	0
ENSG00000228998	6.95737	-4.14027	0.297041	-13.9384	3.70304e-44	1.2139e-43
ENSG00000228999	19.6234	7.05248	0.28461	24.7795	1.49265e-135	7.15906e-135
ENSG00000229425	129.449	5.11199	0.113324	45.1095	0	0
ENSG00000229492	8.59328	5.40582	0.242131	22.326	2.06555e-110	9.02751e-110
ENSG00000229569	10.8824	-1.67511	0.123111	-13.6065	3.66276e-42	1.18436e-41
ENSG00000229618	42.0464	-1.61053	0.0923848	-17.4328	4.65023e-68	1.71606e-67
ENSG00000229657	19.2354	6.5813	0.232971	28.2494	1.44855e-175	7.95328e-175
ENSG00000230084	19.3443	4.07373	0.168051	24.2411	8.20667e-130	3.85298e-129
ENSG00000230715	13.826	6.06517	0.236217	25.6762	2.15381e-145	1.06804e-144
ENSG00000230852	12.6659	6.78099	0.225031	30.1335	1.76333e-199	1.04096e-198
ENSG00000231013	11.399	6.54916	0.242897	26.9627	4.05011e-160	2.10629e-159
ENSG00000231449	2.55208	3.45746	0.245927	14.0589	6.79392e-45	2.23693e-44
ENSG00000231536	2.9919	4.9088	0.247277	19.8514	1.07081e-87	4.28542e-87
ENSG00000231840	6.98123	5.0571	0.256309	19.7305	1.18032e-86	4.69983e-86
ENSG00000232310	21.7672	5.33748	0.221525	24.0942	2.87555e-128	1.34205e-127
ENSG00000232748	3.93168	3.75422	0.256707	14.6245	1.95903e-48	6.58883e-48
ENSG00000233508	91.4643	9.56874	0.222218	43.0602	0	0
ENSG00000234111	6.41748	5.74964	0.233446	24.6295	6.10929e-134	2.91211e-133
ENSG00000234292	1.41394	1.88852	0.317103	5.95554	2.59219e-09	4.90984e-09
ENSG00000234394	18.7493	7.26828	0.252632	28.7702	5.05992e-182	2.84139e-181
ENSG00000234810	1.3869	2.72132	0.287793	9.45584	3.20454e-21	8.05115e-21
ENSG00000234913	40.8447	3.23643	0.11295	28.6537	1.44284e-180	8.06392e-180
ENSG00000235012	14.1763	6.27677	0.237157	26.4667	2.34212e-154	1.19547e-153
ENSG00000235390	1.73976	2.85921	0.306178	9.33837	9.78289e-21	2.43472e-20
ENSG00000235672	4.70392	4.46661	0.239349	18.6615	1.01799e-77	3.90958e-77
ENSG00000235683	11.7801	6.09447	0.226708	26.8825	3.52206e-159	1.82744e-158
ENSG00000236841	8.37673	5.48505	0.230451	23.8014	3.22916e-125	1.49435e-124
ENSG00000237166	36.0769	5.69108	0.215148	26.452	3.4623e-154	1.76583e-153
ENSG00000237250	1.87556	3.73539	0.301812	12.3765	3.5011e-35	1.06853e-34
ENSG00000237268	15.245	6.26049	0.271388	23.0684	9.61925e-118	4.33098e-117
ENSG00000238035	27.715	7.08649	0.237358	29.8557	7.41321e-196	4.3347e-195
ENSG00000238194	32.8237	-4.72823	0.120243	-39.3223	0	0
ENSG00000238217	13.4885	6.31181	0.284558	22.1811	5.2275e-109	2.2734e-108
ENSG00000239828	7.0721	3.46577	0.225853	15.3452	3.81179e-53	1.31381e-52
ENSG00000239922	29.0003	7.39321	0.244209	30.2741	2.51438e-201	1.49119e-200
ENSG00000240265	7.90047	4.61545	0.259288	17.8005	7.00815e-71	2.6163e-70
ENSG00000240687	1524.75	-12.2843	0.156485	-78.5016	0	0
ENSG00000240695	14.9305	5.93808	0.22817	26.0248	2.59546e-149	1.30272e-148
ENSG00000241218	3.26021	3.45185	0.257486	13.406	5.57912e-41	1.78831e-40
ENSG00000241345	17.7237	6.52165	0.269383	24.2096	1.76398e-129	8.26618e-129
ENSG00000241956	17.2696	6.70248	0.230939	29.0227	3.40651e-185	1.93054e-184
ENSG00000243302	120.039	5.04856	0.117388	43.0075	0	0
ENSG00000243679	59.1442	5.36504	0.152878	35.0936	8.42983e-270	6.06761e-269
ENSG00000243696	69.5612	8.69134	0.231797	37.4956	1.08798e-307	8.67503e-307
ENSG00000244198	19.6389	6.84358	0.237281	28.8417	6.43691e-183	3.62779e-182
ENSG00000244427	5.49808	5.04175	0.256599	19.6484	5.97007e-86	2.36857e-85
ENSG00000244738	14.1435	6.17107	0.263174	23.4486	1.36536e-121	6.22859e-121
ENSG00000246363	36.0039	0.952931	0.108726	8.76454	1.87549e-18	4.46781e-18
ENSG00000248015	29.9307	3.90423	0.160982	24.2526	6.20499e-130	2.91472e-129
ENSG00000248115	8.56258	5.80884	0.231179	25.127	2.52058e-139	1.2229e-138
ENSG00000248710	32.7445	2.53718	0.256895	9.87634	5.27217e-23	1.36664e-22
ENSG00000248713	37.6837	8.26371	0.227464	36.3298	5.48348e-289	4.15746e-288
ENSG00000248738	34.8644	8.174	0.244962	33.3684	3.93762e-244	2.63645e-243
ENSG00000249436	31.2056	8.02285	0.239698	33.4707	1.28742e-245	8.66522e-245
ENSG00000249604	12.3909	5.86994	0.25122	23.3657	9.53465e-121	4.33812e-120
ENSG00000250072	33.428	7.52446	0.262484	28.6664	1.00199e-180	5.60281e-180
ENSG00000250135	29.3723	-5.82167	0.273568	-21.2805	1.72099e-100	7.2486e-100
ENSG00000250198	33.9785	7.60121	0.255026	29.8056	3.30147e-195	1.9282e-194
ENSG00000250397	15.719	4.52449	0.201368	22.4688	8.38149e-112	3.68718e-111
ENSG00000250575	25.7015	6.62363	0.232681	28.4666	3.03763e-178	1.68325e-177
ENSG00000251226	27.6174	7.89546	0.263154	30.0032	8.90389e-198	5.23566e-197
ENSG00000251423	9.47374	6.36815	0.275274	23.1339	2.11182e-118	9.53025e-118
ENSG00000253547	9.06722	2.02847	0.145423	13.9487	3.20342e-44	1.05058e-43
ENSG00000254187	19.0467	7.18378	0.234253	30.6667	1.58125e-206	9.53911e-206
ENSG00000254491	2.85793	3.59649	0.284149	12.657	1.02303e-36	3.16813e-36
ENSG00000255087	11.0138	6.37151	0.246907	25.8053	7.73512e-147	3.85828e-146
ENSG00000255176	40.7499	1.61974	0.128571	12.598	2.16665e-36	6.69494e-36
ENSG00000255521	1.11998	2.35486	0.330828	7.1181	1.09423e-12	2.2763e-12
ENSG00000256443	108.069	6.16769	0.160895	38.3335	0	0
ENSG00000256500	10.4521	6.08291	0.371674	16.3662	3.33134e-60	1.18664e-59
ENSG00000256538	9.19014	-2.65621	0.140152	-18.9523	4.22644e-80	1.63745e-79
ENSG00000256966	5.69536	5.62115	0.366394	15.3418	4.01816e-53	1.38473e-52
ENSG00000257501	12.8488	6.84158	0.233518	29.2978	1.10543e-188	6.33428e-188
ENSG00000257522	70.2893	-3.4478	0.0871485	-39.5623	0	0
ENSG00000257607	6.17234	4.76131	0.234629	20.2929	1.48469e-91	6.0321e-91
ENSG00000257894	3.24211	4.00209	0.369011	10.8454	2.09629e-27	5.82249e-27
ENSG00000258342	5.9831	4.92975	0.279193	17.6571	8.97157e-70	3.33515e-69
ENSG00000258483	2.29132	3.06277	0.290697	10.536	5.898e-26	1.60473e-25
ENSG00000258559	35.5546	4.23066	0.134749	31.3965	2.26021e-216	1.39806e-215
ENSG00000258611	17.2885	6.48605	0.232795	27.8616	7.7939e-171	4.21282e-170
ENSG00000258674	14.9096	6.32986	0.232658	27.2067	5.40545e-163	2.84009e-162
ENSG00000258844	7.40369	5.40514	0.266972	20.2461	3.84612e-91	1.56037e-90
ENSG00000259288	14.0642	4.93543	0.259542	19.0159	1.25846e-80	4.88744e-80
ENSG00000259433	12.4447	4.54471	0.248932	18.2568	1.82759e-74	6.93113e-74
ENSG00000259604	9.48062	5.35448	0.266778	20.0709	1.32578e-89	5.3425e-89
ENSG00000259605	4.81922	4.8046	0.241052	19.9318	2.15813e-88	8.65623e-88
ENSG00000259707	8.81246	5.55783	0.231037	24.0561	7.2141e-128	3.36341e-127
ENSG00000259804	12.4155	2.01726	0.131778	15.308	6.7652e-53	2.32836e-52
ENSG00000259807	3.47512	3.86844	0.279472	13.842	1.42265e-43	4.64125e-43
ENSG00000259834	185.216	10.4091	0.228743	45.5057	0	0
ENSG00000259895	10.0773	5.67517	0.246699	23.0045	4.20604e-117	1.889e-116
ENSG00000259914	4.21317	3.48412	0.270887	12.8619	7.37301e-38	2.30748e-37
ENSG00000260157	3.71209	0.386298	0.15718	2.45768	0.0139839	0.0196316
ENSG00000260179	2.79436	3.59445	0.250292	14.3611	9.0838e-47	3.02706e-46
ENSG00000260198	40.1811	7.67368	0.229578	33.4252	5.89643e-245	3.95742e-244
ENSG00000260276	35.332	3.98239	0.125593	31.7088	1.17569e-220	7.36353e-220
ENSG00000260316	28.8367	5.56891	0.213878	26.0378	1.84919e-149	9.28668e-149
ENSG00000260328	172.73	5.94674	0.110937	53.6045	0	0
ENSG00000260401	14.7323	6.1667	0.248481	24.8176	5.78539e-136	2.77866e-135
ENSG00000260412	272.587	11.1517	0.223707	49.8494	0	0
ENSG00000260417	18.6132	6.59908	0.238225	27.701	6.79348e-169	3.64529e-168
ENSG00000260426	37.791	-1.24972	0.145536	-8.58702	8.92532e-18	2.09705e-17
ENSG00000260515	23.3561	0.59353	0.270296	2.19585	0.0281025	0.0385284
ENSG00000260585	44.5947	2.57453	0.0910184	28.2858	5.16376e-176	2.83969e-175
ENSG00000260604	10.6058	5.30333	0.252546	20.9994	6.63625e-98	2.76836e-97
ENSG00000260648	4.87496	2.57998	0.197353	13.0729	4.70312e-39	1.48494e-38
ENSG00000260788	29.3724	1.0599	0.152999	6.92751	4.28312e-12	8.76994e-12
ENSG00000260838	55.2133	8.91358	0.226996	39.2675	0	0
ENSG00000260878	93.1959	7.71506	0.189778	40.6532	0	0
ENSG00000261026	18.5032	7.08894	0.228276	31.0542	1.00073e-211	6.1234e-211
ENSG00000261037	69.5643	9.16444	0.232429	39.429	0	0
ENSG00000261067	218.289	-5.31095	0.0922692	-57.5593	0	0
ENSG00000261121	18.095	0.698397	0.154963	4.50687	6.57916e-06	1.10115e-05
ENSG00000261292	108.722	9.75543	0.230305	42.3588	0	0
ENSG00000261325	19.9159	4.12967	0.172243	23.9758	4.96906e-127	2.31e-126
ENSG00000261327	1.73585	-1.17535	0.214645	-5.47581	4.35512e-08	7.92669e-08
ENSG00000261329	21.2183	5.45479	0.240642	22.6676	9.3465e-114	4.14091e-113
ENSG00000261542	31.5406	3.13703	0.0933965	33.5883	2.4829e-247	1.6782e-246
ENSG00000261634	2.88897	4.28404	0.267676	16.0046	1.18674e-57	4.17395e-57
ENSG00000261710	13.1579	3.80581	0.208898	18.2185	3.68103e-74	1.39379e-73
ENSG00000261728	14.3848	1.28376	0.106891	12.01	3.14916e-33	9.42796e-33
ENSG00000261795	11.8374	5.14667	0.248305	20.7272	1.96839e-95	8.12449e-95
ENSG00000262304	32.2213	7.21366	0.265733	27.1462	2.80707e-162	1.4716e-161
ENSG00000262312	24.0359	6.86949	0.229078	29.9876	1.4246e-197	8.36923e-197
ENSG00000262528	8.27759	4.4745	0.233299	19.1793	5.51432e-82	2.15219e-81
ENSG00000262580	35.9689	3.98968	0.134025	29.7682	1.00751e-194	5.87206e-194
ENSG00000262668	9.29071	-0.237784	0.111235	-2.13768	0.0325424	0.0443838
ENSG00000262877	67.0371	5.46195	0.181429	30.1051	4.14983e-199	2.44658e-198
ENSG00000262903	4.97116	4.46067	0.247981	17.9879	2.42309e-72	9.10727e-72
ENSG00000263020	12.547	1.63494	0.199647	8.18915	2.6308e-16	5.977e-16
ENSG00000263278	64.6274	6.41876	0.194289	33.0372	2.37768e-239	1.56814e-238
ENSG00000263603	26.821	-0.42665	0.114953	-3.71152	0.000206022	0.000322465
ENSG00000263715	23.4021	5.76324	0.252489	22.8257	2.54714e-115	1.13432e-114
ENSG00000264324	17.9435	6.25915	0.269718	23.2063	3.93343e-119	1.78045e-118
ENSG00000265118	3.25922	3.44881	0.294133	11.7253	9.45252e-32	2.77986e-31
ENSG00000265179	13.818	6.90654	0.233486	29.5801	2.69771e-192	1.56237e-191
ENSG00000265579	230.621	10.9192	0.224967	48.5369	0	0
ENSG00000265690	51.9577	4.26238	0.12412	34.3409	1.92609e-258	1.34351e-257
ENSG00000266498	6.86588	5.19394	0.231995	22.3881	5.13719e-111	2.25091e-110
ENSG00000266844	7.23664	4.67429	0.277903	16.8198	1.74654e-63	6.31243e-63
ENSG00000267034	55.4636	5.96094	0.142916	41.7094	0	0
ENSG00000267065	5.13603	4.3696	0.249855	17.4885	1.7521e-68	6.48012e-68
ENSG00000267077	2.93091	3.1013	0.253186	12.2491	1.69884e-34	5.1547e-34
ENSG00000267152	18.2202	7.02071	0.228664	30.7032	5.16398e-207	3.11901e-206
ENSG00000267160	42.6067	7.75283	0.218839	35.4272	6.52303e-275	4.75999e-274
ENSG00000267283	5.21455	2.45421	0.191757	12.7986	1.66988e-37	5.21228e-37
ENSG00000267385	11.6903	1.58288	0.140258	11.2855	1.54696e-29	4.43156e-29
ENSG00000267412	10.6576	-1.01978	0.125788	-8.10707	5.18559e-16	1.1699e-15
ENSG00000267605	25.7471	1.78986	0.108304	16.5262	2.37538e-61	8.50172e-61
ENSG00000267629	27.1439	7.64599	0.232642	32.8658	6.76609e-237	4.42858e-236
ENSG00000267740	9.94735	6.06196	0.271769	22.3055	3.26436e-110	1.42614e-109
ENSG00000267749	21.923	3.30133	0.157277	20.9905	8.01514e-98	3.34171e-97
ENSG00000268170	24.4366	6.90664	0.256226	26.9552	4.95549e-160	2.57595e-159
ENSG00000268173	9.49102	5.54594	0.437008	12.6907	6.65779e-37	2.06621e-36
ENSG00000268670	10.5193	5.19006	0.237798	21.8255	1.32932e-105	5.70161e-105
ENSG00000269242	12.1165	6.06938	0.251637	24.1195	1.55987e-128	7.28766e-128
ENSG00000269318	5.98664	4.68763	0.241757	19.3899	9.39812e-84	3.69919e-83
ENSG00000269653	6.54425	5.05226	0.239874	21.0621	1.76969e-98	7.39615e-98
ENSG00000270020	17.0701	0.621845	0.133839	4.64621	3.38095e-06	5.7257e-06
ENSG00000270111	8.77422	6.31902	0.223499	28.2732	7.37777e-176	4.05524e-175
ENSG00000271653	11.1313	5.59849	0.243419	22.9994	4.73105e-117	2.12394e-116
ENSG00000271894	42.5051	7.65839	0.283193	27.043	4.61321e-161	2.40806e-160
ENSG00000271959	8.13768	-0.626605	0.153241	-4.08901	4.3322e-05	6.99781e-05
ENSG00000272010	8.65391	6.14804	0.256633	23.9565	7.89804e-127	3.66819e-126
ENSG00000272078	10.3714	6.30685	0.233476	27.0129	1.0424e-160	5.43492e-160
ENSG00000272219	13.3649	0.249005	0.107762	2.3107	0.0208495	0.0288826
ENSG00000272321	192.778	10.2043	0.222636	45.8338	0	0
ENSG00000272512	16.3396	-1.24054	0.140715	-8.81598	1.18642e-18	2.8379e-18
ENSG00000272807	25.0445	6.13521	0.205913	29.7951	4.51789e-195	2.63727e-194
ENSG00000272821	17.9252	3.74877	0.226551	16.5471	1.67949e-61	6.01684e-61
ENSG00000272884	129.084	-5.70597	0.132136	-43.1826	0	0
ENSG00000272941	24.5791	-1.90996	0.125263	-15.2476	1.7086e-52	5.86785e-52
ENSG00000272944	29.3525	4.00757	0.11479	34.9122	4.84951e-267	3.46447e-266
ENSG00000273142	32.5153	2.41447	0.119821	20.1506	2.65708e-90	1.07419e-89
ENSG00000273151	103.769	-2.15522	0.103578	-20.8078	3.67788e-96	1.52336e-95
ENSG00000273259	22.9457	4.35687	0.274875	15.8504	1.39788e-56	4.89128e-56
ENSG00000273301	180.524	5.40592	0.0964894	56.026	0	0
ENSG00000273409	2.22219	3.90045	0.259758	15.0157	5.79628e-51	1.97416e-50
ENSG00000273580	5.8873	0.824919	0.161324	5.11344	3.16349e-07	5.57897e-07
ENSG00000273618	19.135	6.65418	0.233766	28.4651	3.17069e-178	1.75677e-177
ENSG00000274080	23.9116	6.87588	0.24975	27.5311	7.4622e-167	3.97279e-166
ENSG00000274184	14.7515	3.40757	0.17808	19.1351	1.28849e-81	5.02278e-81
ENSG00000274251	29.2306	-4.76848	0.110663	-43.09	0	0
ENSG00000274272	78.6657	8.33618	0.23397	35.6293	4.9362e-278	3.63274e-277
ENSG00000274330	31.7676	-3.72622	0.1379	-27.0212	8.32781e-161	4.34302e-160
ENSG00000274565	1.89805	2.85643	0.286795	9.95986	2.28395e-23	5.95755e-23
ENSG00000274628	48.3105	8.1446	0.24365	33.4274	5.47945e-245	3.67811e-244
ENSG00000275286	2.33934	4.1386	0.255856	16.1755	7.50563e-59	2.65461e-58
ENSG00000275426	1.96795	3.77526	0.265951	14.1953	9.79874e-46	3.24484e-45
ENSG00000275468	4.4289	4.48173	0.24613	18.2088	4.39411e-74	1.66296e-73
ENSG00000275484	5.08534	4.65864	0.243256	19.1512	9.45842e-82	3.68834e-81
ENSG00000275850	7.16886	5.3359	0.237272	22.4885	5.3799e-112	2.36928e-111
ENSG00000276127	4.50402	1.84109	0.21584	8.52988	1.46504e-17	3.42551e-17
ENSG00000276232	121.343	-3.35664	0.14372	-23.3553	1.21649e-120	5.53262e-120
ENSG00000276462	32.5397	7.99655	0.250663	31.9016	2.53722e-223	1.60139e-222
ENSG00000276690	32.105	4.11779	0.189422	21.7388	8.82532e-105	3.77482e-104
ENSG00000278434	28.1094	7.3103	0.22521	32.4599	3.93002e-231	2.53425e-230
ENSG00000278716	4.56853	4.53448	0.243903	18.5913	3.77795e-77	1.44783e-76
ENSG00000278727	39.1611	8.23067	0.222748	36.9506	7.13109e-299	5.56062e-298
ENSG00000278803	22.6092	7.54686	0.253835	29.7314	3.01754e-194	1.75643e-193
ENSG00000278872	25.7724	6.90755	0.241405	28.614	4.50533e-180	2.51393e-179
ENSG00000278911	14.8886	1.15197	0.141527	8.13957	3.96689e-16	8.97617e-16
ENSG00000278962	57.892	8.85547	0.229756	38.5429	0	0
ENSG00000279013	32.577	7.8313	0.221596	35.3404	1.40733e-273	1.02264e-272
ENSG00000279042	38.1676	1.90585	0.152073	12.5325	4.95917e-36	1.52619e-35
ENSG00000279044	5.8447	4.87452	0.239139	20.3836	2.3381e-92	9.52958e-92
ENSG00000279057	38.4631	-5.54849	0.177767	-31.2122	7.27452e-214	4.4738e-213
ENSG00000279094	1.70393	2.94626	0.283215	10.4029	2.40441e-25	6.48069e-25
ENSG00000279146	18.1681	0.638185	0.106361	6.0002	1.97077e-09	3.74467e-09
ENSG00000279147	6.82026	-0.63531	0.148153	-4.2882	1.80125e-05	2.96069e-05
ENSG00000279161	19.607	6.6462	0.245392	27.084	1.51824e-161	7.93614e-161
ENSG00000279179	16.6645	6.42116	0.230509	27.8564	8.99944e-171	4.86386e-170
ENSG00000279189	94.2642	0.885039	0.0844767	10.4767	1.10504e-25	2.99446e-25
ENSG00000279191	26.5007	7.4146	0.230802	32.1254	1.9492e-226	1.24195e-225
ENSG00000279196	45.1385	0.537652	0.095235	5.64553	1.6467e-08	3.04038e-08
ENSG00000279233	76.922	1.18904	0.0881049	13.4957	1.65737e-41	5.333e-41
ENSG00000279283	32.5621	2.45828	0.134743	18.2442	2.30095e-74	8.72121e-74
ENSG00000279305	2.60187	0.555656	0.232918	2.38563	0.0170499	0.0237716
ENSG00000279328	14.3881	-1.28492	0.106992	-12.0095	3.16838e-33	9.48423e-33
ENSG00000279360	3.35515	3.1348	0.251637	12.4576	1.27139e-35	3.8959e-35
ENSG00000279387	24.2384	6.69609	0.230357	29.0683	9.02806e-186	5.12934e-185
ENSG00000279419	130.062	9.63404	0.250728	38.4243	0	0
ENSG00000279462	11.826	0.340751	0.106989	3.18491	0.00144797	0.00216668
ENSG00000279474	30.9407	-2.8055	0.0954199	-29.4016	5.23365e-190	3.01008e-189
ENSG00000279476	38.5231	7.84167	0.225891	34.7144	4.77779e-264	3.38044e-263
ENSG00000279495	124.062	8.9355	0.229593	38.9189	0	0
ENSG00000279513	15.0205	6.75491	0.226541	29.8176	2.30729e-195	1.3479e-194
ENSG00000279537	9.39514	5.29942	0.234751	22.5746	7.69714e-113	3.39978e-112
ENSG00000279543	8.15931	5.55342	0.231232	24.0166	1.86436e-127	8.67863e-127
ENSG00000279583	8.77537	5.29835	0.242577	21.8419	9.27576e-106	3.97962e-105
ENSG00000279586	15.239	5.3804	0.231685	23.223	2.66939e-119	1.2089e-118
ENSG00000279620	16.7126	3.34969	0.144665	23.1548	1.30204e-118	5.88e-118
ENSG00000279675	253.878	10.9471	0.219263	49.9269	0	0
ENSG00000279678	9.82176	5.77672	0.234646	24.6188	7.94706e-134	3.78651e-133
ENSG00000279693	21.7076	7.0931	0.236431	30.0007	9.61935e-198	5.65562e-197
ENSG00000279700	26.0083	0.508739	0.104112	4.88645	1.02669e-06	1.7752e-06
ENSG00000279712	96.0311	9.26407	0.235697	39.305	0	0
ENSG00000279744	34.9388	6.76392	0.227089	29.7853	6.05464e-195	3.53295e-194
ENSG00000279759	144.166	8.40731	0.217414	38.6696	0	0
ENSG00000279764	42.946	1.82155	0.0999913	18.2171	3.77569e-74	1.42952e-73
ENSG00000279801	13.9538	6.20741	0.235518	26.3564	4.33973e-153	2.20732e-152
ENSG00000279803	32.1383	1.56369	0.130986	11.9378	7.51655e-33	2.23911e-32
ENSG00000279819	39.8184	1.02905	0.118839	8.65918	4.75152e-18	1.12215e-17
ENSG00000279821	4.06903	2.21155	0.244832	9.03291	1.67173e-19	4.06896e-19
ENSG00000279839	16.7159	-3.10839	0.111602	-27.8524	1.00733e-170	5.44291e-170
ENSG00000279861	18.08	6.59855	0.228875	28.8303	8.95034e-183	5.04055e-182
ENSG00000279878	33.4807	-0.750135	0.101759	-7.37171	1.68454e-13	3.57944e-13
ENSG00000279917	13.7068	6.32418	0.229449	27.5625	3.13278e-167	1.67023e-166
ENSG00000279952	12.6	-1.99628	0.114968	-17.3639	1.54947e-67	5.70344e-67
ENSG00000279980	11.5922	-0.710682	0.111374	-6.38105	1.75878e-10	3.45244e-10
ENSG00000279981	5.45738	2.721	0.205229	13.2584	4.03668e-40	1.284e-39
ENSG00000279996	11.2716	5.56143	0.242848	22.9008	4.56011e-116	2.03864e-115
ENSG00000280033	23.8311	0.32766	0.0882682	3.71209	0.000205552	0.000321752
ENSG00000280063	24.7863	2.66624	0.121984	21.8574	6.61683e-106	2.84102e-105
ENSG00000280073	36.7482	-2.92449	0.100591	-29.073	7.87305e-186	4.47425e-185
ENSG00000280105	41.7544	0.869606	0.086503	10.0529	8.92097e-24	2.34291e-23
ENSG00000280143	31.8463	-1.20414	0.162829	-7.39514	1.4126e-13	3.00742e-13
ENSG00000280152	74.9192	8.39267	0.232939	36.0295	2.88833e-284	2.16538e-283
ENSG00000280163	90.0383	-4.37705	0.111408	-39.2883	0	0
ENSG00000280205	22.4112	2.60717	0.14023	18.592	3.72736e-77	1.42856e-76
ENSG00000280206	17.9539	4.24997	0.190611	22.2966	3.98875e-110	1.74176e-109
ENSG00000280214	26.9625	1.29529	0.104907	12.3471	5.05036e-35	1.53917e-34
ENSG00000280222	90.5446	8.93212	0.232314	38.4484	0	0
ENSG00000280245	8.68503	-0.612498	0.114196	-5.36359	8.15847e-08	1.47203e-07
ENSG00000280248	4.09958	4.42464	0.242635	18.2357	2.68611e-74	1.01776e-73
ENSG00000280287	108.947	4.65633	0.130414	35.7042	3.39783e-279	2.51006e-278
ENSG00000280332	37.7183	4.49587	0.140556	31.9863	1.68874e-224	1.06978e-223
ENSG00000280388	53.3611	-2.57796	0.0747759	-34.4758	1.84987e-260	1.2982e-259
ENSG00000280486	12.5687	4.28844	0.234982	18.2501	2.06569e-74	7.83215e-74
ENSG00000280571	30.5974	2.93565	0.134179	21.8786	4.15855e-106	1.78689e-105
ENSG00000280893	24.7197	6.82295	0.406488	16.7851	3.13601e-63	1.13206e-62
ENSG00000281160	49.825	8.75927	0.227635	38.4795	0	0
ENSG00000281969	106.561	9.14446	0.243401	37.5695	0	0
ENSG00000282033	32.1934	8.06074	0.220128	36.6184	1.45733e-293	1.11947e-292
ENSG00000283025	11.9967	2.50874	0.147579	16.9993	8.30939e-65	3.02121e-64
ENSG00000283088	26.1546	6.72196	0.306285	21.9468	9.2986e-107	4.01087e-106
ENSG00000283149	167.696	-7.56092	0.204413	-36.9884	1.75619e-299	1.37157e-298
ENSG00000283178	49.166	-6.81419	0.129224	-52.7315	0	0
ENSG00000283199	23.3016	4.61762	0.197965	23.3254	2.45057e-120	1.11328e-119
ENSG00000283239	24.3702	7.00849	0.275218	25.4652	4.7856e-143	2.35128e-142
ENSG00000283462	29.498	7.47228	0.262373	28.4796	2.09542e-178	1.16186e-177
ENSG00000283486	110.086	9.12746	0.246494	37.0291	3.90022e-300	3.05134e-299
ENSG00000283633	41.316	5.11201	0.186083	27.4717	3.82834e-166	2.03407e-165
ENSG00000283646	16.6174	6.76552	0.252177	26.8285	1.50371e-158	7.7895e-158
ENSG00000283886	80.5837	9.39387	0.226293	41.512	0	0
ENSG00000283914	2.09169	3.03305	0.289281	10.4848	1.01482e-25	2.7518e-25
ENSG00000284240	6.29997	5.74046	0.231724	24.7728	1.76245e-135	8.4495e-135
ENSG00000284377	2.70559	3.54276	0.285747	12.3983	2.67079e-35	8.16343e-35
ENSG00000284657	5.77914	4.89023	0.235172	20.7943	4.87713e-96	2.01934e-95
ENSG00000284703	16.243	2.40513	0.147033	16.3578	3.82546e-60	1.36244e-59
ENSG00000284762	77.2264	-3.83925	0.256695	-14.9565	1.4128e-50	4.80313e-50
ENSG00000284779	6.52405	5.16505	0.295863	17.4576	3.01511e-68	1.11376e-67
ENSG00000284848	33.0151	-2.24212	0.0985053	-22.7614	1.1073e-114	4.92135e-114
ENSG00000284981	25.3008	7.15287	0.246456	29.0229	3.38593e-185	1.91912e-184
ENSG00000285051	55.2095	8.18988	0.25522	32.0895	6.17722e-226	3.92918e-225
ENSG00000285188	38.506	8.26371	0.242984	34.0093	1.62506e-253	1.11602e-252
ENSG00000285238	9.09807	4.70334	0.43337	10.8529	1.93136e-27	5.36706e-27
ENSG00000285269	23.438	2.4626	0.164337	14.9851	9.1885e-51	3.12763e-50
ENSG00000285292	48.1851	6.52482	0.271177	24.0611	6.38286e-128	2.97617e-127
ENSG00000285492	5.2204	4.26925	0.284318	15.0158	5.79004e-51	1.97219e-50
ENSG00000285561	32.4037	7.93463	0.23683	33.5035	4.28121e-246	2.88457e-245
ENSG00000285565	30.7397	4.10669	0.31041	13.2299	5.89761e-40	1.87328e-39
ENSG00000285578	40.6321	8.11522	0.298106	27.2226	3.51166e-163	1.8468e-162
ENSG00000285581	11.3455	5.11994	0.244601	20.9318	2.75091e-97	1.1448e-96
ENSG00000285596	54.6563	7.3019	0.218183	33.4669	1.46154e-245	9.83416e-245
ENSG00000285634	24.2613	7.69907	0.242073	31.8047	5.57563e-222	3.50679e-221
ENSG00000285839	10.6703	1.51496	0.269539	5.62057	1.90334e-08	3.5063e-08
ENSG00000285897	4.15265	4.90655	0.445227	11.0203	3.04915e-28	8.5843e-28
ENSG00000285939	5.44767	4.92525	0.237914	20.7018	3.33382e-95	1.37464e-94
ENSG00000285942	2.46743	2.68675	0.355135	7.56543	3.8658e-14	8.34743e-14
ENSG00000285952	18.9922	5.92153	0.287832	20.5729	4.80524e-94	1.97247e-93
ENSG00000285972	3.99075	4.32452	0.346839	12.4684	1.11043e-35	3.40498e-35
ENSG00000286015	50.7962	3.91355	0.105596	37.0616	1.16597e-300	9.12994e-300
ENSG00000286044	5.04277	3.66393	0.301344	12.1586	5.16111e-34	1.55843e-33
ENSG00000286069	6.18157	4.97145	0.230897	21.531	7.97939e-103	3.38879e-102
ENSG00000286084	67.4108	2.89657	0.0850501	34.0573	3.1669e-254	2.18023e-253
ENSG00000286159	17.9786	3.31156	0.181079	18.2879	1.03233e-74	3.91874e-74
ENSG00000286198	22.8372	6.13579	0.216326	28.3637	5.67337e-177	3.13298e-176
ENSG00000286220	67.1182	6.82315	0.226613	30.1093	3.65728e-199	2.15676e-198
ENSG00000286235	63.0835	-3.57583	0.272997	-13.0984	3.36176e-39	1.0627e-38
ENSG00000286269	36.7011	5.04174	0.20175	24.99	7.84842e-138	3.791e-137
ENTPD3	275.391	0.600674	0.0783995	7.66171	1.83476e-14	3.99678e-14
EPHX4	170.691	0.516279	0.0746776	6.91344	4.73027e-12	9.67711e-12
EPN3	127.009	-0.340009	0.114747	-2.96311	0.00304546	0.00446936
ESM1	3.57349	1.17086	0.22289	5.25308	1.49576e-07	2.673e-07
ESRP1	9.61587	0.614635	0.107426	5.72146	1.0561e-08	1.96138e-08
EVA1B	36.7109	-0.789635	0.102954	-7.66979	1.72278e-14	3.75503e-14
EVI2A	594.693	0.5119	0.134626	3.80237	0.000143317	0.000226036
FAM153B	216.194	-1.20535	0.103654	-11.6287	2.94677e-31	8.61023e-31
FAM162B	58.3166	0.420167	0.0727257	5.77742	7.58541e-09	1.41531e-08
FAM19A1	253.749	0.592148	0.0905095	6.54238	6.05457e-11	1.20333e-10
FAM19A2	704.814	12.6136	0.223611	56.4084	0	0
FAM225A	67.0568	8.27465	0.238644	34.6736	1.96979e-263	1.39237e-262
FAM27E4	11.8917	5.62159	0.248908	22.585	6.07939e-113	2.68655e-112
FAM3C	1556.99	1.15539	0.0607098	19.0314	9.37281e-81	3.64168e-80
FAM3C2	122.746	0.629028	0.0821567	7.65644	1.91156e-14	4.16267e-14
FAM65C	42.0967	-1.0239	0.116993	-8.75174	2.10086e-18	4.99937e-18
FAM95C	18.048	1.7575	0.145324	12.0937	1.14063e-33	3.43289e-33
FBLIM1	41.8022	-0.352994	0.123847	-2.85024	0.00436861	0.00634973
FBXO40	99.9047	0.346715	0.0791157	4.38239	1.17387e-05	1.94621e-05
FBXW4P1	25.9132	7.20422	0.227597	31.6535	6.79592e-220	4.24752e-219
FCGR1B	30.8846	7.66967	0.249165	30.7815	4.62818e-208	2.80407e-207
FCGR1CP	9.35704	5.74053	0.26261	21.8595	6.30829e-106	2.70906e-105
FCGR2C	32.273	7.36943	0.263462	27.9715	3.60971e-172	1.96035e-171
FCGR3A	294.153	8.43792	0.219263	38.4831	0	0
FER1L6	16.0654	6.44146	0.355302	18.1295	1.8633e-73	7.03508e-73
FFAR1	7.99037	-0.745928	0.180559	-4.13122	3.60842e-05	5.8474e-05
FGF17	187.024	-1.4119	0.110469	-12.781	2.0938e-37	6.52689e-37
FGF9	238.977	0.52765	0.0805898	6.54735	5.85657e-11	1.16449e-10
FGR	69.8979	-0.886794	0.114499	-7.74498	9.55988e-15	2.09663e-14
FLRT3	523.433	0.657352	0.0748318	8.7844	1.57208e-18	3.75079e-18
FLT4	52.5417	-0.691789	0.105358	-6.56609	5.16546e-11	1.02876e-10
FOXC2	56.9606	-0.598704	0.236466	-2.53188	0.0113451	0.0160309
FOXD2	534.422	-9.03544	0.210744	-42.8741	0	0
FOXS1	10.2683	-0.632636	0.152914	-4.13721	3.51548e-05	5.70039e-05
FPR2	7.67541	-0.660424	0.202933	-3.25439	0.00113638	0.00171016
FPR3	10.6285	1.62743	0.218798	7.43803	1.02195e-13	2.18173e-13
FRZB	123.75	0.32713	0.138873	2.35561	0.0184925	0.0257223
FSHR	6.20814	0.320428	0.152372	2.10294	0.0354713	0.0482247
FXYD5	63.3556	-0.397011	0.0996915	-3.98239	6.82246e-05	0.000109213
FZD10	11.5042	-0.499709	0.125005	-3.9975	6.40138e-05	0.000102608
GABRA1	4041.15	0.79539	0.100461	7.91744	2.42449e-15	5.38673e-15
GABRA6	12.1541	0.466231	0.131324	3.55024	0.000384878	0.000594432
GAD2	1384.31	0.885659	0.113781	7.78387	7.0338e-15	1.54723e-14
GAPDHP32	16.0009	6.85904	0.231614	29.6141	9.82422e-193	5.69333e-192
GAS6-AS1	12.2264	6.00179	0.25121	23.8915	3.74944e-126	1.73907e-125
GATA2	51.066	-0.702072	0.124023	-5.66082	1.50649e-08	2.78483e-08
GATA2-AS1	11.7659	6.0931	0.232533	26.2031	2.44931e-151	1.23822e-150
GATA6	2.54078	-0.608566	0.289889	-2.09931	0.0357896	0.0486338
GDA	3074.11	0.713185	0.0898755	7.93526	2.10058e-15	4.6733e-15
GGH	102.368	0.661184	0.0630862	10.4806	1.06027e-25	2.87401e-25
GGT5	170.132	-0.765241	0.115706	-6.61369	3.74854e-11	7.4929e-11
GJD2	54.8914	0.611276	0.0907306	6.73727	1.61391e-11	3.25617e-11
GLRA2	81.8673	0.407033	0.0923743	4.40635	1.05129e-05	1.74633e-05
GLRA3	700.901	0.632784	0.111356	5.68251	1.32732e-08	2.45818e-08
GNB3	83.1924	-1.02175	0.101225	-10.0939	5.8797e-24	1.5488e-23
GNG13	32.5408	0.293628	0.108572	2.70445	0.00684184	0.00981964
GOLGA8O	17.5249	4.7585	0.268729	17.7074	3.67554e-70	1.3683e-69
GPIHBP1	160.882	7.4103	0.219496	33.7605	7.48966e-250	5.09912e-249
GPR149	32.1787	0.448092	0.108635	4.12477	3.71104e-05	6.0098e-05
GPR22	645.099	0.751834	0.0925402	8.12441	4.49536e-16	1.01576e-15
GPR34	105.452	0.430151	0.128649	3.3436	0.000826996	0.00125369
GPR35	43.5831	-1.13833	0.0919712	-12.377	3.48151e-35	1.06263e-34
GPR4	105.183	-0.755807	0.143695	-5.2598	1.44209e-07	2.57925e-07
GPR68	46.9221	-0.291335	0.0828846	-3.51495	0.000439845	0.000677138
GPR83	255.483	0.217286	0.0989752	2.19536	0.0281376	0.0385741
GPRC5A	23.3195	-0.597729	0.184773	-3.23493	0.00121672	0.00182845
GRAPL	59.0269	-6.38951	0.137363	-46.5155	0	0
GTF2IP13	49.2044	7.92696	0.236155	33.5668	5.11858e-247	3.45551e-246
GULP1	251.86	0.515497	0.0837861	6.15254	7.62521e-10	1.46756e-09
GUSBP5	8.97257	6.2619	0.230334	27.1862	9.45126e-163	4.96117e-162
GYPC	64.0601	-0.340862	0.103265	-3.30086	0.00096389	0.00145644
HAGLR	111.733	9.17806	0.271463	33.8096	1.42649e-250	9.72957e-250
HAMP	68.7026	-0.743382	0.224449	-3.31203	0.00092621	0.00140073
HAPLN1	71.7357	0.663743	0.0862743	7.6934	1.43278e-14	3.12795e-14
HCG4P3	7.70899	5.30072	0.234061	22.6468	1.50131e-113	6.64519e-113
HDGFL1	10.2434	-0.607226	0.143604	-4.22848	2.35272e-05	3.84656e-05
HEYL	104.684	-0.830596	0.104041	-7.98338	1.42383e-15	3.17919e-15
HIC1	126.673	-0.826909	0.12845	-6.43758	1.21391e-10	2.39407e-10
HILS1	7.06034	4.15991	0.244831	16.9909	9.5869e-65	3.48457e-64
HIST1H1B	6.87748	4.28827	0.307995	13.9232	4.58047e-44	1.50022e-43
HIST1H1T	93.9491	-7.0555	0.161512	-43.684	0	0
HIST2H3A	5.2137	3.02452	0.307802	9.82618	8.68468e-23	2.24359e-22
HIST2H3C	35.938	-4.59367	0.21295	-21.5716	3.32228e-103	1.41282e-102
HK3	14.2329	-1.46129	0.161507	-9.04783	1.45839e-19	3.55452e-19
HLA-DOA	56.8563	2.44056	0.12008	20.3245	7.8117e-92	3.17725e-91
HLA-DQA1	150.994	-2.9989	0.184253	-16.276	1.4602e-59	5.18487e-59
HLA-DQA2	2.80423	4.03857	0.345519	11.6884	1.46066e-31	4.28495e-31
HLA-DRA	425.511	8.74128	0.192511	45.4067	0	0
HLA-DRB1	132.5	8.12978	0.238067	34.1492	1.37589e-255	9.49837e-255
HLA-DRB5	300.958	-4.88894	0.257015	-19.022	1.12106e-80	4.35536e-80
HMGB1P35	4.3106	-0.959543	0.172844	-5.55151	2.83207e-08	5.18869e-08
HMSD	15.6268	6.3423	0.249304	25.44	9.1062e-143	4.46969e-142
HPN-AS1	7.25978	5.13782	0.263327	19.5112	8.82652e-85	3.48705e-84
HPRT1	660.613	0.786222	0.084205	9.337	9.90993e-21	2.4662e-20
HPYR1	14.8432	6.49618	0.230743	28.1534	2.18038e-174	1.19132e-173
HS6ST2	267.271	0.560304	0.0795951	7.03942	1.93042e-12	3.98919e-12
HSD17B1	53.0357	-0.809608	0.120744	-6.70518	2.01164e-11	4.04917e-11
HSD17B1P1	2.01297	-0.694206	0.234401	-2.96162	0.00306024	0.00449046
HSD17B3	18.7948	-0.353843	0.149656	-2.36438	0.0180605	0.0251408
HSFX2	21.321	7.16656	0.478807	14.9676	1.19644e-50	4.06971e-50
HSP90AB4P	26.3076	7.07421	0.224804	31.4684	2.35342e-217	1.46115e-216
HSPA7	22.0705	6.388	0.269503	23.7029	3.36901e-124	1.55267e-123
HSPB3	32.419	0.377899	0.106736	3.54049	0.000399383	0.000616242
HSPB7	27.2313	-0.595525	0.124895	-4.76819	1.85888e-06	3.18188e-06
HTR2A	1083.36	0.554534	0.0832846	6.6583	2.77015e-11	5.5575e-11
HTR2C	88.6618	0.704157	0.12262	5.74259	9.32369e-09	1.73504e-08
HTR3B	165.735	0.274583	0.0973886	2.81946	0.00481051	0.00697351
HTR5A-AS1	160.893	10.389	0.226109	45.9469	0	0
IFI30	42.805	7.59667	0.255655	29.7146	4.97756e-194	2.89468e-193
IGF1	162.984	0.839279	0.106191	7.9035	2.71187e-15	6.01719e-15
IGF2BP2	17.0273	-0.806772	0.134873	-5.98173	2.20782e-09	4.18976e-09
IL12A-AS1	25.7193	7.30394	0.230085	31.7446	3.77164e-221	2.36621e-220
IL1B	37.9047	-1.18768	0.212617	-5.586	2.32365e-08	4.26991e-08
IL1RAPL2	85.6301	-1.53417	0.0744925	-20.595	3.04473e-94	1.25084e-93
IL21R	13.0128	-1.63446	0.215759	-7.57543	3.5795e-14	7.73666e-14
IL4R	209.746	-0.869664	0.121073	-7.18297	6.82132e-13	1.42629e-12
IMPG1	14.3543	0.723204	0.115405	6.26664	3.68914e-10	7.17117e-10
INHBA-AS1	46.5578	8.06745	0.222657	36.2327	1.86287e-287	1.40882e-286
INMT	9.06763	5.47722	0.266744	20.5336	1.07769e-93	4.41889e-93
INSRR	16.998	-1.42342	0.355165	-4.00777	6.12954e-05	9.83174e-05
IRF7	251.282	-4.44001	0.0847753	-52.3738	0	0
ISG20	39.9437	-0.672297	0.108367	-6.20389	5.50855e-10	1.06511e-09
ITGA10	74.9237	-0.768412	0.11349	-6.77073	1.28131e-11	2.59177e-11
ITGA5	159.107	-0.630397	0.11384	-5.53755	3.06729e-08	5.61254e-08
ITGB3	28.147	2.84941	0.137959	20.6541	8.97311e-95	3.69447e-94
ITGBL1	60.4718	-2.63193	0.118092	-22.2872	4.92245e-110	2.14865e-109
ITIH2	28.8227	0.554944	0.174731	3.17599	0.00149326	0.00223281
ITPKB-IT1	5.62054	4.80834	0.239789	20.0524	1.92372e-89	7.74437e-89
ITPR3	193.806	-0.721889	0.112631	-6.40935	1.46137e-10	2.87453e-10
JAML	12.2119	-0.883062	0.167404	-5.27502	1.32738e-07	2.37703e-07
KANK3	186.934	-2.39003	0.095096	-25.1328	2.17956e-139	1.0579e-138
KCNE4	100.618	-0.555363	0.131797	-4.21378	2.51132e-05	4.10064e-05
KCNIP4	558.961	10.3841	0.185195	56.071	0	0
KCNQ1DN	6.99857	-3.02012	0.159974	-18.8788	1.7055e-79	6.59168e-79
KCNV1	1280.15	0.36127	0.0859761	4.20198	2.64595e-05	4.31686e-05
KEL	147.444	-3.95622	0.123619	-32.0034	9.76767e-225	6.19456e-224
KIAA0408	608.705	1.56463	0.0824755	18.9708	2.9708e-80	1.15187e-79
KIAA1210	1.99628	3.39249	0.312441	10.858	1.82689e-27	5.07861e-27
KIF12	14.6788	-0.330238	0.12366	-2.67054	0.00757292	0.0108357
KIF19	198.873	9.83158	0.258904	37.9739	0	0
KITLG	839.366	0.703549	0.0702479	10.0152	1.30665e-23	3.42183e-23
KLF2	253.069	-0.463338	0.124416	-3.72411	0.000196005	0.000307118
KLHL14	22.3755	7.74999	0.244214	31.7344	5.20932e-221	3.26679e-220
KNG1	9.46422	0.721059	0.140133	5.14552	2.66778e-07	4.71606e-07
KNOP1P4	20.4116	7.00714	0.232253	30.1703	5.80641e-200	3.4309e-199
KRT18P4	12.2847	6.10074	0.225892	27.0074	1.20974e-160	6.30303e-160
KRT18P5	22.6496	7.01397	0.227618	30.8147	1.66408e-208	1.00957e-207
KRT222	379.274	8.23505	0.125019	65.8705	0	0
KRT5	17.7858	4.04894	0.179906	22.5059	3.63626e-112	1.6028e-111
KRT8P13	18.2886	5.19695	0.255278	20.358	3.94323e-92	1.60528e-91
KRT8P39	12.3628	6.11459	0.227225	26.9099	1.68384e-159	8.74174e-159
KRT8P42	14.2499	4.69181	0.222187	21.1165	5.60958e-99	2.34793e-98
LAMC3	95.9719	-0.461946	0.0882219	-5.23618	1.63931e-07	2.925e-07
LAMP5	529.084	0.658488	0.103518	6.36107	2.00354e-10	3.92587e-10
LANCL3	271.998	0.726585	0.0825526	8.80147	1.3503e-18	3.22628e-18
LBX2-AS1	56.0359	-5.98836	0.12348	-48.4965	0	0
LIF	9.23566	-0.667481	0.238049	-2.80396	0.0050479	0.00730939
LILRA4	17.8648	6.62842	0.277301	23.9033	2.82803e-126	1.31224e-125
LILRA6	33.1865	-4.3516	0.158394	-27.4732	3.66848e-166	1.94936e-165
LILRB2	14.0066	-1.07555	0.143938	-7.47235	7.87738e-14	1.68709e-13
LILRB3	916.499	-8.43348	0.150227	-56.1383	0	0
LIMS2	146.196	-0.530233	0.101898	-5.20356	1.95509e-07	3.47725e-07
LIN28B	78.2335	-2.47215	0.0849926	-29.0867	5.28511e-186	3.00466e-185
LINC00176	286.634	-5.35761	0.0743162	-72.0921	0	0
LINC00283	10.7107	5.67514	0.240902	23.5579	1.04177e-122	4.77279e-122
LINC00323	12.1329	5.83634	0.299528	19.4851	1.46805e-84	5.79568e-84
LINC00326	9.63449	6.14501	0.258208	23.7987	3.44705e-125	1.59469e-124
LINC00460	9.47055	6.45604	0.230542	28.0037	1.46409e-172	7.96078e-172
LINC00482	1.30351	2.44418	0.277309	8.81392	1.20839e-18	2.88999e-18
LINC00488	10.4926	-1.56363	0.134706	-11.6077	3.76573e-31	1.0991e-30
LINC00507	154.156	5.29449	0.136123	38.8948	0	0
LINC00601	13.6852	6.12636	0.250308	24.4753	2.70636e-132	1.2812e-131
LINC00609	3.4551	4.15908	0.272328	15.2723	1.16923e-52	4.01886e-52
LINC00638	15.2902	6.10991	0.235314	25.965	1.2327e-148	6.17411e-148
LINC00639	234.258	10.075	0.246255	40.9131	0	0
LINC00643	306.612	0.720778	0.0714165	10.0926	5.95678e-24	1.56892e-23
LINC00862	11.5313	3.03812	0.186296	16.308	8.65911e-60	3.07833e-59
LINC00877	16.103	6.27571	0.242484	25.881	1.09073e-147	5.44965e-147
LINC00898	33.6227	8.16712	0.23372	34.944	1.59525e-267	1.14128e-266
LINC00930	5.36131	4.6143	0.268922	17.1585	5.43009e-66	1.98429e-65
LINC00940	15.782	1.10699	0.161581	6.85099	7.33415e-12	1.49272e-11
LINC01007	121.261	9.71743	0.245748	39.5423	0	0
LINC01010	16.4754	6.35255	0.264087	24.0547	7.44634e-128	3.47096e-127
LINC01088	19.9641	6.66384	0.248589	26.8066	2.70412e-158	1.39885e-157
LINC01139	5.35537	5.06536	0.273968	18.4889	2.53842e-76	9.69079e-76
LINC01140	71.2436	5.06271	0.109088	46.4094	0	0
LINC01164	16.942	1.16537	0.150102	7.76385	8.23899e-15	1.80959e-14
LINC01202	10.1927	5.10589	0.217368	23.4896	5.21098e-122	2.38056e-121
LINC01222	1.81792	3.40829	0.302501	11.267	1.90889e-29	5.46143e-29
LINC01235	5.93228	4.18298	0.284156	14.7207	4.7447e-49	1.60035e-48
LINC01250	27.3028	7.78227	0.22666	34.3345	2.40133e-258	1.67422e-257
LINC01289	11.636	6.22632	0.234585	26.5419	3.18421e-155	1.63122e-154
LINC01347	32.4786	-0.44906	0.0983424	-4.56629	4.96431e-06	8.35296e-06
LINC01361	10.812	6.56813	0.227496	28.8714	2.7304e-183	1.54076e-182
LINC01378	28.662	4.46569	0.149303	29.9103	1.44765e-196	8.48027e-196
LINC01445	5.56108	4.48408	0.273845	16.3745	2.90952e-60	1.0368e-59
LINC01476	15.7823	7.22603	0.242788	29.7628	1.1856e-194	6.90914e-194
LINC01511	15.18	7.08995	0.229656	30.8721	2.83258e-209	1.72244e-208
LINC01549	3.29081	4.1874	0.290135	14.4326	3.22687e-47	1.07771e-46
LINC01616	93.8085	0.206669	0.0831258	2.48622	0.0129109	0.0181667
LMAN1L	7.37455	-1.04632	0.139491	-7.50101	6.33285e-14	1.35954e-13
LMF1-AS1	4.38857	4.17195	0.278422	14.9842	9.30719e-51	3.16779e-50
LPAR4	19.8085	0.635175	0.132025	4.81102	1.50162e-06	2.57911e-06
LRRC2	245.463	0.380904	0.0984821	3.86775	0.000109843	0.000174258
LRRC32	242.654	-0.81257	0.122495	-6.63348	3.27865e-11	6.56242e-11
LRRC53	29.1795	0.268779	0.101158	2.65702	0.00788349	0.0112657
LSP1	39.9241	-0.373568	0.129649	-2.88138	0.00395942	0.00577028
LSR	69.3524	-0.800262	0.115032	-6.95686	3.47929e-12	7.14162e-12
LTF	60.0758	0.755767	0.264133	2.86132	0.00421888	0.00613785
LTK	33.4493	-0.506816	0.114072	-4.44297	8.87271e-06	1.47841e-05
LUCAT1	21.3301	6.06221	0.268226	22.6012	4.21991e-113	1.86556e-112
LURAP1L-AS1	5.36052	4.76697	0.285329	16.7069	1.16786e-62	4.20773e-62
LY86	27.9763	0.286538	0.133172	2.15163	0.0314262	0.0429345
LY86-AS1	132.881	7.86171	0.165422	47.5252	0	0
MAD2L1	88.2227	0.763327	0.0729896	10.458	1.34623e-25	3.64121e-25
MAGEC3	13.2857	-0.50702	0.147295	-3.44221	0.000576982	0.000882211
MAL2	1043.16	0.757968	0.0949	7.98702	1.38239e-15	3.0879e-15
MAS1	444.953	0.397662	0.0961175	4.13725	3.51491e-05	5.69977e-05
MBOAT1	17.3875	-0.373312	0.153242	-2.4361	0.0148467	0.0207908
MCHR2	141.809	0.463592	0.0926508	5.00365	5.6255e-07	9.8374e-07
MCUB	46.9123	0.387493	0.0851185	4.55239	5.30397e-06	8.91312e-06
MEG9	22.5287	7.14917	0.236838	30.1858	3.63393e-200	2.14807e-199
MEPE	81.138	0.375393	0.133458	2.81281	0.00491114	0.00711571
MIR133A1HG	7.02684	5.92695	0.232226	25.5224	1.11288e-143	5.48526e-143
MIR219A2	416.761	11.1945	0.256318	43.6742	0	0
MIR24-2	68.9634	4.99754	0.145427	34.3646	8.52238e-259	5.95479e-258
MIR3648-1	6.55555	5.00746	0.250454	19.9935	6.27536e-89	2.52358e-88
MIR3648-2	6.55555	5.00746	0.250454	19.9935	6.27536e-89	2.52358e-88
MIRLET7BHG	430.367	-2.60773	0.0794175	-32.8357	1.82553e-236	1.19399e-235
MLKL	54.0177	-0.806217	0.107393	-7.50713	6.0438e-14	1.29824e-13
MLPH	23.4282	-0.68742	0.190014	-3.61774	0.000297187	0.000461392
MMP25	15.4187	-1.17403	0.160648	-7.30808	2.70978e-13	5.72812e-13
MMP8	5.40307	-4.22908	0.390082	-10.8415	2.18811e-27	6.07527e-27
MMP9	12.6334	-2.37965	0.26313	-9.04364	1.51545e-19	3.69219e-19
MSANTD3-TMEFF1	298.666	8.82036	0.170657	51.6848	0	0
MSH5-SAPCD1	23.0235	-2.68852	0.12683	-21.1979	9.97886e-100	4.18961e-99
MSL3P1	16.0294	6.87036	0.240197	28.603	6.16783e-180	3.43945e-179
MSR1	115.508	0.327325	0.151889	2.15503	0.0311597	0.0425795
MTMR9LP	28.2811	5.62034	0.19306	29.1118	2.54326e-186	1.44753e-185
MUC20P1	39.9755	3.72221	0.165978	22.426	2.19722e-111	9.64901e-111
MUC4	12.3022	-0.795155	0.332452	-2.39179	0.0167664	0.0233872
MUC5B	16.4035	-1.47935	0.318288	-4.64785	3.35414e-06	5.68094e-06
MUCL1	2.53735	0.675401	0.166959	4.04532	5.22527e-05	8.40712e-05
MYH11	723.082	-0.563661	0.195669	-2.88069	0.00396807	0.00578252
MYL9	265.155	-0.411761	0.139447	-2.95282	0.0031489	0.00461709
MYOZ3	53.9437	0.393029	0.0788845	4.98233	6.28228e-07	1.09641e-06
MZT1	237.878	9.95309	0.214953	46.3036	0	0
NANOGP4	15.0367	6.24761	0.240155	26.0149	3.35656e-149	1.68417e-148
NAPSB	30.9062	-0.556197	0.221643	-2.50942	0.0120929	0.017059
NDNF	68.8641	0.334664	0.125306	2.67077	0.00756784	0.0108287
NDST4	16.5634	0.510509	0.118242	4.31749	1.57814e-05	2.6011e-05
NDUFA4L2	125.1	-0.951324	0.107704	-8.83281	1.02083e-18	2.44584e-18
NDUFAB1	373.975	0.559775	0.0609393	9.18578	4.08548e-20	1.00513e-19
NEK2	9.62593	0.728254	0.149468	4.8723	1.10304e-06	1.90458e-06
NEUROD6	328.007	0.463557	0.123087	3.76609	0.000165826	0.000260822
NKX6-2	767.61	-0.38984	0.144892	-2.69055	0.00713337	0.0102233
NME5	95.1028	0.555404	0.0697293	7.96515	1.6502e-15	3.68061e-15
NMU	4.53638	0.996967	0.156812	6.35771	2.04778e-10	4.01062e-10
NOS2P3	13.1026	-0.933041	0.16073	-5.80502	6.43579e-09	1.20387e-08
NOS3	133.734	-0.64207	0.127037	-5.05418	4.32241e-07	7.59089e-07
NOTCH3	798.739	-0.655057	0.102157	-6.41224	1.434e-10	2.82194e-10
NPC1L1	8.84633	-0.947234	0.215631	-4.39285	1.11875e-05	1.85654e-05
NPIPA2	12.8962	4.29112	0.216978	19.7768	4.7189e-87	1.88299e-86
NPIPA8	75.6323	-1.22277	0.325109	-3.76111	0.000169161	0.000265938
NPR1	19.6572	-0.570584	0.12722	-4.485	7.29134e-06	1.21862e-05
NPR3	51.3856	0.60155	0.100799	5.96781	2.4046e-09	4.55895e-09
NPY2R	46.7586	5.55865	0.178261	31.1826	1.83185e-213	1.1255e-212
NPY5R	43.2256	0.400639	0.0775915	5.16344	2.42458e-07	4.2939e-07
NRG4	56.2758	0.231933	0.0948527	2.44519	0.0144777	0.0202943
NSRP1P1	45.6575	7.56169	0.225458	33.5393	1.29076e-246	8.70465e-246
NTM-AS1	25.7703	5.9562	0.234555	25.3936	2.96779e-142	1.45417e-141
NUDT4P1	59.2663	0.42906	0.0957519	4.48095	7.43114e-06	1.24167e-05
NWD2	521.011	0.36458	0.0918285	3.97022	7.18053e-05	0.000114827
NXPH2	103.773	0.826726	0.106338	7.77453	7.57285e-15	1.66425e-14
ODF3B	17.5896	-1.23416	0.162947	-7.57402	3.61837e-14	7.82029e-14
OLFM3	864.401	0.663608	0.0956322	6.93917	3.94411e-12	8.08353e-12
OLR1	145.084	0.477701	0.125656	3.80165	0.000143734	0.000226686
OPCML-IT1	52.8887	8.35634	0.227848	36.675	1.82958e-294	1.41e-293
OR14I1	14.5512	6.48039	0.238797	27.1376	3.54364e-162	1.85623e-161
OR2A1-AS1	4.55697	-2.58815	0.236199	-10.9575	6.11866e-28	1.71325e-27
OR6W1P	9.82319	-0.58749	0.167225	-3.51317	0.000442795	0.00068161
OR7C1	17.7155	-0.548637	0.182656	-3.00367	0.00266746	0.00392888
OR7E125P	16.4111	-0.979639	0.284477	-3.44365	0.000573927	0.000877689
OSR1	43.3626	-0.591959	0.203745	-2.90539	0.00366799	0.00535722
OSTN	107.417	-3.89096	0.10391	-37.4456	7.09604e-307	5.64203e-306
OXGR1	19.5719	0.589843	0.0991635	5.94819	2.71125e-09	5.13211e-09
OXR1	4272.09	0.684152	0.0689719	9.91929	3.43197e-23	8.92877e-23
P2RX1	7.34995	-0.74763	0.160645	-4.65393	3.25665e-06	5.51914e-06
P2RY12	180.025	0.629933	0.131495	4.79055	1.66323e-06	2.85177e-06
P2RY13	59.295	0.423978	0.121837	3.47988	0.000501635	0.000769862
PACRG-AS3	53.7988	0.391453	0.164946	2.37322	0.0176336	0.0245618
PCBP3-OT1	16.0857	1.77577	0.161035	11.0272	2.82514e-28	7.95862e-28
PCDHA14	10.5831	3.59004	0.27095	13.2498	4.52185e-40	1.43761e-39
PCP4	295.721	0.612044	0.12273	4.98692	6.13501e-07	1.07109e-06
PCP4L1	231.94	11.0657	0.225827	49.0007	0	0
PCSK1	1321.25	0.702871	0.113546	6.19017	6.00999e-10	1.16067e-09
PDE4C	60.4188	-0.675168	0.122358	-5.51799	3.42905e-08	6.26477e-08
PDGFD	67.2573	0.508081	0.124985	4.06515	4.80018e-05	7.73899e-05
PDLIM1	58.7377	-0.572835	0.154782	-3.70092	0.000214817	0.00033589
PEAR1	82.4923	-2.42549	0.115125	-21.0684	1.54961e-98	6.47878e-98
PENK	56.794	0.662089	0.170498	3.88327	0.000103062	0.000163708
PES1P2	5.56305	5.27356	0.243515	21.656	5.34119e-104	2.27784e-103
PFDN4	192.272	0.634817	0.0573878	11.0619	1.92016e-28	5.42352e-28
PGA3	1.65214	3.70278	0.311097	11.9023	1.15086e-32	3.41969e-32
PGGHG	119.239	-0.866358	0.106609	-8.12652	4.41787e-16	9.98456e-16
PHBP7	7.21712	3.31184	0.196237	16.8767	6.67261e-64	2.41748e-63
PIRT	78.1927	4.28985	0.169431	25.3192	1.96308e-141	9.59363e-141
PKHD1L1	24.7487	-2.62506	0.218731	-12.0013	3.49661e-33	1.04563e-32
PKIB	37.7347	0.679008	0.073882	9.19043	3.91276e-20	9.6306e-20
PKN3	35.0716	-0.683502	0.108527	-6.298	3.01511e-10	5.87417e-10
PLA1A	34.6984	-1.24408	0.150513	-8.26563	1.38962e-16	3.17916e-16
PLA2G4B	103.124	1.56086	0.0916507	17.0305	4.87791e-65	1.77571e-64
PLEKHA4	74.8676	-0.532898	0.108791	-4.89839	9.66249e-07	1.67211e-06
PLEKHG2	112.875	-0.773709	0.0965376	-8.01459	1.10504e-15	2.47328e-15
PLN	12.6526	6.06188	0.298303	20.3212	8.34442e-92	3.393e-91
PLS1	80.8332	0.619565	0.0809235	7.65618	1.91548e-14	4.17069e-14
PNMA5	102.244	2.4022	0.133024	18.0584	6.77716e-73	2.55299e-72
PNOC	31.1717	0.391394	0.118616	3.29967	0.000967997	0.00146255
PODN	84.6756	-0.834371	0.107554	-7.7577	8.64841e-15	1.8984e-14
POLR3DP1	9.29572	5.79128	0.230112	25.1672	9.16578e-140	4.4527e-139
POM121L9P	11.5748	-0.812187	0.197164	-4.11935	3.79939e-05	6.14956e-05
POU5F1P5	9.78899	3.38024	0.181204	18.6543	1.16473e-77	4.47163e-77
PPP1R14BP3	7.08296	-0.816411	0.12164	-6.71168	1.92393e-11	3.87417e-11
PPP1R17	11.1876	0.461389	0.130876	3.52539	0.000422864	0.000651868
PRB2	25.367	-1.06676	0.114299	-9.33301	1.02902e-20	2.56012e-20
PRF1	9.18804	-1.59502	0.16997	-9.38408	6.34661e-21	1.58496e-20
PRICKLE4	173.113	-0.76179	0.0596429	-12.7725	2.33454e-37	7.27329e-37
PRKAG2-AS1	99.2479	9.70952	0.216934	44.7579	0	0
PRLHR	48.7557	0.216631	0.08596	2.52014	0.0117309	0.0165593
PRR26	24.0192	-0.640021	0.132122	-4.84416	1.27146e-06	2.19025e-06
PRRX2	5.10914	-0.772425	0.19899	-3.88172	0.000103721	0.000164727
PRSS12	77.5786	0.330721	0.0921536	3.5888	0.000332205	0.000514567
PRSS53	113.624	-1.16194	0.081411	-14.2725	3.24925e-46	1.07893e-45
PRTN3	48.8003	-4.26676	0.116052	-36.766	6.45854e-296	4.99627e-295
PSORS1C1	11.0705	5.7623	0.263347	21.881	3.94016e-106	1.69338e-105
PTGER3	102.326	0.339698	0.147283	2.30644	0.0210861	0.0292005
PTGER4	27.1039	-0.400336	0.125034	-3.20181	0.00136567	0.00204646
PTGFR	31.6426	0.576216	0.136148	4.23226	2.3135e-05	3.78355e-05
PTH2R	105.268	0.343499	0.0830266	4.13721	3.51554e-05	5.70039e-05
PTOV1-AS2	5.60395	4.91206	0.231418	21.2259	5.50547e-100	2.31449e-99
PTPN3	411.15	0.301349	0.0780381	3.86157	0.000112661	0.000178627
PTPRCAP	5.67117	4.81016	0.248271	19.3747	1.26249e-83	4.96623e-83
PTPRD-AS2	6.41124	5.75257	0.227889	25.2428	1.35892e-140	6.62236e-140
PVALB	198.458	0.768489	0.152768	5.03044	4.89362e-07	8.57559e-07
PWAR5	905.652	4.06052	0.153298	26.4877	1.34367e-154	6.86545e-154
QPCT	153.231	0.459678	0.0720736	6.37789	1.79539e-10	3.52292e-10
RAB27B	887.528	0.889351	0.106164	8.37712	5.42369e-17	1.25192e-16
RAB3C	5404.77	0.827762	0.104678	7.90767	2.62252e-15	5.82182e-15
RAB42	42.1942	-5.2401	0.167865	-31.2162	6.42863e-214	3.95412e-213
RASL11B	206.019	0.507429	0.101991	4.97525	6.51629e-07	1.13658e-06
RASL12	211.543	-0.251226	0.11936	-2.10476	0.0353118	0.0480209
RASSF9	379.778	-6.55949	0.175662	-37.3416	3.47419e-305	2.74917e-304
RBM43P1	5.65448	2.05453	0.204109	10.0659	7.8186e-24	2.05508e-23
RBP4	226.744	0.2223	0.0970316	2.29101	0.0219629	0.0303801
RBP7	33.343	0.33907	0.143751	2.35873	0.0183375	0.0255145
RBPMS	128.873	-0.569276	0.103076	-5.52287	3.33514e-08	6.09593e-08
RFK	665.192	0.698551	0.0686779	10.1714	2.66057e-24	7.0551e-24
RGL3	491.764	-5.3558	0.077983	-68.6791	0	0
RGS18	17.6655	0.314492	0.130553	2.40893	0.0159994	0.0223528
RGS4	4797.09	0.640479	0.0991755	6.45804	1.0607e-10	2.09606e-10
RHEBL1	32.6985	0.55717	0.0788358	7.06748	1.57774e-12	3.26836e-12
RHEBP1	9.66025	6.04584	0.246898	24.4872	2.01973e-132	9.56851e-132
RHOV	29.1379	0.263989	0.08905	2.96451	0.00303167	0.00444941
RN7SKP23	12.4946	-1.90371	0.156167	-12.1902	3.50373e-34	1.05983e-33
RNASE6	19.2614	0.283419	0.134688	2.10426	0.0353557	0.0480778
RNF103-CHMP3	13.1767	6.96287	0.23415	29.7368	2.57194e-194	1.49725e-193
RPE65	13.5246	0.679592	0.188578	3.60377	0.000313636	0.000486291
RPL17-C18orf32	40.3713	6.0148	0.189003	31.8239	3.02181e-222	1.90297e-221
RPL3P5	8.06511	5.4962	0.2338	23.5081	3.36885e-122	1.54074e-121
RPS20P22	12.7024	6.02027	0.227311	26.4848	1.45164e-154	7.41538e-154
RPS20P33	4.32418	4.26813	0.247098	17.2731	7.5058e-67	2.75513e-66
RPSAP69	19.2869	7.43642	0.222285	33.4544	2.2228e-245	1.49497e-244
RRAD	29.6004	-0.409977	0.135762	-3.01982	0.00252922	0.0037309
RTKN2	105.894	0.44311	0.08493	5.21736	1.81494e-07	3.23247e-07
RTP1	36.8095	0.220917	0.100494	2.19832	0.0279261	0.0382924
RUNX3	15.1656	-0.94486	0.12824	-7.3679	1.73337e-13	3.68266e-13
RXFP3	9.00438	0.576469	0.139122	4.14362	3.41869e-05	5.54715e-05
S100A3	373.453	-9.9001	0.155896	-63.5046	0	0
S100A4	26.9774	-2.45612	0.147615	-16.6386	3.65937e-62	1.31475e-61
S100A9	135.458	-1.24512	0.20981	-5.93451	2.94722e-09	5.5715e-09
S1PR4	3.63269	-1.32596	0.184592	-7.18322	6.80905e-13	1.42379e-12
SAMD11	34.1252	2.55694	0.144481	17.6975	4.38622e-70	1.63218e-69
SAP25	41.0104	-4.00768	0.112058	-35.7643	3.96402e-280	2.9375e-279
SCIN	179.422	-0.351582	0.165194	-2.12829	0.0333127	0.0454082
SCNN1A	3.62706	-0.77061	0.238627	-3.22935	0.00124073	0.0018632
SDR16C5	86.6355	0.593617	0.0810624	7.32296	2.42554e-13	5.13259e-13
SELL	37.8366	7.5837	0.244323	31.0397	1.57266e-211	9.61913e-211
SEPHS1P6	4.50626	4.69553	0.287696	16.3211	6.98133e-60	2.48364e-59
SERINC2	7.92826	-1.04427	0.136728	-7.63755	2.21386e-14	4.81138e-14
SERPINA1	125.385	5.01083	0.180007	27.8369	1.55076e-170	8.37223e-170
SERPINA3	1332.73	3.3865	0.21387	15.8344	1.80245e-56	6.30148e-56
SERPINA5	35.3404	-3.35244	0.181358	-18.4852	2.71624e-76	1.03661e-75
SERPINB2	9.29375	-4.39278	0.137716	-31.8975	2.89188e-223	1.82498e-222
SERPINE1	53.07	-1.41993	0.18053	-7.86537	3.68013e-15	8.14187e-15
SERPINI1	3175.5	0.712143	0.0777694	9.15711	5.33066e-20	1.30839e-19
SERTM1	286.613	0.687254	0.099711	6.89246	5.48347e-12	1.11981e-11
SH2D2A	3.65619	-0.670224	0.160277	-4.18166	2.89393e-05	4.71185e-05
SH2D6	16.3599	-0.767465	0.124256	-6.17648	6.55467e-10	1.26417e-09
SH3GL1P1	88.6151	8.93274	0.228147	39.1534	0	0
SIGLEC5	6.54862	-0.614271	0.250504	-2.45214	0.0142009	0.0199269
SIGLEC9	32.5895	-0.513697	0.15271	-3.36388	0.000768542	0.00116728
SLC13A4	161.275	-0.726662	0.300019	-2.42205	0.0154333	0.0215847
SLC17A6	281.17	0.606093	0.125867	4.81536	1.46936e-06	2.52496e-06
SLC17A8	25.3498	0.729181	0.0950611	7.67066	1.71115e-14	3.73004e-14
SLC1A7	17.0852	-1.23658	0.240478	-5.14216	2.71596e-07	4.79991e-07
SLC22A13	28.2562	-0.958413	0.0978899	-9.79072	1.23415e-22	3.18079e-22
SLC22A8	35.689	-0.841441	0.356238	-2.36202	0.0181758	0.0252951
SLC25A5P3	203.619	-9.51433	0.16437	-57.8835	0	0
SLC26A4-AS1	603.446	11.9349	0.222974	53.5259	0	0
SLC27A2	47.7367	0.450902	0.0793865	5.67983	1.34829e-08	2.4966e-08
SLC2A3P1	48.5521	6.72201	0.302293	22.2367	1.51552e-109	6.60686e-109
SLC32A1	381.909	0.36603	0.0902011	4.05793	4.95105e-05	7.97621e-05
SLC4A9	9.52154	-0.298998	0.13657	-2.18933	0.0285727	0.0391456
SLC52A3	75.0519	-0.805555	0.129823	-6.20505	5.46807e-10	1.05742e-09
SLC5A5	43.5665	-0.654185	0.305712	-2.13987	0.0323653	0.0441503
SLC6A13	105.072	-0.502654	0.1364	-3.68515	0.000228565	0.000356953
SLC6A7	671.312	-0.216937	0.0795697	-2.72638	0.00640338	0.00921153
SLC7A5P2	9.35622	5.29747	0.481976	10.9911	4.21564e-28	1.18409e-27
SLCO4A1-AS1	2.43841	2.81427	0.326383	8.62259	6.54568e-18	1.54222e-17
SLFNL1	21.2716	-1.08856	0.113314	-9.60658	7.4998e-22	1.90721e-21
SLN	5.43988	0.586731	0.191633	3.06174	0.00220054	0.00325816
SLX1B-SULT1A4	54.9137	8.1077	0.228897	35.4207	8.18827e-275	5.97126e-274
SMIM17	146.286	10.1877	0.219941	46.3201	0	0
SMIM18	13.1675	6.92703	0.222105	31.1881	1.54386e-213	9.48815e-213
SMIM5	57.4058	3.55351	0.148973	23.8534	9.33969e-126	4.32746e-125
SMIM6	7.91429	5.61931	0.260276	21.5899	2.23724e-103	9.52029e-103
SMOC2	62.0868	-0.365764	0.100063	-3.65534	0.000256844	0.000400115
SMPX	13.2054	0.534854	0.11787	4.53765	5.68843e-06	9.54705e-06
SMTN	156.025	4.71352	0.122675	38.4227	0	0
SMTNL2	341.967	-8.38411	0.157351	-53.2827	0	0
SNAI1P1	5.08751	4.95994	0.239087	20.7453	1.352e-95	5.58393e-95
SNHG18	20.8184	6.55548	0.239698	27.3489	1.11312e-164	5.88079e-164
SNX10	1268.88	0.796093	0.0937013	8.49607	1.96122e-17	4.57258e-17
SNX18P3	153.472	9.48843	0.247337	38.3623	0	0
SNX18P7	53.5191	-3.86755	0.0944873	-40.932	0	0
SNX18P9	34.409	3.59462	0.145337	24.733	4.72904e-135	2.26452e-134
SNX20	19.0214	-0.597393	0.151734	-3.9371	8.24725e-05	0.000131585
SOCS3	312.087	9.81721	0.294504	33.3347	1.21272e-243	8.10773e-243
SOD1	2299.33	0.438387	0.0409703	10.7001	1.01633e-26	2.79299e-26
SOSTDC1	94.9954	0.752366	0.1034	7.2763	3.43098e-13	7.23154e-13
SOWAHB	198.649	1.59648	0.0726573	21.9728	5.24627e-107	2.26446e-106
SOX17	34.79	-0.62071	0.1195	-5.19424	2.05556e-07	3.6519e-07
SOX18	107.554	-1.32194	0.118585	-11.1476	7.35407e-29	2.08992e-28
SPATA31C1	8.66847	6.08985	0.241521	25.2146	2.76985e-140	1.34821e-139
SPOCD1	17.5769	-0.568898	0.171147	-3.32403	0.000887252	0.00134326
SPTSSB	234.157	0.776958	0.0794896	9.77434	1.45105e-22	3.73573e-22
SRPK3	46.1021	7.93434	0.236086	33.6079	1.2854e-247	8.69592e-247
SRRM5	9.27273	5.24489	0.237535	22.0805	4.86894e-108	2.10909e-107
SST	161.778	0.542856	0.158226	3.43089	0.000601604	0.00091895
ST6GALNAC5	660.909	0.301738	0.0819113	3.68372	0.000229858	0.000358897
ST8SIA2	10.8486	-0.343417	0.140315	-2.44748	0.014386	0.0201696
STAT4	420.819	0.523841	0.0822742	6.36701	1.92749e-10	3.77834e-10
STH	72.5022	-6.15173	0.104399	-58.9253	0	0
STRA6	10.1089	-0.613357	0.224477	-2.73238	0.00628787	0.00904943
STYK1	140.266	0.417096	0.0961764	4.33679	1.44582e-05	2.38668e-05
SUCNR1	253.145	-7.16247	0.116963	-61.237	0	0
SYNJ2BP-COX16	3.03737	1.71264	0.214335	7.99051	1.34386e-15	3.00243e-15
SYNPR	1147.4	0.735189	0.0920809	7.98417	1.41476e-15	3.15941e-15
SYT10	101.342	0.46582	0.109037	4.27211	1.93635e-05	3.17774e-05
SYT4	2855.65	0.69784	0.0948878	7.35437	1.91826e-13	4.07085e-13
SYTL5	148.623	0.677912	0.084895	7.98531	1.40175e-15	3.13067e-15
TAC1	87.9666	0.392113	0.146413	2.67814	0.00740326	0.010599
TAC3	57.5007	0.333023	0.0968556	3.43835	0.000585277	0.000894619
TAF7L	9.16515	0.288541	0.1113	2.59245	0.00952953	0.0135382
TAGLN	499.727	-0.401958	0.13129	-3.06161	0.00220147	0.0032593
TARDBP	2174.47	0.150707	0.025063	6.01313	1.81979e-09	3.46102e-09
TBX2-AS1	2.92307	4.15422	0.255575	16.2544	2.07839e-59	7.36948e-59
TCIRG1	106.755	-0.76269	0.0999612	-7.62987	2.34997e-14	5.10472e-14
TDO2	29.4508	0.485475	0.123122	3.94305	8.04507e-05	0.000128405
TDRD10	10.376	-0.989864	0.126566	-7.82094	5.24318e-15	1.15606e-14
TEKT4P2	46.9825	-1.93866	0.144506	-13.4158	4.88742e-41	1.5676e-40
TESPA1	2455.2	0.266678	0.0916942	2.90835	0.00363346	0.005308
TGFB1I1	42.7429	-0.461989	0.110373	-4.1857	2.84287e-05	4.62989e-05
TGFB2-OT1	38.1562	1.67801	0.218727	7.67171	1.69713e-14	3.69967e-14
TGM1	20.9897	-1.08545	0.100696	-10.7795	4.30292e-27	1.18838e-26
TINAGL1	181.172	-0.574152	0.116869	-4.9128	8.97861e-07	1.55568e-06
TLR7	79.4647	4.85365	0.153705	31.5778	7.44908e-219	4.64283e-218
TLR9	6.81287	4.96732	0.330261	15.0406	3.98122e-51	1.35752e-50
TMEM126A	115.556	0.478088	0.0551466	8.66941	4.34367e-18	1.02669e-17
TMEM14A	313.826	0.616259	0.0596001	10.3399	4.65097e-25	1.24663e-24
TMEM155	485.662	0.503482	0.0811519	6.20419	5.49783e-10	1.06309e-09
TMEM196	223.736	0.623707	0.0804041	7.75715	8.68608e-15	1.90657e-14
TMEM200A	84.1184	0.522705	0.0823859	6.34459	2.23017e-10	4.36213e-10
TMEM204	75.0937	-0.73061	0.107355	-6.80557	1.00648e-11	2.04165e-11
TMEM215	11.9309	5.68687	0.258124	22.0315	1.43706e-107	6.21415e-107
TMEM235	122.113	9.43651	0.251583	37.5085	6.6907e-308	5.3377e-307
TMEM88B	73.1004	6.33631	0.214719	29.5097	2.16118e-191	1.24762e-190
TNFRSF12A	23.9286	-0.339219	0.149831	-2.26402	0.0235729	0.0325259
TNFRSF25	501.8	-2.91287	0.0968723	-30.0691	1.22795e-198	7.23383e-198
TNFRSF6B	57.2787	8.02279	0.273232	29.3626	1.65087e-189	9.48267e-189
TNFSF15	5.67065	0.789738	0.157407	5.01718	5.24342e-07	9.18032e-07
TNRC6C-AS1	100.298	6.01422	0.178481	33.6967	6.46931e-249	4.39113e-248
TOR4A	614.157	-6.50404	0.108544	-59.9209	0	0
TPH2	19.7137	0.673594	0.104601	6.43966	1.19742e-10	2.36237e-10
TPI1P1	9.40112	5.92909	0.244203	24.2794	3.23615e-130	1.52126e-129
TRBC2	33.8946	8.32438	0.233152	35.7037	3.46905e-279	2.56225e-278
TREM1	6.12415	-1.10819	0.19489	-5.68624	1.29866e-08	2.4054e-08
TRIM54	47.7326	-0.973727	0.112092	-8.68689	3.72508e-18	8.81593e-18
TRIM59	210.031	10.2505	0.253456	40.4431	0	0
TRPA1	3.86024	0.427609	0.176289	2.42562	0.0152824	0.021379
TRPV5	21.7	-0.569246	0.159931	-3.55933	0.000371805	0.000574597
TSNAX-DISC1	25.2621	7.22784	0.26521	27.2533	1.5189e-163	7.99733e-163
TSPAN13	838.94	0.650267	0.0846298	7.68366	1.54608e-14	3.37333e-14
TSPAN8	13.0245	0.420947	0.200476	2.09974	0.0357515	0.0485835
TTC6	21.9804	-0.342174	0.139588	-2.45131	0.0142337	0.0199691
TUB-AS1	46.5832	-4.04923	0.0967267	-41.8626	0	0
TUBB6	105.032	-0.468422	0.120931	-3.87346	0.000107302	0.000170293
TUBBP10	4.72496	4.31999	0.330085	13.0875	3.88014e-39	1.22579e-38
TUNAR	258.996	10.9926	0.233941	46.989	0	0
TXN	344.808	0.414516	0.0512004	8.09596	5.68134e-16	1.2804e-15
TYMP	134.433	-0.778786	0.154559	-5.03877	4.68524e-07	8.21554e-07
TYMS	55.1915	0.313817	0.131658	2.38358	0.0171452	0.023903
TYRP1	27.3481	0.806096	0.12634	6.38038	1.76651e-10	3.46747e-10
UBQLN1	3523.14	0.381905	0.0348904	10.9459	6.95519e-28	1.94578e-27
UBQLN2	1627.54	1.75941	0.0373933	47.0515	0	0
UCP2	87.484	-0.42603	0.106647	-3.99476	6.47592e-05	0.000103766
UCP3	34.2353	-0.975428	0.0780281	-12.501	7.37237e-36	2.26404e-35
UMODL1-AS1	79.2868	-2.29897	0.0807451	-28.472	2.60428e-178	1.44347e-177
UNC13D	87.0215	-0.883221	0.0898594	-9.82892	8.45201e-23	2.18386e-22
USHBP1	30.949	-0.633385	0.117735	-5.37974	7.45926e-08	1.34755e-07
USMG5	472.845	0.602779	0.0653398	9.22529	2.82786e-20	6.97752e-20
VCAM1	69.2658	-0.756381	0.167654	-4.51155	6.4356e-06	1.07753e-05
VIP	125.474	0.723538	0.107944	6.70288	2.04351e-11	4.11258e-11
VSTM2A	1695.27	0.594608	0.0909208	6.53985	6.15813e-11	1.22375e-10
VSTM2A-OT1	170.786	10.2951	0.224946	45.7669	0	0
VWA7	117.868	4.09656	0.0975203	42.0072	0	0
WBP11P1	55.8015	-4.48579	0.1244	-36.0595	9.77968e-285	7.33794e-284
WDR86-AS1	1.89072	3.43239	0.367136	9.3491	8.84003e-21	2.20214e-20
WFIKKN2	32.748	-1.43222	0.183198	-7.8179	5.37133e-15	1.18397e-14
WNK4	9.0302	-1.072	0.227149	-4.71935	2.36597e-06	4.03205e-06
WNT16	20.7088	0.523813	0.11738	4.46255	8.09919e-06	1.35148e-05
WNT2	32.8183	0.385771	0.0969145	3.98053	6.87627e-05	0.000110051
ZAP70	10.807	-0.882844	0.116329	-7.58921	3.21851e-14	6.96245e-14
ZGLP1	34.7498	7.63778	0.227912	33.512	3.22353e-246	2.17225e-245
ZNF602P	11.6656	1.1572	0.174141	6.6452	3.02797e-11	6.0677e-11
ZNF702P	122.727	10.0042	0.22684	44.1024	0	0
ZRSR1	26.6916	6.70269	0.248	27.027	7.12138e-161	3.71515e-160

## Sheet: DESeq2_TD_vs_Control_SigGenes
This analysis was completed using a multi-factor design equation (ALS subtype, sequencing platform, site of collection, and RIN)
Padj, DESeq214 differential expression using the negative binomial distribution, two-tailed, FDR method for multiple hypothesis test correction
Contrast: ALS-TD and Control
Gene	baseMean	log2FoldChange	lfcSE	stat	pvalue	padj
ABCC12	47.6069	-0.465709	0.103578	-4.4962	6.91793e-06	1.53485e-05
ACAP2-IT1	12.8509	4.61814	0.239111	19.3138	4.11278e-83	1.62999e-82
ACP7	33.8998	0.621636	0.147954	4.20154	2.65105e-05	5.73167e-05
ACTBP7	76.3309	-1.42672	0.0901559	-15.825	2.09057e-56	7.26692e-56
ACTG1P14	11.3252	6.84679	0.22636	30.2473	5.66003e-201	3.61348e-200
ACTG1P4	41.1913	-0.965959	0.138688	-6.96496	3.28495e-12	8.34645e-12
ADAM1A	9.10672	6.78023	0.438894	15.4484	7.72823e-54	2.65358e-53
ADAMTS14	90.0819	0.493082	0.168589	2.92476	0.0034472	0.0063414
ADAMTS7P1	27.1272	8.37413	0.234687	35.6822	7.47767e-279	6.18932e-278
ADAMTS9-AS1	9.8455	5.81639	0.276781	21.0144	4.84199e-98	2.0483e-97
ADAMTSL4	33.6184	-0.479039	0.136912	-3.49887	0.000467226	0.000930697
ADAT3	773.611	-5.92379	0.0870451	-68.0543	0	0
ADCYAP1	211.077	-0.320853	0.127351	-2.51943	0.0117544	0.0202841
ADH1B	18.9812	7.24975	0.276743	26.1967	2.89817e-151	1.52739e-150
ADRA2B	13.3931	1.31889	0.139835	9.43172	4.03436e-21	1.1202e-20
AGAP12P	44.2645	8.79736	0.261012	33.7048	4.91842e-249	3.70549e-248
AGER	89.6329	-3.95161	0.0857352	-46.0908	0	0
AGPAT4-IT1	76.9853	7.27938	0.188904	38.5348	0	0
AIF1	76.3893	7.09084	0.232565	30.4897	3.57013e-204	2.3071e-203
AKAIN1	5.08662	3.90749	0.234969	16.6298	4.24272e-62	1.51919e-61
ANKRD20A11P	31.447	8.4718	0.310385	27.2945	4.93504e-164	2.74597e-163
ANKRD34C	146.571	3.84832	0.105944	36.3242	6.72316e-289	5.73908e-288
APLNR	1273.33	0.416739	0.157803	2.64089	0.0082689	0.0145525
APOBR	50.5825	-1.99981	0.112484	-17.7786	1.03563e-70	3.87028e-70
APOC1	108.341	0.387454	0.143577	2.69859	0.00696341	0.0123791
APOC2	54.7551	8.24849	0.258042	31.9657	3.2677e-224	2.27335e-223
AQP1	1561.89	11.1863	0.243233	45.9901	0	0
ARHGAP19-SLIT1	74.7973	-0.851366	0.0943863	-9.02001	1.88065e-19	5.14732e-19
ARHGEF34P	9.62585	6.40287	0.259346	24.6885	1.42004e-134	7.02496e-134
ASAH2	226.57	-4.46184	0.104643	-42.6387	0	0
ASAH2B	175.753	9.89743	0.218858	45.223	0	0
BECN1P2	3.53685	4.35278	0.300941	14.4639	2.04833e-47	6.79501e-47
BECN2	40.4465	-9.6209	0.185124	-51.97	0	0
BEX5	404.39	-0.335562	0.0829151	-4.04705	5.18666e-05	0.000110173
BMP5	36.9802	-1.1264	0.306965	-3.66947	0.00024305	0.000495091
BRCC3P1	15.7217	-0.972628	0.0972115	-10.0053	1.44496e-23	4.10168e-23
BRS3	4.17389	-0.917716	0.394245	-2.32778	0.0199239	0.0332633
C10orf105	122.769	9.881	0.26674	37.0435	2.28405e-300	2.02906e-299
C10orf128	77.48	8.74987	0.245992	35.5698	4.11203e-277	3.39077e-276
C10orf62	6.62638	-1.45353	0.141188	-10.2949	7.42605e-25	2.13029e-24
C11orf96	173.652	10.4945	0.249034	42.1408	0	0
C17orf102	424.976	-4.62023	0.0930433	-49.6567	0	0
C1D	1069.25	-5.0988	0.0561232	-90.8501	0	0
C1QTNF3-AMACR	9.611	2.34252	0.269136	8.70385	3.208e-18	8.6989e-18
C21orf62	31.3185	-0.854661	0.145951	-5.85583	4.74642e-09	1.14967e-08
C22orf34	9.44715	6.73498	0.240219	28.0368	5.78673e-173	3.34674e-172
C2CD4B	45.6962	-3.56027	0.171214	-20.7942	4.87988e-96	2.04618e-95
C2orf80	139.098	8.92151	0.222952	40.0153	0	0
C7orf55-LUC7L2	53.4091	8.75078	0.297606	29.4039	4.89054e-190	3.00254e-189
C7orf61	15.3062	6.78243	0.24523	27.6574	2.2718e-168	1.28825e-167
CALCR	3.43833	-1.36626	0.223223	-6.12061	9.32152e-10	2.28457e-09
CALHM1	41.8445	8.26622	0.22552	36.6541	3.93585e-294	3.41894e-293
CBLN4	565.922	-0.233999	0.0979991	-2.38777	0.0169511	0.0285928
CCDC154	321.021	-5.96456	0.109563	-54.4397	0	0
CCKBR	249.018	-0.216517	0.0806002	-2.68631	0.00722462	0.012819
CCL5	3.30128	4.26445	0.28461	14.9835	9.4151e-51	3.18077e-50
CD177	15.8927	6.25473	0.333445	18.7579	1.66741e-78	6.45277e-78
CD22	423.453	0.449129	0.152329	2.94841	0.00319413	0.00589785
CD300LF	5.32016	5.08518	0.274052	18.5556	7.35364e-77	2.82785e-76
CD44	898.269	0.682507	0.173246	3.93953	8.16422e-05	0.000171339
CD69	9.00816	-0.738494	0.202473	-3.64737	0.000264935	0.000537998
CDH19	290.178	0.547982	0.137361	3.98935	6.62559e-05	0.000139837
CERKL	31.7708	5.24875	0.181054	28.99	8.79264e-185	5.29598e-184
CES1	16.6323	2.84727	0.214412	13.2794	3.0482e-40	9.72027e-40
CFB	39.0512	8.43085	0.246365	34.221	1.1779e-256	9.1184e-256
CHI3L2	115.239	0.723574	0.259841	2.78468	0.0053581	0.00966303
CHKB-CPT1B	66.2881	9.52907	0.232897	40.9155	0	0
CHMP4BP1	99.6693	-3.18332	0.0869851	-36.5961	3.29433e-293	2.84982e-292
chr1|14687236|14687564|L2b:L2:LINE|317|-	37.9016	-0.258116	0.107223	-2.40728	0.0160719	0.027206
chr1|205529732|205529939|MIR:MIR:SINE|294|+	51.4593	0.57837	0.156981	3.68434	0.000229293	0.000467915
chr1|218335472|218335648|MER3:hAT-Charlie:DNA|188|+	16.0974	0.208028	0.0926776	2.24464	0.0247915	0.0408062
chr1|225866202|225866280|MIR3:MIR:SINE|295|-	22.5756	0.481038	0.156004	3.08349	0.00204585	0.00385552
chr1|244842569|244842704|L1ME2:L1:LINE|203|+	43.0111	0.447211	0.109692	4.07698	4.56252e-05	9.72634e-05
chr1|62818654|62818897|L1MB8:L1:LINE|188|-	22.0644	0.29624	0.120841	2.45149	0.0142265	0.0242627
chr10|14102244|14102461|AluSz:Alu:SINE|138|+	24.2189	-0.252248	0.112688	-2.23846	0.0251912	0.0414284
chr10|22599150|22599430|L1MB8:L1:LINE|204|-	61.2646	0.496368	0.141227	3.51467	0.000440296	0.00087901
chr11|111909864|111910071|MER5B:hAT-Charlie:DNA|138|-	44.1324	0.977958	0.18964	5.15691	2.51057e-07	5.84489e-07
chr11|118165463|118165762|AluSx:Alu:SINE|139|-	189.51	-0.160467	0.0700994	-2.28914	0.0220712	0.0366073
chr11|123632507|123632815|AluSz:Alu:SINE|123|+	329.085	-0.254715	0.0913269	-2.78904	0.00528643	0.00953849
chr11|133150062|133150220|MIRb:MIR:SINE|304|-	31.7308	-0.251251	0.105373	-2.38439	0.0171073	0.0288307
chr11|64321600|64321732|MIR:MIR:SINE|288|+	445.735	-0.21701	0.0670904	-3.23458	0.0012182	0.00234549
chr12|48996101|48996278|MIR3:MIR:SINE|269|-	325.579	-0.322884	0.0952556	-3.38966	0.000699783	0.00137485
chr12|49896418|49896641|MIRb:MIR:SINE|282|+	16.4364	0.313388	0.119835	2.61517	0.0089184	0.0156247
chr12|88199201|88199451|MIR:MIR:SINE|292|+	20.9496	0.279594	0.106651	2.62158	0.00875233	0.0153479
chr14|57999209|57999546|L3:CR1:LINE|287|-	81.622	-0.230848	0.0632384	-3.65044	0.000261789	0.000531783
chr14|85582440|85582674|MIR:MIR:SINE|302|+	35.7944	0.342057	0.121024	2.82635	0.00470821	0.00855108
chr14|85638247|85638594|LTR16A:ERVL:LTR|299|+	28.5395	0.325509	0.113413	2.87012	0.00410319	0.00749317
chr15|60974800|60975029|L2c:L2:LINE|342|-	28.8	-0.246147	0.100574	-2.44742	0.0143882	0.0245205
chr15|65891440|65891604|MIR3:MIR:SINE|247|+	53.9765	-0.214785	0.0778919	-2.75748	0.00582496	0.0104637
chr16|69462961|69463087|AluJr:Alu:SINE|127|+	108.387	-0.169972	0.0627951	-2.70677	0.00679421	0.0120979
chr17|58345196|58345319|MIRc:MIR:SINE|325|-	43.5471	-0.144613	0.064814	-2.2312	0.0256677	0.0421457
chr17|74248710|74248902|MIR:MIR:SINE|219|-	38.8822	0.48346	0.144743	3.34012	0.000837426	0.00163364
chr18|76982063|76982196|MIRb:MIR:SINE|271|-	87.3751	0.505282	0.170102	2.97046	0.00297354	0.00551119
chr19|29615400|29615473|L1ME4c:L1:LINE|275|+	30.597	-0.149014	0.0673852	-2.21138	0.0270098	0.0442005
chr2|47171391|47171495|MIRb:MIR:SINE|206|-	28.2809	0.219002	0.10056	2.17782	0.0294197	0.0478817
chr2|97579795|97579997|MIRb:MIR:SINE|286|-	20.0337	0.357566	0.118287	3.02288	0.00250381	0.00467932
chr20|45094391|45094533|MIRb:MIR:SINE|242|+	129.167	-0.235936	0.09866	-2.39141	0.0167839	0.0283293
chr20|58449601|58449837|Eulor2B:DNA?:DNA?|225|+	105.06	-0.156326	0.0665024	-2.35069	0.0187386	0.031398
chr21|21124867|21125188|MER63D:hAT-Blackjack:DNA|232|+	34.3221	0.270266	0.109497	2.46826	0.0135772	0.0232304
chr21|34099753|34100051|MER124:DNA?:DNA?|239|+	94.0254	0.597561	0.119802	4.98791	6.10346e-07	1.40405e-06
chr22|17885243|17885496|L1ME4a:L1:LINE|352|+	22.4499	0.250503	0.110536	2.26626	0.0234353	0.0387206
chr3|150460922|150461027|L1ME3G:L1:LINE|171|+	28.4569	0.201193	0.0883641	2.27686	0.0227947	0.0377246
chr3|85068838|85068983|LFSINE_Vert:tRNA:SINE|338|-	30.6937	0.302651	0.106188	2.85014	0.00437006	0.00796066
chr3|85122831|85122962|L2c:L2:LINE|372|+	21.8586	0.232343	0.103518	2.24446	0.0248026	0.0408229
chr4|143471397|143471734|Charlie15b:hAT-Charlie:DNA|252|-	60.5403	0.295462	0.124328	2.37647	0.0174793	0.0294136
chr4|153324878|153325035|MER113:hAT-Charlie:DNA|229|+	23.8071	0.310731	0.107991	2.87736	0.00401012	0.00733297
chr4|44692030|44692202|Charlie23a:hAT-Charlie:DNA|235|-	15.395	0.322739	0.113555	2.84214	0.00448125	0.00815439
chr5|151100786|151100954|MIR3:MIR:SINE|295|-	27.9235	-0.262366	0.0772249	-3.39743	0.000680215	0.0013376
chr5|760200|760576|MLT1B:ERVL-MaLR:LTR|277|+	75.7978	-0.294218	0.133535	-2.20329	0.027574	0.0450684
chr5|95814114|95814267|Charlie29a:hAT-Charlie:DNA|268|+	98.2531	0.201762	0.0888628	2.27049	0.0231782	0.0383246
chr7|130515142|130515533|MSTA:ERVL-MaLR:LTR|137|-	374.669	-0.213696	0.0794611	-2.68931	0.00715996	0.012711
chr8|81702186|81702445|MLT1I:ERVL-MaLR:LTR|378|+	95.5473	0.188513	0.0768308	2.45361	0.0141431	0.0241309
chr9|127682748|127682914|MIRb:MIR:SINE|364|+	44.7578	-0.243542	0.0926113	-2.62972	0.00854543	0.0150097
chr9|19782704|19782952|MIRb:MIR:SINE|314|-	37.4359	0.362235	0.125786	2.87976	0.00397973	0.00727953
chr9|19784296|19784384|MamRep434:TcMar-Tigger:DNA|341|-	23.5815	0.382231	0.127808	2.99065	0.00278381	0.00517548
CHRM4	87.0923	-0.271002	0.0870463	-3.11331	0.00185002	0.00350265
chrX|129447597|129447769|MER104:TcMar-Tc2:DNA|186|+	18.7853	0.30114	0.106574	2.82564	0.00471857	0.00856847
chrX|140774736|140774891|Tigger20a:TcMar-Tigger:DNA|286|+	83.2604	0.242492	0.107626	2.2531	0.0242531	0.0399694
chrX|140781721|140781935|MER58A:hAT-Charlie:DNA|201|+	83.3866	0.332255	0.103407	3.21309	0.00131315	0.00252134
chrX|51902142|51902279|MER117:hAT-Charlie:DNA|285|-	94.1875	-0.229476	0.0783938	-2.92722	0.0034201	0.00629419
chrX|54815877|54816014|MER117:hAT-Charlie:DNA|248|-	82.9871	-0.310875	0.0678949	-4.57877	4.67721e-06	1.04458e-05
CICP18	41.0305	-2.35941	0.0755614	-31.2251	4.86543e-214	3.26233e-213
CKS2	16.0359	0.33673	0.117877	2.85663	0.00428167	0.00780515
CLEC17A	5.01543	4.51263	0.272697	16.5482	1.65049e-61	5.89404e-61
CLIC6	12.5763	-0.855148	0.252129	-3.39171	0.000694578	0.00136505
COL14A1	449.037	-4.91953	0.118763	-41.4232	0	0
COL1A1	139.813	-0.586737	0.235208	-2.49455	0.0126118	0.0216655
COL2A1	14.478	-0.833999	0.269207	-3.09798	0.00194845	0.00367965
COL4A6	45.8857	-3.52445	0.125798	-28.0168	1.0141e-172	5.85731e-172
CPXM1	16.4057	-0.458253	0.20838	-2.19912	0.0278691	0.0455049
CR1	37.6883	5.75848	0.219637	26.2182	1.64796e-151	8.6924e-151
CRH	41.749	-0.57063	0.183615	-3.10776	0.00188512	0.00356558
CRIP1	17.1297	2.66857	0.227184	11.7463	7.37677e-32	2.23185e-31
CSF3	7.92151	-1.69905	0.344078	-4.93798	7.8935e-07	1.80853e-06
CSPG4P5	26.1898	2.28743	0.183564	12.4612	1.21496e-35	3.76917e-35
CTXN2	62.7164	8.53044	0.220759	38.6415	0	0
CTXN3	150.967	9.04589	0.248576	36.3908	5.94282e-290	5.0878e-289
CXCL1	12.7166	-1.04904	0.219599	-4.77707	1.77864e-06	4.03179e-06
CYB5R2	102.719	0.344487	0.136614	2.52161	0.011682	0.0201694
CYP19A1	3.06662	1.08412	0.255591	4.24161	2.21919e-05	4.81839e-05
CYP4F12	93.6101	-4.20252	0.189762	-22.1463	1.13256e-108	5.03061e-108
DDX12P	6.7769	-1.48141	0.14454	-10.2491	1.19417e-24	3.42009e-24
DES	64.0806	-0.740273	0.228914	-3.23385	0.00122135	0.00235135
DLGAP1-AS4	34.4754	7.83447	0.225448	34.7507	1.35032e-264	1.07139e-263
DMBT1	35.0815	2.36931	0.187009	12.6695	8.72658e-37	2.72496e-36
DMRT2	35.6214	0.323849	0.148861	2.17552	0.0295912	0.0481467
DNAH17	315.557	-1.07251	0.143223	-7.4884	6.97208e-14	1.80726e-13
DNAH17-AS1	20.518	1.25945	0.203124	6.20044	5.63063e-10	1.38478e-09
DNAJC5G	27.1462	-0.252224	0.11313	-2.2295	0.0257808	0.0423124
DNM1P47	27.5995	4.68594	0.220238	21.2767	1.86567e-100	7.98468e-100
DSG2	24.7863	-0.430958	0.182676	-2.35914	0.0183175	0.0307263
DSG3	4.43214	-0.655843	0.19718	-3.32611	0.000880679	0.00171474
DSP	559.344	-0.650501	0.205664	-3.16292	0.00156193	0.00297634
DTHD1	73.1083	-4.72019	0.123634	-38.1786	0	0
EGFL6	51777.8	-14.8445	0.138598	-107.105	0	0
EGLN1P1	18.1243	3.31293	0.13619	24.3258	1.04623e-130	5.10097e-130
EGR4	96.3567	-0.44981	0.125511	-3.58383	0.000338592	0.000681925
EIF5A2	471.674	0.184414	0.0800274	2.30438	0.0212013	0.0352498
ENSG00000188897	250.069	-5.77063	0.103874	-55.5543	0	0
ENSG00000197320	119.499	-6.75132	0.227414	-29.6873	1.11884e-193	6.96555e-193
ENSG00000204584	178.22	-4.00342	0.101786	-39.3318	0	0
ENSG00000205041	23.5413	8.19306	0.235057	34.8556	3.49875e-266	2.79016e-265
ENSG00000205562	135.706	-1.44753	0.0740113	-19.5583	3.50641e-85	1.40145e-84
ENSG00000213197	67.4549	-0.870748	0.0955567	-9.11237	8.06008e-20	2.21336e-19
ENSG00000214100	4.10348	0.607825	0.197631	3.07555	0.00210116	0.00395647
ENSG00000214265	16.6684	6.40122	0.227689	28.1139	6.6235e-174	3.84081e-173
ENSG00000215068	18.9056	5.60532	0.205441	27.2843	6.51392e-164	3.62219e-163
ENSG00000216285	11.1569	5.98159	0.231621	25.8249	4.65338e-147	2.41787e-146
ENSG00000223379	5.44656	5.96877	0.242199	24.644	4.2648e-134	2.10624e-133
ENSG00000223522	4.30172	4.85026	0.28782	16.8517	1.01903e-63	3.67824e-63
ENSG00000223812	31.0344	2.42839	0.132087	18.3848	1.73814e-75	6.64271e-75
ENSG00000223855	29.2015	8.3862	0.228282	36.7362	1.93272e-295	1.68959e-294
ENSG00000223930	11.4155	6.15355	0.266903	23.0554	1.29925e-117	5.99302e-117
ENSG00000224153	5.01369	5.5647	0.247883	22.4489	1.31177e-111	5.89704e-111
ENSG00000224415	12.077	6.47778	0.2283	28.374	4.22883e-177	2.47773e-176
ENSG00000225032	16.9506	7.57077	0.228541	33.1265	1.23543e-240	9.08305e-240
ENSG00000225140	74.2226	8.99462	0.243537	36.9332	1.3546e-298	1.19635e-297
ENSG00000225539	5.9612	5.21926	0.263707	19.7919	3.49486e-87	1.40967e-86
ENSG00000225877	17.5288	7.24501	0.242122	29.923	9.87157e-197	6.21452e-196
ENSG00000226070	9.77172	5.05493	0.214138	23.6059	3.34896e-123	1.58457e-122
ENSG00000226454	11.6237	6.64579	0.237984	27.9254	1.31352e-171	7.55392e-171
ENSG00000226994	8.2263	2.70831	0.189304	14.3067	1.98863e-46	6.56567e-46
ENSG00000227544	73.2087	8.58738	0.247573	34.6862	1.27246e-263	1.00507e-262
ENSG00000228242	4.19856	5.50121	0.254112	21.6487	6.24875e-104	2.72023e-103
ENSG00000228392	6.17209	-1.33562	0.16751	-7.97338	1.54391e-15	4.07179e-15
ENSG00000228434	57.728	4.11197	0.117667	34.9459	1.49582e-267	1.19701e-266
ENSG00000228477	4.02294	5.67407	0.248957	22.7913	5.58919e-115	2.54336e-114
ENSG00000228496	2.4462	4.73974	0.284168	16.6793	1.85256e-62	6.64756e-62
ENSG00000228510	12.819	6.96159	0.25247	27.5739	2.28693e-167	1.29e-166
ENSG00000228543	23.4421	-2.44402	0.129071	-18.9355	5.81688e-80	2.26971e-79
ENSG00000228741	5.05643	5.03245	0.267471	18.8149	5.70074e-79	2.21102e-78
ENSG00000228971	96.2462	9.03409	0.237526	38.0342	0	0
ENSG00000228998	6.95737	-2.73864	0.319273	-8.57773	9.67598e-18	2.61231e-17
ENSG00000228999	19.6234	6.54096	0.294022	22.2465	1.22048e-109	5.44425e-109
ENSG00000229425	129.449	4.78493	0.117562	40.7014	0	0
ENSG00000229492	8.59328	6.48396	0.24384	26.591	8.61889e-156	4.62623e-155
ENSG00000229569	10.8824	-0.577167	0.126852	-4.54993	5.36643e-06	1.19607e-05
ENSG00000229618	42.0464	-1.77613	0.097942	-18.1345	1.70331e-73	6.44007e-73
ENSG00000229657	19.2354	7.79669	0.234114	33.303	3.49353e-243	2.58582e-242
ENSG00000230084	19.3443	4.55183	0.170575	26.6853	6.97605e-157	3.76515e-156
ENSG00000230715	13.826	7.30434	0.237512	30.7535	1.09655e-207	7.17701e-207
ENSG00000230852	12.6659	6.17421	0.227408	27.1504	2.50715e-162	1.38432e-161
ENSG00000231013	11.399	6.2842	0.246781	25.4647	4.85293e-143	2.48362e-142
ENSG00000231449	2.55208	4.75956	0.244872	19.4369	3.75918e-84	1.49539e-83
ENSG00000231536	2.9919	3.90676	0.25961	15.0486	3.52613e-51	1.19438e-50
ENSG00000231840	6.98123	5.76176	0.260598	22.1098	2.54542e-108	1.12845e-107
ENSG00000232310	21.7672	5.74055	0.224447	25.5765	2.78895e-144	1.43452e-143
ENSG00000232748	3.93168	5.47021	0.256958	21.2883	1.45722e-100	6.24453e-100
ENSG00000233508	91.4643	9.18803	0.223097	41.1841	0	0
ENSG00000234111	6.41748	5.23401	0.238388	21.9559	7.61151e-107	3.35373e-106
ENSG00000234292	1.41394	3.35853	0.324694	10.3437	4.47028e-25	1.28439e-24
ENSG00000234394	18.7493	7.56066	0.256734	29.4494	1.28073e-190	7.87735e-190
ENSG00000234810	1.3869	3.15975	0.299879	10.5368	5.84714e-26	1.69218e-25
ENSG00000234913	40.8447	4.24597	0.115356	36.8074	1.40492e-296	1.23434e-295
ENSG00000235012	14.1763	7.29516	0.23874	30.5569	4.58179e-205	2.96917e-204
ENSG00000235390	1.73976	4.33943	0.312971	13.8653	1.02836e-43	3.34317e-43
ENSG00000235672	4.70392	5.59579	0.239817	23.3336	2.02463e-120	9.47543e-120
ENSG00000235683	11.7801	6.91347	0.227404	30.4017	5.2159e-203	3.35384e-202
ENSG00000236841	8.37673	4.95086	0.234467	21.1154	5.74124e-99	2.43906e-98
ENSG00000237166	36.0769	5.93787	0.2197	27.0272	7.08317e-161	3.89043e-160
ENSG00000237250	1.87556	3.40363	0.320865	10.6077	2.74426e-26	7.95823e-26
ENSG00000237268	15.245	6.98978	0.277801	25.1611	1.06841e-139	5.40298e-139
ENSG00000238035	27.715	8.16744	0.239188	34.1465	1.50615e-255	1.16185e-254
ENSG00000238194	32.8237	-4.19449	0.127338	-32.9399	5.90567e-238	4.31017e-237
ENSG00000238217	13.4885	6.33128	0.293847	21.5462	5.74442e-103	2.48933e-102
ENSG00000239828	7.0721	3.90995	0.230086	16.9934	9.19122e-65	3.33573e-64
ENSG00000239922	29.0003	7.46121	0.247356	30.1638	7.07371e-200	4.49833e-199
ENSG00000240265	7.90047	5.47707	0.264055	20.7422	1.44193e-95	6.03405e-95
ENSG00000240687	1524.75	-11.1226	0.161275	-68.9665	0	0
ENSG00000240695	14.9305	6.82079	0.229092	29.7731	8.70085e-195	5.4416e-194
ENSG00000241218	3.26021	4.32499	0.260877	16.5787	9.94195e-62	3.5544e-61
ENSG00000241345	17.7237	7.00003	0.275738	25.3865	3.55179e-142	1.81223e-141
ENSG00000241956	17.2696	6.89473	0.2328	29.6166	9.14455e-193	5.6714e-192
ENSG00000243302	120.039	6.19247	0.119583	51.7837	0	0
ENSG00000243679	59.1442	6.48129	0.154399	41.9775	0	0
ENSG00000243696	69.5612	9.69571	0.233278	41.563	0	0
ENSG00000244198	19.6389	7.59142	0.239241	31.7313	5.75746e-221	3.95842e-220
ENSG00000244427	5.49808	5.83245	0.260519	22.3878	5.17663e-111	2.32192e-110
ENSG00000244738	14.1435	6.78074	0.268537	25.2506	1.11433e-140	5.65148e-140
ENSG00000248015	29.9307	5.07129	0.164104	30.9029	1.09089e-209	7.19039e-209
ENSG00000248115	8.56258	5.74433	0.233819	24.5674	2.81599e-133	1.38713e-132
ENSG00000248710	32.7445	3.59734	0.27497	13.0826	4.13785e-39	1.30979e-38
ENSG00000248713	37.6837	8.28643	0.228825	36.2129	3.81554e-287	3.24004e-286
ENSG00000248738	34.8644	8.14523	0.248178	32.8201	3.04593e-236	2.21053e-235
ENSG00000249436	31.2056	7.25469	0.242956	29.8601	6.48991e-196	4.07453e-195
ENSG00000249604	12.3909	6.48831	0.254932	25.4512	6.85401e-143	3.50528e-142
ENSG00000250072	33.428	7.99922	0.267761	29.8745	4.22066e-196	2.65135e-195
ENSG00000250135	29.3723	-5.00943	0.296886	-16.8732	7.08049e-64	2.55742e-63
ENSG00000250198	33.9785	8.0544	0.259292	31.0631	7.6015e-212	5.05136e-211
ENSG00000250397	15.719	5.6892	0.203245	27.9918	2.04238e-172	1.1781e-171
ENSG00000250575	25.7015	7.77173	0.234352	33.1626	3.72907e-241	2.74673e-240
ENSG00000251226	27.6174	7.57822	0.269304	28.1401	3.17011e-174	1.84021e-173
ENSG00000251423	9.47374	5.91645	0.283918	20.8386	1.93411e-96	8.12546e-96
ENSG00000253547	9.06722	2.44013	0.150073	16.2596	1.90826e-59	6.73184e-59
ENSG00000254187	19.0467	6.90199	0.2368	29.147	9.13161e-187	5.54045e-186
ENSG00000254491	2.85793	4.51653	0.291592	15.4892	4.10355e-54	1.41121e-53
ENSG00000255087	11.0138	5.7942	0.252002	22.9927	5.51521e-117	2.53519e-116
ENSG00000255176	40.7499	2.45321	0.134207	18.2793	1.21047e-74	4.60564e-74
ENSG00000255521	1.11998	3.0338	0.348323	8.70973	3.04611e-18	8.26146e-18
ENSG00000256422	7.49455	-0.361458	0.130376	-2.77244	0.00556384	0.0100184
ENSG00000256443	108.069	7.30469	0.163862	44.5782	0	0
ENSG00000256500	10.4521	5.99621	0.395778	15.1504	7.52576e-52	2.55863e-51
ENSG00000256538	9.19014	-3.5078	0.162905	-21.5328	7.67108e-103	3.32194e-102
ENSG00000256966	5.69536	4.79034	0.391907	12.2232	2.33823e-34	7.19185e-34
ENSG00000257501	12.8488	6.38621	0.236375	27.0173	9.2528e-161	5.08082e-160
ENSG00000257522	70.2893	-3.72875	0.0935645	-39.8522	0	0
ENSG00000257607	6.17234	6.09478	0.23469	25.9695	1.09544e-148	5.72302e-148
ENSG00000257894	3.24211	4.10959	0.395135	10.4005	2.46719e-25	7.10544e-25
ENSG00000258342	5.9831	5.5113	0.287223	19.1883	4.63953e-82	1.82803e-81
ENSG00000258483	2.29132	3.62548	0.301468	12.0261	2.59135e-33	7.90994e-33
ENSG00000258559	35.5546	5.25049	0.136319	38.5163	0	0
ENSG00000258611	17.2885	7.58448	0.234002	32.412	1.8582e-230	1.31996e-229
ENSG00000258674	14.9096	7.46451	0.233737	31.9356	8.56833e-224	5.95064e-223
ENSG00000258811	7.26803	1.04832	0.132056	7.93843	2.04763e-15	5.39216e-15
ENSG00000258844	7.40369	5.69488	0.273677	20.8088	3.60241e-96	1.51111e-95
ENSG00000259288	14.0642	5.20607	0.269275	19.3337	2.79855e-83	1.10994e-82
ENSG00000259433	12.4447	5.36874	0.254101	21.1284	4.36132e-99	1.85426e-98
ENSG00000259604	9.48062	5.90929	0.272888	21.6547	5.49422e-104	2.39224e-103
ENSG00000259605	4.81922	5.55412	0.243201	22.8376	1.94072e-115	8.85789e-115
ENSG00000259707	8.81246	6.52723	0.23182	28.1565	1.99312e-174	1.15837e-173
ENSG00000259780	5.08916	1.039	0.140172	7.41228	1.24148e-13	3.20729e-13
ENSG00000259804	12.4155	3.11104	0.133481	23.307	3.76331e-120	1.7575e-119
ENSG00000259807	3.47512	4.86672	0.285984	17.0174	6.09849e-65	2.21495e-64
ENSG00000259834	185.216	9.81164	0.230152	42.6312	0	0
ENSG00000259895	10.0773	6.86611	0.249134	27.5599	3.36671e-167	1.8981e-166
ENSG00000259914	4.21317	4.13028	0.278205	14.8462	7.36607e-50	2.47633e-49
ENSG00000260179	2.79436	5.01212	0.249858	20.0599	1.65391e-89	6.74115e-89
ENSG00000260198	40.1811	8.79582	0.230704	38.1259	0	0
ENSG00000260276	35.332	5.02345	0.126804	39.6159	0	0
ENSG00000260316	28.8367	6.97905	0.215091	32.447	5.97612e-231	4.25336e-230
ENSG00000260328	172.73	5.74558	0.114049	50.3782	0	0
ENSG00000260401	14.7323	6.88167	0.251716	27.3391	1.4573e-164	8.12727e-164
ENSG00000260412	272.587	10.6706	0.224592	47.511	0	0
ENSG00000260417	18.6132	7.87261	0.23987	32.8203	3.02008e-236	2.19213e-235
ENSG00000260426	37.791	-1.02384	0.15424	-6.63798	3.18007e-11	7.97015e-11
ENSG00000260515	23.3561	1.47192	0.292318	5.03532	4.7706e-07	1.10159e-06
ENSG00000260585	44.5947	2.35121	0.0948544	24.7875	1.22167e-135	6.07651e-135
ENSG00000260604	10.6058	6.19636	0.256002	24.2043	2.0026e-129	9.7088e-129
ENSG00000260648	4.87496	3.5457	0.19975	17.7507	1.70189e-70	6.35474e-70
ENSG00000260788	29.3724	1.29233	0.161735	7.99041	1.34489e-15	3.5486e-15
ENSG00000260838	55.2133	8.25106	0.22846	36.1159	1.27527e-285	1.0802e-284
ENSG00000260878	93.1959	7.18553	0.191712	37.4809	1.88638e-307	1.7097e-306
ENSG00000261026	18.5032	7.28847	0.229717	31.7281	6.36731e-221	4.37566e-220
ENSG00000261037	69.5643	8.68805	0.234286	37.0831	5.2632e-301	4.68795e-300
ENSG00000261067	218.289	-4.19159	0.0958764	-43.7187	0	0
ENSG00000261121	18.095	1.21248	0.163103	7.43385	1.05481e-13	2.72825e-13
ENSG00000261292	108.722	9.03298	0.231941	38.9452	0	0
ENSG00000261325	19.9159	3.79584	0.179321	21.1679	1.88879e-99	8.04597e-99
ENSG00000261327	1.73585	-0.497265	0.227495	-2.18582	0.0288284	0.0469752
ENSG00000261329	21.2183	6.12359	0.244376	25.0581	1.42396e-138	7.16139e-138
ENSG00000261542	31.5406	2.64496	0.0971693	27.2201	3.75666e-163	2.08184e-162
ENSG00000261634	2.88897	4.71632	0.275204	17.1376	7.78414e-66	2.84222e-65
ENSG00000261710	13.1579	4.57244	0.213685	21.3981	1.39181e-101	5.99467e-101
ENSG00000261728	14.3848	0.949815	0.113038	8.40262	4.36639e-17	1.17198e-16
ENSG00000261795	11.8374	5.62565	0.252733	22.2593	9.16868e-110	4.09118e-109
ENSG00000262188	17.3136	0.558555	0.175629	3.18032	0.00147113	0.00281015
ENSG00000262304	32.2213	8.53455	0.271173	31.4727	2.0557e-217	1.39456e-216
ENSG00000262312	24.0359	8.0041	0.230009	34.799	2.51797e-265	2.00329e-264
ENSG00000262528	8.27759	5.52648	0.235037	23.5132	2.98626e-122	1.4078e-121
ENSG00000262580	35.9689	5.11992	0.135754	37.7146	0	0
ENSG00000262668	9.29071	-0.691225	0.121034	-5.71101	1.12307e-08	2.7015e-08
ENSG00000262877	67.0371	6.47301	0.185747	34.8486	4.47356e-266	3.56625e-265
ENSG00000262903	4.97116	5.83659	0.248975	23.4425	1.57658e-121	7.41011e-121
ENSG00000263020	12.547	2.94487	0.209158	14.0796	5.06854e-45	1.65896e-44
ENSG00000263278	64.6274	7.60129	0.196241	38.7345	0	0
ENSG00000263603	26.821	0.786074	0.119371	6.58515	4.54426e-11	1.13632e-10
ENSG00000263715	23.4021	5.15048	0.263083	19.5774	2.4087e-85	9.62974e-85
ENSG00000264324	17.9435	7.67524	0.275346	27.8748	5.38651e-171	3.08801e-170
ENSG00000265118	3.25922	3.2342	0.309152	10.4615	1.29757e-25	3.74434e-25
ENSG00000265179	13.818	6.81102	0.236075	28.8511	4.90785e-183	2.93595e-182
ENSG00000265579	230.621	10.2277	0.225987	45.2581	0	0
ENSG00000265690	51.9577	5.30787	0.125907	42.1569	0	0
ENSG00000266498	6.86588	6.2761	0.232405	27.005	1.28982e-160	7.07903e-160
ENSG00000266844	7.23664	5.59338	0.28522	19.6107	1.25182e-85	5.0097e-85
ENSG00000267034	55.4636	5.69293	0.144957	39.2732	0	0
ENSG00000267065	5.13603	5.62935	0.251661	22.3688	7.92863e-111	3.55158e-110
ENSG00000267077	2.93091	4.4968	0.253965	17.7064	3.7458e-70	1.39605e-69
ENSG00000267152	18.2202	6.76006	0.230619	29.3127	7.15007e-189	4.36899e-188
ENSG00000267160	42.6067	7.3607	0.219909	33.4716	1.24974e-245	9.32732e-245
ENSG00000267283	5.21455	3.75899	0.191522	19.627	9.09654e-86	3.64235e-85
ENSG00000267385	11.6903	2.72887	0.143338	19.0381	8.24972e-81	3.2322e-80
ENSG00000267605	25.7471	2.69241	0.111129	24.2277	1.13504e-129	5.50946e-129
ENSG00000267629	27.1439	7.44824	0.235043	31.6889	2.21227e-220	1.51743e-219
ENSG00000267740	9.94735	5.3097	0.281949	18.8321	4.11864e-79	1.59924e-78
ENSG00000267749	21.923	4.50302	0.159816	28.1763	1.14202e-174	6.64692e-174
ENSG00000267801	10.3771	1.22803	0.121151	10.1363	3.81222e-24	1.08749e-23
ENSG00000268170	24.4366	7.34139	0.26072	28.1581	1.90653e-174	1.10833e-173
ENSG00000268173	9.49102	6.35935	0.471287	13.4936	1.70598e-41	5.48235e-41
ENSG00000268518	19.5031	0.74238	0.169741	4.3736	1.22212e-05	2.68285e-05
ENSG00000268670	10.5193	6.68349	0.238765	27.992	2.03591e-172	1.17452e-171
ENSG00000269242	12.1165	6.69215	0.25566	26.176	4.99316e-151	2.6296e-150
ENSG00000269318	5.98664	6.15793	0.242046	25.4412	8.84472e-143	4.52074e-142
ENSG00000269653	6.54425	6.38542	0.240575	26.5423	3.1517e-155	1.68694e-154
ENSG00000270020	17.0701	1.70188	0.138938	12.2492	1.69623e-34	5.22344e-34
ENSG00000270111	8.77422	5.71503	0.226571	25.224	2.18401e-140	1.10612e-139
ENSG00000271653	11.1313	6.80289	0.245305	27.7323	2.84598e-169	1.61908e-168
ENSG00000271894	42.5051	6.29334	0.295311	21.3109	8.99747e-101	3.85901e-100
ENSG00000271959	8.13768	0.779666	0.157691	4.94427	7.6431e-07	1.7518e-06
ENSG00000272010	8.65391	5.62483	0.2635	21.3465	4.19851e-101	1.80285e-100
ENSG00000272078	10.3714	6.78378	0.235401	28.818	1.2761e-182	7.62343e-182
ENSG00000272219	13.3649	1.28375	0.110193	11.65	2.29527e-31	6.92337e-31
ENSG00000272321	192.778	10.2128	0.223598	45.6746	0	0
ENSG00000272807	25.0445	5.85487	0.207679	28.192	7.33648e-175	4.27628e-174
ENSG00000272821	17.9252	5.19939	0.233737	22.2446	1.27168e-109	5.6721e-109
ENSG00000272884	129.084	-4.42433	0.138008	-32.0585	1.67166e-225	1.16705e-224
ENSG00000272941	24.5791	-0.979178	0.131183	-7.46423	8.37872e-14	2.16983e-13
ENSG00000272944	29.3525	3.83554	0.117474	32.6501	7.98714e-234	5.74522e-233
ENSG00000273142	32.5153	3.46546	0.122991	28.1766	1.13235e-174	6.59147e-174
ENSG00000273151	103.769	-1.21382	0.108311	-11.2068	3.77786e-29	1.11999e-28
ENSG00000273259	22.9457	5.0476	0.289716	17.4226	5.56299e-68	2.0517e-67
ENSG00000273301	180.524	4.88988	0.0997761	49.0085	0	0
ENSG00000273409	2.22219	2.90536	0.279576	10.392	2.69593e-25	7.75961e-25
ENSG00000273580	5.8873	1.99041	0.16471	12.0843	1.27808e-33	3.90969e-33
ENSG00000273597	17.8502	0.917536	0.109875	8.35071	6.78523e-17	1.81755e-16
ENSG00000273618	19.135	7.58905	0.235268	32.257	2.80219e-228	1.97517e-227
ENSG00000274080	23.9116	8.35559	0.252759	33.0575	1.2142e-239	8.90165e-239
ENSG00000274184	14.7515	4.43069	0.181008	24.4778	2.54553e-132	1.24844e-131
ENSG00000274251	29.2306	-3.269	0.111228	-29.39	7.3652e-190	4.51869e-189
ENSG00000274272	78.6657	9.50377	0.23574	40.3146	0	0
ENSG00000274330	31.7676	-4.03272	0.149822	-26.9168	1.39532e-159	7.62369e-159
ENSG00000274565	1.89805	3.88403	0.293132	13.2501	4.50575e-40	1.43421e-39
ENSG00000274628	48.3105	8.92691	0.246394	36.2302	2.03737e-287	1.73242e-286
ENSG00000275286	2.33934	3.77363	0.26655	14.1573	1.68302e-45	5.52591e-45
ENSG00000275426	1.96795	3.68503	0.277775	13.2663	3.633e-40	1.15759e-39
ENSG00000275468	4.4289	5.915	0.246621	23.9842	4.06749e-127	1.95319e-126
ENSG00000275484	5.08534	5.98507	0.244013	24.5277	7.4886e-133	3.68262e-132
ENSG00000275850	7.16886	6.43077	0.238334	26.9822	2.39019e-160	1.31052e-159
ENSG00000276127	4.50402	2.03984	0.225839	9.03226	1.68163e-19	4.60464e-19
ENSG00000276232	121.343	-3.31926	0.152473	-21.7695	4.5166e-105	1.97579e-104
ENSG00000276462	32.5397	8.24055	0.25438	32.3947	3.25828e-230	2.31188e-229
ENSG00000276690	32.105	4.18474	0.196599	21.2857	1.5394e-100	6.59539e-100
ENSG00000278434	28.1094	8.29717	0.225911	36.7276	2.64691e-295	2.31256e-294
ENSG00000278716	4.56853	5.83133	0.244552	23.845	1.14081e-125	5.45363e-125
ENSG00000278727	39.1611	7.59203	0.224135	33.8726	1.68705e-251	1.28135e-250
ENSG00000278803	22.6092	7.54463	0.258472	29.1894	2.64648e-187	1.60949e-186
ENSG00000278872	25.7724	8.33007	0.243457	34.2157	1.41117e-256	1.09204e-255
ENSG00000278911	14.8886	1.23427	0.149328	8.26548	1.39139e-16	3.71283e-16
ENSG00000278962	57.892	8.06637	0.231744	34.8073	1.88662e-265	1.50125e-264
ENSG00000279013	32.577	7.1659	0.222971	32.1383	1.28661e-226	9.02393e-226
ENSG00000279042	38.1676	2.2877	0.160213	14.2791	2.95435e-46	9.74239e-46
ENSG00000279044	5.8447	5.93616	0.240271	24.7061	9.20339e-135	4.5591e-134
ENSG00000279057	38.4631	-4.0494	0.185666	-21.8101	1.86125e-105	8.15096e-105
ENSG00000279094	1.70393	2.19249	0.306862	7.14488	9.00742e-13	2.30436e-12
ENSG00000279146	18.1681	1.50773	0.10981	13.7303	6.68852e-43	2.16464e-42
ENSG00000279147	6.82026	0.95866	0.150591	6.36597	1.94061e-10	4.81206e-10
ENSG00000279161	19.607	7.55425	0.248166	30.4403	1.60995e-203	1.03718e-202
ENSG00000279179	16.6645	7.64344	0.231323	33.0423	2.00924e-239	1.47229e-238
ENSG00000279189	94.2642	1.16887	0.0881617	13.2582	4.04507e-40	1.28832e-39
ENSG00000279191	26.5007	8.24991	0.232066	35.5498	8.35549e-277	6.88085e-276
ENSG00000279196	45.1385	1.75193	0.0985361	17.7796	1.01684e-70	3.80102e-70
ENSG00000279233	76.922	2.25651	0.0913593	24.6992	1.08986e-134	5.39643e-134
ENSG00000279283	32.5621	3.92532	0.138805	28.2794	6.1966e-176	3.61956e-175
ENSG00000279360	3.35515	3.93303	0.25543	15.3976	1.69734e-53	5.82027e-53
ENSG00000279387	24.2384	7.55871	0.231674	32.6265	1.72626e-233	1.24008e-232
ENSG00000279419	130.062	9.45643	0.25444	37.1656	2.4523e-302	2.19363e-301
ENSG00000279462	11.826	1.24702	0.109676	11.3701	5.89333e-30	1.75938e-29
ENSG00000279474	30.9407	-1.83089	0.0984681	-18.5937	3.61476e-77	1.39201e-76
ENSG00000279476	38.5231	8.74235	0.226752	38.5547	0	0
ENSG00000279495	124.062	9.98627	0.230893	43.2507	0	0
ENSG00000279513	15.0205	6.50548	0.228374	28.4861	1.74048e-178	1.02333e-177
ENSG00000279537	9.39514	6.25528	0.236545	26.4444	4.23461e-154	2.25721e-153
ENSG00000279543	8.15931	6.42527	0.232164	27.6756	1.37349e-168	7.79558e-168
ENSG00000279573	7.82591	1.25473	0.123749	10.1394	3.69435e-24	1.05407e-23
ENSG00000279583	8.77537	6.67825	0.243995	27.3705	6.1659e-165	3.4457e-164
ENSG00000279586	15.239	6.44905	0.233131	27.6628	1.96008e-168	1.11192e-167
ENSG00000279620	16.7126	4.16855	0.146329	28.4876	1.66957e-178	9.81895e-178
ENSG00000279675	253.878	10.45	0.219811	47.541	0	0
ENSG00000279678	9.82176	6.85828	0.23571	29.0962	4.00492e-186	2.42556e-185
ENSG00000279693	21.7076	8.11869	0.238143	34.0917	9.80754e-255	7.54036e-254
ENSG00000279700	26.0083	1.59782	0.107602	14.8493	7.03059e-50	2.36373e-49
ENSG00000279712	96.0311	10.0902	0.237562	42.474	0	0
ENSG00000279744	34.9388	7.80072	0.22843	34.1492	1.37397e-255	1.06025e-254
ENSG00000279759	144.166	9.40003	0.21858	43.0049	0	0
ENSG00000279764	42.946	2.92328	0.102711	28.4611	3.54769e-178	2.08449e-177
ENSG00000279801	13.9538	7.4339	0.236741	31.4009	1.96562e-216	1.33037e-215
ENSG00000279803	32.1383	2.58521	0.135945	19.0166	1.24352e-80	4.86726e-80
ENSG00000279819	39.8184	1.42093	0.124523	11.4109	3.68766e-30	1.1027e-29
ENSG00000279821	4.06903	3.93375	0.246964	15.9285	4.02126e-57	1.40236e-56
ENSG00000279839	16.7159	-1.86385	0.113051	-16.4868	4.56175e-61	1.62441e-60
ENSG00000279861	18.08	7.6804	0.229744	33.4303	4.97594e-245	3.70556e-244
ENSG00000279878	33.4807	0.405533	0.105575	3.84118	0.000122444	0.000254269
ENSG00000279917	13.7068	7.27115	0.230341	31.5669	1.0506e-218	7.16372e-218
ENSG00000279952	12.6	-2.49377	0.127022	-19.6326	8.1409e-86	3.26059e-85
ENSG00000279981	5.45738	3.77849	0.206127	18.3309	4.69499e-75	1.7904e-74
ENSG00000279996	11.2716	6.51086	0.245094	26.5648	1.73252e-155	9.28234e-155
ENSG00000280033	23.8311	1.4975	0.0899695	16.6446	3.31346e-62	1.18713e-61
ENSG00000280063	24.7863	3.90648	0.123875	31.5358	2.80994e-218	1.91214e-217
ENSG00000280073	36.7482	-1.6235	0.1038	-15.6408	3.84166e-55	1.32749e-54
ENSG00000280105	41.7544	0.501065	0.0912432	5.49153	3.98472e-08	9.45956e-08
ENSG00000280143	31.8463	-0.559251	0.172609	-3.23998	0.00119536	0.00230263
ENSG00000280152	74.9192	9.81644	0.234401	41.8788	0	0
ENSG00000280163	90.0383	-3.00551	0.115899	-25.9322	2.88816e-148	1.50781e-147
ENSG00000280205	22.4112	3.70915	0.143653	25.8201	5.26961e-147	2.73677e-146
ENSG00000280206	17.9539	4.86807	0.193757	25.1246	2.68051e-139	1.35165e-138
ENSG00000280214	26.9625	2.46418	0.10763	22.895	5.20774e-116	2.38337e-115
ENSG00000280222	90.5446	9.97535	0.233833	42.6602	0	0
ENSG00000280245	8.68503	0.46756	0.115869	4.03526	5.4541e-05	0.000115688
ENSG00000280248	4.09958	5.54626	0.243484	22.7788	7.44312e-115	3.38488e-114
ENSG00000280287	108.947	6.08825	0.133676	45.5449	0	0
ENSG00000280332	37.7183	5.50301	0.141993	38.7555	0	0
ENSG00000280388	53.3611	-1.49786	0.0769691	-19.4606	2.37043e-84	9.4372e-84
ENSG00000280486	12.5687	4.66784	0.241188	19.3536	1.90173e-83	7.54581e-83
ENSG00000280571	30.5974	3.73904	0.137807	27.1325	4.07512e-162	2.24895e-161
ENSG00000280893	24.7197	8.14025	0.43535	18.6982	5.12266e-78	1.97929e-77
ENSG00000281160	49.825	8.50032	0.229292	37.072	7.95309e-301	7.07523e-300
ENSG00000281969	106.561	9.84541	0.246153	39.9971	0	0
ENSG00000282033	32.1934	7.53194	0.2213	34.0349	6.79265e-254	5.20327e-253
ENSG00000283025	11.9967	1.98577	0.155958	12.7327	3.88948e-37	1.21669e-36
ENSG00000283088	26.1546	7.32528	0.318543	22.9962	5.08622e-117	2.33873e-116
ENSG00000283149	167.696	-7.67757	0.223987	-34.2768	1.73925e-257	1.35044e-256
ENSG00000283178	49.166	-7.57491	0.170053	-44.5444	0	0
ENSG00000283199	23.3016	5.90822	0.200135	29.5211	1.54226e-191	9.52063e-191
ENSG00000283239	24.3702	7.70295	0.282266	27.2897	5.6225e-164	3.12769e-163
ENSG00000283462	29.498	7.35476	0.26798	27.4452	7.92425e-166	4.44132e-165
ENSG00000283486	110.086	9.97557	0.249592	39.9675	0	0
ENSG00000283633	41.316	5.52802	0.190791	28.9742	1.39126e-184	8.37064e-184
ENSG00000283646	16.6174	6.41203	0.257512	24.8999	7.45056e-137	3.7185e-136
ENSG00000283886	80.5837	8.72045	0.227592	38.3162	0	0
ENSG00000283914	2.09169	4.37642	0.294377	14.8667	5.42193e-50	1.82428e-49
ENSG00000284240	6.29997	5.66508	0.234612	24.1466	8.10041e-129	3.91548e-128
ENSG00000284377	2.70559	4.11828	0.29528	13.947	3.28085e-44	1.07017e-43
ENSG00000284657	5.77914	5.90394	0.235867	25.0308	2.82656e-138	1.41877e-137
ENSG00000284703	16.243	1.80671	0.155598	11.6114	3.60577e-31	1.08614e-30
ENSG00000284762	77.2264	-3.45858	0.277968	-12.4424	1.53875e-35	4.76994e-35
ENSG00000284779	6.52405	5.60022	0.307739	18.198	5.35624e-74	2.02987e-73
ENSG00000284848	33.0151	-2.11906	0.104234	-20.3298	7.0031e-92	2.88547e-91
ENSG00000284981	25.3008	8.17137	0.249394	32.7649	1.86434e-235	1.349e-234
ENSG00000285051	55.2095	8.61682	0.259488	33.207	8.5303e-242	6.29798e-241
ENSG00000285188	38.506	8.63893	0.245856	35.1382	1.75872e-270	1.41982e-269
ENSG00000285238	9.09807	5.69152	0.467101	12.1848	3.74692e-34	1.15101e-33
ENSG00000285269	23.438	3.15189	0.171718	18.3551	3.00763e-75	1.14824e-74
ENSG00000285292	48.1851	6.12945	0.283752	21.6014	1.7419e-103	7.56715e-103
ENSG00000285492	5.2204	5.20097	0.292198	17.7995	7.13279e-71	2.66788e-70
ENSG00000285561	32.4037	7.57343	0.239318	31.6458	8.65286e-220	5.92403e-219
ENSG00000285565	30.7397	6.22686	0.328544	18.9529	4.17935e-80	1.6325e-79
ENSG00000285578	40.6321	7.73984	0.309365	25.0185	3.84512e-138	1.92871e-137
ENSG00000285581	11.3455	6.56587	0.246489	26.6376	2.4933e-156	1.34206e-155
ENSG00000285596	54.6563	8.30295	0.218998	37.9133	0	0
ENSG00000285634	24.2613	7.42171	0.245336	30.2512	5.03199e-201	3.21393e-200
ENSG00000285839	10.6703	1.63453	0.29114	5.61426	1.97401e-08	4.72019e-08
ENSG00000285897	4.15265	4.89459	0.482277	10.1489	3.34996e-24	9.56305e-24
ENSG00000285939	5.44767	4.77356	0.242409	19.6922	2.51581e-86	1.01003e-85
ENSG00000285942	2.46743	4.10182	0.372947	10.9984	3.88949e-28	1.14481e-27
ENSG00000285952	18.9922	7.07354	0.297252	23.7964	3.63743e-125	1.7349e-124
ENSG00000285972	3.99075	4.21506	0.369387	11.411	3.68636e-30	1.10239e-29
ENSG00000286015	50.7962	3.76963	0.108968	34.594	3.11398e-262	2.45168e-261
ENSG00000286044	5.04277	5.36804	0.310025	17.3149	3.63309e-67	1.33454e-66
ENSG00000286069	6.18157	4.44654	0.235722	18.8635	2.2777e-79	8.86062e-79
ENSG00000286084	67.4108	2.47527	0.0886794	27.9126	1.87799e-171	1.07944e-170
ENSG00000286159	17.9786	3.89304	0.186664	20.8559	1.3473e-96	5.66562e-96
ENSG00000286198	22.8372	5.95128	0.218934	27.183	1.03275e-162	5.71167e-162
ENSG00000286220	67.1182	7.73269	0.229389	33.7099	4.14346e-249	3.12218e-248
ENSG00000286235	63.0835	-3.75624	0.297044	-12.6454	1.18611e-36	3.70137e-36
ENSG00000286269	36.7011	4.77089	0.210772	22.6353	1.94802e-113	8.81417e-113
ERFE	20.902	-0.346091	0.107666	-3.21449	0.00130675	0.00250915
FAM153B	216.194	-0.244772	0.108546	-2.255	0.0241331	0.0397926
FAM163A	45.1897	-0.363896	0.125287	-2.90449	0.00367856	0.00674889
FAM19A2	704.814	11.9944	0.224546	53.4163	0	0
FAM225A	67.0568	8.84209	0.240875	36.7082	5.40141e-295	4.71254e-294
FAM27E4	11.8917	6.95621	0.25145	27.6644	1.87373e-168	1.06307e-167
FAM3C	1556.99	0.431886	0.0633053	6.82228	8.96057e-12	2.26296e-11
FAM95C	18.048	2.43432	0.15115	16.1054	2.339e-58	8.2111e-58
FBXW4P1	25.9132	8.29247	0.228456	36.2979	1.74698e-288	1.48953e-287
FCGR1B	30.8846	7.64642	0.253049	30.2171	1.41127e-200	8.99672e-200
FCGR1CP	9.35704	5.81216	0.268958	21.6099	1.44897e-103	6.29833e-103
FCGR2B	24.236	0.924277	0.195531	4.72702	2.2784e-06	5.14471e-06
FCGR2C	32.273	7.72829	0.26897	28.7329	1.4808e-181	8.80198e-181
FCGR3A	294.153	8.60001	0.226142	38.0293	0	0
FER1L6	16.0654	5.68487	0.377782	15.048	3.55794e-51	1.20497e-50
FLRT3	523.433	0.18303	0.0782224	2.33987	0.0192903	0.0322669
FOXC2	56.9606	-0.789774	0.255708	-3.08857	0.00201119	0.00379276
FOXD2	534.422	-8.95621	0.229856	-38.9645	0	0
FPR3	10.6285	2.11911	0.232609	9.11019	8.22413e-20	2.25827e-19
FREM3	219.113	-0.537637	0.163163	-3.29508	0.00098393	0.00190909
FSHR	6.20814	0.440535	0.162513	2.71078	0.00671255	0.0119588
GAPDHP32	16.0009	7.26179	0.233186	31.1417	6.578e-213	4.3885e-212
GAS6-AS1	12.2264	6.78119	0.254768	26.6171	4.30171e-156	2.3132e-155
GATA2-AS1	11.7659	7.04581	0.233736	30.1443	1.27349e-199	8.08436e-199
GJB2	51.2409	-0.56407	0.201017	-2.80608	0.00501484	0.00907531
GOLGA8O	17.5249	5.927	0.277155	21.3851	1.8386e-101	7.91205e-101
GPIHBP1	160.882	7.98364	0.225687	35.3749	4.15801e-274	3.39424e-273
GPR34	105.452	0.298846	0.135793	2.20075	0.0277534	0.0453312
GPR62	143.683	0.291227	0.13213	2.20409	0.0275183	0.0449891
GPR68	46.9221	-0.282987	0.0871685	-3.24643	0.00116861	0.00225248
GRAPL	59.0269	-5.37802	0.142489	-37.7433	0	0
GTF2IP13	49.2044	9.03726	0.237957	37.9785	0	0
GULP1	251.86	0.190952	0.0877305	2.17657	0.0295124	0.0480238
GUSBP5	8.97257	5.90136	0.233396	25.2848	4.69449e-141	2.38419e-140
HAGLR	111.733	9.36166	0.278012	33.6736	1.40939e-248	1.06037e-247
HCG4P3	7.70899	6.38899	0.234812	27.2089	5.09395e-163	2.82151e-162
HEYL	104.684	-0.332122	0.108978	-3.04762	0.00230665	0.00432743
HILS1	7.06034	5.35816	0.24656	21.7317	1.02918e-104	4.49497e-104
HIST1H1B	6.87748	4.43931	0.322721	13.7559	4.69606e-43	1.52105e-42
HIST1H1T	93.9491	-6.06935	0.168192	-36.0859	3.77668e-285	3.19098e-284
HIST2H3A	5.2137	3.24429	0.326051	9.95027	2.51498e-23	7.128e-23
HIST2H3C	35.938	-4.23252	0.230441	-18.3671	2.40995e-75	9.20617e-75
HK3	14.2329	-0.378095	0.1696	-2.22933	0.0257918	0.0423272
HLA-DOA	56.8563	2.40481	0.125936	19.0955	2.75017e-81	1.0802e-80
HLA-DQA1	150.994	-3.48139	0.197394	-17.6368	1.28574e-69	4.77974e-69
HLA-DQA2	2.80423	3.73175	0.369753	10.0926	5.96004e-24	1.69754e-23
HLA-DRA	425.511	8.57099	0.198079	43.2705	0	0
HLA-DRB1	132.5	8.0608	0.243076	33.1616	3.85469e-241	2.83879e-240
HLA-DRB5	300.958	-5.06578	0.278599	-18.1831	7.02953e-74	2.66285e-73
HMSD	15.6268	6.36655	0.253438	25.1207	2.9514e-139	1.48791e-138
HPN-AS1	7.25978	5.79771	0.268728	21.5747	3.10803e-103	1.34819e-102
HPYR1	14.8432	7.23128	0.231947	31.1765	2.21936e-213	1.48312e-212
HSD17B1	53.0357	0.419325	0.126231	3.32188	0.000894128	0.00173985
HSD17B1P1	2.01297	0.674318	0.236723	2.84855	0.0043919	0.00799844
HSD17B3	18.7948	0.354379	0.157626	2.24823	0.0245618	0.0404479
HSFX2	21.321	7.34052	0.519656	14.1257	2.63649e-45	8.64549e-45
HSP90AB4P	26.3076	7.99343	0.225475	35.4514	2.75655e-275	2.25693e-274
HSPA7	22.0705	7.65271	0.275305	27.7972	4.68728e-170	2.67422e-169
HTR5A-AS1	160.893	10.0172	0.227297	44.0709	0	0
IFI30	42.805	8.11334	0.260095	31.1938	1.29364e-213	8.65548e-213
IL12A-AS1	25.7193	7.54827	0.231606	32.591	5.50214e-233	3.94287e-232
IL1B	37.9047	-1.08562	0.228566	-4.74969	2.03729e-06	4.60882e-06
IL1RAPL2	85.6301	-1.72592	0.0785124	-21.9827	4.21219e-107	1.85781e-106
IL21R	13.0128	-0.968229	0.231713	-4.17858	2.93339e-05	6.32683e-05
INHBA-AS1	46.5578	7.43051	0.224296	33.1281	1.17013e-240	8.60441e-240
INMT	9.06763	5.84183	0.273619	21.3502	3.87971e-101	1.66629e-100
IP6K3	102.169	0.80147	0.161864	4.95152	7.36377e-07	1.68919e-06
IRF7	251.282	-3.59366	0.0884159	-40.645	0	0
ITGA2	264.519	0.472582	0.144466	3.27122	0.00107084	0.00207122
ITGB3	28.147	3.33758	0.143065	23.329	2.25037e-120	1.05274e-119
ITGBL1	60.4718	-2.79579	0.125669	-22.2473	1.19827e-109	5.34631e-109
ITPKB-IT1	5.62054	5.77538	0.241171	23.9473	9.86823e-127	4.73246e-126
KANK3	186.934	-1.69309	0.0994757	-17.0202	5.82171e-65	2.11512e-64
KCNE4	100.618	0.306598	0.138713	2.21031	0.0270833	0.0443159
KCNIP4	558.961	9.66861	0.18678	51.7647	0	0
KCNQ1DN	6.99857	-3.11251	0.178977	-17.3906	9.72761e-68	3.58315e-67
KEL	147.444	-3.19785	0.130016	-24.5959	1.39763e-133	6.89155e-133
KIAA0408	608.705	1.04792	0.086255	12.1491	5.80225e-34	1.77977e-33
KIAA1210	1.99628	3.2994	0.334222	9.87187	5.51286e-23	1.55794e-22
KIF12	14.6788	-0.290341	0.131216	-2.21269	0.0269191	0.0440669
KIF19	198.873	10.7195	0.263573	40.6699	0	0
KLHL14	22.3755	7.07679	0.248337	28.4967	1.28811e-178	7.57757e-178
KNG1	9.46422	0.460818	0.150215	3.06771	0.00215703	0.0040587
KNOP1P4	20.4116	7.85075	0.233599	33.6078	1.28931e-247	9.67365e-247
KRT18P4	12.2847	7.21481	0.226176	31.8991	2.75186e-223	1.90722e-222
KRT18P5	22.6496	8.04797	0.228427	35.2321	6.46019e-272	5.23846e-271
KRT222	379.274	7.60825	0.12722	59.8039	0	0
KRT5	17.7858	3.15902	0.188533	16.7558	5.13482e-63	1.84797e-62
KRT8P13	18.2886	6.08319	0.260808	23.3244	2.50996e-120	1.1733e-119
KRT8P39	12.3628	7.01687	0.227876	30.7925	3.30079e-208	2.1646e-207
KRT8P42	14.2499	5.78875	0.223661	25.8818	1.068e-147	5.56444e-147
LANCL3	271.998	0.258276	0.0864671	2.98699	0.00281741	0.00523597
LBX2-AS1	56.0359	-4.69263	0.125642	-37.3492	2.61484e-305	2.35582e-304
LGR5	151.557	0.520361	0.14424	3.6076	0.000309042	0.000624301
LILRA4	17.8648	6.95796	0.285099	24.4054	1.49904e-131	7.33313e-131
LILRA6	33.1865	-3.72598	0.168291	-22.1402	1.29766e-108	5.76046e-108
LILRB2	14.0066	-0.626316	0.152333	-4.11148	3.93124e-05	8.41163e-05
LILRB3	916.499	-7.72964	0.159095	-48.5852	0	0
LIN28B	78.2335	-2.60223	0.089898	-28.9464	3.11191e-184	1.87103e-183
LINC00176	286.634	-4.26365	0.0767305	-55.5666	0	0
LINC00283	10.7107	5.61151	0.244585	22.943	1.72997e-116	7.93308e-116
LINC00323	12.1329	6.20223	0.310943	19.9465	1.60708e-88	6.52721e-88
LINC00326	9.63449	6.24565	0.263484	23.704	3.27578e-124	1.55565e-123
LINC00460	9.47055	5.80164	0.234266	24.7651	2.13032e-135	1.05853e-134
LINC00482	1.30351	3.77377	0.278679	13.5416	8.87935e-42	2.85787e-41
LINC00488	10.4926	-2.15515	0.149005	-14.4636	2.05613e-47	6.82034e-47
LINC00507	154.156	4.4887	0.142476	31.505	7.4239e-218	5.048e-217
LINC00601	13.6852	6.62674	0.254025	26.087	5.12305e-150	2.68898e-149
LINC00609	3.4551	4.59492	0.280265	16.3949	2.07894e-60	7.37126e-60
LINC00638	15.2902	7.20793	0.236671	30.4555	1.01297e-203	6.53255e-203
LINC00639	234.258	10.7207	0.24939	42.9875	0	0
LINC00862	11.5313	4.0851	0.189654	21.5397	6.61416e-103	2.86509e-102
LINC00877	16.103	7.0729	0.244932	28.877	2.32149e-183	1.39007e-182
LINC00898	33.6227	8.11149	0.235793	34.4009	2.44469e-259	1.91205e-258
LINC00930	5.36131	5.86836	0.273501	21.4565	3.97225e-102	1.71476e-101
LINC00940	15.782	1.83328	0.169461	10.8183	2.81992e-27	8.2463e-27
LINC01007	121.261	9.02415	0.249422	36.1802	1.24754e-286	1.05835e-285
LINC01010	16.4754	6.76978	0.269746	25.0969	5.37814e-139	2.70851e-138
LINC01088	19.9641	7.30058	0.251953	28.9759	1.3233e-184	7.96281e-184
LINC01139	5.35537	5.32637	0.282398	18.8612	2.37851e-79	9.2487e-79
LINC01140	71.2436	4.67519	0.111792	41.8205	0	0
LINC01164	16.942	1.54803	0.158105	9.79116	1.2288e-22	3.46299e-22
LINC01202	10.1927	4.32973	0.222409	19.4674	2.07678e-84	8.27111e-84
LINC01222	1.81792	3.48247	0.318876	10.9211	9.13982e-28	2.68277e-27
LINC01235	5.93228	4.39489	0.294514	14.9225	2.35236e-50	7.92942e-50
LINC01250	27.3028	7.98506	0.227857	35.0441	4.79027e-269	3.85373e-268
LINC01289	11.636	6.08846	0.237349	25.6519	4.03078e-145	2.07911e-144
LINC01347	32.4786	0.719672	0.10186	7.06532	1.60244e-12	4.08832e-12
LINC01361	10.812	5.96198	0.230506	25.8648	1.65896e-147	8.63212e-147
LINC01378	28.662	3.99153	0.154316	25.8659	1.61163e-147	8.38784e-147
LINC01445	5.56108	4.90202	0.281558	17.4103	6.88787e-68	2.53927e-67
LINC01476	15.7823	6.48485	0.247122	26.2415	8.92897e-152	4.72049e-151
LINC01511	15.18	6.63285	0.232172	28.5687	1.6475e-179	9.73087e-179
LINC01549	3.29081	4.20934	0.302943	13.8948	6.80912e-44	2.2156e-43
LINC01616	93.8085	-0.339224	0.0874586	-3.87868	0.000105023	0.000219045
LMAN1L	7.37455	0.31505	0.142053	2.21783	0.0265666	0.043506
LMF1-AS1	4.38857	5.13959	0.285068	18.0293	1.14643e-72	4.32264e-72
LPAR4	19.8085	0.415877	0.1403	2.96419	0.00303479	0.00561853
LRRC63	28.2003	0.669839	0.16914	3.96026	7.48683e-05	0.000157537
LSR	69.3524	-0.271557	0.120718	-2.24952	0.0244796	0.04032
LTF	60.0758	1.4235	0.285638	4.98356	6.24256e-07	1.43499e-06
LUCAT1	21.3301	7.34111	0.27375	26.8168	2.05563e-158	1.1162e-157
LURAP1L-AS1	5.36052	4.90036	0.295718	16.571	1.12878e-61	4.03522e-61
LY86-AS1	132.881	7.29979	0.167156	43.6706	0	0
MAGEC3	13.2857	0.415552	0.154276	2.69355	0.0070695	0.012556
MCHR1	136.922	-0.214814	0.0873413	-2.45948	0.013914	0.0237613
MEG9	22.5287	7.99411	0.238801	33.476	1.07611e-245	8.03557e-245
MIR133A1HG	7.02684	5.13289	0.237094	21.6492	6.18529e-104	2.69287e-103
MIR219A2	416.761	11.5816	0.260774	44.4124	0	0
MIR24-2	68.9634	5.95216	0.148524	40.0755	0	0
MIR3648-1	6.55555	6.23876	0.252737	24.6847	1.55972e-134	7.71421e-134
MIR3648-2	6.55555	6.23876	0.252737	24.6847	1.55972e-134	7.71421e-134
MIRLET7BHG	430.367	-1.39417	0.0827831	-16.8413	1.21599e-63	4.38809e-63
MLPH	23.4282	-0.582952	0.203183	-2.8691	0.00411638	0.00751663
MMP8	5.40307	-2.02815	0.418424	-4.84713	1.25261e-06	2.8537e-06
MSANTD3-TMEFF1	298.666	8.2905	0.172937	47.9394	0	0
MSH5-SAPCD1	23.0235	-1.87854	0.133031	-14.121	2.81915e-45	9.24377e-45
MSL3P1	16.0294	6.58944	0.243399	27.0726	2.07289e-161	1.14096e-160
MSR1	115.508	0.573475	0.160867	3.56489	0.000364002	0.000731187
MTMR9LP	28.2811	6.33225	0.194141	32.6167	2.37783e-233	1.70703e-232
MUC20P1	39.9755	4.94336	0.171836	28.7679	5.41469e-182	3.22377e-181
MUC4	12.3022	-2.01314	0.371331	-5.42142	5.91277e-08	1.39769e-07
MZT1	237.878	9.29473	0.215935	43.0442	0	0
NANOGP4	15.0367	6.9678	0.242401	28.7449	1.04908e-181	6.24258e-181
NDNF	68.8641	-0.376691	0.132805	-2.83643	0.00456214	0.00829575
NDUFA4L2	125.1	-0.309407	0.112939	-2.7396	0.00615138	0.0110154
NEUROD6	328.007	-0.289038	0.129695	-2.22861	0.0258401	0.0423971
NGFR	111.75	0.626592	0.162634	3.85277	0.000116787	0.000242844
NOS2P3	13.1026	0.594363	0.16799	3.53807	0.000403056	0.00080716
NPC1L1	8.84633	0.834783	0.227597	3.66781	0.000244637	0.000498254
NPIPA2	12.8962	5.28768	0.219255	24.1166	1.67402e-128	8.081e-128
NPY2R	46.7586	5.1775	0.184416	28.0752	1.97016e-173	1.14109e-172
NSRP1P1	45.6575	8.45805	0.226313	37.3732	1.0642e-305	9.59967e-305
NTM-AS1	25.7703	6.15415	0.237842	25.875	1.27403e-147	6.6355e-147
ODF3B	17.5896	-0.54465	0.172479	-3.15778	0.00158975	0.00302647
OGN	131.015	-0.712374	0.265427	-2.68388	0.00727733	0.0129037
OLFM4	22.4259	-0.646774	0.111463	-5.80261	6.52914e-09	1.57729e-08
OLR1	145.084	0.36916	0.132473	2.78668	0.00532518	0.00960564
OPCML-IT1	52.8887	9.10828	0.228968	39.7798	0	0
OR14I1	14.5512	6.58305	0.241524	27.2563	1.39913e-163	7.76634e-163
OR2A1-AS1	4.55697	-2.00892	0.254592	-7.89076	3.00352e-15	7.89657e-15
OR6W1P	9.82319	0.387723	0.175562	2.20847	0.0272117	0.0445176
OR7A5	22.8013	0.558683	0.205554	2.71794	0.00656906	0.0117169
OR7C1	17.7155	0.706318	0.192825	3.663	0.000249281	0.000507289
OR9A2	14.2586	0.431466	0.172598	2.49983	0.0124253	0.021367
OSTN	107.417	-4.79135	0.11256	-42.5672	0	0
OTOGL	203.517	-0.291804	0.103227	-2.82682	0.00470133	0.0085393
PACRG-AS1	19.1241	0.701958	0.149406	4.69832	2.62314e-06	5.91221e-06
PACRG-AS3	53.7988	0.945171	0.174845	5.40577	6.45299e-08	1.52392e-07
PCBP3-OT1	16.0857	2.92841	0.166759	17.5607	4.92237e-69	1.82432e-68
PCDH8	1103.92	-0.28153	0.108602	-2.59229	0.00953382	0.0166431
PCDHA14	10.5831	4.97024	0.281237	17.6728	6.79325e-70	2.52946e-69
PCP4L1	231.94	10.4199	0.227091	45.8843	0	0
PDLIM1	58.7377	-0.555905	0.164364	-3.38216	0.000719184	0.00141158
PEAR1	82.4923	-1.48267	0.120681	-12.2859	1.07882e-34	3.32728e-34
PENK	56.794	0.544235	0.181374	3.00063	0.00269425	0.00501471
PES1P2	5.56305	5.95931	0.246103	24.2147	1.55735e-129	7.55521e-129
PGA3	1.65214	3.25921	0.333712	9.76654	1.56714e-22	4.41282e-22
PHBP7	7.21712	4.32229	0.196465	22.0003	2.86095e-107	1.26285e-106
PIRT	78.1927	4.76199	0.177529	26.8237	1.7097e-158	9.29281e-158
PKHD1L1	24.7487	-2.22109	0.235448	-9.43346	3.96788e-21	1.10188e-20
PLA1A	34.6984	-0.560719	0.159071	-3.52496	0.000423543	0.000846757
PLA2G4B	103.124	2.68706	0.0951515	28.2398	1.89722e-175	1.10688e-174
PLAC8	10.8313	-0.824343	0.225234	-3.65993	0.00025228	0.000513273
PLN	12.6526	6.00046	0.310886	19.3012	5.24968e-83	2.07964e-82
PLS1	80.8332	0.254607	0.0851681	2.98947	0.00279462	0.00519449
PNMA5	102.244	2.18014	0.140121	15.559	1.38287e-54	4.76576e-54
PODN	84.6756	-0.28783	0.112689	-2.5542	0.0106432	0.0184673
POLR3DP1	9.29572	6.71513	0.230842	29.0898	4.83819e-186	2.9282e-185
POU5F1P5	9.78899	4.38061	0.182092	24.0572	7.01925e-128	3.38134e-127
PRF1	9.18804	-1.29744	0.181953	-7.13064	9.99045e-13	2.55451e-12
PRIMA1	193.681	0.386098	0.146412	2.63707	0.00836252	0.0147084
PRKAG2-AS1	99.2479	9.20286	0.217665	42.2799	0	0
PRRX2	5.10914	-0.735247	0.215548	-3.41105	0.000647125	0.0012751
PRTN3	48.8003	-4.58651	0.127237	-36.047	1.53639e-284	1.29612e-283
PSORS1C1	11.0705	6.4907	0.268565	24.1681	4.81487e-129	2.32966e-128
PTOV1-AS2	5.60395	5.96543	0.23172	25.7441	3.75082e-146	1.94155e-145
PTPN7	8.61105	0.804995	0.213249	3.77491	0.000160066	0.000329913
PTPRCAP	5.67117	5.67807	0.250962	22.6252	2.44614e-113	1.10612e-112
PTPRD-AS2	6.41124	5.627	0.230584	24.4033	1.57832e-131	7.7192e-131
PWAR5	905.652	3.21716	0.162285	19.8241	1.84596e-87	7.45675e-87
RAB42	42.1942	-4.56082	0.178529	-25.5467	5.97339e-144	3.06922e-143
RASSF9	379.778	-6.34217	0.187716	-33.7859	3.17199e-250	2.40046e-249
RBM43P1	5.65448	2.56792	0.21182	12.1231	7.96731e-34	2.44081e-33
RBP4	226.744	-0.228577	0.101856	-2.24411	0.0248252	0.040857
RGL3	491.764	-4.29235	0.0810352	-52.969	0	0
RHEBP1	9.66025	5.43103	0.253407	21.432	6.71636e-102	2.8965e-101
RN7SKP23	12.4946	-0.537465	0.16256	-3.30625	0.00094554	0.0018364
RNF103-CHMP3	13.1767	6.37238	0.237429	26.8391	1.12913e-158	6.14485e-158
RPL17-C18orf32	40.3713	5.66401	0.192844	29.3709	1.29255e-189	7.91676e-189
RPL3P5	8.06511	6.44708	0.234797	27.4581	5.56611e-166	3.12125e-165
RPS20P22	12.7024	7.05557	0.227811	30.9712	1.31847e-210	8.72321e-210
RPS20P33	4.32418	5.42375	0.248459	21.8296	1.2154e-105	5.32684e-105
RPSAP69	19.2869	7.02452	0.223843	31.3814	3.62786e-216	2.45163e-215
RRAD	29.6004	0.343301	0.142473	2.40958	0.0159708	0.0270421
S100A3	373.453	-9.76654	0.175154	-55.7597	0	0
S100A4	26.9774	-1.99332	0.156683	-12.722	4.46059e-37	1.39505e-36
SAMD11	34.1252	3.42631	0.149848	22.8653	1.02968e-115	4.70554e-115
SAP25	41.0104	-2.66683	0.115341	-23.1214	2.82408e-118	1.30719e-117
SCARA5	70.6401	-1.08331	0.224284	-4.83007	1.36485e-06	3.10665e-06
SELL	37.8366	7.73829	0.247366	31.2827	8.01585e-215	5.3912e-214
SEPHS1P6	4.50626	5.17167	0.297325	17.394	9.16426e-68	3.37649e-67
SERINC2	7.92826	-0.470684	0.143487	-3.28032	0.00103688	0.00200818
SERPINA1	125.385	5.21836	0.189558	27.529	7.88926e-167	4.43701e-166
SERPINA3	1332.73	3.70878	0.229388	16.1682	8.45545e-59	2.97306e-58
SERPINA5	35.3404	-2.77018	0.193452	-14.3197	1.6478e-46	5.44285e-46
SERPINB2	9.29375	-5.10002	0.174683	-29.1959	2.18728e-187	1.33077e-186
SERPINE1	53.07	-0.62384	0.192121	-3.24713	0.00116576	0.00224729
SFN	24.0432	1.11092	0.274258	4.05065	5.10757e-05	0.000108571
SFRP2	155.406	-0.622926	0.162553	-3.83214	0.000127035	0.000263477
SH3GL1P1	88.6151	10.0725	0.229248	43.9371	0	0
SIGLEC7	7.1552	0.483844	0.205043	2.35972	0.0182887	0.0306792
SIX1	18.5943	-0.931475	0.251694	-3.70083	0.000214899	0.000439564
SIX2	9.99393	-1.41298	0.345207	-4.09313	4.25583e-05	9.0862e-05
SLC13A4	161.275	-0.778341	0.327058	-2.37982	0.017321	0.0291653
SLC22A8	35.689	-0.968256	0.392104	-2.46938	0.0135346	0.023161
SLC25A5P3	203.619	-8.468	0.169405	-49.9866	0	0
SLC26A4-AS1	603.446	11.3802	0.22391	50.8248	0	0
SLC26A7	20.9012	-0.578634	0.233439	-2.47874	0.0131849	0.0226023
SLC26A9	27.5933	0.477017	0.156151	3.05484	0.00225182	0.00422909
SLC2A3P1	48.5521	6.86961	0.316774	21.6861	2.77324e-104	1.20882e-103
SLC45A3	227.389	0.474813	0.153182	3.09967	0.00193738	0.00365953
SLC47A2	4.75582	0.695781	0.28224	2.46521	0.0136935	0.0234138
SLC4A9	9.52154	0.519439	0.142101	3.65542	0.000256759	0.000522023
SLC5A11	242.675	0.77779	0.168113	4.62658	3.71745e-06	8.33156e-06
SLC7A5P2	9.35622	6.44103	0.523043	12.3145	7.56566e-35	2.33586e-34
SLCO4A1-AS1	2.43841	4.12716	0.33955	12.1548	5.40996e-34	1.65979e-33
SLPI	25.3246	-1.3639	0.319312	-4.27136	1.94283e-05	4.22838e-05
SLX1B-SULT1A4	54.9137	9.23076	0.22999	40.1355	0	0
SMIM17	146.286	9.67677	0.220711	43.8436	0	0
SMIM18	13.1675	6.06364	0.224746	26.98	2.53798e-160	1.3912e-159
SMIM5	57.4058	4.24352	0.155008	27.3761	5.27886e-165	2.95074e-164
SMIM6	7.91429	5.4222	0.26713	20.298	1.33876e-91	5.50779e-91
SMTN	156.025	5.90373	0.126389	46.7109	0	0
SMTNL2	341.967	-7.66896	0.166926	-45.9422	0	0
SNAI1P1	5.08751	5.87207	0.240495	24.4166	1.14058e-131	5.58331e-131
SNHG18	20.8184	6.96868	0.2422	28.7724	4.75699e-182	2.8336e-181
SNX18P3	153.472	10.2807	0.250549	41.0328	0	0
SNX18P7	53.5191	-3.12847	0.0983524	-31.8088	4.88881e-222	3.37442e-221
SNX18P9	34.409	4.62047	0.149171	30.9744	1.19394e-210	7.90047e-210
SOCS3	312.087	10.8532	0.304993	35.585	2.39337e-277	1.9743e-276
SOSTDC1	94.9954	0.236197	0.108909	2.16875	0.0301015	0.0489333
SOWAHB	198.649	1.26169	0.0759313	16.6162	5.32374e-62	1.90534e-61
SOX18	107.554	-0.855545	0.124722	-6.85962	6.90427e-12	1.74536e-11
SPATA31C1	8.66847	6.03163	0.245275	24.5914	1.56308e-133	7.70654e-133
SPOCD1	17.5769	0.477184	0.180756	2.63993	0.00829221	0.0145912
SPTSSB	234.157	0.242636	0.0832338	2.91512	0.00355553	0.00653028
SRPK3	46.1021	8.76692	0.237979	36.8391	4.37074e-297	3.84697e-296
SRRM5	9.27273	6.80721	0.237988	28.6032	6.12761e-180	3.62412e-179
ST8SIA2	10.8486	-0.429669	0.150028	-2.86393	0.00418423	0.00763545
STH	72.5022	-4.90547	0.105735	-46.3941	0	0
STRA6	10.1089	-0.650946	0.243241	-2.67614	0.00744751	0.0131873
SUCNR1	253.145	-7.78642	0.131485	-59.2191	0	0
SYNJ2BP-COX16	3.03737	1.09535	0.232843	4.70426	2.5479e-06	5.74557e-06
SYNPR	1147.4	0.231097	0.0964081	2.39707	0.0165267	0.0279155
TAC1	87.9666	-0.436302	0.155446	-2.80677	0.00500408	0.00905696
TARDBP	2174.47	0.136323	0.0260691	5.2293	1.70151e-07	3.97967e-07
TBX2-AS1	2.92307	4.96167	0.259094	19.1501	9.65921e-82	3.80038e-81
TEKT4P2	46.9825	-1.29565	0.152641	-8.48824	2.09789e-17	5.64753e-17
TGFB2-OT1	38.1562	1.40777	0.234897	5.99313	2.0584e-09	5.01599e-09
TLR7	79.4647	4.87835	0.160075	30.4754	5.52144e-204	3.56388e-203
TLR9	6.81287	6.29749	0.345357	18.2347	2.73642e-74	1.039e-73
TMEM140	111.694	0.427726	0.132527	3.22746	0.00124896	0.00240229
TMEM215	11.9309	5.06139	0.265529	19.0615	5.27377e-81	2.06845e-80
TMEM235	122.113	9.85811	0.255366	38.6039	0	0
TMEM30B	33.3735	-1.09311	0.228173	-4.79069	1.66206e-06	3.77065e-06
TMEM88B	73.1004	6.64556	0.220552	30.1315	1.8767e-199	1.19033e-198
TNFRSF12A	23.9286	0.351859	0.158113	2.22536	0.0260571	0.0427307
TNFRSF25	501.8	-1.78194	0.101353	-17.5815	3.41565e-69	1.26794e-68
TNFRSF6B	57.2787	9.10469	0.280159	32.4983	1.12579e-231	8.03206e-231
TNRC6C-AS1	100.298	6.83038	0.183079	37.3083	1.20426e-304	1.08386e-303
TOR4A	614.157	-5.84458	0.113947	-51.2921	0	0
TPI1P1	9.40112	5.37325	0.249584	21.5288	8.36108e-103	3.61967e-102
TPTEP1	169.613	0.326836	0.127037	2.57276	0.0100891	0.0175524
TRBC2	33.8946	7.65251	0.235728	32.4633	3.51245e-231	2.50356e-230
TREM1	6.12415	-0.517025	0.207843	-2.48757	0.0128618	0.0220699
TREM2	89.2082	0.421212	0.149857	2.81077	0.00494233	0.00895221
TRIM54	47.7326	-0.283909	0.117452	-2.41724	0.0156387	0.0265106
TRIM59	210.031	10.3185	0.257455	40.0788	0	0
TSNAX-DISC1	25.2621	7.80204	0.270869	28.8038	1.92382e-182	1.14788e-181
TTC6	21.9804	-0.357527	0.147983	-2.41599	0.0156923	0.0265962
TUB-AS1	46.5832	-2.95754	0.0996838	-29.6692	1.91879e-193	1.19306e-192
TUBBP10	4.72496	5.72312	0.34461	16.6075	6.14931e-62	2.20026e-61
TUNAR	258.996	10.6424	0.235826	45.1281	0	0
TWF1P1	40.6452	0.331012	0.140128	2.36222	0.018166	0.0304873
UBQLN2	1627.54	1.47351	0.0388909	37.8884	0	0
UGT3A2	3.12337	-0.956296	0.294359	-3.24875	0.00115915	0.00223484
UMODL1-AS1	79.2868	-2.45456	0.08547	-28.7184	2.24809e-181	1.33573e-180
VCAM1	69.2658	-0.734894	0.178454	-4.11811	3.81997e-05	8.17952e-05
VSTM2A-OT1	170.786	9.90394	0.225977	43.8271	0	0
VWA7	117.868	4.26957	0.100867	42.3286	0	0
WBP11P1	55.8015	-3.91196	0.131147	-29.8287	1.65846e-195	1.03959e-194
WDR86-AS1	1.89072	2.76224	0.40347	6.84622	7.58274e-12	1.91632e-11
WFIKKN2	32.748	-1.02877	0.19531	-5.26739	1.38379e-07	3.2433e-07
ZCCHC12	380.06	-0.468125	0.119847	-3.90601	9.3831e-05	0.000196243
ZGLP1	34.7498	8.73998	0.228873	38.187	0	0
ZNF602P	11.6656	1.43214	0.183749	7.79401	6.4913e-15	1.70052e-14
ZNF702P	122.727	9.476	0.228092	41.5447	0	0
ZRSR1	26.6916	7.62743	0.251112	30.3746	1.18897e-202	7.63507e-202

## Sheet: DESeq2_Glia_vs_Ox_SigGenes
This analysis was completed using a multi-factor design equation (ALS subtype, sequencing platform, site of collection, and RIN)
Padj, DESeq214 differential expression using the negative binomial distribution, two-tailed, FDR method for multiple hypothesis test correction
Contrast: ALS-Glia and ALS-Ox
Gene	baseMean	log2FoldChange	lfcSE	stat	pvalue	padj
A4GALT	71.4023	1.01737	0.119793	8.49272	2.01848e-17	2.82667e-16
ABCC12	47.6069	-0.804575	0.101688	-7.91216	2.52961e-15	2.73843e-14
ABRACL	69.0008	-0.455993	0.0647521	-7.04214	1.89306e-12	1.45073e-11
ACAP2-IT1	12.8509	-1.27108	0.159027	-7.99286	1.31847e-15	1.47084e-14
ACP5	10.0079	1.63204	0.149079	10.9475	6.83132e-28	4.37827e-26
ACP7	33.8998	1.0265	0.141438	7.2576	3.94022e-13	3.26893e-12
ACTA2	237.329	1.47141	0.159965	9.19832	3.6358e-20	7.4086e-19
ACTBP7	76.3309	0.453943	0.09068	5.00599	5.55768e-07	2.28473e-06
ACTG1P4	41.1913	0.392588	0.138112	2.84254	0.00447553	0.0108828
ACTG2	18.2527	1.61707	0.319172	5.06645	4.05301e-07	1.69376e-06
ACTL6B	354.601	-0.342649	0.0759025	-4.51433	6.35167e-06	2.30855e-05
ADAM33	124.464	0.401554	0.121632	3.30138	0.000962121	0.00260949
ADAMTS14	90.0819	0.972448	0.162117	5.99843	1.99237e-09	1.08524e-08
ADAMTS7	34.0554	0.763231	0.102826	7.42258	1.14862e-13	1.01782e-12
ADAMTS7P1	27.1272	-0.3243	0.109298	-2.96711	0.00300614	0.00751866
ADAMTSL4	33.6184	1.41918	0.132631	10.7002	1.01508e-26	5.45932e-25
ADAT3	773.611	0.852878	0.0882593	9.66333	4.31618e-22	1.16714e-20
ADCY4	59.5954	0.435313	0.123627	3.52117	0.000429642	0.001228
ADH1B	18.9812	0.810571	0.17608	4.60343	4.15597e-06	1.54557e-05
ADRA1D	57.2258	-0.46631	0.116191	-4.01331	5.98743e-05	0.000192182
ADRA2B	13.3931	1.16913	0.130275	8.9743	2.85162e-19	5.11222e-18
AGER	89.6329	0.60911	0.0926924	6.5713	4.98768e-11	3.23856e-10
AGPAT4-IT1	76.9853	0.618362	0.104835	5.89842	3.67004e-09	1.93072e-08
AIF1	76.3893	1.02641	0.12998	7.89672	2.86334e-15	3.08079e-14
AKAIN1	5.08662	-0.527778	0.123095	-4.28758	1.80629e-05	6.17497e-05
AKAP5	1066.58	-0.613511	0.0911609	-6.72998	1.6969e-11	1.15989e-10
ALOX12B	15.6227	-0.480037	0.136611	-3.51389	0.000441601	0.0012605
ALOX5AP	70.0861	1.43121	0.140618	10.178	2.48669e-24	9.60177e-23
ALS2CL	224.038	-0.426962	0.0967128	-4.41474	1.01132e-05	3.58431e-05
ALX4	17.3851	1.84453	0.247241	7.46045	8.62272e-14	7.76145e-13
AMDHD1	6.00486	-0.26963	0.11592	-2.32599	0.020019	0.0429808
ANKRD22	8.36937	1.01304	0.235922	4.29394	1.75533e-05	6.00975e-05
ANKRD34C	146.571	-0.80176	0.0942626	-8.5056	1.80658e-17	2.54186e-16
ANO3	780.286	-0.645243	0.111034	-5.81123	6.20141e-09	3.1712e-08
ANPEP	28.2901	1.01824	0.138905	7.33047	2.29351e-13	1.95591e-12
ANXA13	3.63822	1.86095	0.227025	8.19711	2.46226e-16	3.01291e-15
AOC3	43.8395	1.02728	0.131746	7.7974	6.31942e-15	6.54684e-14
APLNR	1273.33	1.45977	0.152071	9.59927	8.05105e-22	2.06479e-20
APOBR	50.5825	1.27374	0.110493	11.5278	9.55641e-31	9.47746e-29
APOC1	108.341	1.48846	0.137961	10.789	3.88091e-27	2.20337e-25
APOC2	54.7551	1.05213	0.147144	7.15036	8.65511e-13	6.91286e-12
AQP1	1561.89	1.46153	0.173506	8.42352	3.65325e-17	4.94603e-16
ARHGAP19-SLIT1	74.7973	-0.452159	0.0953734	-4.74094	2.12731e-06	8.18279e-06
ARHGEF34P	9.62585	1.25908	0.151769	8.29599	1.07681e-16	1.37807e-15
ARHGEF5	33.6785	1.45004	0.137328	10.5589	4.6182e-26	2.26971e-24
ARL6	395.865	-0.592854	0.0705526	-8.403	4.35202e-17	5.84748e-16
ASAH2	226.57	-0.745074	0.103251	-7.21614	5.34832e-13	4.36431e-12
ASAH2B	175.753	-0.627189	0.0601735	-10.423	1.94681e-25	8.79856e-24
ASB2	105.021	-0.398219	0.0991213	-4.01749	5.88212e-05	0.000188958
ATP12A	5.15614	-0.853127	0.168724	-5.05634	4.27382e-07	1.78028e-06
B4GALT6	1095.86	-0.764258	0.07602	-10.0534	8.87762e-24	3.10693e-22
BCL2A1	12.1752	1.52209	0.193412	7.86967	3.55578e-15	3.78694e-14
BDNF	104.314	-0.577082	0.116866	-4.938	7.89284e-07	3.18415e-06
BECN1	724.163	-0.102489	0.0292534	-3.50349	0.000459201	0.00130651
BECN1P2	3.53685	1.31359	0.208963	6.28626	3.2521e-10	1.93534e-09
BEST3	48.5152	1.23843	0.129589	9.55662	1.21665e-21	3.03592e-20
BEX5	404.39	-0.435803	0.0805507	-5.41029	6.29231e-08	2.87292e-07
BMP3	36.4608	-0.608978	0.0908774	-6.70109	2.0687e-11	1.40072e-10
BMP5	36.9802	1.74185	0.285921	6.09206	1.11464e-09	6.23071e-09
BNC2	71.5977	1.51047	0.139574	10.822	2.70831e-27	1.56981e-25
BRS3	4.17389	-0.97158	0.341471	-2.84528	0.00443725	0.0107992
BTBD16	8.76956	0.897013	0.165943	5.40555	6.46104e-08	2.94545e-07
BUB1	9.12031	0.473139	0.11989	3.94642	7.93275e-05	0.000250863
C10orf105	122.769	1.38356	0.159506	8.67403	4.17095e-18	6.36008e-17
C10orf128	77.48	1.12538	0.125617	8.9588	3.28238e-19	5.82255e-18
C10orf62	6.62638	1.16103	0.149475	7.76739	8.01188e-15	8.16926e-14
C11orf96	173.652	1.15843	0.131753	8.79245	1.46334e-18	2.3663e-17
C17orf102	424.976	-0.656775	0.09176	-7.15753	8.21408e-13	6.57551e-12
C19orf33	6.83824	2.60801	0.27584	9.45481	3.23602e-21	7.60965e-20
C1D	1069.25	-0.358115	0.0553879	-6.46559	1.00904e-10	6.33743e-10
C1QTNF3-AMACR	9.611	0.819445	0.246762	3.32079	0.000897624	0.00244518
C21orf62	31.3185	1.35254	0.140132	9.65191	4.82481e-22	1.2894e-20
C22orf34	9.44715	0.611674	0.124795	4.90143	9.51406e-07	3.80533e-06
C2CD4B	45.6962	0.899253	0.173817	5.17357	2.29667e-07	9.85589e-07
C2orf80	139.098	-0.528345	0.0838237	-6.30304	2.91854e-10	1.74272e-09
C3orf80	344.125	-0.584132	0.0834094	-7.00319	2.50195e-12	1.88972e-11
C7orf55-LUC7L2	53.4091	0.575276	0.204222	2.81692	0.00484868	0.0117166
C7orf61	15.3062	1.08167	0.129105	8.37818	5.3754e-17	7.13533e-16
C9orf139	18.051	0.718907	0.139208	5.16428	2.41371e-07	1.03307e-06
CA14	69.8899	0.79016	0.136921	5.77093	7.88371e-09	3.98782e-08
CA4	98.6801	-0.376083	0.107561	-3.49646	0.000471478	0.00133908
CALB1	288.919	-0.569149	0.145758	-3.90476	9.43201e-05	0.000295242
CALHM1	41.8445	-0.569726	0.0842557	-6.76187	1.36224e-11	9.40924e-11
CAPN13	26.766	0.736556	0.131569	5.59826	2.16516e-08	1.04296e-07
CARD10	38.6432	0.713616	0.11671	6.11445	9.68882e-10	5.45367e-09
CASQ1	129.207	-0.557249	0.0803678	-6.93373	4.09882e-12	3.01881e-11
CASQ2	19.6156	1.1344	0.154559	7.33962	2.14199e-13	1.83112e-12
CBLN4	565.922	-0.502778	0.0952286	-5.2797	1.29395e-07	5.70891e-07
CCDC13-AS1	11.0929	0.926941	0.178045	5.20623	1.92716e-07	8.33476e-07
CCDC154	321.021	0.515399	0.116352	4.42965	9.43851e-06	3.35777e-05
CCDC17	17.684	0.521034	0.107433	4.84986	1.2355e-06	4.87622e-06
CCDC68	91.6333	-0.650327	0.0863679	-7.52973	5.08437e-14	4.69644e-13
CCKBR	249.018	-0.448887	0.078504	-5.71801	1.07778e-08	5.38153e-08
CCL19	3.73125	1.87604	0.323135	5.80573	6.40843e-09	3.27145e-08
CCL2	62.7126	0.952667	0.199079	4.78538	1.70663e-06	6.63571e-06
CCL5	3.30128	1.69507	0.188124	9.01039	2.0532e-19	3.76796e-18
CCNE2	97.5993	0.64954	0.133256	4.8744	1.09142e-06	4.33584e-06
CCR5	17.7631	1.04794	0.14828	7.0673	1.57972e-12	1.2244e-11
CD177	15.8927	2.4827	0.247893	10.0152	1.30686e-23	4.43748e-22
CD22	423.453	1.20451	0.14699	8.19446	2.51729e-16	3.0783e-15
CD248	39.6578	0.774581	0.122413	6.32761	2.4898e-10	1.50034e-09
CD28	2.9506	1.32038	0.199749	6.61019	3.83829e-11	2.52652e-10
CD300A	46.5181	1.24507	0.13404	9.28875	1.56115e-20	3.33537e-19
CD300LF	5.32016	1.4738	0.172454	8.54603	1.27398e-17	1.82562e-16
CD44	898.269	1.47525	0.16655	8.85773	8.16613e-19	1.36256e-17
CD68	161.138	1.42845	0.12843	11.1223	9.76778e-29	7.21457e-27
CD69	9.00816	1.48001	0.186486	7.93628	2.08328e-15	2.2788e-14
CD86	43.1993	0.933015	0.127898	7.29498	2.98715e-13	2.51755e-12
CDC42EP5	10.7362	1.00584	0.132281	7.60386	2.87432e-14	2.73583e-13
CDH19	290.178	0.880581	0.132532	6.64428	3.04694e-11	2.02835e-10
CDKN3	15.0387	-0.292061	0.0801813	-3.6425	0.000269998	0.000794545
CEP295NL	51.5227	0.755644	0.105493	7.16295	7.89599e-13	6.34313e-12
CEP55	2.30971	1.01808	0.260432	3.90918	9.26085e-05	0.000290305
CERKL	31.7708	-0.600986	0.0933396	-6.4387	1.20501e-10	7.5075e-10
CES1	16.6323	1.81977	0.183799	9.90089	4.12593e-23	1.30712e-21
CFB	39.0512	0.854448	0.127364	6.70872	1.96342e-11	1.33314e-10
CFTR	22.4767	0.874994	0.134289	6.51575	7.23296e-11	4.61076e-10
CHI3L2	115.239	2.20401	0.246096	8.95591	3.36949e-19	5.95528e-18
CHKB-CPT1B	66.2881	0.471875	0.10065	4.6883	2.75488e-06	1.04558e-05
chr1|110598071|110598366|MamSINE1:tRNA-RTE:SINE|338|+	310.641	-0.897617	0.0748224	-11.9966	3.70009e-33	5.78542e-31
chr1|117526213|117526301|MIRb:MIR:SINE|313|-	41.6555	-0.582847	0.0774671	-7.5238	5.32065e-14	4.89836e-13
chr1|14687236|14687564|L2b:L2:LINE|317|-	37.9016	-0.314317	0.10818	-2.90551	0.00366654	0.00904782
chr1|171700737|171700843|L2b:L2:LINE|286|-	30.5025	-0.35549	0.0699996	-5.07846	3.80511e-07	1.59652e-06
chr1|183250536|183250702|MIR3:MIR:SINE|317|+	292.313	-0.803912	0.0847991	-9.48019	2.53816e-21	6.09803e-20
chr1|184623937|184624061|MIRb:MIR:SINE|281|-	82.1876	-0.666999	0.0658957	-10.122	4.41156e-24	1.63076e-22
chr1|197157988|197158152|MamRep434:TcMar-Tigger:DNA|267|+	55.5266	-0.555757	0.0796153	-6.98054	2.94056e-12	2.2051e-11
chr1|205006226|205006443|L2c:L2:LINE|350|-	42.806	-0.280742	0.105328	-2.66541	0.00768949	0.0179267
chr1|205529732|205529939|MIR:MIR:SINE|294|+	51.4593	0.830744	0.151374	5.48804	4.0642e-08	1.89567e-07
chr1|205716309|205716381|MER131:DNA?:DNA?|296|-	151.307	-0.377554	0.0746599	-5.05698	4.25939e-07	1.77484e-06
chr1|218335472|218335648|MER3:hAT-Charlie:DNA|188|+	16.0974	-0.613829	0.0864472	-7.10062	1.24199e-12	9.75897e-12
chr1|220150225|220150314|MIR:MIR:SINE|244|-	30.2529	-0.65802	0.0689039	-9.54982	1.29918e-21	3.23977e-20
chr1|225866202|225866280|MIR3:MIR:SINE|295|-	22.5756	0.929257	0.149117	6.23172	4.61346e-10	2.69584e-09
chr1|229321782|229322128|MER2:TcMar-Tigger:DNA|134|+	290.084	-0.554255	0.0693664	-7.99025	1.34662e-15	1.50095e-14
chr1|235110540|235110668|MIR3:MIR:SINE|352|-	502.16	-0.591008	0.0745183	-7.93104	2.17319e-15	2.37246e-14
chr1|241354542|241354707|OldhAT1:hAT-Ac:DNA|293|-	20.0011	-0.818635	0.0982414	-8.33289	7.88948e-17	1.02352e-15
chr1|244842569|244842704|L1ME2:L1:LINE|203|+	43.0111	-0.531702	0.106333	-5.00033	5.72317e-07	2.34844e-06
chr1|33821639|33822019|L2b:L2:LINE|301|-	26.846	-0.365982	0.104188	-3.51273	0.000443531	0.00126529
chr1|35564978|35565131|MIR:MIR:SINE|248|-	48.9252	-0.295252	0.10499	-2.8122	0.00492037	0.0118686
chr1|35714013|35714123|MIR3:MIR:SINE|198|-	74.208	-0.525136	0.0723943	-7.25383	4.05137e-13	3.35594e-12
chr1|39679048|39679132|L2b:L2:LINE|337|+	132.901	-0.743924	0.0843779	-8.81658	1.18006e-18	1.93567e-17
chr1|39681933|39682041|L2c:L2:LINE|370|+	157.66	-0.55763	0.0796106	-7.00447	2.47926e-12	1.87477e-11
chr1|4783372|4783444|MamSINE1:tRNA-RTE:SINE|377|-	26.3598	-0.760079	0.0786571	-9.66319	4.32202e-22	1.16791e-20
chr1|4787110|4787329|L2b:L2:LINE|333|-	69.78	-0.750729	0.0819495	-9.16087	5.14791e-20	1.02738e-18
chr1|69981810|69982018|MIR:MIR:SINE|269|-	34.7302	-0.785221	0.0861603	-9.11349	7.97726e-20	1.55132e-18
chr1|71539018|71539237|MIR:MIR:SINE|307|+	13.1369	-0.927928	0.106195	-8.738	2.37276e-18	3.74475e-17
chr1|84645944|84646020|MamRTE1:RTE-BovB:LINE|373|+	56.3181	-0.933022	0.0820248	-11.3749	5.5778e-30	4.93814e-28
chr1|98004628|98004776|AluJr:Alu:SINE|189|-	19.1325	-0.940626	0.111412	-8.44278	3.09869e-17	4.23389e-16
chr1|98023019|98023175|AluJo:Alu:SINE|205|+	26.8384	-0.888412	0.107574	-8.25859	1.47407e-16	1.85223e-15
chr1|98036577|98036920|Tigger3a:TcMar-Tigger:DNA|188|+	43.692	-0.8429	0.108315	-7.78196	7.14067e-15	7.32911e-14
chr1|99922950|99923151|Tigger15a:TcMar-Tigger:DNA|286|+	40.1174	-0.630128	0.0816146	-7.72077	1.1563e-14	1.1595e-13
chr10|11025282|11025655|THE1D:ERVL-MaLR:LTR|168|+	63.4652	-0.931255	0.101664	-9.1601	5.18505e-20	1.03373e-18
chr10|11030204|11030346|MIRb:MIR:SINE|371|-	33.1	-0.913342	0.101344	-9.01232	2.01741e-19	3.70754e-18
chr10|11037047|11037403|THE1B:ERVL-MaLR:LTR|122|-	74.6527	-0.921929	0.0970531	-9.49922	2.11466e-21	5.12181e-20
chr10|11083685|11083899|MIR:MIR:SINE|330|+	64.1233	-0.719136	0.0882778	-8.14629	3.7527e-16	4.48024e-15
chr10|11125686|11125945|X2_LINE:CR1:LINE|389|-	32.4517	-0.930572	0.10409	-8.94009	3.88859e-19	6.80758e-18
chr10|11168978|11169168|MIR:MIR:SINE|300|+	44.9559	-0.58091	0.0907935	-6.39815	1.57274e-10	9.64968e-10
chr10|115747698|115748065|MLT1A0:ERVL-MaLR:LTR|224|-	29.9951	-0.877996	0.101476	-8.65229	5.04755e-18	7.63076e-17
chr10|121742963|121743085|MER94:hAT-Blackjack:DNA|223|-	45.2526	-0.553523	0.0753671	-7.34436	2.06739e-13	1.77165e-12
chr10|124605271|124605664|L2b:L2:LINE|350|-	138.426	1.24063	0.158281	7.83813	4.57293e-15	4.81598e-14
chr10|14102244|14102461|AluSz:Alu:SINE|138|+	24.2189	-0.745684	0.11548	-6.45725	1.0662e-10	6.68243e-10
chr10|14299444|14299567|MIR:MIR:SINE|320|-	23.4275	-1.11623	0.10865	-10.2737	9.26283e-25	3.7611e-23
chr10|22568490|22568589|L2b:L2:LINE|263|-	33.1991	0.754941	0.14169	5.32813	9.9228e-08	4.43393e-07
chr10|22599150|22599430|L1MB8:L1:LINE|204|-	61.2646	0.698443	0.135816	5.14255	2.71028e-07	1.15516e-06
chr10|63199839|63200089|MIRb:MIR:SINE|315|-	44.5025	-0.407584	0.0813157	-5.01237	5.37642e-07	2.21412e-06
chr10|66932891|66933081|MIRc:MIR:SINE|363|+	39.7854	-0.294052	0.0922441	-3.18776	0.00143379	0.00378244
chr10|69633231|69633457|MER113:hAT-Charlie:DNA|292|+	59.739	-0.550798	0.0804404	-6.84728	7.5266e-12	5.36308e-11
chr10|76987405|76987627|MER58A:hAT-Charlie:DNA|225|-	40.5036	-0.692495	0.0932949	-7.42265	1.14801e-13	1.01752e-12
chr10|81919299|81919431|MIRb:MIR:SINE|302|+	39.4027	-0.718254	0.0914674	-7.85257	4.07611e-15	4.30914e-14
chr10|82549010|82549231|MIRb:MIR:SINE|341|+	31.3659	-0.767481	0.093374	-8.21943	2.04473e-16	2.52834e-15
chr10|82566891|82567059|MLT1I:ERVL-MaLR:LTR|267|-	29.1988	-0.637317	0.0879316	-7.24787	4.23386e-13	3.50003e-12
chr10|87970504|87970627|UCON107:hAT-Tag1:DNA|238|-	16.9132	-0.694488	0.104541	-6.64322	3.06907e-11	2.04133e-10
chr10|92353298|92353476|MIRb:MIR:SINE|318|+	22.1272	-0.372986	0.0741884	-5.02754	4.968e-07	2.05509e-06
chr11|111909864|111910071|MER5B:hAT-Charlie:DNA|138|-	44.1324	1.2748	0.181002	7.04302	1.88113e-12	1.44244e-11
chr11|113245172|113245450|AluJb:Alu:SINE|166|+	50.2769	0.388089	0.100741	3.85236	0.000116985	0.000361431
chr11|118165463|118165762|AluSx:Alu:SINE|139|-	189.51	-0.568304	0.0682591	-8.32569	8.38382e-17	1.08475e-15
chr11|123632507|123632815|AluSz:Alu:SINE|123|+	329.085	-0.783726	0.0888626	-8.81953	1.14944e-18	1.88944e-17
chr11|133150062|133150220|MIRb:MIR:SINE|304|-	31.7308	-0.899871	0.108622	-8.28443	1.18674e-16	1.51226e-15
chr11|30008564|30008741|MIRc:MIR:SINE|314|-	31.0445	-0.880251	0.0847842	-10.3823	2.98641e-25	1.31895e-23
chr11|33672154|33672567|MLT1M:ERVL-MaLR:LTR|278|-	420.304	-0.848276	0.0841865	-10.0762	7.04297e-24	2.50096e-22
chr11|33673504|33673627|MIRc:MIR:SINE|193|+	144.132	-0.991878	0.105183	-9.42998	4.1015e-21	9.5122e-20
chr11|34098934|34099061|L2a:L2:LINE|98|+	41.5173	-0.691306	0.0820207	-8.42843	3.50342e-17	4.75339e-16
chr11|45243462|45243579|MER5A:hAT-Charlie:DNA|316|+	133.386	-0.885653	0.0969532	-9.13485	6.54997e-20	1.28928e-18
chr11|64321600|64321732|MIR:MIR:SINE|288|+	445.735	-0.17324	0.065135	-2.6597	0.00782097	0.0182103
chr11|66345711|66345954|MIRc:MIR:SINE|220|-	488.034	-0.69573	0.0784949	-8.86338	7.76276e-19	1.29973e-17
chr11|67418109|67418229|MIR3:MIR:SINE|292|-	24.7705	0.64437	0.144057	4.47302	7.71237e-06	2.77218e-05
chr11|67425186|67425325|MIRc:MIR:SINE|364|-	198.238	0.704903	0.164238	4.29197	1.77094e-05	6.05999e-05
chr11|72793261|72793497|MIRb:MIR:SINE|301|-	37.0902	-0.399225	0.0684802	-5.82978	5.54991e-09	2.8565e-08
chr11|8105552|8105631|MIRc:MIR:SINE|291|+	55.3811	-0.453233	0.062482	-7.25381	4.05202e-13	3.35594e-12
chr11|8982894|8983038|MIR3:MIR:SINE|276|+	70.4269	-0.824175	0.0829125	-9.9403	2.77982e-23	9.02035e-22
chr12|101394834|101395068|MIRc:MIR:SINE|289|+	138.934	-0.691535	0.0734498	-9.41507	4.72781e-21	1.08737e-19
chr12|120642840|120642930|L2b:L2:LINE|367|-	46.3843	-0.950288	0.107233	-8.86187	7.86837e-19	1.31627e-17
chr12|123964435|123964597|L2a:L2:LINE|283|-	23.8354	-0.59598	0.100094	-5.95418	2.61374e-09	1.3997e-08
chr12|125656270|125656450|Plat_L3:CR1:LINE|354|-	111.487	-0.762364	0.0631826	-12.066	1.59629e-33	2.71488e-31
chr12|13550001|13550129|MIRc:MIR:SINE|324|+	140.402	-0.885826	0.0966695	-9.16345	5.02658e-20	1.00576e-18
chr12|27799571|27799676|L2b:L2:LINE|245|-	65.9053	-0.593315	0.0660426	-8.98383	2.61513e-19	4.71003e-18
chr12|27801558|27801735|MER117:hAT-Charlie:DNA|318|-	104.093	-0.415713	0.0629026	-6.60884	3.87349e-11	2.54926e-10
chr12|46185953|46186190|Tigger16b:TcMar-Tigger:DNA|284|+	194.948	-0.414082	0.0687121	-6.02634	1.67715e-09	9.21174e-09
chr12|48996101|48996278|MIR3:MIR:SINE|269|-	325.579	-0.546394	0.0925552	-5.90343	3.5601e-09	1.87619e-08
chr12|54950114|54950247|MIR1_Amn:MIR:SINE|372|-	245.096	-0.716793	0.100388	-7.14023	9.31718e-13	7.41417e-12
chr12|77578177|77578321|MER5A1:hAT-Charlie:DNA|215|+	32.319	-0.728292	0.0904421	-8.05258	8.10667e-16	9.29487e-15
chr12|77578313|77578540|LTR16C:ERVL:LTR|299|+	42.8992	-0.721473	0.0871639	-8.2772	1.26104e-16	1.59907e-15
chr12|79068732|79068841|AluJo:Alu:SINE|174|+	30.1802	-0.964043	0.0963923	-10.0012	1.50486e-23	5.04793e-22
chr12|88199201|88199451|MIR:MIR:SINE|292|+	20.9496	-0.909193	0.102461	-8.87354	7.08549e-19	1.19251e-17
chr12|89618275|89618470|MIRb:MIR:SINE|376|-	35.3238	-0.661199	0.0864819	-7.64552	2.08095e-14	2.01834e-13
chr12|98534892|98535122|Charlie10a:hAT-Charlie:DNA|272|-	23.7343	-0.550081	0.0898753	-6.12048	9.32918e-10	5.2604e-09
chr13|101847107|101847303|L3b:CR1:LINE|296|+	23.8191	-0.702766	0.0944371	-7.44163	9.94525e-14	8.91051e-13
chr13|102028182|102028551|MLT1A0:ERVL-MaLR:LTR|231|+	42.9782	-0.805814	0.090142	-8.93938	3.91355e-19	6.84818e-18
chr13|102357507|102357734|MIR:MIR:SINE|293|+	53.863	-0.797235	0.101847	-7.82776	4.96644e-15	5.21059e-14
chr13|102376080|102376433|THE1B:ERVL-MaLR:LTR|122|+	87.403	-0.728563	0.0902835	-8.06972	7.04595e-16	8.15341e-15
chr13|102384423|102384596|L2b:L2:LINE|429|+	58.134	-0.813887	0.0902224	-9.0209	1.86554e-19	3.45464e-18
chr13|107426068|107426261|L2b:L2:LINE|322|+	34.4751	-0.713291	0.0863259	-8.26276	1.42339e-16	1.79437e-15
chr13|24298816|24299096|L3:CR1:LINE|314|-	11.2037	0.778375	0.123131	6.32152	2.59004e-10	1.5576e-09
chr13|35773606|35773823|UCON8:DNA:DNA|299|-	434.661	-0.702086	0.0804454	-8.72748	2.60399e-18	4.08474e-17
chr13|66811921|66812122|L1PB1:L1:LINE|196|-	24.4957	-0.410073	0.11101	-3.69402	0.000220737	0.000657716
chr13|67093175|67093457|AluSq2:Alu:SINE|128|+	71.1345	-0.226619	0.0904372	-2.50582	0.0122168	0.0273691
chr14|100849279|100849392|L1ME5:L1:LINE|274|+	396.257	-0.918173	0.100108	-9.17178	4.65254e-20	9.3623e-19
chr14|21209128|21209276|MER2:TcMar-Tigger:DNA|169|+	99.4306	-0.456015	0.0712041	-6.40433	1.51034e-10	9.29227e-10
chr14|32831511|32831619|L2a:L2:LINE|287|-	57.9732	-0.701573	0.0703719	-9.9695	2.07262e-23	6.82839e-22
chr14|57204956|57205187|MIRb:MIR:SINE|272|+	32.1041	-0.564073	0.0842163	-6.69792	2.11413e-11	1.43021e-10
chr14|57999209|57999546|L3:CR1:LINE|287|-	81.622	-0.527461	0.0609625	-8.65223	5.05026e-18	7.63187e-17
chr14|59370309|59370441|L2a:L2:LINE|190|-	31.3692	-0.481445	0.0743732	-6.47336	9.58451e-11	6.03734e-10
chr14|62101015|62101231|Charlie15b:hAT-Charlie:DNA|211|+	112.644	-0.967428	0.0939692	-10.2952	7.40934e-25	3.04356e-23
chr14|62104691|62104908|MIR:MIR:SINE|277|+	135.203	-0.899972	0.0981741	-9.1671	4.85937e-20	9.75329e-19
chr14|62107151|62107446|AluJb:Alu:SINE|169|+	145.956	-0.858749	0.0849517	-10.1087	5.0564e-24	1.85148e-22
chr14|62110149|62110334|MIRc:MIR:SINE|371|+	107.486	-0.982495	0.115413	-8.51289	1.69647e-17	2.39388e-16
chr14|79010748|79010913|MIRb:MIR:SINE|342|-	42.0756	-0.782251	0.0886123	-8.8278	1.06756e-18	1.76306e-17
chr14|85541511|85541646|MIR:MIR:SINE|298|+	41.3395	-0.632027	0.105802	-5.97369	2.31943e-09	1.25069e-08
chr14|85550824|85550925|L3b:CR1:LINE|333|+	26.503	-0.722481	0.119548	-6.04345	1.50849e-09	8.32538e-09
chr14|85568775|85568895|MIRb:MIR:SINE|350|+	24.0694	-0.79208	0.127545	-6.21018	5.29231e-10	3.06894e-09
chr14|85582440|85582674|MIR:MIR:SINE|302|+	35.7944	-0.726831	0.118224	-6.1479	7.85137e-10	4.46542e-09
chr14|85626237|85626418|MamSINE1:tRNA-RTE:SINE|384|-	118.564	-0.654771	0.07571	-8.64842	5.22195e-18	7.86987e-17
chr14|85638247|85638594|LTR16A:ERVL:LTR|299|+	28.5395	-0.823801	0.111427	-7.39322	1.43319e-13	1.25225e-12
chr15|24987476|24987621|MER5A:hAT-Charlie:DNA|252|-	480.523	-0.97431	0.0857451	-11.3629	6.40136e-30	5.60328e-28
chr15|24994372|24994570|MER8:TcMar-Tigger:DNA|293|+	536.722	-0.778236	0.0651012	-11.9543	6.16815e-33	9.09438e-31
chr15|25021991|25022161|MER58A:hAT-Charlie:DNA|251|-	384.623	-1.00063	0.0914041	-10.9473	6.84228e-28	4.37827e-26
chr15|25027967|25028264|AluSq2:Alu:SINE|91|+	488.143	-0.805279	0.0793382	-10.1499	3.31543e-24	1.24939e-22
chr15|25035823|25035937|L1ME3G:L1:LINE|241|+	314.034	-0.968793	0.0849971	-11.3979	4.28101e-30	3.89682e-28
chr15|25162223|25162324|MER34-int:ERV1:LTR|317|+	62.3938	-0.789522	0.0918918	-8.59187	8.55687e-18	1.25164e-16
chr15|25329414|25329514|MIR3:MIR:SINE|330|+	40.9503	-0.865742	0.0908822	-9.52598	1.63494e-21	4.03295e-20
chr15|34978746|34979041|MER2B:TcMar-Tigger:DNA|184|-	135.991	-0.656309	0.0721558	-9.09572	9.39623e-20	1.81272e-18
chr15|42743728|42743868|Penelope1_Vert:Penelope:LINE|290|+	96.0324	-0.797342	0.0742803	-10.7342	7.03067e-27	3.86707e-25
chr15|48879668|48879879|Tigger16a:TcMar-Tigger:DNA|222|+	235.357	-0.803585	0.097829	-8.21418	2.13617e-16	2.63552e-15
chr15|51808935|51809047|MamSINE1:tRNA-RTE:SINE|357|+	418.121	-0.718251	0.0633351	-11.3405	8.26863e-30	7.12517e-28
chr15|52312366|52312657|AluSz6:Alu:SINE|96|-	423.876	-0.772443	0.0700786	-11.0225	2.97614e-28	2.01406e-26
chr15|60974800|60975029|L2c:L2:LINE|342|-	28.8	-0.549409	0.103486	-5.30901	1.10222e-07	4.90204e-07
chr15|65891440|65891604|MIR3:MIR:SINE|247|+	53.9765	-0.631503	0.0739976	-8.5341	1.41251e-17	2.01445e-16
chr16|14211719|14211936|MIRb:MIR:SINE|300|+	40.645	-0.731639	0.0902595	-8.10595	5.23348e-16	6.13292e-15
chr16|24216784|24216906|MIR3:MIR:SINE|265|-	305.625	-0.684571	0.0879073	-7.78741	6.83956e-15	7.05062e-14
chr16|24218019|24218117|L2a:L2:LINE|245|-	174.674	-0.782997	0.0961116	-8.14675	3.73832e-16	4.4672e-15
chr16|56288823|56288917|MIR1_Amn:MIR:SINE|362|+	13.3812	0.347326	0.123459	2.81329	0.00490369	0.0118345
chr16|6368792|6369033|L1ME3E:L1:LINE|234|+	27.7589	-0.956096	0.101505	-9.41924	4.54343e-21	1.04807e-19
chr16|69462961|69463087|AluJr:Alu:SINE|127|+	108.387	-0.482805	0.0607463	-7.94789	1.89722e-15	2.08292e-14
chr16|7293102|7293406|MER2:TcMar-Tigger:DNA|166|+	41.6192	-0.863253	0.0949436	-9.09226	9.69981e-20	1.86484e-18
chr16|7335378|7335500|L3:CR1:LINE|246|+	19.254	-0.792746	0.10531	-7.52777	5.16157e-14	4.76095e-13
chr16|9111744|9111980|L1ME4a:L1:LINE|244|-	152.469	-0.754464	0.0772183	-9.77053	1.50664e-22	4.35019e-21
chr16|9756601|9756675|MIRb:MIR:SINE|203|+	55.3874	-0.978662	0.104403	-9.37386	6.99272e-21	1.56286e-19
chr17|16028246|16028372|MER5B:hAT-Charlie:DNA|349|+	100.712	-0.571365	0.0636296	-8.97954	2.71913e-19	4.88373e-18
chr17|58345196|58345319|MIRc:MIR:SINE|325|-	43.5471	-0.513211	0.0611373	-8.3944	4.68296e-17	6.26824e-16
chr17|59948860|59948978|OldhAT1:hAT-Ac:DNA|330|-	35.9492	-0.460588	0.063798	-7.21949	5.21848e-13	4.26365e-12
chr17|60446109|60446219|MER131:DNA?:DNA?|224|-	59.4904	-0.406098	0.0641783	-6.32765	2.48928e-10	1.50026e-09
chr17|74248710|74248902|MIR:MIR:SINE|219|-	38.8822	0.932999	0.139986	6.66492	2.64805e-11	1.77223e-10
chr17|82658820|82659186|MLT1C:ERVL-MaLR:LTR|238|+	28.7483	0.542141	0.111757	4.85106	1.22805e-06	4.8492e-06
chr18|21629396|21629777|MER57B2:ERV1:LTR|152|-	85.9118	-0.363485	0.0608512	-5.97334	2.32447e-09	1.25276e-08
chr18|21868118|21868293|L1MB2:L1:LINE|167|-	98.8725	-0.39627	0.0694885	-5.70267	1.17944e-08	5.86349e-08
chr18|46264565|46264660|L2b:L2:LINE|279|-	24.8224	-0.552405	0.071035	-7.77652	7.45446e-15	7.633e-14
chr18|57363754|57363888|MIR3:MIR:SINE|358|-	124.65	-0.848933	0.0933469	-9.09438	9.51239e-20	1.83149e-18
chr18|76982063|76982196|MIRb:MIR:SINE|271|-	87.3751	0.891275	0.163516	5.45071	5.01699e-08	2.31297e-07
chr18|76992147|76992483|MER1B:hAT-Charlie:DNA|141|-	100.369	0.850776	0.163115	5.21582	1.83011e-07	7.93626e-07
chr18|9956101|9956262|MIR3:MIR:SINE|308|-	82.8982	-0.503264	0.0690159	-7.292	3.05385e-13	2.57042e-12
chr19|2715361|2715715|MLT1E1A:ERVL-MaLR:LTR|252|+	403.955	-0.82919	0.0971574	-8.5345	1.40764e-17	2.00824e-16
chr19|29615400|29615473|L1ME4c:L1:LINE|275|+	30.597	-0.196591	0.0615045	-3.19637	0.00139171	0.00368169
chr19|34382377|34382566|MER105:hAT-Charlie:DNA|176|+	51.8495	-0.301511	0.0975059	-3.09223	0.00198656	0.00511913
chr19|36015624|36015709|L2:L2:LINE|345|-	297.645	-0.667475	0.0772467	-8.64083	5.58067e-18	8.36174e-17
chr19|46427065|46427223|L2c:L2:LINE|284|+	83.3538	-0.797886	0.088444	-9.02137	1.85753e-19	3.44144e-18
chr19|50313416|50313512|MER113A:hAT-Charlie:DNA|281|-	65.7969	-0.835978	0.0967155	-8.64369	5.44269e-18	8.17394e-17
chr19|56811359|56811474|L1ME4c:L1:LINE|239|-	193.941	-0.730318	0.0965238	-7.56619	3.8432e-14	3.60493e-13
chr2|114527646|114527989|Tigger3a:TcMar-Tigger:DNA|152|-	47.5125	-0.264436	0.100369	-2.63464	0.00842274	0.0194711
chr2|130338399|130338546|L1ME4b:L1:LINE|212|+	87.0372	-0.348362	0.0599327	-5.81255	6.1527e-09	3.14959e-08
chr2|141592215|141592569|MLT1A0:ERVL-MaLR:LTR|185|-	26.9039	-0.48336	0.0961798	-5.02559	5.01897e-07	2.07485e-06
chr2|141711189|141711486|MLT1O:ERVL-MaLR:LTR|276|+	45.6172	-0.415817	0.085703	-4.85184	1.22322e-06	4.8317e-06
chr2|143942935|143943213|L1ME3E:L1:LINE|333|-	73.5327	-0.481683	0.0712382	-6.76158	1.36494e-11	9.42623e-11
chr2|148981816|148982036|MIRb:MIR:SINE|300|+	22.2544	-0.666434	0.101962	-6.5361	6.31444e-11	4.04719e-10
chr2|157319289|157319489|MamSINE1:tRNA-RTE:SINE|379|+	413.85	0.711699	0.149779	4.75165	2.01762e-06	7.77784e-06
chr2|16551719|16551867|MIRb:MIR:SINE|350|-	169.2	-0.766271	0.0741506	-10.334	4.94639e-25	2.09854e-23
chr2|166038047|166038118|MamRTE1:RTE-BovB:LINE|254|-	54.3216	-0.839263	0.0912069	-9.20176	3.52148e-20	7.19455e-19
chr2|182777287|182777505|MER58C:hAT-Charlie:DNA|234|-	99.8123	-0.364732	0.0671052	-5.43523	5.47249e-08	2.51341e-07
chr2|190913797|190914080|AluJr:Alu:SINE|184|-	64.0749	-0.700796	0.0906235	-7.73305	1.05002e-14	1.05758e-13
chr2|199926495|199926665|FAM:Alu:SINE|206|+	53.9957	-0.483762	0.0637385	-7.58979	3.20434e-14	3.02913e-13
chr2|206123472|206123715|MIRb:MIR:SINE|245|+	168.875	-0.798989	0.0736648	-10.8463	2.07713e-27	1.22782e-25
chr2|209684991|209685079|MIRb:MIR:SINE|268|-	38.1297	-0.788548	0.0903669	-8.72607	2.63671e-18	4.13273e-17
chr2|209974570|209974803|MIR:MIR:SINE|234|-	34.3647	-0.970927	0.100024	-9.70697	2.81572e-22	7.82139e-21
chr2|230037266|230037348|MIRb:MIR:SINE|243|-	22.1901	-0.657421	0.0806003	-8.15656	3.44703e-16	4.1421e-15
chr2|231072200|231072280|L3:CR1:LINE|266|-	38.8466	-0.353048	0.0644453	-5.47826	4.29522e-08	1.99851e-07
chr2|28801877|28801998|Tigger12A:TcMar-Tigger:DNA|265|+	101.113	-0.355838	0.0653622	-5.44409	5.20699e-08	2.39544e-07
chr2|38563158|38563317|L1M5:L1:LINE|248|+	32.5792	-0.730885	0.0888214	-8.22871	1.89245e-16	2.35355e-15
chr2|40101766|40101958|MER5A:hAT-Charlie:DNA|207|-	134.29	-0.854799	0.0924432	-9.24675	2.31429e-20	4.82738e-19
chr2|44319280|44319536|L1ME4c:L1:LINE|256|+	879.045	-1.05727	0.107558	-9.82978	8.38008e-23	2.51318e-21
chr2|50793908|50794126|MER20:hAT-Charlie:DNA|217|+	45.1116	-0.535021	0.0887757	-6.02666	1.67378e-09	9.19453e-09
chr2|50874327|50874481|MIRb:MIR:SINE|281|-	34.1307	-0.843702	0.0940881	-8.96715	3.04296e-19	5.42514e-18
chr2|50878959|50879325|MLT2C2:ERVL:LTR|158|+	72.11	-0.674569	0.0887536	-7.60047	2.95051e-14	2.80559e-13
chr2|50899087|50899251|MER127:TcMar-Tigger:DNA|288|+	36.291	-0.617899	0.0918484	-6.72738	1.72739e-11	1.17949e-10
chr2|69469481|69469579|MamSINE1:tRNA-RTE:SINE|385|-	73.6508	-0.792298	0.0750711	-10.554	4.86961e-26	2.3782e-24
chr2|70661824|70662049|MIRb:MIR:SINE|276|+	245.836	-0.862387	0.0839309	-10.275	9.13783e-25	3.71423e-23
chr2|76971183|76971359|MER5A:hAT-Charlie:DNA|281|+	33.9694	-0.759107	0.0934148	-8.1262	4.42959e-16	5.24477e-15
chr2|76984567|76984821|MLT1J:ERVL-MaLR:LTR|328|+	26.6803	-0.81059	0.0934003	-8.67866	4.00444e-18	6.13513e-17
chr2|77102784|77103005|MER58A:hAT-Charlie:DNA|304|+	34.8349	-0.875954	0.10361	-8.45433	2.80697e-17	3.86939e-16
chr2|77460300|77460435|MIRb:MIR:SINE|353|+	30.763	-0.93164	0.101592	-9.17045	4.71051e-20	9.46914e-19
chr2|80044972|80045321|MLT1H1:ERVL-MaLR:LTR|267|-	51.5572	-0.579452	0.0918303	-6.31002	2.78993e-10	1.66953e-09
chr2|86775394|86775466|Tigger19b:TcMar-Tigger:DNA|304|+	68.6402	-0.361607	0.0648898	-5.57263	2.50926e-08	1.19903e-07
chr2|97161188|97161419|L2:L2:LINE|305|+	73.3611	-0.650209	0.0860981	-7.55195	4.28795e-14	4.00215e-13
chr2|97579795|97579997|MIRb:MIR:SINE|286|-	20.0337	-0.536117	0.113846	-4.70914	2.48767e-06	9.49641e-06
chr20|11925425|11925501|Tigger19a:TcMar-Tigger:DNA|333|+	83.2919	-0.487453	0.0675814	-7.21283	5.48025e-13	4.46257e-12
chr20|1926587|1926776|MIR:MIR:SINE|261|-	35.8438	-0.245096	0.096146	-2.5492	0.010797	0.0244438
chr20|36652130|36652423|AluSx1:Alu:SINE|106|+	309.104	-0.550274	0.0711842	-7.73029	1.07303e-14	1.07935e-13
chr20|37523447|37523613|L2c:L2:LINE|256|+	120.784	-0.307772	0.103515	-2.97322	0.00294696	0.00738348
chr20|44907296|44907477|FAM:Alu:SINE|155|+	610.353	-0.552677	0.0701411	-7.87949	3.28708e-15	3.51042e-14
chr20|45092738|45093020|L2b:L2:LINE|360|+	163.132	-0.887279	0.103301	-8.58929	8.75098e-18	1.2781e-16
chr20|45094391|45094533|MIRb:MIR:SINE|242|+	129.167	-0.78454	0.0961148	-8.16253	3.28078e-16	3.94967e-15
chr20|5194848|5194988|MIRb:MIR:SINE|183|-	135.378	-0.630866	0.0596035	-10.5844	3.52078e-26	1.75482e-24
chr20|58449601|58449837|Eulor2B:DNA?:DNA?|225|+	105.06	-0.451361	0.064015	-7.05087	1.77805e-12	1.368e-11
chr20|8306441|8306661|MIRb:MIR:SINE|353|+	12.1503	-0.886575	0.10557	-8.39796	4.54284e-17	6.0891e-16
chr20|8459911|8460052|MamRTE1:RTE-BovB:LINE|365|+	25.0978	-0.915204	0.0953211	-9.60127	7.89676e-22	2.0279e-20
chr21|21124867|21125188|MER63D:hAT-Blackjack:DNA|232|+	34.3221	-0.241753	0.10522	-2.29761	0.0215843	0.0460052
chr21|21538195|21538272|L3:CR1:LINE|278|-	89.3423	-0.599169	0.0784328	-7.63926	2.18467e-14	2.10944e-13
chr21|34099753|34100051|MER124:DNA?:DNA?|239|+	94.0254	-0.462789	0.115788	-3.99688	6.41822e-05	0.000205329
chr21|40634798|40635090|L2a:L2:LINE|289|+	39.6412	-0.746219	0.109226	-6.83191	8.3793e-12	5.94011e-11
chr22|17885243|17885496|L1ME4a:L1:LINE|352|+	22.4499	-0.247429	0.109327	-2.2632	0.0236233	0.0499341
chr22|18993626|18993739|MIRb:MIR:SINE|240|-	57.0387	-0.873674	0.0895229	-9.75923	1.68435e-22	4.82023e-21
chr22|32512553|32512684|MER103C:hAT-Charlie:DNA|254|+	65.9109	-0.951621	0.0913255	-10.4201	2.00738e-25	9.04066e-24
chr22|41995604|41995899|L4_C_Mam:RTE-X:LINE|296|-	726.615	-0.793531	0.0802148	-9.89258	4.48324e-23	1.40995e-21
chr22|43506825|43506998|MER96B:hAT-Tip100:DNA|195|+	129.6	-0.794833	0.0789024	-10.0736	7.22658e-24	2.55447e-22
chr22|46084397|46084579|MIRb:MIR:SINE|282|-	28.8003	0.469471	0.0994628	4.72006	2.35773e-06	9.02258e-06
chr3|112361783|112361898|MIRc:MIR:SINE|297|+	91.9434	-0.660148	0.0897671	-7.35401	1.92347e-13	1.65271e-12
chr3|115804301|115804475|MIR3:MIR:SINE|263|-	261.425	-0.617416	0.0638862	-9.66431	4.27486e-22	1.15678e-20
chr3|115815061|115815380|MER44A:TcMar-Tigger:DNA|142|+	32.1229	-0.661599	0.0963612	-6.86582	6.61121e-12	4.74659e-11
chr3|116304116|116304230|L2c:L2:LINE|286|-	27.3609	-0.645519	0.0947509	-6.81279	9.57215e-12	6.73524e-11
chr3|116652799|116653163|THE1D:ERVL-MaLR:LTR|135|-	43.2774	-0.64245	0.0877922	-7.31784	2.51988e-13	2.14003e-12
chr3|116712449|116712668|CR1-L3A_Croc:CR1:LINE|325|+	30.1146	-0.848428	0.0898984	-9.43764	3.81269e-21	8.89025e-20
chr3|117249084|117249202|MIR3:MIR:SINE|314|+	25.6988	-0.593397	0.0939619	-6.3153	2.69641e-10	1.61806e-09
chr3|117455995|117456224|MIR:MIR:SINE|288|-	27.9307	-0.725718	0.0946188	-7.66991	1.72119e-14	1.68712e-13
chr3|117553131|117553299|MIR3:MIR:SINE|284|+	40.4855	-0.635677	0.0902645	-7.04239	1.88977e-12	1.4485e-11
chr3|117695141|117695281|L2:L2:LINE|316|+	39.405	-0.676834	0.0910565	-7.43312	1.06063e-13	9.45689e-13
chr3|124452318|124452596|L2c:L2:LINE|310|-	98.5741	-1.01178	0.097352	-10.393	2.66832e-25	1.18657e-23
chr3|124463468|124463676|MER3:hAT-Charlie:DNA|140|+	53.9498	-0.858907	0.088111	-9.74801	1.8812e-22	5.34411e-21
chr3|124721676|124721972|AluSq4:Alu:SINE|98|+	70.5471	-0.838013	0.0746227	-11.23	2.90487e-29	2.29882e-27
chr3|131001755|131001818|MamTip2:hAT-Tip100:DNA|286|+	30.4817	-0.660806	0.0999204	-6.61332	3.758e-11	2.47535e-10
chr3|134485316|134485487|L2b:L2:LINE|380|+	27.6189	-0.258958	0.0648707	-3.9919	6.55455e-05	0.000209437
chr3|143991288|143991374|L2a:L2:LINE|212|-	25.244	-0.406678	0.0923778	-4.40233	1.07093e-05	3.78363e-05
chr3|150460922|150461027|L1ME3G:L1:LINE|171|+	28.4569	-0.69024	0.0840069	-8.21647	2.09578e-16	2.58816e-15
chr3|150628880|150629057|Tigger4a:TcMar-Tigger:DNA|109|-	113.121	-0.443271	0.0720986	-6.14812	7.84064e-10	4.45998e-09
chr3|160871235|160871527|L3b:CR1:LINE|326|+	17.7581	-0.716156	0.0905696	-7.90725	2.63147e-15	2.84552e-14
chr3|172631518|172631624|MIR3:MIR:SINE|231|-	95.1741	-0.86345	0.0808109	-10.6848	1.19886e-26	6.35955e-25
chr3|173835878|173836091|MIRc:MIR:SINE|315|-	23.186	-0.670955	0.095016	-7.06149	1.64723e-12	1.27393e-11
chr3|24120403|24120790|Tigger19b:TcMar-Tigger:DNA|264|-	224.268	-0.807203	0.0724919	-11.1351	8.46678e-29	6.35041e-27
chr3|33867725|33867801|X6A_LINE:CR1:LINE|316|-	30.0397	-0.679467	0.0817402	-8.31253	9.36862e-17	1.20854e-15
chr3|35695768|35696006|MIR:MIR:SINE|338|-	59.3984	-0.944547	0.0901172	-10.4813	1.05269e-25	4.95993e-24
chr3|35718485|35718675|MamSINE1:tRNA-RTE:SINE|372|+	37.8592	-0.855357	0.0883903	-9.67705	3.77449e-22	1.03073e-20
chr3|35730312|35730531|MER20:hAT-Charlie:DNA|232|+	36.2457	-0.730527	0.0884109	-8.26286	1.42224e-16	1.7935e-15
chr3|35752606|35752728|MER5A1:hAT-Charlie:DNA|172|-	18.6443	-0.95738	0.0989855	-9.67192	3.96852e-22	1.08143e-20
chr3|35763881|35764012|AluJb:Alu:SINE|114|+	22.0838	-0.895467	0.0961582	-9.31244	1.24934e-20	2.70948e-19
chr3|35777269|35777438|MIRb:MIR:SINE|309|-	22.9586	-0.799267	0.0884184	-9.03959	1.57254e-19	2.94297e-18
chr3|39515660|39516008|L2a:L2:LINE|307|+	190.999	0.737218	0.16035	4.59755	4.27493e-06	1.58767e-05
chr3|408347|408547|MIRc:MIR:SINE|342|+	384.115	-0.829515	0.0830242	-9.99124	1.66482e-23	5.5366e-22
chr3|53668661|53668998|MER58B:hAT-Charlie:DNA|264|-	23.2315	-0.998606	0.101975	-9.79269	1.21033e-22	3.55015e-21
chr3|68196775|68197037|MLT1K:ERVL-MaLR:LTR|323|-	20.0776	-1.10738	0.109251	-10.1361	3.82077e-24	1.42323e-22
chr3|75958297|75958644|L2a:L2:LINE|313|-	21.2297	-0.68888	0.123756	-5.56642	2.60023e-08	1.24006e-07
chr3|85007279|85007481|MER58A:hAT-Charlie:DNA|237|-	54.4459	-0.639004	0.092807	-6.8853	5.76645e-12	4.16786e-11
chr3|85068838|85068983|LFSINE_Vert:tRNA:SINE|338|-	30.6937	-0.671614	0.104225	-6.4439	1.1644e-10	7.26731e-10
chr3|85122831|85122962|L2c:L2:LINE|372|+	21.8586	-0.827383	0.102892	-8.04126	8.89167e-16	1.01409e-14
chr3|85277169|85277309|MIRb:MIR:SINE|314|-	38.6497	-0.777687	0.0940663	-8.26743	1.36879e-16	1.72892e-15
chr3|85386562|85386732|MIRb:MIR:SINE|364|+	45.0076	-0.524407	0.0862502	-6.08007	1.20129e-09	6.6967e-09
chr3|85633458|85633629|MER5B:hAT-Charlie:DNA|278|+	27.5551	-0.712301	0.0967805	-7.35997	1.83952e-13	1.58267e-12
chr4|101342495|101342676|MamRep434:TcMar-Tigger:DNA|284|-	28.9007	-0.705884	0.100743	-7.00678	2.43864e-12	1.8455e-11
chr4|157334489|157334624|L2c:L2:LINE|362|+	189.535	-0.783391	0.088975	-8.80462	1.31299e-18	2.14014e-17
chr4|175740967|175741134|L2:L2:LINE|374|+	25.5135	-0.594088	0.0966119	-6.14922	7.78637e-10	4.43105e-09
chr4|175787512|175787708|L2:L2:LINE|335|+	54.6256	-0.640348	0.0899173	-7.12152	1.06745e-12	8.43893e-12
chr4|175797930|175798041|MER5A:hAT-Charlie:DNA|243|+	25.0673	-0.752635	0.0957062	-7.86402	3.72007e-15	3.95322e-14
chr4|176329213|176329427|MIRc:MIR:SINE|322|-	148.634	-0.608975	0.0857944	-7.09808	1.26499e-12	9.9236e-12
chr4|185586261|185586440|MER135:DNA:DNA|301|+	65.1258	-0.640159	0.0792523	-8.07747	6.61237e-16	7.66769e-15
chr4|21317675|21318020|THE1B:ERVL-MaLR:LTR|109|+	104.139	-0.950287	0.099719	-9.52965	1.57818e-21	3.8979e-20
chr4|21342380|21342562|MIRb:MIR:SINE|311|-	56.3604	-1.06214	0.103279	-10.2842	8.30162e-25	3.38499e-23
chr4|21343628|21343765|MER5A1:hAT-Charlie:DNA|256|-	58.4377	-0.822511	0.0921371	-8.92703	4.37582e-19	7.5988e-18
chr4|21436568|21436794|MIR:MIR:SINE|269|+	105.628	-0.928497	0.0956674	-9.70547	2.85759e-22	7.92056e-21
chr4|21500323|21500507|MIRb:MIR:SINE|326|+	48.5196	-1.21468	0.113744	-10.679	1.27574e-26	6.72484e-25
chr4|21569657|21569808|LTR33A:ERVL:LTR|267|-	74.6137	-1.03195	0.0996276	-10.3581	3.84651e-25	1.67403e-23
chr4|21570770|21571010|MIR:MIR:SINE|312|-	81.3081	-0.903787	0.0950497	-9.50858	1.93287e-21	4.71388e-20
chr4|21580197|21580406|MIRb:MIR:SINE|383|-	83.0936	-1.036	0.100254	-10.3338	4.95833e-25	2.09901e-23
chr4|21597081|21597444|THE1B:ERVL-MaLR:LTR|145|+	108.844	-1.07103	0.103451	-10.3531	4.05109e-25	1.74932e-23
chr4|21708301|21708416|MER5A:hAT-Charlie:DNA|319|+	47.9703	-1.15044	0.106841	-10.7678	4.88524e-27	2.73355e-25
chr4|21812601|21812915|MamGypLTR1a:Gypsy:LTR|309|-	124.581	-0.871704	0.0961588	-9.06526	1.24312e-19	2.35603e-18
chr4|24081793|24082025|MIRc:MIR:SINE|320|+	19.7075	-0.855729	0.0991949	-8.62674	6.31247e-18	9.39289e-17
chr4|44692030|44692202|Charlie23a:hAT-Charlie:DNA|235|-	15.395	-0.650746	0.108259	-6.01102	1.84358e-09	1.00787e-08
chr4|47433154|47433223|MIRc:MIR:SINE|273|+	39.911	-0.671627	0.073868	-9.09226	9.70005e-20	1.86484e-18
chr4|56328622|56328732|MER5A:hAT-Charlie:DNA|283|+	17.8636	-0.340812	0.0713107	-4.77925	1.75952e-06	6.82768e-06
chr4|61384742|61385088|L1MB7:L1:LINE|195|+	33.4506	-0.769725	0.100302	-7.67411	1.66571e-14	1.63563e-13
chr4|75047494|75047704|MER20:hAT-Charlie:DNA|176|+	181.161	-0.890716	0.0815763	-10.9188	9.37211e-28	5.85221e-26
chr5|107593523|107593683|MER5B:hAT-Charlie:DNA|277|+	22.2708	-0.759306	0.0949653	-7.99561	1.28929e-15	1.44202e-14
chr5|112846029|112846107|MIRb:MIR:SINE|320|-	29.5103	-0.7336	0.0748924	-9.7954	1.17835e-22	3.46159e-21
chr5|11389727|11390087|Tigger4b:TcMar-Tigger:DNA|170|+	27.9983	-0.590009	0.0797697	-7.39641	1.39913e-13	1.22525e-12
chr5|11554392|11554635|MIRb:MIR:SINE|322|+	30.5031	-0.602375	0.0873395	-6.89693	5.31371e-12	3.86222e-11
chr5|11899659|11899883|MIRc:MIR:SINE|311|-	24.7835	-0.830467	0.0979772	-8.47612	2.3283e-17	3.23531e-16
chr5|131953331|131953625|AluJb:Alu:SINE|157|+	202.797	-0.799085	0.0780359	-10.24	1.31276e-24	5.22638e-23
chr5|142152915|142153329|Tigger8:TcMar-Tigger:DNA|284|-	370.378	-0.92059	0.0945376	-9.73782	2.07974e-22	5.8737e-21
chr5|146798658|146798908|MIR:MIR:SINE|325|-	54.2474	-0.306371	0.0832621	-3.67959	0.000233605	0.000693447
chr5|151100786|151100954|MIR3:MIR:SINE|295|-	27.9235	-0.725968	0.075547	-9.6095	7.29047e-22	1.887e-20
chr5|157394544|157394671|MER5A:hAT-Charlie:DNA|270|+	174.765	-0.675843	0.0736852	-9.17203	4.6418e-20	9.34554e-19
chr5|177306847|177306946|L2a:L2:LINE|162|+	34.0712	-0.284376	0.06722	-4.23052	2.33149e-05	7.87186e-05
chr5|44817550|44817906|MLT1A0:ERVL-MaLR:LTR|206|+	192.378	-0.690124	0.0701923	-9.83191	8.20515e-23	2.46453e-21
chr5|59533641|59533806|MER5A:hAT-Charlie:DNA|261|+	19.8651	-0.787705	0.0936629	-8.41	4.1001e-17	5.52047e-16
chr5|59579145|59579312|L2c:L2:LINE|325|+	23.3025	-0.929159	0.102947	-9.02557	1.78767e-19	3.31995e-18
chr5|71566571|71566678|MER58B:hAT-Charlie:DNA|215|-	41.5426	-0.499886	0.0706899	-7.07152	1.5324e-12	1.18963e-11
chr5|81418515|81418848|Tigger3a:TcMar-Tigger:DNA|153|-	66.8719	-0.595021	0.0723706	-8.22185	2.00383e-16	2.48648e-15
chr5|95814114|95814267|Charlie29a:hAT-Charlie:DNA|268|+	98.2531	-0.31522	0.0851984	-3.69984	0.000215738	0.00064366
chr6|101529591|101529870|L2c:L2:LINE|355|-	18.6798	-0.871164	0.103136	-8.44679	2.99429e-17	4.10716e-16
chr6|105098875|105099158|AluJb:Alu:SINE|159|-	14.5289	0.828355	0.132412	6.25588	3.95271e-10	2.32869e-09
chr6|116277660|116277934|AluSg:Alu:SINE|44|+	375.42	-0.662432	0.0819336	-8.08499	6.21707e-16	7.22011e-15
chr6|117561326|117561397|OldhAT1:hAT-Ac:DNA|282|+	45.4269	-0.47664	0.0702707	-6.78291	1.17779e-11	8.19655e-11
chr6|12766476|12766667|MER63A:hAT-Blackjack:DNA|234|+	34.5578	-0.794755	0.100404	-7.91554	2.46181e-15	2.67174e-14
chr6|142928062|142928263|L1MC1:L1:LINE|155|+	28.9141	-0.487592	0.0851162	-5.72854	1.01299e-08	5.0724e-08
chr6|142932704|142932875|L3:CR1:LINE|343|+	26.4723	-0.439693	0.0881019	-4.99073	6.01513e-07	2.46225e-06
chr6|145885061|145885269|MIRc:MIR:SINE|327|+	34.9482	-0.458189	0.0795052	-5.76301	8.26285e-09	4.17253e-08
chr6|147312427|147312669|MER20:hAT-Charlie:DNA|203|+	36.2582	-0.596876	0.0774552	-7.70607	1.29751e-14	1.29142e-13
chr6|147321348|147321596|AluJr4:Alu:SINE|189|+	17.312	-0.801627	0.0958469	-8.36362	6.08209e-17	8.0165e-16
chr6|24129404|24129646|L2a:L2:LINE|285|-	45.0672	-0.639811	0.0738933	-8.65858	4.77693e-18	7.2301e-17
chr6|27357958|27358126|MIR3:MIR:SINE|303|-	59.5876	-0.923163	0.0908226	-10.1645	2.85681e-24	1.09249e-22
chr6|30724489|30724580|L2a:L2:LINE|198|+	162.069	-0.282389	0.0669354	-4.21882	2.45584e-05	8.26795e-05
chr6|31544893|31545138|MIRb:MIR:SINE|290|-	716.028	-0.636766	0.079473	-8.01236	1.12528e-15	1.26441e-14
chr6|39795360|39795610|MIRb:MIR:SINE|332|+	25.0869	0.856515	0.137673	6.22137	4.9284e-10	2.8695e-09
chr6|49430916|49431136|LTR86A1:ERVL:LTR|291|-	45.5667	-0.384999	0.0653639	-5.89009	3.85995e-09	2.02678e-08
chr6|68649850|68650067|LTR33:ERVL:LTR|283|+	74.1462	-0.578124	0.0801285	-7.21496	5.3948e-13	4.39761e-12
chr6|68651672|68651794|Charlie15a:hAT-Charlie:DNA|277|-	44.3059	-0.594377	0.0899407	-6.60855	3.88108e-11	2.55382e-10
chr6|68690583|68690783|MIRb:MIR:SINE|314|+	67.3329	-0.700627	0.0941104	-7.44474	9.71349e-14	8.71091e-13
chr6|68696121|68696309|LTR81A:Gypsy:LTR|308|-	38.4045	-0.782086	0.0978325	-7.99414	1.30484e-15	1.45815e-14
chr6|68708138|68708428|ORSL:hAT-Tip100:DNA|242|-	105.74	-0.736866	0.0871966	-8.45063	2.89731e-17	3.98542e-16
chr6|68728646|68728841|MIR:MIR:SINE|297|-	62.3346	-0.701121	0.0873411	-8.02739	9.95677e-16	1.12597e-14
chr6|68832632|68832783|MamSINE1:tRNA-RTE:SINE|351|+	24.5337	-0.699287	0.0999888	-6.99366	2.67814e-12	2.01534e-11
chr6|68994190|68994255|AmnSINE1:5S-Deu-L2:SINE|274|+	14.3073	-0.842214	0.0957482	-8.79613	1.4161e-18	2.29374e-17
chr6|69023699|69023909|L2:L2:LINE|350|-	35.4011	-0.741756	0.0859649	-8.62859	6.21114e-18	9.26077e-17
chr6|7288091|7288229|Tigger12:TcMar-Tigger:DNA|276|+	67.8745	-0.233762	0.0738846	-3.16388	0.00155681	0.00408447
chr6|89328333|89328482|Tigger16b:TcMar-Tigger:DNA|232|+	43.492	-0.226274	0.0667629	-3.38922	0.000700923	0.00194154
chr6|96212898|96212972|MIR3:MIR:SINE|270|+	75.7981	-0.509051	0.0691671	-7.35973	1.84289e-13	1.58522e-12
chr6|96795093|96795198|MER5A1:hAT-Charlie:DNA|255|+	18.1452	-0.708873	0.0942325	-7.52259	5.37002e-14	4.94029e-13
chr6|96889945|96890143|MIRb:MIR:SINE|313|-	81.7848	-0.823734	0.0816502	-10.0886	6.20679e-24	2.22853e-22
chr7|103101598|103101760|MIR:MIR:SINE|248|-	104.297	-0.595254	0.0677471	-8.78641	1.54411e-18	2.49171e-17
chr7|111123071|111123147|X9_LINE:L1:LINE|297|-	37.5229	-0.75133	0.074453	-10.0913	6.03435e-24	2.17467e-22
chr7|12234751|12234992|MIRc:MIR:SINE|386|-	234.439	-0.383055	0.0653834	-5.85859	4.66814e-09	2.42357e-08
chr7|130515142|130515533|MSTA:ERVL-MaLR:LTR|137|-	374.669	-0.957212	0.0775558	-12.3422	5.36455e-35	1.14929e-32
chr7|130518046|130518269|L1ME3Cz:L1:LINE|236|+	182.828	-1.15298	0.0878407	-13.1258	2.34246e-39	1.22748e-36
chr7|130886885|130887046|MIRb:MIR:SINE|333|+	30.9787	-0.510397	0.120323	-4.24187	2.21661e-05	7.49964e-05
chr7|130917112|130917401|AluJo:Alu:SINE|166|-	70.1121	-0.454947	0.0976114	-4.6608	3.14977e-06	1.18627e-05
chr7|130942710|130942786|L1MD:L1:LINE|240|-	47.3286	-0.34445	0.0989574	-3.48079	0.000499933	0.00141606
chr7|134290416|134290501|L2c:L2:LINE|171|-	27.5883	-0.57272	0.0696677	-8.22073	2.02264e-16	2.50501e-15
chr7|141280292|141280651|THE1B:ERVL-MaLR:LTR|143|+	27.4618	-0.835334	0.106441	-7.84783	4.23309e-15	4.46657e-14
chr7|141478488|141478813|MER33:hAT-Charlie:DNA|199|-	128.87	-0.887724	0.0860713	-10.3138	6.10282e-25	2.53915e-23
chr7|146414287|146414621|MER102c:hAT-Charlie:DNA|293|+	39.0894	-0.927262	0.099038	-9.36269	7.77313e-21	1.72733e-19
chr7|22318698|22318981|L2c:L2:LINE|340|+	30.1818	-0.973036	0.11616	-8.37668	5.44401e-17	7.21964e-16
chr7|30923921|30924027|MamTip2:hAT-Tip100:DNA|324|+	171.052	1.31453	0.184168	7.13767	9.49249e-13	7.55057e-12
chr7|90236977|90237152|MLT1J1:ERVL-MaLR:LTR|214|+	103.239	-0.736376	0.0780594	-9.43354	3.96474e-21	9.20604e-20
chr8|100918736|100918836|L2c:L2:LINE|320|-	466.11	-0.732143	0.0851329	-8.6	7.97171e-18	1.16992e-16
chr8|106326575|106326876|L2a:L2:LINE|244|-	18.6955	-1.04966	0.0922846	-11.3742	5.62105e-30	4.95381e-28
chr8|10881700|10881887|MIRb:MIR:SINE|274|-	22.4883	-0.746646	0.0816694	-9.1423	6.11364e-20	1.20707e-18
chr8|118192750|118192931|ORSL-2a:hAT-Tip100:DNA|328|+	80.8499	-0.834421	0.0857306	-9.73306	2.17936e-22	6.1461e-21
chr8|135528624|135528968|MLT1A1:ERVL-MaLR:LTR|166|-	52.8194	-0.933579	0.0940256	-9.92899	3.11399e-23	1.00208e-21
chr8|17232055|17232221|MIR3:MIR:SINE|303|+	65.106	-0.584198	0.0735764	-7.94002	2.02154e-15	2.21501e-14
chr8|27733718|27733865|Tigger19b:TcMar-Tigger:DNA|331|-	71.2813	-0.410096	0.0581256	-7.05534	1.72182e-12	1.32923e-11
chr8|28564771|28564985|MIRc:MIR:SINE|211|+	108.818	-0.888727	0.0781208	-11.3763	5.48659e-30	4.8685e-28
chr8|28569310|28569496|MIR3:MIR:SINE|315|+	72.3426	-0.917285	0.0805683	-11.3852	4.95689e-30	4.4187e-28
chr8|4233375|4233725|MLT1A0:ERVL-MaLR:LTR|171|+	41.0854	-0.912093	0.0996217	-9.15557	5.40707e-20	1.07634e-18
chr8|4353125|4353476|THE1B:ERVL-MaLR:LTR|128|+	50.1792	-0.905714	0.0961411	-9.42068	4.48186e-21	1.03633e-19
chr8|4407018|4407190|MER58A:hAT-Charlie:DNA|215|+	31.9213	-0.857476	0.095603	-8.96913	2.98855e-19	5.33796e-18
chr8|4812350|4812580|L1MA4A:L1:LINE|159|+	21.4203	-1.05464	0.114114	-9.24192	2.42106e-20	5.04197e-19
chr8|4821881|4821985|MIRc:MIR:SINE|327|+	23.5022	-0.841181	0.103463	-8.13027	4.28329e-16	5.0793e-15
chr8|56958199|56958343|L2b:L2:LINE|303|-	103.602	-0.466841	0.0570048	-8.18951	2.62287e-16	3.19533e-15
chr8|63211720|63211856|UCON2:DNA?:DNA?|273|-	60.8399	-0.376704	0.0659646	-5.71069	1.12519e-08	5.60311e-08
chr8|74442122|74442232|MamTip2:hAT-Tip100:DNA|283|-	17.253	-0.702451	0.0993025	-7.07385	1.50695e-12	1.17198e-11
chr8|78604183|78604412|MIRb:MIR:SINE|297|-	117.86	-0.610606	0.0822102	-7.42737	1.10776e-13	9.83419e-13
chr8|78604415|78604567|MIR3:MIR:SINE|318|-	90.5493	-0.558389	0.0810924	-6.88583	5.74497e-12	4.15311e-11
chr8|81702186|81702445|MLT1I:ERVL-MaLR:LTR|378|+	95.5473	-0.575707	0.0735826	-7.82397	5.1185e-15	5.35675e-14
chr9|105551331|105551532|MIRc:MIR:SINE|293|+	43.052	-0.565428	0.0736707	-7.67508	1.65315e-14	1.62371e-13
chr9|123119717|123119799|MIR:MIR:SINE|268|-	25.8743	-1.05969	0.0793906	-13.3478	1.21998e-40	9.23832e-38
chr9|127682748|127682914|MIRb:MIR:SINE|364|+	44.7578	-0.620098	0.0939616	-6.59949	4.12583e-11	2.70615e-10
chr9|74690316|74690454|MER102a:hAT-Charlie:DNA|267|-	98.4038	-0.953528	0.0782728	-12.1821	3.87095e-34	7.182e-32
chr9|76386869|76387001|FLAM_C:Alu:SINE|114|-	83.3087	-0.630463	0.0735956	-8.56658	1.06603e-17	1.54301e-16
chr9|77419191|77419438|MER112:hAT-Charlie:DNA|244|+	43.7559	-0.832744	0.0748296	-11.1285	9.11253e-29	6.78228e-27
chr9|84760109|84760280|MIRb:MIR:SINE|352|+	26.641	-0.5657	0.0972575	-5.81652	6.00845e-09	3.08106e-08
chr9|85024426|85024610|MIRb:MIR:SINE|289|-	346.488	-0.819344	0.0895621	-9.14833	5.78203e-20	1.14685e-18
CHRM4	87.0923	-0.338467	0.0852186	-3.97175	7.13458e-05	0.000226769
chrX|101554375|101554585|Mam_R4:Dong-R4:LINE|291|-	46.9925	-0.578021	0.0838801	-6.89103	5.53887e-12	4.01084e-11
chrX|10235000|10235355|MLT1J:ERVL-MaLR:LTR|298|-	292.628	-0.541483	0.0728129	-7.43663	1.03286e-13	9.22626e-13
chrX|102657424|102657499|AmnSINE2:tRNA-Deu:SINE|370|-	104.208	-0.754408	0.0743194	-10.1509	3.28367e-24	1.23863e-22
chrX|103062725|103062791|L1M5:L1:LINE|234|+	236.776	-0.598271	0.100681	-5.94223	2.81173e-09	1.49808e-08
chrX|103377819|103378035|L1M5:L1:LINE|345|-	781.319	-0.436371	0.0709286	-6.15227	7.63838e-10	4.35299e-09
chrX|111223842|111223996|L1ME4c:L1:LINE|123|+	93.7522	-1.07072	0.10218	-10.4788	1.0813e-25	5.08856e-24
chrX|123478917|123478996|MIRc:MIR:SINE|246|-	24.7593	-0.923729	0.0969564	-9.52726	1.61487e-21	3.98598e-20
chrX|129447597|129447769|MER104:TcMar-Tc2:DNA|186|+	18.7853	-0.675594	0.100259	-6.73846	1.6007e-11	1.09665e-10
chrX|135963017|135963318|L1MB8:L1:LINE|139|+	93.4863	-0.421914	0.0588023	-7.17513	7.22391e-13	5.82253e-12
chrX|140774736|140774891|Tigger20a:TcMar-Tigger:DNA|286|+	83.2604	-0.755766	0.105251	-7.18059	6.94129e-13	5.60405e-12
chrX|140781721|140781935|MER58A:hAT-Charlie:DNA|201|+	83.3866	-0.839613	0.10088	-8.32291	8.58292e-17	1.10977e-15
chrX|17150666|17150837|MIR3:MIR:SINE|358|-	138.211	-0.617912	0.076784	-8.04741	8.45635e-16	9.66437e-15
chrX|24545754|24545941|L2a:L2:LINE|267|-	122.655	-0.626731	0.0651261	-9.62334	6.37301e-22	1.67316e-20
chrX|46602445|46602619|MER5B:hAT-Charlie:DNA|301|+	74.895	-0.646155	0.0735648	-8.78348	1.58499e-18	2.55343e-17
chrX|51902142|51902279|MER117:hAT-Charlie:DNA|285|-	94.1875	-0.433066	0.0751472	-5.7629	8.26818e-09	4.17414e-08
chrX|54815877|54816014|MER117:hAT-Charlie:DNA|248|-	82.9871	-0.174247	0.0647735	-2.69009	0.00714327	0.016751
chrX|74589722|74589950|MamSINE1:tRNA-RTE:SINE|303|+	124.029	-0.493955	0.0671119	-7.36017	1.83675e-13	1.58099e-12
chrX|9948055|9948253|L1MD:L1:LINE|217|+	69.9752	-0.661781	0.0684658	-9.66586	4.21072e-22	1.14101e-20
CICP4	33.9462	-0.501453	0.136228	-3.68097	0.000232347	0.000690135
CLCA2	5.44854	0.737099	0.166718	4.42122	9.81453e-06	3.4861e-05
CLCA4	83.6855	0.852237	0.137359	6.20445	5.48884e-10	3.1791e-09
CLCF1	3.75866	1.53695	0.208007	7.38896	1.4798e-13	1.29006e-12
CLEC17A	5.01543	0.816737	0.173006	4.72087	2.34837e-06	8.98942e-06
CLEC18A	36.1568	0.381274	0.117706	3.23921	0.00119863	0.00320436
CLEC7A	52.9055	0.713392	0.12896	5.53188	3.16817e-08	1.49637e-07
CLGN	82.7958	-0.569878	0.0778875	-7.31668	2.54187e-13	2.15728e-12
CLIC6	12.5763	1.63351	0.233464	6.99682	2.61845e-12	1.97272e-11
CMTM5	255.665	1.02765	0.129669	7.92519	2.27797e-15	2.48126e-14
CNGB1	153.039	-0.567188	0.16491	-3.43937	0.000583066	0.00163577
CNGB3	6.70463	-1.21177	0.147394	-8.22132	2.01284e-16	2.49606e-15
CNN1	55.6071	0.595922	0.126098	4.72586	2.29149e-06	8.78382e-06
CNN2	71.8208	1.55298	0.116599	13.319	1.79594e-40	1.2581e-37
CNTN6	146.212	-0.540132	0.0942865	-5.72863	1.01247e-08	5.07112e-08
COL14A1	449.037	1.36456	0.115779	11.7859	4.61585e-32	5.81133e-30
COL18A1	731.937	1.40978	0.109767	12.8434	9.36288e-38	3.491e-35
COL1A1	139.813	1.60192	0.223503	7.16733	7.64772e-13	6.1526e-12
COL1A2	345.161	1.44225	0.179056	8.05473	7.9656e-16	9.14123e-15
COL2A1	14.478	2.46626	0.251206	9.81769	9.44823e-23	2.81826e-21
COL3A1	82.3361	1.23769	0.223768	5.53113	3.18173e-08	1.50205e-07
COL4A6	45.8857	1.55966	0.1237	12.6084	1.89778e-36	5.25643e-34
COL6A3	122.675	1.08848	0.171728	6.33836	2.32225e-10	1.40483e-09
COL8A1	54.8727	1.1851	0.168733	7.02351	2.16359e-12	1.64731e-11
COX4I2	4.01005	0.885243	0.159293	5.55731	2.73968e-08	1.304e-07
CP	389.44	1.45193	0.180532	8.04252	8.8006e-16	1.0043e-14
CPA2	2.59972	1.50515	0.222641	6.76043	1.37581e-11	9.49792e-11
CPAMD8	190.28	1.98173	0.157131	12.612	1.81382e-36	5.06005e-34
CPB1	7.60041	1.13293	0.215318	5.26166	1.42759e-07	6.27212e-07
CPXM1	16.4057	1.6074	0.193641	8.3009	1.03323e-16	1.32623e-15
CPZ	24.9216	1.71593	0.250944	6.8379	8.0361e-12	5.70934e-11
CR1	37.6883	1.20804	0.152553	7.91881	2.39787e-15	2.60454e-14
CR2	3.50426	0.666915	0.211402	3.15472	0.00160651	0.00420433
CRABP1	89.9736	1.19821	0.170547	7.0257	2.1299e-12	1.62357e-11
CRACR2B	17.8338	0.695645	0.107078	6.49659	8.21607e-11	5.20834e-10
CRIP1	17.1297	1.66421	0.199107	8.35835	6.36033e-17	8.369e-16
CRYM	789.086	-0.548675	0.10384	-5.28386	1.26493e-07	5.58657e-07
CSF3	7.92151	1.14841	0.329213	3.48835	0.000486018	0.00137826
CSPG4P5	26.1898	-0.599154	0.17064	-3.51121	0.000446076	0.00127215
CSTA	1.69601	1.552	0.251357	6.17448	6.63835e-10	3.81356e-09
CTXN2	62.7164	-0.541525	0.0673967	-8.0349	9.36579e-16	1.06362e-14
CTXN3	150.967	-0.666581	0.132608	-5.0267	4.98985e-07	2.06369e-06
CX3CR1	317.7	0.406361	0.140702	2.88809	0.00387586	0.0095171
CXCL1	12.7166	0.926216	0.212194	4.36495	1.2715e-05	4.4443e-05
CYB5R2	102.719	0.906431	0.131477	6.89424	5.41528e-12	3.93016e-11
CYP19A1	3.06662	1.44424	0.227193	6.35688	2.05896e-10	1.25161e-09
CYP4F12	93.6101	1.47655	0.18333	8.05406	8.00915e-16	9.18849e-15
DACH2	355.165	-0.736612	0.0964197	-7.63964	2.17835e-14	2.1049e-13
DAO	4.35946	1.3994	0.266717	5.24674	1.54811e-07	6.77477e-07
DAPP1	14.5535	0.832826	0.122808	6.78151	1.18926e-11	8.27192e-11
DAW1	20.1441	-0.531178	0.10247	-5.18373	2.17495e-07	9.3522e-07
DCLK3	82.3561	-0.287905	0.113353	-2.53991	0.0110881	0.0250373
DDX12P	6.7769	0.605992	0.158418	3.82528	0.000130625	0.000401683
DES	64.0806	1.44632	0.21722	6.65831	2.76993e-11	1.85157e-10
DLGAP1-AS4	34.4754	-0.473606	0.0845295	-5.60284	2.10864e-08	1.01687e-07
DLX1	168.708	-0.311384	0.0855623	-3.63926	0.000273422	0.000803829
DLX6	35.6118	-0.336247	0.0971034	-3.46278	0.000534635	0.001506
DMBT1	35.0815	1.35681	0.171941	7.89111	2.99501e-15	3.21444e-14
DMRT2	35.6214	1.02817	0.142038	7.2387	4.53006e-13	3.73352e-12
DNAH17	315.557	1.18831	0.138385	8.58703	8.92469e-18	1.30249e-16
DNAH17-AS1	20.518	1.06596	0.189398	5.62816	1.82144e-08	8.8553e-08
DNAJC5G	27.1462	-1.0937	0.116759	-9.36717	7.4502e-21	1.65937e-19
DNASE1L2	53.0575	0.348671	0.10667	3.26868	0.00108049	0.00290595
DNM1P47	27.5995	1.12039	0.183338	6.11104	9.89831e-10	5.56271e-09
DOCK6	290.143	0.604907	0.0898144	6.73508	1.63839e-11	1.12148e-10
DRGX	22.2427	-0.581515	0.142019	-4.09462	4.22861e-05	0.000138141
DSC1	22.559	-0.557043	0.204294	-2.72668	0.00639756	0.0151092
DSG2	24.7863	1.13954	0.17096	6.66554	2.63703e-11	1.76517e-10
DSG3	4.43214	-0.671653	0.186976	-3.59219	0.000327916	0.000951695
DSP	559.344	1.49473	0.19673	7.5979	3.00985e-14	2.85641e-13
DTHD1	73.1083	0.996221	0.124669	7.99094	1.3391e-15	1.49342e-14
DUOX1	21.6702	1.49229	0.170965	8.72863	2.57779e-18	4.04693e-17
DUOXA1	8.18425	1.24293	0.150872	8.23829	1.74684e-16	2.17944e-15
DYDC2	9.67174	-0.416744	0.126365	-3.29793	0.000973999	0.00264006
DYNLT3	801.39	-0.648362	0.0728444	-8.90064	5.55244e-19	9.45573e-18
EEF1E1	132.455	-0.23074	0.0612851	-3.76503	0.000166528	0.000504529
EGFL6	51777.8	0.682493	0.133029	5.13042	2.891e-07	1.228e-06
EGLN1P1	18.1243	0.811505	0.113639	7.14105	9.26207e-13	7.37183e-12
EIF5A2	471.674	-0.631136	0.0777614	-8.11631	4.80568e-16	5.65793e-15
ELOVL4	600.517	-0.661823	0.0754902	-8.767	1.83488e-18	2.94013e-17
ENSG00000188897	250.069	0.960668	0.107587	8.92926	4.2888e-19	7.45771e-18
ENSG00000197320	119.499	1.99138	0.221339	8.99695	2.32065e-19	4.21095e-18
ENSG00000205562	135.706	-0.615262	0.0729394	-8.43524	3.30513e-17	4.49694e-16
ENSG00000213197	67.4549	0.508497	0.094964	5.35463	8.57317e-08	3.85395e-07
ENSG00000214100	4.10348	0.872003	0.173616	5.02259	5.09783e-07	2.1052e-06
ENSG00000214265	16.6684	-0.523505	0.0879984	-5.94903	2.6973e-09	1.44008e-08
ENSG00000215068	18.9056	1.08603	0.10418	10.4246	1.91561e-25	8.66764e-24
ENSG00000223379	5.44656	-0.460296	0.143263	-3.21295	0.00131381	0.00348909
ENSG00000223522	4.30172	1.1277	0.194387	5.80131	6.57969e-09	3.35491e-08
ENSG00000223812	31.0344	-0.914109	0.119749	-7.63357	2.2834e-14	2.20039e-13
ENSG00000223855	29.2015	0.328447	0.0936118	3.50861	0.000450463	0.00128401
ENSG00000223930	11.4155	-0.734611	0.163265	-4.49951	6.81103e-06	2.46441e-05
ENSG00000224415	12.077	0.349622	0.100577	3.47615	0.000508673	0.00143903
ENSG00000225032	16.9506	0.637534	0.0952546	6.69295	2.18711e-11	1.47726e-10
ENSG00000225140	74.2226	1.05246	0.120363	8.74407	2.24869e-18	3.55907e-17
ENSG00000225539	5.9612	-0.721926	0.164669	-4.3841	1.16465e-05	4.09592e-05
ENSG00000225877	17.5288	0.812164	0.12139	6.69053	2.22362e-11	1.50009e-10
ENSG00000226070	9.77172	-0.535437	0.12187	-4.3935	1.11538e-05	3.9337e-05
ENSG00000226454	11.6237	-0.385605	0.12581	-3.06499	0.00217679	0.00557415
ENSG00000226994	8.2263	0.52612	0.13934	3.77581	0.000159489	0.000484604
ENSG00000227544	73.2087	0.528662	0.126976	4.16347	3.13446e-05	0.000104143
ENSG00000228242	4.19856	0.808638	0.158189	5.11184	3.1903e-07	1.3479e-06
ENSG00000228392	6.17209	0.9451	0.162781	5.80596	6.39984e-09	3.2675e-08
ENSG00000228510	12.819	0.616592	0.142249	4.33461	1.46019e-05	5.05869e-05
ENSG00000228543	23.4421	-0.773283	0.132077	-5.85477	4.77669e-09	2.47562e-08
ENSG00000228741	5.05643	1.43035	0.166012	8.61597	6.9352e-18	1.02722e-16
ENSG00000228971	96.2462	-0.54223	0.108318	-5.00592	5.5595e-07	2.28515e-06
ENSG00000228998	6.95737	0.747973	0.320562	2.33332	0.0196315	0.0422049
ENSG00000228999	19.6234	-1.30692	0.200956	-6.5035	7.84725e-11	4.98677e-10
ENSG00000229425	129.449	-1.01622	0.0974144	-10.4319	1.77221e-25	8.03756e-24
ENSG00000229492	8.59328	0.931894	0.130181	7.15843	8.16067e-13	6.53815e-12
ENSG00000229569	10.8824	-0.335961	0.13914	-2.41455	0.0157547	0.0345582
ENSG00000229618	42.0464	-0.620436	0.0986056	-6.2921	3.13205e-10	1.86734e-09
ENSG00000229657	19.2354	0.346828	0.108182	3.20596	0.00134612	0.00356765
ENSG00000230084	19.3443	1.03908	0.108602	9.56774	1.09269e-21	2.74781e-20
ENSG00000230387	8.44064	-0.421679	0.151129	-2.79019	0.00526767	0.012623
ENSG00000230715	13.826	0.453639	0.119382	3.79988	0.000144765	0.000442153
ENSG00000230852	12.6659	-0.785967	0.0909108	-8.64548	5.35816e-18	8.05323e-17
ENSG00000231013	11.399	-0.606856	0.131518	-4.61423	3.94557e-06	1.47113e-05
ENSG00000231449	2.55208	0.770335	0.153813	5.00825	5.49267e-07	2.2596e-06
ENSG00000231536	2.9919	-0.770327	0.157699	-4.88481	1.03531e-06	4.12219e-06
ENSG00000231840	6.98123	1.1651	0.157009	7.42059	1.16603e-13	1.0309e-12
ENSG00000232310	21.7672	0.914531	0.119852	7.63051	2.3383e-14	2.2516e-13
ENSG00000232748	3.93168	1.0551	0.165441	6.3775	1.79997e-10	1.09883e-09
ENSG00000233508	91.4643	-0.770359	0.0741915	-10.3834	2.95106e-25	1.30483e-23
ENSG00000234111	6.41748	-0.362183	0.118683	-3.05168	0.00227562	0.00580461
ENSG00000234292	1.41394	2.21927	0.257199	8.62858	6.21174e-18	9.26077e-17
ENSG00000234394	18.7493	-1.1537	0.150239	-7.67912	1.60189e-14	1.57616e-13
ENSG00000234810	1.3869	1.44997	0.216378	6.70109	2.06873e-11	1.40072e-10
ENSG00000235390	1.73976	0.681976	0.251335	2.71342	0.00665936	0.0156874
ENSG00000235672	4.70392	0.625335	0.133227	4.69374	2.68255e-06	1.02002e-05
ENSG00000236841	8.37673	-0.524745	0.113558	-4.62092	3.82037e-06	1.42623e-05
ENSG00000237166	36.0769	0.931428	0.135891	6.85425	7.16879e-12	5.12036e-11
ENSG00000238194	32.8237	1.28052	0.129102	9.91865	3.45404e-23	1.10784e-21
ENSG00000238217	13.4885	0.861139	0.198616	4.3357	1.45298e-05	5.03596e-05
ENSG00000239828	7.0721	1.01868	0.143952	7.07652	1.47818e-12	1.15076e-11
ENSG00000239922	29.0003	0.822527	0.127438	6.45433	1.08696e-10	6.80479e-10
ENSG00000240265	7.90047	1.21713	0.164947	7.37889	1.59614e-13	1.38495e-12
ENSG00000240687	1524.75	1.34177	0.176152	7.61712	2.594e-14	2.48181e-13
ENSG00000240695	14.9305	0.242163	0.100478	2.4101	0.0159479	0.0349366
ENSG00000241218	3.26021	0.95991	0.166461	5.76658	8.08954e-09	4.08927e-08
ENSG00000241345	17.7237	0.937185	0.173904	5.3891	7.08125e-08	3.21383e-07
ENSG00000241956	17.2696	-0.840178	0.108589	-7.73723	1.01604e-14	1.02442e-13
ENSG00000243302	120.039	0.291165	0.0891582	3.26572	0.00109188	0.00293576
ENSG00000243679	59.1442	0.3953	0.0940997	4.20086	2.65902e-05	8.91866e-05
ENSG00000244198	19.6389	0.888632	0.114916	7.73288	1.05144e-14	1.05873e-13
ENSG00000244427	5.49808	-0.393085	0.166746	-2.35738	0.0184042	0.0398202
ENSG00000244738	14.1435	0.823565	0.16496	4.99251	5.95996e-07	2.4407e-06
ENSG00000246363	36.0039	-0.655605	0.109685	-5.97715	2.27073e-09	1.22618e-08
ENSG00000248015	29.9307	0.976627	0.11798	8.27789	1.25373e-16	1.59084e-15
ENSG00000248115	8.56258	-0.610817	0.111834	-5.46181	4.71302e-08	2.18295e-07
ENSG00000248710	32.7445	1.37482	0.251734	5.4614	4.72397e-08	2.18776e-07
ENSG00000248713	37.6837	-0.603072	0.0915719	-6.58578	4.52512e-11	2.95654e-10
ENSG00000248738	34.8644	-0.704152	0.130715	-5.38692	7.16772e-08	3.25079e-07
ENSG00000249436	31.2056	-0.697332	0.121325	-5.74766	9.0488e-09	4.55222e-08
ENSG00000249604	12.3909	0.981037	0.143683	6.82778	8.62365e-12	6.10218e-11
ENSG00000250072	33.428	0.892319	0.161824	5.51412	3.50522e-08	1.6459e-07
ENSG00000250135	29.3723	0.871501	0.295283	2.95141	0.0031633	0.00788577
ENSG00000250198	33.9785	0.83561	0.148427	5.62977	1.80448e-08	8.77947e-08
ENSG00000251423	9.47374	-0.962097	0.188917	-5.09271	3.52984e-07	1.48537e-06
ENSG00000253547	9.06722	-1.02642	0.134778	-7.61564	2.62392e-14	2.50734e-13
ENSG00000254187	19.0467	-0.56557	0.110502	-5.11816	3.08525e-07	1.30647e-06
ENSG00000254491	2.85793	1.20657	0.207703	5.80913	6.27975e-09	3.20872e-08
ENSG00000255087	11.0138	-0.663533	0.141664	-4.68384	2.81545e-06	1.0672e-05
ENSG00000255176	40.7499	0.820622	0.12468	6.58182	4.64712e-11	3.02808e-10
ENSG00000255521	1.11998	1.35663	0.277851	4.88258	1.04707e-06	4.16647e-06
ENSG00000256422	7.49455	-0.423997	0.122422	-3.46339	0.000533413	0.00150332
ENSG00000256443	108.069	-0.613114	0.112532	-5.44834	5.08414e-08	2.34281e-07
ENSG00000257501	12.8488	-0.948576	0.112322	-8.44516	3.03639e-17	4.15902e-16
ENSG00000257522	70.2893	-0.803712	0.0977933	-8.21847	2.06108e-16	2.54692e-15
ENSG00000257894	3.24211	1.72822	0.316335	5.46326	4.67482e-08	2.16655e-07
ENSG00000258342	5.9831	1.23896	0.192989	6.41986	1.36398e-10	8.43554e-10
ENSG00000258483	2.29132	1.47752	0.215184	6.86628	6.58997e-12	4.73221e-11
ENSG00000258559	35.5546	0.214805	0.0873839	2.45818	0.0139644	0.0309091
ENSG00000258611	17.2885	0.567267	0.108505	5.22803	1.71324e-07	7.45366e-07
ENSG00000258811	7.26803	0.640149	0.128971	4.96351	6.923e-07	2.81148e-06
ENSG00000258844	7.40369	0.990007	0.173373	5.71028	1.12791e-08	5.61594e-08
ENSG00000259433	12.4447	0.677557	0.161318	4.20014	2.66755e-05	8.94495e-05
ENSG00000259604	9.48062	1.00602	0.1729	5.81852	5.9372e-09	3.04735e-08
ENSG00000259605	4.81922	0.982276	0.133956	7.33285	2.25314e-13	1.92247e-12
ENSG00000259707	8.81246	-0.359325	0.114798	-3.13005	0.00174779	0.00454768
ENSG00000259780	5.08916	0.790277	0.137919	5.73002	1.0042e-08	5.03034e-08
ENSG00000259807	3.47512	1.42117	0.196904	7.21759	5.29184e-13	4.32004e-12
ENSG00000259834	185.216	-0.914665	0.0926597	-9.87122	5.54844e-23	1.71573e-21
ENSG00000259914	4.21317	0.904026	0.188372	4.79915	1.59343e-06	6.21741e-06
ENSG00000260157	3.71209	-0.659419	0.162547	-4.0568	4.97492e-05	0.000161338
ENSG00000260198	40.1811	0.284178	0.0978051	2.90556	0.00366601	0.00904708
ENSG00000260276	35.332	0.3539	0.0826073	4.28413	1.83455e-05	6.26714e-05
ENSG00000260328	172.73	-0.46558	0.0868977	-5.35779	8.42441e-08	3.7906e-07
ENSG00000260401	14.7323	0.905321	0.13782	6.56884	5.07073e-11	3.29029e-10
ENSG00000260412	272.587	-0.87974	0.0772293	-11.3913	4.62182e-30	4.17763e-28
ENSG00000260426	37.791	0.805134	0.148969	5.40471	6.49149e-08	2.95898e-07
ENSG00000260585	44.5947	-0.991033	0.0844275	-11.7383	8.1127e-32	9.83082e-30
ENSG00000260604	10.6058	0.976393	0.147638	6.61342	3.75535e-11	2.47403e-10
ENSG00000260648	4.87496	-0.807768	0.155105	-5.20789	1.91002e-07	8.26985e-07
ENSG00000260788	29.3724	0.903602	0.151846	5.95077	2.66889e-09	1.42609e-08
ENSG00000260838	55.2133	-1.0791	0.0891204	-12.1084	9.53718e-34	1.67341e-31
ENSG00000260878	93.1959	-0.708107	0.0823289	-8.60095	7.90585e-18	1.16167e-16
ENSG00000261026	18.5032	-0.701878	0.0972682	-7.21591	5.35758e-13	4.37003e-12
ENSG00000261037	69.5643	-0.58757	0.101892	-5.76661	8.08807e-09	4.08906e-08
ENSG00000261121	18.095	1.06711	0.152545	6.99538	2.64539e-12	1.99147e-11
ENSG00000261292	108.722	-1.00022	0.0967829	-10.3347	4.91057e-25	2.08764e-23
ENSG00000261325	19.9159	-0.477144	0.134812	-3.53932	0.000401159	0.0011504
ENSG00000261327	1.73585	1.60194	0.212871	7.5254	5.25611e-14	4.84354e-13
ENSG00000261329	21.2183	1.08994	0.140946	7.73307	1.0498e-14	1.05758e-13
ENSG00000261542	31.5406	-0.779232	0.0748445	-10.4114	2.20075e-25	9.86572e-24
ENSG00000261634	2.88897	0.508777	0.188747	2.69555	0.00702731	0.016497
ENSG00000261710	13.1579	0.951178	0.144604	6.57783	4.7736e-11	3.10633e-10
ENSG00000261728	14.3848	-1.0123	0.106401	-9.51401	1.8346e-21	4.49118e-20
ENSG00000261795	11.8374	1.19052	0.146204	8.14284	3.86119e-16	4.59985e-15
ENSG00000262188	17.3136	1.03834	0.167314	6.20597	5.43619e-10	3.14955e-09
ENSG00000262304	32.2213	0.729978	0.168856	4.32308	1.53866e-05	5.31534e-05
ENSG00000262528	8.27759	0.657422	0.127931	5.1389	2.76355e-07	1.17657e-06
ENSG00000262580	35.9689	0.378097	0.0937705	4.03216	5.5267e-05	0.000178175
ENSG00000262668	9.29071	-0.919659	0.122259	-7.52224	5.38469e-14	4.95143e-13
ENSG00000262877	67.0371	0.794443	0.135539	5.86138	4.59037e-09	2.38607e-08
ENSG00000262903	4.97116	0.798297	0.147929	5.39647	6.79639e-08	3.09251e-07
ENSG00000263020	12.547	0.679329	0.189675	3.58154	0.00034157	0.000989175
ENSG00000263278	64.6274	-0.399735	0.109713	-3.64348	0.000268981	0.000791733
ENSG00000263603	26.821	-0.294768	0.119959	-2.45723	0.0140013	0.0309855
ENSG00000263715	23.4021	-0.803385	0.195632	-4.10662	4.01492e-05	0.000131581
ENSG00000264324	17.9435	1.16908	0.175591	6.65797	2.77643e-11	1.85527e-10
ENSG00000265118	3.25922	0.734836	0.223646	3.28571	0.00101727	0.0027485
ENSG00000265179	13.818	-0.385388	0.112035	-3.43989	0.000581943	0.00163285
ENSG00000265579	230.621	-0.850001	0.0810293	-10.49	9.59855e-26	4.5446e-24
ENSG00000265690	51.9577	0.295774	0.0901189	3.28204	0.00103058	0.00278139
ENSG00000266844	7.23664	1.37358	0.195664	7.02008	2.21739e-12	1.68606e-11
ENSG00000267034	55.4636	-0.757376	0.0741121	-10.2193	1.6246e-24	6.39565e-23
ENSG00000267077	2.93091	0.620824	0.172566	3.5976	0.000321169	0.000933694
ENSG00000267152	18.2202	-0.642149	0.0974295	-6.59091	4.37133e-11	2.86088e-10
ENSG00000267160	42.6067	-0.757563	0.0738678	-10.2557	1.11605e-24	4.494e-23
ENSG00000267283	5.21455	0.653861	0.129064	5.06619	4.05861e-07	1.69591e-06
ENSG00000267412	10.6576	0.527122	0.131425	4.01082	6.05088e-05	0.00019409
ENSG00000267629	27.1439	-0.454928	0.109711	-4.1466	3.37453e-05	0.000111612
ENSG00000267740	9.94735	0.586038	0.182903	3.20409	0.00135491	0.00358924
ENSG00000267749	21.923	0.57474	0.122078	4.70798	2.50184e-06	9.54765e-06
ENSG00000267801	10.3771	0.971919	0.112183	8.66373	4.56567e-18	6.92928e-17
ENSG00000268170	24.4366	1.01533	0.15118	6.71603	1.86742e-11	1.2713e-10
ENSG00000268173	9.49102	1.10447	0.398257	2.77325	0.00554995	0.0132482
ENSG00000268518	19.5031	0.891092	0.163396	5.45358	4.93669e-08	2.27974e-07
ENSG00000268670	10.5193	0.437187	0.125167	3.49283	0.00047793	0.00135661
ENSG00000269242	12.1165	1.13458	0.146244	7.75817	8.61662e-15	8.74448e-14
ENSG00000269318	5.98664	0.910123	0.134349	6.77433	1.24988e-11	8.66867e-11
ENSG00000270020	17.0701	0.521798	0.130991	3.98345	6.79209e-05	0.000216628
ENSG00000270111	8.77422	-0.631836	0.0922928	-6.846	7.59447e-12	5.41045e-11
ENSG00000271653	11.1313	0.627805	0.13211	4.75213	2.01287e-06	7.76031e-06
ENSG00000271894	42.5051	-1.57488	0.209548	-7.51558	5.6657e-14	5.19506e-13
ENSG00000272010	8.65391	-1.21972	0.163917	-7.44108	9.98664e-14	8.94553e-13
ENSG00000272078	10.3714	-0.5696	0.116466	-4.89071	1.00473e-06	4.00497e-06
ENSG00000272321	192.778	-0.700892	0.0796005	-8.80511	1.3072e-18	2.13159e-17
ENSG00000272512	16.3396	0.493428	0.146087	3.37763	0.000731138	0.00201904
ENSG00000272807	25.0445	-0.756243	0.0827222	-9.14196	6.13287e-20	1.21025e-18
ENSG00000272821	17.9252	0.443919	0.181585	2.44469	0.0144975	0.0319997
ENSG00000272884	129.084	1.05212	0.138484	7.59739	3.0216e-14	2.86615e-13
ENSG00000272941	24.5791	1.40521	0.128418	10.9425	7.22103e-28	4.58281e-26
ENSG00000272944	29.3525	-0.427161	0.0802832	-5.32067	1.03385e-07	4.61118e-07
ENSG00000273142	32.5153	0.669453	0.105722	6.33219	2.41706e-10	1.45991e-09
ENSG00000273151	103.769	0.669189	0.106616	6.27664	3.4596e-10	2.05126e-09
ENSG00000273259	22.9457	1.5639	0.233329	6.70254	2.04821e-11	1.38779e-10
ENSG00000273301	180.524	-0.858647	0.0790336	-10.8643	1.7047e-27	1.03283e-25
ENSG00000273580	5.8873	0.345758	0.149665	2.31021	0.0208766	0.0446472
ENSG00000274080	23.9116	-0.422526	0.142881	-2.95719	0.00310462	0.00774945
ENSG00000274184	14.7515	0.68184	0.121505	5.61161	2.00452e-08	9.69074e-08
ENSG00000274272	78.6657	1.03134	0.108485	9.50678	1.9666e-21	4.78713e-20
ENSG00000274330	31.7676	-0.641935	0.152695	-4.20403	2.62202e-05	8.80142e-05
ENSG00000274565	1.89805	1.55163	0.217837	7.12291	1.05672e-12	8.36079e-12
ENSG00000274628	48.3105	-0.477039	0.128731	-3.70571	0.000210802	0.000629903
ENSG00000275286	2.33934	-1.36494	0.196602	-6.94263	3.84862e-12	2.84317e-11
ENSG00000275426	1.96795	-1.07772	0.214311	-5.02879	4.93593e-07	2.04204e-06
ENSG00000276127	4.50402	1.32861	0.178648	7.43703	1.02974e-13	9.20472e-13
ENSG00000276232	121.343	0.759987	0.147481	5.15313	2.56176e-07	1.0933e-06
ENSG00000276462	32.5397	-1.33627	0.142921	-9.34976	8.78501e-21	1.93996e-19
ENSG00000276690	32.105	0.869822	0.161646	5.38104	7.40558e-08	3.35318e-07
ENSG00000278434	28.1094	0.204155	0.0866668	2.35564	0.018491	0.0399887
ENSG00000278727	39.1611	-0.90523	0.0815783	-11.0965	1.30521e-28	9.42501e-27
ENSG00000278803	22.6092	-0.344981	0.149597	-2.30608	0.0211063	0.0450931
ENSG00000278911	14.8886	-0.619722	0.140913	-4.3979	1.09303e-05	3.85873e-05
ENSG00000278962	57.892	-0.83466	0.100204	-8.32964	8.10863e-17	1.05125e-15
ENSG00000279013	32.577	-0.840495	0.0775765	-10.8344	2.36512e-27	1.37706e-25
ENSG00000279042	38.1676	-0.369609	0.151069	-2.44662	0.0144201	0.031847
ENSG00000279094	1.70393	0.548906	0.215602	2.54592	0.010899	0.0246533
ENSG00000279146	18.1681	-0.45395	0.107547	-4.22097	2.43259e-05	8.19321e-05
ENSG00000279161	19.607	0.782561	0.132399	5.91061	3.40848e-09	1.79898e-08
ENSG00000279189	94.2642	-0.976468	0.0861285	-11.3373	8.57078e-30	7.35286e-28
ENSG00000279191	26.5007	-0.386815	0.101967	-3.79352	0.000148529	0.000452897
ENSG00000279233	76.922	-0.382	0.0879737	-4.34221	1.41058e-05	4.89731e-05
ENSG00000279305	2.60187	-1.22075	0.247963	-4.92309	8.51867e-07	3.427e-06
ENSG00000279360	3.35515	0.978823	0.16501	5.93192	2.9942e-09	1.59158e-08
ENSG00000279387	24.2384	-0.389464	0.105681	-3.68528	0.000228453	0.000679195
ENSG00000279419	130.062	0.603165	0.138941	4.34117	1.41728e-05	4.91836e-05
ENSG00000279462	11.826	-0.524951	0.111377	-4.71329	2.43746e-06	9.31205e-06
ENSG00000279495	124.062	0.835213	0.0959793	8.70202	3.26031e-18	5.05093e-17
ENSG00000279513	15.0205	-0.830475	0.0947337	-8.76642	1.8444e-18	2.95417e-17
ENSG00000279537	9.39514	-0.395901	0.12805	-3.09176	0.00198974	0.00512698
ENSG00000279543	8.15931	-0.403065	0.116698	-3.4539	0.000552532	0.00155415
ENSG00000279573	7.82591	0.42967	0.120992	3.55122	0.000383443	0.0011027
ENSG00000279586	15.239	0.302936	0.117372	2.58099	0.00985188	0.0224695
ENSG00000279675	253.878	-0.717242	0.061883	-11.5903	4.61489e-31	4.87606e-29
ENSG00000279693	21.7076	-0.439274	0.11685	-3.7593	0.000170386	0.000515774
ENSG00000279700	26.0083	0.257825	0.103134	2.4999	0.012423	0.0277925
ENSG00000279712	96.0311	-0.761894	0.109868	-6.93462	4.07319e-12	3.0005e-11
ENSG00000279764	42.946	0.387819	0.0932074	4.16082	3.1711e-05	0.000105288
ENSG00000279803	32.1383	0.943942	0.124983	7.55255	4.26809e-14	3.98516e-13
ENSG00000279819	39.8184	0.732869	0.117293	6.24817	4.15292e-10	2.44034e-09
ENSG00000279821	4.06903	0.813826	0.184309	4.41555	1.00755e-05	3.57161e-05
ENSG00000279839	16.7159	0.295097	0.128675	2.29335	0.0218276	0.0464651
ENSG00000279861	18.08	0.262789	0.0992336	2.64819	0.0080924	0.018787
ENSG00000279878	33.4807	-0.659911	0.108541	-6.07985	1.20295e-09	6.70501e-09
ENSG00000279952	12.6	-1.22178	0.139073	-8.78512	1.56198e-18	2.51951e-17
ENSG00000279980	11.5922	-0.288528	0.121188	-2.38083	0.0172735	0.0375784
ENSG00000279981	5.45738	0.821412	0.129403	6.3477	2.18561e-10	1.32466e-09
ENSG00000279996	11.2716	0.661708	0.13044	5.07289	3.91823e-07	1.64044e-06
ENSG00000280033	23.8311	0.236823	0.0875147	2.7061	0.00680791	0.016014
ENSG00000280063	24.7863	0.293116	0.0994159	2.94838	0.00319443	0.00795928
ENSG00000280105	41.7544	-1	0.0881819	-11.3402	8.29576e-30	7.1327e-28
ENSG00000280143	31.8463	1.76474	0.165614	10.6557	1.63975e-26	8.46667e-25
ENSG00000280152	74.9192	0.538251	0.103613	5.19483	2.04904e-07	8.84414e-07
ENSG00000280206	17.9539	0.995663	0.119026	8.36511	6.00569e-17	7.92387e-16
ENSG00000280248	4.09958	0.5717	0.139915	4.08605	4.3878e-05	0.00014316
ENSG00000280287	108.947	0.455368	0.107002	4.2557	2.08396e-05	7.07122e-05
ENSG00000280388	53.3611	0.355133	0.0804039	4.41686	1.00147e-05	3.55167e-05
ENSG00000280486	12.5687	1.1651	0.164026	7.10314	1.21953e-12	9.59419e-12
ENSG00000280571	30.5974	0.800652	0.114287	7.00564	2.45854e-12	1.86019e-11
ENSG00000281160	49.825	-0.347443	0.094862	-3.66261	0.000249656	0.000738135
ENSG00000281969	106.561	0.875718	0.125985	6.951	3.62714e-12	2.68928e-11
ENSG00000282033	32.1934	-0.461554	0.0712914	-6.47418	9.53254e-11	6.00656e-10
ENSG00000283025	11.9967	-0.40309	0.129584	-3.11065	0.00186677	0.00483035
ENSG00000283149	167.696	1.02084	0.215456	4.73805	2.15788e-06	8.29626e-06
ENSG00000283199	23.3016	0.705787	0.119615	5.90051	3.62387e-09	1.9072e-08
ENSG00000283239	24.3702	0.787835	0.183539	4.29247	1.76698e-05	6.04803e-05
ENSG00000283462	29.498	0.704684	0.161073	4.37495	1.21463e-05	4.26125e-05
ENSG00000283486	110.086	0.74753	0.132137	5.65722	1.53842e-08	7.54651e-08
ENSG00000283633	41.316	1.2135	0.130259	9.31605	1.20748e-20	2.62752e-19
ENSG00000283886	80.5837	-0.477274	0.0854333	-5.58652	2.31668e-08	1.11112e-07
ENSG00000283914	2.09169	1.25614	0.220764	5.68998	1.27051e-08	6.28881e-08
ENSG00000284240	6.29997	-0.657051	0.115555	-5.68604	1.30019e-08	6.42915e-08
ENSG00000284377	2.70559	1.45972	0.206657	7.06352	1.62339e-12	1.25599e-11
ENSG00000284657	5.77914	0.816688	0.119964	6.8078	9.91059e-12	6.96075e-11
ENSG00000284703	16.243	-0.698127	0.137944	-5.06096	4.17161e-07	1.74069e-06
ENSG00000284762	77.2264	0.613662	0.264614	2.31908	0.0203907	0.0436846
ENSG00000284779	6.52405	1.01515	0.222951	4.55325	5.2823e-06	1.94006e-05
ENSG00000284848	33.0151	-0.991145	0.109492	-9.05219	1.40128e-19	2.64287e-18
ENSG00000285051	55.2095	0.984533	0.148312	6.63824	3.1746e-11	2.1061e-10
ENSG00000285188	38.506	-0.825368	0.12766	-6.46537	1.01053e-10	6.34373e-10
ENSG00000285269	23.438	0.955737	0.151278	6.31777	2.65365e-10	1.59387e-09
ENSG00000285292	48.1851	-0.673892	0.215104	-3.13287	0.00173108	0.00450812
ENSG00000285492	5.2204	1.18518	0.201694	5.87614	4.19948e-09	2.19495e-08
ENSG00000285561	32.4037	-0.658734	0.113331	-5.81247	6.15593e-09	3.15043e-08
ENSG00000285565	30.7397	1.50762	0.274811	5.48605	4.11024e-08	1.91658e-07
ENSG00000285578	40.6321	-0.565779	0.218896	-2.58469	0.00974664	0.0222583
ENSG00000285581	11.3455	0.78691	0.137728	5.71351	1.10672e-08	5.51611e-08
ENSG00000285634	24.2613	-0.517291	0.126434	-4.0914	4.28774e-05	0.000140013
ENSG00000285839	10.6703	0.981892	0.26698	3.67778	0.000235273	0.000698132
ENSG00000285939	5.44767	-0.663467	0.136758	-4.85141	1.22588e-06	4.84172e-06
ENSG00000285942	2.46743	1.2275	0.305593	4.01678	5.89986e-05	0.000189481
ENSG00000285952	18.9922	0.693252	0.209693	3.30603	0.000946283	0.00256835
ENSG00000285972	3.99075	1.17047	0.288303	4.05987	4.91004e-05	0.000159328
ENSG00000286015	50.7962	-0.762328	0.0872148	-8.74081	2.31455e-18	3.65735e-17
ENSG00000286069	6.18157	-0.496193	0.119217	-4.16211	3.15319e-05	0.00010472
ENSG00000286084	67.4108	-0.855728	0.0788266	-10.8558	1.87103e-27	1.11792e-25
ENSG00000286159	17.9786	1.14028	0.14523	7.85153	4.10991e-15	4.34251e-14
ENSG00000286198	22.8372	-0.552338	0.10739	-5.14327	2.69993e-07	1.15088e-06
ENSG00000286220	67.1182	0.925218	0.123397	7.49788	6.48572e-14	5.90645e-13
ENSG00000286235	63.0835	-0.76101	0.283872	-2.68082	0.00734423	0.0171848
ENSG00000286269	36.7011	-0.532829	0.170564	-3.12393	0.00178451	0.00463576
ENTPD3	275.391	-0.509316	0.0796706	-6.39277	1.62909e-10	9.98757e-10
EPHX4	170.691	-0.556979	0.0758754	-7.34071	2.12468e-13	1.81833e-12
EPN3	127.009	-0.348043	0.117267	-2.96796	0.00299786	0.00750035
ERFE	20.902	-0.427592	0.105529	-4.0519	5.08041e-05	0.000164443
ESRP1	9.61587	-0.849334	0.110156	-7.71028	1.25545e-14	1.25198e-13
EVA1B	36.7109	1.26309	0.104163	12.1261	7.68238e-34	1.37281e-31
EVI2A	594.693	0.773473	0.137123	5.64072	1.69338e-08	8.2659e-08
F10	9.41044	1.34023	0.172708	7.7601	8.48595e-15	8.62542e-14
FAM153B	216.194	-0.639584	0.10647	-6.00717	1.88788e-09	1.03006e-08
FAM162B	58.3166	-0.558199	0.0740537	-7.53776	4.78113e-14	4.43323e-13
FAM178B	34.5615	0.910111	0.119664	7.60554	2.83716e-14	2.70311e-13
FAM19A1	253.749	-0.730288	0.0921004	-7.92926	2.20459e-15	2.40403e-14
FAM19A2	704.814	-0.730505	0.078962	-9.25135	2.21667e-20	4.63874e-19
FAM225A	67.0568	1.28357	0.115725	11.0916	1.3778e-28	9.8633e-27
FAM27E4	11.8917	0.378208	0.148511	2.54667	0.0108757	0.0246048
FAM3C	1556.99	-0.692925	0.0616707	-11.2359	2.71726e-29	2.16359e-27
FAM3C2	122.746	-0.590037	0.0833272	-7.08097	1.43149e-12	1.11643e-11
FAM65C	42.0967	0.665414	0.120633	5.51602	3.46759e-08	1.62906e-07
FAM95C	18.048	0.709011	0.134817	5.25906	1.44791e-07	6.35708e-07
FBLIM1	41.8022	0.826606	0.125469	6.58811	4.45472e-11	2.91202e-10
FBLN7	226.807	-0.386332	0.0957085	-4.03655	5.4244e-05	0.000175081
FBXO40	99.9047	-0.564963	0.0805883	-7.01048	2.37496e-12	1.80152e-11
FCER1G	63.2759	1.3074	0.142701	9.16179	5.10439e-20	1.01922e-18
FCGR1A	129.06	0.968818	0.144441	6.70736	1.98172e-11	1.34486e-10
FCGR1B	30.8846	0.538717	0.137955	3.90501	9.42233e-05	0.000294986
FCGR1CP	9.35704	0.717897	0.164495	4.36424	1.27563e-05	4.45712e-05
FCGR2B	24.236	2.11429	0.183877	11.4984	1.34438e-30	1.30982e-28
FCGR2C	32.273	1.53893	0.162848	9.45015	3.38333e-21	7.92722e-20
FCGR3A	294.153	1.19371	0.151688	7.86949	3.56099e-15	3.79095e-14
FER1L6	16.0654	1.65401	0.296719	5.57434	2.48467e-08	1.18787e-07
FFAR1	7.99037	1.17142	0.182726	6.4108	1.4476e-10	8.92996e-10
FGF17	187.024	-0.34349	0.11358	-3.02421	0.0024928	0.00631538
FGF9	238.977	-0.747386	0.0820389	-9.11015	8.22684e-20	1.59906e-18
FGR	69.8979	1.20643	0.116415	10.3631	3.64765e-25	1.59464e-23
FLRT3	523.433	-0.697618	0.0760905	-9.16826	4.80709e-20	9.65827e-19
FLT4	52.5417	0.397671	0.107973	3.68304	0.000230467	0.000685023
FMOD	82.4646	1.06529	0.159602	6.67466	2.47808e-11	1.66394e-10
FNDC9	98.3287	-0.352542	0.114618	-3.0758	0.00209935	0.00539224
FOLH1	412.406	0.768223	0.14482	5.30468	1.12869e-07	5.01457e-07
FOXC2	56.9606	2.04519	0.240891	8.4901	2.0646e-17	2.88709e-16
FOXD2	534.422	2.33285	0.218227	10.69	1.13376e-26	6.05562e-25
FOXS1	10.2683	0.952137	0.154942	6.1451	7.99123e-10	4.53898e-09
FPR1	103.52	1.13668	0.173995	6.53283	6.45396e-11	4.13115e-10
FPR2	7.67541	0.882554	0.205746	4.28952	1.79056e-05	6.12444e-05
FPR3	10.6285	1.52287	0.206419	7.37756	1.61217e-13	1.39823e-12
FREM3	219.113	-0.707227	0.157188	-4.49924	6.81956e-06	2.46727e-05
FRZB	123.75	0.92633	0.140853	6.57655	4.81479e-11	3.1326e-10
FSHR	6.20814	-1.14626	0.162342	-7.06077	1.65577e-12	1.28028e-11
FXYD5	63.3556	1.28713	0.100506	12.8065	1.50791e-37	5.27416e-35
FZD10	11.5042	0.695979	0.126789	5.48926	4.0363e-08	1.88369e-07
GABRA1	4041.15	-0.782747	0.102282	-7.65285	1.9657e-14	1.91373e-13
GABRA6	12.1541	-0.59187	0.133896	-4.42039	9.85248e-06	3.49862e-05
GAD2	1384.31	-0.566326	0.11588	-4.88716	1.02301e-06	4.07576e-06
GAPDHP32	16.0009	-0.734772	0.106603	-6.89259	5.47859e-12	3.97016e-11
GAPT	5.57952	0.86982	0.1648	5.27805	1.30569e-07	5.75678e-07
GAS6-AS1	12.2264	1.06771	0.144496	7.38919	1.47728e-13	1.28903e-12
GATA2	51.066	0.541722	0.126761	4.27356	1.92373e-05	6.55447e-05
GATA2-AS1	11.7659	0.451899	0.109797	4.11577	3.85885e-05	0.000126766
GATA6	2.54078	1.86764	0.282875	6.60236	4.04664e-11	2.6569e-10
GDA	3074.11	-0.638268	0.0914662	-6.97818	2.99024e-12	2.23847e-11
GGH	102.368	-0.349518	0.0634681	-5.50699	3.65013e-08	1.71109e-07
GGT5	170.132	0.965203	0.117841	8.19073	2.59652e-16	3.1692e-15
GJB1	238.175	1.04708	0.159043	6.58359	4.59221e-11	2.99734e-10
GJB2	51.2409	1.53625	0.190822	8.05071	8.23132e-16	9.42664e-15
GJD2	54.8914	-0.601678	0.0921485	-6.52944	6.6014e-11	4.21995e-10
GLIPR2	157.753	0.937211	0.097409	9.6214	6.49408e-22	1.70149e-20
GLP2R	104.243	-0.46543	0.127824	-3.64117	0.000271398	0.000798363
GLRA2	81.8673	-0.318584	0.093741	-3.39856	0.000677427	0.00188144
GLRA3	700.901	-0.802188	0.113424	-7.07246	1.52207e-12	1.18232e-11
GNB3	83.1924	-0.425063	0.105192	-4.04084	5.32596e-05	0.000172061
GNG13	32.5408	-0.577229	0.111177	-5.192	2.0805e-07	8.96893e-07
GOLGA8O	17.5249	0.906249	0.199326	4.54658	5.45255e-06	1.99805e-05
GPIHBP1	160.882	1.44471	0.156034	9.25896	2.06433e-20	4.33162e-19
GPR149	32.1787	-0.401105	0.110387	-3.63361	0.00027948	0.000820144
GPR183	27.9858	1.29332	0.170357	7.59184	3.154e-14	2.98445e-13
GPR22	645.099	-0.627917	0.0941338	-6.67048	2.54971e-11	1.70996e-10
GPR26	597.412	-0.608945	0.095881	-6.35105	2.13852e-10	1.29753e-09
GPR34	105.452	0.721839	0.130349	5.53776	3.06367e-08	1.44984e-07
GPR35	43.5831	0.404489	0.0954964	4.23565	2.27892e-05	7.69839e-05
GPR4	105.183	0.715107	0.146608	4.87769	1.07338e-06	4.26678e-06
GPR62	143.683	1.07814	0.127449	8.45939	2.68788e-17	3.7105e-16
GPR68	46.9221	-0.419267	0.0858045	-4.8863	1.02746e-06	4.09223e-06
GPR83	255.483	-0.382139	0.10079	-3.79144	0.000149776	0.000456486
GPRC5A	23.3195	1.26451	0.187592	6.74077	1.57549e-11	1.08014e-10
GPX8	11.3007	1.61554	0.175853	9.18686	4.04469e-20	8.19012e-19
GRAPL	59.0269	0.500042	0.157102	3.18291	0.00145802	0.0038427
GRHL3	5.90354	1.6126	0.248822	6.48094	9.11506e-11	5.75566e-10
GTF2IP13	49.2044	0.77881	0.111663	6.97464	3.06665e-12	2.29124e-11
GULP1	251.86	-0.759761	0.0853142	-8.90544	5.31734e-19	9.10334e-18
GUSBP5	8.97257	-0.69451	0.10901	-6.37106	1.87728e-10	1.14494e-09
GYPC	64.0601	1.38865	0.104094	13.3403	1.34832e-40	9.86486e-38
HAGLR	111.733	1.22559	0.175512	6.98292	2.89113e-12	2.17014e-11
HAMP	68.7026	1.15236	0.229626	5.01844	5.20923e-07	2.14869e-06
HAPLN1	71.7357	-0.426576	0.087232	-4.89013	1.00769e-06	4.01636e-06
HCG4P3	7.70899	0.496244	0.115882	4.28232	1.84956e-05	6.31398e-05
HDGFL1	10.2434	-1.07686	0.159059	-6.77016	1.28644e-11	8.90953e-11
HEYL	104.684	0.680622	0.106129	6.41319	1.4251e-10	8.79675e-10
HIC1	126.673	0.950447	0.130945	7.25836	3.918e-13	3.25189e-12
HILS1	7.06034	1.2711	0.137476	9.24592	2.33221e-20	4.86216e-19
HIST1H1B	6.87748	1.66213	0.237583	6.99598	2.63411e-12	1.98336e-11
HIST1H1T	93.9491	1.13736	0.180016	6.31812	2.64773e-10	1.59081e-09
HIST2H3A	5.2137	1.37926	0.25916	5.32206	1.02598e-07	4.57817e-07
HIST2H3C	35.938	1.47238	0.221427	6.64954	2.94017e-11	1.9603e-10
HK3	14.2329	1.44152	0.164998	8.73661	2.40205e-18	3.78636e-17
HLA-DOA	56.8563	1.01934	0.11405	8.93761	3.97689e-19	6.95275e-18
HLA-DQA1	150.994	1.03702	0.188845	5.49138	3.98808e-08	1.86231e-07
HLA-DQA2	2.80423	1.0907	0.287815	3.78958	0.0001509	0.000459875
HLA-DRA	425.511	1.14854	0.132165	8.69016	3.61915e-18	5.5779e-17
HLA-DRB1	132.5	1.1748	0.146259	8.03233	9.56391e-16	1.08439e-14
HLA-DRB5	300.958	1.52956	0.263883	5.79637	6.77646e-09	3.44844e-08
HMGB1P35	4.3106	0.983374	0.176589	5.56872	2.56618e-08	1.22427e-07
HMSD	15.6268	0.984074	0.138088	7.12641	1.03023e-12	8.16293e-12
HNF4A	16.6241	-0.672302	0.113257	-5.9361	2.9189e-09	1.55358e-08
HOXD1	25.9034	1.09872	0.186193	5.90094	3.61443e-09	1.90275e-08
HPN-AS1	7.25978	1.27764	0.166666	7.66589	1.77602e-14	1.73867e-13
HPRT1	660.613	-0.593278	0.0856188	-6.9293	4.22935e-12	3.10844e-11
HPYR1	14.8432	-0.607404	0.106302	-5.71397	1.10371e-08	5.50393e-08
HS6ST2	267.271	-0.456552	0.0808777	-5.64497	1.65214e-08	8.0727e-08
HSD17B1	53.0357	1.23413	0.122559	10.0696	7.52479e-24	2.65023e-22
HSD17B1P1	2.01297	1.29456	0.23033	5.62045	1.90464e-08	9.24357e-08
HSD17B3	18.7948	0.984778	0.151206	6.51282	7.37513e-11	4.69907e-10
HSP90AB4P	26.3076	0.4298	0.0857582	5.01177	5.39326e-07	2.22035e-06
HSPA7	22.0705	1.74623	0.174001	10.0358	1.06129e-23	3.63549e-22
HSPB3	32.419	-0.266646	0.108182	-2.46479	0.0137093	0.0303914
HSPB7	27.2313	1.12921	0.126221	8.94633	3.67495e-19	6.45688e-18
HTR2A	1083.36	-0.936795	0.0847718	-11.0508	2.17316e-28	1.49944e-26
HTR2C	88.6618	-0.36868	0.124607	-2.95875	0.00308888	0.00771415
HTR3B	165.735	-0.593777	0.0992392	-5.98329	2.18672e-09	1.18395e-08
HTR5A-AS1	160.893	-0.515388	0.0860923	-5.98646	2.14455e-09	1.16307e-08
IFI30	42.805	1.50133	0.149295	10.0561	8.63303e-24	3.02679e-22
IGF1	162.984	-0.486553	0.107877	-4.51025	6.47504e-06	2.3503e-05
IGF2	730.388	1.52066	0.187439	8.1128	4.94677e-16	5.81452e-15
IGF2BP2	17.0273	1.29518	0.136249	9.50599	1.98149e-21	4.82035e-20
IGSF6	49.3218	0.881763	0.130767	6.74302	1.55129e-11	1.06392e-10
IKBKGP1	12.4843	0.635376	0.244205	2.60182	0.00927307	0.0212783
IL12A-AS1	25.7193	-0.668144	0.0998233	-6.69327	2.18244e-11	1.47436e-10
IL1B	37.9047	0.651521	0.21775	2.99206	0.00277105	0.00697386
IL1RAPL2	85.6301	-0.757012	0.0788004	-9.6067	7.4908e-22	1.93647e-20
IL21R	13.0128	1.15619	0.221379	5.22267	1.76357e-07	7.66659e-07
IL4R	209.746	0.848449	0.123394	6.87593	6.15875e-12	4.43487e-11
IMPG1	14.3543	-0.466484	0.115347	-4.04419	5.25047e-05	0.000169764
INHBA-AS1	46.5578	-0.436144	0.0887016	-4.91698	8.78878e-07	3.53017e-06
INMT	9.06763	1.74079	0.172275	10.1047	5.26575e-24	1.92088e-22
INSRR	16.998	2.29679	0.363296	6.32209	2.58041e-10	1.55205e-09
IP6K3	102.169	1.23798	0.155304	7.97133	1.56978e-15	1.7377e-14
IRF7	251.282	1.09555	0.0878412	12.472	1.06183e-35	2.54163e-33
ISG20	39.9437	1.149	0.10969	10.475	1.12509e-25	5.2818e-24
ITGA10	74.9237	0.649344	0.115867	5.60422	2.09195e-08	1.00908e-07
ITGA2	264.519	1.01782	0.139312	7.30602	2.75181e-13	2.32728e-12
ITGA5	159.107	1.04139	0.115823	8.99119	2.44571e-19	4.42751e-18
ITGB3	28.147	0.797211	0.120945	6.59151	4.35372e-11	2.85079e-10
ITGBL1	60.4718	1.57596	0.120945	13.0304	8.21293e-39	3.61901e-36
ITIH2	28.8227	1.03921	0.17559	5.91837	3.25142e-09	1.721e-08
ITIH3	6.57221	1.30784	0.264502	4.94456	7.6316e-07	3.0855e-06
ITPKB-IT1	5.62054	0.691004	0.129873	5.32063	1.03408e-07	4.61169e-07
ITPR3	193.806	0.779378	0.114759	6.79143	1.11027e-11	7.75031e-11
JAML	12.2119	1.52197	0.168864	9.01298	2.00538e-19	3.68719e-18
KANK3	186.934	0.714882	0.0976953	7.31747	2.52695e-13	2.14555e-12
KCNB2	262.648	-0.674985	0.0842333	-8.01328	1.11686e-15	1.25568e-14
KCNE4	100.618	1.32934	0.133931	9.92558	3.22221e-23	1.03519e-21
KCNG3	230.334	-0.518686	0.0840612	-6.17034	6.81439e-10	3.90832e-09
KCNIP4	558.961	-0.745956	0.0769238	-9.69733	3.09483e-22	8.54758e-21
KCNJ13	12.1079	1.72556	0.239692	7.19907	6.06264e-13	4.92234e-12
KCNMB1	14.4863	0.976789	0.132342	7.38077	1.5738e-13	1.36587e-12
KCNQ1DN	6.99857	0.714295	0.177471	4.02485	5.70116e-05	0.000183372
KCNV1	1280.15	-0.734429	0.0875139	-8.39215	4.77334e-17	6.37821e-16
KEL	147.444	1.04229	0.127265	8.18987	2.61513e-16	3.1869e-15
KIAA0408	608.705	-1.07633	0.0837271	-12.8552	8.04483e-38	3.05838e-35
KIAA1210	1.99628	1.56326	0.248638	6.2873	3.2304e-10	1.92302e-09
KIF12	14.6788	-0.477922	0.13005	-3.67491	0.000237933	0.000705591
KIF19	198.873	1.29686	0.154142	8.41341	3.98252e-17	5.36775e-16
KITLG	839.366	-0.487876	0.0713888	-6.83407	8.25384e-12	5.8576e-11
KLF2	253.069	0.961144	0.126685	7.58691	3.27634e-14	3.09417e-13
KLHDC7A	10.4448	2.20535	0.302896	7.28088	3.31654e-13	2.78126e-12
KLHL14	22.3755	-0.535664	0.132508	-4.04251	5.2882e-05	0.000170898
KLK6	353.947	1.19203	0.160705	7.41752	1.19331e-13	1.05382e-12
KLK7	105.963	-0.73708	0.111746	-6.59605	4.22259e-11	2.76774e-10
KNG1	9.46422	-0.57905	0.140503	-4.12127	3.76789e-05	0.000123872
KNOP1P4	20.4116	-0.511814	0.107083	-4.77961	1.7564e-06	6.81691e-06
KRT19	13.4182	1.2465	0.190181	6.55427	5.5913e-11	3.60875e-10
KRT222	379.274	-0.682842	0.0710895	-9.60538	7.58759e-22	1.95758e-20
KRT5	17.7858	-0.773852	0.150677	-5.13583	2.80904e-07	1.19554e-06
KRT8P13	18.2886	0.934606	0.170296	5.48813	4.06207e-08	1.89503e-07
KRT8P39	12.3628	0.401315	0.0959287	4.18347	2.87091e-05	9.58131e-05
KRT8P42	14.2499	0.732991	0.119119	6.15342	7.58314e-10	4.32429e-09
LAMC3	95.9719	0.576019	0.0898107	6.4137	1.42029e-10	8.76843e-10
LAMP5	529.084	-0.349191	0.105341	-3.31488	0.00091683	0.00249295
LANCL3	271.998	-0.600752	0.0838537	-7.16429	7.81919e-13	6.28664e-12
LBX2-AS1	56.0359	1.22	0.136854	8.91463	4.89457e-19	8.44666e-18
LGR5	151.557	0.926903	0.138918	6.67231	2.51806e-11	1.68962e-10
LIF	9.23566	1.288	0.241905	5.32438	1.01297e-07	4.52223e-07
LILRA4	17.8648	1.3102	0.186406	7.02874	2.08408e-12	1.58927e-11
LILRA6	33.1865	1.62403	0.165207	9.83027	8.33931e-23	2.50289e-21
LILRB2	14.0066	1.31303	0.146067	8.98922	2.48991e-19	4.50543e-18
LILRB3	916.499	1.65167	0.155558	10.6177	2.46454e-26	1.25088e-24
LILRB5	16.5369	1.27972	0.175942	7.27357	3.50106e-13	2.92714e-12
LIMS2	146.196	0.55576	0.103831	5.35256	8.67167e-08	3.89597e-07
LIN28B	78.2335	-0.950443	0.0922744	-10.3002	7.03257e-25	2.89493e-23
LINC00176	286.634	0.359972	0.080482	4.47271	7.72348e-06	2.77591e-05
LINC00283	10.7107	-1.27891	0.137785	-9.28194	1.6642e-20	3.53991e-19
LINC00323	12.1329	1.50069	0.220256	6.81341	9.53138e-12	6.70899e-11
LINC00326	9.63449	-0.741075	0.161265	-4.59539	4.31934e-06	1.60309e-05
LINC00460	9.47055	-0.548279	0.107732	-5.08931	3.5937e-07	1.5106e-06
LINC00482	1.30351	0.538067	0.222337	2.42006	0.0155181	0.0340817
LINC00488	10.4926	-0.536149	0.147648	-3.63127	0.000282034	0.000827014
LINC00507	154.156	-0.707374	0.125425	-5.63984	1.70208e-08	8.30628e-08
LINC00601	13.6852	0.942	0.141745	6.64574	3.01704e-11	2.00913e-10
LINC00609	3.4551	1.27708	0.186406	6.85106	7.33057e-12	5.23068e-11
LINC00638	15.2902	0.85808	0.112537	7.62484	2.44339e-14	2.34581e-13
LINC00639	234.258	1.03757	0.132022	7.85906	3.87036e-15	4.10058e-14
LINC00643	306.612	-0.658812	0.0725622	-9.07927	1.09307e-19	2.08593e-18
LINC00862	11.5313	0.885712	0.131216	6.75004	1.47805e-11	1.01585e-10
LINC00877	16.103	0.902174	0.1273	7.08699	1.37064e-12	1.07134e-11
LINC00898	33.6227	-0.639826	0.107972	-5.92582	3.10736e-09	1.64925e-08
LINC00940	15.782	1.2636	0.155292	8.13698	4.05265e-16	4.81759e-15
LINC01007	121.261	-0.708642	0.135089	-5.24573	1.55667e-07	6.80761e-07
LINC01010	16.4754	1.25189	0.164426	7.61372	2.66325e-14	2.54116e-13
LINC01088	19.9641	1.44181	0.136272	10.5804	3.67505e-26	1.82936e-24
LINC01139	5.35537	1.11429	0.187389	5.9464	2.74102e-09	1.46201e-08
LINC01140	71.2436	-0.569136	0.076551	-7.43472	1.04787e-13	9.35175e-13
LINC01164	16.942	-0.679462	0.150571	-4.51258	6.40427e-06	2.32701e-05
LINC01202	10.1927	-0.989068	0.116486	-8.49085	2.0514e-17	2.8707e-16
LINC01222	1.81792	0.786549	0.236992	3.31889	0.000903771	0.00246003
LINC01235	5.93228	1.10493	0.203457	5.43076	5.61136e-08	2.57383e-07
LINC01250	27.3028	-0.77671	0.0906579	-8.56748	1.05771e-17	1.53155e-16
LINC01289	11.636	-0.59735	0.115723	-5.16188	2.44486e-07	1.04583e-06
LINC01347	32.4786	0.269613	0.100586	2.68043	0.00735286	0.0171998
LINC01361	10.812	-0.490126	0.0981158	-4.99538	5.87197e-07	2.40644e-06
LINC01378	28.662	-0.709123	0.113548	-6.24514	4.23417e-10	2.4862e-09
LINC01445	5.56108	1.33792	0.184509	7.25125	4.12938e-13	3.4171e-12
LINC01476	15.7823	-0.543137	0.130013	-4.17755	2.94662e-05	9.8196e-05
LINC01511	15.18	-0.579648	0.102043	-5.68042	1.34366e-08	6.63311e-08
LINC01549	3.29081	0.971002	0.211874	4.58292	4.5853e-06	1.69612e-05
LINC01616	93.8085	-0.979631	0.0854697	-11.4617	2.05381e-30	1.93302e-28
LMAN1L	7.37455	0.769041	0.144828	5.31001	1.09617e-07	4.87567e-07
LMF1-AS1	4.38857	1.55421	0.192557	8.07144	6.9472e-16	8.05116e-15
LPAR4	19.8085	0.757464	0.129767	5.83713	5.31089e-09	2.73966e-08
LRRC2	245.463	-0.638806	0.10031	-6.36831	1.91125e-10	1.16401e-09
LRRC32	242.654	0.707562	0.124887	5.66562	1.46494e-08	7.20247e-08
LRRC53	29.1795	-0.612482	0.103459	-5.92004	3.21866e-09	1.70496e-08
LRRC63	28.2003	1.10441	0.161065	6.8569	7.03686e-12	5.0289e-11
LRRN4CL	16.3341	1.29671	0.169217	7.66296	1.81692e-14	1.77692e-13
LSP1	39.9241	1.30221	0.130989	9.94138	2.74991e-23	8.93653e-22
LSR	69.3524	0.661529	0.117494	5.63034	1.79852e-08	8.75268e-08
LTF	60.0758	2.32922	0.268854	8.66354	4.57329e-18	6.93812e-17
LTK	33.4493	-0.414743	0.11857	-3.49787	0.000468984	0.00133258
LUCAT1	21.3301	1.65638	0.171932	9.63391	5.74964e-22	1.51773e-20
LURAP1L-AS1	5.36052	1.19252	0.202501	5.88899	3.88552e-09	2.03937e-08
LY86	27.9763	0.914065	0.13312	6.86647	6.58077e-12	4.72648e-11
LY86-AS1	132.881	-0.632001	0.0741065	-8.52828	1.48534e-17	2.11056e-16
LY96	12.8324	0.712622	0.125887	5.66083	1.50647e-08	7.39353e-08
MAD2L1	88.2227	-0.417877	0.0734493	-5.68932	1.27546e-08	6.3109e-08
MAGEC3	13.2857	0.548219	0.150267	3.64829	0.000263993	0.000777996
MAL2	1043.16	-0.702956	0.0965806	-7.27844	3.37714e-13	2.82963e-12
MARCO	20.6522	2.18816	0.231018	9.47181	2.75027e-21	6.54277e-20
MAS1	444.953	-0.713758	0.097891	-7.29135	3.06863e-13	2.5823e-12
MBOAT1	17.3875	1.77453	0.153069	11.593	4.47254e-31	4.75156e-29
MCHR1	136.922	-0.464227	0.0849741	-5.46316	4.67726e-08	2.16743e-07
MCHR2	141.809	-0.764218	0.0944144	-8.0943	5.75966e-16	6.71706e-15
MCUB	46.9123	0.583269	0.0845337	6.89984	5.20613e-12	3.789e-11
MEG9	22.5287	-0.518241	0.11871	-4.3656	1.26777e-05	4.43258e-05
MEPE	81.138	-0.764619	0.136234	-5.61255	1.99363e-08	9.64166e-08
METTL21C	7.98011	-0.596577	0.162769	-3.66519	0.000247157	0.000731156
MFAP2	3.24744	2.03598	0.271018	7.51234	5.80819e-14	5.32067e-13
MFAP4	67.0216	1.5108	0.150491	10.0391	1.02563e-23	3.52579e-22
MIR133A1HG	7.02684	-0.829893	0.114803	-7.22883	4.87155e-13	4.00475e-12
MIR219A2	416.761	0.982458	0.150861	6.51236	7.39814e-11	4.71296e-10
MIR24-2	68.9634	0.579781	0.108477	5.34476	9.05361e-08	4.06098e-07
MIR3648-1	6.55555	0.669539	0.151362	4.42343	9.71451e-06	3.45121e-05
MIR3648-2	6.55555	0.669539	0.151362	4.42343	9.71451e-06	3.45121e-05
MIR7-3HG	39.7331	-0.387146	0.0913953	-4.23595	2.27587e-05	7.68873e-05
MIRLET7BHG	430.367	0.58425	0.0813211	7.18448	6.74635e-13	5.4512e-12
MLKL	54.0177	0.921382	0.109266	8.43246	3.38484e-17	4.60056e-16
MLPH	23.4282	1.56911	0.192532	8.14982	3.64456e-16	4.36188e-15
MMP25	15.4187	0.811583	0.165371	4.90764	9.21772e-07	3.69443e-06
MMP8	5.40307	2.12677	0.409654	5.19162	2.08472e-07	8.98611e-07
MMP9	12.6334	1.99363	0.270683	7.36519	1.76892e-13	1.5279e-12
MS4A4A	27.4796	1.25383	0.157706	7.95044	1.85847e-15	2.04384e-14
MS4A8	3.192	-0.64514	0.227005	-2.84196	0.00448364	0.0109005
MSANTD3-TMEFF1	298.666	-0.345609	0.0809424	-4.26981	1.95638e-05	6.65927e-05
MSH5-SAPCD1	23.0235	0.751216	0.133654	5.62062	1.90275e-08	9.23557e-08
MSL3P1	16.0294	-0.418227	0.122614	-3.41092	0.000647448	0.00180438
MSR1	115.508	1.34687	0.154178	8.73576	2.42016e-18	3.81025e-17
MSX2	19.3389	0.683245	0.160847	4.24778	2.15895e-05	7.31159e-05
MTMR9LP	28.2811	0.732818	0.0908592	8.06542	7.29817e-16	8.42015e-15
MUC4	12.3022	1.94693	0.339775	5.73006	1.00396e-08	5.0298e-08
MUC5B	16.4035	-1.12545	0.333824	-3.3714	0.000747871	0.00206275
MUCL1	2.53735	-0.782302	0.169364	-4.61905	3.85498e-06	1.43818e-05
MYH11	723.082	1.28609	0.200006	6.43026	1.27385e-10	7.90592e-10
MYL9	265.155	1.28421	0.141883	9.05123	1.41364e-19	2.66489e-18
MYOZ3	53.9437	-0.472149	0.080318	-5.8785	4.13996e-09	2.16559e-08
MZT1	237.878	-0.732498	0.0734307	-9.97537	1.95376e-23	6.44774e-22
NANOGP4	15.0367	0.787925	0.123015	6.40512	1.50255e-10	9.24828e-10
NAPSB	30.9062	0.979725	0.226455	4.32635	1.51601e-05	5.24082e-05
NCF2	46.7006	1.20101	0.115954	10.3577	3.86311e-25	1.67937e-23
NDNF	68.8641	0.580527	0.126845	4.57666	4.7246e-06	1.74498e-05
NDUFA4L2	125.1	0.954166	0.109726	8.69587	3.44187e-18	5.31946e-17
NEK2	9.62593	-0.653747	0.150577	-4.34161	1.41442e-05	4.90931e-05
NEUROD1	87.7287	-0.463458	0.111675	-4.15006	3.32384e-05	0.000110039
NEUROD6	328.007	-0.983779	0.125526	-7.83726	4.60471e-15	4.8455e-14
NFE2L3	18.2176	1.00353	0.127697	7.85866	3.8826e-15	4.11242e-14
NGFR	111.75	1.32735	0.156207	8.4974	1.93882e-17	2.72299e-16
NINJ2	72.3089	0.906074	0.12825	7.06492	1.60705e-12	1.24459e-11
NIPAL4	81.2985	1.01658	0.160708	6.3256	2.52255e-10	1.51913e-09
NKX6-2	767.61	1.47875	0.147739	10.0092	1.38862e-23	4.68639e-22
NME5	95.1028	-0.579719	0.0707199	-8.1974	2.45648e-16	3.00678e-15
NMU	4.53638	-0.551551	0.1536	-3.59082	0.00032964	0.000956269
NOS3	133.734	0.708563	0.129511	5.47108	4.47312e-08	2.07829e-07
NOTCH3	798.739	0.675124	0.104047	6.48861	8.66301e-11	5.48092e-10
NPR1	19.6572	0.568803	0.129992	4.37567	1.21059e-05	4.24824e-05
NPR3	51.3856	-0.23229	0.101808	-2.28164	0.0225105	0.0477956
NPY2R	46.7586	-0.296999	0.130764	-2.27126	0.0231313	0.0489716
NPY5R	43.2256	-0.602839	0.079084	-7.62277	2.48296e-14	2.38238e-13
NRG4	56.2758	-0.547718	0.0968715	-5.65406	1.56697e-08	7.67882e-08
NSRP1P1	45.6575	0.267345	0.0870212	3.07218	0.002125	0.00545233
NTM-AS1	25.7703	0.95827	0.128626	7.45003	9.33178e-14	8.38412e-13
NUDT4P1	59.2663	-0.362932	0.0972485	-3.732	0.000189964	0.00057147
NWD2	521.011	-0.732472	0.0935105	-7.83305	4.76188e-15	5.0014e-14
NXPH2	103.773	-0.514849	0.107873	-4.77275	1.81725e-06	7.0397e-06
ODF3B	17.5896	1.2303	0.166514	7.38855	1.48433e-13	1.29344e-12
OGN	131.015	1.76446	0.250861	7.03361	2.01259e-12	1.53838e-11
OLFM3	864.401	-0.825033	0.097349	-8.475	2.35075e-17	3.26253e-16
OLFM4	22.4259	-0.321048	0.106957	-3.00166	0.00268515	0.00677569
OLFML1	15.0489	1.27802	0.140904	9.07013	1.18878e-19	2.26189e-18
OLR1	145.084	0.852296	0.127463	6.68664	2.28359e-11	1.53867e-10
OPCML-IT1	52.8887	-0.63878	0.0929608	-6.87149	6.35332e-12	4.56904e-11
OR14I1	14.5512	-0.793199	0.123507	-6.42231	1.34221e-10	8.30891e-10
OR2A1-AS1	4.55697	1.48516	0.248018	5.98811	2.12297e-09	1.15184e-08
OR6W1P	9.82319	1.21624	0.168301	7.22656	4.95392e-13	4.06471e-12
OR7A5	22.8013	1.43645	0.195169	7.36005	1.83844e-13	1.58209e-12
OR7C1	17.7155	1.36391	0.184294	7.40075	1.3542e-13	1.18967e-12
OR9A2	14.2586	1.00697	0.162987	6.1782	6.48365e-10	3.7269e-09
OSR1	43.3626	1.52223	0.207339	7.34171	2.10881e-13	1.80515e-12
OSTN	107.417	-0.522717	0.110425	-4.73369	2.20476e-06	8.4681e-06
OTOGL	203.517	-0.853528	0.100385	-8.50258	1.85429e-17	2.6071e-16
OXGR1	19.5719	-0.664958	0.100439	-6.6205	3.57996e-11	2.3629e-10
OXR1	4272.09	-0.616919	0.0701465	-8.79471	1.43413e-18	2.32101e-17
P2RX1	7.34995	1.26942	0.161294	7.87023	3.53981e-15	3.77201e-14
P2RY13	59.295	0.410018	0.123151	3.32939	0.000870359	0.00237592
PACRG-AS1	19.1241	1.00646	0.141236	7.12609	1.03257e-12	8.17809e-12
PACRG-AS3	53.7988	0.75105	0.16732	4.4887	7.16585e-06	2.58508e-05
PCDHA14	10.5831	1.10741	0.222403	4.97928	6.38224e-07	2.6029e-06
PCP4L1	231.94	-0.351577	0.0873878	-4.02318	5.74184e-05	0.00018462
PCSK1	1321.25	-0.723436	0.11566	-6.25485	3.97911e-10	2.34317e-09
PDGFD	67.2573	0.372916	0.126449	2.94914	0.00318661	0.00794082
PDLIM1	58.7377	0.96679	0.157586	6.13499	8.51665e-10	4.82047e-09
PEAR1	82.4923	0.838056	0.118493	7.07263	1.52025e-12	1.18114e-11
PES1P2	5.56305	-0.361204	0.141367	-2.55509	0.0106162	0.0240823
PFDN4	192.272	-0.282139	0.05789	-4.8737	1.09529e-06	4.35074e-06
PGAM2	79.035	1.71651	0.132752	12.9302	3.04011e-38	1.22798e-35
PGGHG	119.239	0.540568	0.108909	4.9635	6.92339e-07	2.81148e-06
PIRT	78.1927	1.34244	0.154283	8.70112	3.28628e-18	5.0871e-17
PKD2L1	32.1332	-0.905383	0.13272	-6.82178	8.99221e-12	6.3456e-11
PKHD1L1	24.7487	1.0681	0.225555	4.73542	2.186e-06	8.40023e-06
PKIB	37.7347	-0.183065	0.0731926	-2.50115	0.0123792	0.0277018
PKN3	35.0716	0.608697	0.110936	5.48694	4.08953e-08	1.90715e-07
PLA1A	34.6984	0.722718	0.154275	4.68461	2.80495e-06	1.06374e-05
PLA2G4B	103.124	0.251333	0.0903566	2.78157	0.00540971	0.0129441
PLAC8	10.8313	0.819517	0.211339	3.87774	0.00010543	0.000327927
PLEKHA4	74.8676	1.34332	0.110167	12.1934	3.36853e-34	6.34086e-32
PLEKHG2	112.875	0.636959	0.0984491	6.46993	9.80451e-11	6.1679e-10
PLN	12.6526	1.45243	0.221378	6.56086	5.34989e-11	3.46274e-10
PLS1	80.8332	-0.397519	0.0817175	-4.86455	1.1472e-06	4.54763e-06
PNMA5	102.244	-0.314808	0.133038	-2.3663	0.0179668	0.0389501
PODN	84.6756	1.01405	0.10949	9.26156	2.01463e-20	4.23652e-19
POM121L9P	11.5748	1.0698	0.200962	5.32338	1.01858e-07	4.54619e-07
PPP1R14A	400.108	1.12414	0.134079	8.38414	5.10974e-17	6.80895e-16
PPP1R14BP3	7.08296	0.993834	0.124327	7.99374	1.30908e-15	1.46204e-14
PPP1R17	11.1876	-0.597277	0.133332	-4.47964	7.47705e-06	2.69184e-05
PRB2	25.367	-0.29556	0.120793	-2.44684	0.0144114	0.0318349
PRF1	9.18804	1.25952	0.175266	7.18631	6.65673e-13	5.38103e-12
PRICKLE4	173.113	0.153915	0.061189	2.51541	0.0118893	0.0266847
PRIMA1	193.681	1.21937	0.141183	8.63684	5.77893e-18	8.63877e-17
PRKAG2-AS1	99.2479	-0.414605	0.0633369	-6.54603	5.90856e-11	3.80024e-10
PRLHR	48.7557	-0.318568	0.08758	-3.63745	0.00027535	0.00080882
PRMT8	328.344	-0.537566	0.0822047	-6.53936	6.1783e-11	3.96321e-10
PRR26	24.0192	1.11696	0.133777	8.34942	6.86004e-17	8.97779e-16
PRR5L	169.559	1.08079	0.120891	8.94019	3.88517e-19	6.80466e-18
PRRX2	5.10914	1.69692	0.198224	8.56062	1.12265e-17	1.62013e-16
PRSS12	77.5786	-0.683892	0.0941686	-7.26243	3.80204e-13	3.16038e-12
PRSS53	113.624	0.223227	0.0838844	2.66113	0.00778791	0.0181387
PSORS1C1	11.0705	1.27799	0.164943	7.74809	9.32865e-15	9.43265e-14
PTGDR	22.9202	1.35443	0.20686	6.54757	5.84795e-11	3.765e-10
PTGER3	102.326	-0.578613	0.150271	-3.85046	0.000117897	0.000364076
PTGER4	27.1039	1.39277	0.125479	11.0996	1.26009e-28	9.11611e-27
PTGFR	31.6426	0.653443	0.136388	4.79106	1.65904e-06	6.46168e-06
PTH2R	105.268	-0.58358	0.0845908	-6.89885	5.24244e-12	3.81328e-11
PTOV1-AS2	5.60395	0.431637	0.11947	3.61292	0.000302764	0.00088399
PTPN3	411.15	-0.798049	0.0795077	-10.0374	1.04407e-23	3.586e-22
PTPN7	8.61105	1.8935	0.200107	9.4624	3.00943e-21	7.12e-20
PTPRCAP	5.67117	1.42702	0.142776	9.99488	1.60478e-23	5.35529e-22
PTPRD-AS2	6.41124	-0.766326	0.109077	-7.02554	2.13242e-12	1.62517e-11
PTPRH	78.0237	1.07503	0.141029	7.62275	2.48332e-14	2.38238e-13
PVALB	198.458	-0.372116	0.155726	-2.38955	0.0168691	0.0367821
PWAR5	905.652	-0.960483	0.155646	-6.17094	6.78857e-10	3.89466e-09
QPCT	153.231	-0.505749	0.0732248	-6.90679	4.9574e-12	3.61544e-11
RAB27B	887.528	-0.861715	0.108087	-7.97242	1.55595e-15	1.72288e-14
RAB3C	5404.77	-0.796682	0.106594	-7.47396	7.78159e-14	7.03045e-13
RAB42	42.1942	2.08954	0.174807	11.9534	6.23197e-33	9.15368e-31
RASL11B	206.019	-0.453444	0.103735	-4.37117	1.23582e-05	4.33127e-05
RASL12	211.543	1.37397	0.121326	11.3247	9.90584e-30	8.3323e-28
RASSF9	379.778	1.63897	0.180394	9.08552	1.03206e-19	1.97924e-18
RBM43P1	5.65448	0.930263	0.166149	5.59896	2.15642e-08	1.03901e-07
RBP4	226.744	-0.281131	0.0987695	-2.84634	0.00442253	0.0107661
RBP7	33.343	0.987032	0.144589	6.82646	8.70374e-12	6.15548e-11
RBPMS	128.873	0.929794	0.104792	8.87277	7.13517e-19	1.19983e-17
REM1	3.87029	0.886071	0.214134	4.13793	3.50451e-05	0.000115655
RFK	665.192	-0.52731	0.0697819	-7.55655	4.13911e-14	3.87032e-13
RGL3	491.764	0.762981	0.0812526	9.39023	5.98676e-21	1.35364e-19
RGS1	204.16	1.20849	0.181831	6.64622	3.00722e-11	2.00328e-10
RGS18	17.6655	0.685716	0.129125	5.31048	1.09334e-07	4.86422e-07
RGS4	4797.09	-0.660483	0.100971	-6.54132	6.09771e-11	3.91735e-10
RHBDL2	51.5199	0.696474	0.123253	5.65075	1.5975e-08	7.8195e-08
RHEBL1	32.6985	-0.502561	0.0796978	-6.30583	2.86646e-10	1.71321e-09
RHOV	29.1379	-0.302707	0.0905521	-3.34291	0.000829055	0.00227164
RNASE2	7.0869	1.16685	0.208014	5.60949	2.02923e-08	9.80284e-08
RNASE6	19.2614	1.0748	0.133272	8.06471	7.3408e-16	8.46681e-15
RNF103-CHMP3	13.1767	-0.551147	0.112594	-4.89498	9.83153e-07	3.92542e-06
RPE65	13.5246	0.543866	0.188609	2.88356	0.00393204	0.00964774
RPL17-C18orf32	40.3713	0.304696	0.10946	2.78364	0.00537525	0.012868
RPS20P22	12.7024	0.473742	0.0957686	4.94674	7.54682e-07	3.05282e-06
RPS20P33	4.32418	0.805607	0.148609	5.42099	5.92708e-08	2.71255e-07
RPSAP69	19.2869	-0.775012	0.0828774	-9.3513	8.65755e-21	1.91399e-19
RRAD	29.6004	1.45718	0.136597	10.6677	1.44094e-26	7.49977e-25
RTBDN	57.4149	-0.424686	0.0807275	-5.26074	1.4348e-07	6.30235e-07
RTKN2	105.894	-0.908106	0.086785	-10.4639	1.26584e-25	5.88554e-24
RTP1	36.8095	-0.598433	0.102924	-5.81429	6.08901e-09	3.11948e-08
RUNX3	15.1656	1.46387	0.129145	11.3351	8.789e-30	7.49036e-28
S100A3	373.453	1.31187	0.173121	7.57776	3.51576e-14	3.31141e-13
S100A4	26.9774	1.66609	0.151556	10.9932	4.12103e-28	2.73164e-26
S100A9	135.458	1.74378	0.214569	8.12693	4.40306e-16	5.21495e-15
S1PR4	3.63269	1.33881	0.189669	7.05867	1.68105e-12	1.29853e-11
S1PR5	263.112	1.11494	0.140842	7.91624	2.44804e-15	2.65755e-14
SAMD11	34.1252	1.7871	0.129453	13.805	2.37896e-43	3.181e-40
SAP25	41.0104	1.35051	0.11861	11.3861	4.90453e-30	4.38209e-28
SCARA5	70.6401	1.59406	0.211646	7.53175	5.00646e-14	4.62778e-13
SCIMP	15.3546	1.11308	0.143565	7.75313	8.96518e-15	9.07891e-14
SCIN	179.422	1.11201	0.168465	6.6008	4.0895e-11	2.68277e-10
SCN5A	46.7693	-0.428955	0.117872	-3.63917	0.00027352	0.000803993
SCNN1A	3.62706	1.27451	0.240143	5.30729	1.11267e-07	4.94682e-07
SDR16C5	86.6355	-0.615786	0.08228	-7.48404	7.20727e-14	6.53899e-13
SELL	37.8366	1.14318	0.126792	9.01614	1.94832e-19	3.59761e-18
SEPHS1P6	4.50626	0.776351	0.209086	3.71307	0.00020476	0.000613013
SERINC2	7.92826	1.32615	0.138177	9.59752	8.18935e-22	2.09748e-20
SERPINA1	125.385	1.34738	0.165919	8.12069	4.63527e-16	5.46827e-15
SERPINA3	1332.73	1.47776	0.218439	6.76508	1.33237e-11	9.21444e-11
SERPINA5	35.3404	1.42598	0.186781	7.63449	2.26715e-14	2.18581e-13
SERPINB2	9.29375	-0.990766	0.195776	-5.06071	4.17697e-07	1.74255e-06
SERPIND1	30.5046	2.01857	0.246681	8.18291	2.77065e-16	3.36162e-15
SERPINE1	53.07	1.85578	0.184204	10.0746	7.15758e-24	2.5347e-22
SERPINI1	3175.5	-0.49584	0.0791072	-6.26795	3.65825e-10	2.16178e-09
SERTM1	286.613	-0.59168	0.101436	-5.83306	5.44206e-09	2.8036e-08
SFN	24.0432	1.39008	0.258911	5.36893	7.92036e-08	3.57333e-07
SFRP2	155.406	1.44857	0.15597	9.28746	1.58017e-20	3.37413e-19
SGK2	131.783	0.877446	0.133732	6.56121	5.33737e-11	3.45579e-10
SH2D2A	3.65619	0.986871	0.160713	6.14058	8.22232e-10	4.66068e-09
SH2D6	16.3599	0.992499	0.125934	7.88109	3.24526e-15	3.46766e-14
SIGLEC5	6.54862	1.33845	0.253536	5.27915	1.29785e-07	5.72482e-07
SIGLEC7	7.1552	1.75982	0.1877	9.3757	6.87195e-21	1.54031e-19
SIGLEC9	32.5895	1.28349	0.154696	8.29682	1.06931e-16	1.36983e-15
SIX1	18.5943	1.96917	0.233728	8.42504	3.60616e-17	4.88596e-16
SIX2	9.99393	2.41927	0.311957	7.75516	8.82347e-15	8.94504e-14
SLAMF8	26.7592	1.73499	0.226003	7.67681	1.63097e-14	1.60395e-13
SLC13A4	161.275	2.34409	0.307821	7.61512	2.63439e-14	2.5161e-13
SLC16A12	25.4026	1.42978	0.211008	6.77593	1.23605e-11	8.58348e-11
SLC17A6	281.17	-0.68064	0.128251	-5.30709	1.11388e-07	4.95163e-07
SLC17A8	25.3498	-0.466956	0.0953024	-4.89973	9.59668e-07	3.8364e-06
SLC1A7	17.0852	1.02699	0.24681	4.16106	3.16774e-05	0.000105186
SLC22A13	28.2562	-0.544957	0.105122	-5.18404	2.17132e-07	9.33762e-07
SLC22A2	10.3886	2.54831	0.400911	6.3563	2.06668e-10	1.25571e-09
SLC22A6	29.7358	1.86583	0.161464	11.5557	6.90517e-31	7.12133e-29
SLC22A8	35.689	2.57795	0.364726	7.06818	1.56981e-12	1.21699e-11
SLC22A9	32.311	-0.763139	0.108311	-7.0458	1.84402e-12	1.41455e-11
SLC25A5P3	203.619	1.3633	0.189121	7.2086	5.65312e-13	4.59465e-12
SLC26A4-AS1	603.446	-0.737041	0.0785358	-9.38477	6.30535e-21	1.4207e-19
SLC26A7	20.9012	2.06951	0.216526	9.55778	1.20315e-21	3.0061e-20
SLC26A9	27.5933	1.08975	0.148718	7.32765	2.3422e-13	1.99524e-12
SLC27A2	47.7367	-0.491985	0.0805699	-6.10632	1.01957e-09	5.71823e-09
SLC27A6	22.621	1.57848	0.193873	8.1418	3.89433e-16	4.63792e-15
SLC2A3P1	48.5521	0.828317	0.243512	3.40154	0.000670062	0.00186285
SLC30A3	592.768	-0.611773	0.0952368	-6.4237	1.33001e-10	8.23598e-10
SLC32A1	381.909	-0.251046	0.0917815	-2.73526	0.00623307	0.0147459
SLC45A3	227.389	1.23958	0.147586	8.399	4.50305e-17	6.04203e-16
SLC47A2	4.75582	1.53208	0.255531	5.99568	2.0264e-09	1.10251e-08
SLC4A9	9.52154	0.870784	0.136349	6.38644	1.69795e-10	1.03916e-09
SLC52A3	75.0519	0.429671	0.132738	3.23699	0.00120799	0.00322805
SLC5A11	242.675	1.12934	0.161647	6.98647	2.81897e-12	2.11761e-11
SLC5A5	43.5665	2.51693	0.312014	8.06673	7.22059e-16	8.33809e-15
SLC6A13	105.072	1.02451	0.138738	7.38449	1.53039e-13	1.33088e-12
SLC6A20	100.695	1.23713	0.188706	6.55586	5.53212e-11	3.57413e-10
SLC6A7	671.312	-0.655547	0.0811132	-8.08187	6.37797e-16	7.40253e-15
SLC7A7	39.2606	1.18673	0.128833	9.21136	3.22025e-20	6.58954e-19
SLCO4A1-AS1	2.43841	2.16712	0.263433	8.22646	1.92824e-16	2.39575e-15
SLPI	25.3246	2.39976	0.294436	8.15034	3.62892e-16	4.34585e-15
SLX1B-SULT1A4	54.9137	0.310686	0.093613	3.31883	0.00090394	0.00246031
SMIM17	146.286	-0.753415	0.0694417	-10.8496	2.0028e-27	1.18932e-25
SMIM18	13.1675	-0.502175	0.0816425	-6.1509	7.70438e-10	4.38697e-09
SMIM5	57.4058	1.23365	0.133906	9.21285	3.17582e-20	6.51237e-19
SMIM6	7.91429	1.01073	0.160026	6.31603	2.68367e-10	1.61116e-09
SMOC2	62.0868	0.690099	0.101538	6.79647	1.07211e-11	7.49877e-11
SMPX	13.2054	-0.49468	0.118894	-4.16068	3.17303e-05	0.000105343
SMTN	156.025	0.544856	0.10724	5.0807	3.76043e-07	1.57829e-06
SMTNL2	341.967	1.45034	0.166219	8.72552	2.64953e-18	4.15115e-17
SNHG18	20.8184	1.17517	0.119058	9.87058	5.58428e-23	1.72406e-21
SNX10	1268.88	-0.740007	0.0953561	-7.76047	8.46182e-15	8.60315e-14
SNX18P3	153.472	0.774402	0.133728	5.79088	7.00189e-09	3.55708e-08
SNX18P7	53.5191	-0.478637	0.109206	-4.38288	1.17121e-05	4.11826e-05
SNX20	19.0214	1.18767	0.153295	7.74761	9.36356e-15	9.46535e-14
SOCS3	312.087	0.967252	0.213985	4.52017	6.17886e-06	2.24869e-05
SOSTDC1	94.9954	-0.393507	0.104764	-3.75612	0.000172568	0.000521847
SOWAHB	198.649	-0.443982	0.0728842	-6.09161	1.11782e-09	6.24761e-09
SOX17	34.79	0.822708	0.121625	6.76432	1.33936e-11	9.25949e-11
SOX18	107.554	0.559546	0.121473	4.60633	4.0983e-06	1.52529e-05
SPATA31C1	8.66847	-0.538427	0.131725	-4.08752	4.36008e-05	0.000142268
SPOCD1	17.5769	1.66015	0.172275	9.63662	5.60041e-22	1.48136e-20
SPTSSB	234.157	-0.773494	0.080837	-9.56856	1.084e-21	2.72772e-20
SRPK3	46.1021	1.00254	0.110963	9.03491	1.64132e-19	3.05841e-18
SRRM5	9.27273	0.478544	0.122666	3.9012	9.57183e-05	0.000299304
ST6GALNAC2	14.9084	1.22684	0.13779	8.90367	5.40285e-19	9.22319e-18
ST6GALNAC5	660.909	-0.749515	0.0834035	-8.98662	2.54958e-19	4.59624e-18
STAT4	420.819	-0.561395	0.0836784	-6.70896	1.96022e-11	1.33143e-10
STRA6	10.1089	1.39092	0.226875	6.13079	8.74426e-10	4.9428e-09
STYK1	140.266	-0.750648	0.0980424	-7.65636	1.9128e-14	1.86551e-13
SYNPR	1147.4	-0.498136	0.0936886	-5.31693	1.05536e-07	4.70223e-07
SYT10	101.342	-0.610849	0.11104	-5.50116	3.77307e-08	1.76616e-07
SYT4	2855.65	-0.697667	0.0965866	-7.22323	5.07664e-13	4.15573e-12
SYTL5	148.623	-0.389374	0.0861007	-4.52231	6.11687e-06	2.22801e-05
TAF7L	9.16515	-0.504705	0.114169	-4.42069	9.83851e-06	3.4943e-05
TAGLN	499.727	1.39707	0.133696	10.4496	1.47145e-25	6.74903e-24
TBX15	32.7313	1.05037	0.150954	6.95826	3.44494e-12	2.56007e-11
TBX2-AS1	2.92307	0.784634	0.165134	4.7515	2.01912e-06	7.78283e-06
TCIRG1	106.755	1.04331	0.101654	10.2634	1.02987e-24	4.16863e-23
TDO2	29.4508	-0.734067	0.125646	-5.84233	5.14753e-09	2.65893e-08
TDRD10	10.376	0.649453	0.131832	4.92636	8.37762e-07	3.37236e-06
TESPA1	2455.2	-0.516387	0.0933376	-5.53247	3.1575e-08	1.4917e-07
TGFB1I1	42.7429	1.07574	0.111349	9.66092	4.41883e-22	1.19158e-20
TGFB2-OT1	38.1562	-0.53467	0.221108	-2.41815	0.0155998	0.0342417
TINAGL1	181.172	0.686095	0.119079	5.76169	8.32739e-09	4.20293e-08
TLR7	79.4647	0.802321	0.130944	6.12721	8.94338e-10	5.0502e-09
TLR8	17.8129	1.04178	0.164712	6.32484	2.53495e-10	1.52636e-09
TMEM125	110.873	0.939831	0.1454	6.46374	1.02145e-10	6.40917e-10
TMEM126A	115.556	-0.160835	0.0554389	-2.90112	0.00371837	0.00916579
TMEM139	20.5746	1.33759	0.166548	8.03126	9.64798e-16	1.09328e-14
TMEM140	111.694	1.45589	0.12775	11.3964	4.35729e-30	3.95697e-28
TMEM14A	313.826	-0.326545	0.0603876	-5.40748	6.39185e-08	2.91596e-07
TMEM155	485.662	-0.579482	0.0825559	-7.01927	2.23035e-12	1.69515e-11
TMEM196	223.736	-0.474902	0.0816389	-5.8171	5.98757e-09	3.07076e-08
TMEM200A	84.1184	-0.434036	0.0835531	-5.19474	2.05008e-07	8.84764e-07
TMEM204	75.0937	0.654096	0.109625	5.96669	2.42121e-09	1.30182e-08
TMEM235	122.113	1.05998	0.141397	7.49647	6.55603e-14	5.96908e-13
TMEM30B	33.3735	1.51122	0.213644	7.07357	1.51e-12	1.17412e-11
TMEM88B	73.1004	1.30139	0.152156	8.55295	1.19981e-17	1.72634e-16
TNC	496.527	1.27832	0.159132	8.03303	9.50939e-16	1.07852e-14
TNFRSF12A	23.9286	1.23584	0.151	8.18437	2.73722e-16	3.32836e-15
TNFRSF25	501.8	-0.499462	0.0995818	-5.0156	5.28687e-07	2.17886e-06
TNFRSF6B	57.2787	1.06612	0.180665	5.9011	3.61086e-09	1.90113e-08
TNRC6C-AS1	100.298	1.12013	0.131103	8.5439	1.29766e-17	1.85818e-16
TOP2A	11.0672	1.09889	0.270423	4.06359	4.83232e-05	0.000157003
TOR4A	614.157	1.03124	0.1124	9.17467	4.52946e-20	9.13359e-19
TP53TG5	33.2087	1.10762	0.163982	6.75451	1.43316e-11	9.8657e-11
TP63	6.69284	1.49506	0.202337	7.38896	1.47977e-13	1.29006e-12
TPH2	19.7137	-0.76472	0.106043	-7.21143	5.53658e-13	4.50371e-12
TPI1P1	9.40112	-0.447716	0.136991	-3.2682	0.00108232	0.00291069
TPTEP1	169.613	1.19313	0.122782	9.71749	2.53962e-22	7.12675e-21
TRBC2	33.8946	-0.386094	0.108368	-3.5628	0.000366925	0.00105778
TREM1	6.12415	1.57967	0.196512	8.03855	9.09077e-16	1.03589e-14
TREM2	89.2082	1.28435	0.143745	8.93496	4.07336e-19	7.11499e-18
TRIM54	47.7326	-0.806769	0.117987	-6.83779	8.04246e-12	5.71281e-11
TRIM59	210.031	0.742178	0.14398	5.15472	2.54016e-07	1.0848e-06
TRPV5	21.7	1.26007	0.162059	7.7754	7.52115e-15	7.69316e-14
TRPV6	48.7799	0.902648	0.175888	5.13196	2.86747e-07	1.21934e-06
TSNAX-DISC1	25.2621	0.694179	0.16699	4.157	3.22449e-05	0.000106907
TSPAN13	838.94	-0.628379	0.086094	-7.29875	2.90444e-13	2.45104e-12
TSPAN8	13.0245	1.40707	0.199331	7.05896	1.6775e-12	1.2963e-11
TTC6	21.9804	-0.655702	0.145019	-4.52149	6.1407e-06	2.23585e-05
TUB-AS1	46.5832	-0.534467	0.114337	-4.67447	2.94713e-06	1.11428e-05
TUBB6	105.032	1.23413	0.122806	10.0494	9.24385e-24	3.22036e-22
TUNAR	258.996	-0.608383	0.105562	-5.76328	8.24957e-09	4.16691e-08
TWF1P1	40.6452	0.794436	0.134877	5.89006	3.86063e-09	2.02686e-08
TYMP	134.433	1.32772	0.157566	8.42649	3.56198e-17	4.82779e-16
TYMS	55.1915	0.866023	0.133048	6.50913	7.55893e-11	4.81065e-10
TYMSOS	22.4211	0.819435	0.146824	5.58105	2.39068e-08	1.14533e-07
TYROBP	73.4614	1.32386	0.124961	10.5942	3.17164e-26	1.58897e-24
TYRP1	27.3481	-1.08172	0.12894	-8.38936	4.888e-17	6.52244e-16
UBQLN1	3523.14	-0.126345	0.0354377	-3.56528	0.000363468	0.00104867
UBQLN2	1627.54	-0.193316	0.0376788	-5.13063	2.8878e-07	1.22703e-06
UCP2	87.484	1.11844	0.108123	10.3441	4.45026e-25	1.90262e-23
UGT3A2	3.12337	1.64377	0.250398	6.56463	5.21637e-11	3.38083e-10
UMODL1-AS1	79.2868	-0.498352	0.0856358	-5.81944	5.9046e-09	3.03262e-08
UNC13D	87.0215	1.08297	0.0913871	11.8504	2.1417e-32	2.89448e-30
USH1C	100.264	1.41476	0.143557	9.855	6.5214e-23	1.9959e-21
USHBP1	30.949	0.49564	0.120718	4.10575	4.03007e-05	0.000132022
USMG5	472.845	-0.169209	0.0662789	-2.55298	0.0106806	0.0242073
VCAM1	69.2658	1.40995	0.170806	8.25472	1.52264e-16	1.90956e-15
VIP	125.474	-0.336105	0.10957	-3.06748	0.00215871	0.00553334
VRK2	172.203	1.14959	0.119076	9.6542	4.71806e-22	1.26436e-20
VSTM2A	1695.27	-0.67699	0.0925394	-7.31569	2.56063e-13	2.17225e-12
VSTM2A-OT1	170.786	-0.906271	0.0818704	-11.0696	1.76215e-28	1.23788e-26
VWA7	117.868	-0.437463	0.08698	-5.02947	4.91845e-07	2.03503e-06
WBP11P1	55.8015	-0.691343	0.139457	-4.9574	7.14424e-07	2.89752e-06
WDR86-AS1	1.89072	1.52796	0.317818	4.80766	1.52708e-06	5.96933e-06
WFIKKN2	32.748	1.91786	0.186752	10.2696	9.66431e-25	3.91591e-23
WNK4	9.0302	1.97551	0.228603	8.64165	5.54057e-18	8.30806e-17
WNT2	32.8183	-0.348272	0.0982284	-3.54554	0.000391815	0.00112544
ZAP70	10.807	0.616682	0.121134	5.09093	3.56311e-07	1.49872e-06
ZNF602P	11.6656	1.07288	0.166255	6.45319	1.09518e-10	6.85404e-10
ZNF702P	122.727	-0.677776	0.0872398	-7.76911	7.90384e-15	8.06333e-14
ZRSR1	26.6916	0.80834	0.136855	5.90655	3.49336e-09	1.84202e-08

## Sheet: DESeq2_Glia_vs_TD_SigGenes
This analysis was completed using a multi-factor design equation (ALS subtype, sequencing platform, site of collection, and RIN)
Padj, DESeq214 differential expression using the negative binomial distribution, two-tailed, FDR method for multiple hypothesis test correction
Contrast: ALS-Glia and ALS-TD
Gene	baseMean	log2FoldChange	lfcSE	stat	pvalue	padj
A4GALT	71.4023	0.42697	0.129597	3.29458	0.000985672	0.00273068
ABCC12	47.6069	-0.548085	0.110395	-4.96478	6.87806e-07	3.13224e-06
ACAP2-IT1	12.8509	-0.914241	0.173592	-5.26661	1.38964e-07	7.01003e-07
ACP5	10.0079	1.37933	0.163215	8.45099	2.88837e-17	5.27317e-16
ACP7	33.8998	0.456723	0.153448	2.97641	0.00291645	0.00739883
ACTA2	237.329	1.23165	0.174064	7.07586	1.48522e-12	1.46732e-11
ACTBP7	76.3309	-0.611406	0.0970061	-6.30276	2.9239e-10	2.1288e-09
ACTG1P14	11.3252	-0.6977	0.0999048	-6.98365	2.87603e-12	2.73275e-11
ACTG1P4	41.1913	-0.9362	0.148334	-6.31145	2.76432e-10	2.02096e-09
ACTG2	18.2527	1.68493	0.35378	4.76266	1.91054e-06	8.16275e-06
ADAM33	124.464	-0.537743	0.131179	-4.09931	4.14378e-05	0.000144382
ADAMTS7P1	27.1272	-1.25369	0.116942	-10.7206	8.14498e-27	5.18617e-25
ADAMTSL4	33.6184	0.691524	0.14341	4.82201	1.42118e-06	6.1816e-06
ADAT3	773.611	-0.284982	0.0943869	-3.0193	0.00253361	0.00650849
ADCY4	59.5954	-0.338654	0.13336	-2.5394	0.0111041	0.0249066
ADCYAP1	211.077	0.474925	0.133542	3.55636	0.000376031	0.00112173
AGAP12P	44.2645	-0.742595	0.164503	-4.51418	6.35621e-06	2.50712e-05
AGER	89.6329	-0.415083	0.0977466	-4.24652	2.1712e-05	7.89355e-05
AIF1	76.3893	1.30071	0.141134	9.21615	3.07962e-20	8.1962e-19
ALOX5AP	70.0861	1.18667	0.152887	7.76173	8.37792e-15	1.10538e-13
ALS2CL	224.038	-1.25563	0.104288	-12.04	2.18914e-33	3.77282e-31
ALX4	17.3851	1.80407	0.272923	6.61017	3.83886e-11	3.13191e-10
AMH	45.5091	-1.06342	0.133424	-7.97025	1.58348e-15	2.32058e-14
ANKRD20A11P	31.447	-1.06163	0.240668	-4.41118	1.02807e-05	3.93306e-05
ANKRD22	8.36937	0.593049	0.25931	2.28703	0.022194	0.0466764
ANKRD34C	146.571	-0.369817	0.101979	-3.62639	0.000287413	0.000873366
ANPEP	28.2901	0.403783	0.149949	2.6928	0.0070855	0.0165955
ANXA13	3.63822	1.32686	0.249658	5.3147	1.06836e-07	5.4813e-07
APLNR	1273.33	1.50729	0.165275	9.11992	7.51764e-20	1.88315e-18
APOBR	50.5825	0.601306	0.119417	5.03533	4.77033e-07	2.22438e-06
APOC1	108.341	1.16949	0.149812	7.80639	5.88495e-15	7.92639e-14
APOC2	54.7551	0.777461	0.159844	4.86386	1.15116e-06	5.08004e-06
AQP1	1561.89	1.11425	0.188833	5.9007	3.61972e-09	2.27786e-08
ARHGAP19-SLIT1	74.7973	-1.36846	0.102179	-13.3928	6.6616e-41	3.85548e-38
ARHGEF34P	9.62585	0.560544	0.163991	3.41813	0.000630521	0.00181284
ARHGEF5	33.6785	0.950624	0.148918	6.38353	1.73053e-10	1.30225e-09
ATP12A	5.15614	-0.598481	0.185565	-3.22518	0.00125893	0.00342378
B4GALT6	1095.86	-0.217608	0.0820624	-2.65173	0.00800798	0.018541
BCL2A1	12.1752	1.00751	0.211636	4.76059	1.93031e-06	8.24265e-06
BECN1	724.163	0.130193	0.0316218	4.1172	3.83502e-05	0.000134361
BECN1P2	3.53685	1.30102	0.231066	5.63053	1.79659e-08	1.03042e-07
BECN2	40.4465	-0.654278	0.289293	-2.26164	0.0237194	0.0495458
BEST3	48.5152	0.478561	0.140286	3.41132	0.000646484	0.00185433
BEX5	404.39	0.308406	0.0871205	3.53999	0.000400143	0.00118772
BMP3	36.4608	-0.318222	0.0990515	-3.21269	0.00131498	0.00356429
BMP5	36.9802	3.14189	0.317362	9.9	4.16282e-23	1.59507e-21
BNC2	71.5977	1.48003	0.151785	9.75083	1.82967e-22	6.49123e-21
BRCC3P1	15.7217	-1.15625	0.113192	-10.215	1.6988e-24	7.99445e-23
BRS3	4.17389	1.6416	0.397923	4.12542	3.70056e-05	0.000130108
BTBD16	8.76956	1.10432	0.183309	6.02434	1.698e-09	1.1175e-08
BUB1	9.12031	0.634361	0.132775	4.77773	1.77289e-06	7.60555e-06
C10orf105	122.769	0.597774	0.17326	3.45016	0.000560245	0.00162403
C10orf107	33.4965	0.459259	0.108395	4.2369	2.26624e-05	8.21673e-05
C10orf128	77.48	0.693078	0.135946	5.09818	3.42942e-07	1.6347e-06
C11orf96	173.652	0.527663	0.142644	3.69917	0.000216308	0.000670325
C19orf33	6.83824	2.8316	0.311239	9.09786	9.21303e-20	2.2755e-18
C1D	1069.25	0.27253	0.0602871	4.52054	6.16812e-06	2.43797e-05
C1orf145	19.202	-0.387304	0.166896	-2.32062	0.0203071	0.0430912
C21orf62	31.3185	1.06408	0.152544	6.97557	3.04629e-12	2.88464e-11
C22orf34	9.44715	-0.524425	0.132191	-3.96719	7.27241e-05	0.000243841
C2orf80	139.098	0.233879	0.0906433	2.58021	0.00987412	0.0223872
CA14	69.8899	0.804226	0.148846	5.40306	6.55138e-08	3.45684e-07
CA4	98.6801	-0.393725	0.116477	-3.38026	0.000724163	0.00205826
CALB2	231.367	0.424728	0.124527	3.41073	0.000647893	0.00185784
CALCR	3.43833	1.16297	0.232022	5.01231	5.37792e-07	2.48884e-06
CALHM1	41.8445	-0.511395	0.0910612	-5.61595	1.95489e-08	1.11445e-07
CAPN13	26.766	0.47473	0.142901	3.32208	0.000893485	0.002494
CASQ2	19.6156	1.11965	0.169197	6.61745	3.65448e-11	2.99218e-10
CCDC13-AS1	11.0929	0.785934	0.194971	4.03103	5.55324e-05	0.000189508
CCDC154	321.021	-0.835636	0.12302	-6.79268	1.10067e-11	9.67814e-11
CCDC17	17.684	-0.522163	0.113856	-4.58616	4.51463e-06	1.82263e-05
CCDC68	91.6333	-0.248276	0.093651	-2.65107	0.00802365	0.0185751
CCL19	3.73125	1.88583	0.36267	5.19986	1.99434e-07	9.844e-07
CCL2	62.7126	0.646681	0.217587	2.97206	0.00295812	0.00749573
CCL5	3.30128	1.49343	0.208965	7.14681	8.88179e-13	9.01831e-12
CCNE2	97.5993	0.763997	0.144772	5.27725	1.31136e-07	6.64193e-07
CCR5	17.7631	0.842022	0.162093	5.19467	2.05078e-07	1.01033e-06
CD177	15.8927	1.92667	0.27219	7.07838	1.45849e-12	1.44238e-11
CD248	39.6578	0.532878	0.132757	4.01393	5.97152e-05	0.000202676
CD28	2.9506	1.91373	0.231527	8.26566	1.38926e-16	2.33715e-15
CD300A	46.5181	0.918843	0.145663	6.30801	2.8265e-10	2.06293e-09
CD300LF	5.32016	1.14656	0.188977	6.0672	1.3016e-09	8.68859e-09
CD44	898.269	1.20266	0.181283	6.63417	3.26338e-11	2.69014e-10
CD68	161.138	1.14445	0.139323	8.21439	2.13238e-16	3.5037e-15
CD69	9.00816	1.79308	0.207585	8.63782	5.72961e-18	1.13762e-16
CD86	43.1993	0.934231	0.139226	6.71015	1.94418e-11	1.64858e-10
CDC42EP5	10.7362	0.64104	0.143801	4.45784	8.27903e-06	3.21132e-05
CDH19	290.178	0.703322	0.143772	4.89192	9.98568e-07	4.44054e-06
CDKN3	15.0387	0.317019	0.0906586	3.49685	0.000470795	0.00138157
CEL	23.548	-1.11413	0.125522	-8.87594	6.93442e-19	1.55792e-17
CEP295NL	51.5227	-0.372775	0.113021	-3.29828	0.000972807	0.0026989
CEP55	2.30971	1.11413	0.292924	3.80347	0.000142682	0.000455149
CES1	16.6323	1.53525	0.20078	7.64641	2.06661e-14	2.58423e-13
CFB	39.0512	0.35509	0.137816	2.57655	0.00997919	0.0226003
CFP	25.6373	-1.03478	0.125967	-8.21471	2.12686e-16	3.4961e-15
CFTR	22.4767	0.66349	0.145997	4.54456	5.50503e-06	2.1901e-05
CHI3L2	115.239	1.87795	0.269989	6.95564	3.50964e-12	3.29444e-11
CHKB-CPT1B	66.2881	-0.704555	0.108037	-6.5214	6.96534e-11	5.5054e-10
CHMP4BP1	99.6693	-1.10686	0.0994845	-11.126	9.37645e-29	7.97348e-27
chr1|110598071|110598366|MamSINE1:tRNA-RTE:SINE|338|+	310.641	-0.524906	0.080846	-6.49266	8.43321e-11	6.5957e-10
chr1|14687236|14687564|L2b:L2:LINE|317|-	37.9016	-1.11394	0.115805	-9.61912	6.63973e-22	2.19309e-20
chr1|171700737|171700843|L2b:L2:LINE|286|-	30.5025	0.287453	0.077994	3.68558	0.000228182	0.000704419
chr1|183250536|183250702|MIR3:MIR:SINE|317|+	292.313	-0.249136	0.0917242	-2.71615	0.00660467	0.0155822
chr1|184623937|184624061|MIRb:MIR:SINE|281|-	82.1876	-0.268472	0.0716254	-3.74828	0.000178055	0.000559924
chr1|204946255|204946364|MIRb:MIR:SINE|327|-	17.6739	-0.777345	0.12344	-6.29734	3.02791e-10	2.20046e-09
chr1|204949621|204949775|MER5A1:hAT-Charlie:DNA|195|+	25.8497	-1.07182	0.119697	-8.95444	3.4147e-19	7.99589e-18
chr1|204965807|204966058|MIRb:MIR:SINE|282|+	28.1333	-0.336859	0.115077	-2.92724	0.00341981	0.00854997
chr1|204982230|204982386|MIR3:MIR:SINE|289|-	31.8428	-0.944921	0.117437	-8.04617	8.54226e-16	1.30513e-14
chr1|205001762|205001923|MamSINE1:tRNA-RTE:SINE|317|-	65.4231	-0.661816	0.102338	-6.46694	1.00004e-10	7.74645e-10
chr1|205006226|205006443|L2c:L2:LINE|350|-	42.806	-1.03731	0.113207	-9.16294	5.05036e-20	1.30038e-18
chr1|241354542|241354707|OldhAT1:hAT-Ac:DNA|293|-	20.0011	-0.567656	0.107075	-5.30146	1.14878e-07	5.87372e-07
chr1|244842569|244842704|L1ME2:L1:LINE|203|+	43.0111	-0.61015	0.115169	-5.29787	1.17159e-07	5.98168e-07
chr1|33821639|33822019|L2b:L2:LINE|301|-	26.846	-1.15584	0.111345	-10.3807	3.03425e-25	1.56254e-23
chr1|35564978|35565131|MIR:MIR:SINE|248|-	48.9252	-1.24401	0.112666	-11.0416	2.40687e-28	1.93232e-26
chr1|4783372|4783444|MamSINE1:tRNA-RTE:SINE|377|-	26.3598	-0.48873	0.0860892	-5.67702	1.37065e-08	7.97683e-08
chr1|4787110|4787329|L2b:L2:LINE|333|-	69.78	-0.454488	0.0889958	-5.10685	3.2757e-07	1.56624e-06
chr1|69981810|69982018|MIR:MIR:SINE|269|-	34.7302	-0.656901	0.0933641	-7.03591	1.97969e-12	1.92205e-11
chr1|71539018|71539237|MIR:MIR:SINE|307|+	13.1369	-0.629072	0.116248	-5.41148	6.25069e-08	3.30853e-07
chr1|84645944|84646020|MamRTE1:RTE-BovB:LINE|373|+	56.3181	-0.315836	0.08949	-3.52929	0.00041667	0.00123262
chr1|98004628|98004776|AluJr:Alu:SINE|189|-	19.1325	-1.11019	0.120204	-9.23591	2.56097e-20	6.86768e-19
chr1|98023019|98023175|AluJo:Alu:SINE|205|+	26.8384	-0.933489	0.116344	-8.02352	1.02753e-15	1.55219e-14
chr1|98036577|98036920|Tigger3a:TcMar-Tigger:DNA|188|+	43.692	-0.636555	0.117555	-5.41496	6.1302e-08	3.24919e-07
chr10|11025282|11025655|THE1D:ERVL-MaLR:LTR|168|+	63.4652	-1.28088	0.109568	-11.6902	1.42983e-31	1.87313e-29
chr10|11030204|11030346|MIRb:MIR:SINE|371|-	33.1	-1.08201	0.109304	-9.89914	4.19869e-23	1.60723e-21
chr10|11037047|11037403|THE1B:ERVL-MaLR:LTR|122|-	74.6527	-1.17742	0.104664	-11.2495	2.32863e-29	2.17059e-27
chr10|11083685|11083899|MIR:MIR:SINE|330|+	64.1233	-0.983664	0.0949597	-10.3588	3.819e-25	1.94088e-23
chr10|11125686|11125945|X2_LINE:CR1:LINE|389|-	32.4517	-0.955376	0.112502	-8.49205	2.03017e-17	3.77392e-16
chr10|11168978|11169168|MIR:MIR:SINE|300|+	44.9559	-0.772526	0.0979098	-7.89019	3.01738e-15	4.22051e-14
chr10|115747698|115748065|MLT1A0:ERVL-MaLR:LTR|224|-	29.9951	-0.77844	0.110032	-7.07465	1.49827e-12	1.47909e-11
chr10|124605271|124605664|L2b:L2:LINE|350|-	138.426	0.86907	0.172163	5.04795	4.46575e-07	2.08939e-06
chr10|14102244|14102461|AluSz:Alu:SINE|138|+	24.2189	-1.29412	0.123749	-10.4577	1.35119e-25	7.19712e-24
chr10|14299444|14299567|MIR:MIR:SINE|320|-	23.4275	-1.39976	0.116657	-11.999	3.59692e-33	5.98617e-31
chr10|66932891|66933081|MIRc:MIR:SINE|363|+	39.7854	-0.2957	0.0999279	-2.95913	0.00308511	0.00778546
chr10|76987405|76987627|MER58A:hAT-Charlie:DNA|225|-	40.5036	-0.820666	0.10065	-8.15362	3.53187e-16	5.643e-15
chr10|81919299|81919431|MIRb:MIR:SINE|302|+	39.4027	-0.977697	0.098372	-9.93877	2.82293e-23	1.11132e-21
chr10|82549010|82549231|MIRb:MIR:SINE|341|+	31.3659	-0.972993	0.100458	-9.68559	3.472e-22	1.1883e-20
chr10|82566891|82567059|MLT1I:ERVL-MaLR:LTR|267|-	29.1988	-0.615556	0.0951307	-6.47063	9.75925e-11	7.57381e-10
chr11|113245172|113245450|AluJb:Alu:SINE|166|+	50.2769	-0.278225	0.108479	-2.56478	0.0103242	0.0233163
chr11|114161357|114161537|L2b:L2:LINE|260|-	25.6936	-0.781687	0.115357	-6.77624	1.23347e-11	1.07701e-10
chr11|118165463|118165762|AluSx:Alu:SINE|139|-	189.51	-0.203125	0.0738896	-2.74904	0.00597708	0.0142306
chr11|123632507|123632815|AluSz:Alu:SINE|123|+	329.085	-0.312662	0.0960884	-3.2539	0.00113832	0.00312081
chr11|133150062|133150220|MIRb:MIR:SINE|304|-	31.7308	-1.51561	0.116156	-13.048	6.52146e-39	2.52883e-36
chr11|134409107|134409239|MIRb:MIR:SINE|312|-	24.2984	-0.695565	0.115759	-6.00871	1.87004e-09	1.22346e-08
chr11|30008564|30008741|MIRc:MIR:SINE|314|-	31.0445	-0.541936	0.0925435	-5.85602	4.74103e-09	2.93866e-08
chr11|33672154|33672567|MLT1M:ERVL-MaLR:LTR|278|-	420.304	-0.380527	0.0909836	-4.18237	2.88483e-05	0.000103035
chr11|64321600|64321732|MIR:MIR:SINE|288|+	445.735	0.461776	0.0704246	6.55703	5.48897e-11	4.38315e-10
chr11|67425186|67425325|MIRc:MIR:SINE|364|-	198.238	0.642097	0.178779	3.59158	0.000328685	0.000990011
chr11|72793261|72793497|MIRb:MIR:SINE|301|-	37.0902	-0.253765	0.0748027	-3.39247	0.000692667	0.00197569
chr12|120642840|120642930|L2b:L2:LINE|367|-	46.3843	-1.43422	0.115352	-12.4334	1.7218e-35	4.07111e-33
chr12|123964435|123964597|L2a:L2:LINE|283|-	23.8354	-0.863995	0.10791	-8.00659	1.17931e-15	1.76292e-14
chr12|124780216|124780341|MER91A:hAT-Tip100:DNA|320|+	11.9235	-0.592702	0.119614	-4.9551	7.22929e-07	3.28063e-06
chr12|125656270|125656450|Plat_L3:CR1:LINE|354|-	111.487	-0.31661	0.0686265	-4.61353	3.95894e-06	1.61426e-05
chr12|27801558|27801735|MER117:hAT-Charlie:DNA|318|-	104.093	0.215102	0.0685977	3.1357	0.00171445	0.00455165
chr12|46185953|46186190|Tigger16b:TcMar-Tigger:DNA|284|+	194.948	0.20952	0.0744793	2.81313	0.00490621	0.0118779
chr12|49896418|49896641|MIRb:MIR:SINE|282|+	16.4364	-1.21088	0.129868	-9.32392	1.12123e-20	3.17821e-19
chr12|54950114|54950247|MIR1_Amn:MIR:SINE|372|-	245.096	-0.26306	0.108682	-2.42046	0.015501	0.0336948
chr12|77578177|77578321|MER5A1:hAT-Charlie:DNA|215|+	32.319	-0.857446	0.0975551	-8.78935	1.50432e-18	3.21749e-17
chr12|77578313|77578540|LTR16C:ERVL:LTR|299|+	42.8992	-0.810385	0.0940599	-8.61563	6.95596e-18	1.36781e-16
chr12|79068732|79068841|AluJo:Alu:SINE|174|+	30.1802	-1.13794	0.103853	-10.9572	6.13717e-28	4.60311e-26
chr12|88199201|88199451|MIR:MIR:SINE|292|+	20.9496	-0.578516	0.112252	-5.15374	2.55345e-07	1.24001e-06
chr12|89618275|89618470|MIRb:MIR:SINE|376|-	35.3238	-0.608228	0.0936335	-6.49584	8.25709e-11	6.46577e-10
chr12|98534892|98535122|Charlie10a:hAT-Charlie:DNA|272|-	23.7343	-0.240326	0.0984987	-2.43989	0.0146917	0.0320977
chr13|101847107|101847303|L3b:CR1:LINE|296|+	23.8191	-0.680337	0.102209	-6.65631	2.80782e-11	2.33095e-10
chr13|102028182|102028551|MLT1A0:ERVL-MaLR:LTR|231|+	42.9782	-0.749317	0.0975626	-7.68037	1.58631e-14	2.0135e-13
chr13|102357507|102357734|MIR:MIR:SINE|293|+	53.863	-0.837467	0.110172	-7.60145	2.92835e-14	3.59686e-13
chr13|102376080|102376433|THE1B:ERVL-MaLR:LTR|122|+	87.403	-0.946922	0.09739	-9.72299	2.40608e-22	8.43586e-21
chr13|102384423|102384596|L2b:L2:LINE|429|+	58.134	-0.892206	0.0973695	-9.1631	5.04289e-20	1.30015e-18
chr13|107426068|107426261|L2b:L2:LINE|322|+	34.4751	-0.812375	0.0930202	-8.73332	2.47303e-18	5.1752e-17
chr13|66491949|66492118|MLT1K:ERVL-MaLR:LTR|225|+	43.2218	-0.293076	0.100248	-2.92349	0.00346128	0.00864474
chr13|66628526|66628665|AluJo:Alu:SINE|187|-	23.6608	-0.382996	0.109168	-3.50831	0.000450955	0.00132716
chr13|66811921|66812122|L1PB1:L1:LINE|196|-	24.4957	-0.616813	0.120143	-5.13398	2.83683e-07	1.36719e-06
chr13|66953336|66953415|L2a:L2:LINE|279|+	27.0816	-0.37294	0.107072	-3.48307	0.000495692	0.00145035
chr13|67014384|67014507|L2:L2:LINE|425|+	70.8054	-0.398226	0.101196	-3.9352	8.3129e-05	0.000275819
chr13|67093175|67093457|AluSq2:Alu:SINE|128|+	71.1345	-0.401206	0.0977446	-4.10463	4.04959e-05	0.000141291
chr14|100849279|100849392|L1ME5:L1:LINE|274|+	396.257	-1.24406	0.108146	-11.5035	1.26639e-30	1.43169e-28
chr14|32831511|32831619|L2a:L2:LINE|287|-	57.9732	-0.217061	0.0768124	-2.82586	0.00471537	0.0114538
chr14|62101015|62101231|Charlie15b:hAT-Charlie:DNA|211|+	112.644	-0.260155	0.10208	-2.54855	0.0108172	0.0243292
chr14|62107151|62107446|AluJb:Alu:SINE|169|+	145.956	-0.218844	0.092109	-2.37592	0.0175053	0.037661
chr14|79010748|79010913|MIRb:MIR:SINE|342|-	42.0756	-0.846915	0.0955326	-8.86519	7.63745e-19	1.70401e-17
chr14|85541511|85541646|MIR:MIR:SINE|298|+	41.3395	-0.744789	0.114349	-6.51328	7.35293e-11	5.79757e-10
chr14|85550824|85550925|L3b:CR1:LINE|333|+	26.503	-0.884537	0.12931	-6.84045	7.89424e-12	7.0778e-11
chr14|85568775|85568895|MIRb:MIR:SINE|350|+	24.0694	-1.21996	0.137435	-8.87661	6.89316e-19	1.54954e-17
chr14|85582440|85582674|MIR:MIR:SINE|302|+	35.7944	-0.857475	0.127945	-6.70192	2.05702e-11	1.73666e-10
chr14|85626237|85626418|MamSINE1:tRNA-RTE:SINE|384|-	118.564	-0.282773	0.082014	-3.44786	0.000565046	0.00163697
chr14|85638247|85638594|LTR16A:ERVL:LTR|299|+	28.5395	-0.941891	0.120584	-7.81108	5.67e-15	7.6475e-14
chr15|24987476|24987621|MER5A:hAT-Charlie:DNA|252|-	480.523	-0.492772	0.0926614	-5.31798	1.04924e-07	5.38679e-07
chr15|24994372|24994570|MER8:TcMar-Tigger:DNA|293|+	536.722	-0.249309	0.0702921	-3.54676	0.000389995	0.00115982
chr15|25021991|25022161|MER58A:hAT-Charlie:DNA|251|-	384.623	-0.326463	0.0988828	-3.30152	0.000961623	0.0026694
chr15|25027967|25028264|AluSq2:Alu:SINE|91|+	488.143	-0.345682	0.0857158	-4.03289	5.50954e-05	0.0001881
chr15|25035823|25035937|L1ME3G:L1:LINE|241|+	314.034	-0.468818	0.0919006	-5.10136	3.37225e-07	1.60883e-06
chr15|25162223|25162324|MER34-int:ERV1:LTR|317|+	62.3938	-0.705522	0.0993795	-7.09928	1.25411e-12	1.24886e-11
chr15|25329414|25329514|MIR3:MIR:SINE|330|+	40.9503	-1.04113	0.0978613	-10.6388	1.96639e-26	1.18218e-24
chr15|34978746|34979041|MER2B:TcMar-Tigger:DNA|184|-	135.991	-0.221536	0.0782293	-2.83189	0.00462742	0.0112542
chr15|42743728|42743868|Penelope1_Vert:Penelope:LINE|290|+	96.0324	-0.299004	0.0807053	-3.70488	0.000211487	0.000656803
chr15|60974800|60975029|L2c:L2:LINE|342|-	28.8	-1.16774	0.110468	-10.5708	4.06962e-26	2.33443e-24
chr16|14211719|14211936|MIRb:MIR:SINE|300|+	40.645	-0.831642	0.0974279	-8.53597	1.38979e-17	2.64047e-16
chr16|4801042|4801226|MIRb:MIR:SINE|303|-	35.3628	-0.805072	0.107906	-7.46089	8.59395e-14	9.99843e-13
chr16|56288823|56288917|MIR1_Amn:MIR:SINE|362|+	13.3812	-0.581088	0.130935	-4.43798	9.08071e-06	3.49883e-05
chr16|6368792|6369033|L1ME3E:L1:LINE|234|+	27.7589	-0.943357	0.109622	-8.60554	7.59582e-18	1.48684e-16
chr16|7293102|7293406|MER2:TcMar-Tigger:DNA|166|+	41.6192	-0.908411	0.102542	-8.85893	8.07841e-19	1.79517e-17
chr16|7335378|7335500|L3:CR1:LINE|246|+	19.254	-0.924749	0.113489	-8.14835	3.68916e-16	5.88218e-15
chr16|83811570|83811643|AmnSINE1:5S-Deu-L2:SINE|233|+	110.727	0.425764	0.0708193	6.01197	1.83281e-09	1.20052e-08
chr16|9111744|9111980|L1ME4a:L1:LINE|244|-	152.469	-0.189494	0.0837346	-2.26303	0.023634	0.0493859
[truncated: 985 more rows]

## Sheet: DESeq2_TD_vs_Ox_SigGenes
This analysis was completed using a multi-factor design equation (ALS subtype, sequencing platform, site of collection, and RIN)
[truncated: 1,268 more rows]

[truncated: 5 more sheets: DESeq2_Glia_vs_FTLD, DESeq2_Ox_vs_FTLD, DESeq2_TD_vs_FTLD, DESeq2_Control_vs_FTLD, NMF_SubtypeFeatureAssignment]
