# Supplementary material for: Molecular subtypes of ALS are associated with differences in patient prognosis
Source: Nat Commun. 2023 Jan 6;14:95. doi: 10.1038/s41467-022-35494-w (PMC9822908; doi:10.1038/s41467-022-35494-w)
Supplement: Supplementary file 14 — Supplementary Data 11 [file 41467_2022_35494_MOESM14_ESM.xlsx]

## Sheet: ALS Subtype Labels
Subject	tissue	disease_group	sequencing_platform	library_size	SubjectSex	RIN	Site	Subtype	Factor
CGND.HRA.00806	Frontal Cortex	ALS/FTLD	NovaSeq	44494906	Female	6.9	NYGC	TD	1
CGND.HRA.00815	Frontal Cortex	ALS-TDP	NovaSeq	4.19888e+07	Female	7	NYGC	TD	1
CGND.HRA.00823	Frontal Cortex	ALS-TDP	NovaSeq	4.15253e+07	Female	6.9	NYGC	TD	1
CGND.HRA.00830	Frontal Cortex	ALS/FTLD	NovaSeq	4.36897e+07	Male	6.3	NYGC	TD	1
CGND.HRA.00839	Frontal Cortex	ALS/FTLD	NovaSeq	4.07516e+07	Female	4.2	NYGC	TD	1
CGND.HRA.00849	Frontal Cortex	ALS/AD	NovaSeq	39169542	Female	7.1	NYGC	TD	1
CGND.HRA.00855	Frontal Cortex	ALS-TDP	NovaSeq	4.16221e+07	Male	6.7	NYGC	OX	2
CGND.HRA.00866	Frontal Cortex	ALS-TDP	NovaSeq	3.8977e+07	Female	7.5	NYGC	TD	1
CGND.HRA.00876	Frontal Cortex	ALS/FTLD	NovaSeq	3.87589e+07	Male	5.2	NYGC	TD	1
CGND.HRA.00883	Frontal Cortex	ALS/AD	NovaSeq	41019343	Male	6.2	NYGC	OX	2
CGND.HRA.00891	Frontal Cortex	ALS/AD	NovaSeq	134982142	Female	2.4	NYGC	OX	2
CGND.HRA.00897	Frontal Cortex	ALS-TDP	NovaSeq	99195997	Female	3.4	NYGC	TD	1
CGND.HRA.00903	Frontal Cortex	ALS-TDP	NovaSeq	1.31606e+08	Male	5	NYGC	TD	1
CGND.HRA.00909	Frontal Cortex	ALS-TDP	NovaSeq	1.60115e+08	Male	2	NYGC	TD	1
CGND.HRA.00916	Frontal Cortex	ALS-TDP	NovaSeq	128835691	Female	6.8	NYGC	TD	1
CGND.HRA.00934	Frontal Cortex	ALS-TDP	NovaSeq	133226627	Male	7.2	NYGC	TD	1
CGND.HRA.00943	Frontal Cortex	ALS-TDP	NovaSeq	1.24631e+08	Male	7.2	NYGC	OX	2
CGND.HRA.00948	Frontal Cortex	ALS-TDP	NovaSeq	1.11775e+08	Female	4.7	NYGC	TD	1
CGND.HRA.00955	Frontal Cortex	ALS-TDP	NovaSeq	1.23558e+08	Female	6.4	NYGC	TD	1
CGND.HRA.00961	Frontal Cortex	ALS-TDP	NovaSeq	1.26498e+08	Female	2.2	NYGC	GLIA	3
CGND.HRA.00968	Frontal Cortex	ALS-TDP	NovaSeq	114259491	Male	5	NYGC	TD	1
CGND.HRA.00975	Frontal Cortex	ALS-TDP	NovaSeq	114718684	Female	7.2	NYGC	TD	1
CGND.HRA.00993	Frontal Cortex	ALS-TDP	NovaSeq	44043838	Female	5.2	NYGC	TD	1
CGND.HRA.00115	Frontal Cortex	ALS-TDP	NovaSeq	45231038	Male	3.2	TargetALS	TD	1
CGND.HRA.01663	Frontal Cortex	ALS-TDP	NovaSeq	48729593	Male	7.3	NYGC	GLIA	3
CGND.HRA.01668	Frontal Cortex	ALS-TDP	NovaSeq	38881629	Female	7.9	NYGC	GLIA	3
CGND.HRA.01678	Frontal Cortex	ALS/FTLD	NovaSeq	38469408	Female	7.1	NYGC	GLIA	3
CGND.HRA.01685	Frontal Cortex	ALS-TDP	NovaSeq	38489185	Male	6.7	NYGC	GLIA	3
CGND.HRA.01689	Frontal Cortex	ALS/FTLD	NovaSeq	46173152	Female	7.6	NYGC	GLIA	3
CGND.HRA.01694	Frontal Cortex	ALS-TDP	NovaSeq	41972890	Male	6.7	NYGC	GLIA	3
CGND.HRA.01699	Frontal Cortex	ALS-TDP	NovaSeq	44279939	Female	7.7	NYGC	GLIA	3
CGND.HRA.01709	Frontal Cortex	ALS-TDP	NovaSeq	45774386	Male	7.3	NYGC	GLIA	3
CGND.HRA.01714	Frontal Cortex	ALS/FTLD	NovaSeq	37330663	Female	7.3	NYGC	GLIA	3
CGND.HRA.01719	Frontal Cortex	ALS-TDP	NovaSeq	40692355	Male	7.1	NYGC	GLIA	3
CGND.HRA.01724	Frontal Cortex	ALS-TDP	NovaSeq	41308132	Male	7.8	NYGC	GLIA	3
CGND.HRA.01731	Frontal Cortex	ALS-TDP	NovaSeq	41105997	Male	5.5	NYGC	TD	1
CGND.HRA.01735	Frontal Cortex	ALS-TDP	NovaSeq	47084678	Male	5	NYGC	TD	1
CGND.HRA.01739	Frontal Cortex	ALS-TDP	NovaSeq	45220361	Female	4.5	NYGC	GLIA	3
CGND.HRA.01770	Frontal Cortex	ALS-TDP	NovaSeq	29767968	Male	3.9	NYGC	GLIA	3
CGND.HRA.01775	Frontal Cortex	ALS-TDP	NovaSeq	27870068	Female	5.4	NYGC	GLIA	3
CGND.HRA.01780	Frontal Cortex	ALS-TDP	NovaSeq	28629268	Male	5.4	NYGC	OX	2
CGND.HRA.01800	Frontal Cortex	ALS/FTLD	NovaSeq	32521854	Male	6.1	NYGC	GLIA	3
CGND.HRA.01803	Frontal Cortex	ALS-TDP	NovaSeq	40409848	Male	6.9	NYGC	GLIA	3
CGND.HRA.01808	Frontal Cortex	ALS-TDP	NovaSeq	29326213	Male	7.6	NYGC	OX	2
CGND.HRA.01795	Frontal Cortex	ALS/FTLD	NovaSeq	49497233	Female	5.1	NYGC	TD	1
CGND.HRA.01813	Frontal Cortex	ALS-TDP	NovaSeq	50053971	Male	3.7	NYGC	OX	2
CGND.HRA.01818	Frontal Cortex	ALS-TDP	NovaSeq	38768531	Male	6.8	NYGC	TD	1
CGND.HRA.01822	Frontal Cortex	ALS-TDP	NovaSeq	40004423	Female	4.1	NYGC	OX	2
CGND.HRA.01827	Frontal Cortex	ALS/FTLD	NovaSeq	45816783	Male	7.4	NYGC	GLIA	3
CGND.HRA.01832	Frontal Cortex	ALS-TDP	NovaSeq	45410667	Female	3.5	NYGC	TD	1
CGND.HRA.01837	Frontal Cortex	ALS-TDP	NovaSeq	35687182	Male	6.3	NYGC	GLIA	3
CGND.HRA.01848	Frontal Cortex	ALS-TDP	NovaSeq	36933852	Female	4.1	NYGC	OX	2
CGND.HRA.01840	Frontal Cortex	ALS-TDP	NovaSeq	58758210	Male	4.7	NYGC	TD	1
CGND.HRA.01844	Frontal Cortex	ALS-TDP	NovaSeq	50740392	Male	6.4	NYGC	OX	2
CGND.HRA.01853	Frontal Cortex	ALS-TDP	NovaSeq	47516574	Male	7.4	NYGC	GLIA	3
CGND.HRA.01858	Frontal Cortex	ALS-TDP	NovaSeq	52335210	Female	4.2	NYGC	OX	2
CGND.HRA.01863	Frontal Cortex	ALS-TDP	NovaSeq	66380387	Female	7.7	NYGC	GLIA	3
CGND.HRA.01868	Frontal Cortex	ALS-TDP	NovaSeq	56596704	Male	4.3	NYGC	OX	2
CGND.HRA.01873	Frontal Cortex	ALS-TDP	NovaSeq	49884760	Female	4.8	NYGC	GLIA	3
CGND.HRA.01878	Frontal Cortex	ALS-TDP	NovaSeq	46004129	Female	3.5	NYGC	TD	1
CGND.HRA.01883	Frontal Cortex	ALS/AD	NovaSeq	46830666	Male	5.5	NYGC	OX	2
CGND.HRA.01888	Frontal Cortex	ALS-TDP	NovaSeq	65098733	Male	7.7	NYGC	GLIA	3
CGND.HRA.01893	Frontal Cortex	ALS-TDP	NovaSeq	50326121	Female	7.5	NYGC	GLIA	3
CGND.HRA.01898	Frontal Cortex	ALS-TDP	NovaSeq	67682156	Male	8.2	NYGC	GLIA	3
CGND.HRA.01903	Frontal Cortex	ALS/FTLD	NovaSeq	56756593	Male	7.9	NYGC	OX	2
CGND.HRA.01913	Frontal Cortex	ALS-TDP	NovaSeq	53046270	Female	7	NYGC	GLIA	3
CGND.HRA.01918	Frontal Cortex	ALS-TDP	NovaSeq	46981097	Female	7.3	NYGC	GLIA	3
CGND.HRA.01272	Frontal Cortex	ALS-TDP	NovaSeq	26306690	Female	5.3	TargetALS	OX	2
CGND.HRA.01308	Frontal Cortex	ALS/FTLD	NovaSeq	44710847	Male	7.7	TargetALS	OX	2
CGND.HRA.01324	Frontal Cortex	ALS-TDP	NovaSeq	58980323	Female	7.1	TargetALS	OX	2
CGND.HRA.01412	Frontal Cortex	ALS-TDP	NovaSeq	35530180	Female	6.2	TargetALS	OX	2
CGND.HRA.01420	Frontal Cortex	ALS-TDP	NovaSeq	43721400	Male	5.2	TargetALS	OX	2
CGND.HRA.01433	Frontal Cortex	ALS-TDP	NovaSeq	34134271	Male	7	TargetALS	OX	2
CGND.HRA.01441	Frontal Cortex	ALS/FTLD	NovaSeq	42030750	Male	6.7	TargetALS	OX	2
CGND.HRA.01448	Frontal Cortex	ALS-TDP	NovaSeq	43249770	Male	6	TargetALS	TD	1
CGND.HRA.01472	Frontal Cortex	ALS-TDP	NovaSeq	33297027	Male	4.7	TargetALS	TD	1
CGND.HRA.01423	Frontal Cortex	ALS-TDP	NovaSeq	29298385	Female	4.5	TargetALS	OX	2
CGND.HRA.01456	Frontal Cortex	ALS-TDP	NovaSeq	31044747	Female	6.8	TargetALS	OX	2
CGND.HRA.01464	Frontal Cortex	ALS-TDP	NovaSeq	29136537	Female	7.8	TargetALS	OX	2
CGND.HRA.01479	Frontal Cortex	ALS/AD	NovaSeq	27398114	Female	6.4	TargetALS	OX	2
CGND.HRA.01485	Frontal Cortex	ALS-TDP	NovaSeq	31783733	Male	5.4	TargetALS	OX	2
CGND.HRA.01497	Frontal Cortex	ALS-TDP	NovaSeq	39065683	Male	4.8	TargetALS	OX	2
CGND.HRA.01509	Frontal Cortex	ALS-TDP	NovaSeq	26603406	Male	4.5	TargetALS	OX	2
CGND.HRA.01515	Frontal Cortex	ALS-TDP	NovaSeq	29038265	Male	6.3	TargetALS	OX	2
CGND.HRA.01521	Frontal Cortex	ALS-TDP	NovaSeq	39385673	Male	6.6	TargetALS	OX	2
CGND.HRA.01543	Frontal Cortex	ALS-TDP	NovaSeq	29480954	Male	5.9	TargetALS	OX	2
CGND.HRA.01491	Frontal Cortex	ALS-SOD1	NovaSeq	31590079	Female	4.5	TargetALS	TD	1
CGND.HRA.01503	Frontal Cortex	ALS-TDP	NovaSeq	27665865	Female	6.9	TargetALS	OX	2
CGND.HRA.01549	Frontal Cortex	ALS/FTLD	NovaSeq	30069193	Male	4.7	TargetALS	TD	1
CGND.HRA.01555	Frontal Cortex	ALS/FTLD	NovaSeq	28803514	Male	6.7	TargetALS	OX	2
CGND.HRA.01560	Frontal Cortex	ALS-TDP	NovaSeq	35633894	Male	7	TargetALS	OX	2
CGND.HRA.01566	Frontal Cortex	ALS-TDP	NovaSeq	26901804	Female	6.5	TargetALS	OX	2
CGND.HRA.01572	Frontal Cortex	ALS-TDP	NovaSeq	26783672	Male	6.5	TargetALS	OX	2
CGND.HRA.01578	Frontal Cortex	ALS-TDP	NovaSeq	30154906	Male	5.8	TargetALS	OX	2
CGND.HRA.01584	Frontal Cortex	ALS-TDP	NovaSeq	29049483	Female	7.3	TargetALS	OX	2
CGND.HRA.01590	Frontal Cortex	ALS-TDP	NovaSeq	32307030	Male	3.4	TargetALS	TD	1
CGND.HRA.01596	Frontal Cortex	ALS/FTLD	NovaSeq	40991991	Female	6.9	TargetALS	OX	2
CGND.HRA.01607	Frontal Cortex	ALS-TDP	NovaSeq	28070203	Male	4.7	TargetALS	TD	1
CGND.HRA.01614	Frontal Cortex	ALS-TDP	NovaSeq	34356683	Male	6.2	TargetALS	OX	2
CGND.HRA.01620	Frontal Cortex	ALS-TDP	NovaSeq	37200834	Male	7.2	TargetALS	OX	2
CGND.HRA.01623	Frontal Cortex	ALS-TDP	NovaSeq	37656396	Male	7.6	TargetALS	OX	2
CGND.HRA.01626	Frontal Cortex	ALS-TDP	NovaSeq	40104638	Male	7.4	TargetALS	OX	2
CGND.HRA.01633	Frontal Cortex	ALS-TDP	NovaSeq	50996339	Female	7	TargetALS	OX	2
CGND.HRA.01643	Frontal Cortex	ALS/FTLD	NovaSeq	37555706	Female	7.3	TargetALS	OX	2
CGND.HRA.01649	Frontal Cortex	ALS-TDP	NovaSeq	34839619	Female	7.5	TargetALS	OX	2
CGND.HRA.01662	Frontal Cortex	ALS/FTLD	NovaSeq	36984874	Male	6.2	TargetALS	OX	2
CGND.HRA.01981	Frontal Cortex	ALS-TDP	NovaSeq	47873596	Male	6.8	TargetALS	OX	2
CGND.HRA.02161	Frontal Cortex	ALS-TDP	NovaSeq	37200822	Male	8	TargetALS	OX	2
CGND.HRA.02168	Frontal Cortex	ALS-TDP	NovaSeq	43512438	Male	6.5	TargetALS	OX	2
CGND.HRA.00462	Lateral Motor Cortex	ALS-TDP	NovaSeq	43291972	Female	7	TargetALS	OX	2
CGND.HRA.00483	Lateral Motor Cortex	ALS-TDP	NovaSeq	53609205	Male	6.4	TargetALS	OX	2
CGND.HRA.00489	Lateral Motor Cortex	ALS-TDP	NovaSeq	56233291	Male	6.6	TargetALS	OX	2
CGND.HRA.00628	Lateral Motor Cortex	ALS-TDP	NovaSeq	44335819	Male	5.7	TargetALS	TD	1
CGND.HRA.00678	Lateral Motor Cortex	ALS-TDP	NovaSeq	44898869	Male	4.2	TargetALS	TD	1
CGND.HRA.00748	Lateral Motor Cortex	ALS-TDP	NovaSeq	42351587	Female	6.4	TargetALS	GLIA	3
CGND.HRA.00733	Lateral Motor Cortex	ALS-TDP	NovaSeq	28727616	Male	5.9	TargetALS	OX	2
CGND.HRA.01175	Lateral Motor Cortex	ALS-TDP	NovaSeq	30304021	Female	6	TargetALS	OX	2
CGND.HRA.01280	Lateral Motor Cortex	ALS-TDP	NovaSeq	32005768	Male	6.9	TargetALS	OX	2
CGND.HRA.01305	Lateral Motor Cortex	ALS/FTLD	NovaSeq	34796088	Male	7.5	TargetALS	OX	2
CGND.HRA.01321	Lateral Motor Cortex	ALS-TDP	NovaSeq	35233500	Female	7.8	TargetALS	OX	2
CGND.HRA.01375	Lateral Motor Cortex	ALS-TDP	NovaSeq	46036489	Male	5	TargetALS	OX	2
CGND.HRA.01387	Lateral Motor Cortex	ALS-TDP	NovaSeq	63356606	Female	7.2	TargetALS	OX	2
CGND.HRA.01403	Lateral Motor Cortex	ALS-TDP	NovaSeq	36484947	Female	5.8	TargetALS	TD	1
CGND.HRA.01384	Lateral Motor Cortex	ALS-TDP	NovaSeq	31937538	Female	6.1	TargetALS	OX	2
CGND.HRA.01399	Lateral Motor Cortex	ALS-TDP	NovaSeq	31850212	Male	5.6	TargetALS	OX	2
CGND.HRA.01407	Lateral Motor Cortex	ALS-TDP	NovaSeq	28909305	Female	4.4	TargetALS	TD	1
CGND.HRA.01415	Lateral Motor Cortex	ALS-TDP	NovaSeq	27239951	Male	5.9	TargetALS	OX	2
CGND.HRA.01425	Lateral Motor Cortex	ALS-TDP	NovaSeq	33218455	Female	5.6	TargetALS	OX	2
CGND.HRA.01429	Lateral Motor Cortex	ALS-TDP	NovaSeq	30157695	Male	6.9	TargetALS	OX	2
CGND.HRA.01438	Lateral Motor Cortex	ALS/FTLD	NovaSeq	34744728	Male	6.2	TargetALS	OX	2
CGND.HRA.01445	Lateral Motor Cortex	ALS-TDP	NovaSeq	28961717	Male	7.6	TargetALS	OX	2
CGND.HRA.01453	Lateral Motor Cortex	ALS-TDP	NovaSeq	41636673	Female	6.3	TargetALS	OX	2
CGND.HRA.01461	Lateral Motor Cortex	ALS-TDP	NovaSeq	31755007	Female	5	TargetALS	TD	1
CGND.HRA.01476	Lateral Motor Cortex	ALS/AD	NovaSeq	31778232	Female	6.4	TargetALS	OX	2
CGND.HRA.01469	Lateral Motor Cortex	ALS-TDP	NovaSeq	33187885	Male	5.9	TargetALS	TD	1
CGND.HRA.01482	Lateral Motor Cortex	ALS-TDP	NovaSeq	35468757	Male	6.2	TargetALS	OX	2
CGND.HRA.01488	Lateral Motor Cortex	ALS-SOD1	NovaSeq	25696786	Female	3.9	TargetALS	TD	1
CGND.HRA.01494	Lateral Motor Cortex	ALS-TDP	NovaSeq	36508519	Male	6.7	TargetALS	OX	2
CGND.HRA.01500	Lateral Motor Cortex	ALS-TDP	NovaSeq	34492741	Female	5.6	TargetALS	OX	2
CGND.HRA.01506	Lateral Motor Cortex	ALS-TDP	NovaSeq	30789293	Male	4.4	TargetALS	TD	1
CGND.HRA.01512	Lateral Motor Cortex	ALS-TDP	NovaSeq	32151212	Male	5.5	TargetALS	TD	1
CGND.HRA.01518	Lateral Motor Cortex	ALS-TDP	NovaSeq	30055218	Male	6.5	TargetALS	OX	2
CGND.HRA.01524	Lateral Motor Cortex	ALS-TDP	NovaSeq	35281785	Male	7.1	TargetALS	OX	2
CGND.HRA.01528	Lateral Motor Cortex	ALS-SOD1	NovaSeq	28973840	Female	6.5	TargetALS	OX	2
CGND.HRA.01532	Lateral Motor Cortex	ALS-TDP	NovaSeq	26639647	Male	7.4	TargetALS	OX	2
CGND.HRA.01536	Lateral Motor Cortex	ALS-TDP	NovaSeq	35021031	Male	5.5	TargetALS	OX	2
CGND.HRA.01563	Lateral Motor Cortex	ALS-TDP	NovaSeq	28704028	Female	6.7	TargetALS	OX	2
CGND.HRA.01581	Lateral Motor Cortex	ALS-TDP	NovaSeq	27075971	Female	5	TargetALS	TD	1
CGND.HRA.01593	Lateral Motor Cortex	ALS/FTLD	NovaSeq	28698956	Female	6.1	TargetALS	OX	2
CGND.HRA.01540	Lateral Motor Cortex	ALS-TDP	NovaSeq	51178331	Male	6.1	TargetALS	OX	2
CGND.HRA.01546	Lateral Motor Cortex	ALS/FTLD	NovaSeq	47278638	Male	5.3	TargetALS	TD	1
CGND.HRA.01552	Lateral Motor Cortex	ALS/FTLD	NovaSeq	45992807	Male	6.9	TargetALS	OX	2
CGND.HRA.01569	Lateral Motor Cortex	ALS-TDP	NovaSeq	45790461	Male	6.8	TargetALS	OX	2
CGND.HRA.01575	Lateral Motor Cortex	ALS-TDP	NovaSeq	44055651	Male	6.2	TargetALS	OX	2
CGND.HRA.01587	Lateral Motor Cortex	ALS-TDP	NovaSeq	69196951	Male	6.2	TargetALS	OX	2
CGND.HRA.01609	Lateral Motor Cortex	ALS-TDP	NovaSeq	45022190	Male	4.7	TargetALS	OX	2
CGND.HRA.01628	Lateral Motor Cortex	ALS-TDP	NovaSeq	34034284	Male	6.6	TargetALS	OX	2
CGND.HRA.01635	Lateral Motor Cortex	ALS-TDP	NovaSeq	36830433	Female	7.4	TargetALS	OX	2
CGND.HRA.01640	Lateral Motor Cortex	ALS/FTLD	NovaSeq	40171233	Female	6.7	TargetALS	OX	2
CGND.HRA.01646	Lateral Motor Cortex	ALS-TDP	NovaSeq	40580558	Female	7	TargetALS	TD	1
CGND.HRA.01659	Lateral Motor Cortex	ALS/FTLD	NovaSeq	39332908	Male	6.5	TargetALS	OX	2
CGND.HRA.01984	Lateral Motor Cortex	ALS-TDP	NovaSeq	40101633	Male	7	TargetALS	OX	2
CGND.HRA.00257.2	Medial Motor Cortex	ALS-TDP	NovaSeq	52781000	Male	5.4	TargetALS	GLIA	3
CGND.HRA.00461	Medial Motor Cortex	ALS-TDP	NovaSeq	59677986	Female	7.9	TargetALS	OX	2
CGND.HRA.00482	Medial Motor Cortex	ALS-TDP	NovaSeq	48468761	Male	7	TargetALS	OX	2
CGND.HRA.00488	Medial Motor Cortex	ALS-TDP	NovaSeq	53391853	Male	7.3	TargetALS	OX	2
CGND.HRA.00627	Medial Motor Cortex	ALS-TDP	NovaSeq	43633814	Male	4.7	TargetALS	TD	1
CGND.HRA.00677	Medial Motor Cortex	ALS-TDP	NovaSeq	42893808	Male	4.2	TargetALS	TD	1
CGND.HRA.00747	Medial Motor Cortex	ALS-TDP	NovaSeq	42125063	Female	6.8	TargetALS	GLIA	3
CGND.HRA.00732	Medial Motor Cortex	ALS-TDP	NovaSeq	31798114	Male	6.1	TargetALS	OX	2
CGND.HRA.01174	Medial Motor Cortex	ALS-TDP	NovaSeq	46266336	Female	5.6	TargetALS	OX	2
CGND.HRA.01279	Medial Motor Cortex	ALS-TDP	NovaSeq	67635894	Male	7.5	TargetALS	OX	2
CGND.HRA.01304	Medial Motor Cortex	ALS/FTLD	NovaSeq	40211125	Male	6.9	TargetALS	OX	2
CGND.HRA.01320	Medial Motor Cortex	ALS-TDP	NovaSeq	42442871	Female	6.3	TargetALS	OX	2
CGND.HRA.01374	Medial Motor Cortex	ALS-TDP	NovaSeq	39067656	Male	7.5	TargetALS	OX	2
CGND.HRA.01386	Medial Motor Cortex	ALS-TDP	NovaSeq	39534967	Female	6.1	TargetALS	OX	2
CGND.HRA.01390	Medial Motor Cortex	ALS/FTLD	NovaSeq	39341524	Male	7.7	TargetALS	OX	2
CGND.HRA.01394	Medial Motor Cortex	ALS-SOD1	NovaSeq	35114042	Male	6.2	TargetALS	OX	2
CGND.HRA.01398	Medial Motor Cortex	ALS-TDP	NovaSeq	37610851	Male	5.6	TargetALS	OX	2
CGND.HRA.01414	Medial Motor Cortex	ALS-TDP	NovaSeq	28098424	Male	5.9	TargetALS	OX	2
CGND.HRA.01424	Medial Motor Cortex	ALS-TDP	NovaSeq	30448840	Female	4.2	TargetALS	TD	1
CGND.HRA.01428	Medial Motor Cortex	ALS-TDP	NovaSeq	28587497	Male	6.9	TargetALS	OX	2
CGND.HRA.01437	Medial Motor Cortex	ALS/FTLD	NovaSeq	29636974	Male	7.6	TargetALS	OX	2
CGND.HRA.01452	Medial Motor Cortex	ALS-TDP	NovaSeq	31663935	Female	6	TargetALS	OX	2
CGND.HRA.01468	Medial Motor Cortex	ALS-TDP	NovaSeq	30239340	Male	5.9	TargetALS	GLIA	3
CGND.HRA.01475	Medial Motor Cortex	ALS/AD	NovaSeq	33114718	Female	6.8	TargetALS	OX	2
CGND.HRA.01481	Medial Motor Cortex	ALS-TDP	NovaSeq	32269667	Male	6.5	TargetALS	OX	2
CGND.HRA.01487	Medial Motor Cortex	ALS-SOD1	NovaSeq	27497307	Female	3.8	TargetALS	TD	1
CGND.HRA.01493	Medial Motor Cortex	ALS-TDP	NovaSeq	28168329	Male	5.6	TargetALS	OX	2
CGND.HRA.01499	Medial Motor Cortex	ALS-TDP	NovaSeq	39522133	Female	6.5	TargetALS	OX	2
CGND.HRA.01505	Medial Motor Cortex	ALS-TDP	NovaSeq	31052493	Male	5.2	TargetALS	TD	1
CGND.HRA.01511	Medial Motor Cortex	ALS-TDP	NovaSeq	28457469	Male	6.1	TargetALS	TD	1
CGND.HRA.01517	Medial Motor Cortex	ALS-TDP	NovaSeq	26503722	Male	6.8	TargetALS	TD	1
CGND.HRA.01527	Medial Motor Cortex	ALS-SOD1	NovaSeq	26969142	Female	7.5	TargetALS	OX	2
CGND.HRA.01531	Medial Motor Cortex	ALS-TDP	NovaSeq	39149003	Male	7.4	TargetALS	OX	2
CGND.HRA.01535	Medial Motor Cortex	ALS-TDP	NovaSeq	30195659	Male	6	TargetALS	OX	2
CGND.HRA.01539	Medial Motor Cortex	ALS-TDP	NovaSeq	35596196	Male	6.3	TargetALS	OX	2
CGND.HRA.01562	Medial Motor Cortex	ALS-TDP	NovaSeq	29796327	Female	7	TargetALS	OX	2
CGND.HRA.01551	Medial Motor Cortex	ALS/FTLD	NovaSeq	47833245	Male	6.5	TargetALS	OX	2
CGND.HRA.01568	Medial Motor Cortex	ALS-TDP	NovaSeq	50888418	Male	6.7	TargetALS	OX	2
CGND.HRA.01574	Medial Motor Cortex	ALS-TDP	NovaSeq	45929643	Male	5.5	TargetALS	TD	1
CGND.HRA.01580	Medial Motor Cortex	ALS-TDP	NovaSeq	43912452	Female	6.5	TargetALS	OX	2
CGND.HRA.01592	Medial Motor Cortex	ALS/FTLD	NovaSeq	52695976	Female	6.9	TargetALS	OX	2
CGND.HRA.01608	Medial Motor Cortex	ALS-TDP	NovaSeq	50234026	Male	6.3	TargetALS	OX	2
CGND.HRA.01629	Medial Motor Cortex	ALS-TDP	NovaSeq	47874515	Male	7.2	TargetALS	OX	2
CGND.HRA.01636	Medial Motor Cortex	ALS-TDP	NovaSeq	39563488	Female	6.8	TargetALS	OX	2
CGND.HRA.01639	Medial Motor Cortex	ALS/FTLD	NovaSeq	48046390	Female	7.2	TargetALS	OX	2
CGND.HRA.01658	Medial Motor Cortex	ALS/FTLD	NovaSeq	39184017	Male	6.3	TargetALS	OX	2
CGND.HRA.01983	Medial Motor Cortex	ALS-TDP	NovaSeq	46524077	Male	5	TargetALS	TD	1
CGND.HRA.02157	Medial Motor Cortex	ALS-TDP	NovaSeq	63146410	Male	6.8	TargetALS	TD	1
CGND.HRA.00147	Other Motor Cortex	ALS-TDP	NovaSeq	58545907	Male	2.4	TargetALS	TD	1
CGND.HRA.01664	Other Motor Cortex	ALS-TDP	NovaSeq	39306237	Male	6.3	NYGC	GLIA	3
CGND.HRA.01669	Other Motor Cortex	ALS-TDP	NovaSeq	44395728	Female	7.5	NYGC	GLIA	3
CGND.HRA.01674	Other Motor Cortex	ALS-TDP	NovaSeq	41875689	Female	7.7	NYGC	GLIA	3
CGND.HRA.01679	Other Motor Cortex	ALS/FTLD	NovaSeq	41433998	Female	6.5	NYGC	GLIA	3
CGND.HRA.01686	Other Motor Cortex	ALS-TDP	NovaSeq	46915161	Male	5.9	NYGC	GLIA	3
CGND.HRA.01690	Other Motor Cortex	ALS/FTLD	NovaSeq	45493901	Female	7.4	NYGC	GLIA	3
CGND.HRA.01695	Other Motor Cortex	ALS-TDP	NovaSeq	40793108	Male	5.8	NYGC	TD	1
CGND.HRA.01700	Other Motor Cortex	ALS-TDP	NovaSeq	42047925	Female	7.9	NYGC	GLIA	3
CGND.HRA.01710	Other Motor Cortex	ALS-TDP	NovaSeq	39456167	Male	6.9	NYGC	TD	1
CGND.HRA.01715	Other Motor Cortex	ALS/FTLD	NovaSeq	39289157	Female	7.2	NYGC	GLIA	3
CGND.HRA.01720	Other Motor Cortex	ALS-TDP	NovaSeq	48094953	Male	7	NYGC	GLIA	3
CGND.HRA.01728	Other Motor Cortex	ALS-TDP	NovaSeq	48350265	Male	4.9	NYGC	TD	1
CGND.HRA.01732	Other Motor Cortex	ALS-TDP	NovaSeq	46828594	Male	NA	NYGC	TD	1
CGND.HRA.01736	Other Motor Cortex	ALS-TDP	NovaSeq	40894226	Male	5.7	NYGC	TD	1
CGND.HRA.01740	Other Motor Cortex	ALS-TDP	NovaSeq	42096137	Female	4.1	NYGC	GLIA	3
CGND.HRA.01746	Other Motor Cortex	ALS-TDP	NovaSeq	42905080	Female	4.2	NYGC	GLIA	3
CGND.HRA.01766	Other Motor Cortex	ALS/FTLD	NovaSeq	31303824	Female	5.9	NYGC	TD	1
CGND.HRA.01776	Other Motor Cortex	ALS-TDP	NovaSeq	31061424	Female	2.5	NYGC	GLIA	3
CGND.HRA.01801	Other Motor Cortex	ALS/FTLD	NovaSeq	33182645	Male	6.7	NYGC	GLIA	3
CGND.HRA.01804	Other Motor Cortex	ALS-TDP	NovaSeq	28170794	Male	6.7	NYGC	GLIA	3
CGND.HRA.01809	Other Motor Cortex	ALS-TDP	NovaSeq	35515305	Male	7.4	NYGC	GLIA	3
CGND.HRA.01791	Other Motor Cortex	ALS-TDP	NovaSeq	50062527	Female	5.6	NYGC	OX	2
CGND.HRA.01796	Other Motor Cortex	ALS/FTLD	NovaSeq	40027667	Female	5.5	NYGC	OX	2
CGND.HRA.01814	Other Motor Cortex	ALS-TDP	NovaSeq	43937788	Male	4.2	NYGC	OX	2
CGND.HRA.01819	Other Motor Cortex	ALS-TDP	NovaSeq	39302444	Male	5.9	NYGC	OX	2
CGND.HRA.01823	Other Motor Cortex	ALS-TDP	NovaSeq	46342607	Female	3.9	NYGC	OX	2
CGND.HRA.01828	Other Motor Cortex	ALS/FTLD	NovaSeq	39635347	Male	5.7	NYGC	TD	1
CGND.HRA.01833	Other Motor Cortex	ALS-TDP	NovaSeq	68166188	Female	4.4	NYGC	TD	1
CGND.HRA.01838	Other Motor Cortex	ALS-TDP	NovaSeq	46552027	Male	6	NYGC	OX	2
CGND.HRA.01849	Other Motor Cortex	ALS-TDP	NovaSeq	37123177	Female	3.4	NYGC	TD	1
CGND.HRA.01845	Other Motor Cortex	ALS-TDP	NovaSeq	44121527	Male	7	NYGC	OX	2
CGND.HRA.01854	Other Motor Cortex	ALS-TDP	NovaSeq	49987555	Male	6.4	NYGC	OX	2
CGND.HRA.01859	Other Motor Cortex	ALS-TDP	NovaSeq	49341082	Female	4.6	NYGC	TD	1
CGND.HRA.01864	Other Motor Cortex	ALS-TDP	NovaSeq	44266908	Female	5.9	NYGC	OX	2
CGND.HRA.01869	Other Motor Cortex	ALS-TDP	NovaSeq	43119633	Male	4.7	NYGC	OX	2
CGND.HRA.01874	Other Motor Cortex	ALS-TDP	NovaSeq	46875987	Female	4.3	NYGC	OX	2
CGND.HRA.01879	Other Motor Cortex	ALS-TDP	NovaSeq	48565772	Female	7.3	NYGC	OX	2
CGND.HRA.01889	Other Motor Cortex	ALS-TDP	NovaSeq	54902387	Male	7.6	NYGC	GLIA	3
CGND.HRA.01894	Other Motor Cortex	ALS-TDP	NovaSeq	60558946	Female	6.9	NYGC	OX	2
CGND.HRA.01899	Other Motor Cortex	ALS-TDP	NovaSeq	62295822	Male	7.7	NYGC	GLIA	3
CGND.HRA.01904	Other Motor Cortex	ALS/FTLD	NovaSeq	51173738	Male	7.9	NYGC	OX	2
CGND.HRA.01914	Other Motor Cortex	ALS-TDP	NovaSeq	61171502	Female	7.2	NYGC	OX	2
CGND.HRA.01919	Other Motor Cortex	ALS-TDP	NovaSeq	62858989	Female	7.4	NYGC	GLIA	3
CGND.HRA.01557	Other Motor Cortex	ALS-TDP	NovaSeq	35191010	Male	7.3	TargetALS	OX	2
CGND.HRA.00013	Frontal Cortex	ALS-TDP	HiSeq	50741732	Female	6.5	TargetALS	OX	2
CGND.HRA.00015	Frontal Cortex	ALS-TDP	HiSeq	39686734	Male	6.6	TargetALS	OX	2
CGND.HRA.00017	Frontal Cortex	ALS-TDP	HiSeq	44994436	Female	6.8	TargetALS	OX	2
CGND.HRA.00018	Frontal Cortex	ALS/FTLD	HiSeq	24952051	Female	6.4	TargetALS	OX	2
CGND.HRA.00019	Frontal Cortex	ALS-TDP	HiSeq	39520072	Female	7.3	TargetALS	OX	2
CGND.HRA.00022	Frontal Cortex	ALS-TDP	HiSeq	4.29693e+07	Male	7.1	TargetALS	OX	2
CGND.HRA.00209	Frontal Cortex	ALS-TDP	HiSeq	2.07501e+07	Male	8.9	TargetALS	OX	2
CGND.HRA.00210	Frontal Cortex	ALS-TDP	HiSeq	4.08686e+07	Male	7.7	TargetALS	OX	2
CGND.HRA.00211	Frontal Cortex	ALS-TDP	HiSeq	4.64104e+07	Female	8.1	TargetALS	OX	2
CGND.HRA.00213	Frontal Cortex	ALS-TDP	HiSeq	6.05623e+07	Female	7.5	TargetALS	OX	2
CGND.HRA.00214	Frontal Cortex	ALS-TDP	HiSeq	38303266	Female	7.5	TargetALS	OX	2
CGND.HRA.00014.2	Frontal Cortex	ALS/FTLD	HiSeq	4.47933e+07	Male	6	TargetALS	OX	2
CGND.HRA.00016	Frontal Cortex	ALS/FTLD	HiSeq	4.25035e+07	Female	6.4	TargetALS	TD	1
CGND.HRA.00020.2	Frontal Cortex	ALS-TDP	HiSeq	3.63518e+07	Male	5.7	TargetALS	OX	2
CGND.HRA.00023	Frontal Cortex	ALS-TDP	HiSeq	59215093	Male	5.8	TargetALS	TD	1
CGND.HRA.00024	Frontal Cortex	ALS-TDP	HiSeq	3.67641e+07	Male	5.4	TargetALS	TD	1
CGND.HRA.00026	Frontal Cortex	ALS-TDP	HiSeq	54121461	Male	8.1	TargetALS	OX	2
CGND.HRA.00129	Frontal Cortex	ALS-TDP	HiSeq	41962380	Male	4.2	TargetALS	TD	1
CGND.HRA.00139	Frontal Cortex	ALS-SOD1	HiSeq	61049329	Male	3	TargetALS	OX	2
CGND.HRA.00148	Frontal Cortex	ALS-TDP	HiSeq	4.83448e+07	Male	2.3	TargetALS	OX	2
CGND.HRA.00160	Frontal Cortex	ALS/FTLD	HiSeq	61658955	Male	5.1	TargetALS	GLIA	3
CGND.HRA.00308	Frontal Cortex	ALS/AD	HiSeq	4.36114e+07	Female	7.6	TargetALS	OX	2
CGND.HRA.00316	Frontal Cortex	ALS-TDP	HiSeq	28440876	Female	6.6	TargetALS	OX	2
CGND.HRA.00323	Frontal Cortex	ALS-TDP	HiSeq	30334141	Male	3.3	TargetALS	TD	1
CGND.HRA.00330	Frontal Cortex	ALS/AD	HiSeq	4.0078e+07	Female	4.9	TargetALS	TD	1
CGND.HRA.00338	Frontal Cortex	ALS-TDP	HiSeq	39812178	Female	5.6	TargetALS	OX	2
CGND.HRA.00346	Frontal Cortex	ALS-TDP	HiSeq	4.6159e+07	Male	4.8	TargetALS	TD	1
CGND.HRA.00385	Frontal Cortex	ALS/AD	HiSeq	3.77266e+07	Male	6.3	TargetALS	GLIA	3
CGND.HRA.00354	Frontal Cortex	ALS-TDP	HiSeq	40132123	Female	7.1	TargetALS	OX	2
CGND.HRA.00369	Frontal Cortex	ALS-TDP	HiSeq	41909144	Female	4.5	TargetALS	GLIA	3
CGND.HRA.00391	Frontal Cortex	ALS/AD	HiSeq	4.75458e+07	Male	4.7	TargetALS	OX	2
CGND.HRA.00397	Frontal Cortex	ALS-TDP	HiSeq	4.9242e+07	Male	6.4	TargetALS	OX	2
CGND.HRA.00756	Frontal Cortex	ALS-TDP	HiSeq	56517958	Female	6.6	NYGC	TD	1
CGND.HRA.00773	Frontal Cortex	ALS-TDP	HiSeq	37886545	Female	7.4	NYGC	TD	1
CGND.HRA.00783	Frontal Cortex	ALS-TDP	HiSeq	46542546	Male	7.2	NYGC	TD	1
CGND.HRA.00925	Frontal Cortex	ALS-TDP	HiSeq	3.68408e+07	Male	7.1	NYGC	TD	1
CGND.HRA.00377	Frontal Cortex	ALS-TDP	HiSeq	3.6202e+07	Female	7.1	TargetALS	OX	2
CGND.HRA.00421	Frontal Cortex	ALS/AD	HiSeq	37741767	Female	7.2	TargetALS	OX	2
CGND.HRA.00427	Frontal Cortex	ALS-TDP	HiSeq	34073592	Male	6.7	TargetALS	OX	2
CGND.HRA.00433	Frontal Cortex	ALS-TDP	HiSeq	58968100	Female	6.6	TargetALS	OX	2
CGND.HRA.00439	Frontal Cortex	ALS-TDP	HiSeq	4.19028e+07	Male	4.2	TargetALS	OX	2
CGND.HRA.00241	Frontal Cortex	ALS-TDP	HiSeq	3.03926e+07	Male	5.9	TargetALS	OX	2
CGND.HRA.00245	Frontal Cortex	ALS-TDP	HiSeq	46891985	Female	6.4	TargetALS	TD	1
CGND.HRA.00246	Frontal Cortex	ALS-TDP	HiSeq	4.55058e+07	Female	7.7	TargetALS	OX	2
CGND.HRA.00247	Frontal Cortex	ALS-TDP	HiSeq	3.46214e+07	Female	6.7	TargetALS	OX	2
CGND.HRA.00248	Frontal Cortex	ALS-TDP	HiSeq	33211549	Male	8	TargetALS	OX	2
CGND.HRA.00526	Frontal Cortex	ALS-TDP	HiSeq	39030139	Male	4	TargetALS	TD	1
CGND.HRA.00553	Frontal Cortex	ALS-TDP	HiSeq	39934347	Female	8	TargetALS	TD	1
CGND.HRA.00559	Frontal Cortex	ALS-SOD1	HiSeq	35243851	Male	5.7	TargetALS	GLIA	3
CGND.HRA.00535	Frontal Cortex	ALS-TDP	HiSeq	43956321	Female	6.3	TargetALS	OX	2
CGND.HRA.00543	Frontal Cortex	ALS/AD	HiSeq	35515444	Female	6.5	TargetALS	OX	2
CGND.HRA.00546	Frontal Cortex	ALS-TDP	HiSeq	3.86467e+07	Female	7.5	TargetALS	OX	2
CGND.HRA.00550	Frontal Cortex	ALS-TDP	HiSeq	49277198	Male	6.1	TargetALS	TD	1
CGND.HRA.00571	Frontal Cortex	ALS-TDP	HiSeq	7.08595e+07	Male	6.5	TargetALS	OX	2
CGND.HRA.00578	Frontal Cortex	ALS-SOD1	HiSeq	34962766	Male	7.2	TargetALS	OX	2
CGND.HRA.00240	Frontal Cortex	ALS-TDP	HiSeq	38401394	Male	5.9	TargetALS	TD	1
CGND.HRA.00243	Frontal Cortex	ALS-TDP	HiSeq	27476909	Male	8.3	TargetALS	OX	2
CGND.HRA.00244	Frontal Cortex	ALS/FTLD	HiSeq	2.90065e+07	Male	6.9	TargetALS	OX	2
CGND.HRA.00621	Frontal Cortex	ALS-TDP	HiSeq	37448308	Male	7.3	TargetALS	OX	2
CGND.HRA.01219	Frontal Cortex	ALS-TDP	HiSeq	3.89532e+07	Male	6.2	TargetALS	TD	1
CGND.HRA.01222	Frontal Cortex	ALS-TDP	HiSeq	4.00951e+07	Male	7	TargetALS	OX	2
CGND.HRA.00239	Frontal Cortex	ALS-TDP	HiSeq	3.78352e+07	Female	5	TargetALS	TD	1
CGND.HRA.00539	Frontal Cortex	ALS/FTLD	HiSeq	3.65637e+07	Male	4	TargetALS	TD	1
CGND.HRA.01212	Frontal Cortex	ALS/AD	HiSeq	3.90794e+07	Female	5.2	TargetALS	GLIA	3
CGND.HRA.01231	Frontal Cortex	ALS-TDP	HiSeq	40492067	Male	5.2	TargetALS	GLIA	3
CGND.HRA.01239	Frontal Cortex	ALS-TDP	HiSeq	42818357	Female	7.1	TargetALS	OX	2
CGND.HRA.01245	Frontal Cortex	ALS-TDP	HiSeq	32101890	Female	4.9	TargetALS	TD	1
CGND.HRA.01251	Frontal Cortex	ALS-TDP	HiSeq	39202692	Female	6.2	TargetALS	TD	1
CGND.HRA.01254	Frontal Cortex	ALS-TDP	HiSeq	38212984	Male	5.1	TargetALS	TD	1
CGND.HRA.01263	Frontal Cortex	ALS-TDP	HiSeq	40075173	Female	5.2	TargetALS	GLIA	3
CGND.HRA.01266	Frontal Cortex	ALS-TDP	HiSeq	3.39825e+07	Male	6.3	TargetALS	TD	1
CGND.HRA.01269	Frontal Cortex	ALS-TDP	HiSeq	40159818	Female	6.9	TargetALS	OX	2
CGND.HRA.01349	Frontal Cortex	ALS-TDP	HiSeq	34111342	Female	6.6	TargetALS	TD	1
CGND.HRA.01353	Frontal Cortex	ALS-TDP	HiSeq	2.88122e+07	Female	6.7	TargetALS	OX	2
CGND.HRA.00460	Frontal Cortex	ALS-TDP	HiSeq	2.48586e+07	Female	7	TargetALS	TD	1
CGND.HRA.00481	Frontal Cortex	ALS-TDP	HiSeq	2.85525e+07	Male	7	TargetALS	TD	1
CGND.HRA.00487	Frontal Cortex	ALS-TDP	HiSeq	3.50441e+07	Male	5.5	TargetALS	TD	1
CGND.HRA.01357	Frontal Cortex	ALS/FTLD	HiSeq	6.07058e+07	Male	6.3	TargetALS	GLIA	3
CGND.HRA.01361	Frontal Cortex	ALS-SOD1	HiSeq	47374350	Male	6.6	TargetALS	OX	2
CGND.HRA.01365	Frontal Cortex	ALS-TDP	HiSeq	61152702	Male	6.6	TargetALS	OX	2
CGND.HRA.01369	Frontal Cortex	ALS-TDP	HiSeq	4.35179e+07	Female	5.9	TargetALS	TD	1
CGND.HRA.01373	Frontal Cortex	ALS-TDP	HiSeq	4.53019e+07	Male	6	TargetALS	TD	1
CGND.HRA.00765	Frontal Cortex	ALS-TDP	HiSeq	3.81349e+07	Female	7.4	NYGC	TD	1
CGND.HRA.00300	Frontal Cortex	FTLD-TDP	HiSeq	40648188	Female	6	TargetALS	GLIA	3
CGND.HRA.00083	Lateral Motor Cortex	ALS-TDP	HiSeq	48961272	Female	5.9	TargetALS	OX	2
CGND.HRA.00085	Lateral Motor Cortex	ALS-TDP	HiSeq	6.02792e+07	Male	2.4	TargetALS	OX	2
CGND.HRA.00087	Lateral Motor Cortex	ALS-TDP	HiSeq	30858426	Female	4	TargetALS	TD	1
CGND.HRA.00088	Lateral Motor Cortex	ALS/FTLD	HiSeq	4.49942e+07	Female	7.4	TargetALS	OX	2
CGND.HRA.00090	Lateral Motor Cortex	ALS-TDP	HiSeq	40939410	Male	2.6	TargetALS	OX	2
CGND.HRA.00092	Lateral Motor Cortex	ALS-TDP	HiSeq	4.62532e+07	Male	6.8	TargetALS	OX	2
CGND.HRA.00221	Lateral Motor Cortex	ALS-TDP	HiSeq	3.72761e+07	Male	6.3	TargetALS	OX	2
CGND.HRA.00223	Lateral Motor Cortex	ALS-TDP	HiSeq	58759914	Female	7.5	TargetALS	OX	2
CGND.HRA.00225	Lateral Motor Cortex	ALS-TDP	HiSeq	4.2821e+07	Female	6	TargetALS	GLIA	3
CGND.HRA.00226	Lateral Motor Cortex	ALS-TDP	HiSeq	4.97212e+07	Female	6.1	TargetALS	OX	2
CGND.HRA.00089.2	Lateral Motor Cortex	ALS-TDP	HiSeq	62089825	Female	7.1	TargetALS	GLIA	3
CGND.HRA.00096	Lateral Motor Cortex	ALS-TDP	HiSeq	49543451	Male	7.3	TargetALS	OX	2
CGND.HRA.00084.2	Lateral Motor Cortex	ALS/FTLD	HiSeq	47932437	Male	5.9	TargetALS	OX	2
CGND.HRA.00086	Lateral Motor Cortex	ALS/FTLD	HiSeq	4.90597e+07	Female	7.8	TargetALS	GLIA	3
CGND.HRA.00095	Lateral Motor Cortex	ALS-TDP	HiSeq	38857282	Male	5.4	TargetALS	GLIA	3
CGND.HRA.00305	Lateral Motor Cortex	ALS/AD	HiSeq	7.80153e+07	Female	7.5	TargetALS	OX	2
CGND.HRA.00313	Lateral Motor Cortex	ALS-TDP	HiSeq	37330499	Female	6.7	TargetALS	OX	2
CGND.HRA.00321	Lateral Motor Cortex	ALS-TDP	HiSeq	27154565	Male	5.6	TargetALS	TD	1
CGND.HRA.00328	Lateral Motor Cortex	ALS/AD	HiSeq	4.46988e+07	Female	3.7	TargetALS	TD	1
CGND.HRA.00335	Lateral Motor Cortex	ALS-TDP	HiSeq	38738714	Female	6	TargetALS	OX	2
CGND.HRA.00343	Lateral Motor Cortex	ALS-TDP	HiSeq	44033745	Male	5.4	TargetALS	TD	1
CGND.HRA.00382	Lateral Motor Cortex	ALS/AD	HiSeq	41109751	Male	8.1	TargetALS	GLIA	3
CGND.HRA.00388	Lateral Motor Cortex	ALS/AD	HiSeq	4.60479e+07	Male	6.1	TargetALS	GLIA	3
CGND.HRA.00351	Lateral Motor Cortex	ALS-TDP	HiSeq	40148655	Female	7.6	TargetALS	OX	2
CGND.HRA.00359	Lateral Motor Cortex	ALS-TDP	HiSeq	3.87774e+07	Female	6.8	TargetALS	GLIA	3
CGND.HRA.00367	Lateral Motor Cortex	ALS-TDP	HiSeq	35251627	Female	5.7	TargetALS	TD	1
CGND.HRA.00374	Lateral Motor Cortex	ALS-TDP	HiSeq	48973559	Female	7.2	TargetALS	OX	2
CGND.HRA.00394	Lateral Motor Cortex	ALS-TDP	HiSeq	2.85455e+07	Male	7.6	TargetALS	OX	2
CGND.HRA.00418	Lateral Motor Cortex	ALS/AD	HiSeq	6.0771e+07	Female	5.1	TargetALS	TD	1
CGND.HRA.00424	Lateral Motor Cortex	ALS-TDP	HiSeq	34032446	Male	6	TargetALS	GLIA	3
CGND.HRA.00430	Lateral Motor Cortex	ALS-TDP	HiSeq	36640533	Female	6.6	TargetALS	OX	2
CGND.HRA.00436	Lateral Motor Cortex	ALS-TDP	HiSeq	29251876	Male	5.7	TargetALS	OX	2
CGND.HRA.00284	Lateral Motor Cortex	ALS-TDP	HiSeq	4.083e+07	Male	5	TargetALS	TD	1
CGND.HRA.00285	Lateral Motor Cortex	ALS-TDP	HiSeq	45139047	Male	5.8	TargetALS	OX	2
CGND.HRA.00612	Lateral Motor Cortex	ALS/AD	HiSeq	55795678	Female	5.9	TargetALS	TD	1
CGND.HRA.00286	Lateral Motor Cortex	ALS/FTLD	HiSeq	36176999	Male	6.4	TargetALS	OX	2
CGND.HRA.00287	Lateral Motor Cortex	ALS-TDP	HiSeq	4.11469e+07	Male	5.8	TargetALS	GLIA	3
CGND.HRA.00557	Lateral Motor Cortex	ALS-TDP	HiSeq	50075274	Female	7.1	TargetALS	OX	2
CGND.HRA.00562	Lateral Motor Cortex	ALS-SOD1	HiSeq	48168933	Male	6.1	TargetALS	OX	2
CGND.HRA.00575	Lateral Motor Cortex	ALS-TDP	HiSeq	3.79207e+07	Male	5.9	TargetALS	TD	1
CGND.HRA.00582	Lateral Motor Cortex	ALS-SOD1	HiSeq	35125811	Male	7.2	TargetALS	OX	2
CGND.HRA.00587	Lateral Motor Cortex	ALS-TDP	HiSeq	2.09009e+07	Male	5.4	TargetALS	GLIA	3
CGND.HRA.00600	Lateral Motor Cortex	ALS-TDP	HiSeq	37467714	Female	5.9	TargetALS	TD	1
CGND.HRA.00604	Lateral Motor Cortex	ALS-TDP	HiSeq	4.581e+07	Female	6.3	TargetALS	GLIA	3
CGND.HRA.00608	Lateral Motor Cortex	ALS/FTLD	HiSeq	3.26807e+07	Male	5.3	TargetALS	TD	1
CGND.HRA.00616	Lateral Motor Cortex	ALS-TDP	HiSeq	37703367	Female	6.7	TargetALS	TD	1
CGND.HRA.00638	Lateral Motor Cortex	ALS-TDP	HiSeq	4.04337e+07	Male	5.9	TargetALS	TD	1
CGND.HRA.00651	Lateral Motor Cortex	ALS-TDP	HiSeq	4.19095e+07	Male	6	TargetALS	TD	1
CGND.HRA.00664	Lateral Motor Cortex	ALS-TDP	HiSeq	58309850	Female	7.5	TargetALS	GLIA	3
CGND.HRA.00673	Lateral Motor Cortex	ALS-TDP	HiSeq	5.75062e+07	Female	6.8	TargetALS	OX	2
CGND.HRA.00681	Lateral Motor Cortex	ALS-TDP	HiSeq	5.48553e+07	Female	4.8	TargetALS	TD	1
CGND.HRA.00055	Medial Motor Cortex	ALS-TDP	HiSeq	5.90036e+07	Female	7.9	TargetALS	OX	2
CGND.HRA.00056	Medial Motor Cortex	ALS/FTLD	HiSeq	4.28064e+07	Male	6.6	TargetALS	TD	1
CGND.HRA.00057	Medial Motor Cortex	ALS-TDP	HiSeq	3.90643e+07	Male	6.4	TargetALS	TD	1
CGND.HRA.00059	Medial Motor Cortex	ALS-TDP	HiSeq	39565780	Female	5.8	TargetALS	TD	1
CGND.HRA.00060	Medial Motor Cortex	ALS/FTLD	HiSeq	48964442	Female	5.7	TargetALS	TD	1
CGND.HRA.00061	Medial Motor Cortex	ALS-TDP	HiSeq	48220574	Female	6.2	TargetALS	OX	2
CGND.HRA.00062	Medial Motor Cortex	ALS-TDP	HiSeq	5.62864e+07	Male	6.4	TargetALS	OX	2
CGND.HRA.00064	Medial Motor Cortex	ALS-TDP	HiSeq	46031779	Male	6.2	TargetALS	OX	2
CGND.HRA.00215	Medial Motor Cortex	ALS-TDP	HiSeq	32351414	Male	5.9	TargetALS	OX	2
CGND.HRA.00216	Medial Motor Cortex	ALS-TDP	HiSeq	47494404	Male	6.6	TargetALS	OX	2
CGND.HRA.00217	Medial Motor Cortex	ALS-TDP	HiSeq	3.04834e+07	Female	6.8	TargetALS	GLIA	3
CGND.HRA.00219	Medial Motor Cortex	ALS-TDP	HiSeq	2.95797e+07	Female	5.9	TargetALS	TD	1
CGND.HRA.00220	Medial Motor Cortex	ALS-TDP	HiSeq	59505235	Female	6.3	TargetALS	OX	2
CGND.HRA.00068	Medial Motor Cortex	ALS-TDP	HiSeq	45481424	Male	6.8	TargetALS	OX	2
CGND.HRA.00058	Medial Motor Cortex	ALS/FTLD	HiSeq	3.63545e+07	Female	6.1	TargetALS	TD	1
CGND.HRA.00065	Medial Motor Cortex	ALS-TDP	HiSeq	4.79622e+07	Male	4.1	TargetALS	TD	1
CGND.HRA.00066	Medial Motor Cortex	ALS-TDP	HiSeq	5.36419e+07	Male	3.1	TargetALS	TD	1
CGND.HRA.00304	Medial Motor Cortex	ALS/AD	HiSeq	42208410	Female	7.9	TargetALS	OX	2
CGND.HRA.00312	Medial Motor Cortex	ALS-TDP	HiSeq	4.31523e+07	Female	6.9	TargetALS	OX	2
CGND.HRA.00320	Medial Motor Cortex	ALS-TDP	HiSeq	33671770	Male	3.2	TargetALS	TD	1
CGND.HRA.00334	Medial Motor Cortex	ALS-TDP	HiSeq	33822910	Female	6.7	TargetALS	GLIA	3
CGND.HRA.00350	Medial Motor Cortex	ALS-TDP	HiSeq	4.0823e+07	Female	7.9	TargetALS	OX	2
CGND.HRA.00381	Medial Motor Cortex	ALS/AD	HiSeq	40785519	Male	6.5	TargetALS	GLIA	3
CGND.HRA.00387	Medial Motor Cortex	ALS/AD	HiSeq	28962505	Male	5.7	TargetALS	GLIA	3
CGND.HRA.00358	Medial Motor Cortex	ALS-TDP	HiSeq	3.83489e+07	Female	7.1	TargetALS	OX	2
CGND.HRA.00366	Medial Motor Cortex	ALS-TDP	HiSeq	4.12171e+07	Female	6.3	TargetALS	GLIA	3
CGND.HRA.00373	Medial Motor Cortex	ALS-TDP	HiSeq	3.59376e+07	Female	6.4	TargetALS	OX	2
CGND.HRA.00393	Medial Motor Cortex	ALS-TDP	HiSeq	49059189	Male	7	TargetALS	OX	2
CGND.HRA.00417	Medial Motor Cortex	ALS/AD	HiSeq	5.93106e+07	Female	4.9	TargetALS	OX	2
CGND.HRA.00423	Medial Motor Cortex	ALS-TDP	HiSeq	3.01371e+07	Male	5.7	TargetALS	OX	2
CGND.HRA.00429	Medial Motor Cortex	ALS-TDP	HiSeq	40970127	Female	7	TargetALS	OX	2
CGND.HRA.00435	Medial Motor Cortex	ALS-TDP	HiSeq	3.19662e+07	Male	4.2	TargetALS	GLIA	3
CGND.HRA.00250	Medial Motor Cortex	ALS-TDP	HiSeq	4.37875e+07	Male	6.2	TargetALS	OX	2
CGND.HRA.00252	Medial Motor Cortex	ALS-TDP	HiSeq	40863463	Male	5.6	TargetALS	OX	2
CGND.HRA.00254	Medial Motor Cortex	ALS-TDP	HiSeq	42638672	Female	4.6	TargetALS	GLIA	3
CGND.HRA.00255	Medial Motor Cortex	ALS-TDP	HiSeq	4.67402e+07	Female	5.8	TargetALS	OX	2
CGND.HRA.00256	Medial Motor Cortex	ALS-TDP	HiSeq	5.82771e+07	Female	5.7	TargetALS	OX	2
CGND.HRA.00563	Medial Motor Cortex	ALS-TDP	HiSeq	3.21271e+07	Male	4.9	TargetALS	GLIA	3
CGND.HRA.00556	Medial Motor Cortex	ALS-TDP	HiSeq	4.11648e+07	Female	6.6	TargetALS	OX	2
CGND.HRA.00561	Medial Motor Cortex	ALS-SOD1	HiSeq	4.53693e+07	Male	6.4	TargetALS	GLIA	3
CGND.HRA.00574	Medial Motor Cortex	ALS-TDP	HiSeq	37558029	Male	5.1	TargetALS	TD	1
CGND.HRA.00581	Medial Motor Cortex	ALS-SOD1	HiSeq	9.20965e+07	Male	8.6	TargetALS	OX	2
CGND.HRA.00249	Medial Motor Cortex	ALS-TDP	HiSeq	39142969	Male	4.1	TargetALS	TD	1
CGND.HRA.00586	Medial Motor Cortex	ALS-TDP	HiSeq	47740691	Male	5.3	TargetALS	GLIA	3
CGND.HRA.00599	Medial Motor Cortex	ALS-TDP	HiSeq	2.99285e+07	Female	5.3	TargetALS	GLIA	3
CGND.HRA.00603	Medial Motor Cortex	ALS-TDP	HiSeq	4.65584e+07	Female	7.3	TargetALS	OX	2
CGND.HRA.00607	Medial Motor Cortex	ALS/FTLD	HiSeq	44321871	Male	4.9	TargetALS	TD	1
CGND.HRA.00611	Medial Motor Cortex	ALS/AD	HiSeq	3.70705e+07	Female	6.5	TargetALS	OX	2
CGND.HRA.00615	Medial Motor Cortex	ALS-TDP	HiSeq	39184581	Female	5.9	TargetALS	GLIA	3
CGND.HRA.00672	Medial Motor Cortex	ALS-TDP	HiSeq	25091705	Female	3.9	TargetALS	TD	1
CGND.HRA.00637	Medial Motor Cortex	ALS-TDP	HiSeq	3.43964e+07	Male	5.1	TargetALS	TD	1
CGND.HRA.00650	Medial Motor Cortex	ALS-TDP	HiSeq	5.04522e+07	Male	6.7	TargetALS	TD	1
CGND.HRA.00663	Medial Motor Cortex	ALS-TDP	HiSeq	52219765	Female	7.6	TargetALS	GLIA	3
CGND.HRA.00680	Medial Motor Cortex	ALS-TDP	HiSeq	41417393	Female	5.5	TargetALS	TD	1
CGND.HRA.00134	Other Motor Cortex	ALS-TDP	HiSeq	37793592	Female	6.4	TargetALS	OX	2
CGND.HRA.00193	Other Motor Cortex	ALS-TDP	HiSeq	50953043	Female	4.5	TargetALS	TD	1
CGND.HRA.00288	Other Motor Cortex	ALS-TDP	HiSeq	40575451	Female	6.7	TargetALS	OX	2
CGND.HRA.00631	Other Motor Cortex	ALS-TDP	HiSeq	43755262	Female	7.3	TargetALS	OX	2
CGND.HRA.00633	Other Motor Cortex	ALS-TDP	HiSeq	4.08339e+07	Male	5.5	TargetALS	TD	1
CGND.HRA.00624	Other Motor Cortex	ALS-TDP	HiSeq	5.17026e+07	Male	6.4	TargetALS	GLIA	3
CGND.HRA.00640	Other Motor Cortex	ALS-TDP	HiSeq	23593844	Male	7.1	TargetALS	OX	2

## Sheet: All Sample Labels
Subject	tissue	disease_group	platform	library_size	STMN2_TPM	tSTMN2_counts	tSTMN2_TPM	SubjectSex	RIN	Site	Subtype	Factor
CGND.HRA.00806	Frontal Cortex	ALS/FTLD	NovaSeq	44494906	56.58	4	0.0898979	Female	6.9	NYGC	TD	1
CGND.HRA.00815	Frontal Cortex	ALS-TDP	NovaSeq	4.19888e+07	46.85	0	0	Female	7	NYGC	TD	1
CGND.HRA.00823	Frontal Cortex	ALS-TDP	NovaSeq	4.15253e+07	50.39	0	0	Female	6.9	NYGC	TD	1
CGND.HRA.00830	Frontal Cortex	ALS/FTLD	NovaSeq	4.36897e+07	79.36	1	0.0228887	Male	6.3	NYGC	TD	1
CGND.HRA.00839	Frontal Cortex	ALS/FTLD	NovaSeq	4.07516e+07	3.59	3	0.0736168	Female	4.2	NYGC	TD	1
CGND.HRA.00849	Frontal Cortex	ALS/AD	NovaSeq	39169542	29.2	0	0	Female	7.1	NYGC	TD	1
CGND.HRA.00855	Frontal Cortex	ALS-TDP	NovaSeq	4.16221e+07	66.1	0	0	Male	6.7	NYGC	OX	2
CGND.HRA.00866	Frontal Cortex	ALS-TDP	NovaSeq	3.8977e+07	48.9	0	0	Female	7.5	NYGC	TD	1
CGND.HRA.00876	Frontal Cortex	ALS/FTLD	NovaSeq	3.87589e+07	20.79	0	0	Male	5.2	NYGC	TD	1
CGND.HRA.00883	Frontal Cortex	ALS/AD	NovaSeq	41019343	56.65	0	0	Male	6.2	NYGC	OX	2
CGND.HRA.00891	Frontal Cortex	ALS/AD	NovaSeq	134982142	58.7	0	0	Female	2.4	NYGC	OX	2
CGND.HRA.00897	Frontal Cortex	ALS-TDP	NovaSeq	99195997	75.28	0	0	Female	3.4	NYGC	TD	1
CGND.HRA.00903	Frontal Cortex	ALS-TDP	NovaSeq	1.31606e+08	17.27	0	0	Male	5	NYGC	TD	1
CGND.HRA.00909	Frontal Cortex	ALS-TDP	NovaSeq	1.60115e+08	63.6	0	0	Male	2	NYGC	TD	1
CGND.HRA.00916	Frontal Cortex	ALS-TDP	NovaSeq	128835691	54.74	0	0	Female	6.8	NYGC	TD	1
CGND.HRA.00934	Frontal Cortex	ALS-TDP	NovaSeq	133226627	43.52	0	0	Male	7.2	NYGC	TD	1
CGND.HRA.00943	Frontal Cortex	ALS-TDP	NovaSeq	1.24631e+08	52.73	15	0.120355	Male	7.2	NYGC	OX	2
CGND.HRA.00948	Frontal Cortex	ALS-TDP	NovaSeq	1.11775e+08	17.61	0	0	Female	4.7	NYGC	TD	1
CGND.HRA.00955	Frontal Cortex	ALS-TDP	NovaSeq	1.23558e+08	48.86	0	0	Female	6.4	NYGC	TD	1
CGND.HRA.00961	Frontal Cortex	ALS-TDP	NovaSeq	1.26498e+08	41.75	0	0	Female	2.2	NYGC	GLIA	3
CGND.HRA.00968	Frontal Cortex	ALS-TDP	NovaSeq	114259491	20.49	1	0.00875201	Male	5	NYGC	TD	1
CGND.HRA.00975	Frontal Cortex	ALS-TDP	NovaSeq	114718684	58.15	0	0	Female	7.2	NYGC	TD	1
CGND.HRA.00993	Frontal Cortex	ALS-TDP	NovaSeq	44043838	66.96	0	0	Female	5.2	NYGC	TD	1
CGND.HRA.00115	Frontal Cortex	ALS-TDP	NovaSeq	45231038	100.58	0	0	Male	3.2	TargetALS	TD	1
CGND.HRA.01663	Frontal Cortex	ALS-TDP	NovaSeq	48729593	33.55	0	0	Male	7.3	NYGC	GLIA	3
CGND.HRA.01668	Frontal Cortex	ALS-TDP	NovaSeq	38881629	35.46	0	0	Female	7.9	NYGC	GLIA	3
CGND.HRA.01678	Frontal Cortex	ALS/FTLD	NovaSeq	38469408	42.64	0	0	Female	7.1	NYGC	GLIA	3
CGND.HRA.01685	Frontal Cortex	ALS-TDP	NovaSeq	38489185	46.3	0	0	Male	6.7	NYGC	GLIA	3
CGND.HRA.01689	Frontal Cortex	ALS/FTLD	NovaSeq	46173152	38.92	3	0.0649728	Female	7.6	NYGC	GLIA	3
CGND.HRA.01694	Frontal Cortex	ALS-TDP	NovaSeq	41972890	55.85	0	0	Male	6.7	NYGC	GLIA	3
CGND.HRA.01699	Frontal Cortex	ALS-TDP	NovaSeq	44279939	46.68	0	0	Female	7.7	NYGC	GLIA	3
CGND.HRA.01709	Frontal Cortex	ALS-TDP	NovaSeq	45774386	55.34	0	0	Male	7.3	NYGC	GLIA	3
CGND.HRA.01714	Frontal Cortex	ALS/FTLD	NovaSeq	37330663	46.61	6	0.160726	Female	7.3	NYGC	GLIA	3
CGND.HRA.01719	Frontal Cortex	ALS-TDP	NovaSeq	40692355	36.24	0	0	Male	7.1	NYGC	GLIA	3
CGND.HRA.01724	Frontal Cortex	ALS-TDP	NovaSeq	41308132	32.2	0	0	Male	7.8	NYGC	GLIA	3
CGND.HRA.01731	Frontal Cortex	ALS-TDP	NovaSeq	41105997	83.88	0	0	Male	5.5	NYGC	TD	1
CGND.HRA.01735	Frontal Cortex	ALS-TDP	NovaSeq	47084678	114.48	0	0	Male	5	NYGC	TD	1
CGND.HRA.01739	Frontal Cortex	ALS-TDP	NovaSeq	45220361	50.72	0	0	Female	4.5	NYGC	GLIA	3
CGND.HRA.01770	Frontal Cortex	ALS-TDP	NovaSeq	29767968	23.38	0	0	Male	3.9	NYGC	GLIA	3
CGND.HRA.01775	Frontal Cortex	ALS-TDP	NovaSeq	27870068	34.12	0	0	Female	5.4	NYGC	GLIA	3
CGND.HRA.01780	Frontal Cortex	ALS-TDP	NovaSeq	28629268	34.81	0	0	Male	5.4	NYGC	OX	2
CGND.HRA.01800	Frontal Cortex	ALS/FTLD	NovaSeq	32521854	21.49	13	0.399731	Male	6.1	NYGC	GLIA	3
CGND.HRA.01803	Frontal Cortex	ALS-TDP	NovaSeq	40409848	28.53	0	0	Male	6.9	NYGC	GLIA	3
CGND.HRA.01808	Frontal Cortex	ALS-TDP	NovaSeq	29326213	33.11	0	0	Male	7.6	NYGC	OX	2
CGND.HRA.01795	Frontal Cortex	ALS/FTLD	NovaSeq	49497233	35.57	0	0	Female	5.1	NYGC	TD	1
CGND.HRA.01813	Frontal Cortex	ALS-TDP	NovaSeq	50053971	58.28	0	0	Male	3.7	NYGC	OX	2
CGND.HRA.01818	Frontal Cortex	ALS-TDP	NovaSeq	38768531	26.49	0	0	Male	6.8	NYGC	TD	1
CGND.HRA.01822	Frontal Cortex	ALS-TDP	NovaSeq	40004423	50.6	0	0	Female	4.1	NYGC	OX	2
CGND.HRA.01827	Frontal Cortex	ALS/FTLD	NovaSeq	45816783	42.95	2	0.0436521	Male	7.4	NYGC	GLIA	3
CGND.HRA.01832	Frontal Cortex	ALS-TDP	NovaSeq	45410667	43.67	0	0	Female	3.5	NYGC	TD	1
CGND.HRA.01837	Frontal Cortex	ALS-TDP	NovaSeq	35687182	40.92	0	0	Male	6.3	NYGC	GLIA	3
CGND.HRA.01848	Frontal Cortex	ALS-TDP	NovaSeq	36933852	45.42	0	0	Female	4.1	NYGC	OX	2
CGND.HRA.01840	Frontal Cortex	ALS-TDP	NovaSeq	58758210	54.88	0	0	Male	4.7	NYGC	TD	1
CGND.HRA.01844	Frontal Cortex	ALS-TDP	NovaSeq	50740392	52.3	0	0	Male	6.4	NYGC	OX	2
CGND.HRA.01853	Frontal Cortex	ALS-TDP	NovaSeq	47516574	40.92	0	0	Male	7.4	NYGC	GLIA	3
CGND.HRA.01858	Frontal Cortex	ALS-TDP	NovaSeq	52335210	75.33	0	0	Female	4.2	NYGC	OX	2
CGND.HRA.01863	Frontal Cortex	ALS-TDP	NovaSeq	66380387	24.82	0	0	Female	7.7	NYGC	GLIA	3
CGND.HRA.01868	Frontal Cortex	ALS-TDP	NovaSeq	56596704	52.16	0	0	Male	4.3	NYGC	OX	2
CGND.HRA.01873	Frontal Cortex	ALS-TDP	NovaSeq	49884760	10.69	2	0.0400924	Female	4.8	NYGC	GLIA	3
CGND.HRA.01878	Frontal Cortex	ALS-TDP	NovaSeq	46004129	86.99	0	0	Female	3.5	NYGC	TD	1
CGND.HRA.01883	Frontal Cortex	ALS/AD	NovaSeq	46830666	130.32	0	0	Male	5.5	NYGC	OX	2
CGND.HRA.01888	Frontal Cortex	ALS-TDP	NovaSeq	65098733	16.76	0	0	Male	7.7	NYGC	GLIA	3
CGND.HRA.01893	Frontal Cortex	ALS-TDP	NovaSeq	50326121	40.51	0	0	Female	7.5	NYGC	GLIA	3
CGND.HRA.01898	Frontal Cortex	ALS-TDP	NovaSeq	67682156	44.38	0	0	Male	8.2	NYGC	GLIA	3
CGND.HRA.01903	Frontal Cortex	ALS/FTLD	NovaSeq	56756593	44.28	3	0.0528573	Male	7.9	NYGC	OX	2
CGND.HRA.01913	Frontal Cortex	ALS-TDP	NovaSeq	53046270	9.87	0	0	Female	7	NYGC	GLIA	3
CGND.HRA.01918	Frontal Cortex	ALS-TDP	NovaSeq	46981097	4.33	0	0	Female	7.3	NYGC	GLIA	3
CGND.HRA.01272	Frontal Cortex	ALS-TDP	NovaSeq	26306690	72.69	0	0	Female	5.3	TargetALS	OX	2
CGND.HRA.01308	Frontal Cortex	ALS/FTLD	NovaSeq	44710847	46.23	1	0.0223659	Male	7.7	TargetALS	OX	2
CGND.HRA.01324	Frontal Cortex	ALS-TDP	NovaSeq	58980323	70.51	0	0	Female	7.1	TargetALS	OX	2
CGND.HRA.01412	Frontal Cortex	ALS-TDP	NovaSeq	35530180	61.51	0	0	Female	6.2	TargetALS	OX	2
CGND.HRA.01420	Frontal Cortex	ALS-TDP	NovaSeq	43721400	50.52	1	0.0228721	Male	5.2	TargetALS	OX	2
CGND.HRA.01433	Frontal Cortex	ALS-TDP	NovaSeq	34134271	44.62	0	0	Male	7	TargetALS	OX	2
CGND.HRA.01441	Frontal Cortex	ALS/FTLD	NovaSeq	42030750	69.97	1	0.0237921	Male	6.7	TargetALS	OX	2
CGND.HRA.01448	Frontal Cortex	ALS-TDP	NovaSeq	43249770	39.42	0	0	Male	6	TargetALS	TD	1
CGND.HRA.01472	Frontal Cortex	ALS-TDP	NovaSeq	33297027	25.7	1	0.0300327	Male	4.7	TargetALS	TD	1
CGND.HRA.01423	Frontal Cortex	ALS-TDP	NovaSeq	29298385	50.02	0	0	Female	4.5	TargetALS	OX	2
CGND.HRA.01456	Frontal Cortex	ALS-TDP	NovaSeq	31044747	63.74	0	0	Female	6.8	TargetALS	OX	2
CGND.HRA.01464	Frontal Cortex	ALS-TDP	NovaSeq	29136537	94.25	0	0	Female	7.8	TargetALS	OX	2
CGND.HRA.01479	Frontal Cortex	ALS/AD	NovaSeq	27398114	37.07	0	0	Female	6.4	TargetALS	OX	2
CGND.HRA.01485	Frontal Cortex	ALS-TDP	NovaSeq	31783733	63.66	0	0	Male	5.4	TargetALS	OX	2
CGND.HRA.01497	Frontal Cortex	ALS-TDP	NovaSeq	39065683	60.7	15	0.383969	Male	4.8	TargetALS	OX	2
CGND.HRA.01509	Frontal Cortex	ALS-TDP	NovaSeq	26603406	71.99	0	0	Male	4.5	TargetALS	OX	2
CGND.HRA.01515	Frontal Cortex	ALS-TDP	NovaSeq	29038265	57.6	0	0	Male	6.3	TargetALS	OX	2
CGND.HRA.01521	Frontal Cortex	ALS-TDP	NovaSeq	39385673	65.42	1	0.0253899	Male	6.6	TargetALS	OX	2
CGND.HRA.01543	Frontal Cortex	ALS-TDP	NovaSeq	29480954	55.08	0	0	Male	5.9	TargetALS	OX	2
CGND.HRA.01491	Frontal Cortex	ALS-SOD1	NovaSeq	31590079	20.03	0	0	Female	4.5	TargetALS	TD	1
CGND.HRA.01503	Frontal Cortex	ALS-TDP	NovaSeq	27665865	108.12	0	0	Female	6.9	TargetALS	OX	2
CGND.HRA.01549	Frontal Cortex	ALS/FTLD	NovaSeq	30069193	52.18	3	0.0997699	Male	4.7	TargetALS	TD	1
CGND.HRA.01555	Frontal Cortex	ALS/FTLD	NovaSeq	28803514	88.71	1	0.034718	Male	6.7	TargetALS	OX	2
CGND.HRA.01560	Frontal Cortex	ALS-TDP	NovaSeq	35633894	110.29	0	0	Male	7	TargetALS	OX	2
CGND.HRA.01566	Frontal Cortex	ALS-TDP	NovaSeq	26901804	98.52	0	0	Female	6.5	TargetALS	OX	2
CGND.HRA.01572	Frontal Cortex	ALS-TDP	NovaSeq	26783672	102.66	0	0	Male	6.5	TargetALS	OX	2
CGND.HRA.01578	Frontal Cortex	ALS-TDP	NovaSeq	30154906	68.07	4	0.132648	Male	5.8	TargetALS	OX	2
CGND.HRA.01584	Frontal Cortex	ALS-TDP	NovaSeq	29049483	114.74	0	0	Female	7.3	TargetALS	OX	2
CGND.HRA.01590	Frontal Cortex	ALS-TDP	NovaSeq	32307030	38.77	0	0	Male	3.4	TargetALS	TD	1
CGND.HRA.01596	Frontal Cortex	ALS/FTLD	NovaSeq	40991991	61.73	3	0.073185	Female	6.9	TargetALS	OX	2
CGND.HRA.01607	Frontal Cortex	ALS-TDP	NovaSeq	28070203	36.42	0	0	Male	4.7	TargetALS	TD	1
CGND.HRA.01614	Frontal Cortex	ALS-TDP	NovaSeq	34356683	43.6	0	0	Male	6.2	TargetALS	OX	2
CGND.HRA.01620	Frontal Cortex	ALS-TDP	NovaSeq	37200834	76.87	0	0	Male	7.2	TargetALS	OX	2
CGND.HRA.01623	Frontal Cortex	ALS-TDP	NovaSeq	37656396	73.65	0	0	Male	7.6	TargetALS	OX	2
CGND.HRA.01626	Frontal Cortex	ALS-TDP	NovaSeq	40104638	70.57	2	0.0498695	Male	7.4	TargetALS	OX	2
CGND.HRA.01633	Frontal Cortex	ALS-TDP	NovaSeq	50996339	69.05	0	0	Female	7	TargetALS	OX	2
CGND.HRA.01643	Frontal Cortex	ALS/FTLD	NovaSeq	37555706	78.02	3	0.0798813	Female	7.3	TargetALS	OX	2
CGND.HRA.01649	Frontal Cortex	ALS-TDP	NovaSeq	34839619	77.51	0	0	Female	7.5	TargetALS	OX	2
CGND.HRA.01662	Frontal Cortex	ALS/FTLD	NovaSeq	36984874	50.99	0	0	Male	6.2	TargetALS	OX	2
CGND.HRA.01981	Frontal Cortex	ALS-TDP	NovaSeq	47873596	87.27	0	0	Male	6.8	TargetALS	OX	2
CGND.HRA.02161	Frontal Cortex	ALS-TDP	NovaSeq	37200822	50.49	0	0	Male	8	TargetALS	OX	2
CGND.HRA.02168	Frontal Cortex	ALS-TDP	NovaSeq	43512438	63.35	0	0	Male	6.5	TargetALS	OX	2
CGND.HRA.00462	Lateral Motor Cortex	ALS-TDP	NovaSeq	43291972	41.16	0	0	Female	7	TargetALS	OX	2
CGND.HRA.00483	Lateral Motor Cortex	ALS-TDP	NovaSeq	53609205	58.65	0	0	Male	6.4	TargetALS	OX	2
CGND.HRA.00489	Lateral Motor Cortex	ALS-TDP	NovaSeq	56233291	53.29	0	0	Male	6.6	TargetALS	OX	2
CGND.HRA.00628	Lateral Motor Cortex	ALS-TDP	NovaSeq	44335819	63.24	0	0	Male	5.7	TargetALS	TD	1
CGND.HRA.00678	Lateral Motor Cortex	ALS-TDP	NovaSeq	44898869	4.94	0	0	Male	4.2	TargetALS	TD	1
CGND.HRA.00748	Lateral Motor Cortex	ALS-TDP	NovaSeq	42351587	59.3	0	0	Female	6.4	TargetALS	GLIA	3
CGND.HRA.00733	Lateral Motor Cortex	ALS-TDP	NovaSeq	28727616	39.5	3	0.104429	Male	5.9	TargetALS	OX	2
CGND.HRA.01175	Lateral Motor Cortex	ALS-TDP	NovaSeq	30304021	72.49	1	0.0329989	Female	6	TargetALS	OX	2
CGND.HRA.01280	Lateral Motor Cortex	ALS-TDP	NovaSeq	32005768	51.72	8	0.249955	Male	6.9	TargetALS	OX	2
CGND.HRA.01305	Lateral Motor Cortex	ALS/FTLD	NovaSeq	34796088	47.64	0	0	Male	7.5	TargetALS	OX	2
CGND.HRA.01321	Lateral Motor Cortex	ALS-TDP	NovaSeq	35233500	58.49	0	0	Female	7.8	TargetALS	OX	2
CGND.HRA.01375	Lateral Motor Cortex	ALS-TDP	NovaSeq	46036489	81.76	8	0.173775	Male	5	TargetALS	OX	2
CGND.HRA.01387	Lateral Motor Cortex	ALS-TDP	NovaSeq	63356606	65.6	0	0	Female	7.2	TargetALS	OX	2
CGND.HRA.01403	Lateral Motor Cortex	ALS-TDP	NovaSeq	36484947	15.6	0	0	Female	5.8	TargetALS	TD	1
CGND.HRA.01384	Lateral Motor Cortex	ALS-TDP	NovaSeq	31937538	69.18	0	0	Female	6.1	TargetALS	OX	2
CGND.HRA.01399	Lateral Motor Cortex	ALS-TDP	NovaSeq	31850212	151.96	0	0	Male	5.6	TargetALS	OX	2
CGND.HRA.01407	Lateral Motor Cortex	ALS-TDP	NovaSeq	28909305	30.84	0	0	Female	4.4	TargetALS	TD	1
CGND.HRA.01415	Lateral Motor Cortex	ALS-TDP	NovaSeq	27239951	44.29	2	0.0734216	Male	5.9	TargetALS	OX	2
CGND.HRA.01425	Lateral Motor Cortex	ALS-TDP	NovaSeq	33218455	57.65	2	0.0602075	Female	5.6	TargetALS	OX	2
CGND.HRA.01429	Lateral Motor Cortex	ALS-TDP	NovaSeq	30157695	46.99	0	0	Male	6.9	TargetALS	OX	2
CGND.HRA.01438	Lateral Motor Cortex	ALS/FTLD	NovaSeq	34744728	43.74	0	0	Male	6.2	TargetALS	OX	2
CGND.HRA.01445	Lateral Motor Cortex	ALS-TDP	NovaSeq	28961717	55.76	0	0	Male	7.6	TargetALS	OX	2
CGND.HRA.01453	Lateral Motor Cortex	ALS-TDP	NovaSeq	41636673	50.92	5	0.120086	Female	6.3	TargetALS	OX	2
CGND.HRA.01461	Lateral Motor Cortex	ALS-TDP	NovaSeq	31755007	32.34	0	0	Female	5	TargetALS	TD	1
CGND.HRA.01476	Lateral Motor Cortex	ALS/AD	NovaSeq	31778232	64.22	1	0.0314681	Female	6.4	TargetALS	OX	2
CGND.HRA.01469	Lateral Motor Cortex	ALS-TDP	NovaSeq	33187885	52.58	0	0	Male	5.9	TargetALS	TD	1
CGND.HRA.01482	Lateral Motor Cortex	ALS-TDP	NovaSeq	35468757	89.62	1	0.0281938	Male	6.2	TargetALS	OX	2
CGND.HRA.01488	Lateral Motor Cortex	ALS-SOD1	NovaSeq	25696786	2.33	0	0	Female	3.9	TargetALS	TD	1
CGND.HRA.01494	Lateral Motor Cortex	ALS-TDP	NovaSeq	36508519	91.72	1	0.0273909	Male	6.7	TargetALS	OX	2
CGND.HRA.01500	Lateral Motor Cortex	ALS-TDP	NovaSeq	34492741	59.28	0	0	Female	5.6	TargetALS	OX	2
CGND.HRA.01506	Lateral Motor Cortex	ALS-TDP	NovaSeq	30789293	70.84	0	0	Male	4.4	TargetALS	TD	1
CGND.HRA.01512	Lateral Motor Cortex	ALS-TDP	NovaSeq	32151212	41.41	0	0	Male	5.5	TargetALS	TD	1
CGND.HRA.01518	Lateral Motor Cortex	ALS-TDP	NovaSeq	30055218	87.97	2	0.0665442	Male	6.5	TargetALS	OX	2
CGND.HRA.01524	Lateral Motor Cortex	ALS-TDP	NovaSeq	35281785	81.44	0	0	Male	7.1	TargetALS	OX	2
CGND.HRA.01528	Lateral Motor Cortex	ALS-SOD1	NovaSeq	28973840	84.66	0	0	Female	6.5	TargetALS	OX	2
CGND.HRA.01532	Lateral Motor Cortex	ALS-TDP	NovaSeq	26639647	84.76	0	0	Male	7.4	TargetALS	OX	2
CGND.HRA.01536	Lateral Motor Cortex	ALS-TDP	NovaSeq	35021031	86.57	0	0	Male	5.5	TargetALS	OX	2
CGND.HRA.01563	Lateral Motor Cortex	ALS-TDP	NovaSeq	28704028	94.16	0	0	Female	6.7	TargetALS	OX	2
CGND.HRA.01581	Lateral Motor Cortex	ALS-TDP	NovaSeq	27075971	32.83	0	0	Female	5	TargetALS	TD	1
CGND.HRA.01593	Lateral Motor Cortex	ALS/FTLD	NovaSeq	28698956	116.33	2	0.0696889	Female	6.1	TargetALS	OX	2
CGND.HRA.01540	Lateral Motor Cortex	ALS-TDP	NovaSeq	51178331	81.76	0	0	Male	6.1	TargetALS	OX	2
CGND.HRA.01546	Lateral Motor Cortex	ALS/FTLD	NovaSeq	47278638	42.94	0	0	Male	5.3	TargetALS	TD	1
CGND.HRA.01552	Lateral Motor Cortex	ALS/FTLD	NovaSeq	45992807	62.65	1	0.0217425	Male	6.9	TargetALS	OX	2
CGND.HRA.01569	Lateral Motor Cortex	ALS-TDP	NovaSeq	45790461	94.28	0	0	Male	6.8	TargetALS	OX	2
CGND.HRA.01575	Lateral Motor Cortex	ALS-TDP	NovaSeq	44055651	43.38	4	0.0907943	Male	6.2	TargetALS	OX	2
CGND.HRA.01587	Lateral Motor Cortex	ALS-TDP	NovaSeq	69196951	63.96	1	0.0144515	Male	6.2	TargetALS	OX	2
CGND.HRA.01609	Lateral Motor Cortex	ALS-TDP	NovaSeq	45022190	57.18	7	0.155479	Male	4.7	TargetALS	OX	2
CGND.HRA.01628	Lateral Motor Cortex	ALS-TDP	NovaSeq	34034284	70.19	0	0	Male	6.6	TargetALS	OX	2
CGND.HRA.01635	Lateral Motor Cortex	ALS-TDP	NovaSeq	36830433	54.13	0	0	Female	7.4	TargetALS	OX	2
CGND.HRA.01640	Lateral Motor Cortex	ALS/FTLD	NovaSeq	40171233	66.17	11	0.273828	Female	6.7	TargetALS	OX	2
CGND.HRA.01646	Lateral Motor Cortex	ALS-TDP	NovaSeq	40580558	40.93	15	0.369635	Female	7	TargetALS	TD	1
CGND.HRA.01659	Lateral Motor Cortex	ALS/FTLD	NovaSeq	39332908	74.78	0	0	Male	6.5	TargetALS	OX	2
CGND.HRA.01984	Lateral Motor Cortex	ALS-TDP	NovaSeq	40101633	89.19	0	0	Male	7	TargetALS	OX	2
CGND.HRA.00257.2	Medial Motor Cortex	ALS-TDP	NovaSeq	52781000	35.61	6	0.113677	Male	5.4	TargetALS	GLIA	3
CGND.HRA.00461	Medial Motor Cortex	ALS-TDP	NovaSeq	59677986	41.01	0	0	Female	7.9	TargetALS	OX	2
CGND.HRA.00482	Medial Motor Cortex	ALS-TDP	NovaSeq	48468761	48.46	0	0	Male	7	TargetALS	OX	2
CGND.HRA.00488	Medial Motor Cortex	ALS-TDP	NovaSeq	53391853	35.95	0	0	Male	7.3	TargetALS	OX	2
CGND.HRA.00627	Medial Motor Cortex	ALS-TDP	NovaSeq	43633814	38.73	1	0.022918	Male	4.7	TargetALS	TD	1
CGND.HRA.00677	Medial Motor Cortex	ALS-TDP	NovaSeq	42893808	9.15	0	0	Male	4.2	TargetALS	TD	1
CGND.HRA.00747	Medial Motor Cortex	ALS-TDP	NovaSeq	42125063	50.84	0	0	Female	6.8	TargetALS	GLIA	3
CGND.HRA.00732	Medial Motor Cortex	ALS-TDP	NovaSeq	31798114	67.33	5	0.157242	Male	6.1	TargetALS	OX	2
CGND.HRA.01174	Medial Motor Cortex	ALS-TDP	NovaSeq	46266336	67.32	5	0.10807	Female	5.6	TargetALS	OX	2
CGND.HRA.01279	Medial Motor Cortex	ALS-TDP	NovaSeq	67635894	46.81	23	0.340056	Male	7.5	TargetALS	OX	2
CGND.HRA.01304	Medial Motor Cortex	ALS/FTLD	NovaSeq	40211125	74.75	9	0.223819	Male	6.9	TargetALS	OX	2
CGND.HRA.01320	Medial Motor Cortex	ALS-TDP	NovaSeq	42442871	58.07	0	0	Female	6.3	TargetALS	OX	2
CGND.HRA.01374	Medial Motor Cortex	ALS-TDP	NovaSeq	39067656	75.17	1	0.0255966	Male	7.5	TargetALS	OX	2
CGND.HRA.01386	Medial Motor Cortex	ALS-TDP	NovaSeq	39534967	59.97	0	0	Female	6.1	TargetALS	OX	2
CGND.HRA.01390	Medial Motor Cortex	ALS/FTLD	NovaSeq	39341524	55.56	13	0.33044	Male	7.7	TargetALS	OX	2
CGND.HRA.01394	Medial Motor Cortex	ALS-SOD1	NovaSeq	35114042	54.34	0	0	Male	6.2	TargetALS	OX	2
CGND.HRA.01398	Medial Motor Cortex	ALS-TDP	NovaSeq	37610851	53.12	8	0.212705	Male	5.6	TargetALS	OX	2
CGND.HRA.01414	Medial Motor Cortex	ALS-TDP	NovaSeq	28098424	57.6	1	0.0355892	Male	5.9	TargetALS	OX	2
CGND.HRA.01424	Medial Motor Cortex	ALS-TDP	NovaSeq	30448840	34.53	4	0.131368	Female	4.2	TargetALS	TD	1
CGND.HRA.01428	Medial Motor Cortex	ALS-TDP	NovaSeq	28587497	44.74	0	0	Male	6.9	TargetALS	OX	2
CGND.HRA.01437	Medial Motor Cortex	ALS/FTLD	NovaSeq	29636974	53.29	0	0	Male	7.6	TargetALS	OX	2
CGND.HRA.01452	Medial Motor Cortex	ALS-TDP	NovaSeq	31663935	53.35	0	0	Female	6	TargetALS	OX	2
CGND.HRA.01468	Medial Motor Cortex	ALS-TDP	NovaSeq	30239340	30.11	4	0.132278	Male	5.9	TargetALS	GLIA	3
CGND.HRA.01475	Medial Motor Cortex	ALS/AD	NovaSeq	33114718	75.07	0	0	Female	6.8	TargetALS	OX	2
CGND.HRA.01481	Medial Motor Cortex	ALS-TDP	NovaSeq	32269667	100.29	0	0	Male	6.5	TargetALS	OX	2
CGND.HRA.01487	Medial Motor Cortex	ALS-SOD1	NovaSeq	27497307	2.42	0	0	Female	3.8	TargetALS	TD	1
CGND.HRA.01493	Medial Motor Cortex	ALS-TDP	NovaSeq	28168329	96.6	1	0.0355009	Male	5.6	TargetALS	OX	2
CGND.HRA.01499	Medial Motor Cortex	ALS-TDP	NovaSeq	39522133	105.1	0	0	Female	6.5	TargetALS	OX	2
CGND.HRA.01505	Medial Motor Cortex	ALS-TDP	NovaSeq	31052493	45.55	0	0	Male	5.2	TargetALS	TD	1
CGND.HRA.01511	Medial Motor Cortex	ALS-TDP	NovaSeq	28457469	20.38	0	0	Male	6.1	TargetALS	TD	1
CGND.HRA.01517	Medial Motor Cortex	ALS-TDP	NovaSeq	26503722	39.58	0	0	Male	6.8	TargetALS	TD	1
CGND.HRA.01527	Medial Motor Cortex	ALS-SOD1	NovaSeq	26969142	92.4	0	0	Female	7.5	TargetALS	OX	2
CGND.HRA.01531	Medial Motor Cortex	ALS-TDP	NovaSeq	39149003	98.82	0	0	Male	7.4	TargetALS	OX	2
CGND.HRA.01535	Medial Motor Cortex	ALS-TDP	NovaSeq	30195659	60.76	0	0	Male	6	TargetALS	OX	2
CGND.HRA.01539	Medial Motor Cortex	ALS-TDP	NovaSeq	35596196	80.98	0	0	Male	6.3	TargetALS	OX	2
CGND.HRA.01562	Medial Motor Cortex	ALS-TDP	NovaSeq	29796327	107.46	0	0	Female	7	TargetALS	OX	2
CGND.HRA.01551	Medial Motor Cortex	ALS/FTLD	NovaSeq	47833245	88.64	4	0.0836238	Male	6.5	TargetALS	OX	2
CGND.HRA.01568	Medial Motor Cortex	ALS-TDP	NovaSeq	50888418	78.7	0	0	Male	6.7	TargetALS	OX	2
CGND.HRA.01574	Medial Motor Cortex	ALS-TDP	NovaSeq	45929643	32.98	1	0.0217724	Male	5.5	TargetALS	TD	1
CGND.HRA.01580	Medial Motor Cortex	ALS-TDP	NovaSeq	43912452	61.88	1	0.0227726	Female	6.5	TargetALS	OX	2
CGND.HRA.01592	Medial Motor Cortex	ALS/FTLD	NovaSeq	52695976	104.95	1	0.0189768	Female	6.9	TargetALS	OX	2
CGND.HRA.01608	Medial Motor Cortex	ALS-TDP	NovaSeq	50234026	81.3	10	0.199068	Male	6.3	TargetALS	OX	2
CGND.HRA.01629	Medial Motor Cortex	ALS-TDP	NovaSeq	47874515	74.37	0	0	Male	7.2	TargetALS	OX	2
CGND.HRA.01636	Medial Motor Cortex	ALS-TDP	NovaSeq	39563488	92.9	9	0.227482	Female	6.8	TargetALS	OX	2
CGND.HRA.01639	Medial Motor Cortex	ALS/FTLD	NovaSeq	48046390	92.26	9	0.187319	Female	7.2	TargetALS	OX	2
CGND.HRA.01658	Medial Motor Cortex	ALS/FTLD	NovaSeq	39184017	68.27	0	0	Male	6.3	TargetALS	OX	2
CGND.HRA.01983	Medial Motor Cortex	ALS-TDP	NovaSeq	46524077	56.82	0	0	Male	5	TargetALS	TD	1
CGND.HRA.02157	Medial Motor Cortex	ALS-TDP	NovaSeq	63146410	40.91	20	0.316724	Male	6.8	TargetALS	TD	1
CGND.HRA.00147	Other Motor Cortex	ALS-TDP	NovaSeq	58545907	142.42	0	0	Male	2.4	TargetALS	TD	1
CGND.HRA.01664	Other Motor Cortex	ALS-TDP	NovaSeq	39306237	53.38	2	0.0508825	Male	6.3	NYGC	GLIA	3
CGND.HRA.01669	Other Motor Cortex	ALS-TDP	NovaSeq	44395728	40.87	3	0.0675741	Female	7.5	NYGC	GLIA	3
CGND.HRA.01674	Other Motor Cortex	ALS-TDP	NovaSeq	41875689	52.01	0	0	Female	7.7	NYGC	GLIA	3
CGND.HRA.01679	Other Motor Cortex	ALS/FTLD	NovaSeq	41433998	40.87	0	0	Female	6.5	NYGC	GLIA	3
CGND.HRA.01686	Other Motor Cortex	ALS-TDP	NovaSeq	46915161	47.23	0	0	Male	5.9	NYGC	GLIA	3
CGND.HRA.01690	Other Motor Cortex	ALS/FTLD	NovaSeq	45493901	39.51	3	0.0659429	Female	7.4	NYGC	GLIA	3
CGND.HRA.01695	Other Motor Cortex	ALS-TDP	NovaSeq	40793108	58.78	4	0.0980558	Male	5.8	NYGC	TD	1
CGND.HRA.01700	Other Motor Cortex	ALS-TDP	NovaSeq	42047925	30.88	2	0.0475648	Female	7.9	NYGC	GLIA	3
CGND.HRA.01710	Other Motor Cortex	ALS-TDP	NovaSeq	39456167	57.02	0	0	Male	6.9	NYGC	TD	1
CGND.HRA.01715	Other Motor Cortex	ALS/FTLD	NovaSeq	39289157	43.77	3	0.0763569	Female	7.2	NYGC	GLIA	3
CGND.HRA.01720	Other Motor Cortex	ALS-TDP	NovaSeq	48094953	35.72	3	0.0623766	Male	7	NYGC	GLIA	3
CGND.HRA.01728	Other Motor Cortex	ALS-TDP	NovaSeq	48350265	71.03	0	0	Male	4.9	NYGC	TD	1
CGND.HRA.01732	Other Motor Cortex	ALS-TDP	NovaSeq	46828594	1.37	2	0.0427089	Male	NA	NYGC	TD	1
CGND.HRA.01736	Other Motor Cortex	ALS-TDP	NovaSeq	40894226	113.35	10	0.244533	Male	5.7	NYGC	TD	1
CGND.HRA.01740	Other Motor Cortex	ALS-TDP	NovaSeq	42096137	45.33	3	0.0712654	Female	4.1	NYGC	GLIA	3
CGND.HRA.01746	Other Motor Cortex	ALS-TDP	NovaSeq	42905080	56.74	3	0.0699218	Female	4.2	NYGC	GLIA	3
CGND.HRA.01766	Other Motor Cortex	ALS/FTLD	NovaSeq	31303824	43.8	0	0	Female	5.9	NYGC	TD	1
CGND.HRA.01776	Other Motor Cortex	ALS-TDP	NovaSeq	31061424	36.54	0	0	Female	2.5	NYGC	GLIA	3
CGND.HRA.01801	Other Motor Cortex	ALS/FTLD	NovaSeq	33182645	42.31	3	0.0904087	Male	6.7	NYGC	GLIA	3
CGND.HRA.01804	Other Motor Cortex	ALS-TDP	NovaSeq	28170794	27.66	0	0	Male	6.7	NYGC	GLIA	3
CGND.HRA.01809	Other Motor Cortex	ALS-TDP	NovaSeq	35515305	25.97	12	0.337882	Male	7.4	NYGC	GLIA	3
CGND.HRA.01791	Other Motor Cortex	ALS-TDP	NovaSeq	50062527	62.78	5	0.0998751	Female	5.6	NYGC	OX	2
CGND.HRA.01796	Other Motor Cortex	ALS/FTLD	NovaSeq	40027667	47.11	4	0.0999309	Female	5.5	NYGC	OX	2
CGND.HRA.01814	Other Motor Cortex	ALS-TDP	NovaSeq	43937788	72.7	1	0.0227595	Male	4.2	NYGC	OX	2
CGND.HRA.01819	Other Motor Cortex	ALS-TDP	NovaSeq	39302444	43.27	0	0	Male	5.9	NYGC	OX	2
CGND.HRA.01823	Other Motor Cortex	ALS-TDP	NovaSeq	46342607	61.36	0	0	Female	3.9	NYGC	OX	2
CGND.HRA.01828	Other Motor Cortex	ALS/FTLD	NovaSeq	39635347	28.06	4	0.10092	Male	5.7	NYGC	TD	1
CGND.HRA.01833	Other Motor Cortex	ALS-TDP	NovaSeq	68166188	32.19	9	0.13203	Female	4.4	NYGC	TD	1
CGND.HRA.01838	Other Motor Cortex	ALS-TDP	NovaSeq	46552027	53.73	0	0	Male	6	NYGC	OX	2
CGND.HRA.01849	Other Motor Cortex	ALS-TDP	NovaSeq	37123177	40.2	0	0	Female	3.4	NYGC	TD	1
CGND.HRA.01845	Other Motor Cortex	ALS-TDP	NovaSeq	44121527	64.71	0	0	Male	7	NYGC	OX	2
CGND.HRA.01854	Other Motor Cortex	ALS-TDP	NovaSeq	49987555	40.36	0	0	Male	6.4	NYGC	OX	2
CGND.HRA.01859	Other Motor Cortex	ALS-TDP	NovaSeq	49341082	83.21	0	0	Female	4.6	NYGC	TD	1
CGND.HRA.01864	Other Motor Cortex	ALS-TDP	NovaSeq	44266908	46.49	2	0.0451805	Female	5.9	NYGC	OX	2
CGND.HRA.01869	Other Motor Cortex	ALS-TDP	NovaSeq	43119633	92.33	0	0	Male	4.7	NYGC	OX	2
CGND.HRA.01874	Other Motor Cortex	ALS-TDP	NovaSeq	46875987	64.3	6	0.127997	Female	4.3	NYGC	OX	2
CGND.HRA.01879	Other Motor Cortex	ALS-TDP	NovaSeq	48565772	64.59	2	0.0411813	Female	7.3	NYGC	OX	2
CGND.HRA.01889	Other Motor Cortex	ALS-TDP	NovaSeq	54902387	27.61	1	0.0182141	Male	7.6	NYGC	GLIA	3
CGND.HRA.01894	Other Motor Cortex	ALS-TDP	NovaSeq	60558946	51.12	0	0	Female	6.9	NYGC	OX	2
CGND.HRA.01899	Other Motor Cortex	ALS-TDP	NovaSeq	62295822	31.63	0	0	Male	7.7	NYGC	GLIA	3
CGND.HRA.01904	Other Motor Cortex	ALS/FTLD	NovaSeq	51173738	48.64	1	0.0195413	Male	7.9	NYGC	OX	2
CGND.HRA.01914	Other Motor Cortex	ALS-TDP	NovaSeq	61171502	38.5	7	0.114432	Female	7.2	NYGC	OX	2
CGND.HRA.01919	Other Motor Cortex	ALS-TDP	NovaSeq	62858989	38.78	7	0.11136	Female	7.4	NYGC	GLIA	3
CGND.HRA.01557	Other Motor Cortex	ALS-TDP	NovaSeq	35191010	38.7	22	0.62516	Male	7.3	TargetALS	OX	2
CGND.HRA.00013	Frontal Cortex	ALS-TDP	HiSeq	50741732	108.97	0	0	Female	6.5	TargetALS	OX	2
CGND.HRA.00015	Frontal Cortex	ALS-TDP	HiSeq	39686734	96.36	2	0.0503947	Male	6.6	TargetALS	OX	2
CGND.HRA.00017	Frontal Cortex	ALS-TDP	HiSeq	44994436	118.99	0	0	Female	6.8	TargetALS	OX	2
CGND.HRA.00018	Frontal Cortex	ALS/FTLD	HiSeq	24952051	115.75	4	0.160307	Female	6.4	TargetALS	OX	2
CGND.HRA.00019	Frontal Cortex	ALS-TDP	HiSeq	39520072	94.65	0	0	Female	7.3	TargetALS	OX	2
CGND.HRA.00022	Frontal Cortex	ALS-TDP	HiSeq	4.29693e+07	76.51	0	0	Male	7.1	TargetALS	OX	2
CGND.HRA.00209	Frontal Cortex	ALS-TDP	HiSeq	2.07501e+07	135.78	0	0	Male	8.9	TargetALS	OX	2
CGND.HRA.00210	Frontal Cortex	ALS-TDP	HiSeq	4.08686e+07	112.89	0	0	Male	7.7	TargetALS	OX	2
CGND.HRA.00211	Frontal Cortex	ALS-TDP	HiSeq	4.64104e+07	112.96	0	0	Female	8.1	TargetALS	OX	2
CGND.HRA.00213	Frontal Cortex	ALS-TDP	HiSeq	6.05623e+07	181.55	0	0	Female	7.5	TargetALS	OX	2
CGND.HRA.00214	Frontal Cortex	ALS-TDP	HiSeq	38303266	144.86	0	0	Female	7.5	TargetALS	OX	2
CGND.HRA.00014.2	Frontal Cortex	ALS/FTLD	HiSeq	4.47933e+07	95.87	0	0	Male	6	TargetALS	OX	2
CGND.HRA.00016	Frontal Cortex	ALS/FTLD	HiSeq	4.25035e+07	56.42	5	0.117637	Female	6.4	TargetALS	TD	1
CGND.HRA.00020.2	Frontal Cortex	ALS-TDP	HiSeq	3.63518e+07	140.48	0	0	Male	5.7	TargetALS	OX	2
CGND.HRA.00023	Frontal Cortex	ALS-TDP	HiSeq	59215093	76.59	4	0.0675503	Male	5.8	TargetALS	TD	1
CGND.HRA.00024	Frontal Cortex	ALS-TDP	HiSeq	3.67641e+07	29.37	0	0	Male	5.4	TargetALS	TD	1
CGND.HRA.00026	Frontal Cortex	ALS-TDP	HiSeq	54121461	86.06	0	0	Male	8.1	TargetALS	OX	2
CGND.HRA.00129	Frontal Cortex	ALS-TDP	HiSeq	41962380	157.14	0	0	Male	4.2	TargetALS	TD	1
CGND.HRA.00139	Frontal Cortex	ALS-SOD1	HiSeq	61049329	158.81	0	0	Male	3	TargetALS	OX	2
CGND.HRA.00148	Frontal Cortex	ALS-TDP	HiSeq	4.83448e+07	119.26	4	0.0827391	Male	2.3	TargetALS	OX	2
CGND.HRA.00160	Frontal Cortex	ALS/FTLD	HiSeq	61658955	84.92	16	0.259492	Male	5.1	TargetALS	GLIA	3
CGND.HRA.00308	Frontal Cortex	ALS/AD	HiSeq	4.36114e+07	270.66	0	0	Female	7.6	TargetALS	OX	2
CGND.HRA.00316	Frontal Cortex	ALS-TDP	HiSeq	28440876	110.1	0	0	Female	6.6	TargetALS	OX	2
CGND.HRA.00323	Frontal Cortex	ALS-TDP	HiSeq	30334141	84.55	0	0	Male	3.3	TargetALS	TD	1
CGND.HRA.00330	Frontal Cortex	ALS/AD	HiSeq	4.0078e+07	134	0	0	Female	4.9	TargetALS	TD	1
CGND.HRA.00338	Frontal Cortex	ALS-TDP	HiSeq	39812178	137.01	0	0	Female	5.6	TargetALS	OX	2
CGND.HRA.00346	Frontal Cortex	ALS-TDP	HiSeq	4.6159e+07	41.45	0	0	Male	4.8	TargetALS	TD	1
CGND.HRA.00385	Frontal Cortex	ALS/AD	HiSeq	3.77266e+07	62.85	0	0	Male	6.3	TargetALS	GLIA	3
CGND.HRA.00354	Frontal Cortex	ALS-TDP	HiSeq	40132123	173.95	0	0	Female	7.1	TargetALS	OX	2
CGND.HRA.00369	Frontal Cortex	ALS-TDP	HiSeq	41909144	24.3	2	0.0477223	Female	4.5	TargetALS	GLIA	3
CGND.HRA.00391	Frontal Cortex	ALS/AD	HiSeq	4.75458e+07	85.86	0	0	Male	4.7	TargetALS	OX	2
CGND.HRA.00397	Frontal Cortex	ALS-TDP	HiSeq	4.9242e+07	73.51	0	0	Male	6.4	TargetALS	OX	2
CGND.HRA.00756	Frontal Cortex	ALS-TDP	HiSeq	56517958	72.37	5	0.0884675	Female	6.6	NYGC	TD	1
CGND.HRA.00773	Frontal Cortex	ALS-TDP	HiSeq	37886545	59.6	0	0	Female	7.4	NYGC	TD	1
CGND.HRA.00783	Frontal Cortex	ALS-TDP	HiSeq	46542546	77.16	1	0.0214857	Male	7.2	NYGC	TD	1
CGND.HRA.00925	Frontal Cortex	ALS-TDP	HiSeq	3.68408e+07	106.89	0	0	Male	7.1	NYGC	TD	1
CGND.HRA.00377	Frontal Cortex	ALS-TDP	HiSeq	3.6202e+07	195.08	0	0	Female	7.1	TargetALS	OX	2
CGND.HRA.00421	Frontal Cortex	ALS/AD	HiSeq	37741767	72.25	0	0	Female	7.2	TargetALS	OX	2
CGND.HRA.00427	Frontal Cortex	ALS-TDP	HiSeq	34073592	84.84	0	0	Male	6.7	TargetALS	OX	2
CGND.HRA.00433	Frontal Cortex	ALS-TDP	HiSeq	58968100	113.42	0	0	Female	6.6	TargetALS	OX	2
CGND.HRA.00439	Frontal Cortex	ALS-TDP	HiSeq	4.19028e+07	70.88	0	0	Male	4.2	TargetALS	OX	2
CGND.HRA.00241	Frontal Cortex	ALS-TDP	HiSeq	3.03926e+07	71.88	0	0	Male	5.9	TargetALS	OX	2
CGND.HRA.00245	Frontal Cortex	ALS-TDP	HiSeq	46891985	171	0	0	Female	6.4	TargetALS	TD	1
CGND.HRA.00246	Frontal Cortex	ALS-TDP	HiSeq	4.55058e+07	304.17	0	0	Female	7.7	TargetALS	OX	2
CGND.HRA.00247	Frontal Cortex	ALS-TDP	HiSeq	3.46214e+07	232.63	0	0	Female	6.7	TargetALS	OX	2
CGND.HRA.00248	Frontal Cortex	ALS-TDP	HiSeq	33211549	238.24	0	0	Male	8	TargetALS	OX	2
CGND.HRA.00526	Frontal Cortex	ALS-TDP	HiSeq	39030139	5.79	0	0	Male	4	TargetALS	TD	1
CGND.HRA.00553	Frontal Cortex	ALS-TDP	HiSeq	39934347	102.48	0	0	Female	8	TargetALS	TD	1
CGND.HRA.00559	Frontal Cortex	ALS-SOD1	HiSeq	35243851	42.9	0	0	Male	5.7	TargetALS	GLIA	3
CGND.HRA.00535	Frontal Cortex	ALS-TDP	HiSeq	43956321	156.66	0	0	Female	6.3	TargetALS	OX	2
CGND.HRA.00543	Frontal Cortex	ALS/AD	HiSeq	35515444	113.73	0	0	Female	6.5	TargetALS	OX	2
CGND.HRA.00546	Frontal Cortex	ALS-TDP	HiSeq	3.86467e+07	97.15	0	0	Female	7.5	TargetALS	OX	2
CGND.HRA.00550	Frontal Cortex	ALS-TDP	HiSeq	49277198	70.58	0	0	Male	6.1	TargetALS	TD	1
CGND.HRA.00571	Frontal Cortex	ALS-TDP	HiSeq	7.08595e+07	128.27	0	0	Male	6.5	TargetALS	OX	2
CGND.HRA.00578	Frontal Cortex	ALS-SOD1	HiSeq	34962766	132.96	0	0	Male	7.2	TargetALS	OX	2
CGND.HRA.00240	Frontal Cortex	ALS-TDP	HiSeq	38401394	110.26	0	0	Male	5.9	TargetALS	TD	1
CGND.HRA.00243	Frontal Cortex	ALS-TDP	HiSeq	27476909	379.19	0	0	Male	8.3	TargetALS	OX	2
CGND.HRA.00244	Frontal Cortex	ALS/FTLD	HiSeq	2.90065e+07	279.51	0	0	Male	6.9	TargetALS	OX	2
CGND.HRA.00621	Frontal Cortex	ALS-TDP	HiSeq	37448308	155.79	0	0	Male	7.3	TargetALS	OX	2
CGND.HRA.01219	Frontal Cortex	ALS-TDP	HiSeq	3.89532e+07	80.9	2	0.0513437	Male	6.2	TargetALS	TD	1
CGND.HRA.01222	Frontal Cortex	ALS-TDP	HiSeq	4.00951e+07	116.51	0	0	Male	7	TargetALS	OX	2
CGND.HRA.00239	Frontal Cortex	ALS-TDP	HiSeq	3.78352e+07	140.61	0	0	Female	5	TargetALS	TD	1
CGND.HRA.00539	Frontal Cortex	ALS/FTLD	HiSeq	3.65637e+07	10.77	6	0.164097	Male	4	TargetALS	TD	1
CGND.HRA.01212	Frontal Cortex	ALS/AD	HiSeq	3.90794e+07	58.56	0	0	Female	5.2	TargetALS	GLIA	3
CGND.HRA.01231	Frontal Cortex	ALS-TDP	HiSeq	40492067	40.01	0	0	Male	5.2	TargetALS	GLIA	3
CGND.HRA.01239	Frontal Cortex	ALS-TDP	HiSeq	42818357	93.4	5	0.116772	Female	7.1	TargetALS	OX	2
CGND.HRA.01245	Frontal Cortex	ALS-TDP	HiSeq	32101890	84.12	0	0	Female	4.9	TargetALS	TD	1
CGND.HRA.01251	Frontal Cortex	ALS-TDP	HiSeq	39202692	102.83	0	0	Female	6.2	TargetALS	TD	1
CGND.HRA.01254	Frontal Cortex	ALS-TDP	HiSeq	38212984	56.87	0	0	Male	5.1	TargetALS	TD	1
CGND.HRA.01263	Frontal Cortex	ALS-TDP	HiSeq	40075173	1.74	0	0	Female	5.2	TargetALS	GLIA	3
CGND.HRA.01266	Frontal Cortex	ALS-TDP	HiSeq	3.39825e+07	94.69	0	0	Male	6.3	TargetALS	TD	1
CGND.HRA.01269	Frontal Cortex	ALS-TDP	HiSeq	40159818	113.99	0	0	Female	6.9	TargetALS	OX	2
CGND.HRA.01349	Frontal Cortex	ALS-TDP	HiSeq	34111342	159.9	0	0	Female	6.6	TargetALS	TD	1
CGND.HRA.01353	Frontal Cortex	ALS-TDP	HiSeq	2.88122e+07	80	0	0	Female	6.7	TargetALS	OX	2
CGND.HRA.00460	Frontal Cortex	ALS-TDP	HiSeq	2.48586e+07	75.16	0	0	Female	7	TargetALS	TD	1
CGND.HRA.00481	Frontal Cortex	ALS-TDP	HiSeq	2.85525e+07	95.8	0	0	Male	7	TargetALS	TD	1
CGND.HRA.00487	Frontal Cortex	ALS-TDP	HiSeq	3.50441e+07	59.36	0	0	Male	5.5	TargetALS	TD	1
CGND.HRA.01357	Frontal Cortex	ALS/FTLD	HiSeq	6.07058e+07	63.56	2	0.0329458	Male	6.3	TargetALS	GLIA	3
CGND.HRA.01361	Frontal Cortex	ALS-SOD1	HiSeq	47374350	93.69	0	0	Male	6.6	TargetALS	OX	2
CGND.HRA.01365	Frontal Cortex	ALS-TDP	HiSeq	61152702	57.46	0	0	Male	6.6	TargetALS	OX	2
CGND.HRA.01369	Frontal Cortex	ALS-TDP	HiSeq	4.35179e+07	55.7	0	0	Female	5.9	TargetALS	TD	1
CGND.HRA.01373	Frontal Cortex	ALS-TDP	HiSeq	4.53019e+07	77.81	0	0	Male	6	TargetALS	TD	1
CGND.HRA.00765	Frontal Cortex	ALS-TDP	HiSeq	3.81349e+07	127.91	0	0	Female	7.4	NYGC	TD	1
CGND.HRA.00300	Frontal Cortex	FTLD-TDP	HiSeq	40648188	66.62	2	0.0492027	Female	6	TargetALS	GLIA	3
CGND.HRA.00083	Lateral Motor Cortex	ALS-TDP	HiSeq	48961272	94.47	0	0	Female	5.9	TargetALS	OX	2
CGND.HRA.00085	Lateral Motor Cortex	ALS-TDP	HiSeq	6.02792e+07	76.37	9	0.149305	Male	2.4	TargetALS	OX	2
CGND.HRA.00087	Lateral Motor Cortex	ALS-TDP	HiSeq	30858426	75.47	0	0	Female	4	TargetALS	TD	1
CGND.HRA.00088	Lateral Motor Cortex	ALS/FTLD	HiSeq	4.49942e+07	77.29	8	0.177801	Female	7.4	TargetALS	OX	2
CGND.HRA.00090	Lateral Motor Cortex	ALS-TDP	HiSeq	40939410	171.73	0	0	Male	2.6	TargetALS	OX	2
CGND.HRA.00092	Lateral Motor Cortex	ALS-TDP	HiSeq	4.62532e+07	66.04	0	0	Male	6.8	TargetALS	OX	2
CGND.HRA.00221	Lateral Motor Cortex	ALS-TDP	HiSeq	3.72761e+07	118.65	0	0	Male	6.3	TargetALS	OX	2
CGND.HRA.00223	Lateral Motor Cortex	ALS-TDP	HiSeq	58759914	98.56	5	0.085092	Female	7.5	TargetALS	OX	2
CGND.HRA.00225	Lateral Motor Cortex	ALS-TDP	HiSeq	4.2821e+07	66.17	0	0	Female	6	TargetALS	GLIA	3
CGND.HRA.00226	Lateral Motor Cortex	ALS-TDP	HiSeq	4.97212e+07	144.84	1	0.0201122	Female	6.1	TargetALS	OX	2
CGND.HRA.00089.2	Lateral Motor Cortex	ALS-TDP	HiSeq	62089825	81.25	1	0.0161057	Female	7.1	TargetALS	GLIA	3
CGND.HRA.00096	Lateral Motor Cortex	ALS-TDP	HiSeq	49543451	90.41	1	0.0201843	Male	7.3	TargetALS	OX	2
CGND.HRA.00084.2	Lateral Motor Cortex	ALS/FTLD	HiSeq	47932437	86.74	1	0.0208627	Male	5.9	TargetALS	OX	2
CGND.HRA.00086	Lateral Motor Cortex	ALS/FTLD	HiSeq	4.90597e+07	10.66	0	0	Female	7.8	TargetALS	GLIA	3
CGND.HRA.00095	Lateral Motor Cortex	ALS-TDP	HiSeq	38857282	79.78	0	0	Male	5.4	TargetALS	GLIA	3
CGND.HRA.00305	Lateral Motor Cortex	ALS/AD	HiSeq	7.80153e+07	161.56	0	0	Female	7.5	TargetALS	OX	2
CGND.HRA.00313	Lateral Motor Cortex	ALS-TDP	HiSeq	37330499	124.25	3	0.0803632	Female	6.7	TargetALS	OX	2
CGND.HRA.00321	Lateral Motor Cortex	ALS-TDP	HiSeq	27154565	255.02	0	0	Male	5.6	TargetALS	TD	1
CGND.HRA.00328	Lateral Motor Cortex	ALS/AD	HiSeq	4.46988e+07	112.73	0	0	Female	3.7	TargetALS	TD	1
CGND.HRA.00335	Lateral Motor Cortex	ALS-TDP	HiSeq	38738714	110.76	0	0	Female	6	TargetALS	OX	2
CGND.HRA.00343	Lateral Motor Cortex	ALS-TDP	HiSeq	44033745	78.86	6	0.136259	Male	5.4	TargetALS	TD	1
CGND.HRA.00382	Lateral Motor Cortex	ALS/AD	HiSeq	41109751	159.02	0	0	Male	8.1	TargetALS	GLIA	3
CGND.HRA.00388	Lateral Motor Cortex	ALS/AD	HiSeq	4.60479e+07	21.69	0	0	Male	6.1	TargetALS	GLIA	3
CGND.HRA.00351	Lateral Motor Cortex	ALS-TDP	HiSeq	40148655	88.64	10	0.249074	Female	7.6	TargetALS	OX	2
CGND.HRA.00359	Lateral Motor Cortex	ALS-TDP	HiSeq	3.87774e+07	4.96	0	0	Female	6.8	TargetALS	GLIA	3
CGND.HRA.00367	Lateral Motor Cortex	ALS-TDP	HiSeq	35251627	123.44	4	0.11347	Female	5.7	TargetALS	TD	1
CGND.HRA.00374	Lateral Motor Cortex	ALS-TDP	HiSeq	48973559	88.99	0	0	Female	7.2	TargetALS	OX	2
CGND.HRA.00394	Lateral Motor Cortex	ALS-TDP	HiSeq	2.85455e+07	96.69	0	0	Male	7.6	TargetALS	OX	2
CGND.HRA.00418	Lateral Motor Cortex	ALS/AD	HiSeq	6.0771e+07	49.45	0	0	Female	5.1	TargetALS	TD	1
CGND.HRA.00424	Lateral Motor Cortex	ALS-TDP	HiSeq	34032446	57.62	0	0	Male	6	TargetALS	GLIA	3
CGND.HRA.00430	Lateral Motor Cortex	ALS-TDP	HiSeq	36640533	123.11	0	0	Female	6.6	TargetALS	OX	2
CGND.HRA.00436	Lateral Motor Cortex	ALS-TDP	HiSeq	29251876	95.96	0	0	Male	5.7	TargetALS	OX	2
CGND.HRA.00284	Lateral Motor Cortex	ALS-TDP	HiSeq	4.083e+07	67.81	0	0	Male	5	TargetALS	TD	1
CGND.HRA.00285	Lateral Motor Cortex	ALS-TDP	HiSeq	45139047	126	1	0.0221538	Male	5.8	TargetALS	OX	2
CGND.HRA.00612	Lateral Motor Cortex	ALS/AD	HiSeq	55795678	138.09	8	0.14338	Female	5.9	TargetALS	TD	1
CGND.HRA.00286	Lateral Motor Cortex	ALS/FTLD	HiSeq	36176999	133.98	0	0	Male	6.4	TargetALS	OX	2
CGND.HRA.00287	Lateral Motor Cortex	ALS-TDP	HiSeq	4.11469e+07	85.67	5	0.121516	Male	5.8	TargetALS	GLIA	3
CGND.HRA.00557	Lateral Motor Cortex	ALS-TDP	HiSeq	50075274	120.62	0	0	Female	7.1	TargetALS	OX	2
CGND.HRA.00562	Lateral Motor Cortex	ALS-SOD1	HiSeq	48168933	110.05	0	0	Male	6.1	TargetALS	OX	2
CGND.HRA.00575	Lateral Motor Cortex	ALS-TDP	HiSeq	3.79207e+07	122.71	3	0.0791124	Male	5.9	TargetALS	TD	1
CGND.HRA.00582	Lateral Motor Cortex	ALS-SOD1	HiSeq	35125811	141.14	0	0	Male	7.2	TargetALS	OX	2
CGND.HRA.00587	Lateral Motor Cortex	ALS-TDP	HiSeq	2.09009e+07	5.36	0	0	Male	5.4	TargetALS	GLIA	3
CGND.HRA.00600	Lateral Motor Cortex	ALS-TDP	HiSeq	37467714	78.64	0	0	Female	5.9	TargetALS	TD	1
CGND.HRA.00604	Lateral Motor Cortex	ALS-TDP	HiSeq	4.581e+07	56.91	0	0	Female	6.3	TargetALS	GLIA	3
CGND.HRA.00608	Lateral Motor Cortex	ALS/FTLD	HiSeq	3.26807e+07	52.62	0	0	Male	5.3	TargetALS	TD	1
CGND.HRA.00616	Lateral Motor Cortex	ALS-TDP	HiSeq	37703367	75.29	8	0.212183	Female	6.7	TargetALS	TD	1
CGND.HRA.00638	Lateral Motor Cortex	ALS-TDP	HiSeq	4.04337e+07	51.87	1	0.0247319	Male	5.9	TargetALS	TD	1
CGND.HRA.00651	Lateral Motor Cortex	ALS-TDP	HiSeq	4.19095e+07	156.61	0	0	Male	6	TargetALS	TD	1
CGND.HRA.00664	Lateral Motor Cortex	ALS-TDP	HiSeq	58309850	69.15	1	0.0171498	Female	7.5	TargetALS	GLIA	3
CGND.HRA.00673	Lateral Motor Cortex	ALS-TDP	HiSeq	5.75062e+07	94.8	0	0	Female	6.8	TargetALS	OX	2
CGND.HRA.00681	Lateral Motor Cortex	ALS-TDP	HiSeq	5.48553e+07	40.9	1	0.0182298	Female	4.8	TargetALS	TD	1
CGND.HRA.00055	Medial Motor Cortex	ALS-TDP	HiSeq	5.90036e+07	101.55	0	0	Female	7.9	TargetALS	OX	2
CGND.HRA.00056	Medial Motor Cortex	ALS/FTLD	HiSeq	4.28064e+07	98.25	0	0	Male	6.6	TargetALS	TD	1
CGND.HRA.00057	Medial Motor Cortex	ALS-TDP	HiSeq	3.90643e+07	109.91	7	0.179192	Male	6.4	TargetALS	TD	1
CGND.HRA.00059	Medial Motor Cortex	ALS-TDP	HiSeq	39565780	91.99	0	0	Female	5.8	TargetALS	TD	1
CGND.HRA.00060	Medial Motor Cortex	ALS/FTLD	HiSeq	48964442	129.06	9	0.183807	Female	5.7	TargetALS	TD	1
CGND.HRA.00061	Medial Motor Cortex	ALS-TDP	HiSeq	48220574	157.2	0	0	Female	6.2	TargetALS	OX	2
CGND.HRA.00062	Medial Motor Cortex	ALS-TDP	HiSeq	5.62864e+07	111.24	0	0	Male	6.4	TargetALS	OX	2
CGND.HRA.00064	Medial Motor Cortex	ALS-TDP	HiSeq	46031779	124.17	0	0	Male	6.2	TargetALS	OX	2
CGND.HRA.00215	Medial Motor Cortex	ALS-TDP	HiSeq	32351414	95.85	2	0.0618211	Male	5.9	TargetALS	OX	2
CGND.HRA.00216	Medial Motor Cortex	ALS-TDP	HiSeq	47494404	123.6	0	0	Male	6.6	TargetALS	OX	2
CGND.HRA.00217	Medial Motor Cortex	ALS-TDP	HiSeq	3.04834e+07	87.31	0	0	Female	6.8	TargetALS	GLIA	3
CGND.HRA.00219	Medial Motor Cortex	ALS-TDP	HiSeq	2.95797e+07	133.57	0	0	Female	5.9	TargetALS	TD	1
CGND.HRA.00220	Medial Motor Cortex	ALS-TDP	HiSeq	59505235	125.01	0	0	Female	6.3	TargetALS	OX	2
CGND.HRA.00068	Medial Motor Cortex	ALS-TDP	HiSeq	45481424	88.58	0	0	Male	6.8	TargetALS	OX	2
CGND.HRA.00058	Medial Motor Cortex	ALS/FTLD	HiSeq	3.63545e+07	40.26	4	0.110028	Female	6.1	TargetALS	TD	1
CGND.HRA.00065	Medial Motor Cortex	ALS-TDP	HiSeq	4.79622e+07	20.74	3	0.0625492	Male	4.1	TargetALS	TD	1
CGND.HRA.00066	Medial Motor Cortex	ALS-TDP	HiSeq	5.36419e+07	3.98	0	0	Male	3.1	TargetALS	TD	1
CGND.HRA.00304	Medial Motor Cortex	ALS/AD	HiSeq	42208410	274.03	0	0	Female	7.9	TargetALS	OX	2
CGND.HRA.00312	Medial Motor Cortex	ALS-TDP	HiSeq	4.31523e+07	104.68	0	0	Female	6.9	TargetALS	OX	2
CGND.HRA.00320	Medial Motor Cortex	ALS-TDP	HiSeq	33671770	128.19	0	0	Male	3.2	TargetALS	TD	1
CGND.HRA.00334	Medial Motor Cortex	ALS-TDP	HiSeq	33822910	103.47	0	0	Female	6.7	TargetALS	GLIA	3
CGND.HRA.00350	Medial Motor Cortex	ALS-TDP	HiSeq	4.0823e+07	142.98	1	0.024496	Female	7.9	TargetALS	OX	2
CGND.HRA.00381	Medial Motor Cortex	ALS/AD	HiSeq	40785519	54.84	1	0.0245185	Male	6.5	TargetALS	GLIA	3
CGND.HRA.00387	Medial Motor Cortex	ALS/AD	HiSeq	28962505	6.65	0	0	Male	5.7	TargetALS	GLIA	3
CGND.HRA.00358	Medial Motor Cortex	ALS-TDP	HiSeq	3.83489e+07	146.17	1	0.0260764	Female	7.1	TargetALS	OX	2
CGND.HRA.00366	Medial Motor Cortex	ALS-TDP	HiSeq	4.12171e+07	5.13	0	0	Female	6.3	TargetALS	GLIA	3
CGND.HRA.00373	Medial Motor Cortex	ALS-TDP	HiSeq	3.59376e+07	123.16	0	0	Female	6.4	TargetALS	OX	2
CGND.HRA.00393	Medial Motor Cortex	ALS-TDP	HiSeq	49059189	97.52	0	0	Male	7	TargetALS	OX	2
CGND.HRA.00417	Medial Motor Cortex	ALS/AD	HiSeq	5.93106e+07	64.6	1	0.0168604	Female	4.9	TargetALS	OX	2
CGND.HRA.00423	Medial Motor Cortex	ALS-TDP	HiSeq	3.01371e+07	78.86	0	0	Male	5.7	TargetALS	OX	2
CGND.HRA.00429	Medial Motor Cortex	ALS-TDP	HiSeq	40970127	97	2	0.0488161	Female	7	TargetALS	OX	2
CGND.HRA.00435	Medial Motor Cortex	ALS-TDP	HiSeq	3.19662e+07	140.98	0	0	Male	4.2	TargetALS	GLIA	3
CGND.HRA.00250	Medial Motor Cortex	ALS-TDP	HiSeq	4.37875e+07	103.75	5	0.114188	Male	6.2	TargetALS	OX	2
CGND.HRA.00252	Medial Motor Cortex	ALS-TDP	HiSeq	40863463	95.05	0	0	Male	5.6	TargetALS	OX	2
CGND.HRA.00254	Medial Motor Cortex	ALS-TDP	HiSeq	42638672	8.57	3	0.0703587	Female	4.6	TargetALS	GLIA	3
CGND.HRA.00255	Medial Motor Cortex	ALS-TDP	HiSeq	4.67402e+07	97.11	0	0	Female	5.8	TargetALS	OX	2
CGND.HRA.00256	Medial Motor Cortex	ALS-TDP	HiSeq	5.82771e+07	124.11	0	0	Female	5.7	TargetALS	OX	2
CGND.HRA.00563	Medial Motor Cortex	ALS-TDP	HiSeq	3.21271e+07	14.11	2	0.0622527	Male	4.9	TargetALS	GLIA	3
CGND.HRA.00556	Medial Motor Cortex	ALS-TDP	HiSeq	4.11648e+07	111.73	2	0.0485852	Female	6.6	TargetALS	OX	2
CGND.HRA.00561	Medial Motor Cortex	ALS-SOD1	HiSeq	4.53693e+07	113.81	0	0	Male	6.4	TargetALS	GLIA	3
CGND.HRA.00574	Medial Motor Cortex	ALS-TDP	HiSeq	37558029	48.34	2	0.0532509	Male	5.1	TargetALS	TD	1
CGND.HRA.00581	Medial Motor Cortex	ALS-SOD1	HiSeq	9.20965e+07	133.97	0	0	Male	8.6	TargetALS	OX	2
CGND.HRA.00249	Medial Motor Cortex	ALS-TDP	HiSeq	39142969	24.38	0	0	Male	4.1	TargetALS	TD	1
CGND.HRA.00586	Medial Motor Cortex	ALS-TDP	HiSeq	47740691	6.43	0	0	Male	5.3	TargetALS	GLIA	3
CGND.HRA.00599	Medial Motor Cortex	ALS-TDP	HiSeq	2.99285e+07	21.34	0	0	Female	5.3	TargetALS	GLIA	3
CGND.HRA.00603	Medial Motor Cortex	ALS-TDP	HiSeq	4.65584e+07	140.96	0	0	Female	7.3	TargetALS	OX	2
CGND.HRA.00607	Medial Motor Cortex	ALS/FTLD	HiSeq	44321871	35.39	1	0.0225622	Male	4.9	TargetALS	TD	1
CGND.HRA.00611	Medial Motor Cortex	ALS/AD	HiSeq	3.70705e+07	155.73	4	0.107902	Female	6.5	TargetALS	OX	2
CGND.HRA.00615	Medial Motor Cortex	ALS-TDP	HiSeq	39184581	26.22	2	0.0510405	Female	5.9	TargetALS	GLIA	3
CGND.HRA.00672	Medial Motor Cortex	ALS-TDP	HiSeq	25091705	75.84	0	0	Female	3.9	TargetALS	TD	1
CGND.HRA.00637	Medial Motor Cortex	ALS-TDP	HiSeq	3.43964e+07	79.56	0	0	Male	5.1	TargetALS	TD	1
CGND.HRA.00650	Medial Motor Cortex	ALS-TDP	HiSeq	5.04522e+07	168.25	0	0	Male	6.7	TargetALS	TD	1
CGND.HRA.00663	Medial Motor Cortex	ALS-TDP	HiSeq	52219765	69.41	4	0.0765993	Female	7.6	TargetALS	GLIA	3
CGND.HRA.00680	Medial Motor Cortex	ALS-TDP	HiSeq	41417393	45.15	2	0.0482889	Female	5.5	TargetALS	TD	1
CGND.HRA.00134	Other Motor Cortex	ALS-TDP	HiSeq	37793592	159.61	1	0.0264595	Female	6.4	TargetALS	OX	2
CGND.HRA.00193	Other Motor Cortex	ALS-TDP	HiSeq	50953043	149.46	0	0	Female	4.5	TargetALS	TD	1
CGND.HRA.00288	Other Motor Cortex	ALS-TDP	HiSeq	40575451	119.53	2	0.0492909	Female	6.7	TargetALS	OX	2
CGND.HRA.00631	Other Motor Cortex	ALS-TDP	HiSeq	43755262	97.34	15	0.342816	Female	7.3	TargetALS	OX	2
CGND.HRA.00633	Other Motor Cortex	ALS-TDP	HiSeq	4.08339e+07	135.43	1	0.0244894	Male	5.5	TargetALS	TD	1
CGND.HRA.00624	Other Motor Cortex	ALS-TDP	HiSeq	5.17026e+07	57.36	0	0	Male	6.4	TargetALS	GLIA	3
CGND.HRA.00640	Other Motor Cortex	ALS-TDP	HiSeq	23593844	93.82	0	0	Male	7.1	TargetALS	OX	2
CGND.HRA.00769	Frontal Cortex	Control	NovaSeq	42028137	47.87	0	0	Male	6.9	NYGC	Control	4
CGND.HRA.00811	Frontal Cortex	Control	NovaSeq	43301703	59.56	0	0	Male	6.5	NYGC	Control	4
CGND.HRA.00820	Frontal Cortex	Control	NovaSeq	4.16034e+07	53.29	0	0	Male	6.1	NYGC	Control	4
CGND.HRA.00835	Frontal Cortex	Control	NovaSeq	4.31788e+07	71.11	0	0	Male	5.5	NYGC	Control	4
CGND.HRA.00914	Frontal Cortex	Control	NovaSeq	1.20842e+08	62.38	0	0	Male	7.9	NYGC	Control	4
CGND.HRA.00921	Frontal Cortex	Control	NovaSeq	1.26995e+08	44.67	0	0	Female	6	NYGC	Control	4
CGND.HRA.00930	Frontal Cortex	Control	NovaSeq	1.17625e+08	57.89	0	0	Male	7	NYGC	Control	4
CGND.HRA.00939	Frontal Cortex	Control	NovaSeq	113193183	46.97	0	0	Female	5.6	NYGC	Control	4
CGND.HRA.00964	Frontal Cortex	Control	NovaSeq	1.43112e+08	48.02	0	0	Male	6.8	NYGC	Control	4
CGND.HRA.00973	Frontal Cortex	Control	NovaSeq	137218753	79.62	0	0	Female	7.3	NYGC	Control	4
CGND.HRA.00980	Frontal Cortex	Control	NovaSeq	1.32924e+08	73.64	0	0	Female	5.6	NYGC	Control	4
CGND.HRA.01147	Frontal Cortex	Control	NovaSeq	5.42505e+07	25.43	0	0	Female	4.4	NYGC	Control	4
CGND.HRA.01150	Frontal Cortex	Control	NovaSeq	50971487	65.44	0	0	Female	6.6	NYGC	Control	4
CGND.HRA.01153	Frontal Cortex	Control	NovaSeq	5.30039e+07	81.31	0	0	Female	6.7	NYGC	Control	4
CGND.HRA.01156	Frontal Cortex	Control	NovaSeq	51108012	47.4	0	0	Female	5.6	NYGC	Control	4
CGND.HRA.01158	Frontal Cortex	Control	NovaSeq	49154967	52.81	0	0	Female	5.3	NYGC	Control	4
CGND.HRA.01161	Frontal Cortex	Control	NovaSeq	47885168	51.63	0	0	Male	5.8	NYGC	Control	4
CGND.HRA.01164	Frontal Cortex	Control	NovaSeq	5.34846e+07	57.32	0	0	Female	7	NYGC	Control	4
CGND.HRA.01167	Frontal Cortex	Control	NovaSeq	6.32008e+07	60.62	0	0	Male	6.5	NYGC	Control	4
CGND.HRA.01170	Frontal Cortex	Control	NovaSeq	5.14457e+07	52.99	0	0	Female	7.2	NYGC	Control	4
CGND.HRA.00467	Medial Motor Cortex	Control	NovaSeq	43735646	9.24	0	0	Female	3.8	TargetALS	Control	4
CGND.HRA.00477	Medial Motor Cortex	Control	NovaSeq	48709973	11.32	0	0	Male	4.3	TargetALS	Control	4
CGND.HRA.00478	Lateral Motor Cortex	Control	NovaSeq	55020725	7.79	0	0	Male	3.9	TargetALS	Control	4
CGND.HRA.00646	Medial Motor Cortex	Control	NovaSeq	36573975	0.93	0	0	Female	3.4	TargetALS	Control	4
CGND.HRA.00647	Lateral Motor Cortex	Control	NovaSeq	41417415	0.82	0	0	Female	3.6	TargetALS	Control	4
CGND.HRA.01925	Frontal Cortex	Control	NovaSeq	28934488	84.92	0	0	Male	5.1	NYGC	Control	4
CGND.HRA.01926	Frontal Cortex	Control	NovaSeq	33976305	86.9	0	0	Male	4.9	NYGC	Control	4
CGND.HRA.01929	Frontal Cortex	Control	NovaSeq	38276149	66.01	0	0	Male	6.2	NYGC	Control	4
CGND.HRA.01933	Frontal Cortex	Control	NovaSeq	30759258	49.76	0	0	Male	5.6	NYGC	Control	4
CGND.HRA.01988	Frontal Cortex	Control	NovaSeq	28176481	56.59	0	0	Female	5.3	NYGC	Control	4
CGND.HRA.01989	Lateral Motor Cortex	Control	NovaSeq	65504065	20.07	0	0	Female	5.2	NYGC	Control	4
CGND.HRA.01990	Medial Motor Cortex	Control	NovaSeq	48721322	37.35	0	0	Female	5.3	NYGC	Control	4
CGND.HRA.02041	Frontal Cortex	Control	NovaSeq	34640763	45.31	0	0	Male	8	NYGC	Control	4
CGND.HRA.01935	Frontal Cortex	Control	NovaSeq	60243341	147.49	0	0	Male	5	NYGC	Control	4
CGND.HRA.01938	Frontal Cortex	Control	NovaSeq	37527255	96.47	0	0	Male	6	NYGC	Control	4
CGND.HRA.02036	Frontal Cortex	Control	NovaSeq	45850076	52.5	0	0	Male	6.2	NYGC	Control	4
CGND.HRA.02037	Lateral Motor Cortex	Control	NovaSeq	36384279	35.01	0	0	Male	6.3	NYGC	Control	4
CGND.HRA.02038	Medial Motor Cortex	Control	NovaSeq	36744222	76.85	0	0	Male	6.5	NYGC	Control	4
CGND.HRA.01956	Frontal Cortex	Control	NovaSeq	48738838	82.1	0	0	Male	5.4	NYGC	Control	4
CGND.HRA.01966	Frontal Cortex	Control	NovaSeq	45118584	6.52	0	0	Female	2	NYGC	Control	4
CGND.HRA.02054	Frontal Cortex	Control	NovaSeq	42012692	69.84	0	0	Male	7	NYGC	Control	4
CGND.HRA.02055	Lateral Motor Cortex	Control	NovaSeq	52612855	61.18	0	0	Male	5.8	NYGC	Control	4
CGND.HRA.02056	Medial Motor Cortex	Control	NovaSeq	49369668	46.78	0	0	Male	5.6	NYGC	Control	4
CGND.HRA.02093	Lateral Motor Cortex	Control	NovaSeq	52099198	12.14	0	0	Female	6.5	NYGC	Control	4
CGND.HRA.02097	Frontal Cortex	Control	NovaSeq	55655095	10.24	0	0	Female	3.7	NYGC	Control	4
CGND.HRA.02105	Frontal Cortex	Control	NovaSeq	56166665	69.31	0	0	Male	6	NYGC	Control	4
CGND.HRA.02106	Lateral Motor Cortex	Control	NovaSeq	52527110	51.08	0	0	Male	6.9	NYGC	Control	4
CGND.HRA.01908	Frontal Cortex	Control	NovaSeq	45079570	9.16	0	0	Female	3.3	NYGC	Control	4
CGND.HRA.01963	Frontal Cortex	Control	NovaSeq	57721327	59.18	0	0	Male	5.9	NYGC	Control	4
CGND.HRA.02107	Medial Motor Cortex	Control	NovaSeq	42111034	47.22	0	0	Male	6.6	NYGC	Control	4
CGND.HRA.02127	Lateral Motor Cortex	Control	NovaSeq	50606553	25.33	1	0.0197603	Female	5.6	NYGC	Control	4
CGND.HRA.02128	Medial Motor Cortex	Control	NovaSeq	49518108	13.29	0	0	Female	5.4	NYGC	Control	4
CGND.HRA.01180	Medial Motor Cortex	Control	NovaSeq	53225919	58.99	0	0	Male	6	TargetALS	Control	4
CGND.HRA.01181	Lateral Motor Cortex	Control	NovaSeq	41384879	75.94	0	0	Male	6.7	TargetALS	Control	4
CGND.HRA.01312	Medial Motor Cortex	Control	NovaSeq	48254085	64.52	0	0	Female	6	TargetALS	Control	4
CGND.HRA.01313	Lateral Motor Cortex	Control	NovaSeq	44248518	38.72	0	0	Female	6.3	TargetALS	Control	4
CGND.HRA.01316	Frontal Cortex	Control	NovaSeq	51675973	53.62	0	0	Female	6.6	TargetALS	Control	4
CGND.HRA.01381	Lateral Motor Cortex	Control	NovaSeq	40333557	37.81	1	0.0247933	Male	5.8	TargetALS	Control	4
CGND.HRA.01976	Frontal Cortex	Control	NovaSeq	97155238	81.73	0	0	Female	2.9	TargetALS	Control	4
CGND.HRA.00212	Frontal Cortex	Control	HiSeq	4.40321e+07	119.27	0	0	Female	7.5	TargetALS	Control	4
CGND.HRA.00218	Medial Motor Cortex	Control	HiSeq	54855263	79.58	0	0	Female	5.7	TargetALS	Control	4
CGND.HRA.00224	Lateral Motor Cortex	Control	HiSeq	44992232	74.23	0	0	Female	6.5	TargetALS	Control	4
CGND.HRA.00091	Lateral Motor Cortex	Control	HiSeq	5.01051e+07	137.56	0	0	Female	7	TargetALS	Control	4
CGND.HRA.00021	Frontal Cortex	Control	HiSeq	3.3465e+07	76.73	0	0	Female	6.1	TargetALS	Control	4
CGND.HRA.00063	Medial Motor Cortex	Control	HiSeq	4.81149e+07	50.97	0	0	Female	7.1	TargetALS	Control	4
CGND.HRA.00751	Frontal Cortex	Control	HiSeq	2.586e+07	28.96	0	0	Male	5.7	NYGC	Control	4
CGND.HRA.00788	Frontal Cortex	Control	HiSeq	3.49451e+07	65.87	0	0	Female	5.7	NYGC	Control	4
CGND.HRA.00596	Medial Motor Cortex	Control	HiSeq	36847327	84.84	0	0	Male	5.7	TargetALS	Control	4
CGND.HRA.00594	Medial Motor Cortex	Control	HiSeq	35531112	61.12	0	0	Female	5.4	TargetALS	Control	4
CGND.HRA.00595	Lateral Motor Cortex	Control	HiSeq	61398891	66.51	0	0	Female	5.7	TargetALS	Control	4
CGND.HRA.01185	Frontal Cortex	Control	HiSeq	5.28048e+07	22.28	0	0	Male	4.5	TargetALS	Control	4
CGND.HRA.01186	Medial Motor Cortex	Control	HiSeq	34922707	77.36	0	0	Male	5	TargetALS	Control	4
CGND.HRA.01187	Lateral Motor Cortex	Control	HiSeq	4.3261e+07	100.86	0	0	Male	5	TargetALS	Control	4
CGND.HRA.01225	Frontal Cortex	Control	HiSeq	4.32974e+07	14.46	0	0	Male	5.2	TargetALS	Control	4
CGND.HRA.01228	Frontal Cortex	Control	HiSeq	45639181	1.53	0	0	Female	4.4	TargetALS	Control	4
CGND.HRA.01234	Frontal Cortex	Control	HiSeq	4.79876e+07	128.26	0	0	Female	7.6	TargetALS	Control	4
CGND.HRA.01236	Frontal Cortex	Control	HiSeq	4.52067e+07	100.92	0	0	Female	5.7	TargetALS	Control	4
CGND.HRA.01242	Frontal Cortex	Control	HiSeq	4.17625e+07	126.74	1	0.023945	Male	7.5	TargetALS	Control	4
CGND.HRA.01258	Frontal Cortex	Control	HiSeq	4.06605e+07	67.3	0	0	Female	5.3	TargetALS	Control	4
CGND.HRA.01260	Frontal Cortex	Control	HiSeq	36033705	57.53	0	0	Male	4.9	TargetALS	Control	4
CGND.HRA.00989	Frontal Cortex	Control	HiSeq	4.98944e+07	49.67	0	0	Female	5.7	NYGC	Control	4
CGND.HRA.00466	Frontal Cortex	Control	HiSeq	32736453	58.79	0	0	Female	5.6	TargetALS	Control	4
CGND.HRA.00476	Frontal Cortex	Control	HiSeq	5.19075e+07	14.97	0	0	Male	3.2	TargetALS	Control	4
CGND.HRA.01179	Frontal Cortex	Control	HiSeq	3.08062e+07	100.94	0	0	Male	6.2	TargetALS	Control	4
CGND.HRA.01379	Frontal Cortex	Control	HiSeq	4.35789e+07	37.55	0	0	Male	4.6	TargetALS	Control	4
CGND.HRA.00644	Medial Motor Cortex	Control	HiSeq	39218833	5.08	0	0	Male	5.4	TargetALS	Control	4
CGND.HRA.00658	Medial Motor Cortex	Control	HiSeq	44652446	137.15	0	0	Female	6.9	TargetALS	Control	4
CGND.HRA.00659	Lateral Motor Cortex	Control	HiSeq	6.54351e+07	115.86	0	0	Female	6.9	TargetALS	Control	4
CGND.HRA.00660	Medial Motor Cortex	Control	HiSeq	4.12454e+07	113.13	0	0	Female	7.3	TargetALS	Control	4
CGND.HRA.00661	Lateral Motor Cortex	Control	HiSeq	3.94785e+07	107.44	0	0	Female	7.5	TargetALS	Control	4
CGND.HRA.00668	Medial Motor Cortex	Control	HiSeq	3.48395e+07	94.91	0	0	Male	7.4	TargetALS	Control	4
CGND.HRA.00669	Lateral Motor Cortex	Control	HiSeq	54579375	136.45	0	0	Male	7.8	TargetALS	Control	4
CGND.HRA.00761	Frontal Cortex	Control	HiSeq	4.06705e+07	82.62	0	0	Male	5	NYGC	Control	4
CGND.HRA.01081	Frontal Cortex	FTLD-TDP	NovaSeq	43375630	56.22	3	0.0691633	Male	7.7	NYGC	OND	5
CGND.HRA.00998	Frontal Cortex	FTLD-TDP	NovaSeq	41639366	18.31	14	0.33622	Female	5.2	NYGC	OND	5
CGND.HRA.01001	Frontal Cortex	FTLD-TDP	NovaSeq	4.6675e+07	71.91	0	0	Female	5.8	NYGC	OND	5
CGND.HRA.01004	Frontal Cortex	FTLD-TDP	NovaSeq	5.14257e+07	1.08	3	0.0583365	Female	3.7	NYGC	OND	5
CGND.HRA.01007	Frontal Cortex	FTLD-TDP	NovaSeq	4.47205e+07	58.01	2	0.0447222	Male	5.8	NYGC	OND	5
CGND.HRA.01010	Frontal Cortex	FTLD-TDP	NovaSeq	46395436	61.23	8	0.172431	Male	6.2	NYGC	OND	5
CGND.HRA.01013	Frontal Cortex	FTLD-TDP	NovaSeq	3.74305e+07	8.91	8	0.213729	Male	4	NYGC	OND	5
CGND.HRA.01016	Frontal Cortex	FTLD-TDP	NovaSeq	49177923	5.82	1	0.0203343	Male	3.9	NYGC	OND	5
CGND.HRA.01019	Frontal Cortex	FTLD-TDP	NovaSeq	3.93335e+07	38.85	8	0.203389	Female	5.6	NYGC	OND	5
CGND.HRA.01021	Frontal Cortex	FTLD-TDP	NovaSeq	45629847	9.84	9	0.197239	Male	5	NYGC	OND	5
CGND.HRA.01024	Frontal Cortex	FTLD-TDP	NovaSeq	45664025	7.25	11	0.24089	Female	3.7	NYGC	OND	5
CGND.HRA.01026	Frontal Cortex	FTLD-TDP	NovaSeq	49115323	6.79	8	0.162882	Male	4.4	NYGC	OND	5
CGND.HRA.01029	Frontal Cortex	FTLD-TDP	NovaSeq	43162467	7.19	15	0.347524	Male	5.7	NYGC	OND	5
CGND.HRA.01032	Frontal Cortex	FTLD-TDP	NovaSeq	40138250	2.37	6	0.149483	Male	2.8	NYGC	OND	5
CGND.HRA.01038	Frontal Cortex	FTLD-TDP	NovaSeq	43713674	73.87	11	0.251638	Female	6.2	NYGC	OND	5
CGND.HRA.01043	Frontal Cortex	FTLD-TDP	NovaSeq	3.82463e+07	46.64	1	0.0261463	Female	6.1	NYGC	OND	5
CGND.HRA.01046	Frontal Cortex	FTLD-TDP	NovaSeq	44928946	51.23	7	0.155802	Female	5.8	NYGC	OND	5
CGND.HRA.01049	Frontal Cortex	FTLD-TDP	NovaSeq	3.75287e+07	4.63	3	0.0799389	Male	5.1	NYGC	OND	5
CGND.HRA.01052	Frontal Cortex	FTLD-TDP	NovaSeq	4.11514e+07	61.82	1	0.0243005	Male	5.8	NYGC	OND	5
CGND.HRA.01055	Frontal Cortex	FTLD-TDP	NovaSeq	51939442	47.03	8	0.154026	Male	5.6	NYGC	OND	5
CGND.HRA.01058	Frontal Cortex	FTLD-TDP	NovaSeq	4.62297e+07	50.23	1	0.0216311	Male	6.6	NYGC	OND	5
CGND.HRA.01060	Frontal Cortex	FTLD-TDP	NovaSeq	42704329	13.01	9	0.210751	Male	4.8	NYGC	OND	5
CGND.HRA.01063	Frontal Cortex	FTLD-TDP	NovaSeq	5.69721e+07	25.87	6	0.105315	Female	5.3	NYGC	OND	5
CGND.HRA.01066	Frontal Cortex	FTLD-TDP	NovaSeq	5.60904e+07	65.71	3	0.0534851	Female	7	NYGC	OND	5
CGND.HRA.01069	Frontal Cortex	FTLD-TDP	NovaSeq	46358375	35.18	3	0.0647132	Male	4.8	NYGC	OND	5
CGND.HRA.01073	Frontal Cortex	FTLD-TDP	NovaSeq	5.88074e+07	44.51	9	0.153042	Female	5.9	NYGC	OND	5
CGND.HRA.01076	Frontal Cortex	FTLD-TDP	NovaSeq	5.97153e+07	57.23	1	0.0167461	Female	5.7	NYGC	OND	5
CGND.HRA.01084	Frontal Cortex	FTLD-TDP	NovaSeq	52510517	55.52	5	0.095219	Male	7.1	NYGC	OND	5
CGND.HRA.01090	Frontal Cortex	FTLD-TDP	NovaSeq	4.12738e+07	35.29	6	0.145371	Female	5.6	NYGC	OND	5
CGND.HRA.01093	Frontal Cortex	FTLD-TDP	NovaSeq	5.42789e+07	32.76	8	0.147387	Female	6	NYGC	OND	5
CGND.HRA.01096	Frontal Cortex	FTLD-TDP	NovaSeq	54306512	54.97	16	0.294624	Male	5.9	NYGC	OND	5
CGND.HRA.01099	Frontal Cortex	FTLD-TDP	NovaSeq	59879563	63.81	2	0.0334004	Female	5.6	NYGC	OND	5
CGND.HRA.01102	Frontal Cortex	FTLD-TDP	NovaSeq	4.1939e+07	13.1	19	0.453039	Male	4.9	NYGC	OND	5
CGND.HRA.01111	Frontal Cortex	FTLD-TAU	NovaSeq	47741602	20.92	0	0	Male	5.5	NYGC	OND	5
CGND.HRA.01117	Frontal Cortex	FTLD-TAU	NovaSeq	5.32166e+07	32.12	0	0	Male	5.6	NYGC	OND	5
CGND.HRA.01120	Frontal Cortex	FTLD-TAU	NovaSeq	4.41354e+07	4.66	0	0	Male	5.7	NYGC	OND	5
CGND.HRA.01123	Frontal Cortex	FTLD-TAU	NovaSeq	52662319	0.99	0	0	Female	7.5	NYGC	OND	5
CGND.HRA.01125	Frontal Cortex	FTLD-TAU	NovaSeq	6.0708e+07	33.02	0	0	Male	5.8	NYGC	OND	5
CGND.HRA.01128	Frontal Cortex	FTLD-TAU	NovaSeq	56731808	27.34	0	0	Male	5.5	NYGC	OND	5
CGND.HRA.01131	Frontal Cortex	FTLD-FUS	NovaSeq	5.35911e+07	23.07	0	0	Female	4.2	NYGC	OND	5
CGND.HRA.01134	Frontal Cortex	FTLD-FUS	NovaSeq	42744636	1.44	0	0	Female	4.1	NYGC	OND	5
CGND.HRA.01136	Frontal Cortex	FTLD-FUS	NovaSeq	55268836	80.88	0	0	Male	6.1	NYGC	OND	5
