# Supplementary material for: Molecular subtypes of ALS are associated with differences in patient prognosis
Source: Nat Commun. 2023 Jan 6;14:95. doi: 10.1038/s41467-022-35494-w (PMC9822908; doi:10.1038/s41467-022-35494-w)
Supplement: Supplementary file 15 — Supplementary Data 12 [file 41467_2022_35494_MOESM15_ESM.xlsx]

## Sheet: VisANT-gold
SCIN	TYROBP	0	M0039	0.0239731
SCIN	TYMP	0	M0039	0.00649506
SCIN	CD44	0	M0039	0.00295204
SCIN	MSR1	0	M0039	0.0198967
SCIN	CP	0	M0039	0.00116374
SCIN	CHI3L2	0	M0039	0.00248075
SCIN	DAPP1	0	M0039	0.00786274
SCIN	RGS1	0	M0039	0.00058693
SCIN	TREM2	0	M0039	0.0116432
SCIN	TLR8	0	M0039	0.00491184
SCIN	IL21R	0	M0039	0.00605522
SCIN	HAMP	0	M0039	0.00130266
SCIN	CCL2	0	M0039	0.000165042
SCIN	MS4A4A	0	M0039	0.00373748
SCIN	CD69	0	M0039	9.15874e-05
SCIN	LY86	0	M0039	0.0177344
SCIN	CD86	0	M0039	0.015422
SCIN	NCF2	0	M0039	0.0128978
SCIN	CSTA	0	M0039	0.000469634
SCIN	IL1B	0	M0039	0.000165858
SCIN	CD68	0	M0039	0.0385415
SCIN	SIGLEC9	0	M0039	0.0278238
SCIN	APOC1	0	M0039	0.0023306
SCIN	LSP1	0	M0039	0.000433649
SCIN	NAPSB	0	M0039	0.00187191
SCIN	ALOX5AP	0	M0039	0.0306711
SCIN	GYPC	0	M0039	0.000536752
SCIN	BCL2A1	0	M0039	0.00583285
SCIN	IGSF6	0	M0039	0.00441356
SCIN	PTPN7	0	M0039	0.000503057
SCIN	FCGR1A	0	M0039	0.0181369
SCIN	RGS18	0	M0039	0.00227964
SCIN	ANKRD22	0	M0039	0.00316061
SCIN	LY96	0	M0039	0.000891419
SCIN	SLC7A7	0	M0039	0.0219207
SCIN	SLAMF8	0	M0039	0.0194925
SCIN	FCER1G	0	M0039	0.0395051
SCIN	CCR5	0	M0039	0.0263145
SCIN	SCIMP	0	M0039	0.00788401
SCIN	S100A9	0	M0039	0.00175252
SCIN	SNX20	0	M0039	0.0357265
SCIN	CD300A	0	M0039	0.0357823
SCIN	CX3CR1	0	M0039	8.39108e-05
SCIN	SIGLEC7	0	M0039	0.00799442
SCIN	P2RY12	0	M0039	9.41874e-05
SCIN	RNASE2	0	M0039	0.00567497
SCIN	RNASE6	0	M0039	0.00394472
SCIN	GPR183	0	M0039	0.00110879
SCIN	FPR2	0	M0039	0.000427256
SCIN	FPR1	0	M0039	0.0101094
SCIN	GPR34	0	M0039	0.00283447
SCIN	CLEC7A	0	M0039	0.00301785
SCIN	OLR1	0	M0039	0.00291716
SCIN	ODF3B	0	M0039	0.000285952
SCIN	P2RY13	0	M0039	0.000253202
SCIN	SOCS3	0	M0039	0.000210629
SCIN	APOBR	0	M0039	0.000765933
SCIN	CD300LF	0	M0039	0.00118117
SCIN	FPR3	0	M0039	0.000249987
SCIN	RAB42	0	M0039	0.00060694
SCIN	SELL	0	M0039	0.00281948
SCIN	HLA.DRB1	0	M0039	0.00211843
SCIN	SERPINA3	0	M0039	0.00334306
SCIN	TLR7	0	M0039	0.0139128
SCIN	HLA.DQA1	0	M0039	0.000558543
SCIN	SERPINA1	0	M0039	0.0427973
SCIN	FCGR1B	0	M0039	0.00355351
SCIN	HLA.DRB5	0	M0039	2.40988e-05
SCIN	FCGR3A	0	M0039	0.0426156
SCIN	HLA.DOA	0	M0039	0.0118591
SCIN	HLA.DRA	0	M0039	0.0262452
SCIN	AIF1	0	M0039	0.0170041
SCIN	LILRB3	0	M0039	0.00262512
SCIN	IFI30	0	M0039	0.0421989
SCIN	APOC2	0	M0039	0.0166889
SCIN	LILRA4	0	M0039	0.000252263
SCIN	LILRA6	0	M0039	0.000951279
SCIN	ENSG00000261795	0	M0039	0.00226657
SCIN	FCGR1CP	0	M0039	0.00135466
SCIN	ENSG00000273259	0	M0039	0.00173281
TYROBP	TYMP	0	M0039	0.00616682
TYROBP	CD44	0	M0039	0.00142026
TYROBP	MSR1	0	M0039	0.06158
TYROBP	CP	0	M0039	0.000218901
TYROBP	CHI3L2	0	M0039	0.00145424
TYROBP	DAPP1	0	M0039	0.0100392
TYROBP	RGS1	0	M0039	0.00167137
TYROBP	TREM2	0	M0039	0.105034
TYROBP	TLR8	0	M0039	0.00717026
TYROBP	IL21R	0	M0039	0.00167375
TYROBP	HAMP	0	M0039	0.000615693
TYROBP	CCL2	0	M0039	9.46948e-05
TYROBP	MS4A4A	0	M0039	0.0214233
TYROBP	CD69	0	M0039	0.00147038
TYROBP	LY86	0	M0039	0.099784
TYROBP	CD86	0	M0039	0.0748985
TYROBP	NCF2	0	M0039	0.0714268
TYROBP	CSTA	0	M0039	0.00116805
TYROBP	IL1B	0	M0039	7.61463e-05
TYROBP	CD68	0	M0039	0.168764
TYROBP	SIGLEC9	0	M0039	0.0166249
TYROBP	APOC1	0	M0039	0.0313042
TYROBP	LSP1	0	M0039	0.00553132
TYROBP	NAPSB	0	M0039	0.000565966
TYROBP	ALOX5AP	0	M0039	0.108773
TYROBP	GYPC	0	M0039	0.0172568
TYROBP	BCL2A1	0	M0039	0.00323792
TYROBP	IGSF6	0	M0039	0.0392723
TYROBP	PTPN7	0	M0039	0.00208415
TYROBP	FCGR1A	0	M0039	0.0128775
TYROBP	RGS18	0	M0039	0.00745364
TYROBP	ANKRD22	0	M0039	0.00108032
TYROBP	LY96	0	M0039	0.00245823
TYROBP	SLC7A7	0	M0039	0.0907171
TYROBP	SLAMF8	0	M0039	0.00830349
TYROBP	FCER1G	0	M0039	0.0717294
TYROBP	CCR5	0	M0039	0.0193157
TYROBP	SCIMP	0	M0039	0.048049
TYROBP	S100A9	0	M0039	0.00062933
TYROBP	SNX20	0	M0039	0.0260047
TYROBP	CD300A	0	M0039	0.0356851
TYROBP	CX3CR1	0	M0039	0.00102667
TYROBP	SIGLEC7	0	M0039	0.0214119
TYROBP	P2RY12	0	M0039	0.000946107
TYROBP	RNASE2	0	M0039	0.00426072
TYROBP	RNASE6	0	M0039	0.0601317
TYROBP	GPR183	0	M0039	0.0106374
TYROBP	FPR2	0	M0039	0.000185536
TYROBP	FPR1	0	M0039	0.00569304
TYROBP	GPR34	0	M0039	0.0178058
TYROBP	CLEC7A	0	M0039	0.0316625
TYROBP	OLR1	0	M0039	0.0205291
TYROBP	ODF3B	0	M0039	0.00057024
TYROBP	P2RY13	0	M0039	0.00330399
TYROBP	SOCS3	0	M0039	7.38869e-05
TYROBP	APOBR	0	M0039	0.00603713
TYROBP	CD300LF	0	M0039	0.0117216
TYROBP	FPR3	0	M0039	0.00196111
TYROBP	RAB42	0	M0039	0.00495178
TYROBP	SELL	0	M0039	0.00148264
TYROBP	HLA.DRB1	0	M0039	0.0263132
TYROBP	SERPINA3	0	M0039	0.000675806
TYROBP	TLR7	0	M0039	0.0466797
TYROBP	HLA.DQA1	0	M0039	0.0045576
TYROBP	SERPINA1	0	M0039	0.0175098
TYROBP	FCGR1B	0	M0039	0.00357175
TYROBP	HLA.DRB5	0	M0039	0.000515741
TYROBP	FCGR3A	0	M0039	0.0232896
TYROBP	HLA.DOA	0	M0039	0.0909748
TYROBP	HLA.DRA	0	M0039	0.12529
TYROBP	AIF1	0	M0039	0.0741505
TYROBP	LILRB3	0	M0039	0.00533988
TYROBP	IFI30	0	M0039	0.0521949
TYROBP	APOC2	0	M0039	0.0670877
TYROBP	LILRA4	0	M0039	0.00344741
TYROBP	LILRA6	0	M0039	0.00222459
TYROBP	ENSG00000261795	0	M0039	0.00741459
TYROBP	FCGR1CP	0	M0039	0.00121626
TYROBP	ENSG00000273259	0	M0039	0.000351172
TYMP	CD44	0	M0039	0.00123109
TYMP	MSR1	0	M0039	0.0027095
TYMP	CP	0	M0039	0.000423732
TYMP	CHI3L2	0	M0039	0.00079296
TYMP	DAPP1	0	M0039	0.000874271
TYMP	RGS1	0	M0039	0.00012429
TYMP	TREM2	0	M0039	0.00116364
TYMP	TLR8	0	M0039	0.00111243
TYMP	IL21R	0	M0039	0.0102651
TYMP	HAMP	0	M0039	0.0276213
TYMP	CCL2	0	M0039	0.00222202
TYMP	MS4A4A	0	M0039	0.00126545
TYMP	CD69	0	M0039	1.95029e-05
TYMP	LY86	0	M0039	0.00221969
TYMP	CD86	0	M0039	0.000846817
TYMP	NCF2	0	M0039	0.00779371
TYMP	CSTA	0	M0039	0.00024626
TYMP	IL1B	0	M0039	0.00105569
TYMP	CD68	0	M0039	0.0108983
TYMP	SIGLEC9	0	M0039	0.081723
TYMP	APOC1	0	M0039	0.000893147
TYMP	LSP1	0	M0039	0.000513781
TYMP	NAPSB	0	M0039	0.00118218
TYMP	ALOX5AP	0	M0039	0.00886234
TYMP	GYPC	0	M0039	0.000167213
TYMP	BCL2A1	0	M0039	0.00850578
TYMP	IGSF6	0	M0039	0.00021955
TYMP	PTPN7	0	M0039	0.00101585
TYMP	FCGR1A	0	M0039	0.0215536
TYMP	RGS18	0	M0039	0.000242258
TYMP	ANKRD22	0	M0039	0.00211887
TYMP	LY96	0	M0039	0.000208546
TYMP	SLC7A7	0	M0039	0.00301977
TYMP	SLAMF8	0	M0039	0.00753422
TYMP	FCER1G	0	M0039	0.0126725
TYMP	CCR5	0	M0039	0.0083914
TYMP	SCIMP	0	M0039	0.00197186
TYMP	S100A9	0	M0039	0.00327784
TYMP	SNX20	0	M0039	0.0303586
TYMP	CD300A	0	M0039	0.0459981
TYMP	CX3CR1	0	M0039	2.30287e-06
TYMP	SIGLEC7	0	M0039	0.0089143
TYMP	P2RY12	0	M0039	1.029e-06
TYMP	RNASE2	0	M0039	0.00141323
TYMP	RNASE6	0	M0039	0.000288533
TYMP	GPR183	0	M0039	0.000105976
TYMP	FPR2	0	M0039	0.00218946
TYMP	FPR1	0	M0039	0.0257886
TYMP	GPR34	0	M0039	4.55781e-05
TYMP	CLEC7A	0	M0039	0.000408358
TYMP	OLR1	0	M0039	0.000166038
TYMP	ODF3B	0	M0039	0.0713543
TYMP	P2RY13	0	M0039	8.82563e-06
TYMP	SOCS3	0	M0039	0.00682965
TYMP	APOBR	0	M0039	0.00143654
TYMP	CD300LF	0	M0039	0.000172545
TYMP	FPR3	0	M0039	2.34424e-05
TYMP	RAB42	0	M0039	0.000311574
TYMP	SELL	0	M0039	0.000813073
TYMP	HLA.DRB1	0	M0039	0.000718317
TYMP	SERPINA3	0	M0039	0.00311663
TYMP	TLR7	0	M0039	0.000537663
TYMP	HLA.DQA1	0	M0039	0.000109721
TYMP	SERPINA1	0	M0039	0.0292056
TYMP	FCGR1B	0	M0039	0.00920281
TYMP	HLA.DRB5	0	M0039	9.50843e-06
TYMP	FCGR3A	0	M0039	0.0142938
TYMP	HLA.DOA	0	M0039	0.00112401
TYMP	HLA.DRA	0	M0039	0.00350252
TYMP	AIF1	0	M0039	0.00381151
TYMP	LILRB3	0	M0039	0.0224017
TYMP	IFI30	0	M0039	0.0689476
TYMP	APOC2	0	M0039	0.00622605
TYMP	LILRA4	0	M0039	1.01634e-05
TYMP	LILRA6	0	M0039	0.00526554
TYMP	ENSG00000261795	0	M0039	0.00131777
TYMP	FCGR1CP	0	M0039	0.00466071
TYMP	ENSG00000273259	0	M0039	0.00181429
CD44	MSR1	0	M0039	0.00303393
CD44	CP	0	M0039	0.0352647
CD44	CHI3L2	0	M0039	0.0938643
CD44	DAPP1	0	M0039	0.000669277
CD44	RGS1	0	M0039	0.000146403
CD44	TREM2	0	M0039	0.000569441
CD44	TLR8	0	M0039	0.000831019
CD44	IL21R	0	M0039	0.000450088
CD44	HAMP	0	M0039	0.000169859
CD44	CCL2	0	M0039	0.00340087
CD44	MS4A4A	0	M0039	0.000351236
CD44	CD69	0	M0039	5.20598e-06
CD44	LY86	0	M0039	0.000736224
CD44	CD86	0	M0039	0.000554799
CD44	NCF2	0	M0039	0.00234923
CD44	CSTA	0	M0039	0.00015088
CD44	IL1B	0	M0039	8.71568e-06
CD44	CD68	0	M0039	0.00301689
CD44	SIGLEC9	0	M0039	0.00312803
CD44	APOC1	0	M0039	0.000518366
CD44	LSP1	0	M0039	7.45545e-05
CD44	NAPSB	0	M0039	6.93176e-05
CD44	ALOX5AP	0	M0039	0.00245012
CD44	GYPC	0	M0039	6.08535e-05
CD44	BCL2A1	0	M0039	0.00303426
CD44	IGSF6	0	M0039	0.000129715
CD44	PTPN7	0	M0039	0.000189953
CD44	FCGR1A	0	M0039	0.00125258
CD44	RGS18	0	M0039	0.000108098
CD44	ANKRD22	0	M0039	0.000246177
CD44	LY96	0	M0039	0.000118143
CD44	SLC7A7	0	M0039	0.00154195
CD44	SLAMF8	0	M0039	0.00714406
CD44	FCER1G	0	M0039	0.0039263
CD44	CCR5	0	M0039	0.000869402
CD44	SCIMP	0	M0039	0.000750495
CD44	S100A9	0	M0039	0.00133728
CD44	SNX20	0	M0039	0.00177247
CD44	CD300A	0	M0039	0.0031958
CD44	CX3CR1	0	M0039	1.00129e-06
CD44	SIGLEC7	0	M0039	0.00306955
CD44	P2RY12	0	M0039	8.20126e-07
CD44	RNASE2	0	M0039	0.000554342
CD44	RNASE6	0	M0039	0.000177213
CD44	GPR183	0	M0039	6.17547e-05
CD44	FPR2	0	M0039	0.000177734
CD44	FPR1	0	M0039	0.00203845
CD44	GPR34	0	M0039	5.02882e-05
CD44	CLEC7A	0	M0039	0.000121727
CD44	OLR1	0	M0039	0.000179798
CD44	ODF3B	0	M0039	6.04003e-05
CD44	P2RY13	0	M0039	4.65132e-06
CD44	SOCS3	0	M0039	0.000458026
CD44	APOBR	0	M0039	0.000103694
CD44	CD300LF	0	M0039	0.000300042
CD44	FPR3	0	M0039	6.79078e-05
CD44	RAB42	0	M0039	0.000141456
CD44	SELL	0	M0039	0.00649394
CD44	HLA.DRB1	0	M0039	9.72148e-05
CD44	SERPINA3	0	M0039	0.11
CD44	TLR7	0	M0039	0.000324578
CD44	HLA.DQA1	0	M0039	2.10718e-05
CD44	SERPINA1	0	M0039	0.0106176
CD44	FCGR1B	0	M0039	0.000138064
CD44	HLA.DRB5	0	M0039	3.53055e-07
CD44	FCGR3A	0	M0039	0.00604239
CD44	HLA.DOA	0	M0039	0.000615828
CD44	HLA.DRA	0	M0039	0.00126209
CD44	AIF1	0	M0039	0.000976936
CD44	LILRB3	0	M0039	0.0012287
CD44	IFI30	0	M0039	0.00586934
CD44	APOC2	0	M0039	0.000944344
CD44	LILRA4	0	M0039	1.30117e-05
CD44	LILRA6	0	M0039	0.000483456
CD44	ENSG00000261795	0	M0039	0.00016223
CD44	FCGR1CP	0	M0039	8.04741e-05
CD44	ENSG00000273259	0	M0039	0.0442461
MSR1	CP	0	M0039	0.000684036
MSR1	CHI3L2	0	M0039	0.00274311
MSR1	DAPP1	0	M0039	0.00524644
MSR1	RGS1	0	M0039	0.0041215
MSR1	TREM2	0	M0039	0.0218036
MSR1	TLR8	0	M0039	0.017344
MSR1	IL21R	0	M0039	0.0008608
MSR1	HAMP	0	M0039	0.000324908
MSR1	CCL2	0	M0039	0.000103018
MSR1	MS4A4A	0	M0039	0.030895
MSR1	CD69	0	M0039	0.000345405
MSR1	LY86	0	M0039	0.0286891
MSR1	CD86	0	M0039	0.0429361
MSR1	NCF2	0	M0039	0.0333621
MSR1	CSTA	0	M0039	0.00178962
MSR1	IL1B	0	M0039	2.87609e-05
MSR1	CD68	0	M0039	0.0877258
MSR1	SIGLEC9	0	M0039	0.00920504
MSR1	APOC1	0	M0039	0.00859991
MSR1	LSP1	0	M0039	0.00121612
MSR1	NAPSB	0	M0039	0.000262804
MSR1	ALOX5AP	0	M0039	0.0634221
MSR1	GYPC	0	M0039	0.00214622
MSR1	BCL2A1	0	M0039	0.00514541
MSR1	IGSF6	0	M0039	0.00874613
MSR1	PTPN7	0	M0039	0.000588021
MSR1	FCGR1A	0	M0039	0.00689939
MSR1	RGS18	0	M0039	0.00405587
MSR1	ANKRD22	0	M0039	0.00110022
MSR1	LY96	0	M0039	0.00280125
MSR1	SLC7A7	0	M0039	0.0442004
MSR1	SLAMF8	0	M0039	0.0179028
MSR1	FCER1G	0	M0039	0.0696525
MSR1	CCR5	0	M0039	0.00955717
MSR1	SCIMP	0	M0039	0.0274415
MSR1	S100A9	0	M0039	0.000826303
MSR1	SNX20	0	M0039	0.0115016
MSR1	CD300A	0	M0039	0.015771
MSR1	CX3CR1	0	M0039	0.000117686
MSR1	SIGLEC7	0	M0039	0.0104462
MSR1	P2RY12	0	M0039	0.000168886
MSR1	RNASE2	0	M0039	0.00374184
MSR1	RNASE6	0	M0039	0.0210004
MSR1	GPR183	0	M0039	0.00883759
MSR1	FPR2	0	M0039	0.000245424
MSR1	FPR1	0	M0039	0.00443249
MSR1	GPR34	0	M0039	0.0065179
MSR1	CLEC7A	0	M0039	0.011404
MSR1	OLR1	0	M0039	0.0086164
MSR1	ODF3B	0	M0039	0.000140673
MSR1	P2RY13	0	M0039	0.000579025
MSR1	SOCS3	0	M0039	9.27873e-05
MSR1	APOBR	0	M0039	0.00136993
MSR1	CD300LF	0	M0039	0.00456374
MSR1	FPR3	0	M0039	0.00475242
MSR1	RAB42	0	M0039	0.00197931
MSR1	SELL	0	M0039	0.00184436
MSR1	HLA.DRB1	0	M0039	0.00564575
MSR1	SERPINA3	0	M0039	0.00186605
MSR1	TLR7	0	M0039	0.0192508
MSR1	HLA.DQA1	0	M0039	0.00165647
MSR1	SERPINA1	0	M0039	0.0176183
MSR1	FCGR1B	0	M0039	0.00101182
MSR1	HLA.DRB5	0	M0039	6.11786e-05
MSR1	FCGR3A	0	M0039	0.0197692
MSR1	HLA.DOA	0	M0039	0.027532
MSR1	HLA.DRA	0	M0039	0.0646663
MSR1	AIF1	0	M0039	0.0235534
MSR1	LILRB3	0	M0039	0.0047392
MSR1	IFI30	0	M0039	0.0354881
MSR1	APOC2	0	M0039	0.0160704
MSR1	LILRA4	0	M0039	0.000469909
MSR1	LILRA6	0	M0039	0.00222113
MSR1	ENSG00000261795	0	M0039	0.00145949
MSR1	FCGR1CP	0	M0039	0.000372975
MSR1	ENSG00000273259	0	M0039	0.00090292
CP	CHI3L2	0	M0039	0.0125218
CP	DAPP1	0	M0039	0.000129854
CP	RGS1	0	M0039	1.79662e-05
CP	TREM2	0	M0039	7.27405e-05
CP	TLR8	0	M0039	0.00054761
CP	IL21R	0	M0039	0.000136145
CP	HAMP	0	M0039	9.00643e-05
CP	CCL2	0	M0039	0.000426721
CP	MS4A4A	0	M0039	7.14749e-05
CP	CD69	0	M0039	2.36513e-07
CP	LY86	0	M0039	0.000122153
CP	CD86	0	M0039	0.000104164
CP	NCF2	0	M0039	0.000508183
CP	CSTA	0	M0039	4.43245e-05
CP	IL1B	0	M0039	5.76215e-06
CP	CD68	0	M0039	0.00052766
CP	SIGLEC9	0	M0039	0.00183429
CP	APOC1	0	M0039	3.9922e-05
CP	LSP1	0	M0039	1.03079e-05
CP	NAPSB	0	M0039	1.56492e-05
CP	ALOX5AP	0	M0039	0.000632737
CP	GYPC	0	M0039	5.6129e-06
CP	BCL2A1	0	M0039	0.00216456
CP	IGSF6	0	M0039	1.23568e-05
CP	PTPN7	0	M0039	1.65259e-05
CP	FCGR1A	0	M0039	0.000697178
CP	RGS18	0	M0039	2.54641e-05
CP	ANKRD22	0	M0039	0.000168319
CP	LY96	0	M0039	3.85271e-05
CP	SLC7A7	0	M0039	0.000422955
CP	SLAMF8	0	M0039	0.00910708
CP	FCER1G	0	M0039	0.00107777
CP	CCR5	0	M0039	0.000290952
CP	SCIMP	0	M0039	0.000152797
CP	S100A9	0	M0039	0.00209101
CP	SNX20	0	M0039	0.000755878
CP	CD300A	0	M0039	0.00138127
CP	CX3CR1	0	M0039	2.13395e-08
CP	SIGLEC7	0	M0039	0.000690462
CP	P2RY12	0	M0039	2.7987e-08
CP	RNASE2	0	M0039	0.000161994
CP	RNASE6	0	M0039	1.82881e-05
CP	GPR183	0	M0039	5.51466e-06
CP	FPR2	0	M0039	0.000151961
CP	FPR1	0	M0039	0.00130601
CP	GPR34	0	M0039	4.93809e-06
CP	CLEC7A	0	M0039	1.06873e-05
CP	OLR1	0	M0039	1.34973e-05
CP	ODF3B	0	M0039	1.42428e-05
CP	P2RY13	0	M0039	1.3239e-07
CP	SOCS3	0	M0039	0.000459912
CP	APOBR	0	M0039	1.65052e-05
CP	CD300LF	0	M0039	3.14916e-05
CP	FPR3	0	M0039	1.22176e-05
CP	RAB42	0	M0039	3.64667e-05
CP	SELL	0	M0039	0.00413116
CP	HLA.DRB1	0	M0039	1.09474e-05
CP	SERPINA3	0	M0039	0.0343658
CP	TLR7	0	M0039	7.61429e-05
CP	HLA.DQA1	0	M0039	2.22275e-06
CP	SERPINA1	0	M0039	0.00461853
CP	FCGR1B	0	M0039	5.83084e-05
CP	HLA.DRB5	0	M0039	6.4885e-09
CP	FCGR3A	0	M0039	0.00318346
CP	HLA.DOA	0	M0039	7.15851e-05
CP	HLA.DRA	0	M0039	0.000188347
CP	AIF1	0	M0039	0.000198945
CP	LILRB3	0	M0039	0.00122585
CP	IFI30	0	M0039	0.00202317
CP	APOC2	0	M0039	0.000258991
CP	LILRA4	0	M0039	1.0255e-06
CP	LILRA6	0	M0039	0.00030479
CP	ENSG00000261795	0	M0039	2.33914e-05
CP	FCGR1CP	0	M0039	3.32033e-05
CP	ENSG00000273259	0	M0039	0.0118756
CHI3L2	DAPP1	0	M0039	0.000648865
CHI3L2	RGS1	0	M0039	0.000100267
CHI3L2	TREM2	0	M0039	0.00071493
CHI3L2	TLR8	0	M0039	0.000490005
CHI3L2	IL21R	0	M0039	0.000465195
CHI3L2	HAMP	0	M0039	7.73986e-05
CHI3L2	CCL2	0	M0039	0.00122155
CHI3L2	MS4A4A	0	M0039	0.000270056
CHI3L2	CD69	0	M0039	5.09868e-06
CHI3L2	LY86	0	M0039	0.000802489
CHI3L2	CD86	0	M0039	0.000543716
CHI3L2	NCF2	0	M0039	0.00223308
CHI3L2	CSTA	0	M0039	0.000192662
CHI3L2	IL1B	0	M0039	4.30155e-06
CHI3L2	CD68	0	M0039	0.00321414
CHI3L2	SIGLEC9	0	M0039	0.00181535
CHI3L2	APOC1	0	M0039	0.000476635
CHI3L2	LSP1	0	M0039	5.17228e-05
CHI3L2	NAPSB	0	M0039	3.40014e-05
CHI3L2	ALOX5AP	0	M0039	0.00166683
CHI3L2	GYPC	0	M0039	5.35198e-05
CHI3L2	BCL2A1	0	M0039	0.00156093
CHI3L2	IGSF6	0	M0039	0.000179504
CHI3L2	PTPN7	0	M0039	0.000115723
CHI3L2	FCGR1A	0	M0039	0.000833735
CHI3L2	RGS18	0	M0039	9.27701e-05
CHI3L2	ANKRD22	0	M0039	0.000114725
CHI3L2	LY96	0	M0039	0.000113896
CHI3L2	SLC7A7	0	M0039	0.00149776
CHI3L2	SLAMF8	0	M0039	0.00320214
CHI3L2	FCER1G	0	M0039	0.00366114
CHI3L2	CCR5	0	M0039	0.000592749
CHI3L2	SCIMP	0	M0039	0.000626706
CHI3L2	S100A9	0	M0039	0.000529419
CHI3L2	SNX20	0	M0039	0.00139031
CHI3L2	CD300A	0	M0039	0.00197239
CHI3L2	CX3CR1	0	M0039	2.13408e-06
CHI3L2	SIGLEC7	0	M0039	0.00198041
CHI3L2	P2RY12	0	M0039	1.4004e-06
CHI3L2	RNASE2	0	M0039	0.000382971
CHI3L2	RNASE6	0	M0039	0.000176754
CHI3L2	GPR183	0	M0039	6.39981e-05
CHI3L2	FPR2	0	M0039	7.57265e-05
CHI3L2	FPR1	0	M0039	0.0011428
CHI3L2	GPR34	0	M0039	5.0613e-05
CHI3L2	CLEC7A	0	M0039	0.000128422
CHI3L2	OLR1	0	M0039	0.000228182
CHI3L2	ODF3B	0	M0039	3.67364e-05
CHI3L2	P2RY13	0	M0039	7.3395e-06
CHI3L2	SOCS3	0	M0039	0.000167045
CHI3L2	APOBR	0	M0039	6.85789e-05
CHI3L2	CD300LF	0	M0039	0.000310891
CHI3L2	FPR3	0	M0039	8.48788e-05
CHI3L2	RAB42	0	M0039	0.000104291
CHI3L2	SELL	0	M0039	0.00286956
CHI3L2	HLA.DRB1	0	M0039	7.70923e-05
CHI3L2	SERPINA3	0	M0039	0.0601799
CHI3L2	TLR7	0	M0039	0.000295322
CHI3L2	HLA.DQA1	0	M0039	1.7094e-05
CHI3L2	SERPINA1	0	M0039	0.00596314
CHI3L2	FCGR1B	0	M0039	8.55772e-05
CHI3L2	HLA.DRB5	0	M0039	1.73019e-07
CHI3L2	FCGR3A	0	M0039	0.00387758
CHI3L2	HLA.DOA	0	M0039	0.000833327
CHI3L2	HLA.DRA	0	M0039	0.00143464
CHI3L2	AIF1	0	M0039	0.00142004
CHI3L2	LILRB3	0	M0039	0.000684888
CHI3L2	IFI30	0	M0039	0.00410455
CHI3L2	APOC2	0	M0039	0.00109315
CHI3L2	LILRA4	0	M0039	1.26808e-05
CHI3L2	LILRA6	0	M0039	0.000247938
CHI3L2	ENSG00000261795	0	M0039	0.000109088
CHI3L2	FCGR1CP	0	M0039	4.09901e-05
CHI3L2	ENSG00000273259	0	M0039	0.0266748
DAPP1	RGS1	0	M0039	0.000163266
DAPP1	TREM2	0	M0039	0.00372556
DAPP1	TLR8	0	M0039	0.00111385
DAPP1	IL21R	0	M0039	0.000688465
DAPP1	HAMP	0	M0039	0.000188756
DAPP1	CCL2	0	M0039	3.39025e-05
DAPP1	MS4A4A	0	M0039	0.00125117
DAPP1	CD69	0	M0039	6.70363e-05
DAPP1	LY86	0	M0039	0.0110905
DAPP1	CD86	0	M0039	0.00859244
DAPP1	NCF2	0	M0039	0.00618239
DAPP1	CSTA	0	M0039	8.20285e-05
DAPP1	IL1B	0	M0039	4.67435e-05
DAPP1	CD68	0	M0039	0.0117983
DAPP1	SIGLEC9	0	M0039	0.00429314
DAPP1	APOC1	0	M0039	0.000546703
DAPP1	LSP1	0	M0039	9.14651e-05
DAPP1	NAPSB	0	M0039	0.00010569
DAPP1	ALOX5AP	0	M0039	0.0128443
DAPP1	GYPC	0	M0039	0.00016475
DAPP1	BCL2A1	0	M0039	0.00129732
DAPP1	IGSF6	0	M0039	0.00515138
DAPP1	PTPN7	0	M0039	5.37695e-05
DAPP1	FCGR1A	0	M0039	0.00536687
DAPP1	RGS18	0	M0039	0.00149904
DAPP1	ANKRD22	0	M0039	0.00048312
DAPP1	LY96	0	M0039	0.00108279
DAPP1	SLC7A7	0	M0039	0.0063242
DAPP1	SLAMF8	0	M0039	0.00198522
DAPP1	FCER1G	0	M0039	0.015412
DAPP1	CCR5	0	M0039	0.00866575
DAPP1	SCIMP	0	M0039	0.00195839
DAPP1	S100A9	0	M0039	0.000188226
DAPP1	SNX20	0	M0039	0.00541464
DAPP1	CD300A	0	M0039	0.0072675
DAPP1	CX3CR1	0	M0039	0.000115325
DAPP1	SIGLEC7	0	M0039	0.00207107
DAPP1	P2RY12	0	M0039	0.000123063
DAPP1	RNASE2	0	M0039	0.000862773
DAPP1	RNASE6	0	M0039	0.00233295
DAPP1	GPR183	0	M0039	0.000535129
DAPP1	FPR2	0	M0039	5.43506e-05
DAPP1	FPR1	0	M0039	0.00212402
DAPP1	GPR34	0	M0039	0.00259953
DAPP1	CLEC7A	0	M0039	0.00201195
DAPP1	OLR1	0	M0039	0.00287146
DAPP1	ODF3B	0	M0039	2.71949e-05
DAPP1	P2RY13	0	M0039	0.000261671
DAPP1	SOCS3	0	M0039	2.19565e-05
DAPP1	APOBR	0	M0039	0.000139719
DAPP1	CD300LF	0	M0039	0.000479813
DAPP1	FPR3	0	M0039	5.17215e-05
DAPP1	RAB42	0	M0039	0.000137993
DAPP1	SELL	0	M0039	0.000568199
DAPP1	HLA.DRB1	0	M0039	0.000643084
DAPP1	SERPINA3	0	M0039	0.000431528
DAPP1	TLR7	0	M0039	0.0114047
DAPP1	HLA.DQA1	0	M0039	0.000167322
DAPP1	SERPINA1	0	M0039	0.00767755
DAPP1	FCGR1B	0	M0039	0.00149965
DAPP1	HLA.DRB5	0	M0039	3.69965e-06
DAPP1	FCGR3A	0	M0039	0.0107897
DAPP1	HLA.DOA	0	M0039	0.00846979
DAPP1	HLA.DRA	0	M0039	0.0164119
DAPP1	AIF1	0	M0039	0.011534
DAPP1	LILRB3	0	M0039	0.000352345
DAPP1	IFI30	0	M0039	0.00722442
DAPP1	APOC2	0	M0039	0.00486347
DAPP1	LILRA4	0	M0039	5.94652e-05
DAPP1	LILRA6	0	M0039	0.000118589
DAPP1	ENSG00000261795	0	M0039	0.000358782
DAPP1	FCGR1CP	0	M0039	0.000407024
DAPP1	ENSG00000273259	0	M0039	0.000148169
RGS1	TREM2	0	M0039	0.000420398
RGS1	TLR8	0	M0039	0.00056089
RGS1	IL21R	0	M0039	2.23425e-05
RGS1	HAMP	0	M0039	2.6436e-05
RGS1	CCL2	0	M0039	3.28016e-06
RGS1	MS4A4A	0	M0039	0.00057122
RGS1	CD69	0	M0039	0.000477889
RGS1	LY86	0	M0039	0.00117158
RGS1	CD86	0	M0039	0.00249172
RGS1	NCF2	0	M0039	0.00123999
RGS1	CSTA	0	M0039	4.02023e-05
RGS1	IL1B	0	M0039	1.8651e-06
RGS1	CD68	0	M0039	0.00207792
RGS1	SIGLEC9	0	M0039	0.000356155
RGS1	APOC1	0	M0039	8.99788e-05
RGS1	LSP1	0	M0039	1.34685e-05
RGS1	NAPSB	0	M0039	6.80752e-06
RGS1	ALOX5AP	0	M0039	0.0016428
RGS1	GYPC	0	M0039	2.96836e-05
RGS1	BCL2A1	0	M0039	0.000166195
RGS1	IGSF6	0	M0039	0.000268726
RGS1	PTPN7	0	M0039	1.2806e-05
RGS1	FCGR1A	0	M0039	0.000275997
RGS1	RGS18	0	M0039	0.000455224
RGS1	ANKRD22	0	M0039	2.55953e-05
RGS1	LY96	0	M0039	4.54717e-05
RGS1	SLC7A7	0	M0039	0.00112424
RGS1	SLAMF8	0	M0039	0.000204659
RGS1	FCER1G	0	M0039	0.00231686
RGS1	CCR5	0	M0039	0.000289014
RGS1	SCIMP	0	M0039	0.000357598
RGS1	S100A9	0	M0039	1.97368e-05
RGS1	SNX20	0	M0039	0.000414722
RGS1	CD300A	0	M0039	0.000739398
RGS1	CX3CR1	0	M0039	3.49879e-06
RGS1	SIGLEC7	0	M0039	0.000177222
RGS1	P2RY12	0	M0039	5.21205e-06
RGS1	RNASE2	0	M0039	9.12458e-05
RGS1	RNASE6	0	M0039	0.000888194
RGS1	GPR183	0	M0039	0.00929037
RGS1	FPR2	0	M0039	1.47374e-05
RGS1	FPR1	0	M0039	0.00033941
RGS1	GPR34	0	M0039	0.000225959
RGS1	CLEC7A	0	M0039	0.00178859
RGS1	OLR1	0	M0039	0.000309361
RGS1	ODF3B	0	M0039	5.86568e-06
RGS1	P2RY13	0	M0039	2.48578e-05
RGS1	SOCS3	0	M0039	5.17308e-06
RGS1	APOBR	0	M0039	2.04292e-05
RGS1	CD300LF	0	M0039	3.98882e-05
RGS1	FPR3	0	M0039	2.07261e-05
RGS1	RAB42	0	M0039	2.01671e-05
RGS1	SELL	0	M0039	0.0002666
RGS1	HLA.DRB1	0	M0039	0.000166608
RGS1	SERPINA3	0	M0039	5.29116e-05
RGS1	TLR7	0	M0039	0.00065759
RGS1	HLA.DQA1	0	M0039	8.1996e-05
RGS1	SERPINA1	0	M0039	0.000661396
RGS1	FCGR1B	0	M0039	3.41868e-05
RGS1	HLA.DRB5	0	M0039	1.58699e-06
RGS1	FCGR3A	0	M0039	0.000808462
RGS1	HLA.DOA	0	M0039	0.00106877
RGS1	HLA.DRA	0	M0039	0.00361428
RGS1	AIF1	0	M0039	0.00136206
RGS1	LILRB3	0	M0039	8.02317e-05
RGS1	IFI30	0	M0039	0.00112175
RGS1	APOC2	0	M0039	0.000408719
RGS1	LILRA4	0	M0039	4.0498e-06
RGS1	LILRA6	0	M0039	2.41804e-05
RGS1	ENSG00000261795	0	M0039	1.89625e-05
RGS1	FCGR1CP	0	M0039	1.07443e-05
RGS1	ENSG00000273259	0	M0039	1.47749e-05
TREM2	TLR8	0	M0039	0.00159061
TREM2	IL21R	0	M0039	0.000349576
TREM2	HAMP	0	M0039	7.60777e-05
TREM2	CCL2	0	M0039	1.52731e-05
TREM2	MS4A4A	0	M0039	0.00388065
TREM2	CD69	0	M0039	0.0002409
TREM2	LY86	0	M0039	0.038473
TREM2	CD86	0	M0039	0.0267883
TREM2	NCF2	0	M0039	0.0288249
TREM2	CSTA	0	M0039	0.000230768
TREM2	IL1B	0	M0039	7.74959e-06
TREM2	CD68	0	M0039	0.127245
TREM2	SIGLEC9	0	M0039	0.0051526
TREM2	APOC1	0	M0039	0.029255
TREM2	LSP1	0	M0039	0.00637296
TREM2	NAPSB	0	M0039	0.000132794
TREM2	ALOX5AP	0	M0039	0.0502785
TREM2	GYPC	0	M0039	0.00749909
TREM2	BCL2A1	0	M0039	0.000621027
TREM2	IGSF6	0	M0039	0.0320152
TREM2	PTPN7	0	M0039	0.00101584
TREM2	FCGR1A	0	M0039	0.00299365
TREM2	RGS18	0	M0039	0.0013454
TREM2	ANKRD22	0	M0039	0.000185134
TREM2	LY96	0	M0039	0.000411461
TREM2	SLC7A7	0	M0039	0.0589896
TREM2	SLAMF8	0	M0039	0.00264881
TREM2	FCER1G	0	M0039	0.0264907
TREM2	CCR5	0	M0039	0.00498022
TREM2	SCIMP	0	M0039	0.0326791
TREM2	S100A9	0	M0039	8.96932e-05
TREM2	SNX20	0	M0039	0.00648036
TREM2	CD300A	0	M0039	0.0124319
TREM2	CX3CR1	0	M0039	0.0010971
TREM2	SIGLEC7	0	M0039	0.00834379
TREM2	P2RY12	0	M0039	0.000785873
TREM2	RNASE2	0	M0039	0.000664523
TREM2	RNASE6	0	M0039	0.014851
TREM2	GPR183	0	M0039	0.00162374
TREM2	FPR2	0	M0039	2.10874e-05
TREM2	FPR1	0	M0039	0.000879687
TREM2	GPR34	0	M0039	0.00980528
TREM2	CLEC7A	0	M0039	0.00666977
TREM2	OLR1	0	M0039	0.029102
TREM2	ODF3B	0	M0039	9.17534e-05
TREM2	P2RY13	0	M0039	0.00152939
TREM2	SOCS3	0	M0039	8.48257e-06
TREM2	APOBR	0	M0039	0.0137647
TREM2	CD300LF	0	M0039	0.0180362
TREM2	FPR3	0	M0039	0.00324163
TREM2	RAB42	0	M0039	0.00665128
TREM2	SELL	0	M0039	0.000351652
TREM2	HLA.DRB1	0	M0039	0.00591199
TREM2	SERPINA3	0	M0039	0.000153724
TREM2	TLR7	0	M0039	0.0193946
TREM2	HLA.DQA1	0	M0039	0.000897421
TREM2	SERPINA1	0	M0039	0.00460272
TREM2	FCGR1B	0	M0039	0.000710729
TREM2	HLA.DRB5	0	M0039	5.1436e-05
TREM2	FCGR3A	0	M0039	0.00634166
TREM2	HLA.DOA	0	M0039	0.0480286
TREM2	HLA.DRA	0	M0039	0.0502943
TREM2	AIF1	0	M0039	0.0172302
TREM2	LILRB3	0	M0039	0.00142023
TREM2	IFI30	0	M0039	0.0231704
TREM2	APOC2	0	M0039	0.038524
TREM2	LILRA4	0	M0039	0.0214418
TREM2	LILRA6	0	M0039	0.000654232
TREM2	ENSG00000261795	0	M0039	0.0195355
TREM2	FCGR1CP	0	M0039	0.000234199
TREM2	ENSG00000273259	0	M0039	9.97185e-05
TLR8	IL21R	0	M0039	0.000753821
TLR8	HAMP	0	M0039	0.000554098
TLR8	CCL2	0	M0039	8.94418e-05
TLR8	MS4A4A	0	M0039	0.0106115
TLR8	CD69	0	M0039	4.27432e-05
TLR8	LY86	0	M0039	0.00478499
TLR8	CD86	0	M0039	0.0094226
TLR8	NCF2	0	M0039	0.00400898
TLR8	CSTA	0	M0039	0.000775812
TLR8	IL1B	0	M0039	4.92014e-05
TLR8	CD68	0	M0039	0.00901651
TLR8	SIGLEC9	0	M0039	0.00498203
TLR8	APOC1	0	M0039	0.000333868
TLR8	LSP1	0	M0039	5.29149e-05
TLR8	NAPSB	0	M0039	8.45628e-05
TLR8	ALOX5AP	0	M0039	0.0108831
TLR8	GYPC	0	M0039	0.000109204
TLR8	BCL2A1	0	M0039	0.00811756
TLR8	IGSF6	0	M0039	0.000906949
TLR8	PTPN7	0	M0039	4.04459e-05
TLR8	FCGR1A	0	M0039	0.00417468
TLR8	RGS18	0	M0039	0.00577177
TLR8	ANKRD22	0	M0039	0.00202008
TLR8	LY96	0	M0039	0.00389708
TLR8	SLC7A7	0	M0039	0.00539153
TLR8	SLAMF8	0	M0039	0.0135357
TLR8	FCER1G	0	M0039	0.0188632
TLR8	CCR5	0	M0039	0.00290086
TLR8	SCIMP	0	M0039	0.0015022
TLR8	S100A9	0	M0039	0.00194276
TLR8	SNX20	0	M0039	0.00563134
TLR8	CD300A	0	M0039	0.0068391
TLR8	CX3CR1	0	M0039	9.30917e-06
TLR8	SIGLEC7	0	M0039	0.00195344
TLR8	P2RY12	0	M0039	1.62913e-05
TLR8	RNASE2	0	M0039	0.00169139
TLR8	RNASE6	0	M0039	0.00256675
TLR8	GPR183	0	M0039	0.00230782
TLR8	FPR2	0	M0039	0.00184766
TLR8	FPR1	0	M0039	0.00736401
TLR8	GPR34	0	M0039	0.000905839
TLR8	CLEC7A	0	M0039	0.00171773
TLR8	OLR1	0	M0039	0.000466201
TLR8	ODF3B	0	M0039	3.28672e-05
TLR8	P2RY13	0	M0039	6.80022e-05
TLR8	SOCS3	0	M0039	0.000197624
TLR8	APOBR	0	M0039	6.6794e-05
TLR8	CD300LF	0	M0039	0.000213812
TLR8	FPR3	0	M0039	9.17348e-05
TLR8	RAB42	0	M0039	8.69715e-05
TLR8	SELL	0	M0039	0.0031664
TLR8	HLA.DRB1	0	M0039	0.000546531
TLR8	SERPINA3	0	M0039	0.00141423
TLR8	TLR7	0	M0039	0.0043053
TLR8	HLA.DQA1	0	M0039	0.000153565
TLR8	SERPINA1	0	M0039	0.0156095
TLR8	FCGR1B	0	M0039	0.000435752
TLR8	HLA.DRB5	0	M0039	4.93909e-06
TLR8	FCGR3A	0	M0039	0.0118425
TLR8	HLA.DOA	0	M0039	0.0038227
TLR8	HLA.DRA	0	M0039	0.011512
TLR8	AIF1	0	M0039	0.00562399
TLR8	LILRB3	0	M0039	0.00240333
TLR8	IFI30	0	M0039	0.00704148
TLR8	APOC2	0	M0039	0.00248067
TLR8	LILRA4	0	M0039	1.44086e-05
TLR8	LILRA6	0	M0039	0.000804125
TLR8	ENSG00000261795	0	M0039	9.37171e-05
TLR8	FCGR1CP	0	M0039	0.000173132
TLR8	ENSG00000273259	0	M0039	0.000573864
IL21R	HAMP	0	M0039	0.00408674
IL21R	CCL2	0	M0039	0.000148179
IL21R	MS4A4A	0	M0039	0.000351102
IL21R	CD69	0	M0039	4.10657e-06
IL21R	LY86	0	M0039	0.00127572
IL21R	CD86	0	M0039	0.000537306
IL21R	NCF2	0	M0039	0.00118261
IL21R	CSTA	0	M0039	5.71398e-05
IL21R	IL1B	0	M0039	0.00015809
IL21R	CD68	0	M0039	0.00255887
IL21R	SIGLEC9	0	M0039	0.0175129
IL21R	APOC1	0	M0039	0.000108303
IL21R	LSP1	0	M0039	3.03655e-05
IL21R	NAPSB	0	M0039	0.000539605
IL21R	ALOX5AP	0	M0039	0.00307528
IL21R	GYPC	0	M0039	1.30834e-05
IL21R	BCL2A1	0	M0039	0.00195046
IL21R	IGSF6	0	M0039	0.000120976
IL21R	PTPN7	0	M0039	0.000142657
IL21R	FCGR1A	0	M0039	0.00651449
IL21R	RGS18	0	M0039	0.000185187
IL21R	ANKRD22	0	M0039	0.00136992
IL21R	LY96	0	M0039	0.000152281
IL21R	SLC7A7	0	M0039	0.000907342
IL21R	SLAMF8	0	M0039	0.00434809
IL21R	FCER1G	0	M0039	0.0056337
IL21R	CCR5	0	M0039	0.00507849
IL21R	SCIMP	0	M0039	0.000415466
IL21R	S100A9	0	M0039	0.000704121
IL21R	SNX20	0	M0039	0.01982
IL21R	CD300A	0	M0039	0.0143105
IL21R	CX3CR1	0	M0039	1.89379e-06
IL21R	SIGLEC7	0	M0039	0.00176846
IL21R	P2RY12	0	M0039	1.25429e-06
IL21R	RNASE2	0	M0039	0.001238
IL21R	RNASE6	0	M0039	0.000131431
IL21R	GPR183	0	M0039	4.15126e-05
IL21R	FPR2	0	M0039	0.000333211
IL21R	FPR1	0	M0039	0.00628335
IL21R	GPR34	0	M0039	3.91461e-05
IL21R	CLEC7A	0	M0039	0.000136145
IL21R	OLR1	0	M0039	5.40135e-05
IL21R	ODF3B	0	M0039	0.00108958
IL21R	P2RY13	0	M0039	7.16177e-06
IL21R	SOCS3	0	M0039	0.000383611
IL21R	APOBR	0	M0039	7.36563e-05
IL21R	CD300LF	0	M0039	3.78455e-05
IL21R	FPR3	0	M0039	3.06346e-06
IL21R	RAB42	0	M0039	2.87898e-05
IL21R	SELL	0	M0039	0.000391142
IL21R	HLA.DRB1	0	M0039	0.000142528
IL21R	SERPINA3	0	M0039	0.00106737
IL21R	TLR7	0	M0039	0.000398292
IL21R	HLA.DQA1	0	M0039	3.43459e-05
IL21R	SERPINA1	0	M0039	0.016199
IL21R	FCGR1B	0	M0039	0.00181413
IL21R	HLA.DRB5	0	M0039	1.29015e-06
IL21R	FCGR3A	0	M0039	0.00962558
IL21R	HLA.DOA	0	M0039	0.000614821
IL21R	HLA.DRA	0	M0039	0.00170963
IL21R	AIF1	0	M0039	0.00230772
IL21R	LILRB3	0	M0039	0.00126368
IL21R	IFI30	0	M0039	0.0106977
IL21R	APOC2	0	M0039	0.00263303
IL21R	LILRA4	0	M0039	2.39174e-06
IL21R	LILRA6	0	M0039	0.000320257
IL21R	ENSG00000261795	0	M0039	0.000184074
IL21R	FCGR1CP	0	M0039	0.000892066
IL21R	ENSG00000273259	0	M0039	0.000465369
HAMP	CCL2	0	M0039	0.00205197
HAMP	MS4A4A	0	M0039	0.000203685
HAMP	CD69	0	M0039	1.32224e-06
HAMP	LY86	0	M0039	0.000566754
HAMP	CD86	0	M0039	0.000145231
HAMP	NCF2	0	M0039	0.000743404
HAMP	CSTA	0	M0039	2.93494e-05
HAMP	IL1B	0	M0039	0.0171279
HAMP	CD68	0	M0039	0.000980241
HAMP	SIGLEC9	0	M0039	0.0231049
HAMP	APOC1	0	M0039	3.51446e-05
HAMP	LSP1	0	M0039	1.79002e-05
HAMP	NAPSB	0	M0039	0.000149396
HAMP	ALOX5AP	0	M0039	0.00174189
HAMP	GYPC	0	M0039	1.71551e-06
HAMP	BCL2A1	0	M0039	0.00527105
HAMP	IGSF6	0	M0039	2.62524e-05
HAMP	PTPN7	0	M0039	4.2479e-05
HAMP	FCGR1A	0	M0039	0.0244448
HAMP	RGS18	0	M0039	9.41343e-05
HAMP	ANKRD22	0	M0039	0.00301856
HAMP	LY96	0	M0039	0.000124706
HAMP	SLC7A7	0	M0039	0.000304202
HAMP	SLAMF8	0	M0039	0.00226587
HAMP	FCER1G	0	M0039	0.00429723
HAMP	CCR5	0	M0039	0.0028868
HAMP	SCIMP	0	M0039	0.000139011
HAMP	S100A9	0	M0039	0.00181136
HAMP	SNX20	0	M0039	0.0070308
HAMP	CD300A	0	M0039	0.0125527
HAMP	CX3CR1	0	M0039	5.25885e-07
HAMP	SIGLEC7	0	M0039	0.00103699
HAMP	P2RY12	0	M0039	1.40379e-07
HAMP	RNASE2	0	M0039	0.000440341
HAMP	RNASE6	0	M0039	2.6163e-05
HAMP	GPR183	0	M0039	1.61475e-05
HAMP	FPR2	0	M0039	0.00617264
HAMP	FPR1	0	M0039	0.0622981
HAMP	GPR34	0	M0039	4.57969e-06
HAMP	CLEC7A	0	M0039	5.85631e-05
HAMP	OLR1	0	M0039	1.26622e-05
HAMP	ODF3B	0	M0039	0.00225392
HAMP	P2RY13	0	M0039	1.20249e-06
HAMP	SOCS3	0	M0039	0.0190987
HAMP	APOBR	0	M0039	6.36182e-05
HAMP	CD300LF	0	M0039	6.94554e-06
HAMP	FPR3	0	M0039	3.36859e-07
HAMP	RAB42	0	M0039	1.45075e-05
HAMP	SELL	0	M0039	0.000239625
HAMP	HLA.DRB1	0	M0039	4.51513e-05
HAMP	SERPINA3	0	M0039	0.00100479
HAMP	TLR7	0	M0039	0.000183285
HAMP	HLA.DQA1	0	M0039	8.539e-06
HAMP	SERPINA1	0	M0039	0.0116337
HAMP	FCGR1B	0	M0039	0.00928794
HAMP	HLA.DRB5	0	M0039	1.06298e-07
HAMP	FCGR3A	0	M0039	0.00797859
HAMP	HLA.DOA	0	M0039	0.000124444
HAMP	HLA.DRA	0	M0039	0.00064662
HAMP	AIF1	0	M0039	0.00122156
HAMP	LILRB3	0	M0039	0.00142478
HAMP	IFI30	0	M0039	0.00869207
HAMP	APOC2	0	M0039	0.00101584
HAMP	LILRA4	0	M0039	1.02494e-07
HAMP	LILRA6	0	M0039	0.000235625
HAMP	ENSG00000261795	0	M0039	0.000109023
HAMP	FCGR1CP	0	M0039	0.00389517
HAMP	ENSG00000273259	0	M0039	0.000219171
CCL2	MS4A4A	0	M0039	3.09924e-05
CCL2	CD69	0	M0039	1.56318e-07
CCL2	LY86	0	M0039	5.68182e-05
CCL2	CD86	0	M0039	1.80914e-05
CCL2	NCF2	0	M0039	0.000179261
CCL2	CSTA	0	M0039	4.31761e-06
CCL2	IL1B	0	M0039	0.000647821
CCL2	CD68	0	M0039	0.000201213
CCL2	SIGLEC9	0	M0039	0.00185971
CCL2	APOC1	0	M0039	1.18158e-05
CCL2	LSP1	0	M0039	3.53427e-06
CCL2	NAPSB	0	M0039	7.16933e-06
CCL2	ALOX5AP	0	M0039	0.000202471
CCL2	GYPC	0	M0039	1.15069e-06
CCL2	BCL2A1	0	M0039	0.00235247
CCL2	IGSF6	0	M0039	3.20841e-06
CCL2	PTPN7	0	M0039	5.63451e-06
CCL2	FCGR1A	0	M0039	0.0021764
CCL2	RGS18	0	M0039	7.45185e-06
CCL2	ANKRD22	0	M0039	0.00017265
CCL2	LY96	0	M0039	1.96423e-05
CCL2	SLC7A7	0	M0039	5.5683e-05
CCL2	SLAMF8	0	M0039	0.000870464
CCL2	FCER1G	0	M0039	0.000524735
CCL2	CCR5	0	M0039	0.000374906
CCL2	SCIMP	0	M0039	2.96004e-05
CCL2	S100A9	0	M0039	0.000253775
CCL2	SNX20	0	M0039	0.000484326
CCL2	CD300A	0	M0039	0.000910994
CCL2	CX3CR1	0	M0039	1.26433e-08
CCL2	SIGLEC7	0	M0039	0.000204882
CCL2	P2RY12	0	M0039	1.45147e-08
CCL2	RNASE2	0	M0039	2.82747e-05
CCL2	RNASE6	0	M0039	4.20529e-06
CCL2	GPR183	0	M0039	1.82217e-06
CCL2	FPR2	0	M0039	0.000404068
CCL2	FPR1	0	M0039	0.00599751
CCL2	GPR34	0	M0039	7.02359e-07
CCL2	CLEC7A	0	M0039	6.50496e-06
CCL2	OLR1	0	M0039	2.53419e-06
CCL2	ODF3B	0	M0039	0.000152403
CCL2	P2RY13	0	M0039	5.48023e-08
CCL2	SOCS3	0	M0039	0.0176121
CCL2	APOBR	0	M0039	8.45404e-06
CCL2	CD300LF	0	M0039	2.47354e-06
CCL2	FPR3	0	M0039	4.13317e-07
CCL2	RAB42	0	M0039	3.42785e-06
CCL2	SELL	0	M0039	5.62712e-05
CCL2	HLA.DRB1	0	M0039	5.58894e-06
CCL2	SERPINA3	0	M0039	0.00825574
CCL2	TLR7	0	M0039	1.97316e-05
CCL2	HLA.DQA1	0	M0039	9.4154e-07
CCL2	SERPINA1	0	M0039	0.00118925
CCL2	FCGR1B	0	M0039	0.000521433
CCL2	HLA.DRB5	0	M0039	2.93544e-09
CCL2	FCGR3A	0	M0039	0.000766841
CCL2	HLA.DOA	0	M0039	1.83773e-05
CCL2	HLA.DRA	0	M0039	8.54501e-05
CCL2	AIF1	0	M0039	9.88468e-05
CCL2	LILRB3	0	M0039	0.000345786
CCL2	IFI30	0	M0039	0.00160053
CCL2	APOC2	0	M0039	0.000101165
CCL2	LILRA4	0	M0039	4.00823e-08
CCL2	LILRA6	0	M0039	8.36688e-05
CCL2	ENSG00000261795	0	M0039	9.98003e-06
CCL2	FCGR1CP	0	M0039	0.00026241
CCL2	ENSG00000273259	0	M0039	0.00220819
MS4A4A	CD69	0	M0039	0.000306509
MS4A4A	LY86	0	M0039	0.0122616
MS4A4A	CD86	0	M0039	0.0123043
MS4A4A	NCF2	0	M0039	0.00793249
MS4A4A	CSTA	0	M0039	0.00292411
MS4A4A	IL1B	0	M0039	2.11356e-05
MS4A4A	CD68	0	M0039	0.0244976
MS4A4A	SIGLEC9	0	M0039	0.00416407
MS4A4A	APOC1	0	M0039	0.000844108
MS4A4A	LSP1	0	M0039	0.000141641
MS4A4A	NAPSB	0	M0039	9.64363e-05
MS4A4A	ALOX5AP	0	M0039	0.0202205
MS4A4A	GYPC	0	M0039	0.000529694
MS4A4A	BCL2A1	0	M0039	0.00184462
MS4A4A	IGSF6	0	M0039	0.00237397
MS4A4A	PTPN7	0	M0039	0.000130739
MS4A4A	FCGR1A	0	M0039	0.00424833
MS4A4A	RGS18	0	M0039	0.00406755
MS4A4A	ANKRD22	0	M0039	0.000599689
MS4A4A	LY96	0	M0039	0.00434701
MS4A4A	SLC7A7	0	M0039	0.00628337
MS4A4A	SLAMF8	0	M0039	0.00307168
MS4A4A	FCER1G	0	M0039	0.0473592
MS4A4A	CCR5	0	M0039	0.0057471
MS4A4A	SCIMP	0	M0039	0.00390623
MS4A4A	S100A9	0	M0039	0.000512809
MS4A4A	SNX20	0	M0039	0.00775231
MS4A4A	CD300A	0	M0039	0.00682742
MS4A4A	CX3CR1	0	M0039	3.09891e-05
MS4A4A	SIGLEC7	0	M0039	0.00251825
MS4A4A	P2RY12	0	M0039	3.45888e-05
MS4A4A	RNASE2	0	M0039	0.00415622
MS4A4A	RNASE6	0	M0039	0.010482
MS4A4A	GPR183	0	M0039	0.00884494
MS4A4A	FPR2	0	M0039	0.000263377
MS4A4A	FPR1	0	M0039	0.00330142
MS4A4A	GPR34	0	M0039	0.00143695
MS4A4A	CLEC7A	0	M0039	0.00595416
MS4A4A	OLR1	0	M0039	0.000877464
MS4A4A	ODF3B	0	M0039	6.27615e-05
MS4A4A	P2RY13	0	M0039	0.000180205
MS4A4A	SOCS3	0	M0039	4.0849e-05
MS4A4A	APOBR	0	M0039	0.000163616
MS4A4A	CD300LF	0	M0039	0.000344422
MS4A4A	FPR3	0	M0039	0.000239106
MS4A4A	RAB42	0	M0039	0.000153606
MS4A4A	SELL	0	M0039	0.000948788
MS4A4A	HLA.DRB1	0	M0039	0.00216619
MS4A4A	SERPINA3	0	M0039	0.000336386
MS4A4A	TLR7	0	M0039	0.00463382
MS4A4A	HLA.DQA1	0	M0039	0.000507054
MS4A4A	SERPINA1	0	M0039	0.00983107
MS4A4A	FCGR1B	0	M0039	0.000537018
MS4A4A	HLA.DRB5	0	M0039	3.21917e-05
MS4A4A	FCGR3A	0	M0039	0.0104628
MS4A4A	HLA.DOA	0	M0039	0.00742489
MS4A4A	HLA.DRA	0	M0039	0.0330051
MS4A4A	AIF1	0	M0039	0.018638
MS4A4A	LILRB3	0	M0039	0.00165473
MS4A4A	IFI30	0	M0039	0.0132758
MS4A4A	APOC2	0	M0039	0.00309652
MS4A4A	LILRA4	0	M0039	2.59982e-05
MS4A4A	LILRA6	0	M0039	0.00080265
MS4A4A	ENSG00000261795	0	M0039	0.000176414
MS4A4A	FCGR1CP	0	M0039	0.0001641
MS4A4A	ENSG00000273259	0	M0039	0.000110489
CD69	LY86	0	M0039	0.000998718
CD69	CD86	0	M0039	0.000771242
CD69	NCF2	0	M0039	0.000347842
CD69	CSTA	0	M0039	1.5424e-05
CD69	IL1B	0	M0039	1.76384e-07
CD69	CD68	0	M0039	0.00102972
CD69	SIGLEC9	0	M0039	4.56042e-05
CD69	APOC1	0	M0039	4.54353e-05
CD69	LSP1	0	M0039	2.43065e-05
CD69	NAPSB	0	M0039	1.7592e-06
CD69	ALOX5AP	0	M0039	0.000606575
CD69	GYPC	0	M0039	0.000285182
CD69	BCL2A1	0	M0039	6.29471e-06
CD69	IGSF6	0	M0039	0.000364487
CD69	PTPN7	0	M0039	2.79466e-05
CD69	FCGR1A	0	M0039	7.3464e-05
CD69	RGS18	0	M0039	0.000136261
CD69	ANKRD22	0	M0039	1.87225e-06
CD69	LY96	0	M0039	1.39166e-05
CD69	SLC7A7	0	M0039	0.000234831
CD69	SLAMF8	0	M0039	1.25305e-05
CD69	FCER1G	0	M0039	0.000902599
CD69	CCR5	0	M0039	0.000163654
CD69	SCIMP	0	M0039	0.000122049
CD69	S100A9	0	M0039	6.08096e-07
CD69	SNX20	0	M0039	0.000130817
CD69	CD300A	0	M0039	0.000148287
CD69	CX3CR1	0	M0039	4.50693e-05
CD69	SIGLEC7	0	M0039	3.48555e-05
CD69	P2RY12	0	M0039	3.28915e-05
CD69	RNASE2	0	M0039	2.40044e-05
CD69	RNASE6	0	M0039	0.000604519
CD69	GPR183	0	M0039	0.00308714
CD69	FPR2	0	M0039	2.61091e-07
CD69	FPR1	0	M0039	1.86516e-05
CD69	GPR34	0	M0039	0.000134844
CD69	CLEC7A	0	M0039	0.00515534
CD69	OLR1	0	M0039	9.98663e-05
CD69	ODF3B	0	M0039	1.05874e-05
CD69	P2RY13	0	M0039	0.000165538
CD69	SOCS3	0	M0039	7.17372e-08
CD69	APOBR	0	M0039	9.11574e-06
CD69	CD300LF	0	M0039	1.99439e-05
CD69	FPR3	0	M0039	2.80511e-06
CD69	RAB42	0	M0039	7.43958e-06
CD69	SELL	0	M0039	4.46206e-06
CD69	HLA.DRB1	0	M0039	0.000316305
CD69	SERPINA3	0	M0039	9.97731e-07
CD69	TLR7	0	M0039	0.000327151
CD69	HLA.DQA1	0	M0039	8.37751e-05
CD69	SERPINA1	0	M0039	7.84871e-05
CD69	FCGR1B	0	M0039	2.5701e-05
CD69	HLA.DRB5	0	M0039	5.63933e-06
CD69	FCGR3A	0	M0039	0.000133957
CD69	HLA.DOA	0	M0039	0.00133334
CD69	HLA.DRA	0	M0039	0.00357645
CD69	AIF1	0	M0039	0.00175727
CD69	LILRB3	0	M0039	8.70586e-06
CD69	IFI30	0	M0039	0.000227418
CD69	APOC2	0	M0039	0.000122924
CD69	LILRA4	0	M0039	1.94635e-06
CD69	LILRA6	0	M0039	3.88206e-06
CD69	ENSG00000261795	0	M0039	6.66191e-06
CD69	FCGR1CP	0	M0039	3.27535e-06
CD69	ENSG00000273259	0	M0039	3.98632e-07
LY86	CD86	0	M0039	0.0636935
LY86	NCF2	0	M0039	0.0252795
LY86	CSTA	0	M0039	0.000769732
LY86	IL1B	0	M0039	0.000179581
LY86	CD68	0	M0039	0.0875629
LY86	SIGLEC9	0	M0039	0.00842446
LY86	APOC1	0	M0039	0.00752655
LY86	LSP1	0	M0039	0.00111903
LY86	NAPSB	0	M0039	0.000492993
LY86	ALOX5AP	0	M0039	0.0787637
LY86	GYPC	0	M0039	0.0025811
LY86	BCL2A1	0	M0039	0.0021765
LY86	IGSF6	0	M0039	0.0427432
LY86	PTPN7	0	M0039	0.000497637
LY86	FCGR1A	0	M0039	0.0145924
LY86	RGS18	0	M0039	0.0120159
LY86	ANKRD22	0	M0039	0.00114352
LY86	LY96	0	M0039	0.00383877
LY86	SLC7A7	0	M0039	0.0328731
LY86	SLAMF8	0	M0039	0.00419726
LY86	FCER1G	0	M0039	0.0805282
LY86	CCR5	0	M0039	0.0231929
LY86	SCIMP	0	M0039	0.0185764
LY86	S100A9	0	M0039	0.00041903
LY86	SNX20	0	M0039	0.0139788
LY86	CD300A	0	M0039	0.0214027
LY86	CX3CR1	0	M0039	0.00282436
LY86	SIGLEC7	0	M0039	0.00951939
LY86	P2RY12	0	M0039	0.00304084
LY86	RNASE2	0	M0039	0.00505383
LY86	RNASE6	0	M0039	0.0386996
LY86	GPR183	0	M0039	0.00859665
LY86	FPR2	0	M0039	0.000160855
LY86	FPR1	0	M0039	0.00542507
LY86	GPR34	0	M0039	0.0314444
LY86	CLEC7A	0	M0039	0.0252088
LY86	OLR1	0	M0039	0.0204993
LY86	ODF3B	0	M0039	0.000102952
LY86	P2RY13	0	M0039	0.00646919
LY86	SOCS3	0	M0039	4.5939e-05
LY86	APOBR	0	M0039	0.00138502
LY86	CD300LF	0	M0039	0.00353331
LY86	FPR3	0	M0039	0.000559343
LY86	RAB42	0	M0039	0.00118548
LY86	SELL	0	M0039	0.0011788
LY86	HLA.DRB1	0	M0039	0.0114923
LY86	SERPINA3	0	M0039	0.000482481
LY86	TLR7	0	M0039	0.0618583
LY86	HLA.DQA1	0	M0039	0.00258326
LY86	SERPINA1	0	M0039	0.0146048
LY86	FCGR1B	0	M0039	0.0065102
LY86	HLA.DRB5	0	M0039	0.00011657
LY86	FCGR3A	0	M0039	0.0242426
LY86	HLA.DOA	0	M0039	0.0592377
LY86	HLA.DRA	0	M0039	0.13563
LY86	AIF1	0	M0039	0.106248
LY86	LILRB3	0	M0039	0.00133685
LY86	IFI30	0	M0039	0.02424
LY86	APOC2	0	M0039	0.031688
LY86	LILRA4	0	M0039	0.00103267
LY86	LILRA6	0	M0039	0.000550757
LY86	ENSG00000261795	0	M0039	0.00257849
LY86	FCGR1CP	0	M0039	0.00165614
LY86	ENSG00000273259	0	M0039	0.000187945
CD86	NCF2	0	M0039	0.019081
CD86	CSTA	0	M0039	0.000683753
CD86	IL1B	0	M0039	1.6325e-05
CD86	CD68	0	M0039	0.0650696
CD86	SIGLEC9	0	M0039	0.00432082
CD86	APOC1	0	M0039	0.00479017
CD86	LSP1	0	M0039	0.000743394
CD86	NAPSB	0	M0039	0.000226222
CD86	ALOX5AP	0	M0039	0.0770829
CD86	GYPC	0	M0039	0.00176061
CD86	BCL2A1	0	M0039	0.00133856
CD86	IGSF6	0	M0039	0.0312793
CD86	PTPN7	0	M0039	0.000305837
CD86	FCGR1A	0	M0039	0.00571406
CD86	RGS18	0	M0039	0.015982
CD86	ANKRD22	0	M0039	0.000761952
CD86	LY96	0	M0039	0.00252904
CD86	SLC7A7	0	M0039	0.0392042
CD86	SLAMF8	0	M0039	0.00391678
CD86	FCER1G	0	M0039	0.0531695
CD86	CCR5	0	M0039	0.00992381
CD86	SCIMP	0	M0039	0.0212959
CD86	S100A9	0	M0039	0.000258523
CD86	SNX20	0	M0039	0.00902415
CD86	CD300A	0	M0039	0.0120511
CD86	CX3CR1	0	M0039	0.00132281
CD86	SIGLEC7	0	M0039	0.00535565
CD86	P2RY12	0	M0039	0.00284019
CD86	RNASE2	0	M0039	0.00402444
CD86	RNASE6	0	M0039	0.0643384
CD86	GPR183	0	M0039	0.0151473
CD86	FPR2	0	M0039	8.10454e-05
CD86	FPR1	0	M0039	0.00238144
CD86	GPR34	0	M0039	0.0561755
CD86	CLEC7A	0	M0039	0.0232374
CD86	OLR1	0	M0039	0.0160254
CD86	ODF3B	0	M0039	4.13165e-05
CD86	P2RY13	0	M0039	0.00480201
CD86	SOCS3	0	M0039	1.10371e-05
CD86	APOBR	0	M0039	0.000883597
CD86	CD300LF	0	M0039	0.00333057
CD86	FPR3	0	M0039	0.00065873
CD86	RAB42	0	M0039	0.000956425
CD86	SELL	0	M0039	0.00132738
CD86	HLA.DRB1	0	M0039	0.0076718
CD86	SERPINA3	0	M0039	0.000322584
CD86	TLR7	0	M0039	0.0926056
CD86	HLA.DQA1	0	M0039	0.00254387
CD86	SERPINA1	0	M0039	0.00986823
CD86	FCGR1B	0	M0039	0.00116157
CD86	HLA.DRB5	0	M0039	5.37589e-05
CD86	FCGR3A	0	M0039	0.0177043
CD86	HLA.DOA	0	M0039	0.0567105
CD86	HLA.DRA	0	M0039	0.1168
CD86	AIF1	0	M0039	0.0399939
CD86	LILRB3	0	M0039	0.0008722
CD86	IFI30	0	M0039	0.0158802
CD86	APOC2	0	M0039	0.0169608
CD86	LILRA4	0	M0039	0.000682683
CD86	LILRA6	0	M0039	0.000387038
CD86	ENSG00000261795	0	M0039	0.00127054
CD86	FCGR1CP	0	M0039	0.000337404
CD86	ENSG00000273259	0	M0039	0.000128431
NCF2	CSTA	0	M0039	0.000653587
NCF2	IL1B	0	M0039	7.19756e-05
NCF2	CD68	0	M0039	0.101838
NCF2	SIGLEC9	0	M0039	0.0206958
NCF2	APOC1	0	M0039	0.0134782
NCF2	LSP1	0	M0039	0.00459254
NCF2	NAPSB	0	M0039	0.000290441
NCF2	ALOX5AP	0	M0039	0.0566599
NCF2	GYPC	0	M0039	0.00703545
NCF2	BCL2A1	0	M0039	0.00578149
NCF2	IGSF6	0	M0039	0.00862076
NCF2	PTPN7	0	M0039	0.00132947
NCF2	FCGR1A	0	M0039	0.008996
NCF2	RGS18	0	M0039	0.00173962
NCF2	ANKRD22	0	M0039	0.000809464
NCF2	LY96	0	M0039	0.000776434
NCF2	SLC7A7	0	M0039	0.0474353
NCF2	SLAMF8	0	M0039	0.00681642
NCF2	FCER1G	0	M0039	0.0445304
NCF2	CCR5	0	M0039	0.0100521
NCF2	SCIMP	0	M0039	0.0256023
NCF2	S100A9	0	M0039	0.000916541
NCF2	SNX20	0	M0039	0.0159493
NCF2	CD300A	0	M0039	0.0310924
NCF2	CX3CR1	0	M0039	0.000123999
NCF2	SIGLEC7	0	M0039	0.0214071
NCF2	P2RY12	0	M0039	0.000100066
NCF2	RNASE2	0	M0039	0.0016617
NCF2	RNASE6	0	M0039	0.00931276
NCF2	GPR183	0	M0039	0.00215203
NCF2	FPR2	0	M0039	0.000277665
NCF2	FPR1	0	M0039	0.00524021
NCF2	GPR34	0	M0039	0.00292692
NCF2	CLEC7A	0	M0039	0.00829554
NCF2	OLR1	0	M0039	0.00775945
NCF2	ODF3B	0	M0039	0.000712704
NCF2	P2RY13	0	M0039	0.00040582
NCF2	SOCS3	0	M0039	0.000166059
NCF2	APOBR	0	M0039	0.00886841
NCF2	CD300LF	0	M0039	0.00419542
NCF2	FPR3	0	M0039	0.000973082
NCF2	RAB42	0	M0039	0.00542444
NCF2	SELL	0	M0039	0.00210593
NCF2	HLA.DRB1	0	M0039	0.00486137
NCF2	SERPINA3	0	M0039	0.00109802
NCF2	TLR7	0	M0039	0.0106975
NCF2	HLA.DQA1	0	M0039	0.000890975
NCF2	SERPINA1	0	M0039	0.0146311
NCF2	FCGR1B	0	M0039	0.00214777
NCF2	HLA.DRB5	0	M0039	4.86264e-05
NCF2	FCGR3A	0	M0039	0.0137423
NCF2	HLA.DOA	0	M0039	0.0275861
NCF2	HLA.DRA	0	M0039	0.0429893
NCF2	AIF1	0	M0039	0.0193099
NCF2	LILRB3	0	M0039	0.0110421
NCF2	IFI30	0	M0039	0.056383
NCF2	APOC2	0	M0039	0.022133
NCF2	LILRA4	0	M0039	0.00085532
NCF2	LILRA6	0	M0039	0.00637446
NCF2	ENSG00000261795	0	M0039	0.00485
NCF2	FCGR1CP	0	M0039	0.000861648
NCF2	ENSG00000273259	0	M0039	0.000581474
CSTA	IL1B	0	M0039	1.18072e-06
CSTA	CD68	0	M0039	0.00151498
CSTA	SIGLEC9	0	M0039	0.000588687
CSTA	APOC1	0	M0039	6.25272e-05
CSTA	LSP1	0	M0039	1.1495e-05
CSTA	NAPSB	0	M0039	1.91116e-05
CSTA	ALOX5AP	0	M0039	0.00147916
CSTA	GYPC	0	M0039	2.32537e-05
CSTA	BCL2A1	0	M0039	0.000341229
CSTA	IGSF6	0	M0039	0.000121918
CSTA	PTPN7	0	M0039	6.30195e-05
CSTA	FCGR1A	0	M0039	0.000372209
CSTA	RGS18	0	M0039	0.000245039
CSTA	ANKRD22	0	M0039	4.68266e-05
CSTA	LY96	0	M0039	0.000209371
CSTA	SLC7A7	0	M0039	0.000601761
CSTA	SLAMF8	0	M0039	0.000359348
CSTA	FCER1G	0	M0039	0.00374355
CSTA	CCR5	0	M0039	0.000373186
CSTA	SCIMP	0	M0039	0.000295177
CSTA	S100A9	0	M0039	0.000202152
CSTA	SNX20	0	M0039	0.000962265
CSTA	CD300A	0	M0039	0.000854422
CSTA	CX3CR1	0	M0039	1.73955e-06
CSTA	SIGLEC7	0	M0039	0.000295425
CSTA	P2RY12	0	M0039	1.40418e-06
CSTA	RNASE2	0	M0039	0.00370887
CSTA	RNASE6	0	M0039	0.000337179
CSTA	GPR183	0	M0039	0.000343856
CSTA	FPR2	0	M0039	0.000101722
CSTA	FPR1	0	M0039	0.000363593
CSTA	GPR34	0	M0039	6.07029e-05
CSTA	CLEC7A	0	M0039	0.000341897
CSTA	OLR1	0	M0039	5.15505e-05
CSTA	ODF3B	0	M0039	1.52304e-05
CSTA	P2RY13	0	M0039	9.09237e-06
CSTA	SOCS3	0	M0039	5.70581e-06
CSTA	APOBR	0	M0039	1.34196e-05
CSTA	CD300LF	0	M0039	4.23606e-05
CSTA	FPR3	0	M0039	9.47752e-06
CSTA	RAB42	0	M0039	1.35574e-05
CSTA	SELL	0	M0039	0.000390958
CSTA	HLA.DRB1	0	M0039	0.000135712
CSTA	SERPINA3	0	M0039	0.000139227
CSTA	TLR7	0	M0039	0.000243988
CSTA	HLA.DQA1	0	M0039	2.85405e-05
CSTA	SERPINA1	0	M0039	0.00178551
CSTA	FCGR1B	0	M0039	4.00442e-05
CSTA	HLA.DRB5	0	M0039	2.11115e-06
CSTA	FCGR3A	0	M0039	0.00128135
CSTA	HLA.DOA	0	M0039	0.000475589
CSTA	HLA.DRA	0	M0039	0.00179638
CSTA	AIF1	0	M0039	0.00153658
CSTA	LILRB3	0	M0039	0.000275025
CSTA	IFI30	0	M0039	0.0016534
CSTA	APOC2	0	M0039	0.000254011
CSTA	LILRA4	0	M0039	1.73222e-06
CSTA	LILRA6	0	M0039	0.00011849
CSTA	ENSG00000261795	0	M0039	1.43251e-05
CSTA	FCGR1CP	0	M0039	1.27107e-05
CSTA	ENSG00000273259	0	M0039	6.76409e-05
IL1B	CD68	0	M0039	0.000113851
IL1B	SIGLEC9	0	M0039	0.00237958
IL1B	APOC1	0	M0039	1.99809e-06
IL1B	LSP1	0	M0039	4.8931e-07
IL1B	NAPSB	0	M0039	7.4054e-06
IL1B	ALOX5AP	0	M0039	0.000226979
IL1B	GYPC	0	M0039	4.42225e-08
IL1B	BCL2A1	0	M0039	0.000646783
IL1B	IGSF6	0	M0039	7.65566e-06
IL1B	PTPN7	0	M0039	9.89751e-07
IL1B	FCGR1A	0	M0039	0.0115583
IL1B	RGS18	0	M0039	9.20274e-06
IL1B	ANKRD22	0	M0039	0.000396263
IL1B	LY96	0	M0039	1.33621e-05
IL1B	SLC7A7	0	M0039	1.75807e-05
IL1B	SLAMF8	0	M0039	0.000210042
IL1B	FCER1G	0	M0039	0.000676802
IL1B	CCR5	0	M0039	0.000670767
IL1B	SCIMP	0	M0039	9.18676e-06
IL1B	S100A9	0	M0039	0.000103463
IL1B	SNX20	0	M0039	0.000474382
IL1B	CD300A	0	M0039	0.0012954
IL1B	CX3CR1	0	M0039	3.45836e-07
IL1B	SIGLEC7	0	M0039	8.2491e-05
IL1B	P2RY12	0	M0039	1.46054e-08
IL1B	RNASE2	0	M0039	2.18156e-05
IL1B	RNASE6	0	M0039	2.57227e-06
IL1B	GPR183	0	M0039	9.31064e-07
IL1B	FPR2	0	M0039	0.000322139
IL1B	FPR1	0	M0039	0.0083867
IL1B	GPR34	0	M0039	8.02077e-07
IL1B	CLEC7A	0	M0039	2.34005e-05
IL1B	OLR1	0	M0039	4.30149e-06
IL1B	ODF3B	0	M0039	2.26052e-05
IL1B	P2RY13	0	M0039	1.56795e-07
IL1B	SOCS3	0	M0039	0.00171261
IL1B	APOBR	0	M0039	2.74e-06
IL1B	CD300LF	0	M0039	2.84054e-07
IL1B	FPR3	0	M0039	8.70255e-09
IL1B	RAB42	0	M0039	5.32453e-07
IL1B	SELL	0	M0039	1.38513e-05
IL1B	HLA.DRB1	0	M0039	3.27544e-06
IL1B	SERPINA3	0	M0039	7.30985e-05
IL1B	TLR7	0	M0039	6.65682e-05
IL1B	HLA.DQA1	0	M0039	6.59268e-07
IL1B	SERPINA1	0	M0039	0.000907965
IL1B	FCGR1B	0	M0039	0.0145411
IL1B	HLA.DRB5	0	M0039	8.58404e-10
IL1B	FCGR3A	0	M0039	0.00117962
IL1B	HLA.DOA	0	M0039	2.03547e-05
IL1B	HLA.DRA	0	M0039	0.000136191
IL1B	AIF1	0	M0039	0.000252969
IL1B	LILRB3	0	M0039	5.69168e-05
IL1B	IFI30	0	M0039	0.000748662
IL1B	APOC2	0	M0039	0.000119234
IL1B	LILRA4	0	M0039	3.21555e-09
IL1B	LILRA6	0	M0039	8.38996e-06
IL1B	ENSG00000261795	0	M0039	1.26461e-05
IL1B	FCGR1CP	0	M0039	0.00241593
IL1B	ENSG00000273259	0	M0039	8.89963e-06
CD68	SIGLEC9	0	M0039	0.0259213
CD68	APOC1	0	M0039	0.0391499
CD68	LSP1	0	M0039	0.00810222
CD68	NAPSB	0	M0039	0.000770002
CD68	ALOX5AP	0	M0039	0.109242
CD68	GYPC	0	M0039	0.0147261
CD68	BCL2A1	0	M0039	0.00601385
CD68	IGSF6	0	M0039	0.0440815
CD68	PTPN7	0	M0039	0.00284713
CD68	FCGR1A	0	M0039	0.0178396
CD68	RGS18	0	M0039	0.00669247
CD68	ANKRD22	0	M0039	0.00168222
CD68	LY96	0	M0039	0.00292489
CD68	SLC7A7	0	M0039	0.102139
CD68	SLAMF8	0	M0039	0.0138742
CD68	FCER1G	0	M0039	0.0898852
CD68	CCR5	0	M0039	0.0269703
CD68	SCIMP	0	M0039	0.0672045
CD68	S100A9	0	M0039	0.0012676
CD68	SNX20	0	M0039	0.0346658
CD68	CD300A	0	M0039	0.0451894
CD68	CX3CR1	0	M0039	0.00106495
CD68	SIGLEC7	0	M0039	0.0325795
CD68	P2RY12	0	M0039	0.000895999
CD68	RNASE2	0	M0039	0.00600116
CD68	RNASE6	0	M0039	0.0432397
CD68	GPR183	0	M0039	0.00816918
CD68	FPR2	0	M0039	0.000339041
CD68	FPR1	0	M0039	0.00937641
CD68	GPR34	0	M0039	0.0166912
CD68	CLEC7A	0	M0039	0.0237465
CD68	OLR1	0	M0039	0.0242783
CD68	ODF3B	0	M0039	0.000750235
CD68	P2RY13	0	M0039	0.00249176
CD68	SOCS3	0	M0039	0.000137812
CD68	APOBR	0	M0039	0.0105209
CD68	CD300LF	0	M0039	0.0139521
CD68	FPR3	0	M0039	0.00402219
CD68	RAB42	0	M0039	0.00784356
CD68	SELL	0	M0039	0.00245831
CD68	HLA.DRB1	0	M0039	0.0195734
CD68	SERPINA3	0	M0039	0.00164894
CD68	TLR7	0	M0039	0.0431502
CD68	HLA.DQA1	0	M0039	0.00347198
CD68	SERPINA1	0	M0039	0.0269456
CD68	FCGR1B	0	M0039	0.00442751
CD68	HLA.DRB5	0	M0039	0.00026568
CD68	FCGR3A	0	M0039	0.0321252
CD68	HLA.DOA	0	M0039	0.0803402
CD68	HLA.DRA	0	M0039	0.103374
CD68	AIF1	0	M0039	0.0699794
CD68	LILRB3	0	M0039	0.00942307
CD68	IFI30	0	M0039	0.0795355
CD68	APOC2	0	M0039	0.074574
CD68	LILRA4	0	M0039	0.00459762
CD68	LILRA6	0	M0039	0.00425523
CD68	ENSG00000261795	0	M0039	0.0115128
CD68	FCGR1CP	0	M0039	0.0014913
CD68	ENSG00000273259	0	M0039	0.00082254
SIGLEC9	APOC1	0	M0039	0.00274888
SIGLEC9	LSP1	0	M0039	0.000990902
SIGLEC9	NAPSB	0	M0039	0.00182089
SIGLEC9	ALOX5AP	0	M0039	0.0290103
SIGLEC9	GYPC	0	M0039	0.00042405
SIGLEC9	BCL2A1	0	M0039	0.0286656
SIGLEC9	IGSF6	0	M0039	0.00132324
SIGLEC9	PTPN7	0	M0039	0.00137044
SIGLEC9	FCGR1A	0	M0039	0.0727007
SIGLEC9	RGS18	0	M0039	0.00121118
SIGLEC9	ANKRD22	0	M0039	0.0104983
SIGLEC9	LY96	0	M0039	0.000947927
SIGLEC9	SLC7A7	0	M0039	0.011621
SIGLEC9	SLAMF8	0	M0039	0.0389926
SIGLEC9	FCER1G	0	M0039	0.0340815
SIGLEC9	CCR5	0	M0039	0.0342146
SIGLEC9	SCIMP	0	M0039	0.00706286
SIGLEC9	S100A9	0	M0039	0.00902237
SIGLEC9	SNX20	0	M0039	0.0777441
SIGLEC9	CD300A	0	M0039	0.107512
SIGLEC9	CX3CR1	0	M0039	1.27819e-05
SIGLEC9	SIGLEC7	0	M0039	0.034681
SIGLEC9	P2RY12	0	M0039	8.98897e-06
SIGLEC9	RNASE2	0	M0039	0.0056927
SIGLEC9	RNASE6	0	M0039	0.00177061
SIGLEC9	GPR183	0	M0039	0.000438226
SIGLEC9	FPR2	0	M0039	0.00493848
SIGLEC9	FPR1	0	M0039	0.062047
SIGLEC9	GPR34	0	M0039	0.00049112
SIGLEC9	CLEC7A	0	M0039	0.00155077
SIGLEC9	OLR1	0	M0039	0.000979805
SIGLEC9	ODF3B	0	M0039	0.00900815
SIGLEC9	P2RY13	0	M0039	5.21609e-05
SIGLEC9	SOCS3	0	M0039	0.00605594
SIGLEC9	APOBR	0	M0039	0.00279941
SIGLEC9	CD300LF	0	M0039	0.000716574
SIGLEC9	FPR3	0	M0039	0.000102773
SIGLEC9	RAB42	0	M0039	0.00104519
SIGLEC9	SELL	0	M0039	0.00337261
SIGLEC9	HLA.DRB1	0	M0039	0.00175055
SIGLEC9	SERPINA3	0	M0039	0.00706461
SIGLEC9	TLR7	0	M0039	0.00362159
SIGLEC9	HLA.DQA1	0	M0039	0.000305571
SIGLEC9	SERPINA1	0	M0039	0.0666995
SIGLEC9	FCGR1B	0	M0039	0.0312089
SIGLEC9	HLA.DRB5	0	M0039	1.22098e-05
SIGLEC9	FCGR3A	0	M0039	0.0457048
SIGLEC9	HLA.DOA	0	M0039	0.00440403
SIGLEC9	HLA.DRA	0	M0039	0.0111497
SIGLEC9	AIF1	0	M0039	0.0114305
SIGLEC9	LILRB3	0	M0039	0.0216828
SIGLEC9	IFI30	0	M0039	0.0983729
SIGLEC9	APOC2	0	M0039	0.0251585
SIGLEC9	LILRA4	0	M0039	8.22765e-05
SIGLEC9	LILRA6	0	M0039	0.00597333
SIGLEC9	ENSG00000261795	0	M0039	0.0051162
SIGLEC9	FCGR1CP	0	M0039	0.0146755
SIGLEC9	ENSG00000273259	0	M0039	0.00363774
APOC1	LSP1	0	M0039	0.00870157
APOC1	NAPSB	0	M0039	2.8738e-05
APOC1	ALOX5AP	0	M0039	0.0128645
APOC1	GYPC	0	M0039	0.00633568
APOC1	BCL2A1	0	M0039	0.000276989
APOC1	IGSF6	0	M0039	0.00307556
APOC1	PTPN7	0	M0039	0.00612641
APOC1	FCGR1A	0	M0039	0.00104255
APOC1	RGS18	0	M0039	0.00015864
APOC1	ANKRD22	0	M0039	4.54231e-05
APOC1	LY96	0	M0039	6.6733e-05
APOC1	SLC7A7	0	M0039	0.0148987
APOC1	SLAMF8	0	M0039	0.00105181
APOC1	FCER1G	0	M0039	0.00773228
APOC1	CCR5	0	M0039	0.00119502
APOC1	SCIMP	0	M0039	0.00762633
APOC1	S100A9	0	M0039	4.73526e-05
APOC1	SNX20	0	M0039	0.00249793
APOC1	CD300A	0	M0039	0.0048565
APOC1	CX3CR1	0	M0039	3.11279e-05
APOC1	SIGLEC7	0	M0039	0.00617793
APOC1	P2RY12	0	M0039	1.93221e-05
APOC1	RNASE2	0	M0039	0.00011799
APOC1	RNASE6	0	M0039	0.00243809
APOC1	GPR183	0	M0039	0.000246159
APOC1	FPR2	0	M0039	9.98718e-06
APOC1	FPR1	0	M0039	0.000425584
APOC1	GPR34	0	M0039	0.000652553
APOC1	CLEC7A	0	M0039	0.00123806
APOC1	OLR1	0	M0039	0.00327382
APOC1	ODF3B	0	M0039	8.0532e-05
APOC1	P2RY13	0	M0039	0.000102605
APOC1	SOCS3	0	M0039	7.684e-06
APOC1	APOBR	0	M0039	0.00491091
APOC1	CD300LF	0	M0039	0.00616752
APOC1	FPR3	0	M0039	0.00225996
APOC1	RAB42	0	M0039	0.00746402
APOC1	SELL	0	M0039	8.4521e-05
APOC1	HLA.DRB1	0	M0039	0.00134507
APOC1	SERPINA3	0	M0039	0.000155413
APOC1	TLR7	0	M0039	0.00274963
APOC1	HLA.DQA1	0	M0039	0.000200841
APOC1	SERPINA1	0	M0039	0.00173556
APOC1	FCGR1B	0	M0039	0.000167987
APOC1	HLA.DRB5	0	M0039	1.60315e-05
APOC1	FCGR3A	0	M0039	0.00179753
APOC1	HLA.DOA	0	M0039	0.0141153
APOC1	HLA.DRA	0	M0039	0.0122597
APOC1	AIF1	0	M0039	0.00402096
APOC1	LILRB3	0	M0039	0.00148683
APOC1	IFI30	0	M0039	0.0108574
APOC1	APOC2	0	M0039	0.0153763
APOC1	LILRA4	0	M0039	0.0026452
APOC1	LILRA6	0	M0039	0.000660542
APOC1	ENSG00000261795	0	M0039	0.00378731
APOC1	FCGR1CP	0	M0039	6.28034e-05
APOC1	ENSG00000273259	0	M0039	8.83071e-05
LSP1	NAPSB	0	M0039	6.00031e-06
LSP1	ALOX5AP	0	M0039	0.00207578
LSP1	GYPC	0	M0039	0.00734233
LSP1	BCL2A1	0	M0039	8.82281e-05
LSP1	IGSF6	0	M0039	0.000578724
LSP1	PTPN7	0	M0039	0.000753516
LSP1	FCGR1A	0	M0039	0.000233104
LSP1	RGS18	0	M0039	1.83784e-05
LSP1	ANKRD22	0	M0039	1.04959e-05
LSP1	LY96	0	M0039	7.38648e-06
LSP1	SLC7A7	0	M0039	0.00307612
LSP1	SLAMF8	0	M0039	0.000216471
LSP1	FCER1G	0	M0039	0.00132929
LSP1	CCR5	0	M0039	0.000252441
LSP1	SCIMP	0	M0039	0.00154841
LSP1	S100A9	0	M0039	2.37235e-05
LSP1	SNX20	0	M0039	0.000697121
LSP1	CD300A	0	M0039	0.00115557
LSP1	CX3CR1	0	M0039	5.358e-06
LSP1	SIGLEC7	0	M0039	0.00111235
LSP1	P2RY12	0	M0039	2.74522e-06
LSP1	RNASE2	0	M0039	1.71023e-05
LSP1	RNASE6	0	M0039	0.000370262
LSP1	GPR183	0	M0039	3.09948e-05
LSP1	FPR2	0	M0039	3.74893e-06
LSP1	FPR1	0	M0039	0.000126619
LSP1	GPR34	0	M0039	9.99639e-05
LSP1	CLEC7A	0	M0039	0.000224918
LSP1	OLR1	0	M0039	0.000346334
LSP1	ODF3B	0	M0039	0.000248143
LSP1	P2RY13	0	M0039	1.59329e-05
LSP1	SOCS3	0	M0039	6.77851e-06
LSP1	APOBR	0	M0039	0.0129459
LSP1	CD300LF	0	M0039	0.00119847
LSP1	FPR3	0	M0039	0.000651951
LSP1	RAB42	0	M0039	0.00432559
LSP1	SELL	0	M0039	1.70496e-05
LSP1	HLA.DRB1	0	M0039	0.000249358
LSP1	SERPINA3	0	M0039	2.53773e-05
LSP1	TLR7	0	M0039	0.000422413
LSP1	HLA.DQA1	0	M0039	3.70992e-05
LSP1	SERPINA1	0	M0039	0.00039271
LSP1	FCGR1B	0	M0039	3.90025e-05
LSP1	HLA.DRB5	0	M0039	2.72453e-06
LSP1	FCGR3A	0	M0039	0.000325082
LSP1	HLA.DOA	0	M0039	0.00274589
LSP1	HLA.DRA	0	M0039	0.00196473
LSP1	AIF1	0	M0039	0.000602651
LSP1	LILRB3	0	M0039	0.00143588
LSP1	IFI30	0	M0039	0.0031289
LSP1	APOC2	0	M0039	0.00128813
LSP1	LILRA4	0	M0039	0.00029441
LSP1	LILRA6	0	M0039	0.000964125
LSP1	ENSG00000261795	0	M0039	0.00193
LSP1	FCGR1CP	0	M0039	1.51428e-05
LSP1	ENSG00000273259	0	M0039	1.52407e-05
NAPSB	ALOX5AP	0	M0039	0.00102317
NAPSB	GYPC	0	M0039	5.65225e-06
NAPSB	BCL2A1	0	M0039	0.000209734
NAPSB	IGSF6	0	M0039	5.45665e-05
NAPSB	PTPN7	0	M0039	1.2766e-05
NAPSB	FCGR1A	0	M0039	0.000845613
NAPSB	RGS18	0	M0039	4.6423e-05
NAPSB	ANKRD22	0	M0039	7.55556e-05
NAPSB	LY96	0	M0039	2.33e-05
NAPSB	SLC7A7	0	M0039	0.000269178
NAPSB	SLAMF8	0	M0039	0.000365116
NAPSB	FCER1G	0	M0039	0.00180646
NAPSB	CCR5	0	M0039	0.000688727
NAPSB	SCIMP	0	M0039	0.000138085
NAPSB	S100A9	0	M0039	0.000109669
NAPSB	SNX20	0	M0039	0.00237798
NAPSB	CD300A	0	M0039	0.00201059
NAPSB	CX3CR1	0	M0039	1.30065e-06
NAPSB	SIGLEC7	0	M0039	0.000260313
NAPSB	P2RY12	0	M0039	7.29293e-07
NAPSB	RNASE2	0	M0039	0.000946167
NAPSB	RNASE6	0	M0039	6.41212e-05
NAPSB	GPR183	0	M0039	2.26947e-05
NAPSB	FPR2	0	M0039	2.40686e-05
NAPSB	FPR1	0	M0039	0.000667993
NAPSB	GPR34	0	M0039	2.04534e-05
NAPSB	CLEC7A	0	M0039	5.72489e-05
NAPSB	OLR1	0	M0039	2.44111e-05
NAPSB	ODF3B	0	M0039	0.000121642
NAPSB	P2RY13	0	M0039	4.17638e-06
NAPSB	SOCS3	0	M0039	1.42768e-05
NAPSB	APOBR	0	M0039	1.42653e-05
NAPSB	CD300LF	0	M0039	9.18267e-06
NAPSB	FPR3	0	M0039	1.01823e-06
NAPSB	RAB42	0	M0039	6.37893e-06
NAPSB	SELL	0	M0039	7.62959e-05
NAPSB	HLA.DRB1	0	M0039	3.50448e-05
NAPSB	SERPINA3	0	M0039	0.000154563
NAPSB	TLR7	0	M0039	0.000124855
NAPSB	HLA.DQA1	0	M0039	9.30811e-06
NAPSB	SERPINA1	0	M0039	0.00374394
NAPSB	FCGR1B	0	M0039	0.000223151
NAPSB	HLA.DRB5	0	M0039	1.45362e-07
NAPSB	FCGR3A	0	M0039	0.00201262
NAPSB	HLA.DOA	0	M0039	0.000174775
NAPSB	HLA.DRA	0	M0039	0.000638538
NAPSB	AIF1	0	M0039	0.00110805
NAPSB	LILRB3	0	M0039	0.00012076
NAPSB	IFI30	0	M0039	0.00223802
NAPSB	APOC2	0	M0039	0.00062252
NAPSB	LILRA4	0	M0039	1.06922e-06
NAPSB	LILRA6	0	M0039	2.83742e-05
NAPSB	ENSG00000261795	0	M0039	3.98895e-05
NAPSB	FCGR1CP	0	M0039	9.6843e-05
NAPSB	ENSG00000273259	0	M0039	7.9609e-05
ALOX5AP	GYPC	0	M0039	0.00421949
ALOX5AP	BCL2A1	0	M0039	0.0077334
ALOX5AP	IGSF6	0	M0039	0.0222581
ALOX5AP	PTPN7	0	M0039	0.00109512
ALOX5AP	FCGR1A	0	M0039	0.0244361
ALOX5AP	RGS18	0	M0039	0.00927077
ALOX5AP	ANKRD22	0	M0039	0.00386728
ALOX5AP	LY96	0	M0039	0.004158
ALOX5AP	SLC7A7	0	M0039	0.0785631
ALOX5AP	SLAMF8	0	M0039	0.0173827
ALOX5AP	FCER1G	0	M0039	0.0943185
ALOX5AP	CCR5	0	M0039	0.0292699
ALOX5AP	SCIMP	0	M0039	0.0443011
ALOX5AP	S100A9	0	M0039	0.00221911
ALOX5AP	SNX20	0	M0039	0.0345658
ALOX5AP	CD300A	0	M0039	0.0527518
ALOX5AP	CX3CR1	0	M0039	0.000478837
ALOX5AP	SIGLEC7	0	M0039	0.026907
ALOX5AP	P2RY12	0	M0039	0.000672863
ALOX5AP	RNASE2	0	M0039	0.0100021
ALOX5AP	RNASE6	0	M0039	0.0378481
ALOX5AP	GPR183	0	M0039	0.00661562
ALOX5AP	FPR2	0	M0039	0.000661027
ALOX5AP	FPR1	0	M0039	0.0149573
ALOX5AP	GPR34	0	M0039	0.0195408
ALOX5AP	CLEC7A	0	M0039	0.0165401
ALOX5AP	OLR1	0	M0039	0.0152941
ALOX5AP	ODF3B	0	M0039	0.00039916
ALOX5AP	P2RY13	0	M0039	0.00177353
ALOX5AP	SOCS3	0	M0039	0.0002544
ALOX5AP	APOBR	0	M0039	0.00304405
ALOX5AP	CD300LF	0	M0039	0.00632503
ALOX5AP	FPR3	0	M0039	0.00109337
ALOX5AP	RAB42	0	M0039	0.00280571
ALOX5AP	SELL	0	M0039	0.00381551
ALOX5AP	HLA.DRB1	0	M0039	0.0131626
ALOX5AP	SERPINA3	0	M0039	0.00231011
ALOX5AP	TLR7	0	M0039	0.0555919
ALOX5AP	HLA.DQA1	0	M0039	0.00285476
ALOX5AP	SERPINA1	0	M0039	0.0424633
ALOX5AP	FCGR1B	0	M0039	0.00558064
ALOX5AP	HLA.DRB5	0	M0039	0.000168727
ALOX5AP	FCGR3A	0	M0039	0.0563273
ALOX5AP	HLA.DOA	0	M0039	0.0473334
ALOX5AP	HLA.DRA	0	M0039	0.0889244
ALOX5AP	AIF1	0	M0039	0.0590027
ALOX5AP	LILRB3	0	M0039	0.00517199
ALOX5AP	IFI30	0	M0039	0.0563282
ALOX5AP	APOC2	0	M0039	0.0514315
ALOX5AP	LILRA4	0	M0039	0.00123157
ALOX5AP	LILRA6	0	M0039	0.00202792
ALOX5AP	ENSG00000261795	0	M0039	0.00423107
ALOX5AP	FCGR1CP	0	M0039	0.00215522
ALOX5AP	ENSG00000273259	0	M0039	0.000963955
GYPC	BCL2A1	0	M0039	5.09368e-05
GYPC	IGSF6	0	M0039	0.001065
GYPC	PTPN7	0	M0039	0.000434662
GYPC	FCGR1A	0	M0039	0.000200052
GYPC	RGS18	0	M0039	5.24871e-05
GYPC	ANKRD22	0	M0039	4.85775e-06
GYPC	LY96	0	M0039	2.0003e-05
GYPC	SLC7A7	0	M0039	0.00511464
GYPC	SLAMF8	0	M0039	0.000153524
GYPC	FCER1G	0	M0039	0.00243691
GYPC	CCR5	0	M0039	0.000278979
GYPC	SCIMP	0	M0039	0.00205932
GYPC	S100A9	0	M0039	8.55683e-06
GYPC	SNX20	0	M0039	0.000622977
GYPC	CD300A	0	M0039	0.00107209
GYPC	CX3CR1	0	M0039	1.19847e-05
GYPC	SIGLEC7	0	M0039	0.000666524
GYPC	P2RY12	0	M0039	7.44004e-06
GYPC	RNASE2	0	M0039	2.77641e-05
GYPC	RNASE6	0	M0039	0.00169437
GYPC	GPR183	0	M0039	0.000141682
GYPC	FPR2	0	M0039	1.16547e-06
GYPC	FPR1	0	M0039	4.42739e-05
GYPC	GPR34	0	M0039	0.000217261
GYPC	CLEC7A	0	M0039	0.000531231
GYPC	OLR1	0	M0039	0.000501213
GYPC	ODF3B	0	M0039	0.000225336
GYPC	P2RY13	0	M0039	4.35526e-05
GYPC	SOCS3	0	M0039	1.71405e-06
GYPC	APOBR	0	M0039	0.00306113
GYPC	CD300LF	0	M0039	0.00121893
GYPC	FPR3	0	M0039	0.000551734
GYPC	RAB42	0	M0039	0.00294308
GYPC	SELL	0	M0039	2.53699e-05
GYPC	HLA.DRB1	0	M0039	0.00111119
GYPC	SERPINA3	0	M0039	8.66132e-06
GYPC	TLR7	0	M0039	0.000851537
GYPC	HLA.DQA1	0	M0039	0.000100274
GYPC	SERPINA1	0	M0039	0.000301426
GYPC	FCGR1B	0	M0039	3.31585e-05
GYPC	HLA.DRB5	0	M0039	1.97387e-05
GYPC	FCGR3A	0	M0039	0.000354579
GYPC	HLA.DOA	0	M0039	0.00369142
GYPC	HLA.DRA	0	M0039	0.00479526
GYPC	AIF1	0	M0039	0.00141568
GYPC	LILRB3	0	M0039	0.000662511
GYPC	IFI30	0	M0039	0.00253861
GYPC	APOC2	0	M0039	0.00179119
GYPC	LILRA4	0	M0039	0.000503615
GYPC	LILRA6	0	M0039	0.000548709
GYPC	ENSG00000261795	0	M0039	0.000543921
GYPC	FCGR1CP	0	M0039	1.10313e-05
GYPC	ENSG00000273259	0	M0039	8.66328e-06
BCL2A1	IGSF6	0	M0039	0.000187213
BCL2A1	PTPN7	0	M0039	0.000107015
BCL2A1	FCGR1A	0	M0039	0.0271696
BCL2A1	RGS18	0	M0039	0.000427965
BCL2A1	ANKRD22	0	M0039	0.00580531
BCL2A1	LY96	0	M0039	0.000917002
BCL2A1	SLC7A7	0	M0039	0.00210073
BCL2A1	SLAMF8	0	M0039	0.0182703
BCL2A1	FCER1G	0	M0039	0.0178349
BCL2A1	CCR5	0	M0039	0.00454323
BCL2A1	SCIMP	0	M0039	0.00094342
BCL2A1	S100A9	0	M0039	0.0153676
BCL2A1	SNX20	0	M0039	0.00978282
BCL2A1	CD300A	0	M0039	0.0191951
BCL2A1	CX3CR1	0	M0039	8.48395e-07
BCL2A1	SIGLEC7	0	M0039	0.00478382
BCL2A1	P2RY12	0	M0039	8.54175e-07
BCL2A1	RNASE2	0	M0039	0.00171389
BCL2A1	RNASE6	0	M0039	0.000372076
BCL2A1	GPR183	0	M0039	0.000152991
BCL2A1	FPR2	0	M0039	0.00806998
BCL2A1	FPR1	0	M0039	0.0520178
BCL2A1	GPR34	0	M0039	8.64811e-05
BCL2A1	CLEC7A	0	M0039	0.000305989
BCL2A1	OLR1	0	M0039	0.000147771
BCL2A1	ODF3B	0	M0039	0.000407803
BCL2A1	P2RY13	0	M0039	4.90488e-06
BCL2A1	SOCS3	0	M0039	0.00450978
BCL2A1	APOBR	0	M0039	0.000166461
BCL2A1	CD300LF	0	M0039	7.87682e-05
BCL2A1	FPR3	0	M0039	2.63239e-05
BCL2A1	RAB42	0	M0039	0.000108419
BCL2A1	SELL	0	M0039	0.0043841
BCL2A1	HLA.DRB1	0	M0039	0.000204367
BCL2A1	SERPINA3	0	M0039	0.00993898
BCL2A1	TLR7	0	M0039	0.000889663
BCL2A1	HLA.DQA1	0	M0039	4.38627e-05
BCL2A1	SERPINA1	0	M0039	0.0322031
BCL2A1	FCGR1B	0	M0039	0.00404488
BCL2A1	HLA.DRB5	0	M0039	3.53317e-07
BCL2A1	FCGR3A	0	M0039	0.0222435
BCL2A1	HLA.DOA	0	M0039	0.000796411
BCL2A1	HLA.DRA	0	M0039	0.00358902
BCL2A1	AIF1	0	M0039	0.00354087
BCL2A1	LILRB3	0	M0039	0.00883161
BCL2A1	IFI30	0	M0039	0.0236813
BCL2A1	APOC2	0	M0039	0.00255368
BCL2A1	LILRA4	0	M0039	3.73012e-06
BCL2A1	LILRA6	0	M0039	0.00347161
BCL2A1	ENSG00000261795	0	M0039	0.000229169
BCL2A1	FCGR1CP	0	M0039	0.00152666
BCL2A1	ENSG00000273259	0	M0039	0.00294033
IGSF6	PTPN7	0	M0039	0.00014635
IGSF6	FCGR1A	0	M0039	0.00207581
IGSF6	RGS18	0	M0039	0.00267898
IGSF6	ANKRD22	0	M0039	8.84956e-05
IGSF6	LY96	0	M0039	0.000445262
IGSF6	SLC7A7	0	M0039	0.0149686
IGSF6	SLAMF8	0	M0039	0.000585815
IGSF6	FCER1G	0	M0039	0.0190813
IGSF6	CCR5	0	M0039	0.00374882
IGSF6	SCIMP	0	M0039	0.0100653
IGSF6	S100A9	0	M0039	2.05157e-05
IGSF6	SNX20	0	M0039	0.00269023
IGSF6	CD300A	0	M0039	0.00425114
IGSF6	CX3CR1	0	M0039	0.0218579
IGSF6	SIGLEC7	0	M0039	0.0016913
IGSF6	P2RY12	0	M0039	0.018012
IGSF6	RNASE2	0	M0039	0.000585937
IGSF6	RNASE6	0	M0039	0.0189079
IGSF6	GPR183	0	M0039	0.0022089
IGSF6	FPR2	0	M0039	7.06059e-06
IGSF6	FPR1	0	M0039	0.000434355
IGSF6	GPR34	0	M0039	0.0670868
IGSF6	CLEC7A	0	M0039	0.00819274
IGSF6	OLR1	0	M0039	0.0185713
IGSF6	ODF3B	0	M0039	1.38796e-05
IGSF6	P2RY13	0	M0039	0.0210564
IGSF6	SOCS3	0	M0039	7.89939e-07
IGSF6	APOBR	0	M0039	0.000831518
IGSF6	CD300LF	0	M0039	0.00217757
IGSF6	FPR3	0	M0039	0.000580724
IGSF6	RAB42	0	M0039	0.000812292
IGSF6	SELL	0	M0039	0.000157856
IGSF6	HLA.DRB1	0	M0039	0.0028145
IGSF6	SERPINA3	0	M0039	3.10239e-05
IGSF6	TLR7	0	M0039	0.0440809
IGSF6	HLA.DQA1	0	M0039	0.000716285
IGSF6	SERPINA1	0	M0039	0.00207555
IGSF6	FCGR1B	0	M0039	0.000616302
IGSF6	HLA.DRB5	0	M0039	1.93802e-05
IGSF6	FCGR3A	0	M0039	0.004135
IGSF6	HLA.DOA	0	M0039	0.0415932
IGSF6	HLA.DRA	0	M0039	0.0565272
IGSF6	AIF1	0	M0039	0.026273
IGSF6	LILRB3	0	M0039	0.000258973
IGSF6	IFI30	0	M0039	0.006755
IGSF6	APOC2	0	M0039	0.00705943
IGSF6	LILRA4	0	M0039	0.00114182
IGSF6	LILRA6	0	M0039	0.000127826
IGSF6	ENSG00000261795	0	M0039	0.0014906
IGSF6	FCGR1CP	0	M0039	0.00011662
IGSF6	ENSG00000273259	0	M0039	1.58481e-05
PTPN7	FCGR1A	0	M0039	0.000296763
PTPN7	RGS18	0	M0039	1.67786e-05
PTPN7	ANKRD22	0	M0039	1.91907e-05
PTPN7	LY96	0	M0039	7.73437e-06
PTPN7	SLC7A7	0	M0039	0.000917284
PTPN7	SLAMF8	0	M0039	0.000270282
PTPN7	FCER1G	0	M0039	0.000978589
PTPN7	CCR5	0	M0039	0.000330353
PTPN7	SCIMP	0	M0039	0.000623847
PTPN7	S100A9	0	M0039	2.40391e-05
PTPN7	SNX20	0	M0039	0.00120934
PTPN7	CD300A	0	M0039	0.00144303
PTPN7	CX3CR1	0	M0039	1.06555e-06
PTPN7	SIGLEC7	0	M0039	0.000989194
PTPN7	P2RY12	0	M0039	6.69508e-07
PTPN7	RNASE2	0	M0039	3.94703e-05
PTPN7	RNASE6	0	M0039	0.00015612
PTPN7	GPR183	0	M0039	2.14147e-05
PTPN7	FPR2	0	M0039	5.63803e-06
PTPN7	FPR1	0	M0039	0.000206136
PTPN7	GPR34	0	M0039	3.33035e-05
PTPN7	CLEC7A	0	M0039	0.000144815
PTPN7	OLR1	0	M0039	8.71527e-05
PTPN7	ODF3B	0	M0039	0.000652078
PTPN7	P2RY13	0	M0039	5.35302e-06
PTPN7	SOCS3	0	M0039	8.73658e-06
PTPN7	APOBR	0	M0039	0.000781118
PTPN7	CD300LF	0	M0039	0.000362537
PTPN7	FPR3	0	M0039	4.18357e-05
PTPN7	RAB42	0	M0039	0.000166037
PTPN7	SELL	0	M0039	2.15211e-05
PTPN7	HLA.DRB1	0	M0039	0.000233017
PTPN7	SERPINA3	0	M0039	6.98995e-05
PTPN7	TLR7	0	M0039	0.000161138
PTPN7	HLA.DQA1	0	M0039	2.61615e-05
[truncated: 1,240 more rows]

## Sheet: VisANT-maroon
CD22	SLC4A9	0	M0039	0.0352597
CD22	GPR83	0	M0039	0.0144172
CD22	FFAR1	0	M0039	0.0619005
CD22	TRPV5	0	M0039	0.109195
CD22	HSD17B3	0	M0039	0.0744108
CD22	DUOX1	0	M0039	0.0597996
CD22	ADAMTS14	0	M0039	0.059928
CD22	DUOXA1	0	M0039	0.0121819
CD22	DCLK3	0	M0039	0.00672046
CD22	TRPV6	0	M0039	0.0735743
CD22	MAGEC3	0	M0039	0.00890402
CD22	TWF1P1	0	M0039	0.0707995
CD22	OR6W1P	0	M0039	0.0915314
CD22	PRR26	0	M0039	0.0578391
CD22	C9orf139	0	M0039	0.0148634
CD22	HIST1H1T	0	M0039	0.021308
CD22	KEL	0	M0039	0.107494
CD22	LINC00862	0	M0039	0.0243377
CD22	C10orf62	0	M0039	0.00383237
CD22	TNRC6C.AS1	0	M0039	0.100388
CD22	PSORS1C1	0	M0039	0.00203917
CD22	ENSG00000215068	0	M0039	0.0302378
CD22	KRT8P42	0	M0039	0.0286793
CD22	SNX18P3	0	M0039	0.0709015
CD22	PACRG.AS3	0	M0039	0.0417859
CD22	ENSG00000225877	0	M0039	0.027133
CD22	HPN.AS1	0	M0039	0.058274
CD22	ENSG00000228510	0	M0039	0.0445863
CD22	ENSG00000228741	0	M0039	0.00864636
CD22	ENSG00000229492	0	M0039	0.031112
CD22	ENSG00000231840	0	M0039	0.0724619
CD22	GAS6.AS1	0	M0039	0.0111113
CD22	LINC00940	0	M0039	0.0725515
CD22	NANOGP4	0	M0039	0.0803347
CD22	ENSG00000239828	0	M0039	0.0429702
CD22	ENSG00000240265	0	M0039	0.0878669
CD22	ENSG00000240687	0	M0039	0.00468672
CD22	LINC00877	0	M0039	0.0519884
CD22	ENSG00000241218	0	M0039	0.0179377
CD22	KRT8P13	0	M0039	0.0974585
CD22	ENSG00000248015	0	M0039	0.0409136
CD22	ENSG00000248710	0	M0039	0.00241371
CD22	ENSG00000250072	0	M0039	0.0723478
CD22	ENSG00000254491	0	M0039	0.0516475
CD22	ENSG00000255176	0	M0039	0.0820244
CD22	LINC00639	0	M0039	0.119969
CD22	DNM1P47	0	M0039	0.0221053
CD22	ENSG00000259807	0	M0039	0.0212115
CD22	ENSG00000261121	0	M0039	0.0877845
CD22	ENSG00000261329	0	M0039	0.0859053
CD22	ENSG00000261710	0	M0039	0.0744052
CD22	ENSG00000262188	0	M0039	0.0963894
CD22	ENSG00000266844	0	M0039	0.00304789
CD22	ENSG00000268518	0	M0039	0.0887869
CD22	FAM95C	0	M0039	0.0528989
CD22	ENSG00000273151	0	M0039	0.0492413
CD22	ENSG00000274184	0	M0039	0.00849195
CD22	ENSG00000279161	0	M0039	0.0739218
CD22	AGPAT4.IT1	0	M0039	0.0646149
CD22	ENSG00000279360	0	M0039	0.0177228
CD22	ENSG00000279495	0	M0039	0.0564423
CD22	ENSG00000279803	0	M0039	0.0807266
CD22	ENSG00000279996	0	M0039	0.031188
CD22	ENSG00000280206	0	M0039	0.0737015
CD22	ENSG00000280571	0	M0039	0.0250886
CD22	PACRG.AS1	0	M0039	0.0721808
CD22	ENSG00000281969	0	M0039	0.0900246
CD22	ENSG00000283486	0	M0039	0.0735289
CD22	ENSG00000283914	0	M0039	0.0046024
CD22	ENSG00000285269	0	M0039	0.0591234
CD22	ENSG00000286159	0	M0039	0.0504759
CD22	ENSG00000286220	0	M0039	0.0982206
CD22	chr18.76982063.76982196.MIRb.MIR.SINE.271..	0	M0039	0.0894782
CD22	chr10.22599150.22599430.L1MB8.L1.LINE.204..	0	M0039	0.0319144
CD22	chr10.22568490.22568589.L2b.L2.LINE.263..	0	M0039	0.0770351
CD22	chr5.137489774.137490129.L2c.L2.LINE.341..	0	M0039	0.00465625
CD22	chr11.113245172.113245450.AluJb.Alu.SINE.166..	0	M0039	0.0217173
CD22	chr17.74248710.74248902.MIR.MIR.SINE.219..	0	M0039	0.103859
CD22	chr1.204965807.204966058.MIRb.MIR.SINE.282..	0	M0039	0.00576833
CD22	chr1.205529732.205529939.MIR.MIR.SINE.294..	0	M0039	0.117969
CD22	chr9.19550846.19551149.L1MA4A.L1.LINE.136..	0	M0039	0.014013
CD22	chr18.76992147.76992483.MER1B.hAT.Charlie.DNA.141..	0	M0039	0.113515
CD22	chr6.39795360.39795610.MIRb.MIR.SINE.332..	0	M0039	0.0419273
CD22	chr1.225866202.225866280.MIR3.MIR.SINE.295..	0	M0039	0.0945035
CD22	chr11.67418109.67418229.MIR3.MIR.SINE.292..	0	M0039	0.0832259
CD22	chr17.82658820.82659186.MLT1C.ERVL.MaLR.LTR.238..	0	M0039	0.026722
CD22	chr13.24298816.24299096.L3.CR1.LINE.314..	0	M0039	0.0140158
SLC4A9	GPR83	0	M0039	0.000616416
SLC4A9	FFAR1	0	M0039	0.00678998
SLC4A9	TRPV5	0	M0039	0.0251757
SLC4A9	HSD17B3	0	M0039	0.0164493
SLC4A9	DUOX1	0	M0039	0.0104038
SLC4A9	ADAMTS14	0	M0039	0.023607
SLC4A9	DUOXA1	0	M0039	0.00287518
SLC4A9	DCLK3	0	M0039	0.0002554
SLC4A9	TRPV6	0	M0039	0.0258674
SLC4A9	MAGEC3	0	M0039	0.00181123
SLC4A9	TWF1P1	0	M0039	0.00727868
SLC4A9	OR6W1P	0	M0039	0.0166883
SLC4A9	PRR26	0	M0039	0.00295573
SLC4A9	C9orf139	0	M0039	0.00744117
SLC4A9	HIST1H1T	0	M0039	0.000931455
SLC4A9	KEL	0	M0039	0.0332163
SLC4A9	LINC00862	0	M0039	0.000549041
SLC4A9	C10orf62	0	M0039	0.000655311
SLC4A9	TNRC6C.AS1	0	M0039	0.0205889
SLC4A9	PSORS1C1	0	M0039	0.000324506
SLC4A9	ENSG00000215068	0	M0039	0.00491098
SLC4A9	KRT8P42	0	M0039	0.0068578
SLC4A9	SNX18P3	0	M0039	0.00537081
SLC4A9	PACRG.AS3	0	M0039	0.000993831
SLC4A9	ENSG00000225877	0	M0039	0.000953216
SLC4A9	HPN.AS1	0	M0039	0.00478833
SLC4A9	ENSG00000228510	0	M0039	0.00265569
SLC4A9	ENSG00000228741	0	M0039	0.000421297
SLC4A9	ENSG00000229492	0	M0039	0.0103644
SLC4A9	ENSG00000231840	0	M0039	0.0118898
SLC4A9	GAS6.AS1	0	M0039	0.00544792
SLC4A9	LINC00940	0	M0039	0.00993486
SLC4A9	NANOGP4	0	M0039	0.00704671
SLC4A9	ENSG00000239828	0	M0039	0.00247317
SLC4A9	ENSG00000240265	0	M0039	0.0177616
SLC4A9	ENSG00000240687	0	M0039	0.000222064
SLC4A9	LINC00877	0	M0039	0.00253444
SLC4A9	ENSG00000241218	0	M0039	0.000962809
SLC4A9	KRT8P13	0	M0039	0.0188162
SLC4A9	ENSG00000248015	0	M0039	0.00749671
SLC4A9	ENSG00000248710	0	M0039	2.91248e-05
SLC4A9	ENSG00000250072	0	M0039	0.016325
SLC4A9	ENSG00000254491	0	M0039	0.00380995
SLC4A9	ENSG00000255176	0	M0039	0.0390479
SLC4A9	LINC00639	0	M0039	0.0382613
SLC4A9	DNM1P47	0	M0039	0.00391305
SLC4A9	ENSG00000259807	0	M0039	0.00102614
SLC4A9	ENSG00000261121	0	M0039	0.0134499
SLC4A9	ENSG00000261329	0	M0039	0.0126624
SLC4A9	ENSG00000261710	0	M0039	0.00506309
SLC4A9	ENSG00000262188	0	M0039	0.0202364
SLC4A9	ENSG00000266844	0	M0039	0.00190931
SLC4A9	ENSG00000268518	0	M0039	0.0193818
SLC4A9	FAM95C	0	M0039	0.00505677
SLC4A9	ENSG00000273151	0	M0039	0.00615133
SLC4A9	ENSG00000274184	0	M0039	0.000153415
SLC4A9	ENSG00000279161	0	M0039	0.0239344
SLC4A9	AGPAT4.IT1	0	M0039	0.0296551
SLC4A9	ENSG00000279360	0	M0039	0.0027332
SLC4A9	ENSG00000279495	0	M0039	0.024775
SLC4A9	ENSG00000279803	0	M0039	0.0562527
SLC4A9	ENSG00000279996	0	M0039	0.00296639
SLC4A9	ENSG00000280206	0	M0039	0.00652354
SLC4A9	ENSG00000280571	0	M0039	0.00240099
SLC4A9	PACRG.AS1	0	M0039	0.0057538
SLC4A9	ENSG00000281969	0	M0039	0.0173601
SLC4A9	ENSG00000283486	0	M0039	0.012246
SLC4A9	ENSG00000283914	0	M0039	0.000729619
SLC4A9	ENSG00000285269	0	M0039	0.00827218
SLC4A9	ENSG00000286159	0	M0039	0.00229445
SLC4A9	ENSG00000286220	0	M0039	0.00634266
SLC4A9	chr18.76982063.76982196.MIRb.MIR.SINE.271..	0	M0039	0.0113026
SLC4A9	chr10.22599150.22599430.L1MB8.L1.LINE.204..	0	M0039	0.000947493
SLC4A9	chr10.22568490.22568589.L2b.L2.LINE.263..	0	M0039	0.00532003
SLC4A9	chr5.137489774.137490129.L2c.L2.LINE.341..	0	M0039	0.000200115
SLC4A9	chr11.113245172.113245450.AluJb.Alu.SINE.166..	0	M0039	0.00129196
SLC4A9	chr17.74248710.74248902.MIR.MIR.SINE.219..	0	M0039	0.0158748
SLC4A9	chr1.204965807.204966058.MIRb.MIR.SINE.282..	0	M0039	0.00023683
SLC4A9	chr1.205529732.205529939.MIR.MIR.SINE.294..	0	M0039	0.0203758
SLC4A9	chr9.19550846.19551149.L1MA4A.L1.LINE.136..	0	M0039	0.000326616
SLC4A9	chr18.76992147.76992483.MER1B.hAT.Charlie.DNA.141..	0	M0039	0.0227218
SLC4A9	chr6.39795360.39795610.MIRb.MIR.SINE.332..	0	M0039	0.00169421
SLC4A9	chr1.225866202.225866280.MIR3.MIR.SINE.295..	0	M0039	0.0150226
SLC4A9	chr11.67418109.67418229.MIR3.MIR.SINE.292..	0	M0039	0.0220092
SLC4A9	chr17.82658820.82659186.MLT1C.ERVL.MaLR.LTR.238..	0	M0039	0.00585483
SLC4A9	chr13.24298816.24299096.L3.CR1.LINE.314..	0	M0039	0.00102004
GPR83	FFAR1	0	M0039	0.00105726
GPR83	TRPV5	0	M0039	0.0118161
GPR83	HSD17B3	0	M0039	0.00319068
GPR83	DUOX1	0	M0039	0.00238449
GPR83	ADAMTS14	0	M0039	0.00162533
GPR83	DUOXA1	0	M0039	0.000411144
GPR83	DCLK3	0	M0039	0.0240432
GPR83	TRPV6	0	M0039	0.00487164
GPR83	MAGEC3	0	M0039	0.00014589
GPR83	TWF1P1	0	M0039	0.00748227
GPR83	OR6W1P	0	M0039	0.004592
GPR83	PRR26	0	M0039	0.00552925
GPR83	C9orf139	0	M0039	0.000218228
GPR83	HIST1H1T	0	M0039	0.000629798
GPR83	KEL	0	M0039	0.0111274
GPR83	LINC00862	0	M0039	0.00179504
GPR83	C10orf62	0	M0039	0.000111933
GPR83	TNRC6C.AS1	0	M0039	0.00950871
GPR83	PSORS1C1	0	M0039	0.000125605
GPR83	ENSG00000215068	0	M0039	0.00103005
GPR83	KRT8P42	0	M0039	0.000886012
GPR83	SNX18P3	0	M0039	0.00483718
GPR83	PACRG.AS3	0	M0039	0.00206616
GPR83	ENSG00000225877	0	M0039	0.00117603
GPR83	HPN.AS1	0	M0039	0.00144669
GPR83	ENSG00000228510	0	M0039	0.000832346
GPR83	ENSG00000228741	0	M0039	0.000307906
GPR83	ENSG00000229492	0	M0039	0.000917726
GPR83	ENSG00000231840	0	M0039	0.0024944
GPR83	GAS6.AS1	0	M0039	0.000163138
GPR83	LINC00940	0	M0039	0.00340625
GPR83	NANOGP4	0	M0039	0.00435416
GPR83	ENSG00000239828	0	M0039	0.0014582
GPR83	ENSG00000240265	0	M0039	0.00323135
GPR83	ENSG00000240687	0	M0039	0.000117204
GPR83	LINC00877	0	M0039	0.00238031
GPR83	ENSG00000241218	0	M0039	0.000905843
GPR83	KRT8P13	0	M0039	0.00406961
GPR83	ENSG00000248015	0	M0039	0.00155719
GPR83	ENSG00000248710	0	M0039	0.000183305
GPR83	ENSG00000250072	0	M0039	0.0102687
GPR83	ENSG00000254491	0	M0039	0.00128383
GPR83	ENSG00000255176	0	M0039	0.00345941
GPR83	LINC00639	0	M0039	0.0133889
GPR83	DNM1P47	0	M0039	0.000590301
GPR83	ENSG00000259807	0	M0039	0.00101856
GPR83	ENSG00000261121	0	M0039	0.00794739
GPR83	ENSG00000261329	0	M0039	0.00718871
GPR83	ENSG00000261710	0	M0039	0.00296688
GPR83	ENSG00000262188	0	M0039	0.00604758
GPR83	ENSG00000266844	0	M0039	4.49027e-05
GPR83	ENSG00000268518	0	M0039	0.00156972
GPR83	FAM95C	0	M0039	0.00157425
GPR83	ENSG00000273151	0	M0039	0.0014614
GPR83	ENSG00000274184	0	M0039	0.000601966
GPR83	ENSG00000279161	0	M0039	0.00183271
GPR83	AGPAT4.IT1	0	M0039	0.00374904
GPR83	ENSG00000279360	0	M0039	0.000282775
GPR83	ENSG00000279495	0	M0039	0.0062692
GPR83	ENSG00000279803	0	M0039	0.00540835
GPR83	ENSG00000279996	0	M0039	0.00124612
GPR83	ENSG00000280206	0	M0039	0.00773588
GPR83	ENSG00000280571	0	M0039	0.000811383
GPR83	PACRG.AS1	0	M0039	0.00530884
GPR83	ENSG00000281969	0	M0039	0.00633991
GPR83	ENSG00000283486	0	M0039	0.00325802
GPR83	ENSG00000283914	0	M0039	8.01275e-05
GPR83	ENSG00000285269	0	M0039	0.00130839
GPR83	ENSG00000286159	0	M0039	0.00447707
GPR83	ENSG00000286220	0	M0039	0.00916443
GPR83	chr18.76982063.76982196.MIRb.MIR.SINE.271..	0	M0039	0.0110629
GPR83	chr10.22599150.22599430.L1MB8.L1.LINE.204..	0	M0039	0.00501867
GPR83	chr10.22568490.22568589.L2b.L2.LINE.263..	0	M0039	0.00719782
GPR83	chr5.137489774.137490129.L2c.L2.LINE.341..	0	M0039	0.000291478
GPR83	chr11.113245172.113245450.AluJb.Alu.SINE.166..	0	M0039	0.0016024
GPR83	chr17.74248710.74248902.MIR.MIR.SINE.219..	0	M0039	0.00735224
GPR83	chr1.204965807.204966058.MIRb.MIR.SINE.282..	0	M0039	0.000490739
GPR83	chr1.205529732.205529939.MIR.MIR.SINE.294..	0	M0039	0.00865923
GPR83	chr9.19550846.19551149.L1MA4A.L1.LINE.136..	0	M0039	0.00123649
GPR83	chr18.76992147.76992483.MER1B.hAT.Charlie.DNA.141..	0	M0039	0.00847404
GPR83	chr6.39795360.39795610.MIRb.MIR.SINE.332..	0	M0039	0.00254609
GPR83	chr1.225866202.225866280.MIR3.MIR.SINE.295..	0	M0039	0.00800537
GPR83	chr11.67418109.67418229.MIR3.MIR.SINE.292..	0	M0039	0.00328842
GPR83	chr17.82658820.82659186.MLT1C.ERVL.MaLR.LTR.238..	0	M0039	0.00076636
GPR83	chr13.24298816.24299096.L3.CR1.LINE.314..	0	M0039	0.00112104
FFAR1	TRPV5	0	M0039	0.039491
FFAR1	HSD17B3	0	M0039	0.0168642
FFAR1	DUOX1	0	M0039	0.0177734
FFAR1	ADAMTS14	0	M0039	0.0173418
FFAR1	DUOXA1	0	M0039	0.00282736
FFAR1	DCLK3	0	M0039	0.000452356
FFAR1	TRPV6	0	M0039	0.0222538
FFAR1	MAGEC3	0	M0039	0.00144015
FFAR1	TWF1P1	0	M0039	0.0145369
FFAR1	OR6W1P	0	M0039	0.0202133
FFAR1	PRR26	0	M0039	0.00720828
FFAR1	C9orf139	0	M0039	0.00463845
FFAR1	HIST1H1T	0	M0039	0.00218221
FFAR1	KEL	0	M0039	0.0435835
FFAR1	LINC00862	0	M0039	0.00115959
FFAR1	C10orf62	0	M0039	0.000766477
FFAR1	TNRC6C.AS1	0	M0039	0.0381209
FFAR1	PSORS1C1	0	M0039	0.000311017
FFAR1	ENSG00000215068	0	M0039	0.00807603
FFAR1	KRT8P42	0	M0039	0.00720916
FFAR1	SNX18P3	0	M0039	0.00640523
FFAR1	PACRG.AS3	0	M0039	0.00280233
FFAR1	ENSG00000225877	0	M0039	0.00212745
FFAR1	HPN.AS1	0	M0039	0.0067049
FFAR1	ENSG00000228510	0	M0039	0.00550525
FFAR1	ENSG00000228741	0	M0039	0.00103986
FFAR1	ENSG00000229492	0	M0039	0.00647928
FFAR1	ENSG00000231840	0	M0039	0.0158556
FFAR1	GAS6.AS1	0	M0039	0.00262609
FFAR1	LINC00940	0	M0039	0.01799
FFAR1	NANOGP4	0	M0039	0.0101232
FFAR1	ENSG00000239828	0	M0039	0.00489022
FFAR1	ENSG00000240265	0	M0039	0.0213636
FFAR1	ENSG00000240687	0	M0039	0.000817067
FFAR1	LINC00877	0	M0039	0.00541617
FFAR1	ENSG00000241218	0	M0039	0.00276426
FFAR1	KRT8P13	0	M0039	0.0278753
FFAR1	ENSG00000248015	0	M0039	0.0141604
FFAR1	ENSG00000248710	0	M0039	0.000100461
FFAR1	ENSG00000250072	0	M0039	0.029857
FFAR1	ENSG00000254491	0	M0039	0.00629166
FFAR1	ENSG00000255176	0	M0039	0.0236335
FFAR1	LINC00639	0	M0039	0.0677749
FFAR1	DNM1P47	0	M0039	0.00388927
FFAR1	ENSG00000259807	0	M0039	0.00254779
FFAR1	ENSG00000261121	0	M0039	0.0287925
FFAR1	ENSG00000261329	0	M0039	0.0270371
FFAR1	ENSG00000261710	0	M0039	0.0113493
FFAR1	ENSG00000262188	0	M0039	0.028285
FFAR1	ENSG00000266844	0	M0039	0.00110986
FFAR1	ENSG00000268518	0	M0039	0.0137906
FFAR1	FAM95C	0	M0039	0.00463351
FFAR1	ENSG00000273151	0	M0039	0.0137104
FFAR1	ENSG00000274184	0	M0039	0.000359148
FFAR1	ENSG00000279161	0	M0039	0.0175131
FFAR1	AGPAT4.IT1	0	M0039	0.0194222
FFAR1	ENSG00000279360	0	M0039	0.00346322
FFAR1	ENSG00000279495	0	M0039	0.0170484
FFAR1	ENSG00000279803	0	M0039	0.0387206
FFAR1	ENSG00000279996	0	M0039	0.00382589
FFAR1	ENSG00000280206	0	M0039	0.0160002
FFAR1	ENSG00000280571	0	M0039	0.00482465
FFAR1	PACRG.AS1	0	M0039	0.012961
FFAR1	ENSG00000281969	0	M0039	0.0270877
FFAR1	ENSG00000283486	0	M0039	0.010396
FFAR1	ENSG00000283914	0	M0039	0.00104825
FFAR1	ENSG00000285269	0	M0039	0.00671804
FFAR1	ENSG00000286159	0	M0039	0.00495335
FFAR1	ENSG00000286220	0	M0039	0.0133673
FFAR1	chr18.76982063.76982196.MIRb.MIR.SINE.271..	0	M0039	0.0205146
FFAR1	chr10.22599150.22599430.L1MB8.L1.LINE.204..	0	M0039	0.00194398
FFAR1	chr10.22568490.22568589.L2b.L2.LINE.263..	0	M0039	0.00837312
FFAR1	chr5.137489774.137490129.L2c.L2.LINE.341..	0	M0039	0.000241795
FFAR1	chr11.113245172.113245450.AluJb.Alu.SINE.166..	0	M0039	0.00152112
FFAR1	chr17.74248710.74248902.MIR.MIR.SINE.219..	0	M0039	0.0235451
FFAR1	chr1.204965807.204966058.MIRb.MIR.SINE.282..	0	M0039	0.000252001
FFAR1	chr1.205529732.205529939.MIR.MIR.SINE.294..	0	M0039	0.025213
FFAR1	chr9.19550846.19551149.L1MA4A.L1.LINE.136..	0	M0039	0.000563232
FFAR1	chr18.76992147.76992483.MER1B.hAT.Charlie.DNA.141..	0	M0039	0.0305075
FFAR1	chr6.39795360.39795610.MIRb.MIR.SINE.332..	0	M0039	0.00375439
FFAR1	chr1.225866202.225866280.MIR3.MIR.SINE.295..	0	M0039	0.0211853
FFAR1	chr11.67418109.67418229.MIR3.MIR.SINE.292..	0	M0039	0.0181513
FFAR1	chr17.82658820.82659186.MLT1C.ERVL.MaLR.LTR.238..	0	M0039	0.0035742
FFAR1	chr13.24298816.24299096.L3.CR1.LINE.314..	0	M0039	0.00102084
TRPV5	HSD17B3	0	M0039	0.0619811
TRPV5	DUOX1	0	M0039	0.0540935
TRPV5	ADAMTS14	0	M0039	0.0430498
TRPV5	DUOXA1	0	M0039	0.0123526
TRPV5	DCLK3	0	M0039	0.0054652
TRPV5	TRPV6	0	M0039	0.0778415
TRPV5	MAGEC3	0	M0039	0.00466327
TRPV5	TWF1P1	0	M0039	0.0494253
TRPV5	OR6W1P	0	M0039	0.0719082
TRPV5	PRR26	0	M0039	0.0394225
TRPV5	C9orf139	0	M0039	0.0111965
TRPV5	HIST1H1T	0	M0039	0.0119516
TRPV5	KEL	0	M0039	0.113836
TRPV5	LINC00862	0	M0039	0.00844985
TRPV5	C10orf62	0	M0039	0.00192486
TRPV5	TNRC6C.AS1	0	M0039	0.0687389
TRPV5	PSORS1C1	0	M0039	0.00249798
TRPV5	ENSG00000215068	0	M0039	0.0195883
TRPV5	KRT8P42	0	M0039	0.012927
TRPV5	SNX18P3	0	M0039	0.037048
TRPV5	PACRG.AS3	0	M0039	0.0207682
TRPV5	ENSG00000225877	0	M0039	0.0136847
TRPV5	HPN.AS1	0	M0039	0.0433379
TRPV5	ENSG00000228510	0	M0039	0.0233092
TRPV5	ENSG00000228741	0	M0039	0.00671802
TRPV5	ENSG00000229492	0	M0039	0.0179057
TRPV5	ENSG00000231840	0	M0039	0.0707023
TRPV5	GAS6.AS1	0	M0039	0.0071614
TRPV5	LINC00940	0	M0039	0.0554698
TRPV5	NANOGP4	0	M0039	0.0502257
TRPV5	ENSG00000239828	0	M0039	0.0296906
TRPV5	ENSG00000240265	0	M0039	0.0601486
TRPV5	ENSG00000240687	0	M0039	0.00309404
TRPV5	LINC00877	0	M0039	0.0375912
TRPV5	ENSG00000241218	0	M0039	0.0103254
TRPV5	KRT8P13	0	M0039	0.0652268
TRPV5	ENSG00000248015	0	M0039	0.0184818
TRPV5	ENSG00000248710	0	M0039	0.00116416
TRPV5	ENSG00000250072	0	M0039	0.0678193
TRPV5	ENSG00000254491	0	M0039	0.0407014
TRPV5	ENSG00000255176	0	M0039	0.0594299
TRPV5	LINC00639	0	M0039	0.116945
TRPV5	DNM1P47	0	M0039	0.0164823
TRPV5	ENSG00000259807	0	M0039	0.015996
TRPV5	ENSG00000261121	0	M0039	0.0605581
TRPV5	ENSG00000261329	0	M0039	0.0614621
TRPV5	ENSG00000261710	0	M0039	0.040483
TRPV5	ENSG00000262188	0	M0039	0.0707307
TRPV5	ENSG00000266844	0	M0039	0.00256353
TRPV5	ENSG00000268518	0	M0039	0.051725
TRPV5	FAM95C	0	M0039	0.0306786
TRPV5	ENSG00000273151	0	M0039	0.0256626
TRPV5	ENSG00000274184	0	M0039	0.00241946
TRPV5	ENSG00000279161	0	M0039	0.0409421
TRPV5	AGPAT4.IT1	0	M0039	0.0395262
TRPV5	ENSG00000279360	0	M0039	0.0092746
TRPV5	ENSG00000279495	0	M0039	0.0294138
TRPV5	ENSG00000279803	0	M0039	0.0475361
TRPV5	ENSG00000279996	0	M0039	0.0137998
TRPV5	ENSG00000280206	0	M0039	0.0484706
TRPV5	ENSG00000280571	0	M0039	0.0140634
TRPV5	PACRG.AS1	0	M0039	0.0489695
TRPV5	ENSG00000281969	0	M0039	0.0557376
TRPV5	ENSG00000283486	0	M0039	0.041015
TRPV5	ENSG00000283914	0	M0039	0.00257763
TRPV5	ENSG00000285269	0	M0039	0.0419374
TRPV5	ENSG00000286159	0	M0039	0.0506438
TRPV5	ENSG00000286220	0	M0039	0.0442726
TRPV5	chr18.76982063.76982196.MIRb.MIR.SINE.271..	0	M0039	0.0523689
TRPV5	chr10.22599150.22599430.L1MB8.L1.LINE.204..	0	M0039	0.0170594
TRPV5	chr10.22568490.22568589.L2b.L2.LINE.263..	0	M0039	0.0396896
TRPV5	chr5.137489774.137490129.L2c.L2.LINE.341..	0	M0039	0.00174936
TRPV5	chr11.113245172.113245450.AluJb.Alu.SINE.166..	0	M0039	0.00880087
TRPV5	chr17.74248710.74248902.MIR.MIR.SINE.219..	0	M0039	0.0522585
TRPV5	chr1.204965807.204966058.MIRb.MIR.SINE.282..	0	M0039	0.0021698
TRPV5	chr1.205529732.205529939.MIR.MIR.SINE.294..	0	M0039	0.0664065
TRPV5	chr9.19550846.19551149.L1MA4A.L1.LINE.136..	0	M0039	0.00644679
TRPV5	chr18.76992147.76992483.MER1B.hAT.Charlie.DNA.141..	0	M0039	0.0709059
TRPV5	chr6.39795360.39795610.MIRb.MIR.SINE.332..	0	M0039	0.0256528
TRPV5	chr1.225866202.225866280.MIR3.MIR.SINE.295..	0	M0039	0.0609889
TRPV5	chr11.67418109.67418229.MIR3.MIR.SINE.292..	0	M0039	0.0559665
TRPV5	chr17.82658820.82659186.MLT1C.ERVL.MaLR.LTR.238..	0	M0039	0.0132294
TRPV5	chr13.24298816.24299096.L3.CR1.LINE.314..	0	M0039	0.00818518
HSD17B3	DUOX1	0	M0039	0.022197
HSD17B3	ADAMTS14	0	M0039	0.0243852
HSD17B3	DUOXA1	0	M0039	0.00770445
HSD17B3	DCLK3	0	M0039	0.00158705
HSD17B3	TRPV6	0	M0039	0.0546022
HSD17B3	MAGEC3	0	M0039	0.00192359
HSD17B3	TWF1P1	0	M0039	0.0298521
HSD17B3	OR6W1P	0	M0039	0.024545
HSD17B3	PRR26	0	M0039	0.0109589
HSD17B3	C9orf139	0	M0039	0.00640641
HSD17B3	HIST1H1T	0	M0039	0.00459668
HSD17B3	KEL	0	M0039	0.0720882
HSD17B3	LINC00862	0	M0039	0.00205079
HSD17B3	C10orf62	0	M0039	0.000942713
HSD17B3	TNRC6C.AS1	0	M0039	0.0477511
HSD17B3	PSORS1C1	0	M0039	0.001071
HSD17B3	ENSG00000215068	0	M0039	0.00745721
HSD17B3	KRT8P42	0	M0039	0.00503896
HSD17B3	SNX18P3	0	M0039	0.0115461
HSD17B3	PACRG.AS3	0	M0039	0.00659346
HSD17B3	ENSG00000225877	0	M0039	0.00321833
HSD17B3	HPN.AS1	0	M0039	0.018117
HSD17B3	ENSG00000228510	0	M0039	0.00797859
HSD17B3	ENSG00000228741	0	M0039	0.00257692
HSD17B3	ENSG00000229492	0	M0039	0.00720918
HSD17B3	ENSG00000231840	0	M0039	0.0262809
HSD17B3	GAS6.AS1	0	M0039	0.00457989
HSD17B3	LINC00940	0	M0039	0.0231368
HSD17B3	NANOGP4	0	M0039	0.0160717
HSD17B3	ENSG00000239828	0	M0039	0.0137968
HSD17B3	ENSG00000240265	0	M0039	0.0276315
HSD17B3	ENSG00000240687	0	M0039	0.000867894
HSD17B3	LINC00877	0	M0039	0.00885944
HSD17B3	ENSG00000241218	0	M0039	0.0041435
HSD17B3	KRT8P13	0	M0039	0.0381907
HSD17B3	ENSG00000248015	0	M0039	0.00595219
HSD17B3	ENSG00000248710	0	M0039	0.000271622
HSD17B3	ENSG00000250072	0	M0039	0.0631724
HSD17B3	ENSG00000254491	0	M0039	0.0170405
HSD17B3	ENSG00000255176	0	M0039	0.0339896
HSD17B3	LINC00639	0	M0039	0.0939563
HSD17B3	DNM1P47	0	M0039	0.00691104
HSD17B3	ENSG00000259807	0	M0039	0.00458739
HSD17B3	ENSG00000261121	0	M0039	0.0448388
HSD17B3	ENSG00000261329	0	M0039	0.0418328
HSD17B3	ENSG00000261710	0	M0039	0.0154446
HSD17B3	ENSG00000262188	0	M0039	0.0507831
HSD17B3	ENSG00000266844	0	M0039	0.00171038
HSD17B3	ENSG00000268518	0	M0039	0.0214576
HSD17B3	FAM95C	0	M0039	0.0108046
HSD17B3	ENSG00000273151	0	M0039	0.00722286
HSD17B3	ENSG00000274184	0	M0039	0.000556171
HSD17B3	ENSG00000279161	0	M0039	0.0179624
HSD17B3	AGPAT4.IT1	0	M0039	0.021316
HSD17B3	ENSG00000279360	0	M0039	0.0049562
HSD17B3	ENSG00000279495	0	M0039	0.0177987
HSD17B3	ENSG00000279803	0	M0039	0.0388168
HSD17B3	ENSG00000279996	0	M0039	0.00439931
HSD17B3	ENSG00000280206	0	M0039	0.0235346
HSD17B3	ENSG00000280571	0	M0039	0.00398794
HSD17B3	PACRG.AS1	0	M0039	0.0201404
HSD17B3	ENSG00000281969	0	M0039	0.0315075
HSD17B3	ENSG00000283486	0	M0039	0.0141803
HSD17B3	ENSG00000283914	0	M0039	0.000987815
HSD17B3	ENSG00000285269	0	M0039	0.0216962
HSD17B3	ENSG00000286159	0	M0039	0.0105448
HSD17B3	ENSG00000286220	0	M0039	0.0173259
HSD17B3	chr18.76982063.76982196.MIRb.MIR.SINE.271..	0	M0039	0.0378696
HSD17B3	chr10.22599150.22599430.L1MB8.L1.LINE.204..	0	M0039	0.00608032
HSD17B3	chr10.22568490.22568589.L2b.L2.LINE.263..	0	M0039	0.0155888
HSD17B3	chr5.137489774.137490129.L2c.L2.LINE.341..	0	M0039	0.000562561
HSD17B3	chr11.113245172.113245450.AluJb.Alu.SINE.166..	0	M0039	0.00278001
HSD17B3	chr17.74248710.74248902.MIR.MIR.SINE.219..	0	M0039	0.026722
HSD17B3	chr1.204965807.204966058.MIRb.MIR.SINE.282..	0	M0039	0.000706261
HSD17B3	chr1.205529732.205529939.MIR.MIR.SINE.294..	0	M0039	0.0401686
HSD17B3	chr9.19550846.19551149.L1MA4A.L1.LINE.136..	0	M0039	0.00228239
HSD17B3	chr18.76992147.76992483.MER1B.hAT.Charlie.DNA.141..	0	M0039	0.0492865
HSD17B3	chr6.39795360.39795610.MIRb.MIR.SINE.332..	0	M0039	0.00950329
HSD17B3	chr1.225866202.225866280.MIR3.MIR.SINE.295..	0	M0039	0.0379295
HSD17B3	chr11.67418109.67418229.MIR3.MIR.SINE.292..	0	M0039	0.03093
HSD17B3	chr17.82658820.82659186.MLT1C.ERVL.MaLR.LTR.238..	0	M0039	0.00492192
HSD17B3	chr13.24298816.24299096.L3.CR1.LINE.314..	0	M0039	0.00323675
DUOX1	ADAMTS14	0	M0039	0.0243619
DUOX1	DUOXA1	0	M0039	0.0180883
DUOX1	DCLK3	0	M0039	0.00115163
DUOX1	TRPV6	0	M0039	0.0309185
DUOX1	MAGEC3	0	M0039	0.00176105
DUOX1	TWF1P1	0	M0039	0.0196423
DUOX1	OR6W1P	0	M0039	0.019538
DUOX1	PRR26	0	M0039	0.0107487
DUOX1	C9orf139	0	M0039	0.00731046
DUOX1	HIST1H1T	0	M0039	0.00380936
DUOX1	KEL	0	M0039	0.0553408
DUOX1	LINC00862	0	M0039	0.00142478
DUOX1	C10orf62	0	M0039	0.00106007
DUOX1	TNRC6C.AS1	0	M0039	0.0536499
DUOX1	PSORS1C1	0	M0039	0.00173424
DUOX1	ENSG00000215068	0	M0039	0.0129831
DUOX1	KRT8P42	0	M0039	0.00379835
DUOX1	SNX18P3	0	M0039	0.00586603
DUOX1	PACRG.AS3	0	M0039	0.00546787
DUOX1	ENSG00000225877	0	M0039	0.00279386
DUOX1	HPN.AS1	0	M0039	0.0171253
DUOX1	ENSG00000228510	0	M0039	0.00612299
DUOX1	ENSG00000228741	0	M0039	0.00490122
DUOX1	ENSG00000229492	0	M0039	0.00626189
DUOX1	ENSG00000231840	0	M0039	0.0186866
DUOX1	GAS6.AS1	0	M0039	0.00613588
DUOX1	LINC00940	0	M0039	0.0292735
DUOX1	NANOGP4	0	M0039	0.0110493
DUOX1	ENSG00000239828	0	M0039	0.0129111
DUOX1	ENSG00000240265	0	M0039	0.0252993
DUOX1	ENSG00000240687	0	M0039	0.00147487
DUOX1	LINC00877	0	M0039	0.00837958
DUOX1	ENSG00000241218	0	M0039	0.00334637
DUOX1	KRT8P13	0	M0039	0.0318591
DUOX1	ENSG00000248015	0	M0039	0.00657087
DUOX1	ENSG00000248710	0	M0039	0.000220975
DUOX1	ENSG00000250072	0	M0039	0.0453862
DUOX1	ENSG00000254491	0	M0039	0.0121213
DUOX1	ENSG00000255176	0	M0039	0.0226554
DUOX1	LINC00639	0	M0039	0.0866688
DUOX1	DNM1P47	0	M0039	0.0095682
DUOX1	ENSG00000259807	0	M0039	0.00571709
DUOX1	ENSG00000261121	0	M0039	0.0422164
DUOX1	ENSG00000261329	0	M0039	0.0380956
DUOX1	ENSG00000261710	0	M0039	0.0161774
DUOX1	ENSG00000262188	0	M0039	0.0389336
DUOX1	ENSG00000266844	0	M0039	0.00174716
DUOX1	ENSG00000268518	0	M0039	0.01498
DUOX1	FAM95C	0	M0039	0.00617344
DUOX1	ENSG00000273151	0	M0039	0.00647632
DUOX1	ENSG00000274184	0	M0039	0.000351962
DUOX1	ENSG00000279161	0	M0039	0.0148774
DUOX1	AGPAT4.IT1	0	M0039	0.0144063
DUOX1	ENSG00000279360	0	M0039	0.00362738
DUOX1	ENSG00000279495	0	M0039	0.0120303
DUOX1	ENSG00000279803	0	M0039	0.0317532
DUOX1	ENSG00000279996	0	M0039	0.00336271
DUOX1	ENSG00000280206	0	M0039	0.0236876
DUOX1	ENSG00000280571	0	M0039	0.00461319
DUOX1	PACRG.AS1	0	M0039	0.0190992
DUOX1	ENSG00000281969	0	M0039	0.0257397
DUOX1	ENSG00000283486	0	M0039	0.00805746
DUOX1	ENSG00000283914	0	M0039	0.00122357
DUOX1	ENSG00000285269	0	M0039	0.0164373
DUOX1	ENSG00000286159	0	M0039	0.0108434
DUOX1	ENSG00000286220	0	M0039	0.0128379
DUOX1	chr18.76982063.76982196.MIRb.MIR.SINE.271..	0	M0039	0.0226577
DUOX1	chr10.22599150.22599430.L1MB8.L1.LINE.204..	0	M0039	0.00331455
DUOX1	chr10.22568490.22568589.L2b.L2.LINE.263..	0	M0039	0.0086503
DUOX1	chr5.137489774.137490129.L2c.L2.LINE.341..	0	M0039	0.000216202
DUOX1	chr11.113245172.113245450.AluJb.Alu.SINE.166..	0	M0039	0.00138622
DUOX1	chr17.74248710.74248902.MIR.MIR.SINE.219..	0	M0039	0.0193039
DUOX1	chr1.204965807.204966058.MIRb.MIR.SINE.282..	0	M0039	0.000252721
DUOX1	chr1.205529732.205529939.MIR.MIR.SINE.294..	0	M0039	0.0225278
DUOX1	chr9.19550846.19551149.L1MA4A.L1.LINE.136..	0	M0039	0.000781729
DUOX1	chr18.76992147.76992483.MER1B.hAT.Charlie.DNA.141..	0	M0039	0.0289255
DUOX1	chr6.39795360.39795610.MIRb.MIR.SINE.332..	0	M0039	0.00621974
DUOX1	chr1.225866202.225866280.MIR3.MIR.SINE.295..	0	M0039	0.0287332
DUOX1	chr11.67418109.67418229.MIR3.MIR.SINE.292..	0	M0039	0.0186993
DUOX1	chr17.82658820.82659186.MLT1C.ERVL.MaLR.LTR.238..	0	M0039	0.00313149
DUOX1	chr13.24298816.24299096.L3.CR1.LINE.314..	0	M0039	0.00179706
ADAMTS14	DUOXA1	0	M0039	0.00892717
ADAMTS14	DCLK3	0	M0039	0.000728169
ADAMTS14	TRPV6	0	M0039	0.0420164
ADAMTS14	MAGEC3	0	M0039	0.00252978
ADAMTS14	TWF1P1	0	M0039	0.0169615
ADAMTS14	OR6W1P	0	M0039	0.0182575
ADAMTS14	PRR26	0	M0039	0.00657416
ADAMTS14	C9orf139	0	M0039	0.0245882
ADAMTS14	HIST1H1T	0	M0039	0.00243098
ADAMTS14	KEL	0	M0039	0.0556568
ADAMTS14	LINC00862	0	M0039	0.00104787
ADAMTS14	C10orf62	0	M0039	0.000758468
ADAMTS14	TNRC6C.AS1	0	M0039	0.0384311
ADAMTS14	PSORS1C1	0	M0039	0.000823328
ADAMTS14	ENSG00000215068	0	M0039	0.00861049
ADAMTS14	KRT8P42	0	M0039	0.00606221
ADAMTS14	SNX18P3	0	M0039	0.0053189
ADAMTS14	PACRG.AS3	0	M0039	0.00307201
ADAMTS14	ENSG00000225877	0	M0039	0.00242517
ADAMTS14	HPN.AS1	0	M0039	0.0128522
ADAMTS14	ENSG00000228510	0	M0039	0.00716465
ADAMTS14	ENSG00000228741	0	M0039	0.0013211
ADAMTS14	ENSG00000229492	0	M0039	0.0107859
ADAMTS14	ENSG00000231840	0	M0039	0.0179357
ADAMTS14	GAS6.AS1	0	M0039	0.0117763
ADAMTS14	LINC00940	0	M0039	0.0261777
ADAMTS14	NANOGP4	0	M0039	0.00919945
ADAMTS14	ENSG00000239828	0	M0039	0.0096341
ADAMTS14	ENSG00000240265	0	M0039	0.025401
ADAMTS14	ENSG00000240687	0	M0039	0.000743703
ADAMTS14	LINC00877	0	M0039	0.00604152
ADAMTS14	ENSG00000241218	0	M0039	0.00264242
ADAMTS14	KRT8P13	0	M0039	0.032977
ADAMTS14	ENSG00000248015	0	M0039	0.0070826
ADAMTS14	ENSG00000248710	0	M0039	0.000111985
ADAMTS14	ENSG00000250072	0	M0039	0.0415622
ADAMTS14	ENSG00000254491	0	M0039	0.0102465
ADAMTS14	ENSG00000255176	0	M0039	0.043681
ADAMTS14	LINC00639	0	M0039	0.0892199
ADAMTS14	DNM1P47	0	M0039	0.008169
ADAMTS14	ENSG00000259807	0	M0039	0.0029168
ADAMTS14	ENSG00000261121	0	M0039	0.0347174
ADAMTS14	ENSG00000261329	0	M0039	0.0336678
ADAMTS14	ENSG00000261710	0	M0039	0.012933
ADAMTS14	ENSG00000262188	0	M0039	0.0431833
ADAMTS14	ENSG00000266844	0	M0039	0.00251238
ADAMTS14	ENSG00000268518	0	M0039	0.0267729
ADAMTS14	FAM95C	0	M0039	0.00624592
ADAMTS14	ENSG00000273151	0	M0039	0.00698663
ADAMTS14	ENSG00000274184	0	M0039	0.000245521
ADAMTS14	ENSG00000279161	0	M0039	0.0269127
ADAMTS14	AGPAT4.IT1	0	M0039	0.0236053
ADAMTS14	ENSG00000279360	0	M0039	0.00458551
ADAMTS14	ENSG00000279495	0	M0039	0.0171534
ADAMTS14	ENSG00000279803	0	M0039	0.0519568
ADAMTS14	ENSG00000279996	0	M0039	0.00335728
ADAMTS14	ENSG00000280206	0	M0039	0.0144253
ADAMTS14	ENSG00000280571	0	M0039	0.00379616
ADAMTS14	PACRG.AS1	0	M0039	0.015538
ADAMTS14	ENSG00000281969	0	M0039	0.0224009
ADAMTS14	ENSG00000283486	0	M0039	0.00926947
ADAMTS14	ENSG00000283914	0	M0039	0.00109987
ADAMTS14	ENSG00000285269	0	M0039	0.0188115
ADAMTS14	ENSG00000286159	0	M0039	0.00735156
ADAMTS14	ENSG00000286220	0	M0039	0.00982115
ADAMTS14	chr18.76982063.76982196.MIRb.MIR.SINE.271..	0	M0039	0.0184526
ADAMTS14	chr10.22599150.22599430.L1MB8.L1.LINE.204..	0	M0039	0.00184163
ADAMTS14	chr10.22568490.22568589.L2b.L2.LINE.263..	0	M0039	0.00746517
ADAMTS14	chr5.137489774.137490129.L2c.L2.LINE.341..	0	M0039	0.000208435
ADAMTS14	chr11.113245172.113245450.AluJb.Alu.SINE.166..	0	M0039	0.00129269
ADAMTS14	chr17.74248710.74248902.MIR.MIR.SINE.219..	0	M0039	0.0181629
ADAMTS14	chr1.204965807.204966058.MIRb.MIR.SINE.282..	0	M0039	0.000256886
ADAMTS14	chr1.205529732.205529939.MIR.MIR.SINE.294..	0	M0039	0.0238692
ADAMTS14	chr9.19550846.19551149.L1MA4A.L1.LINE.136..	0	M0039	0.000667431
ADAMTS14	chr18.76992147.76992483.MER1B.hAT.Charlie.DNA.141..	0	M0039	0.0314976
ADAMTS14	chr6.39795360.39795610.MIRb.MIR.SINE.332..	0	M0039	0.00357535
ADAMTS14	chr1.225866202.225866280.MIR3.MIR.SINE.295..	0	M0039	0.0253879
ADAMTS14	chr11.67418109.67418229.MIR3.MIR.SINE.292..	0	M0039	0.0275046
ADAMTS14	chr17.82658820.82659186.MLT1C.ERVL.MaLR.LTR.238..	0	M0039	0.00523436
ADAMTS14	chr13.24298816.24299096.L3.CR1.LINE.314..	0	M0039	0.00163477
DUOXA1	DCLK3	0	M0039	0.000151271
DUOXA1	TRPV6	0	M0039	0.0137502
DUOXA1	MAGEC3	0	M0039	0.0003399
DUOXA1	TWF1P1	0	M0039	0.00378252
DUOXA1	OR6W1P	0	M0039	0.00539609
DUOXA1	PRR26	0	M0039	0.00163962
DUOXA1	C9orf139	0	M0039	0.0028763
DUOXA1	HIST1H1T	0	M0039	0.000272812
DUOXA1	KEL	0	M0039	0.015292
DUOXA1	LINC00862	0	M0039	0.000113965
DUOXA1	C10orf62	0	M0039	9.27678e-05
DUOXA1	TNRC6C.AS1	0	M0039	0.00906824
DUOXA1	PSORS1C1	0	M0039	0.000777991
DUOXA1	ENSG00000215068	0	M0039	0.00218865
DUOXA1	KRT8P42	0	M0039	0.0012827
DUOXA1	SNX18P3	0	M0039	0.00110174
DUOXA1	PACRG.AS3	0	M0039	0.000494635
DUOXA1	ENSG00000225877	0	M0039	0.000261254
DUOXA1	HPN.AS1	0	M0039	0.00219149
DUOXA1	ENSG00000228510	0	M0039	0.000630173
DUOXA1	ENSG00000228741	0	M0039	0.000260009
DUOXA1	ENSG00000229492	0	M0039	0.00184235
DUOXA1	ENSG00000231840	0	M0039	0.00477977
DUOXA1	GAS6.AS1	0	M0039	0.00118725
DUOXA1	LINC00940	0	M0039	0.00604957
DUOXA1	NANOGP4	0	M0039	0.0020601
DUOXA1	ENSG00000239828	0	M0039	0.00215527
DUOXA1	ENSG00000240265	0	M0039	0.00613276
DUOXA1	ENSG00000240687	0	M0039	7.11443e-05
DUOXA1	LINC00877	0	M0039	0.00119782
DUOXA1	ENSG00000241218	0	M0039	0.000274876
DUOXA1	KRT8P13	0	M0039	0.0067489
DUOXA1	ENSG00000248015	0	M0039	0.00198442
DUOXA1	ENSG00000248710	0	M0039	1.16736e-05
DUOXA1	ENSG00000250072	0	M0039	0.009767
DUOXA1	ENSG00000254491	0	M0039	0.00182048
DUOXA1	ENSG00000255176	0	M0039	0.0107518
DUOXA1	LINC00639	0	M0039	0.0175042
DUOXA1	DNM1P47	0	M0039	0.00198187
DUOXA1	ENSG00000259807	0	M0039	0.000403712
DUOXA1	ENSG00000261121	0	M0039	0.00759825
DUOXA1	ENSG00000261329	0	M0039	0.00855024
DUOXA1	ENSG00000261710	0	M0039	0.0024509
DUOXA1	ENSG00000262188	0	M0039	0.00835879
DUOXA1	ENSG00000266844	0	M0039	0.000617484
DUOXA1	ENSG00000268518	0	M0039	0.00372047
DUOXA1	FAM95C	0	M0039	0.00101631
DUOXA1	ENSG00000273151	0	M0039	0.00142229
DUOXA1	ENSG00000274184	0	M0039	2.46378e-05
DUOXA1	ENSG00000279161	0	M0039	0.00611502
DUOXA1	AGPAT4.IT1	0	M0039	0.0056773
DUOXA1	ENSG00000279360	0	M0039	0.000397745
DUOXA1	ENSG00000279495	0	M0039	0.00469586
DUOXA1	ENSG00000279803	0	M0039	0.0127099
DUOXA1	ENSG00000279996	0	M0039	0.000580938
DUOXA1	ENSG00000280206	0	M0039	0.00426715
DUOXA1	ENSG00000280571	0	M0039	0.000676741
DUOXA1	PACRG.AS1	0	M0039	0.0030989
DUOXA1	ENSG00000281969	0	M0039	0.00505948
DUOXA1	ENSG00000283486	0	M0039	0.00213366
DUOXA1	ENSG00000283914	0	M0039	0.000118738
DUOXA1	ENSG00000285269	0	M0039	0.00316412
DUOXA1	ENSG00000286159	0	M0039	0.00129801
DUOXA1	ENSG00000286220	0	M0039	0.00201224
DUOXA1	chr18.76982063.76982196.MIRb.MIR.SINE.271..	0	M0039	0.00415417
DUOXA1	chr10.22599150.22599430.L1MB8.L1.LINE.204..	0	M0039	0.000497475
DUOXA1	chr10.22568490.22568589.L2b.L2.LINE.263..	0	M0039	0.00176502
DUOXA1	chr5.137489774.137490129.L2c.L2.LINE.341..	0	M0039	2.97835e-05
DUOXA1	chr11.113245172.113245450.AluJb.Alu.SINE.166..	0	M0039	0.000226334
DUOXA1	chr17.74248710.74248902.MIR.MIR.SINE.219..	0	M0039	0.0041306
DUOXA1	chr1.204965807.204966058.MIRb.MIR.SINE.282..	0	M0039	3.80077e-05
DUOXA1	chr1.205529732.205529939.MIR.MIR.SINE.294..	0	M0039	0.00525882
DUOXA1	chr9.19550846.19551149.L1MA4A.L1.LINE.136..	0	M0039	7.68256e-05
DUOXA1	chr18.76992147.76992483.MER1B.hAT.Charlie.DNA.141..	0	M0039	0.00655984
DUOXA1	chr6.39795360.39795610.MIRb.MIR.SINE.332..	0	M0039	0.000655763
DUOXA1	chr1.225866202.225866280.MIR3.MIR.SINE.295..	0	M0039	0.00698427
DUOXA1	chr11.67418109.67418229.MIR3.MIR.SINE.292..	0	M0039	0.00649459
DUOXA1	chr17.82658820.82659186.MLT1C.ERVL.MaLR.LTR.238..	0	M0039	0.00125054
DUOXA1	chr13.24298816.24299096.L3.CR1.LINE.314..	0	M0039	0.000311172
DCLK3	TRPV6	0	M0039	0.00268115
DCLK3	MAGEC3	0	M0039	5.46989e-05
DCLK3	TWF1P1	0	M0039	0.00471665
DCLK3	OR6W1P	0	M0039	0.00229057
DCLK3	PRR26	0	M0039	0.0035538
DCLK3	C9orf139	0	M0039	9.06649e-05
DCLK3	HIST1H1T	0	M0039	0.000315656
DCLK3	KEL	0	M0039	0.00530657
DCLK3	LINC00862	0	M0039	0.000779862
DCLK3	C10orf62	0	M0039	4.85355e-05
DCLK3	TNRC6C.AS1	0	M0039	0.00517917
DCLK3	PSORS1C1	0	M0039	4.63853e-05
DCLK3	ENSG00000215068	0	M0039	0.000501933
DCLK3	KRT8P42	0	M0039	0.000381591
DCLK3	SNX18P3	0	M0039	0.00318522
DCLK3	PACRG.AS3	0	M0039	0.00144687
DCLK3	ENSG00000225877	0	M0039	0.000460706
DCLK3	HPN.AS1	0	M0039	0.000655468
DCLK3	ENSG00000228510	0	M0039	0.000318076
DCLK3	ENSG00000228741	0	M0039	0.000139831
DCLK3	ENSG00000229492	0	M0039	0.000400149
DCLK3	ENSG00000231840	0	M0039	0.00111185
DCLK3	GAS6.AS1	0	M0039	5.46327e-05
DCLK3	LINC00940	0	M0039	0.00172565
DCLK3	NANOGP4	0	M0039	0.00216017
DCLK3	ENSG00000239828	0	M0039	0.00071897
DCLK3	ENSG00000240265	0	M0039	0.0014095
DCLK3	ENSG00000240687	0	M0039	5.30481e-05
DCLK3	LINC00877	0	M0039	0.00118353
DCLK3	ENSG00000241218	0	M0039	0.000299238
DCLK3	KRT8P13	0	M0039	0.00187438
DCLK3	ENSG00000248015	0	M0039	0.000693739
DCLK3	ENSG00000248710	0	M0039	9.73007e-05
DCLK3	ENSG00000250072	0	M0039	0.00665534
DCLK3	ENSG00000254491	0	M0039	0.000630163
DCLK3	ENSG00000255176	0	M0039	0.00149072
DCLK3	LINC00639	0	M0039	0.00650712
DCLK3	DNM1P47	0	M0039	0.000276296
DCLK3	ENSG00000259807	0	M0039	0.000574986
DCLK3	ENSG00000261121	0	M0039	0.00443517
DCLK3	ENSG00000261329	0	M0039	0.0039349
DCLK3	ENSG00000261710	0	M0039	0.00167674
DCLK3	ENSG00000262188	0	M0039	0.00309834
DCLK3	ENSG00000266844	0	M0039	1.631e-05
DCLK3	ENSG00000268518	0	M0039	0.000597103
DCLK3	FAM95C	0	M0039	0.000831781
DCLK3	ENSG00000273151	0	M0039	0.000749603
DCLK3	ENSG00000274184	0	M0039	0.000334896
DCLK3	ENSG00000279161	0	M0039	0.000728211
DCLK3	AGPAT4.IT1	0	M0039	0.00198137
DCLK3	ENSG00000279360	0	M0039	0.000104084
DCLK3	ENSG00000279495	0	M0039	0.00307181
DCLK3	ENSG00000279803	0	M0039	0.00226546
DCLK3	ENSG00000279996	0	M0039	0.000908939
DCLK3	ENSG00000280206	0	M0039	0.0050354
DCLK3	ENSG00000280571	0	M0039	0.000416263
DCLK3	PACRG.AS1	0	M0039	0.00283775
DCLK3	ENSG00000281969	0	M0039	0.00347749
DCLK3	ENSG00000283486	0	M0039	0.00176786
DCLK3	ENSG00000283914	0	M0039	2.72693e-05
DCLK3	ENSG00000285269	0	M0039	0.000615028
DCLK3	ENSG00000286159	0	M0039	0.00210362
DCLK3	ENSG00000286220	0	M0039	0.00560684
DCLK3	chr18.76982063.76982196.MIRb.MIR.SINE.271..	0	M0039	0.00828691
DCLK3	chr10.22599150.22599430.L1MB8.L1.LINE.204..	0	M0039	0.00564009
DCLK3	chr10.22568490.22568589.L2b.L2.LINE.263..	0	M0039	0.00649605
DCLK3	chr5.137489774.137490129.L2c.L2.LINE.341..	0	M0039	0.000351666
DCLK3	chr11.113245172.113245450.AluJb.Alu.SINE.166..	0	M0039	0.00143458
DCLK3	chr17.74248710.74248902.MIR.MIR.SINE.219..	0	M0039	0.00409686
DCLK3	chr1.204965807.204966058.MIRb.MIR.SINE.282..	0	M0039	0.000687214
DCLK3	chr1.205529732.205529939.MIR.MIR.SINE.294..	0	M0039	0.0056298
DCLK3	chr9.19550846.19551149.L1MA4A.L1.LINE.136..	0	M0039	0.0012145
DCLK3	chr18.76992147.76992483.MER1B.hAT.Charlie.DNA.141..	0	M0039	0.00517663
DCLK3	chr6.39795360.39795610.MIRb.MIR.SINE.332..	0	M0039	0.00219915
DCLK3	chr1.225866202.225866280.MIR3.MIR.SINE.295..	0	M0039	0.00477319
DCLK3	chr11.67418109.67418229.MIR3.MIR.SINE.292..	0	M0039	0.00180369
DCLK3	chr17.82658820.82659186.MLT1C.ERVL.MaLR.LTR.238..	0	M0039	0.000361593
DCLK3	chr13.24298816.24299096.L3.CR1.LINE.314..	0	M0039	0.000727386
TRPV6	MAGEC3	0	M0039	0.00280391
TRPV6	TWF1P1	0	M0039	0.0313311
TRPV6	OR6W1P	0	M0039	0.041068
TRPV6	PRR26	0	M0039	0.0136517
TRPV6	C9orf139	0	M0039	0.0119699
TRPV6	HIST1H1T	0	M0039	0.00455787
TRPV6	KEL	0	M0039	0.100462
TRPV6	LINC00862	0	M0039	0.00237319
TRPV6	C10orf62	0	M0039	0.000799359
TRPV6	TNRC6C.AS1	0	M0039	0.0449698
TRPV6	PSORS1C1	0	M0039	0.00193293
TRPV6	ENSG00000215068	0	M0039	0.00856613
TRPV6	KRT8P42	0	M0039	0.00583967
TRPV6	SNX18P3	0	M0039	0.0176907
TRPV6	PACRG.AS3	0	M0039	0.00844343
TRPV6	ENSG00000225877	0	M0039	0.00381379
TRPV6	HPN.AS1	0	M0039	0.02227
TRPV6	ENSG00000228510	0	M0039	0.00994293
TRPV6	ENSG00000228741	0	M0039	0.00286228
TRPV6	ENSG00000229492	0	M0039	0.00919394
TRPV6	ENSG00000231840	0	M0039	0.0405685
TRPV6	GAS6.AS1	0	M0039	0.00639099
TRPV6	LINC00940	0	M0039	0.0321067
TRPV6	NANOGP4	0	M0039	0.0214509
TRPV6	ENSG00000239828	0	M0039	0.0162536
TRPV6	ENSG00000240265	0	M0039	0.0339595
TRPV6	ENSG00000240687	0	M0039	0.00104994
TRPV6	LINC00877	0	M0039	0.0134824
TRPV6	ENSG00000241218	0	M0039	0.00492223
TRPV6	KRT8P13	0	M0039	0.0388795
TRPV6	ENSG00000248015	0	M0039	0.00630951
TRPV6	ENSG00000248710	0	M0039	0.00029689
TRPV6	ENSG00000250072	0	M0039	0.0742189
TRPV6	ENSG00000254491	0	M0039	0.0264561
TRPV6	ENSG00000255176	0	M0039	0.0511551
TRPV6	LINC00639	0	M0039	0.097032
TRPV6	DNM1P47	0	M0039	0.0092112
TRPV6	ENSG00000259807	0	M0039	0.0061506
TRPV6	ENSG00000261121	0	M0039	0.0478739
TRPV6	ENSG00000261329	0	M0039	0.0408206
TRPV6	ENSG00000261710	0	M0039	0.0183307
TRPV6	ENSG00000262188	0	M0039	0.05078
TRPV6	ENSG00000266844	0	M0039	0.00207292
TRPV6	ENSG00000268518	0	M0039	0.0330721
TRPV6	FAM95C	0	M0039	0.0162447
TRPV6	ENSG00000273151	0	M0039	0.00994629
TRPV6	ENSG00000274184	0	M0039	0.000562402
TRPV6	ENSG00000279161	0	M0039	0.0274588
TRPV6	AGPAT4.IT1	0	M0039	0.0244702
TRPV6	ENSG00000279360	0	M0039	0.00461477
TRPV6	ENSG00000279495	0	M0039	0.0172558
TRPV6	ENSG00000279803	0	M0039	0.0383466
TRPV6	ENSG00000279996	0	M0039	0.0055525
TRPV6	ENSG00000280206	0	M0039	0.0217272
TRPV6	ENSG00000280571	0	M0039	0.0050644
TRPV6	PACRG.AS1	0	M0039	0.0231497
TRPV6	ENSG00000281969	0	M0039	0.0320474
TRPV6	ENSG00000283486	0	M0039	0.0219644
TRPV6	ENSG00000283914	0	M0039	0.00113838
TRPV6	ENSG00000285269	0	M0039	0.0326063
TRPV6	ENSG00000286159	0	M0039	0.0161637
TRPV6	ENSG00000286220	0	M0039	0.0165337
TRPV6	chr18.76982063.76982196.MIRb.MIR.SINE.271..	0	M0039	0.0453999
TRPV6	chr10.22599150.22599430.L1MB8.L1.LINE.204..	0	M0039	0.0110795
TRPV6	chr10.22568490.22568589.L2b.L2.LINE.263..	0	M0039	0.0227569
TRPV6	chr5.137489774.137490129.L2c.L2.LINE.341..	0	M0039	0.000919771
TRPV6	chr11.113245172.113245450.AluJb.Alu.SINE.166..	0	M0039	0.00419283
TRPV6	chr17.74248710.74248902.MIR.MIR.SINE.219..	0	M0039	0.0269182
TRPV6	chr1.204965807.204966058.MIRb.MIR.SINE.282..	0	M0039	0.00115708
TRPV6	chr1.205529732.205529939.MIR.MIR.SINE.294..	0	M0039	0.0442779
TRPV6	chr9.19550846.19551149.L1MA4A.L1.LINE.136..	0	M0039	0.00435018
TRPV6	chr18.76992147.76992483.MER1B.hAT.Charlie.DNA.141..	0	M0039	0.0578356
TRPV6	chr6.39795360.39795610.MIRb.MIR.SINE.332..	0	M0039	0.0147033
TRPV6	chr1.225866202.225866280.MIR3.MIR.SINE.295..	0	M0039	0.0432721
TRPV6	chr11.67418109.67418229.MIR3.MIR.SINE.292..	0	M0039	0.0485452
TRPV6	chr17.82658820.82659186.MLT1C.ERVL.MaLR.LTR.238..	0	M0039	0.00812123
TRPV6	chr13.24298816.24299096.L3.CR1.LINE.314..	0	M0039	0.00464936
MAGEC3	TWF1P1	0	M0039	0.00167909
MAGEC3	OR6W1P	0	M0039	0.00397684
MAGEC3	PRR26	0	M0039	0.000868301
MAGEC3	C9orf139	0	M0039	0.0011748
MAGEC3	HIST1H1T	0	M0039	0.000195898
MAGEC3	KEL	0	M0039	0.00574928
MAGEC3	LINC00862	0	M0039	0.000268654
MAGEC3	C10orf62	0	M0039	0.000157988
MAGEC3	TNRC6C.AS1	0	M0039	0.00504174
MAGEC3	PSORS1C1	0	M0039	3.13165e-05
MAGEC3	ENSG00000215068	0	M0039	0.00126374
MAGEC3	KRT8P42	0	M0039	0.00295953
MAGEC3	SNX18P3	0	M0039	0.00175719
MAGEC3	PACRG.AS3	0	M0039	0.00034722
MAGEC3	ENSG00000225877	0	M0039	0.000342562
MAGEC3	HPN.AS1	0	M0039	0.000807055
MAGEC3	ENSG00000228510	0	M0039	0.00134082
MAGEC3	ENSG00000228741	0	M0039	6.4506e-05
MAGEC3	ENSG00000229492	0	M0039	0.00246657
MAGEC3	ENSG00000231840	0	M0039	0.00200841
MAGEC3	GAS6.AS1	0	M0039	0.000665726
MAGEC3	LINC00940	0	M0039	0.00222441
MAGEC3	NANOGP4	0	M0039	0.00213841
MAGEC3	ENSG00000239828	0	M0039	0.000557949
MAGEC3	ENSG00000240265	0	M0039	0.002489
MAGEC3	ENSG00000240687	0	M0039	4.17256e-05
MAGEC3	LINC00877	0	M0039	0.0013526
MAGEC3	ENSG00000241218	0	M0039	0.000252763
MAGEC3	KRT8P13	0	M0039	0.0043212
MAGEC3	ENSG00000248015	0	M0039	0.00351977
MAGEC3	ENSG00000248710	0	M0039	9.07831e-06
MAGEC3	ENSG00000250072	0	M0039	0.00313341
MAGEC3	ENSG00000254491	0	M0039	0.000750705
MAGEC3	ENSG00000255176	0	M0039	0.00744528
MAGEC3	LINC00639	0	M0039	0.0074052
MAGEC3	DNM1P47	0	M0039	0.00107233
MAGEC3	ENSG00000259807	0	M0039	0.00020456
MAGEC3	ENSG00000261121	0	M0039	0.00277997
MAGEC3	ENSG00000261329	0	M0039	0.00258525
MAGEC3	ENSG00000261710	0	M0039	0.00126793
MAGEC3	ENSG00000262188	0	M0039	0.00329954
MAGEC3	ENSG00000266844	0	M0039	0.000154317
MAGEC3	ENSG00000268518	0	M0039	0.00434968
MAGEC3	FAM95C	0	M0039	0.00117847
MAGEC3	ENSG00000273151	0	M0039	0.00358323
MAGEC3	ENSG00000274184	0	M0039	9.70681e-05
MAGEC3	ENSG00000279161	0	M0039	0.00637772
MAGEC3	AGPAT4.IT1	0	M0039	0.00790088
MAGEC3	ENSG00000279360	0	M0039	0.000386666
MAGEC3	ENSG00000279495	0	M0039	0.00936055
MAGEC3	ENSG00000279803	0	M0039	0.0113047
MAGEC3	ENSG00000279996	0	M0039	0.00155657
MAGEC3	ENSG00000280206	0	M0039	0.0015485
MAGEC3	ENSG00000280571	0	M0039	0.00135113
MAGEC3	PACRG.AS1	0	M0039	0.0013629
MAGEC3	ENSG00000281969	0	M0039	0.00468964
MAGEC3	ENSG00000283486	0	M0039	0.00313766
MAGEC3	ENSG00000283914	0	M0039	0.000101478
MAGEC3	ENSG00000285269	0	M0039	0.000886961
MAGEC3	ENSG00000286159	0	M0039	0.000489645
MAGEC3	ENSG00000286220	0	M0039	0.00262811
MAGEC3	chr18.76982063.76982196.MIRb.MIR.SINE.271..	0	M0039	0.00316407
MAGEC3	chr10.22599150.22599430.L1MB8.L1.LINE.204..	0	M0039	0.000357802
MAGEC3	chr10.22568490.22568589.L2b.L2.LINE.263..	0	M0039	0.00190435
MAGEC3	chr5.137489774.137490129.L2c.L2.LINE.341..	0	M0039	0.000154865
MAGEC3	chr11.113245172.113245450.AluJb.Alu.SINE.166..	0	M0039	0.000779407
MAGEC3	chr17.74248710.74248902.MIR.MIR.SINE.219..	0	M0039	0.00559031
MAGEC3	chr1.204965807.204966058.MIRb.MIR.SINE.282..	0	M0039	0.00018159
MAGEC3	chr1.205529732.205529939.MIR.MIR.SINE.294..	0	M0039	0.00533429
MAGEC3	chr9.19550846.19551149.L1MA4A.L1.LINE.136..	0	M0039	0.000132307
MAGEC3	chr18.76992147.76992483.MER1B.hAT.Charlie.DNA.141..	0	M0039	0.00555895
MAGEC3	chr6.39795360.39795610.MIRb.MIR.SINE.332..	0	M0039	0.000523412
MAGEC3	chr1.225866202.225866280.MIR3.MIR.SINE.295..	0	M0039	0.00367177
MAGEC3	chr11.67418109.67418229.MIR3.MIR.SINE.292..	0	M0039	0.00397727
MAGEC3	chr17.82658820.82659186.MLT1C.ERVL.MaLR.LTR.238..	0	M0039	0.0031879
MAGEC3	chr13.24298816.24299096.L3.CR1.LINE.314..	0	M0039	0.000383782
TWF1P1	OR6W1P	0	M0039	0.0257397
TWF1P1	PRR26	0	M0039	0.0352834
TWF1P1	C9orf139	0	M0039	0.00345027
TWF1P1	HIST1H1T	0	M0039	0.00642274
TWF1P1	KEL	0	M0039	0.0525649
TWF1P1	LINC00862	0	M0039	0.00542502
TWF1P1	C10orf62	0	M0039	0.000752628
TWF1P1	TNRC6C.AS1	0	M0039	0.047135
TWF1P1	PSORS1C1	0	M0039	0.00054201
TWF1P1	ENSG00000215068	0	M0039	0.00842421
TWF1P1	KRT8P42	0	M0039	0.00486822
TWF1P1	SNX18P3	0	M0039	0.0280708
TWF1P1	PACRG.AS3	0	M0039	0.0351391
TWF1P1	ENSG00000225877	0	M0039	0.00799109
TWF1P1	HPN.AS1	0	M0039	0.0157359
TWF1P1	ENSG00000228510	0	M0039	0.0175541
TWF1P1	ENSG00000228741	0	M0039	0.00350776
TWF1P1	ENSG00000229492	0	M0039	0.00517932
TWF1P1	ENSG00000231840	0	M0039	0.0231495
TWF1P1	GAS6.AS1	0	M0039	0.00256977
TWF1P1	LINC00940	0	M0039	0.0289192
TWF1P1	NANOGP4	0	M0039	0.0289168
TWF1P1	ENSG00000239828	0	M0039	0.0279606
TWF1P1	ENSG00000240265	0	M0039	0.0267267
TWF1P1	ENSG00000240687	0	M0039	0.00181509
TWF1P1	LINC00877	0	M0039	0.0129867
TWF1P1	ENSG00000241218	0	M0039	0.00865546
TWF1P1	KRT8P13	0	M0039	0.0393669
TWF1P1	ENSG00000248015	0	M0039	0.0049933
TWF1P1	ENSG00000248710	0	M0039	0.00170836
TWF1P1	ENSG00000250072	0	M0039	0.101121
TWF1P1	ENSG00000254491	0	M0039	0.0251531
TWF1P1	ENSG00000255176	0	M0039	0.0210416
TWF1P1	LINC00639	0	M0039	0.0950901
TWF1P1	DNM1P47	0	M0039	0.00700377
TWF1P1	ENSG00000259807	0	M0039	0.00638954
TWF1P1	ENSG00000261121	0	M0039	0.057643
TWF1P1	ENSG00000261329	0	M0039	0.0436298
TWF1P1	ENSG00000261710	0	M0039	0.0290155
TWF1P1	ENSG00000262188	0	M0039	0.0438136
TWF1P1	ENSG00000266844	0	M0039	0.000631392
TWF1P1	ENSG00000268518	0	M0039	0.0156848
TWF1P1	FAM95C	0	M0039	0.0156564
TWF1P1	ENSG00000273151	0	M0039	0.00979287
TWF1P1	ENSG00000274184	0	M0039	0.00226907
TWF1P1	ENSG00000279161	0	M0039	0.0122245
TWF1P1	AGPAT4.IT1	0	M0039	0.0151513
TWF1P1	ENSG00000279360	0	M0039	0.00370666
TWF1P1	ENSG00000279495	0	M0039	0.0121572
TWF1P1	ENSG00000279803	0	M0039	0.0211461
TWF1P1	ENSG00000279996	0	M0039	0.00727248
TWF1P1	ENSG00000280206	0	M0039	0.0322535
TWF1P1	ENSG00000280571	0	M0039	0.00677782
TWF1P1	PACRG.AS1	0	M0039	0.0383613
TWF1P1	ENSG00000281969	0	M0039	0.0420357
TWF1P1	ENSG00000283486	0	M0039	0.0185476
TWF1P1	ENSG00000283914	0	M0039	0.000984189
TWF1P1	ENSG00000285269	0	M0039	0.0163674
TWF1P1	ENSG00000286159	0	M0039	0.0246808
TWF1P1	ENSG00000286220	0	M0039	0.0359693
TWF1P1	chr18.76982063.76982196.MIRb.MIR.SINE.271..	0	M0039	0.0720845
TWF1P1	chr10.22599150.22599430.L1MB8.L1.LINE.204..	0	M0039	0.0287692
TWF1P1	chr10.22568490.22568589.L2b.L2.LINE.263..	0	M0039	0.0395825
TWF1P1	chr5.137489774.137490129.L2c.L2.LINE.341..	0	M0039	0.00167674
TWF1P1	chr11.113245172.113245450.AluJb.Alu.SINE.166..	0	M0039	0.00729586
TWF1P1	chr17.74248710.74248902.MIR.MIR.SINE.219..	0	M0039	0.0304368
TWF1P1	chr1.204965807.204966058.MIRb.MIR.SINE.282..	0	M0039	0.00257568
TWF1P1	chr1.205529732.205529939.MIR.MIR.SINE.294..	0	M0039	0.0386329
TWF1P1	chr9.19550846.19551149.L1MA4A.L1.LINE.136..	0	M0039	0.0118813
TWF1P1	chr18.76992147.76992483.MER1B.hAT.Charlie.DNA.141..	0	M0039	0.0590302
TWF1P1	chr6.39795360.39795610.MIRb.MIR.SINE.332..	0	M0039	0.0378359
TWF1P1	chr1.225866202.225866280.MIR3.MIR.SINE.295..	0	M0039	0.0402029
TWF1P1	chr11.67418109.67418229.MIR3.MIR.SINE.292..	0	M0039	0.0280754
TWF1P1	chr17.82658820.82659186.MLT1C.ERVL.MaLR.LTR.238..	0	M0039	0.00430391
TWF1P1	chr13.24298816.24299096.L3.CR1.LINE.314..	0	M0039	0.00476562
OR6W1P	PRR26	0	M0039	0.0134122
OR6W1P	C9orf139	0	M0039	0.00693899
OR6W1P	HIST1H1T	0	M0039	0.00656132
OR6W1P	KEL	0	M0039	0.0833915
OR6W1P	LINC00862	0	M0039	0.00522922
OR6W1P	C10orf62	0	M0039	0.00165291
OR6W1P	TNRC6C.AS1	0	M0039	0.059573
OR6W1P	PSORS1C1	0	M0039	0.00104747
OR6W1P	ENSG00000215068	0	M0039	0.0122599
OR6W1P	KRT8P42	0	M0039	0.0101964
OR6W1P	SNX18P3	0	M0039	0.0205248
OR6W1P	PACRG.AS3	0	M0039	0.00894898
OR6W1P	ENSG00000225877	0	M0039	0.00575737
OR6W1P	HPN.AS1	0	M0039	0.0163052
OR6W1P	ENSG00000228510	0	M0039	0.0131097
OR6W1P	ENSG00000228741	0	M0039	0.00390596
OR6W1P	ENSG00000229492	0	M0039	0.0126445
OR6W1P	ENSG00000231840	0	M0039	0.0315073
OR6W1P	GAS6.AS1	0	M0039	0.00468005
OR6W1P	LINC00940	0	M0039	0.0264147
OR6W1P	NANOGP4	0	M0039	0.0269579
OR6W1P	ENSG00000239828	0	M0039	0.0123844
OR6W1P	ENSG00000240265	0	M0039	0.0272491
OR6W1P	ENSG00000240687	0	M0039	0.00181188
OR6W1P	LINC00877	0	M0039	0.019389
OR6W1P	ENSG00000241218	0	M0039	0.00729591
OR6W1P	KRT8P13	0	M0039	0.0395747
OR6W1P	ENSG00000248015	0	M0039	0.0138277
OR6W1P	ENSG00000248710	0	M0039	0.000381684
OR6W1P	ENSG00000250072	0	M0039	0.0505385
OR6W1P	ENSG00000254491	0	M0039	0.0192718
OR6W1P	ENSG00000255176	0	M0039	0.044077
OR6W1P	LINC00639	0	M0039	0.0892985
OR6W1P	DNM1P47	0	M0039	0.00898508
OR6W1P	ENSG00000259807	0	M0039	0.00706594
OR6W1P	ENSG00000261121	0	M0039	0.0436614
OR6W1P	ENSG00000261329	0	M0039	0.0342485
OR6W1P	ENSG00000261710	0	M0039	0.0165039
OR6W1P	ENSG00000262188	0	M0039	0.0416236
OR6W1P	ENSG00000266844	0	M0039	0.00143278
OR6W1P	ENSG00000268518	0	M0039	0.0302959
OR6W1P	FAM95C	0	M0039	0.017284
OR6W1P	ENSG00000273151	0	M0039	0.0202556
OR6W1P	ENSG00000274184	0	M0039	0.00180841
OR6W1P	ENSG00000279161	0	M0039	0.0311815
OR6W1P	AGPAT4.IT1	0	M0039	0.0433561
OR6W1P	ENSG00000279360	0	M0039	0.00648257
OR6W1P	ENSG00000279495	0	M0039	0.0365331
OR6W1P	ENSG00000279803	0	M0039	0.05924
OR6W1P	ENSG00000279996	0	M0039	0.0122409
OR6W1P	ENSG00000280206	0	M0039	0.0231856
OR6W1P	ENSG00000280571	0	M0039	0.0124766
OR6W1P	PACRG.AS1	0	M0039	0.020502
OR6W1P	ENSG00000281969	0	M0039	0.0572918
OR6W1P	ENSG00000283486	0	M0039	0.0271962
OR6W1P	ENSG00000283914	0	M0039	0.00175618
OR6W1P	ENSG00000285269	0	M0039	0.0148223
OR6W1P	ENSG00000286159	0	M0039	0.0125884
OR6W1P	ENSG00000286220	0	M0039	0.0281449
OR6W1P	chr18.76982063.76982196.MIRb.MIR.SINE.271..	0	M0039	0.0488851
OR6W1P	chr10.22599150.22599430.L1MB8.L1.LINE.204..	0	M0039	0.00906616
OR6W1P	chr10.22568490.22568589.L2b.L2.LINE.263..	0	M0039	0.0222747
OR6W1P	chr5.137489774.137490129.L2c.L2.LINE.341..	0	M0039	0.00179778
OR6W1P	chr11.113245172.113245450.AluJb.Alu.SINE.166..	0	M0039	0.00862156
OR6W1P	chr17.74248710.74248902.MIR.MIR.SINE.219..	0	M0039	0.0502187
OR6W1P	chr1.204965807.204966058.MIRb.MIR.SINE.282..	0	M0039	0.00193474
OR6W1P	chr1.205529732.205529939.MIR.MIR.SINE.294..	0	M0039	0.0537285
OR6W1P	chr9.19550846.19551149.L1MA4A.L1.LINE.136..	0	M0039	0.00404982
OR6W1P	chr18.76992147.76992483.MER1B.hAT.Charlie.DNA.141..	0	M0039	0.0655967
OR6W1P	chr6.39795360.39795610.MIRb.MIR.SINE.332..	0	M0039	0.0165277
OR6W1P	chr1.225866202.225866280.MIR3.MIR.SINE.295..	0	M0039	0.0430464
OR6W1P	chr11.67418109.67418229.MIR3.MIR.SINE.292..	0	M0039	0.0324359
OR6W1P	chr17.82658820.82659186.MLT1C.ERVL.MaLR.LTR.238..	0	M0039	0.0127707
OR6W1P	chr13.24298816.24299096.L3.CR1.LINE.314..	0	M0039	0.00627204
PRR26	C9orf139	0	M0039	0.00138971
PRR26	HIST1H1T	0	M0039	0.00719706
PRR26	KEL	0	M0039	0.0357266
PRR26	LINC00862	0	M0039	0.00587706
PRR26	C10orf62	0	M0039	0.000715046
PRR26	TNRC6C.AS1	0	M0039	0.044189
PRR26	PSORS1C1	0	M0039	0.000310439
PRR26	ENSG00000215068	0	M0039	0.00641132
PRR26	KRT8P42	0	M0039	0.00388404
PRR26	SNX18P3	0	M0039	0.0130514
PRR26	PACRG.AS3	0	M0039	0.0238862
PRR26	ENSG00000225877	0	M0039	0.0199914
PRR26	HPN.AS1	0	M0039	0.00995208
PRR26	ENSG00000228510	0	M0039	0.0100725
PRR26	ENSG00000228741	0	M0039	0.00253017
PRR26	ENSG00000229492	0	M0039	0.00323676
PRR26	ENSG00000231840	0	M0039	0.0112174
PRR26	GAS6.AS1	0	M0039	0.00110339
PRR26	LINC00940	0	M0039	0.0193999
PRR26	NANOGP4	0	M0039	0.015464
PRR26	ENSG00000239828	0	M0039	0.0115621
PRR26	ENSG00000240265	0	M0039	0.014234
PRR26	ENSG00000240687	0	M0039	0.00282604
PRR26	LINC00877	0	M0039	0.0129064
PRR26	ENSG00000241218	0	M0039	0.00457119
PRR26	KRT8P13	0	M0039	0.0217991
PRR26	ENSG00000248015	0	M0039	0.00612254
PRR26	ENSG00000248710	0	M0039	0.00359405
PRR26	ENSG00000250072	0	M0039	0.0446089
PRR26	ENSG00000254491	0	M0039	0.00958963
PRR26	ENSG00000255176	0	M0039	0.0105449
PRR26	LINC00639	0	M0039	0.0634552
PRR26	DNM1P47	0	M0039	0.00420029
PRR26	ENSG00000259807	0	M0039	0.00526545
PRR26	ENSG00000261121	0	M0039	0.0384479
PRR26	ENSG00000261329	0	M0039	0.0322098
PRR26	ENSG00000261710	0	M0039	0.0201191
PRR26	ENSG00000262188	0	M0039	0.0273507
PRR26	ENSG00000266844	0	M0039	0.000308503
PRR26	ENSG00000268518	0	M0039	0.00744014
PRR26	FAM95C	0	M0039	0.00753144
PRR26	ENSG00000273151	0	M0039	0.00864998
PRR26	ENSG00000274184	0	M0039	0.00373341
PRR26	ENSG00000279161	0	M0039	0.00604293
PRR26	AGPAT4.IT1	0	M0039	0.0101571
PRR26	ENSG00000279360	0	M0039	0.00213267
PRR26	ENSG00000279495	0	M0039	0.0118425
PRR26	ENSG00000279803	0	M0039	0.0167444
PRR26	ENSG00000279996	0	M0039	0.00612515
PRR26	ENSG00000280206	0	M0039	0.0317785
PRR26	ENSG00000280571	0	M0039	0.00689857
PRR26	PACRG.AS1	0	M0039	0.0294339
PRR26	ENSG00000281969	0	M0039	0.0276871
PRR26	ENSG00000283486	0	M0039	0.00876785
PRR26	ENSG00000283914	0	M0039	0.000675196
PRR26	ENSG00000285269	0	M0039	0.00737687
PRR26	ENSG00000286159	0	M0039	0.0327471
PRR26	ENSG00000286220	0	M0039	0.0366859
PRR26	chr18.76982063.76982196.MIRb.MIR.SINE.271..	0	M0039	0.0337419
PRR26	chr10.22599150.22599430.L1MB8.L1.LINE.204..	0	M0039	0.00826043
PRR26	chr10.22568490.22568589.L2b.L2.LINE.263..	0	M0039	0.0154072
PRR26	chr5.137489774.137490129.L2c.L2.LINE.341..	0	M0039	0.000625756
PRR26	chr11.113245172.113245450.AluJb.Alu.SINE.166..	0	M0039	0.00343801
PRR26	chr17.74248710.74248902.MIR.MIR.SINE.219..	0	M0039	0.0230496
PRR26	chr1.204965807.204966058.MIRb.MIR.SINE.282..	0	M0039	0.000917411
PRR26	chr1.205529732.205529939.MIR.MIR.SINE.294..	0	M0039	0.0228258
PRR26	chr9.19550846.19551149.L1MA4A.L1.LINE.136..	0	M0039	0.0025873
PRR26	chr18.76992147.76992483.MER1B.hAT.Charlie.DNA.141..	0	M0039	0.0288445
PRR26	chr6.39795360.39795610.MIRb.MIR.SINE.332..	0	M0039	0.0114627
PRR26	chr1.225866202.225866280.MIR3.MIR.SINE.295..	0	M0039	0.0224922
PRR26	chr11.67418109.67418229.MIR3.MIR.SINE.292..	0	M0039	0.0108622
PRR26	chr17.82658820.82659186.MLT1C.ERVL.MaLR.LTR.238..	0	M0039	0.00221142
PRR26	chr13.24298816.24299096.L3.CR1.LINE.314..	0	M0039	0.00207602
C9orf139	HIST1H1T	0	M0039	0.000381469
C9orf139	KEL	0	M0039	0.015514
C9orf139	LINC00862	0	M0039	0.00013941
C9orf139	C10orf62	0	M0039	0.000438769
C9orf139	TNRC6C.AS1	0	M0039	0.00834497
C9orf139	PSORS1C1	0	M0039	0.000295319
C9orf139	ENSG00000215068	0	M0039	0.0051329
C9orf139	KRT8P42	0	M0039	0.00697803
C9orf139	SNX18P3	0	M0039	0.00146556
C9orf139	PACRG.AS3	0	M0039	0.000322211
C9orf139	ENSG00000225877	0	M0039	0.000515146
C9orf139	HPN.AS1	0	M0039	0.00184809
C9orf139	ENSG00000228510	0	M0039	0.00248211
C9orf139	ENSG00000228741	0	M0039	0.000161178
C9orf139	ENSG00000229492	0	M0039	0.00815022
C9orf139	ENSG00000231840	0	M0039	0.00675461
C9orf139	GAS6.AS1	0	M0039	0.0131908
C9orf139	LINC00940	0	M0039	0.00691983
C9orf139	NANOGP4	0	M0039	0.00304309
C9orf139	ENSG00000239828	0	M0039	0.00119279
C9orf139	ENSG00000240265	0	M0039	0.00788397
C9orf139	ENSG00000240687	0	M0039	0.000127117
C9orf139	LINC00877	0	M0039	0.00111483
C9orf139	ENSG00000241218	0	M0039	0.000550738
C9orf139	KRT8P13	0	M0039	0.0113855
C9orf139	ENSG00000248015	0	M0039	0.00515745
C9orf139	ENSG00000248710	0	M0039	9.68032e-06
C9orf139	ENSG00000250072	0	M0039	0.00826954
C9orf139	ENSG00000254491	0	M0039	0.00218887
C9orf139	ENSG00000255176	0	M0039	0.0277719
C9orf139	LINC00639	0	M0039	0.02186
C9orf139	DNM1P47	0	M0039	0.00731948
C9orf139	ENSG00000259807	0	M0039	0.000344198
C9orf139	ENSG00000261121	0	M0039	0.00609751
C9orf139	ENSG00000261329	0	M0039	0.00633908
C9orf139	ENSG00000261710	0	M0039	0.00205971
C9orf139	ENSG00000262188	0	M0039	0.00966777
C9orf139	ENSG00000266844	0	M0039	0.00258349
C9orf139	ENSG00000268518	0	M0039	0.0098147
C9orf139	FAM95C	0	M0039	0.00150843
C9orf139	ENSG00000273151	0	M0039	0.00507305
C9orf139	ENSG00000274184	0	M0039	5.65961e-05
C9orf139	ENSG00000279161	0	M0039	0.0158862
C9orf139	AGPAT4.IT1	0	M0039	0.0187111
C9orf139	ENSG00000279360	0	M0039	0.0011232
C9orf139	ENSG00000279495	0	M0039	0.0109466
C9orf139	ENSG00000279803	0	M0039	0.0300699
C9orf139	ENSG00000279996	0	M0039	0.00184295
C9orf139	ENSG00000280206	0	M0039	0.00252142
C9orf139	ENSG00000280571	0	M0039	0.00271042
C9orf139	PACRG.AS1	0	M0039	0.00250843
C9orf139	ENSG00000281969	0	M0039	0.00916955
C9orf139	ENSG00000283486	0	M0039	0.00423151
C9orf139	ENSG00000283914	0	M0039	0.000627455
C9orf139	ENSG00000285269	0	M0039	0.00256981
C9orf139	ENSG00000286159	0	M0039	0.00116469
C9orf139	ENSG00000286220	0	M0039	0.00200068
C9orf139	chr18.76982063.76982196.MIRb.MIR.SINE.271..	0	M0039	0.00367069
C9orf139	chr10.22599150.22599430.L1MB8.L1.LINE.204..	0	M0039	0.000199499
C9orf139	chr10.22568490.22568589.L2b.L2.LINE.263..	0	M0039	0.00164742
C9orf139	chr5.137489774.137490129.L2c.L2.LINE.341..	0	M0039	6.0409e-05
C9orf139	chr11.113245172.113245450.AluJb.Alu.SINE.166..	0	M0039	0.000482481
C9orf139	chr17.74248710.74248902.MIR.MIR.SINE.219..	0	M0039	0.00607118
C9orf139	chr1.204965807.204966058.MIRb.MIR.SINE.282..	0	M0039	7.09205e-05
C9orf139	chr1.205529732.205529939.MIR.MIR.SINE.294..	0	M0039	0.00637269
C9orf139	chr9.19550846.19551149.L1MA4A.L1.LINE.136..	0	M0039	7.81588e-05
C9orf139	chr18.76992147.76992483.MER1B.hAT.Charlie.DNA.141..	0	M0039	0.0101212
C9orf139	chr6.39795360.39795610.MIRb.MIR.SINE.332..	0	M0039	0.000658007
C9orf139	chr1.225866202.225866280.MIR3.MIR.SINE.295..	0	M0039	0.00543867
C9orf139	chr11.67418109.67418229.MIR3.MIR.SINE.292..	0	M0039	0.0133895
C9orf139	chr17.82658820.82659186.MLT1C.ERVL.MaLR.LTR.238..	0	M0039	0.00348021
C9orf139	chr13.24298816.24299096.L3.CR1.LINE.314..	0	M0039	0.000378751
HIST1H1T	KEL	0	M0039	0.0115917
HIST1H1T	LINC00862	0	M0039	0.00124459
HIST1H1T	C10orf62	0	M0039	0.000372083
HIST1H1T	TNRC6C.AS1	0	M0039	0.0141943
HIST1H1T	PSORS1C1	0	M0039	6.30382e-05
HIST1H1T	ENSG00000215068	0	M0039	0.00344225
HIST1H1T	KRT8P42	0	M0039	0.00224017
HIST1H1T	SNX18P3	0	M0039	0.00367423
HIST1H1T	PACRG.AS3	0	M0039	0.00321468
HIST1H1T	ENSG00000225877	0	M0039	0.00134772
HIST1H1T	HPN.AS1	0	M0039	0.00208414
HIST1H1T	ENSG00000228510	0	M0039	0.00152831
HIST1H1T	ENSG00000228741	0	M0039	0.000505933
HIST1H1T	ENSG00000229492	0	M0039	0.00193026
HIST1H1T	ENSG00000231840	0	M0039	0.00501262
HIST1H1T	GAS6.AS1	0	M0039	0.000251969
HIST1H1T	LINC00940	0	M0039	0.00474819
HIST1H1T	NANOGP4	0	M0039	0.00614211
HIST1H1T	ENSG00000239828	0	M0039	0.00244502
HIST1H1T	ENSG00000240265	0	M0039	0.00605635
HIST1H1T	ENSG00000240687	0	M0039	0.000326958
HIST1H1T	LINC00877	0	M0039	0.00349788
HIST1H1T	ENSG00000241218	0	M0039	0.000987592
HIST1H1T	KRT8P13	0	M0039	0.00815138
HIST1H1T	ENSG00000248015	0	M0039	0.00465524
HIST1H1T	ENSG00000248710	0	M0039	0.000179339
HIST1H1T	ENSG00000250072	0	M0039	0.0106225
HIST1H1T	ENSG00000254491	0	M0039	0.00231077
HIST1H1T	ENSG00000255176	0	M0039	0.00511349
HIST1H1T	LINC00639	0	M0039	0.018131
HIST1H1T	DNM1P47	0	M0039	0.00102641
HIST1H1T	ENSG00000259807	0	M0039	0.00114471
HIST1H1T	ENSG00000261121	0	M0039	0.00968512
HIST1H1T	ENSG00000261329	0	M0039	0.00928562
HIST1H1T	ENSG00000261710	0	M0039	0.00542068
HIST1H1T	ENSG00000262188	0	M0039	0.00832379
HIST1H1T	ENSG00000266844	0	M0039	9.51838e-05
HIST1H1T	ENSG00000268518	0	M0039	0.00295121
HIST1H1T	FAM95C	0	M0039	0.00170016
HIST1H1T	ENSG00000273151	0	M0039	0.00366875
HIST1H1T	ENSG00000274184	0	M0039	0.000649573
HIST1H1T	ENSG00000279161	0	M0039	0.0033651
HIST1H1T	AGPAT4.IT1	0	M0039	0.00587696
HIST1H1T	ENSG00000279360	0	M0039	0.000887536
HIST1H1T	ENSG00000279495	0	M0039	0.00707608
HIST1H1T	ENSG00000279803	0	M0039	0.00935812
HIST1H1T	ENSG00000279996	0	M0039	0.00213892
HIST1H1T	ENSG00000280206	0	M0039	0.00928744
HIST1H1T	ENSG00000280571	0	M0039	0.00178783
HIST1H1T	PACRG.AS1	0	M0039	0.00620592
HIST1H1T	ENSG00000281969	0	M0039	0.0108634
HIST1H1T	ENSG00000283486	0	M0039	0.00371193
HIST1H1T	ENSG00000283914	0	M0039	0.000227405
HIST1H1T	ENSG00000285269	0	M0039	0.00232503
HIST1H1T	ENSG00000286159	0	M0039	0.00246964
HIST1H1T	ENSG00000286220	0	M0039	0.0117155
HIST1H1T	chr18.76982063.76982196.MIRb.MIR.SINE.271..	0	M0039	0.00974503
HIST1H1T	chr10.22599150.22599430.L1MB8.L1.LINE.204..	0	M0039	0.0017696
HIST1H1T	chr10.22568490.22568589.L2b.L2.LINE.263..	0	M0039	0.00500958
HIST1H1T	chr5.137489774.137490129.L2c.L2.LINE.341..	0	M0039	0.000185036
HIST1H1T	chr11.113245172.113245450.AluJb.Alu.SINE.166..	0	M0039	0.00113478
HIST1H1T	chr17.74248710.74248902.MIR.MIR.SINE.219..	0	M0039	0.0100399
HIST1H1T	chr1.204965807.204966058.MIRb.MIR.SINE.282..	0	M0039	0.00022321
HIST1H1T	chr1.205529732.205529939.MIR.MIR.SINE.294..	0	M0039	0.00963427
HIST1H1T	chr9.19550846.19551149.L1MA4A.L1.LINE.136..	0	M0039	0.000339426
HIST1H1T	chr18.76992147.76992483.MER1B.hAT.Charlie.DNA.141..	0	M0039	0.0100314
HIST1H1T	chr6.39795360.39795610.MIRb.MIR.SINE.332..	0	M0039	0.00229482
HIST1H1T	chr1.225866202.225866280.MIR3.MIR.SINE.295..	0	M0039	0.00847363
HIST1H1T	chr11.67418109.67418229.MIR3.MIR.SINE.292..	0	M0039	0.0041165
HIST1H1T	chr17.82658820.82659186.MLT1C.ERVL.MaLR.LTR.238..	0	M0039	0.0012165
HIST1H1T	chr13.24298816.24299096.L3.CR1.LINE.314..	0	M0039	0.000393373
KEL	LINC00862	0	M0039	0.00752363
KEL	C10orf62	0	M0039	0.00200366
KEL	TNRC6C.AS1	0	M0039	0.064221
KEL	PSORS1C1	0	M0039	0.00321423
KEL	ENSG00000215068	0	M0039	0.0205837
KEL	KRT8P42	0	M0039	0.0146989
KEL	SNX18P3	0	M0039	0.0402228
KEL	PACRG.AS3	0	M0039	0.0186342
KEL	ENSG00000225877	0	M0039	0.0127334
KEL	HPN.AS1	0	M0039	0.0451942
KEL	ENSG00000228510	0	M0039	0.0244643
KEL	ENSG00000228741	0	M0039	0.00599735
KEL	ENSG00000229492	0	M0039	0.021769
KEL	ENSG00000231840	0	M0039	0.0794151
KEL	GAS6.AS1	0	M0039	0.00916932
KEL	LINC00940	0	M0039	0.0599161
KEL	NANOGP4	0	M0039	0.0497852
KEL	ENSG00000239828	0	M0039	0.0308509
KEL	ENSG00000240265	0	M0039	0.0654973
KEL	ENSG00000240687	0	M0039	0.00285076
KEL	LINC00877	0	M0039	0.0385678
KEL	ENSG00000241218	0	M0039	0.0106121
KEL	KRT8P13	0	M0039	0.0728833
KEL	ENSG00000248015	0	M0039	0.0189662
KEL	ENSG00000248710	0	M0039	0.000920113
KEL	ENSG00000250072	0	M0039	0.0699114
KEL	ENSG00000254491	0	M0039	0.0453706
KEL	ENSG00000255176	0	M0039	0.0746892
KEL	LINC00639	0	M0039	0.119348
KEL	DNM1P47	0	M0039	0.0181881
KEL	ENSG00000259807	0	M0039	0.0147181
KEL	ENSG00000261121	0	M0039	0.0641315
KEL	ENSG00000261329	0	M0039	0.0623621
KEL	ENSG00000261710	0	M0039	0.0397657
KEL	ENSG00000262188	0	M0039	0.0786177
KEL	ENSG00000266844	0	M0039	0.00353442
KEL	ENSG00000268518	0	M0039	0.0630505
KEL	FAM95C	0	M0039	0.0354821
KEL	ENSG00000273151	0	M0039	0.0270152
KEL	ENSG00000274184	0	M0039	0.00207965
KEL	ENSG00000279161	0	M0039	0.0514564
KEL	AGPAT4.IT1	0	M0039	0.0469124
KEL	ENSG00000279360	0	M0039	0.0103331
KEL	ENSG00000279495	0	M0039	0.0325545
KEL	ENSG00000279803	0	M0039	0.0554879
KEL	ENSG00000279996	0	M0039	0.0139517
KEL	ENSG00000280206	0	M0039	0.0451085
KEL	ENSG00000280571	0	M0039	0.0142393
KEL	PACRG.AS1	0	M0039	0.048654
KEL	ENSG00000281969	0	M0039	0.0575138
KEL	ENSG00000283486	0	M0039	0.0472279
KEL	ENSG00000283914	0	M0039	0.00292293
KEL	ENSG00000285269	0	M0039	0.0460093
KEL	ENSG00000286159	0	M0039	0.0479991
KEL	ENSG00000286220	0	M0039	0.0417291
KEL	chr18.76982063.76982196.MIRb.MIR.SINE.271..	0	M0039	0.0529461
KEL	chr10.22599150.22599430.L1MB8.L1.LINE.204..	0	M0039	0.0159238
KEL	chr10.22568490.22568589.L2b.L2.LINE.263..	0	M0039	0.039575
KEL	chr5.137489774.137490129.L2c.L2.LINE.341..	0	M0039	0.0017022
KEL	chr11.113245172.113245450.AluJb.Alu.SINE.166..	0	M0039	0.00852325
KEL	chr17.74248710.74248902.MIR.MIR.SINE.219..	0	M0039	0.052358
KEL	chr1.204965807.204966058.MIRb.MIR.SINE.282..	0	M0039	0.00212392
KEL	chr1.205529732.205529939.MIR.MIR.SINE.294..	0	M0039	0.0695067
KEL	chr9.19550846.19551149.L1MA4A.L1.LINE.136..	0	M0039	0.00651467
KEL	chr18.76992147.76992483.MER1B.hAT.Charlie.DNA.141..	0	M0039	0.0762459
KEL	chr6.39795360.39795610.MIRb.MIR.SINE.332..	0	M0039	0.0240861
KEL	chr1.225866202.225866280.MIR3.MIR.SINE.295..	0	M0039	0.0648572
KEL	chr11.67418109.67418229.MIR3.MIR.SINE.292..	0	M0039	0.0668954
KEL	chr17.82658820.82659186.MLT1C.ERVL.MaLR.LTR.238..	0	M0039	0.0158306
KEL	chr13.24298816.24299096.L3.CR1.LINE.314..	0	M0039	0.00837749
LINC00862	C10orf62	0	M0039	0.000104183
LINC00862	TNRC6C.AS1	0	M0039	0.0123954
LINC00862	PSORS1C1	0	M0039	2.21262e-05
LINC00862	ENSG00000215068	0	M0039	0.00089422
LINC00862	KRT8P42	0	M0039	0.00184798
LINC00862	SNX18P3	0	M0039	0.00868021
LINC00862	PACRG.AS3	0	M0039	0.0054629
LINC00862	ENSG00000225877	0	M0039	0.00214238
LINC00862	HPN.AS1	0	M0039	0.00121529
LINC00862	ENSG00000228510	0	M0039	0.00164436
LINC00862	ENSG00000228741	0	M0039	0.000246621
LINC00862	ENSG00000229492	0	M0039	0.00146298
LINC00862	ENSG00000231840	0	M0039	0.00189352
LINC00862	GAS6.AS1	0	M0039	9.83345e-05
LINC00862	LINC00940	0	M0039	0.00240894
LINC00862	NANOGP4	0	M0039	0.00639173
LINC00862	ENSG00000239828	0	M0039	0.00125302
LINC00862	ENSG00000240265	0	M0039	0.003021
LINC00862	ENSG00000240687	0	M0039	0.000207118
LINC00862	LINC00877	0	M0039	0.00818426
LINC00862	ENSG00000241218	0	M0039	0.00049497
LINC00862	KRT8P13	0	M0039	0.00411019
LINC00862	ENSG00000248015	0	M0039	0.00559548
LINC00862	ENSG00000248710	0	M0039	0.000328858
LINC00862	ENSG00000250072	0	M0039	0.00710702
LINC00862	ENSG00000254491	0	M0039	0.000967952
LINC00862	ENSG00000255176	0	M0039	0.00334304
LINC00862	LINC00639	0	M0039	0.0107993
LINC00862	DNM1P47	0	M0039	0.000386525
LINC00862	ENSG00000259807	0	M0039	0.00130688
LINC00862	ENSG00000261121	0	M0039	0.00655566
LINC00862	ENSG00000261329	0	M0039	0.00645877
LINC00862	ENSG00000261710	0	M0039	0.00466214
LINC00862	ENSG00000262188	0	M0039	0.00491891
LINC00862	ENSG00000266844	0	M0039	2.45575e-05
LINC00862	ENSG00000268518	0	M0039	0.00230305
LINC00862	FAM95C	0	M0039	0.00208752
LINC00862	ENSG00000273151	0	M0039	0.00366056
LINC00862	ENSG00000274184	0	M0039	0.0112932
LINC00862	ENSG00000279161	0	M0039	0.00291169
LINC00862	AGPAT4.IT1	0	M0039	0.00622302
LINC00862	ENSG00000279360	0	M0039	0.000431603
LINC00862	ENSG00000279495	0	M0039	0.0161697
LINC00862	ENSG00000279803	0	M0039	0.00823535
LINC00862	ENSG00000279996	0	M0039	0.0025651
LINC00862	ENSG00000280206	0	M0039	0.0080533
LINC00862	ENSG00000280571	0	M0039	0.0013075
LINC00862	PACRG.AS1	0	M0039	0.00555069
LINC00862	ENSG00000281969	0	M0039	0.00798227
LINC00862	ENSG00000283486	0	M0039	0.0049632
LINC00862	ENSG00000283914	0	M0039	9.72734e-05
LINC00862	ENSG00000285269	0	M0039	0.00101243
LINC00862	ENSG00000286159	0	M0039	0.00200913
LINC00862	ENSG00000286220	0	M0039	0.0400973
LINC00862	chr18.76982063.76982196.MIRb.MIR.SINE.271..	0	M0039	0.0150493
LINC00862	chr10.22599150.22599430.L1MB8.L1.LINE.204..	0	M0039	0.0078262
LINC00862	chr10.22568490.22568589.L2b.L2.LINE.263..	0	M0039	0.0164174
LINC00862	chr5.137489774.137490129.L2c.L2.LINE.341..	0	M0039	0.00159501
LINC00862	chr11.113245172.113245450.AluJb.Alu.SINE.166..	0	M0039	0.00557806
LINC00862	chr17.74248710.74248902.MIR.MIR.SINE.219..	0	M0039	0.0151913
LINC00862	chr1.204965807.204966058.MIRb.MIR.SINE.282..	0	M0039	0.00257443
LINC00862	chr1.205529732.205529939.MIR.MIR.SINE.294..	0	M0039	0.0140124
LINC00862	chr9.19550846.19551149.L1MA4A.L1.LINE.136..	0	M0039	0.00184645
LINC00862	chr18.76992147.76992483.MER1B.hAT.Charlie.DNA.141..	0	M0039	0.0102449
LINC00862	chr6.39795360.39795610.MIRb.MIR.SINE.332..	0	M0039	0.00223912
LINC00862	chr1.225866202.225866280.MIR3.MIR.SINE.295..	0	M0039	0.00751582
LINC00862	chr11.67418109.67418229.MIR3.MIR.SINE.292..	0	M0039	0.00303399
LINC00862	chr17.82658820.82659186.MLT1C.ERVL.MaLR.LTR.238..	0	M0039	0.00184935
LINC00862	chr13.24298816.24299096.L3.CR1.LINE.314..	0	M0039	0.00115354
C10orf62	TNRC6C.AS1	0	M0039	0.00312516
C10orf62	PSORS1C1	0	M0039	2.71123e-05
C10orf62	ENSG00000215068	0	M0039	0.00247384
C10orf62	KRT8P42	0	M0039	0.00407926
C10orf62	SNX18P3	0	M0039	0.000734214
C10orf62	PACRG.AS3	0	M0039	0.000223768
C10orf62	ENSG00000225877	0	M0039	0.000280228
C10orf62	HPN.AS1	0	M0039	0.000420526
C10orf62	ENSG00000228510	0	M0039	0.00130429
C10orf62	ENSG00000228741	0	M0039	8.78716e-05
C10orf62	ENSG00000229492	0	M0039	0.00150943
C10orf62	ENSG00000231840	0	M0039	0.00104483
C10orf62	GAS6.AS1	0	M0039	0.000724351
C10orf62	LINC00940	0	M0039	0.00104218
C10orf62	NANOGP4	0	M0039	0.00132848
C10orf62	ENSG00000239828	0	M0039	0.00023851
C10orf62	ENSG00000240265	0	M0039	0.00287608
C10orf62	ENSG00000240687	0	M0039	0.000119897
C10orf62	LINC00877	0	M0039	0.000374017
C10orf62	ENSG00000241218	0	M0039	0.00023992
C10orf62	KRT8P13	0	M0039	0.00195895
C10orf62	ENSG00000248015	0	M0039	0.00328381
C10orf62	ENSG00000248710	0	M0039	6.27425e-06
C10orf62	ENSG00000250072	0	M0039	0.00123054
C10orf62	ENSG00000254491	0	M0039	0.000398995
C10orf62	ENSG00000255176	0	M0039	0.00192908
C10orf62	LINC00639	0	M0039	0.00344565
C10orf62	DNM1P47	0	M0039	0.00103547
C10orf62	ENSG00000259807	0	M0039	0.000218711
C10orf62	ENSG00000261121	0	M0039	0.00129231
C10orf62	ENSG00000261329	0	M0039	0.00104284
C10orf62	ENSG00000261710	0	M0039	0.000832696
C10orf62	ENSG00000262188	0	M0039	0.00140735
C10orf62	ENSG00000266844	0	M0039	7.33301e-05
C10orf62	ENSG00000268518	0	M0039	0.000962402
C10orf62	FAM95C	0	M0039	0.000677671
C10orf62	ENSG00000273151	0	M0039	0.00225226
C10orf62	ENSG00000274184	0	M0039	0.000105587
C10orf62	ENSG00000279161	0	M0039	0.00151058
C10orf62	AGPAT4.IT1	0	M0039	0.00307693
C10orf62	ENSG00000279360	0	M0039	0.000440697
C10orf62	ENSG00000279495	0	M0039	0.00364316
C10orf62	ENSG00000279803	0	M0039	0.00510633
C10orf62	ENSG00000279996	0	M0039	0.00191498
C10orf62	ENSG00000280206	0	M0039	0.00120814
C10orf62	ENSG00000280571	0	M0039	0.00253512
C10orf62	PACRG.AS1	0	M0039	0.000617431
C10orf62	ENSG00000281969	0	M0039	0.00365734
C10orf62	ENSG00000283486	0	M0039	0.00144357
C10orf62	ENSG00000283914	0	M0039	0.000309537
C10orf62	ENSG00000285269	0	M0039	0.000339856
C10orf62	ENSG00000286159	0	M0039	0.00026599
C10orf62	ENSG00000286220	0	M0039	0.00127473
C10orf62	chr18.76982063.76982196.MIRb.MIR.SINE.271..	0	M0039	0.00129594
C10orf62	chr10.22599150.22599430.L1MB8.L1.LINE.204..	0	M0039	0.000101832
C10orf62	chr10.22568490.22568589.L2b.L2.LINE.263..	0	M0039	0.000603838
C10orf62	chr5.137489774.137490129.L2c.L2.LINE.341..	0	M0039	6.58587e-05
C10orf62	chr11.113245172.113245450.AluJb.Alu.SINE.166..	0	M0039	0.000410464
C10orf62	chr17.74248710.74248902.MIR.MIR.SINE.219..	0	M0039	0.00330107
C10orf62	chr1.204965807.204966058.MIRb.MIR.SINE.282..	0	M0039	5.69128e-05
C10orf62	chr1.205529732.205529939.MIR.MIR.SINE.294..	0	M0039	0.00199821
C10orf62	chr9.19550846.19551149.L1MA4A.L1.LINE.136..	0	M0039	3.54444e-05
C10orf62	chr18.76992147.76992483.MER1B.hAT.Charlie.DNA.141..	0	M0039	0.00223807
C10orf62	chr6.39795360.39795610.MIRb.MIR.SINE.332..	0	M0039	0.000467415
C10orf62	chr1.225866202.225866280.MIR3.MIR.SINE.295..	0	M0039	0.00143294
C10orf62	chr11.67418109.67418229.MIR3.MIR.SINE.292..	0	M0039	0.00145558
C10orf62	chr17.82658820.82659186.MLT1C.ERVL.MaLR.LTR.238..	0	M0039	0.000902692
C10orf62	chr13.24298816.24299096.L3.CR1.LINE.314..	0	M0039	9.38271e-05
TNRC6C.AS1	PSORS1C1	0	M0039	0.00124837
TNRC6C.AS1	ENSG00000215068	0	M0039	0.021529
TNRC6C.AS1	KRT8P42	0	M0039	0.0138635
TNRC6C.AS1	SNX18P3	0	M0039	0.0350011
TNRC6C.AS1	PACRG.AS3	0	M0039	0.0357834
TNRC6C.AS1	ENSG00000225877	0	M0039	0.012717
TNRC6C.AS1	HPN.AS1	0	M0039	0.0432495
TNRC6C.AS1	ENSG00000228510	0	M0039	0.0255397
TNRC6C.AS1	ENSG00000228741	0	M0039	0.00958968
TNRC6C.AS1	ENSG00000229492	0	M0039	0.0156222
TNRC6C.AS1	ENSG00000231840	0	M0039	0.0440239
TNRC6C.AS1	GAS6.AS1	0	M0039	0.00653998
TNRC6C.AS1	LINC00940	0	M0039	0.0653409
TNRC6C.AS1	NANOGP4	0	M0039	0.0457506
TNRC6C.AS1	ENSG00000239828	0	M0039	0.0301687
TNRC6C.AS1	ENSG00000240265	0	M0039	0.0576732
TNRC6C.AS1	ENSG00000240687	0	M0039	0.00494683
TNRC6C.AS1	LINC00877	0	M0039	0.0267848
TNRC6C.AS1	ENSG00000241218	0	M0039	0.0115673
TNRC6C.AS1	KRT8P13	0	M0039	0.0587332
TNRC6C.AS1	ENSG00000248015	0	M0039	0.0246765
TNRC6C.AS1	ENSG00000248710	0	M0039	0.00142142
TNRC6C.AS1	ENSG00000250072	0	M0039	0.0597429
TNRC6C.AS1	ENSG00000254491	0	M0039	0.0304021
TNRC6C.AS1	ENSG00000255176	0	M0039	0.0425679
TNRC6C.AS1	LINC00639	0	M0039	0.110595
TNRC6C.AS1	DNM1P47	0	M0039	0.0130178
TNRC6C.AS1	ENSG00000259807	0	M0039	0.0197395
TNRC6C.AS1	ENSG00000261121	0	M0039	0.06883
TNRC6C.AS1	ENSG00000261329	0	M0039	0.0620632
TNRC6C.AS1	ENSG00000261710	0	M0039	0.0687843
TNRC6C.AS1	ENSG00000262188	0	M0039	0.0690048
TNRC6C.AS1	ENSG00000266844	0	M0039	0.00183891
TNRC6C.AS1	ENSG00000268518	0	M0039	0.0388394
TNRC6C.AS1	FAM95C	0	M0039	0.0287834
TNRC6C.AS1	ENSG00000273151	0	M0039	0.0341277
TNRC6C.AS1	ENSG00000274184	0	M0039	0.00445362
TNRC6C.AS1	ENSG00000279161	0	M0039	0.039958
TNRC6C.AS1	AGPAT4.IT1	0	M0039	0.0369986
TNRC6C.AS1	ENSG00000279360	0	M0039	0.0107923
TNRC6C.AS1	ENSG00000279495	0	M0039	0.029018
TNRC6C.AS1	ENSG00000279803	0	M0039	0.0456169
TNRC6C.AS1	ENSG00000279996	0	M0039	0.0228556
TNRC6C.AS1	ENSG00000280206	0	M0039	0.067837
TNRC6C.AS1	ENSG00000280571	0	M0039	0.0205171
TNRC6C.AS1	PACRG.AS1	0	M0039	0.0598208
TNRC6C.AS1	ENSG00000281969	0	M0039	0.0674311
TNRC6C.AS1	ENSG00000283486	0	M0039	0.0395826
TNRC6C.AS1	ENSG00000283914	0	M0039	0.00338904
TNRC6C.AS1	ENSG00000285269	0	M0039	0.0316304
TNRC6C.AS1	ENSG00000286159	0	M0039	0.0325281
TNRC6C.AS1	ENSG00000286220	0	M0039	0.0632773
TNRC6C.AS1	chr18.76982063.76982196.MIRb.MIR.SINE.271..	0	M0039	0.0561127
TNRC6C.AS1	chr10.22599150.22599430.L1MB8.L1.LINE.204..	0	M0039	0.0196977
TNRC6C.AS1	chr10.22568490.22568589.L2b.L2.LINE.263..	0	M0039	0.0415531
TNRC6C.AS1	chr5.137489774.137490129.L2c.L2.LINE.341..	0	M0039	0.00234752
TNRC6C.AS1	chr11.113245172.113245450.AluJb.Alu.SINE.166..	0	M0039	0.0129068
TNRC6C.AS1	chr17.74248710.74248902.MIR.MIR.SINE.219..	0	M0039	0.069515
TNRC6C.AS1	chr1.204965807.204966058.MIRb.MIR.SINE.282..	0	M0039	0.00260028
TNRC6C.AS1	chr1.205529732.205529939.MIR.MIR.SINE.294..	0	M0039	0.0693371
TNRC6C.AS1	chr9.19550846.19551149.L1MA4A.L1.LINE.136..	0	M0039	0.00618751
TNRC6C.AS1	chr18.76992147.76992483.MER1B.hAT.Charlie.DNA.141..	0	M0039	0.0651392
TNRC6C.AS1	chr6.39795360.39795610.MIRb.MIR.SINE.332..	0	M0039	0.0330571
TNRC6C.AS1	chr1.225866202.225866280.MIR3.MIR.SINE.295..	0	M0039	0.0716175
TNRC6C.AS1	chr11.67418109.67418229.MIR3.MIR.SINE.292..	0	M0039	0.0531904
TNRC6C.AS1	chr17.82658820.82659186.MLT1C.ERVL.MaLR.LTR.238..	0	M0039	0.0126386
TNRC6C.AS1	chr13.24298816.24299096.L3.CR1.LINE.314..	0	M0039	0.00838818
PSORS1C1	ENSG00000215068	0	M0039	0.000396669
PSORS1C1	KRT8P42	0	M0039	0.000299935
PSORS1C1	SNX18P3	0	M0039	0.000206124
PSORS1C1	PACRG.AS3	0	M0039	6.95203e-05
PSORS1C1	ENSG00000225877	0	M0039	5.60893e-05
PSORS1C1	HPN.AS1	0	M0039	0.000481593
PSORS1C1	ENSG00000228510	0	M0039	0.000103566
PSORS1C1	ENSG00000228741	0	M0039	8.22688e-05
PSORS1C1	ENSG00000229492	0	M0039	0.000315711
PSORS1C1	ENSG00000231840	0	M0039	0.00146917
PSORS1C1	GAS6.AS1	0	M0039	0.000333853
PSORS1C1	LINC00940	0	M0039	0.000862747
PSORS1C1	NANOGP4	0	M0039	0.000425107
PSORS1C1	ENSG00000239828	0	M0039	0.000187797
PSORS1C1	ENSG00000240265	0	M0039	0.00124943
PSORS1C1	ENSG00000240687	0	M0039	8.73237e-06
PSORS1C1	LINC00877	0	M0039	0.000249089
PSORS1C1	ENSG00000241218	0	M0039	5.95003e-05
PSORS1C1	KRT8P13	0	M0039	0.00112665
PSORS1C1	ENSG00000248015	0	M0039	0.000368977
PSORS1C1	ENSG00000248710	0	M0039	2.04956e-06
PSORS1C1	ENSG00000250072	0	M0039	0.00127106
PSORS1C1	ENSG00000254491	0	M0039	0.000451531
PSORS1C1	ENSG00000255176	0	M0039	0.00148013
PSORS1C1	LINC00639	0	M0039	0.00243653
PSORS1C1	DNM1P47	0	M0039	0.000932044
PSORS1C1	ENSG00000259807	0	M0039	5.97427e-05
PSORS1C1	ENSG00000261121	0	M0039	0.00100456
PSORS1C1	ENSG00000261329	0	M0039	0.0011186
PSORS1C1	ENSG00000261710	0	M0039	0.000306554
PSORS1C1	ENSG00000262188	0	M0039	0.00125099
PSORS1C1	ENSG00000266844	0	M0039	2.95379e-05
PSORS1C1	ENSG00000268518	0	M0039	0.000511497
PSORS1C1	FAM95C	0	M0039	0.000160596
PSORS1C1	ENSG00000273151	0	M0039	0.000249769
PSORS1C1	ENSG00000274184	0	M0039	6.27381e-06
PSORS1C1	ENSG00000279161	0	M0039	0.0005809
PSORS1C1	AGPAT4.IT1	0	M0039	0.000779178
PSORS1C1	ENSG00000279360	0	M0039	5.18728e-05
PSORS1C1	ENSG00000279495	0	M0039	0.000884733
PSORS1C1	ENSG00000279803	0	M0039	0.0016408
PSORS1C1	ENSG00000279996	0	M0039	0.00010688
PSORS1C1	ENSG00000280206	0	M0039	0.000596769
PSORS1C1	ENSG00000280571	0	M0039	0.000158079
PSORS1C1	PACRG.AS1	0	M0039	0.000425521
PSORS1C1	ENSG00000281969	0	M0039	0.000752173
PSORS1C1	ENSG00000283486	0	M0039	0.000344941
PSORS1C1	ENSG00000283914	0	M0039	1.61055e-05
PSORS1C1	ENSG00000285269	0	M0039	0.000717347
PSORS1C1	ENSG00000286159	0	M0039	0.000274669
PSORS1C1	ENSG00000286220	0	M0039	0.000337993
PSORS1C1	chr18.76982063.76982196.MIRb.MIR.SINE.271..	0	M0039	0.000609668
PSORS1C1	chr10.22599150.22599430.L1MB8.L1.LINE.204..	0	M0039	6.37225e-05
PSORS1C1	chr10.22568490.22568589.L2b.L2.LINE.263..	0	M0039	0.000280473
PSORS1C1	chr5.137489774.137490129.L2c.L2.LINE.341..	0	M0039	5.30051e-06
PSORS1C1	chr11.113245172.113245450.AluJb.Alu.SINE.166..	0	M0039	4.1027e-05
PSORS1C1	chr17.74248710.74248902.MIR.MIR.SINE.219..	0	M0039	0.000631118
PSORS1C1	chr1.204965807.204966058.MIRb.MIR.SINE.282..	0	M0039	7.03766e-06
PSORS1C1	chr1.205529732.205529939.MIR.MIR.SINE.294..	0	M0039	0.00084782
PSORS1C1	chr9.19550846.19551149.L1MA4A.L1.LINE.136..	0	M0039	1.25205e-05
PSORS1C1	chr18.76992147.76992483.MER1B.hAT.Charlie.DNA.141..	0	M0039	0.00101
PSORS1C1	chr6.39795360.39795610.MIRb.MIR.SINE.332..	0	M0039	8.74197e-05
PSORS1C1	chr1.225866202.225866280.MIR3.MIR.SINE.295..	0	M0039	0.0008753
PSORS1C1	chr11.67418109.67418229.MIR3.MIR.SINE.292..	0	M0039	0.000774992
PSORS1C1	chr17.82658820.82659186.MLT1C.ERVL.MaLR.LTR.238..	0	M0039	0.000236425
PSORS1C1	chr13.24298816.24299096.L3.CR1.LINE.314..	0	M0039	6.16662e-05
ENSG00000215068	KRT8P42	0	M0039	0.0108496
ENSG00000215068	SNX18P3	0	M0039	0.00326545
ENSG00000215068	PACRG.AS3	0	M0039	0.00186816
ENSG00000215068	ENSG00000225877	0	M0039	0.0037137
ENSG00000215068	HPN.AS1	0	M0039	0.00358574
ENSG00000215068	ENSG00000228510	0	M0039	0.0083249
ENSG00000215068	ENSG00000228741	0	M0039	0.00138213
ENSG00000215068	ENSG00000229492	0	M0039	0.0119345
ENSG00000215068	ENSG00000231840	0	M0039	0.0101663
ENSG00000215068	GAS6.AS1	0	M0039	0.00835051
ENSG00000215068	LINC00940	0	M0039	0.0110711
ENSG00000215068	NANOGP4	0	M0039	0.0103209
ENSG00000215068	ENSG00000239828	0	M0039	0.00495503
ENSG00000215068	ENSG00000240265	0	M0039	0.0145481
ENSG00000215068	ENSG00000240687	0	M0039	0.00107219
ENSG00000215068	LINC00877	0	M0039	0.0051768
ENSG00000215068	ENSG00000241218	0	M0039	0.004147
ENSG00000215068	KRT8P13	0	M0039	0.0196738
ENSG00000215068	ENSG00000248015	0	M0039	0.0146936
ENSG00000215068	ENSG00000248710	0	M0039	0.000121069
ENSG00000215068	ENSG00000250072	0	M0039	0.0147738
ENSG00000215068	ENSG00000254491	0	M0039	0.00566175
ENSG00000215068	ENSG00000255176	0	M0039	0.0152978
ENSG00000215068	LINC00639	0	M0039	0.0370671
ENSG00000215068	DNM1P47	0	M0039	0.0147397
ENSG00000215068	ENSG00000259807	0	M0039	0.00235246
ENSG00000215068	ENSG00000261121	0	M0039	0.0136639
ENSG00000215068	ENSG00000261329	0	M0039	0.0105689
ENSG00000215068	ENSG00000261710	0	M0039	0.00626472
ENSG00000215068	ENSG00000262188	0	M0039	0.0145189
ENSG00000215068	ENSG00000266844	0	M0039	0.000994653
ENSG00000215068	ENSG00000268518	0	M0039	0.00756994
ENSG00000215068	FAM95C	0	M0039	0.0030687
ENSG00000215068	ENSG00000273151	0	M0039	0.0136062
ENSG00000215068	ENSG00000274184	0	M0039	0.000632677
ENSG00000215068	ENSG00000279161	0	M0039	0.0108592
ENSG00000215068	AGPAT4.IT1	0	M0039	0.0182364
ENSG00000215068	ENSG00000279360	0	M0039	0.00389742
ENSG00000215068	ENSG00000279495	0	M0039	0.0163911
ENSG00000215068	ENSG00000279803	0	M0039	0.0309915
ENSG00000215068	ENSG00000279996	0	M0039	0.00669501
ENSG00000215068	ENSG00000280206	0	M0039	0.00823606
ENSG00000215068	ENSG00000280571	0	M0039	0.0143449
ENSG00000215068	PACRG.AS1	0	M0039	0.00673487
ENSG00000215068	ENSG00000281969	0	M0039	0.0277063
ENSG00000215068	ENSG00000283486	0	M0039	0.00580959
ENSG00000215068	ENSG00000283914	0	M0039	0.00159583
ENSG00000215068	ENSG00000285269	0	M0039	0.00420493
ENSG00000215068	ENSG00000286159	0	M0039	0.00376049
ENSG00000215068	ENSG00000286220	0	M0039	0.00808956
ENSG00000215068	chr18.76982063.76982196.MIRb.MIR.SINE.271..	0	M0039	0.00999295
ENSG00000215068	chr10.22599150.22599430.L1MB8.L1.LINE.204..	0	M0039	0.000810724
ENSG00000215068	chr10.22568490.22568589.L2b.L2.LINE.263..	0	M0039	0.00424234
ENSG00000215068	chr5.137489774.137490129.L2c.L2.LINE.341..	0	M0039	0.000258635
ENSG00000215068	chr11.113245172.113245450.AluJb.Alu.SINE.166..	0	M0039	0.00174178
ENSG00000215068	chr17.74248710.74248902.MIR.MIR.SINE.219..	0	M0039	0.0165064
ENSG00000215068	chr1.204965807.204966058.MIRb.MIR.SINE.282..	0	M0039	0.000255628
ENSG00000215068	chr1.205529732.205529939.MIR.MIR.SINE.294..	0	M0039	0.0121617
ENSG00000215068	chr9.19550846.19551149.L1MA4A.L1.LINE.136..	0	M0039	0.000337026
ENSG00000215068	chr18.76992147.76992483.MER1B.hAT.Charlie.DNA.141..	0	M0039	0.0172272
ENSG00000215068	chr6.39795360.39795610.MIRb.MIR.SINE.332..	0	M0039	0.00368503
ENSG00000215068	chr1.225866202.225866280.MIR3.MIR.SINE.295..	0	M0039	0.0103881
ENSG00000215068	chr11.67418109.67418229.MIR3.MIR.SINE.292..	0	M0039	0.0110275
ENSG00000215068	chr17.82658820.82659186.MLT1C.ERVL.MaLR.LTR.238..	0	M0039	0.00449922
ENSG00000215068	chr13.24298816.24299096.L3.CR1.LINE.314..	0	M0039	0.00116809
KRT8P42	SNX18P3	0	M0039	0.00786287
KRT8P42	PACRG.AS3	0	M0039	0.00152573
KRT8P42	ENSG00000225877	0	M0039	0.00569384
KRT8P42	HPN.AS1	0	M0039	0.00258065
KRT8P42	ENSG00000228510	0	M0039	0.01557
KRT8P42	ENSG00000228741	0	M0039	0.000535077
KRT8P42	ENSG00000229492	0	M0039	0.0166076
KRT8P42	ENSG00000231840	0	M0039	0.00686309
KRT8P42	GAS6.AS1	0	M0039	0.0062005
KRT8P42	LINC00940	0	M0039	0.00574097
KRT8P42	NANOGP4	0	M0039	0.0135806
KRT8P42	ENSG00000239828	0	M0039	0.00239546
KRT8P42	ENSG00000240265	0	M0039	0.0102071
KRT8P42	ENSG00000240687	0	M0039	0.000582535
KRT8P42	LINC00877	0	M0039	0.00532526
KRT8P42	ENSG00000241218	0	M0039	0.00256203
KRT8P42	KRT8P13	0	M0039	0.0139912
KRT8P42	ENSG00000248015	0	M0039	0.018926
KRT8P42	ENSG00000248710	0	M0039	0.000104903
KRT8P42	ENSG00000250072	0	M0039	0.0077014
KRT8P42	ENSG00000254491	0	M0039	0.00564503
KRT8P42	ENSG00000255176	0	M0039	0.019863
KRT8P42	LINC00639	0	M0039	0.021594
KRT8P42	DNM1P47	0	M0039	0.0107865
KRT8P42	ENSG00000259807	0	M0039	0.00125267
KRT8P42	ENSG00000261121	0	M0039	0.00682555
KRT8P42	ENSG00000261329	0	M0039	0.0057464
KRT8P42	ENSG00000261710	0	M0039	0.00321142
KRT8P42	ENSG00000262188	0	M0039	0.00836305
KRT8P42	ENSG00000266844	0	M0039	0.000727098
KRT8P42	ENSG00000268518	0	M0039	0.0145501
KRT8P42	FAM95C	0	M0039	0.00809896
KRT8P42	ENSG00000273151	0	M0039	0.0238894
KRT8P42	ENSG00000274184	0	M0039	0.00201598
KRT8P42	ENSG00000279161	0	M0039	0.0160426
KRT8P42	AGPAT4.IT1	0	M0039	0.0296866
KRT8P42	ENSG00000279360	0	M0039	0.00356548
KRT8P42	ENSG00000279495	0	M0039	0.0367897
KRT8P42	ENSG00000279803	0	M0039	0.0398119
KRT8P42	ENSG00000279996	0	M0039	0.0235501
KRT8P42	ENSG00000280206	0	M0039	0.00437704
KRT8P42	ENSG00000280571	0	M0039	0.0180931
KRT8P42	PACRG.AS1	0	M0039	0.0033708
KRT8P42	ENSG00000281969	0	M0039	0.0235436
KRT8P42	ENSG00000283486	0	M0039	0.0137148
KRT8P42	ENSG00000283914	0	M0039	0.00164727
KRT8P42	ENSG00000285269	0	M0039	0.00378058
KRT8P42	ENSG00000286159	0	M0039	0.00251837
KRT8P42	ENSG00000286220	0	M0039	0.00849768
KRT8P42	chr18.76982063.76982196.MIRb.MIR.SINE.271..	0	M0039	0.00946935
KRT8P42	chr10.22599150.22599430.L1MB8.L1.LINE.204..	0	M0039	0.000847145
KRT8P42	chr10.22568490.22568589.L2b.L2.LINE.263..	0	M0039	0.0048602
KRT8P42	chr5.137489774.137490129.L2c.L2.LINE.341..	0	M0039	0.0014651
KRT8P42	chr11.113245172.113245450.AluJb.Alu.SINE.166..	0	M0039	0.00476882
KRT8P42	chr17.74248710.74248902.MIR.MIR.SINE.219..	0	M0039	0.021336
KRT8P42	chr1.204965807.204966058.MIRb.MIR.SINE.282..	0	M0039	0.00126199
KRT8P42	chr1.205529732.205529939.MIR.MIR.SINE.294..	0	M0039	0.0147375
KRT8P42	chr9.19550846.19551149.L1MA4A.L1.LINE.136..	0	M0039	0.00069574
KRT8P42	chr18.76992147.76992483.MER1B.hAT.Charlie.DNA.141..	0	M0039	0.0196344
KRT8P42	chr6.39795360.39795610.MIRb.MIR.SINE.332..	0	M0039	0.0034367
KRT8P42	chr1.225866202.225866280.MIR3.MIR.SINE.295..	0	M0039	0.00840789
KRT8P42	chr11.67418109.67418229.MIR3.MIR.SINE.292..	0	M0039	0.0106597
KRT8P42	chr17.82658820.82659186.MLT1C.ERVL.MaLR.LTR.238..	0	M0039	0.0169837
KRT8P42	chr13.24298816.24299096.L3.CR1.LINE.314..	0	M0039	0.00182576
SNX18P3	PACRG.AS3	0	M0039	0.0131327
SNX18P3	ENSG00000225877	0	M0039	0.00578499
SNX18P3	HPN.AS1	0	M0039	0.0051828
SNX18P3	ENSG00000228510	0	M0039	0.0104089
SNX18P3	ENSG00000228741	0	M0039	0.00116
SNX18P3	ENSG00000229492	0	M0039	0.0049327
SNX18P3	ENSG00000231840	0	M0039	0.0101304
SNX18P3	GAS6.AS1	0	M0039	0.0010397
SNX18P3	LINC00940	0	M0039	0.0106177
SNX18P3	NANOGP4	0	M0039	0.0222164
SNX18P3	ENSG00000239828	0	M0039	0.005589
SNX18P3	ENSG00000240265	0	M0039	0.0162227
SNX18P3	ENSG00000240687	0	M0039	0.000610636
SNX18P3	LINC00877	0	M0039	0.00913676
SNX18P3	ENSG00000241218	0	M0039	0.00340278
SNX18P3	KRT8P13	0	M0039	0.0200581
SNX18P3	ENSG00000248015	0	M0039	0.00635573
SNX18P3	ENSG00000248710	0	M0039	0.00114173
SNX18P3	ENSG00000250072	0	M0039	0.0365252
SNX18P3	ENSG00000254491	0	M0039	0.00788046
SNX18P3	ENSG00000255176	0	M0039	0.0188668
SNX18P3	LINC00639	0	M0039	0.0491473
SNX18P3	DNM1P47	0	M0039	0.00318786
SNX18P3	ENSG00000259807	0	M0039	0.00268858
SNX18P3	ENSG00000261121	0	M0039	0.0272161
SNX18P3	ENSG00000261329	0	M0039	0.0190686
SNX18P3	ENSG00000261710	0	M0039	0.0105507
SNX18P3	ENSG00000262188	0	M0039	0.0225899
SNX18P3	ENSG00000266844	0	M0039	0.000298341
SNX18P3	ENSG00000268518	0	M0039	0.010798
SNX18P3	FAM95C	0	M0039	0.132646
SNX18P3	ENSG00000273151	0	M0039	0.0107955
SNX18P3	ENSG00000274184	0	M0039	0.00430667
SNX18P3	ENSG00000279161	0	M0039	0.0103005
SNX18P3	AGPAT4.IT1	0	M0039	0.0280626
SNX18P3	ENSG00000279360	0	M0039	0.00236689
SNX18P3	ENSG00000279495	0	M0039	0.0314882
SNX18P3	ENSG00000279803	0	M0039	0.029366
SNX18P3	ENSG00000279996	0	M0039	0.0105012
SNX18P3	ENSG00000280206	0	M0039	0.0182831
SNX18P3	ENSG00000280571	0	M0039	0.00424867
SNX18P3	PACRG.AS1	0	M0039	0.0141166
SNX18P3	ENSG00000281969	0	M0039	0.0380741
SNX18P3	ENSG00000283486	0	M0039	0.164712
SNX18P3	ENSG00000283914	0	M0039	0.000630507
SNX18P3	ENSG00000285269	0	M0039	0.00755579
SNX18P3	ENSG00000286159	0	M0039	0.0079096
SNX18P3	ENSG00000286220	0	M0039	0.0487345
SNX18P3	chr18.76982063.76982196.MIRb.MIR.SINE.271..	0	M0039	0.0565874
SNX18P3	chr10.22599150.22599430.L1MB8.L1.LINE.204..	0	M0039	0.0130939
SNX18P3	chr10.22568490.22568589.L2b.L2.LINE.263..	0	M0039	0.0318375
SNX18P3	chr5.137489774.137490129.L2c.L2.LINE.341..	0	M0039	0.00385363
SNX18P3	chr11.113245172.113245450.AluJb.Alu.SINE.166..	0	M0039	0.00979495
SNX18P3	chr17.74248710.74248902.MIR.MIR.SINE.219..	0	M0039	0.0401515
SNX18P3	chr1.204965807.204966058.MIRb.MIR.SINE.282..	0	M0039	0.00509148
SNX18P3	chr1.205529732.205529939.MIR.MIR.SINE.294..	0	M0039	0.05333
SNX18P3	chr9.19550846.19551149.L1MA4A.L1.LINE.136..	0	M0039	0.0106019
SNX18P3	chr18.76992147.76992483.MER1B.hAT.Charlie.DNA.141..	0	M0039	0.0583298
SNX18P3	chr6.39795360.39795610.MIRb.MIR.SINE.332..	0	M0039	0.0133881
SNX18P3	chr1.225866202.225866280.MIR3.MIR.SINE.295..	0	M0039	0.0293339
SNX18P3	chr11.67418109.67418229.MIR3.MIR.SINE.292..	0	M0039	0.0202956
SNX18P3	chr17.82658820.82659186.MLT1C.ERVL.MaLR.LTR.238..	0	M0039	0.00641555
SNX18P3	chr13.24298816.24299096.L3.CR1.LINE.314..	0	M0039	0.00380451
PACRG.AS3	ENSG00000225877	0	M0039	0.00362299
PACRG.AS3	HPN.AS1	0	M0039	0.00456084
PACRG.AS3	ENSG00000228510	0	M0039	0.00492785
PACRG.AS3	ENSG00000228741	0	M0039	0.00140063
PACRG.AS3	ENSG00000229492	0	M0039	0.000942986
PACRG.AS3	ENSG00000231840	0	M0039	0.00438731
PACRG.AS3	GAS6.AS1	0	M0039	0.000292148
PACRG.AS3	LINC00940	0	M0039	0.0118549
PACRG.AS3	NANOGP4	0	M0039	0.00930513
PACRG.AS3	ENSG00000239828	0	M0039	0.0050558
PACRG.AS3	ENSG00000240265	0	M0039	0.00825238
PACRG.AS3	ENSG00000240687	0	M0039	0.000916508
PACRG.AS3	LINC00877	0	M0039	0.00397854
PACRG.AS3	ENSG00000241218	0	M0039	0.00182287
PACRG.AS3	KRT8P13	0	M0039	0.0138796
PACRG.AS3	ENSG00000248015	0	M0039	0.00265298
PACRG.AS3	ENSG00000248710	0	M0039	0.00238756
PACRG.AS3	ENSG00000250072	0	M0039	0.0402223
PACRG.AS3	ENSG00000254491	0	M0039	0.00399697
PACRG.AS3	ENSG00000255176	0	M0039	0.00501254
PACRG.AS3	LINC00639	0	M0039	0.0416802
PACRG.AS3	DNM1P47	0	M0039	0.000969594
PACRG.AS3	ENSG00000259807	0	M0039	0.00282697
PACRG.AS3	ENSG00000261121	0	M0039	0.0330958
PACRG.AS3	ENSG00000261329	0	M0039	0.0208002
PACRG.AS3	ENSG00000261710	0	M0039	0.0268924
PACRG.AS3	ENSG00000262188	0	M0039	0.0194798
PACRG.AS3	ENSG00000266844	0	M0039	7.29633e-05
PACRG.AS3	ENSG00000268518	0	M0039	0.00275205
PACRG.AS3	FAM95C	0	M0039	0.00432493
PACRG.AS3	ENSG00000273151	0	M0039	0.00407859
PACRG.AS3	ENSG00000274184	0	M0039	0.00464304
PACRG.AS3	ENSG00000279161	0	M0039	0.00279474
PACRG.AS3	AGPAT4.IT1	0	M0039	0.005422
PACRG.AS3	ENSG00000279360	0	M0039	0.000936465
PACRG.AS3	ENSG00000279495	0	M0039	0.00670865
PACRG.AS3	ENSG00000279803	0	M0039	0.00809594
PACRG.AS3	ENSG00000279996	0	M0039	0.0031756
PACRG.AS3	ENSG00000280206	0	M0039	0.0274437
PACRG.AS3	ENSG00000280571	0	M0039	0.00264883
PACRG.AS3	PACRG.AS1	0	M0039	0.0307812
PACRG.AS3	ENSG00000281969	0	M0039	0.0222194
PACRG.AS3	ENSG00000283486	0	M0039	0.00663875
PACRG.AS3	ENSG00000283914	0	M0039	0.000248016
PACRG.AS3	ENSG00000285269	0	M0039	0.00322105
PACRG.AS3	ENSG00000286159	0	M0039	0.00658845
PACRG.AS3	ENSG00000286220	0	M0039	0.0595579
PACRG.AS3	chr18.76982063.76982196.MIRb.MIR.SINE.271..	0	M0039	0.0447786
PACRG.AS3	chr10.22599150.22599430.L1MB8.L1.LINE.204..	0	M0039	0.0117762
PACRG.AS3	chr10.22568490.22568589.L2b.L2.LINE.263..	0	M0039	0.0167936
PACRG.AS3	chr5.137489774.137490129.L2c.L2.LINE.341..	0	M0039	0.000649835
PACRG.AS3	chr11.113245172.113245450.AluJb.Alu.SINE.166..	0	M0039	0.00306244
PACRG.AS3	chr17.74248710.74248902.MIR.MIR.SINE.219..	0	M0039	0.0206943
PACRG.AS3	chr1.204965807.204966058.MIRb.MIR.SINE.282..	0	M0039	0.000876934
PACRG.AS3	chr1.205529732.205529939.MIR.MIR.SINE.294..	0	M0039	0.0210962
PACRG.AS3	chr9.19550846.19551149.L1MA4A.L1.LINE.136..	0	M0039	0.00316093
PACRG.AS3	chr18.76992147.76992483.MER1B.hAT.Charlie.DNA.141..	0	M0039	0.0249555
PACRG.AS3	chr6.39795360.39795610.MIRb.MIR.SINE.332..	0	M0039	0.0144484
PACRG.AS3	chr1.225866202.225866280.MIR3.MIR.SINE.295..	0	M0039	0.0198378
PACRG.AS3	chr11.67418109.67418229.MIR3.MIR.SINE.292..	0	M0039	0.00714844
PACRG.AS3	chr17.82658820.82659186.MLT1C.ERVL.MaLR.LTR.238..	0	M0039	0.000814982
PACRG.AS3	chr13.24298816.24299096.L3.CR1.LINE.314..	0	M0039	0.00112394
ENSG00000225877	HPN.AS1	0	M0039	0.00202981
ENSG00000225877	ENSG00000228510	0	M0039	0.00343291
ENSG00000225877	ENSG00000228741	0	M0039	0.000300183
ENSG00000225877	ENSG00000229492	0	M0039	0.00343298
ENSG00000225877	ENSG00000231840	0	M0039	0.00368166
ENSG00000225877	GAS6.AS1	0	M0039	0.000341627
ENSG00000225877	LINC00940	0	M0039	0.00466237
ENSG00000225877	NANOGP4	0	M0039	0.00876495
ENSG00000225877	ENSG00000239828	0	M0039	0.00236333
ENSG00000225877	ENSG00000240265	0	M0039	0.00513473
ENSG00000225877	ENSG00000240687	0	M0039	0.000459866
ENSG00000225877	LINC00877	0	M0039	0.00601045
ENSG00000225877	ENSG00000241218	0	M0039	0.000907504
ENSG00000225877	KRT8P13	0	M0039	0.00812477
ENSG00000225877	ENSG00000248015	0	M0039	0.0100026
ENSG00000225877	ENSG00000248710	0	M0039	0.00036736
ENSG00000225877	ENSG00000250072	0	M0039	0.00883865
ENSG00000225877	ENSG00000254491	0	M0039	0.0019097
ENSG00000225877	ENSG00000255176	0	M0039	0.00591232
ENSG00000225877	LINC00639	0	M0039	0.0191984
ENSG00000225877	DNM1P47	0	M0039	0.00166446
ENSG00000225877	ENSG00000259807	0	M0039	0.000637481
ENSG00000225877	ENSG00000261121	0	M0039	0.00900643
ENSG00000225877	ENSG00000261329	0	M0039	0.00897898
ENSG00000225877	ENSG00000261710	0	M0039	0.00488885
ENSG00000225877	ENSG00000262188	0	M0039	0.0076745
ENSG00000225877	ENSG00000266844	0	M0039	8.42399e-05
ENSG00000225877	ENSG00000268518	0	M0039	0.0040363
ENSG00000225877	FAM95C	0	M0039	0.00248191
ENSG00000225877	ENSG00000273151	0	M0039	0.00726923
ENSG00000225877	ENSG00000274184	0	M0039	0.00172486
ENSG00000225877	ENSG00000279161	0	M0039	0.00417363
ENSG00000225877	AGPAT4.IT1	0	M0039	0.00786032
ENSG00000225877	ENSG00000279360	0	M0039	0.000658398
ENSG00000225877	ENSG00000279495	0	M0039	0.0113904
ENSG00000225877	ENSG00000279803	0	M0039	0.0122588
ENSG00000225877	ENSG00000279996	0	M0039	0.00419226
ENSG00000225877	ENSG00000280206	0	M0039	0.00691501
ENSG00000225877	ENSG00000280571	0	M0039	0.00395007
ENSG00000225877	PACRG.AS1	0	M0039	0.00660459
ENSG00000225877	ENSG00000281969	0	M0039	0.012069
ENSG00000225877	ENSG00000283486	0	M0039	0.00505831
ENSG00000225877	ENSG00000283914	0	M0039	0.000299001
ENSG00000225877	ENSG00000285269	0	M0039	0.00174178
ENSG00000225877	ENSG00000286159	0	M0039	0.012955
ENSG00000225877	ENSG00000286220	0	M0039	0.017624
ENSG00000225877	chr18.76982063.76982196.MIRb.MIR.SINE.271..	0	M0039	0.00945516
ENSG00000225877	chr10.22599150.22599430.L1MB8.L1.LINE.204..	0	M0039	0.00127643
ENSG00000225877	chr10.22568490.22568589.L2b.L2.LINE.263..	0	M0039	0.0050722
ENSG00000225877	chr5.137489774.137490129.L2c.L2.LINE.341..	0	M0039	0.000309075
ENSG00000225877	chr11.113245172.113245450.AluJb.Alu.SINE.166..	0	M0039	0.00155842
ENSG00000225877	chr17.74248710.74248902.MIR.MIR.SINE.219..	0	M0039	0.0123124
ENSG00000225877	chr1.204965807.204966058.MIRb.MIR.SINE.282..	0	M0039	0.000396062
ENSG00000225877	chr1.205529732.205529939.MIR.MIR.SINE.294..	0	M0039	0.00966596
ENSG00000225877	chr9.19550846.19551149.L1MA4A.L1.LINE.136..	0	M0039	0.000385702
ENSG00000225877	chr18.76992147.76992483.MER1B.hAT.Charlie.DNA.141..	0	M0039	0.0116102
ENSG00000225877	chr6.39795360.39795610.MIRb.MIR.SINE.332..	0	M0039	0.00189508
ENSG00000225877	chr1.225866202.225866280.MIR3.MIR.SINE.295..	0	M0039	0.00675937
ENSG00000225877	chr11.67418109.67418229.MIR3.MIR.SINE.292..	0	M0039	0.00438885
ENSG00000225877	chr17.82658820.82659186.MLT1C.ERVL.MaLR.LTR.238..	0	M0039	0.00184426
ENSG00000225877	chr13.24298816.24299096.L3.CR1.LINE.314..	0	M0039	0.000456888
HPN.AS1	ENSG00000228510	0	M0039	0.00285023
HPN.AS1	ENSG00000228741	0	M0039	0.00131456
[truncated: 1,828 more rows]

## Sheet: VisANT-navy
WNT16	NDUFAB1	0	M0039	0.00185089
WNT16	TAC1	0	M0039	0.00541812
WNT16	IGF1	0	M0039	0.0077756
WNT16	GABRA1	0	M0039	0.00404758
WNT16	RAB27B	0	M0039	0.00169104
WNT16	KITLG	0	M0039	0.000942766
WNT16	PTGER3	0	M0039	3.18957e-06
WNT16	STYK1	0	M0039	0.000693209
WNT16	PTPN3	0	M0039	0.000336602
WNT16	SNX10	0	M0039	0.00211219
WNT16	SMPX	0	M0039	7.01802e-06
WNT16	SLC17A6	0	M0039	0.000387785
WNT16	TMEM14A	0	M0039	0.00128655
WNT16	PVALB	0	M0039	0.000212329
WNT16	CDKN3	0	M0039	0.000170212
WNT16	PFDN4	0	M0039	0.000372811
WNT16	GLRA2	0	M0039	0.00142046
WNT16	HTR2A	0	M0039	0.00144238
WNT16	FGF9	0	M0039	0.000391774
WNT16	OLFM4	0	M0039	1.84558e-05
WNT16	CALB1	0	M0039	0.0011308
WNT16	ESRP1	0	M0039	1.33698e-05
WNT16	WNT2	0	M0039	7.0713e-05
WNT16	PPP1R17	0	M0039	2.47654e-05
WNT16	TSPAN13	0	M0039	0.00234354
WNT16	TYRP1	0	M0039	0.000317928
WNT16	SYT10	0	M0039	9.60262e-05
WNT16	COX7A2	0	M0039	0.00040854
WNT16	IMPG1	0	M0039	3.51804e-05
WNT16	NME5	0	M0039	0.000735026
WNT16	NPR3	0	M0039	9.88346e-05
WNT16	ARL6	0	M0039	0.00145573
WNT16	QPCT	0	M0039	0.000637834
WNT16	ST6GALNAC5	0	M0039	0.000281809
WNT16	RGS4	0	M0039	0.0036905
WNT16	NEK2	0	M0039	3.94081e-05
WNT16	B4GALT6	0	M0039	0.0018857
WNT16	ELOVL4	0	M0039	0.00131612
WNT16	OLFM3	0	M0039	0.00234782
WNT16	GDA	0	M0039	0.00274325
WNT16	PLS1	0	M0039	9.67897e-05
WNT16	DAW1	0	M0039	2.83992e-05
WNT16	EEF1E1	0	M0039	0.000549537
WNT16	FLRT3	0	M0039	0.000687869
WNT16	LAMP5	0	M0039	0.000444836
WNT16	DACH2	0	M0039	0.00253629
WNT16	RASL11B	0	M0039	0.000216489
WNT16	MAS1	0	M0039	0.000471711
WNT16	SYT4	0	M0039	0.00292851
WNT16	DYDC2	0	M0039	4.35347e-05
WNT16	CNTN6	0	M0039	3.58171e-05
WNT16	ANO3	0	M0039	0.000399872
WNT16	RFK	0	M0039	0.00273158
WNT16	TESPA1	0	M0039	0.000622915
WNT16	PKIB	0	M0039	0.000678831
WNT16	GAD2	0	M0039	0.0112377
WNT16	GGH	0	M0039	0.00057088
WNT16	STAT4	0	M0039	0.00114375
WNT16	TPH2	0	M0039	0.000370016
WNT16	SLC27A2	0	M0039	0.000429579
WNT16	ABCC12	0	M0039	7.13822e-05
WNT16	CASQ1	0	M0039	0.000368933
WNT16	NXPH2	0	M0039	0.00921025
WNT16	GULP1	0	M0039	0.000123568
WNT16	PTH2R	0	M0039	0.00026516
WNT16	GLRA3	0	M0039	0.000651398
WNT16	HAPLN1	0	M0039	0.00225797
WNT16	ABRACL	0	M0039	0.00280347
WNT16	VIP	0	M0039	0.00258888
WNT16	LANCL3	0	M0039	0.000120515
WNT16	SYTL5	0	M0039	0.0013689
WNT16	HTR2C	0	M0039	0.00122525
WNT16	MAL2	0	M0039	0.00414838
WNT16	HTR3B	0	M0039	0.000135723
WNT16	TDO2	0	M0039	2.17197e-06
WNT16	MCHR2	0	M0039	0.000472393
WNT16	MEPE	0	M0039	2.63095e-05
WNT16	BMP3	0	M0039	2.5139e-05
WNT16	RAB3C	0	M0039	0.00356097
WNT16	CLGN	0	M0039	0.000362436
WNT16	GPR26	0	M0039	1.36301e-05
WNT16	GJD2	0	M0039	0.00444987
WNT16	LRRC53	0	M0039	1.87551e-05
WNT16	NEUROD1	0	M0039	2.20472e-05
WNT16	SERPINI1	0	M0039	0.00208921
WNT16	EIF5A2	0	M0039	0.000480433
WNT16	SYNPR	0	M0039	0.00170476
WNT16	LRRC2	0	M0039	7.61568e-05
WNT16	FBXO40	0	M0039	0.000102882
WNT16	MAD2L1	0	M0039	0.000991756
WNT16	TMEM155	0	M0039	0.000839974
WNT16	NPY5R	0	M0039	0.000241448
WNT16	TMEM200A	0	M0039	0.000272418
WNT16	NEUROD6	0	M0039	0.000468388
WNT16	KCNV1	0	M0039	0.000784073
WNT16	DYNLT3	0	M0039	0.00124585
WNT16	OXGR1	0	M0039	9.66226e-05
WNT16	HPRT1	0	M0039	0.0043337
WNT16	OTOGL	0	M0039	1.90765e-05
WNT16	CCDC68	0	M0039	5.46312e-06
WNT16	ENTPD3	0	M0039	0.00316673
WNT16	VSTM2A	0	M0039	0.00104104
WNT16	SDR16C5	0	M0039	0.000866968
WNT16	HS6ST2	0	M0039	0.00205005
WNT16	TMEM126A	0	M0039	0.000109726
WNT16	SOSTDC1	0	M0039	9.59028e-05
WNT16	EPHX4	0	M0039	0.00115762
WNT16	GPR22	0	M0039	0.00102364
WNT16	FNDC9	0	M0039	0.000142946
WNT16	TMEM196	0	M0039	0.00045283
WNT16	USMG5	0	M0039	0.000531871
WNT16	FAM3C2	0	M0039	0.000786397
WNT16	NWD2	0	M0039	0.000307814
WNT16	GPR149	0	M0039	0.000138824
WNT16	PCSK1	0	M0039	0.000931137
WNT16	NUDT4P1	0	M0039	0.000129852
WNT16	SLC17A8	0	M0039	0.000657647
WNT16	AKAP5	0	M0039	0.00148732
WNT16	C3orf80	0	M0039	0.00202756
WNT16	SERTM1	0	M0039	0.00440247
WNT16	RTKN2	0	M0039	3.42937e-05
WNT16	KCNB2	0	M0039	0.000245755
WNT16	PCP4	0	M0039	0.000372066
WNT16	FAM19A1	0	M0039	0.00114365
WNT16	FAM162B	0	M0039	6.82478e-05
WNT16	BEX5	0	M0039	0.0050367
WNT16	NPY2R	0	M0039	6.8176e-06
WNT16	KCNIP4	0	M0039	0.00216453
WNT16	C7orf61	0	M0039	1.51454e-05
WNT16	LINC00643	0	M0039	0.000309181
WNT16	LIN28B	0	M0039	2.873e-06
WNT16	CERKL	0	M0039	4.76745e-05
WNT16	C2orf80	0	M0039	0.00228454
WNT16	OSTN	0	M0039	0.000126784
WNT16	IL1RAPL2	0	M0039	1.27888e-05
WNT16	SPTSSB	0	M0039	0.000635681
WNT16	FAM3C	0	M0039	0.00211826
WNT16	C1D	0	M0039	0.000443384
WNT16	KLHL14	0	M0039	0.000760373
WNT16	FAM19A2	0	M0039	0.00123945
WNT16	ASAH2B	0	M0039	0.00075332
WNT16	MZT1	0	M0039	0.000409823
WNT16	CTXN3	0	M0039	0.000168534
WNT16	ENSG00000205562	0	M0039	0.000222364
WNT16	TRBC2	0	M0039	0.000124543
WNT16	ZRSR1	0	M0039	1.93625e-05
WNT16	KRT222	0	M0039	0.0024109
WNT16	ENSG00000214265	0	M0039	2.42017e-05
WNT16	C10orf105	0	M0039	1.17436e-05
WNT16	LY86.AS1	0	M0039	0.000392372
WNT16	HTR5A.AS1	0	M0039	0.000368233
WNT16	ENSG00000223812	0	M0039	3.24471e-06
WNT16	INHBA.AS1	0	M0039	0.00018957
WNT16	VSTM2A.OT1	0	M0039	3.07652e-05
WNT16	ENSG00000228971	0	M0039	8.88914e-05
WNT16	ENSG00000229425	0	M0039	2.80226e-05
WNT16	ENSG00000230852	0	M0039	3.88778e-05
WNT16	ENSG00000233508	0	M0039	0.000393937
WNT16	LINC00460	0	M0039	0.000835759
WNT16	SLC26A4.AS1	0	M0039	0.0011632
WNT16	CTXN2	0	M0039	0.000339861
WNT16	NSRP1P1	0	M0039	0.000356784
WNT16	ANKRD34C	0	M0039	0.000248734
WNT16	LINC01361	0	M0039	5.62204e-05
WNT16	ENSG00000236841	0	M0039	6.71216e-06
WNT16	LINC01378	0	M0039	9.98044e-06
WNT16	PRKAG2.AS1	0	M0039	0.00137911
WNT16	ZNF702P	0	M0039	0.000108813
WNT16	ENSG00000246363	0	M0039	0.000946158
WNT16	ENSG00000248115	0	M0039	9.52931e-07
WNT16	PCP4L1	0	M0039	0.00479994
WNT16	ENSG00000249436	0	M0039	9.29552e-05
WNT16	LINC01511	0	M0039	5.60255e-05
WNT16	SMIM18	0	M0039	0.000318418
WNT16	ENSG00000254187	0	M0039	2.04953e-05
WNT16	LINC00507	0	M0039	0.000485632
WNT16	ENSG00000257501	0	M0039	1.29424e-05
WNT16	ENSG00000257522	0	M0039	1.0527e-05
WNT16	ENSG00000259834	0	M0039	0.000481041
WNT16	ENSG00000260401	0	M0039	6.86421e-06
WNT16	ENSG00000260412	0	M0039	0.000321101
WNT16	ENSG00000260838	0	M0039	0.000596989
WNT16	ENSG00000260878	0	M0039	4.93324e-05
WNT16	ENSG00000261037	0	M0039	2.23585e-05
WNT16	ENSG00000261292	0	M0039	0.000192821
WNT16	LINC01616	0	M0039	7.19886e-05
WNT16	ENSG00000261542	0	M0039	6.65586e-05
WNT16	ENSG00000261728	0	M0039	1.3688e-06
WNT16	MIR133A1HG	0	M0039	1.84373e-05
WNT16	ENSG00000265579	0	M0039	0.000925133
WNT16	ENSG00000267034	0	M0039	5.11957e-05
WNT16	ENSG00000267160	0	M0039	5.12295e-05
WNT16	LINC01140	0	M0039	0.000115504
WNT16	SMIM17	0	M0039	0.00193522
WNT16	ENSG00000270111	0	M0039	9.04098e-05
WNT16	ENSG00000272321	0	M0039	5.60715e-06
WNT16	ENSG00000273301	0	M0039	0.000221356
WNT16	ENSG00000278727	0	M0039	0.000468412
WNT16	ENSG00000278962	0	M0039	0.000448683
WNT16	ENSG00000279013	0	M0039	0.000348752
WNT16	PWAR5	0	M0039	9.43364e-05
WNT16	ENSG00000279675	0	M0039	0.000117491
WNT16	ENSG00000279981	0	M0039	2.64099e-05
WNT16	ENSG00000280105	0	M0039	1.86066e-05
WNT16	LINC01202	0	M0039	7.38669e-05
WNT16	ENSG00000282033	0	M0039	0.000800394
WNT16	HSP90AB4P	0	M0039	0.000321015
WNT16	ENSG00000283025	0	M0039	2.62628e-05
WNT16	ENSG00000286069	0	M0039	1.68167e-05
WNT16	ENSG00000286084	0	M0039	0.000164506
WNT16	chr12.54950114.54950247.MIR1_Amn.MIR.SINE.372..	0	M0039	0.000351029
NDUFAB1	TAC1	0	M0039	0.0278084
NDUFAB1	IGF1	0	M0039	0.0124114
NDUFAB1	GABRA1	0	M0039	0.0430707
NDUFAB1	RAB27B	0	M0039	0.0147597
NDUFAB1	KITLG	0	M0039	0.013737
NDUFAB1	PTGER3	0	M0039	2.27385e-05
NDUFAB1	STYK1	0	M0039	0.00534884
NDUFAB1	PTPN3	0	M0039	0.00308375
NDUFAB1	SNX10	0	M0039	0.0310255
NDUFAB1	SMPX	0	M0039	0.000543668
NDUFAB1	SLC17A6	0	M0039	0.00715911
NDUFAB1	TMEM14A	0	M0039	0.0486017
NDUFAB1	PVALB	0	M0039	0.0152359
NDUFAB1	CDKN3	0	M0039	0.0132942
NDUFAB1	PFDN4	0	M0039	0.0245986
NDUFAB1	GLRA2	0	M0039	0.00401905
NDUFAB1	HTR2A	0	M0039	0.0155867
NDUFAB1	FGF9	0	M0039	0.00563634
NDUFAB1	OLFM4	0	M0039	0.000387392
NDUFAB1	CALB1	0	M0039	0.00753238
NDUFAB1	ESRP1	0	M0039	0.000515222
NDUFAB1	WNT2	0	M0039	0.000981398
NDUFAB1	PPP1R17	0	M0039	0.000766308
NDUFAB1	TSPAN13	0	M0039	0.029407
NDUFAB1	TYRP1	0	M0039	0.00439154
NDUFAB1	SYT10	0	M0039	0.000607888
NDUFAB1	COX7A2	0	M0039	0.107728
NDUFAB1	IMPG1	0	M0039	0.000859521
NDUFAB1	NME5	0	M0039	0.0112092
NDUFAB1	NPR3	0	M0039	0.000637627
NDUFAB1	ARL6	0	M0039	0.0253909
NDUFAB1	QPCT	0	M0039	0.0134101
NDUFAB1	ST6GALNAC5	0	M0039	0.00190223
NDUFAB1	RGS4	0	M0039	0.038786
NDUFAB1	NEK2	0	M0039	0.000586809
NDUFAB1	B4GALT6	0	M0039	0.025596
NDUFAB1	ELOVL4	0	M0039	0.0193698
NDUFAB1	OLFM3	0	M0039	0.0256825
NDUFAB1	GDA	0	M0039	0.0254984
NDUFAB1	PLS1	0	M0039	0.00237452
NDUFAB1	DAW1	0	M0039	0.000770842
NDUFAB1	EEF1E1	0	M0039	0.0324442
NDUFAB1	FLRT3	0	M0039	0.00879603
NDUFAB1	LAMP5	0	M0039	0.00569241
NDUFAB1	DACH2	0	M0039	0.0245882
NDUFAB1	RASL11B	0	M0039	0.00305309
NDUFAB1	MAS1	0	M0039	0.00515058
NDUFAB1	SYT4	0	M0039	0.0307009
NDUFAB1	DYDC2	0	M0039	0.000934802
NDUFAB1	CNTN6	0	M0039	0.000675231
NDUFAB1	ANO3	0	M0039	0.00277058
NDUFAB1	RFK	0	M0039	0.040443
NDUFAB1	TESPA1	0	M0039	0.00726436
NDUFAB1	PKIB	0	M0039	0.0252145
NDUFAB1	GAD2	0	M0039	0.0453744
NDUFAB1	GGH	0	M0039	0.0359477
NDUFAB1	STAT4	0	M0039	0.0133348
NDUFAB1	TPH2	0	M0039	0.0046647
NDUFAB1	SLC27A2	0	M0039	0.00316219
NDUFAB1	ABCC12	0	M0039	0.000673552
NDUFAB1	CASQ1	0	M0039	0.00549968
NDUFAB1	NXPH2	0	M0039	0.0294488
NDUFAB1	GULP1	0	M0039	0.000925527
NDUFAB1	PTH2R	0	M0039	0.00336847
NDUFAB1	GLRA3	0	M0039	0.00475119
NDUFAB1	HAPLN1	0	M0039	0.00833375
NDUFAB1	ABRACL	0	M0039	0.0514305
NDUFAB1	VIP	0	M0039	0.00700118
NDUFAB1	LANCL3	0	M0039	0.00243376
NDUFAB1	SYTL5	0	M0039	0.00475973
NDUFAB1	HTR2C	0	M0039	0.00467593
NDUFAB1	MAL2	0	M0039	0.0365112
NDUFAB1	HTR3B	0	M0039	0.00103489
NDUFAB1	TDO2	0	M0039	0.000137538
NDUFAB1	MCHR2	0	M0039	0.0048791
NDUFAB1	MEPE	0	M0039	0.000198993
NDUFAB1	BMP3	0	M0039	0.000287192
NDUFAB1	RAB3C	0	M0039	0.0302471
NDUFAB1	CLGN	0	M0039	0.00640393
NDUFAB1	GPR26	0	M0039	0.000302349
NDUFAB1	GJD2	0	M0039	0.0279126
NDUFAB1	LRRC53	0	M0039	0.000308733
NDUFAB1	NEUROD1	0	M0039	0.000355137
NDUFAB1	SERPINI1	0	M0039	0.0385754
NDUFAB1	EIF5A2	0	M0039	0.0118491
NDUFAB1	SYNPR	0	M0039	0.0132157
NDUFAB1	LRRC2	0	M0039	0.000624608
NDUFAB1	FBXO40	0	M0039	0.00106333
NDUFAB1	MAD2L1	0	M0039	0.0248442
NDUFAB1	TMEM155	0	M0039	0.0121885
NDUFAB1	NPY5R	0	M0039	0.00138773
NDUFAB1	TMEM200A	0	M0039	0.00258029
NDUFAB1	NEUROD6	0	M0039	0.00290388
NDUFAB1	KCNV1	0	M0039	0.0077625
NDUFAB1	DYNLT3	0	M0039	0.0262355
NDUFAB1	OXGR1	0	M0039	0.00238249
NDUFAB1	HPRT1	0	M0039	0.0609247
NDUFAB1	OTOGL	0	M0039	0.000136724
NDUFAB1	CCDC68	0	M0039	3.62518e-05
NDUFAB1	ENTPD3	0	M0039	0.0242845
NDUFAB1	VSTM2A	0	M0039	0.0111923
NDUFAB1	SDR16C5	0	M0039	0.0126919
NDUFAB1	HS6ST2	0	M0039	0.0236045
NDUFAB1	TMEM126A	0	M0039	0.0180199
NDUFAB1	SOSTDC1	0	M0039	0.00257863
NDUFAB1	EPHX4	0	M0039	0.0191527
NDUFAB1	GPR22	0	M0039	0.0130271
NDUFAB1	FNDC9	0	M0039	0.00172793
NDUFAB1	TMEM196	0	M0039	0.00492905
NDUFAB1	USMG5	0	M0039	0.0972827
NDUFAB1	FAM3C2	0	M0039	0.0161315
NDUFAB1	NWD2	0	M0039	0.0021554
NDUFAB1	GPR149	0	M0039	0.00136105
NDUFAB1	PCSK1	0	M0039	0.0114355
NDUFAB1	NUDT4P1	0	M0039	0.00165739
NDUFAB1	SLC17A8	0	M0039	0.00392801
NDUFAB1	AKAP5	0	M0039	0.0120153
NDUFAB1	C3orf80	0	M0039	0.0197014
NDUFAB1	SERTM1	0	M0039	0.0221154
NDUFAB1	RTKN2	0	M0039	0.000643568
NDUFAB1	KCNB2	0	M0039	0.00141346
NDUFAB1	PCP4	0	M0039	0.0181795
NDUFAB1	FAM19A1	0	M0039	0.0126913
NDUFAB1	FAM162B	0	M0039	0.00144344
NDUFAB1	BEX5	0	M0039	0.0835723
NDUFAB1	NPY2R	0	M0039	0.000178055
NDUFAB1	KCNIP4	0	M0039	0.0285602
NDUFAB1	C7orf61	0	M0039	0.000286157
NDUFAB1	LINC00643	0	M0039	0.00317914
NDUFAB1	LIN28B	0	M0039	9.60242e-05
NDUFAB1	CERKL	0	M0039	0.00105391
NDUFAB1	C2orf80	0	M0039	0.0267804
NDUFAB1	OSTN	0	M0039	0.00155485
NDUFAB1	IL1RAPL2	0	M0039	9.59943e-05
NDUFAB1	SPTSSB	0	M0039	0.00989203
NDUFAB1	FAM3C	0	M0039	0.0406755
NDUFAB1	C1D	0	M0039	0.0231023
NDUFAB1	KLHL14	0	M0039	0.000727118
NDUFAB1	FAM19A2	0	M0039	0.0150087
NDUFAB1	ASAH2B	0	M0039	0.0137452
NDUFAB1	MZT1	0	M0039	0.00844219
NDUFAB1	CTXN3	0	M0039	0.00233285
NDUFAB1	ENSG00000205562	0	M0039	0.00173226
NDUFAB1	TRBC2	0	M0039	0.0121431
NDUFAB1	ZRSR1	0	M0039	0.000786207
NDUFAB1	KRT222	0	M0039	0.0308501
NDUFAB1	ENSG00000214265	0	M0039	0.00087462
NDUFAB1	C10orf105	0	M0039	0.000328725
NDUFAB1	LY86.AS1	0	M0039	0.00470667
NDUFAB1	HTR5A.AS1	0	M0039	0.00611942
NDUFAB1	ENSG00000223812	0	M0039	4.48806e-05
NDUFAB1	INHBA.AS1	0	M0039	0.00170572
NDUFAB1	VSTM2A.OT1	0	M0039	0.00046299
NDUFAB1	ENSG00000228971	0	M0039	0.000947488
NDUFAB1	ENSG00000229425	0	M0039	0.000249321
NDUFAB1	ENSG00000230852	0	M0039	0.00053175
NDUFAB1	ENSG00000233508	0	M0039	0.00280416
NDUFAB1	LINC00460	0	M0039	0.00323738
NDUFAB1	SLC26A4.AS1	0	M0039	0.00823946
NDUFAB1	CTXN2	0	M0039	0.00704476
NDUFAB1	NSRP1P1	0	M0039	0.0338782
NDUFAB1	ANKRD34C	0	M0039	0.0037372
NDUFAB1	LINC01361	0	M0039	0.00206345
NDUFAB1	ENSG00000236841	0	M0039	0.000136254
NDUFAB1	LINC01378	0	M0039	0.000263276
NDUFAB1	PRKAG2.AS1	0	M0039	0.0579677
NDUFAB1	ZNF702P	0	M0039	0.00157106
NDUFAB1	ENSG00000246363	0	M0039	0.01068
NDUFAB1	ENSG00000248115	0	M0039	1.82405e-05
NDUFAB1	PCP4L1	0	M0039	0.0398046
NDUFAB1	ENSG00000249436	0	M0039	0.00107992
NDUFAB1	LINC01511	0	M0039	0.00113825
NDUFAB1	SMIM18	0	M0039	0.00692969
NDUFAB1	ENSG00000254187	0	M0039	0.000589866
NDUFAB1	LINC00507	0	M0039	0.00401591
NDUFAB1	ENSG00000257501	0	M0039	0.000179987
NDUFAB1	ENSG00000257522	0	M0039	0.000158635
NDUFAB1	ENSG00000259834	0	M0039	0.00435334
NDUFAB1	ENSG00000260401	0	M0039	0.000129826
NDUFAB1	ENSG00000260412	0	M0039	0.00325551
NDUFAB1	ENSG00000260838	0	M0039	0.00538303
NDUFAB1	ENSG00000260878	0	M0039	0.000798494
NDUFAB1	ENSG00000261037	0	M0039	0.000275906
NDUFAB1	ENSG00000261292	0	M0039	0.00244392
NDUFAB1	LINC01616	0	M0039	0.000573047
NDUFAB1	ENSG00000261542	0	M0039	0.00128795
NDUFAB1	ENSG00000261728	0	M0039	3.59981e-05
NDUFAB1	MIR133A1HG	0	M0039	0.000835241
NDUFAB1	ENSG00000265579	0	M0039	0.0103851
NDUFAB1	ENSG00000267034	0	M0039	0.000427145
NDUFAB1	ENSG00000267160	0	M0039	0.00095526
NDUFAB1	LINC01140	0	M0039	0.00101987
NDUFAB1	SMIM17	0	M0039	0.0106064
NDUFAB1	ENSG00000270111	0	M0039	0.00205532
NDUFAB1	ENSG00000272321	0	M0039	0.000150816
NDUFAB1	ENSG00000273301	0	M0039	0.00194442
NDUFAB1	ENSG00000278727	0	M0039	0.00416428
NDUFAB1	ENSG00000278962	0	M0039	0.00487083
NDUFAB1	ENSG00000279013	0	M0039	0.00464813
NDUFAB1	PWAR5	0	M0039	0.00190728
NDUFAB1	ENSG00000279675	0	M0039	0.00176084
NDUFAB1	ENSG00000279981	0	M0039	0.00139972
NDUFAB1	ENSG00000280105	0	M0039	0.000324522
NDUFAB1	LINC01202	0	M0039	0.00127748
NDUFAB1	ENSG00000282033	0	M0039	0.0151964
NDUFAB1	HSP90AB4P	0	M0039	0.0209382
NDUFAB1	ENSG00000283025	0	M0039	0.00103364
NDUFAB1	ENSG00000286069	0	M0039	0.000324644
NDUFAB1	ENSG00000286084	0	M0039	0.00249397
NDUFAB1	chr12.54950114.54950247.MIR1_Amn.MIR.SINE.372..	0	M0039	0.00379402
TAC1	IGF1	0	M0039	0.0452398
TAC1	GABRA1	0	M0039	0.0915857
TAC1	RAB27B	0	M0039	0.0393562
TAC1	KITLG	0	M0039	0.0215138
TAC1	PTGER3	0	M0039	0.000123541
TAC1	STYK1	0	M0039	0.0135679
TAC1	PTPN3	0	M0039	0.00675531
TAC1	SNX10	0	M0039	0.0607348
TAC1	SMPX	0	M0039	0.00069899
TAC1	SLC17A6	0	M0039	0.0139495
TAC1	TMEM14A	0	M0039	0.0310759
TAC1	PVALB	0	M0039	0.011773
TAC1	CDKN3	0	M0039	0.0083339
TAC1	PFDN4	0	M0039	0.0122396
TAC1	GLRA2	0	M0039	0.0128929
TAC1	HTR2A	0	M0039	0.0425697
TAC1	FGF9	0	M0039	0.0136058
TAC1	OLFM4	0	M0039	0.000792227
TAC1	CALB1	0	M0039	0.0204876
TAC1	ESRP1	0	M0039	0.00128438
TAC1	WNT2	0	M0039	0.00189226
TAC1	PPP1R17	0	M0039	0.00196073
TAC1	TSPAN13	0	M0039	0.0603564
TAC1	TYRP1	0	M0039	0.00827785
TAC1	SYT10	0	M0039	0.00214085
TAC1	COX7A2	0	M0039	0.00781634
TAC1	IMPG1	0	M0039	0.00200809
TAC1	NME5	0	M0039	0.0178639
TAC1	NPR3	0	M0039	0.00205656
TAC1	ARL6	0	M0039	0.0405215
TAC1	QPCT	0	M0039	0.0174526
TAC1	ST6GALNAC5	0	M0039	0.00616829
TAC1	RGS4	0	M0039	0.0835698
TAC1	NEK2	0	M0039	0.00112544
TAC1	B4GALT6	0	M0039	0.0547014
TAC1	ELOVL4	0	M0039	0.0434553
TAC1	OLFM3	0	M0039	0.063707
TAC1	GDA	0	M0039	0.0624485
TAC1	PLS1	0	M0039	0.00344268
TAC1	DAW1	0	M0039	0.00218175
TAC1	EEF1E1	0	M0039	0.0133569
TAC1	FLRT3	0	M0039	0.0216161
TAC1	LAMP5	0	M0039	0.00844215
TAC1	DACH2	0	M0039	0.0562169
TAC1	RASL11B	0	M0039	0.00572673
TAC1	MAS1	0	M0039	0.0110352
TAC1	SYT4	0	M0039	0.074545
TAC1	DYDC2	0	M0039	0.00168109
TAC1	CNTN6	0	M0039	0.00224525
TAC1	ANO3	0	M0039	0.0102035
TAC1	RFK	0	M0039	0.0633772
TAC1	TESPA1	0	M0039	0.0145578
TAC1	PKIB	0	M0039	0.0175771
TAC1	GAD2	0	M0039	0.137767
TAC1	GGH	0	M0039	0.0142896
TAC1	STAT4	0	M0039	0.0317696
TAC1	TPH2	0	M0039	0.0101223
TAC1	SLC27A2	0	M0039	0.00652415
TAC1	ABCC12	0	M0039	0.00134896
TAC1	CASQ1	0	M0039	0.00768477
TAC1	NXPH2	0	M0039	0.0698985
TAC1	GULP1	0	M0039	0.00273042
TAC1	PTH2R	0	M0039	0.00722482
TAC1	GLRA3	0	M0039	0.0149305
TAC1	HAPLN1	0	M0039	0.0228371
TAC1	ABRACL	0	M0039	0.0460967
TAC1	VIP	0	M0039	0.0212012
TAC1	LANCL3	0	M0039	0.00397973
TAC1	SYTL5	0	M0039	0.0179904
TAC1	HTR2C	0	M0039	0.0248619
TAC1	MAL2	0	M0039	0.0827306
TAC1	HTR3B	0	M0039	0.00241412
TAC1	TDO2	0	M0039	0.000348061
TAC1	MCHR2	0	M0039	0.0108142
TAC1	MEPE	0	M0039	0.000745702
TAC1	BMP3	0	M0039	0.00111515
TAC1	RAB3C	0	M0039	0.0769177
TAC1	CLGN	0	M0039	0.0114425
TAC1	GPR26	0	M0039	0.000718032
TAC1	GJD2	0	M0039	0.0452295
TAC1	LRRC53	0	M0039	0.00107273
TAC1	NEUROD1	0	M0039	0.000619869
TAC1	SERPINI1	0	M0039	0.0512104
TAC1	EIF5A2	0	M0039	0.0190886
TAC1	SYNPR	0	M0039	0.0315728
TAC1	LRRC2	0	M0039	0.00173007
TAC1	FBXO40	0	M0039	0.00307133
TAC1	MAD2L1	0	M0039	0.0287359
TAC1	TMEM155	0	M0039	0.0224611
TAC1	NPY5R	0	M0039	0.00443317
TAC1	TMEM200A	0	M0039	0.00613233
TAC1	NEUROD6	0	M0039	0.00920559
TAC1	KCNV1	0	M0039	0.0196646
TAC1	DYNLT3	0	M0039	0.0379504
TAC1	OXGR1	0	M0039	0.00477377
TAC1	HPRT1	0	M0039	0.0989796
TAC1	OTOGL	0	M0039	0.000570294
TAC1	CCDC68	0	M0039	0.00012829
TAC1	ENTPD3	0	M0039	0.0571103
TAC1	VSTM2A	0	M0039	0.0240509
TAC1	SDR16C5	0	M0039	0.0246721
TAC1	HS6ST2	0	M0039	0.0488992
TAC1	TMEM126A	0	M0039	0.0024998
TAC1	SOSTDC1	0	M0039	0.00487969
TAC1	EPHX4	0	M0039	0.0339017
TAC1	GPR22	0	M0039	0.0326388
TAC1	FNDC9	0	M0039	0.00342593
TAC1	TMEM196	0	M0039	0.0101419
TAC1	USMG5	0	M0039	0.0125391
TAC1	FAM3C2	0	M0039	0.0213499
TAC1	NWD2	0	M0039	0.00732882
TAC1	GPR149	0	M0039	0.00814775
TAC1	PCSK1	0	M0039	0.0303814
TAC1	NUDT4P1	0	M0039	0.00169084
TAC1	SLC17A8	0	M0039	0.0104047
TAC1	AKAP5	0	M0039	0.0340911
TAC1	C3orf80	0	M0039	0.0326275
TAC1	SERTM1	0	M0039	0.0542561
TAC1	RTKN2	0	M0039	0.00188682
TAC1	KCNB2	0	M0039	0.00333135
TAC1	PCP4	0	M0039	0.0319618
TAC1	FAM19A1	0	M0039	0.0298078
TAC1	FAM162B	0	M0039	0.0021264
TAC1	BEX5	0	M0039	0.0925794
TAC1	NPY2R	0	M0039	0.000500101
TAC1	KCNIP4	0	M0039	0.0585456
TAC1	C7orf61	0	M0039	0.000683062
TAC1	LINC00643	0	M0039	0.00764839
TAC1	LIN28B	0	M0039	0.000350548
TAC1	CERKL	0	M0039	0.00217821
TAC1	C2orf80	0	M0039	0.0445914
TAC1	OSTN	0	M0039	0.00963327
TAC1	IL1RAPL2	0	M0039	0.000344018
TAC1	SPTSSB	0	M0039	0.0217302
TAC1	FAM3C	0	M0039	0.0580547
TAC1	C1D	0	M0039	0.0103063
TAC1	KLHL14	0	M0039	0.00140232
TAC1	FAM19A2	0	M0039	0.0283598
TAC1	ASAH2B	0	M0039	0.0254874
TAC1	MZT1	0	M0039	0.0133929
TAC1	CTXN3	0	M0039	0.0043841
TAC1	ENSG00000205562	0	M0039	0.00506278
TAC1	TRBC2	0	M0039	0.00515712
TAC1	ZRSR1	0	M0039	0.00104685
TAC1	KRT222	0	M0039	0.0708586
TAC1	ENSG00000214265	0	M0039	0.00159797
TAC1	C10orf105	0	M0039	0.000679473
TAC1	LY86.AS1	0	M0039	0.00888413
TAC1	HTR5A.AS1	0	M0039	0.00976574
TAC1	ENSG00000223812	0	M0039	0.000121508
TAC1	INHBA.AS1	0	M0039	0.00613861
TAC1	VSTM2A.OT1	0	M0039	0.00126938
TAC1	ENSG00000228971	0	M0039	0.00239773
TAC1	ENSG00000229425	0	M0039	0.00102169
TAC1	ENSG00000230852	0	M0039	0.00188615
TAC1	ENSG00000233508	0	M0039	0.00933624
TAC1	LINC00460	0	M0039	0.00611381
TAC1	SLC26A4.AS1	0	M0039	0.025998
TAC1	CTXN2	0	M0039	0.0117033
TAC1	NSRP1P1	0	M0039	0.00474394
TAC1	ANKRD34C	0	M0039	0.00902065
TAC1	LINC01361	0	M0039	0.0030486
TAC1	ENSG00000236841	0	M0039	0.00034148
TAC1	LINC01378	0	M0039	0.000664786
TAC1	PRKAG2.AS1	0	M0039	0.0236552
TAC1	ZNF702P	0	M0039	0.0039871
TAC1	ENSG00000246363	0	M0039	0.0226616
TAC1	ENSG00000248115	0	M0039	4.76275e-05
TAC1	PCP4L1	0	M0039	0.0654248
TAC1	ENSG00000249436	0	M0039	0.00242048
TAC1	LINC01511	0	M0039	0.00171031
TAC1	SMIM18	0	M0039	0.00765537
TAC1	ENSG00000254187	0	M0039	0.00123051
TAC1	LINC00507	0	M0039	0.00869351
TAC1	ENSG00000257501	0	M0039	0.000673211
TAC1	ENSG00000257522	0	M0039	0.000621688
TAC1	ENSG00000259834	0	M0039	0.0118648
TAC1	ENSG00000260401	0	M0039	0.000292929
TAC1	ENSG00000260412	0	M0039	0.00991395
TAC1	ENSG00000260838	0	M0039	0.0162106
TAC1	ENSG00000260878	0	M0039	0.00173031
TAC1	ENSG00000261037	0	M0039	0.00084963
TAC1	ENSG00000261292	0	M0039	0.00583566
TAC1	LINC01616	0	M0039	0.00207129
TAC1	ENSG00000261542	0	M0039	0.00284753
TAC1	ENSG00000261728	0	M0039	0.000130952
TAC1	MIR133A1HG	0	M0039	0.0014637
TAC1	ENSG00000265579	0	M0039	0.0277483
TAC1	ENSG00000267034	0	M0039	0.0014527
TAC1	ENSG00000267160	0	M0039	0.00216189
TAC1	LINC01140	0	M0039	0.00335277
TAC1	SMIM17	0	M0039	0.0308751
TAC1	ENSG00000270111	0	M0039	0.00318108
TAC1	ENSG00000272321	0	M0039	0.000332382
TAC1	ENSG00000273301	0	M0039	0.00595099
TAC1	ENSG00000278727	0	M0039	0.0103991
TAC1	ENSG00000278962	0	M0039	0.0108752
TAC1	ENSG00000279013	0	M0039	0.011377
TAC1	PWAR5	0	M0039	0.0018494
TAC1	ENSG00000279675	0	M0039	0.00438523
TAC1	ENSG00000279981	0	M0039	0.00159148
TAC1	ENSG00000280105	0	M0039	0.00111831
TAC1	LINC01202	0	M0039	0.00302226
TAC1	ENSG00000282033	0	M0039	0.0183888
TAC1	HSP90AB4P	0	M0039	0.00567553
TAC1	ENSG00000283025	0	M0039	0.00182845
TAC1	ENSG00000286069	0	M0039	0.000652253
TAC1	ENSG00000286084	0	M0039	0.00585045
TAC1	chr12.54950114.54950247.MIR1_Amn.MIR.SINE.372..	0	M0039	0.00877857
IGF1	GABRA1	0	M0039	0.0920246
IGF1	RAB27B	0	M0039	0.0460713
IGF1	KITLG	0	M0039	0.0353065
IGF1	PTGER3	0	M0039	0.000277321
IGF1	STYK1	0	M0039	0.0165342
IGF1	PTPN3	0	M0039	0.00711139
IGF1	SNX10	0	M0039	0.0641271
IGF1	SMPX	0	M0039	0.000594076
IGF1	SLC17A6	0	M0039	0.00990329
IGF1	TMEM14A	0	M0039	0.0305475
IGF1	PVALB	0	M0039	0.00406802
IGF1	CDKN3	0	M0039	0.00506601
IGF1	PFDN4	0	M0039	0.0127125
IGF1	GLRA2	0	M0039	0.022927
IGF1	HTR2A	0	M0039	0.0473979
IGF1	FGF9	0	M0039	0.0126737
IGF1	OLFM4	0	M0039	0.00260635
IGF1	CALB1	0	M0039	0.0290168
IGF1	ESRP1	0	M0039	0.00127133
IGF1	WNT2	0	M0039	0.00394349
IGF1	PPP1R17	0	M0039	0.000705077
IGF1	TSPAN13	0	M0039	0.0664634
IGF1	TYRP1	0	M0039	0.00833047
IGF1	SYT10	0	M0039	0.00475172
IGF1	COX7A2	0	M0039	0.00381646
IGF1	IMPG1	0	M0039	0.00298013
IGF1	NME5	0	M0039	0.0214942
IGF1	NPR3	0	M0039	0.0130848
IGF1	ARL6	0	M0039	0.0512685
IGF1	QPCT	0	M0039	0.0159818
IGF1	ST6GALNAC5	0	M0039	0.00953565
IGF1	RGS4	0	M0039	0.0738266
IGF1	NEK2	0	M0039	0.00225986
IGF1	B4GALT6	0	M0039	0.061695
IGF1	ELOVL4	0	M0039	0.0439356
IGF1	OLFM3	0	M0039	0.0679809
IGF1	GDA	0	M0039	0.0725952
IGF1	PLS1	0	M0039	0.0044279
IGF1	DAW1	0	M0039	0.00185486
IGF1	EEF1E1	0	M0039	0.0128923
IGF1	FLRT3	0	M0039	0.0226342
IGF1	LAMP5	0	M0039	0.00913049
IGF1	DACH2	0	M0039	0.0623944
IGF1	RASL11B	0	M0039	0.00639943
IGF1	MAS1	0	M0039	0.0109216
IGF1	SYT4	0	M0039	0.0696283
IGF1	DYDC2	0	M0039	0.00070777
IGF1	CNTN6	0	M0039	0.00193315
IGF1	ANO3	0	M0039	0.0118739
IGF1	RFK	0	M0039	0.0693179
IGF1	TESPA1	0	M0039	0.0126634
IGF1	PKIB	0	M0039	0.0155637
IGF1	GAD2	0	M0039	0.119251
IGF1	GGH	0	M0039	0.0142734
IGF1	STAT4	0	M0039	0.0301358
IGF1	TPH2	0	M0039	0.00927573
IGF1	SLC27A2	0	M0039	0.00943216
IGF1	ABCC12	0	M0039	0.00123256
IGF1	CASQ1	0	M0039	0.0101376
IGF1	NXPH2	0	M0039	0.12749
IGF1	GULP1	0	M0039	0.00480026
IGF1	PTH2R	0	M0039	0.00791154
IGF1	GLRA3	0	M0039	0.0246123
IGF1	HAPLN1	0	M0039	0.0821675
IGF1	ABRACL	0	M0039	0.0357203
IGF1	VIP	0	M0039	0.116959
IGF1	LANCL3	0	M0039	0.00577079
IGF1	SYTL5	0	M0039	0.0311696
IGF1	HTR2C	0	M0039	0.0137863
IGF1	MAL2	0	M0039	0.104803
IGF1	HTR3B	0	M0039	0.00552459
IGF1	TDO2	0	M0039	0.000227142
IGF1	MCHR2	0	M0039	0.013834
IGF1	MEPE	0	M0039	0.000666377
IGF1	BMP3	0	M0039	0.00161517
IGF1	RAB3C	0	M0039	0.0818957
IGF1	CLGN	0	M0039	0.00818545
IGF1	GPR26	0	M0039	0.00150992
IGF1	GJD2	0	M0039	0.0433607
IGF1	LRRC53	0	M0039	0.00179478
IGF1	NEUROD1	0	M0039	0.00167515
IGF1	SERPINI1	0	M0039	0.0502003
IGF1	EIF5A2	0	M0039	0.0180845
IGF1	SYNPR	0	M0039	0.0329087
IGF1	LRRC2	0	M0039	0.00328469
IGF1	FBXO40	0	M0039	0.00389004
IGF1	MAD2L1	0	M0039	0.0279785
IGF1	TMEM155	0	M0039	0.0197944
IGF1	NPY5R	0	M0039	0.00748396
IGF1	TMEM200A	0	M0039	0.0177809
IGF1	NEUROD6	0	M0039	0.00925474
IGF1	KCNV1	0	M0039	0.0219794
IGF1	DYNLT3	0	M0039	0.0412335
IGF1	OXGR1	0	M0039	0.00550446
IGF1	HPRT1	0	M0039	0.0921966
IGF1	OTOGL	0	M0039	0.00115397
IGF1	CCDC68	0	M0039	0.000310081
IGF1	ENTPD3	0	M0039	0.0432862
IGF1	VSTM2A	0	M0039	0.0299596
IGF1	SDR16C5	0	M0039	0.0254627
IGF1	HS6ST2	0	M0039	0.0376489
IGF1	TMEM126A	0	M0039	0.00322768
IGF1	SOSTDC1	0	M0039	0.00471694
IGF1	EPHX4	0	M0039	0.0332263
IGF1	GPR22	0	M0039	0.0379962
IGF1	FNDC9	0	M0039	0.00452501
IGF1	TMEM196	0	M0039	0.0167523
IGF1	USMG5	0	M0039	0.00856746
IGF1	FAM3C2	0	M0039	0.0199624
IGF1	NWD2	0	M0039	0.0102601
IGF1	GPR149	0	M0039	0.00577922
IGF1	PCSK1	0	M0039	0.0164509
IGF1	NUDT4P1	0	M0039	0.00173201
IGF1	SLC17A8	0	M0039	0.00607154
IGF1	AKAP5	0	M0039	0.0465005
IGF1	C3orf80	0	M0039	0.0302578
IGF1	SERTM1	0	M0039	0.0801897
IGF1	RTKN2	0	M0039	0.0026345
IGF1	KCNB2	0	M0039	0.00358036
IGF1	PCP4	0	M0039	0.00538493
IGF1	FAM19A1	0	M0039	0.0399949
IGF1	FAM162B	0	M0039	0.0028786
IGF1	BEX5	0	M0039	0.0477337
IGF1	NPY2R	0	M0039	0.000650022
IGF1	KCNIP4	0	M0039	0.0634975
IGF1	C7orf61	0	M0039	0.00116064
IGF1	LINC00643	0	M0039	0.0146215
IGF1	LIN28B	0	M0039	0.00045451
IGF1	CERKL	0	M0039	0.00403476
IGF1	C2orf80	0	M0039	0.0463654
IGF1	OSTN	0	M0039	0.0059731
IGF1	IL1RAPL2	0	M0039	0.000333629
IGF1	SPTSSB	0	M0039	0.0155612
IGF1	FAM3C	0	M0039	0.062121
IGF1	C1D	0	M0039	0.0108039
IGF1	KLHL14	0	M0039	0.0036962
IGF1	FAM19A2	0	M0039	0.0354568
IGF1	ASAH2B	0	M0039	0.0235367
IGF1	MZT1	0	M0039	0.0176149
IGF1	CTXN3	0	M0039	0.00643412
IGF1	ENSG00000205562	0	M0039	0.00675534
IGF1	TRBC2	0	M0039	0.00232953
IGF1	ZRSR1	0	M0039	0.000917574
IGF1	KRT222	0	M0039	0.0699634
IGF1	ENSG00000214265	0	M0039	0.00219621
IGF1	C10orf105	0	M0039	0.000812335
IGF1	LY86.AS1	0	M0039	0.0124082
IGF1	HTR5A.AS1	0	M0039	0.00910787
IGF1	ENSG00000223812	0	M0039	0.000177653
IGF1	INHBA.AS1	0	M0039	0.0164052
IGF1	VSTM2A.OT1	0	M0039	0.00263862
IGF1	ENSG00000228971	0	M0039	0.0036869
IGF1	ENSG00000229425	0	M0039	0.00192162
IGF1	ENSG00000230852	0	M0039	0.00173946
IGF1	ENSG00000233508	0	M0039	0.0114736
IGF1	LINC00460	0	M0039	0.00450281
IGF1	SLC26A4.AS1	0	M0039	0.0352008
IGF1	CTXN2	0	M0039	0.0125671
IGF1	NSRP1P1	0	M0039	0.00586946
IGF1	ANKRD34C	0	M0039	0.00820022
IGF1	LINC01361	0	M0039	0.00341304
IGF1	ENSG00000236841	0	M0039	0.0005936
IGF1	LINC01378	0	M0039	0.00105491
IGF1	PRKAG2.AS1	0	M0039	0.0107105
IGF1	ZNF702P	0	M0039	0.00525471
IGF1	ENSG00000246363	0	M0039	0.019871
IGF1	ENSG00000248115	0	M0039	7.95008e-05
IGF1	PCP4L1	0	M0039	0.035083
IGF1	ENSG00000249436	0	M0039	0.00579389
IGF1	LINC01511	0	M0039	0.00258507
IGF1	SMIM18	0	M0039	0.0143127
IGF1	ENSG00000254187	0	M0039	0.00195768
IGF1	LINC00507	0	M0039	0.0170309
IGF1	ENSG00000257501	0	M0039	0.00101862
IGF1	ENSG00000257522	0	M0039	0.00103829
IGF1	ENSG00000259834	0	M0039	0.0187551
IGF1	ENSG00000260401	0	M0039	0.000610864
IGF1	ENSG00000260412	0	M0039	0.0158031
IGF1	ENSG00000260838	0	M0039	0.0193104
IGF1	ENSG00000260878	0	M0039	0.00397277
IGF1	ENSG00000261037	0	M0039	0.00260495
IGF1	ENSG00000261292	0	M0039	0.0106685
IGF1	LINC01616	0	M0039	0.00328718
IGF1	ENSG00000261542	0	M0039	0.003368
IGF1	ENSG00000261728	0	M0039	0.000255268
IGF1	MIR133A1HG	0	M0039	0.00147735
IGF1	ENSG00000265579	0	M0039	0.0303715
IGF1	ENSG00000267034	0	M0039	0.00271011
IGF1	ENSG00000267160	0	M0039	0.00302453
IGF1	LINC01140	0	M0039	0.00477348
IGF1	SMIM17	0	M0039	0.0355363
IGF1	ENSG00000270111	0	M0039	0.00439594
IGF1	ENSG00000272321	0	M0039	0.000448702
IGF1	ENSG00000273301	0	M0039	0.0105145
IGF1	ENSG00000278727	0	M0039	0.0118949
IGF1	ENSG00000278962	0	M0039	0.0170881
IGF1	ENSG00000279013	0	M0039	0.0137953
IGF1	PWAR5	0	M0039	0.0013102
IGF1	ENSG00000279675	0	M0039	0.00696978
IGF1	ENSG00000279981	0	M0039	0.00214901
IGF1	ENSG00000280105	0	M0039	0.00174528
IGF1	LINC01202	0	M0039	0.00397585
IGF1	ENSG00000282033	0	M0039	0.0139464
IGF1	HSP90AB4P	0	M0039	0.00621561
IGF1	ENSG00000283025	0	M0039	0.000698159
IGF1	ENSG00000286069	0	M0039	0.000974395
IGF1	ENSG00000286084	0	M0039	0.00517569
IGF1	chr12.54950114.54950247.MIR1_Amn.MIR.SINE.372..	0	M0039	0.00925903
GABRA1	RAB27B	0	M0039	0.19467
GABRA1	KITLG	0	M0039	0.13496
GABRA1	PTGER3	0	M0039	0.00303476
GABRA1	STYK1	0	M0039	0.110658
GABRA1	PTPN3	0	M0039	0.103434
GABRA1	SNX10	0	M0039	0.204056
GABRA1	SMPX	0	M0039	0.0193907
GABRA1	SLC17A6	0	M0039	0.200129
GABRA1	TMEM14A	0	M0039	0.163163
GABRA1	PVALB	0	M0039	0.0318811
GABRA1	CDKN3	0	M0039	0.0304755
GABRA1	PFDN4	0	M0039	0.0780431
GABRA1	GLRA2	0	M0039	0.113414
GABRA1	HTR2A	0	M0039	0.214248
GABRA1	FGF9	0	M0039	0.205979
GABRA1	OLFM4	0	M0039	0.00840085
GABRA1	CALB1	0	M0039	0.132573
GABRA1	ESRP1	0	M0039	0.0382055
GABRA1	WNT2	0	M0039	0.0306451
GABRA1	PPP1R17	0	M0039	0.00691951
GABRA1	TSPAN13	0	M0039	0.237288
GABRA1	TYRP1	0	M0039	0.154275
GABRA1	SYT10	0	M0039	0.0508681
GABRA1	COX7A2	0	M0039	0.0240782
GABRA1	IMPG1	0	M0039	0.0380317
GABRA1	NME5	0	M0039	0.167362
GABRA1	NPR3	0	M0039	0.0163827
GABRA1	ARL6	0	M0039	0.16286
GABRA1	QPCT	0	M0039	0.199626
GABRA1	ST6GALNAC5	0	M0039	0.0876827
GABRA1	RGS4	0	M0039	0.240446
GABRA1	NEK2	0	M0039	0.0126256
GABRA1	B4GALT6	0	M0039	0.212128
GABRA1	ELOVL4	0	M0039	0.23385
GABRA1	OLFM3	0	M0039	0.225759
GABRA1	GDA	0	M0039	0.213953
GABRA1	PLS1	0	M0039	0.124388
GABRA1	DAW1	0	M0039	0.0261639
GABRA1	EEF1E1	0	M0039	0.0915598
GABRA1	FLRT3	0	M0039	0.212838
GABRA1	LAMP5	0	M0039	0.0474607
GABRA1	DACH2	0	M0039	0.192876
GABRA1	RASL11B	0	M0039	0.118495
GABRA1	MAS1	0	M0039	0.148548
GABRA1	SYT4	0	M0039	0.249009
GABRA1	DYDC2	0	M0039	0.00344372
GABRA1	CNTN6	0	M0039	0.0251377
GABRA1	ANO3	0	M0039	0.139968
GABRA1	RFK	0	M0039	0.213953
GABRA1	TESPA1	0	M0039	0.132754
GABRA1	PKIB	0	M0039	0.0610251
GABRA1	GAD2	0	M0039	0.135732
GABRA1	GGH	0	M0039	0.109649
GABRA1	STAT4	0	M0039	0.205653
GABRA1	TPH2	0	M0039	0.157298
GABRA1	SLC27A2	0	M0039	0.0774329
GABRA1	ABCC12	0	M0039	0.00754647
GABRA1	CASQ1	0	M0039	0.114262
GABRA1	NXPH2	0	M0039	0.167444
GABRA1	GULP1	0	M0039	0.0697835
GABRA1	PTH2R	0	M0039	0.134117
GABRA1	GLRA3	0	M0039	0.125558
GABRA1	HAPLN1	0	M0039	0.0796007
GABRA1	ABRACL	0	M0039	0.180157
GABRA1	VIP	0	M0039	0.0750424
GABRA1	LANCL3	0	M0039	0.0999538
GABRA1	SYTL5	0	M0039	0.0695463
GABRA1	HTR2C	0	M0039	0.0756957
GABRA1	MAL2	0	M0039	0.22042
GABRA1	HTR3B	0	M0039	0.0368182
GABRA1	TDO2	0	M0039	0.00841704
GABRA1	MCHR2	0	M0039	0.126223
GABRA1	MEPE	0	M0039	0.0141282
GABRA1	BMP3	0	M0039	0.0337917
GABRA1	RAB3C	0	M0039	0.232957
GABRA1	CLGN	0	M0039	0.155745
GABRA1	GPR26	0	M0039	0.0254924
GABRA1	GJD2	0	M0039	0.071512
GABRA1	LRRC53	0	M0039	0.0402548
GABRA1	NEUROD1	0	M0039	0.0133696
GABRA1	SERPINI1	0	M0039	0.190113
GABRA1	EIF5A2	0	M0039	0.170101
GABRA1	SYNPR	0	M0039	0.224902
GABRA1	LRRC2	0	M0039	0.0398994
GABRA1	FBXO40	0	M0039	0.105635
GABRA1	MAD2L1	0	M0039	0.154464
GABRA1	TMEM155	0	M0039	0.234293
GABRA1	NPY5R	0	M0039	0.0937738
GABRA1	TMEM200A	0	M0039	0.0559861
GABRA1	NEUROD6	0	M0039	0.0911306
GABRA1	KCNV1	0	M0039	0.173428
GABRA1	DYNLT3	0	M0039	0.169644
GABRA1	OXGR1	0	M0039	0.0967807
GABRA1	HPRT1	0	M0039	0.225209
GABRA1	OTOGL	0	M0039	0.0147388
GABRA1	CCDC68	0	M0039	0.00421261
GABRA1	ENTPD3	0	M0039	0.169019
GABRA1	VSTM2A	0	M0039	0.182254
GABRA1	SDR16C5	0	M0039	0.20497
GABRA1	HS6ST2	0	M0039	0.224521
GABRA1	TMEM126A	0	M0039	0.0352616
GABRA1	SOSTDC1	0	M0039	0.135752
GABRA1	EPHX4	0	M0039	0.215064
GABRA1	GPR22	0	M0039	0.207657
GABRA1	FNDC9	0	M0039	0.027858
GABRA1	TMEM196	0	M0039	0.141231
GABRA1	USMG5	0	M0039	0.0663333
GABRA1	FAM3C2	0	M0039	0.159515
GABRA1	NWD2	0	M0039	0.125995
GABRA1	GPR149	0	M0039	0.0226733
GABRA1	PCSK1	0	M0039	0.240645
GABRA1	NUDT4P1	0	M0039	0.00745704
GABRA1	SLC17A8	0	M0039	0.0297068
GABRA1	AKAP5	0	M0039	0.17405
GABRA1	C3orf80	0	M0039	0.150621
GABRA1	SERTM1	0	M0039	0.186946
GABRA1	RTKN2	0	M0039	0.100764
GABRA1	KCNB2	0	M0039	0.0370105
GABRA1	PCP4	0	M0039	0.0235459
GABRA1	FAM19A1	0	M0039	0.178302
GABRA1	FAM162B	0	M0039	0.040516
GABRA1	BEX5	0	M0039	0.128705
GABRA1	NPY2R	0	M0039	0.0145735
GABRA1	KCNIP4	0	M0039	0.220285
GABRA1	C7orf61	0	M0039	0.00512671
GABRA1	LINC00643	0	M0039	0.106686
GABRA1	LIN28B	0	M0039	0.0230941
GABRA1	CERKL	0	M0039	0.0608354
GABRA1	C2orf80	0	M0039	0.160776
GABRA1	OSTN	0	M0039	0.00973675
GABRA1	IL1RAPL2	0	M0039	0.00587716
GABRA1	SPTSSB	0	M0039	0.244178
GABRA1	FAM3C	0	M0039	0.200718
GABRA1	C1D	0	M0039	0.104753
GABRA1	KLHL14	0	M0039	0.0033944
GABRA1	FAM19A2	0	M0039	0.187418
GABRA1	ASAH2B	0	M0039	0.179973
GABRA1	MZT1	0	M0039	0.132989
GABRA1	CTXN3	0	M0039	0.085868
GABRA1	ENSG00000205562	0	M0039	0.0674208
GABRA1	TRBC2	0	M0039	0.00488479
GABRA1	ZRSR1	0	M0039	0.00561718
GABRA1	KRT222	0	M0039	0.249891
GABRA1	ENSG00000214265	0	M0039	0.0477789
GABRA1	C10orf105	0	M0039	0.0111595
GABRA1	LY86.AS1	0	M0039	0.10877
GABRA1	HTR5A.AS1	0	M0039	0.170446
GABRA1	ENSG00000223812	0	M0039	0.00378772
GABRA1	INHBA.AS1	0	M0039	0.0175287
GABRA1	VSTM2A.OT1	0	M0039	0.0736953
GABRA1	ENSG00000228971	0	M0039	0.0804885
GABRA1	ENSG00000229425	0	M0039	0.0397182
GABRA1	ENSG00000230852	0	M0039	0.0240515
GABRA1	ENSG00000233508	0	M0039	0.13284
GABRA1	LINC00460	0	M0039	0.00912762
GABRA1	SLC26A4.AS1	0	M0039	0.174038
GABRA1	CTXN2	0	M0039	0.177274
GABRA1	NSRP1P1	0	M0039	0.0313439
GABRA1	ANKRD34C	0	M0039	0.196294
GABRA1	LINC01361	0	M0039	0.0364766
GABRA1	ENSG00000236841	0	M0039	0.00991649
GABRA1	LINC01378	0	M0039	0.0224753
GABRA1	PRKAG2.AS1	0	M0039	0.0466696
GABRA1	ZNF702P	0	M0039	0.114616
GABRA1	ENSG00000246363	0	M0039	0.166008
GABRA1	ENSG00000248115	0	M0039	0.00209356
GABRA1	PCP4L1	0	M0039	0.0779782
GABRA1	ENSG00000249436	0	M0039	0.0562377
GABRA1	LINC01511	0	M0039	0.0244809
GABRA1	SMIM18	0	M0039	0.0641661
GABRA1	ENSG00000254187	0	M0039	0.0575588
GABRA1	LINC00507	0	M0039	0.109263
GABRA1	ENSG00000257501	0	M0039	0.00726297
GABRA1	ENSG00000257522	0	M0039	0.0307846
GABRA1	ENSG00000259834	0	M0039	0.123589
GABRA1	ENSG00000260401	0	M0039	0.00443935
GABRA1	ENSG00000260412	0	M0039	0.141106
GABRA1	ENSG00000260838	0	M0039	0.183567
GABRA1	ENSG00000260878	0	M0039	0.0603665
GABRA1	ENSG00000261037	0	M0039	0.0275916
GABRA1	ENSG00000261292	0	M0039	0.105341
GABRA1	LINC01616	0	M0039	0.0697105
GABRA1	ENSG00000261542	0	M0039	0.103238
GABRA1	ENSG00000261728	0	M0039	0.00904645
GABRA1	MIR133A1HG	0	M0039	0.0345207
GABRA1	ENSG00000265579	0	M0039	0.195439
GABRA1	ENSG00000267034	0	M0039	0.0414268
GABRA1	ENSG00000267160	0	M0039	0.0736796
GABRA1	LINC01140	0	M0039	0.0601101
GABRA1	SMIM17	0	M0039	0.185371
GABRA1	ENSG00000270111	0	M0039	0.0218834
GABRA1	ENSG00000272321	0	M0039	0.015227
GABRA1	ENSG00000273301	0	M0039	0.100398
GABRA1	ENSG00000278727	0	M0039	0.124931
GABRA1	ENSG00000278962	0	M0039	0.0793023
GABRA1	ENSG00000279013	0	M0039	0.16827
GABRA1	PWAR5	0	M0039	0.00580388
GABRA1	ENSG00000279675	0	M0039	0.0756687
GABRA1	ENSG00000279981	0	M0039	0.0328694
GABRA1	ENSG00000280105	0	M0039	0.0425732
GABRA1	LINC01202	0	M0039	0.0832412
GABRA1	ENSG00000282033	0	M0039	0.165495
GABRA1	HSP90AB4P	0	M0039	0.0342872
GABRA1	ENSG00000283025	0	M0039	0.00872214
GABRA1	ENSG00000286069	0	M0039	0.00478407
GABRA1	ENSG00000286084	0	M0039	0.057234
GABRA1	chr12.54950114.54950247.MIR1_Amn.MIR.SINE.372..	0	M0039	0.115918
RAB27B	KITLG	0	M0039	0.0960798
RAB27B	PTGER3	0	M0039	0.00708777
RAB27B	STYK1	0	M0039	0.0882893
RAB27B	PTPN3	0	M0039	0.0636494
RAB27B	SNX10	0	M0039	0.206346
RAB27B	SMPX	0	M0039	0.00837844
RAB27B	SLC17A6	0	M0039	0.0735518
RAB27B	TMEM14A	0	M0039	0.0999007
RAB27B	PVALB	0	M0039	0.00539701
RAB27B	CDKN3	0	M0039	0.0153744
RAB27B	PFDN4	0	M0039	0.0568662
RAB27B	GLRA2	0	M0039	0.11351
RAB27B	HTR2A	0	M0039	0.162055
RAB27B	FGF9	0	M0039	0.0825751
RAB27B	OLFM4	0	M0039	0.00549298
RAB27B	CALB1	0	M0039	0.101356
RAB27B	ESRP1	0	M0039	0.0179054
RAB27B	WNT2	0	M0039	0.0197067
RAB27B	PPP1R17	0	M0039	0.00382797
RAB27B	TSPAN13	0	M0039	0.188587
RAB27B	TYRP1	0	M0039	0.0970725
RAB27B	SYT10	0	M0039	0.0537819
RAB27B	COX7A2	0	M0039	0.0112521
RAB27B	IMPG1	0	M0039	0.0215931
RAB27B	NME5	0	M0039	0.112633
RAB27B	NPR3	0	M0039	0.00712957
RAB27B	ARL6	0	M0039	0.144428
RAB27B	QPCT	0	M0039	0.115516
RAB27B	ST6GALNAC5	0	M0039	0.0821602
RAB27B	RGS4	0	M0039	0.143671
RAB27B	NEK2	0	M0039	0.0129345
RAB27B	B4GALT6	0	M0039	0.174752
RAB27B	ELOVL4	0	M0039	0.148447
RAB27B	OLFM3	0	M0039	0.229484
RAB27B	GDA	0	M0039	0.227672
RAB27B	PLS1	0	M0039	0.0647537
RAB27B	DAW1	0	M0039	0.0187894
RAB27B	EEF1E1	0	M0039	0.0571589
RAB27B	FLRT3	0	M0039	0.13922
RAB27B	LAMP5	0	M0039	0.0169703
RAB27B	DACH2	0	M0039	0.152358
RAB27B	RASL11B	0	M0039	0.0857247
RAB27B	MAS1	0	M0039	0.0529528
RAB27B	SYT4	0	M0039	0.215061
RAB27B	DYDC2	0	M0039	0.0028464
RAB27B	CNTN6	0	M0039	0.017666
RAB27B	ANO3	0	M0039	0.148079
RAB27B	RFK	0	M0039	0.156852
RAB27B	TESPA1	0	M0039	0.0540304
RAB27B	PKIB	0	M0039	0.0363331
RAB27B	GAD2	0	M0039	0.0598781
RAB27B	GGH	0	M0039	0.0660157
RAB27B	STAT4	0	M0039	0.118131
RAB27B	TPH2	0	M0039	0.118892
RAB27B	SLC27A2	0	M0039	0.0498748
RAB27B	ABCC12	0	M0039	0.00479425
RAB27B	CASQ1	0	M0039	0.0787226
RAB27B	NXPH2	0	M0039	0.0864316
RAB27B	GULP1	0	M0039	0.072534
RAB27B	PTH2R	0	M0039	0.0721408
RAB27B	GLRA3	0	M0039	0.128495
RAB27B	HAPLN1	0	M0039	0.0382454
RAB27B	ABRACL	0	M0039	0.093002
RAB27B	VIP	0	M0039	0.0355773
RAB27B	LANCL3	0	M0039	0.0703791
RAB27B	SYTL5	0	M0039	0.046978
RAB27B	HTR2C	0	M0039	0.0628636
RAB27B	MAL2	0	M0039	0.19531
RAB27B	HTR3B	0	M0039	0.0249367
RAB27B	TDO2	0	M0039	0.00379033
RAB27B	MCHR2	0	M0039	0.0883591
RAB27B	MEPE	0	M0039	0.0175008
RAB27B	BMP3	0	M0039	0.0405839
RAB27B	RAB3C	0	M0039	0.222546
RAB27B	CLGN	0	M0039	0.0848254
RAB27B	GPR26	0	M0039	0.0110697
RAB27B	GJD2	0	M0039	0.0269224
RAB27B	LRRC53	0	M0039	0.0346425
RAB27B	NEUROD1	0	M0039	0.00649977
RAB27B	SERPINI1	0	M0039	0.138923
RAB27B	EIF5A2	0	M0039	0.0934531
RAB27B	SYNPR	0	M0039	0.180935
RAB27B	LRRC2	0	M0039	0.0527293
RAB27B	FBXO40	0	M0039	0.0739107
RAB27B	MAD2L1	0	M0039	0.0949015
RAB27B	TMEM155	0	M0039	0.114126
RAB27B	NPY5R	0	M0039	0.0949153
RAB27B	TMEM200A	0	M0039	0.0520009
RAB27B	NEUROD6	0	M0039	0.0660513
RAB27B	KCNV1	0	M0039	0.0969264
RAB27B	DYNLT3	0	M0039	0.124656
RAB27B	OXGR1	0	M0039	0.0443061
RAB27B	HPRT1	0	M0039	0.186669
RAB27B	OTOGL	0	M0039	0.0238238
RAB27B	CCDC68	0	M0039	0.00776211
RAB27B	ENTPD3	0	M0039	0.0742791
RAB27B	VSTM2A	0	M0039	0.0842519
RAB27B	SDR16C5	0	M0039	0.122529
RAB27B	HS6ST2	0	M0039	0.100714
RAB27B	TMEM126A	0	M0039	0.0239061
RAB27B	SOSTDC1	0	M0039	0.0681717
RAB27B	EPHX4	0	M0039	0.108978
RAB27B	GPR22	0	M0039	0.147111
RAB27B	FNDC9	0	M0039	0.0147543
RAB27B	TMEM196	0	M0039	0.119056
RAB27B	USMG5	0	M0039	0.0370408
RAB27B	FAM3C2	0	M0039	0.0974931
RAB27B	NWD2	0	M0039	0.111361
RAB27B	GPR149	0	M0039	0.0108537
RAB27B	PCSK1	0	M0039	0.101788
RAB27B	NUDT4P1	0	M0039	0.00480772
RAB27B	SLC17A8	0	M0039	0.020813
RAB27B	AKAP5	0	M0039	0.121298
RAB27B	C3orf80	0	M0039	0.0714796
RAB27B	SERTM1	0	M0039	0.121603
RAB27B	RTKN2	0	M0039	0.0493234
RAB27B	KCNB2	0	M0039	0.0281673
RAB27B	PCP4	0	M0039	0.00444555
RAB27B	FAM19A1	0	M0039	0.11575
RAB27B	FAM162B	0	M0039	0.0193304
RAB27B	BEX5	0	M0039	0.0545582
RAB27B	NPY2R	0	M0039	0.0131021
RAB27B	KCNIP4	0	M0039	0.17003
RAB27B	C7orf61	0	M0039	0.00347645
RAB27B	LINC00643	0	M0039	0.08339
RAB27B	LIN28B	0	M0039	0.0109026
RAB27B	CERKL	0	M0039	0.0339702
RAB27B	C2orf80	0	M0039	0.107045
RAB27B	OSTN	0	M0039	0.00426401
RAB27B	IL1RAPL2	0	M0039	0.00547083
RAB27B	SPTSSB	0	M0039	0.0947565
RAB27B	FAM3C	0	M0039	0.154616
RAB27B	C1D	0	M0039	0.0674981
RAB27B	KLHL14	0	M0039	0.00176021
RAB27B	FAM19A2	0	M0039	0.0993168
RAB27B	ASAH2B	0	M0039	0.106195
RAB27B	MZT1	0	M0039	0.0986274
RAB27B	CTXN3	0	M0039	0.0678856
RAB27B	ENSG00000205562	0	M0039	0.0400646
RAB27B	TRBC2	0	M0039	0.000612644
RAB27B	ZRSR1	0	M0039	0.00321039
RAB27B	KRT222	0	M0039	0.219709
RAB27B	ENSG00000214265	0	M0039	0.032085
RAB27B	C10orf105	0	M0039	0.00622765
RAB27B	LY86.AS1	0	M0039	0.0898557
RAB27B	HTR5A.AS1	0	M0039	0.0762821
RAB27B	ENSG00000223812	0	M0039	0.00312232
RAB27B	INHBA.AS1	0	M0039	0.0112168
RAB27B	VSTM2A.OT1	0	M0039	0.0413819
RAB27B	ENSG00000228971	0	M0039	0.124004
RAB27B	ENSG00000229425	0	M0039	0.0458997
RAB27B	ENSG00000230852	0	M0039	0.0225763
RAB27B	ENSG00000233508	0	M0039	0.131827
RAB27B	LINC00460	0	M0039	0.00590355
RAB27B	SLC26A4.AS1	0	M0039	0.16947
RAB27B	CTXN2	0	M0039	0.10549
RAB27B	NSRP1P1	0	M0039	0.0152055
RAB27B	ANKRD34C	0	M0039	0.0851468
RAB27B	LINC01361	0	M0039	0.0157007
RAB27B	ENSG00000236841	0	M0039	0.00506579
RAB27B	LINC01378	0	M0039	0.0146598
RAB27B	PRKAG2.AS1	0	M0039	0.0129633
RAB27B	ZNF702P	0	M0039	0.0810096
RAB27B	ENSG00000246363	0	M0039	0.120844
RAB27B	ENSG00000248115	0	M0039	0.00152661
RAB27B	PCP4L1	0	M0039	0.0223371
RAB27B	ENSG00000249436	0	M0039	0.0472505
RAB27B	LINC01511	0	M0039	0.0119468
RAB27B	SMIM18	0	M0039	0.0344747
RAB27B	ENSG00000254187	0	M0039	0.0353638
RAB27B	LINC00507	0	M0039	0.0568995
RAB27B	ENSG00000257501	0	M0039	0.00283434
RAB27B	ENSG00000257522	0	M0039	0.0344872
RAB27B	ENSG00000259834	0	M0039	0.129634
RAB27B	ENSG00000260401	0	M0039	0.00246667
RAB27B	ENSG00000260412	0	M0039	0.0980915
RAB27B	ENSG00000260838	0	M0039	0.151457
RAB27B	ENSG00000260878	0	M0039	0.0514189
RAB27B	ENSG00000261037	0	M0039	0.0241601
RAB27B	ENSG00000261292	0	M0039	0.0808547
RAB27B	LINC01616	0	M0039	0.082016
RAB27B	ENSG00000261542	0	M0039	0.0644553
RAB27B	ENSG00000261728	0	M0039	0.00728421
RAB27B	MIR133A1HG	0	M0039	0.0124983
RAB27B	ENSG00000265579	0	M0039	0.138482
RAB27B	ENSG00000267034	0	M0039	0.0465918
RAB27B	ENSG00000267160	0	M0039	0.0575873
RAB27B	LINC01140	0	M0039	0.0696497
RAB27B	SMIM17	0	M0039	0.135172
RAB27B	ENSG00000270111	0	M0039	0.0126252
RAB27B	ENSG00000272321	0	M0039	0.00572958
RAB27B	ENSG00000273301	0	M0039	0.0988526
RAB27B	ENSG00000278727	0	M0039	0.093266
RAB27B	ENSG00000278962	0	M0039	0.0291658
RAB27B	ENSG00000279013	0	M0039	0.105923
RAB27B	PWAR5	0	M0039	0.00299203
RAB27B	ENSG00000279675	0	M0039	0.0679209
RAB27B	ENSG00000279981	0	M0039	0.0229527
RAB27B	ENSG00000280105	0	M0039	0.0332709
RAB27B	LINC01202	0	M0039	0.063615
RAB27B	ENSG00000282033	0	M0039	0.079031
RAB27B	HSP90AB4P	0	M0039	0.0197334
RAB27B	ENSG00000283025	0	M0039	0.00444645
RAB27B	ENSG00000286069	0	M0039	0.00395853
RAB27B	ENSG00000286084	0	M0039	0.0334027
RAB27B	chr12.54950114.54950247.MIR1_Amn.MIR.SINE.372..	0	M0039	0.0598094
KITLG	PTGER3	0	M0039	0.00166985
KITLG	STYK1	0	M0039	0.032344
KITLG	PTPN3	0	M0039	0.0236002
KITLG	SNX10	0	M0039	0.158175
KITLG	SMPX	0	M0039	0.00483124
KITLG	SLC17A6	0	M0039	0.0529007
KITLG	TMEM14A	0	M0039	0.0825143
KITLG	PVALB	0	M0039	0.00470841
KITLG	CDKN3	0	M0039	0.0107482
KITLG	PFDN4	0	M0039	0.0587082
KITLG	GLRA2	0	M0039	0.0435727
KITLG	HTR2A	0	M0039	0.0988229
KITLG	FGF9	0	M0039	0.0610345
KITLG	OLFM4	0	M0039	0.00717963
KITLG	CALB1	0	M0039	0.0506589
KITLG	ESRP1	0	M0039	0.0113166
KITLG	WNT2	0	M0039	0.010492
KITLG	PPP1R17	0	M0039	0.0020018
KITLG	TSPAN13	0	M0039	0.134067
KITLG	TYRP1	0	M0039	0.0443467
KITLG	SYT10	0	M0039	0.0228105
KITLG	COX7A2	0	M0039	0.0189028
KITLG	IMPG1	0	M0039	0.0158307
KITLG	NME5	0	M0039	0.0813559
KITLG	NPR3	0	M0039	0.00893239
KITLG	ARL6	0	M0039	0.139682
KITLG	QPCT	0	M0039	0.0662974
KITLG	ST6GALNAC5	0	M0039	0.0279045
KITLG	RGS4	0	M0039	0.0841836
KITLG	NEK2	0	M0039	0.00557731
KITLG	B4GALT6	0	M0039	0.148142
KITLG	ELOVL4	0	M0039	0.114901
KITLG	OLFM3	0	M0039	0.129048
KITLG	GDA	0	M0039	0.128188
KITLG	PLS1	0	M0039	0.0640886
KITLG	DAW1	0	M0039	0.00835232
KITLG	EEF1E1	0	M0039	0.0634247
KITLG	FLRT3	0	M0039	0.0734517
KITLG	LAMP5	0	M0039	0.0114387
KITLG	DACH2	0	M0039	0.0929049
KITLG	RASL11B	0	M0039	0.0340755
KITLG	MAS1	0	M0039	0.029544
KITLG	SYT4	0	M0039	0.121288
KITLG	DYDC2	0	M0039	0.00100677
KITLG	CNTN6	0	M0039	0.0091859
KITLG	ANO3	0	M0039	0.0510189
KITLG	RFK	0	M0039	0.135967
KITLG	TESPA1	0	M0039	0.0249943
KITLG	PKIB	0	M0039	0.0272831
KITLG	GAD2	0	M0039	0.0360494
KITLG	GGH	0	M0039	0.0696018
KITLG	STAT4	0	M0039	0.0553258
KITLG	TPH2	0	M0039	0.0498299
KITLG	SLC27A2	0	M0039	0.0215419
KITLG	ABCC12	0	M0039	0.000957059
KITLG	CASQ1	0	M0039	0.037378
KITLG	NXPH2	0	M0039	0.0554676
KITLG	GULP1	0	M0039	0.0317375
KITLG	PTH2R	0	M0039	0.0329984
KITLG	GLRA3	0	M0039	0.056436
KITLG	HAPLN1	0	M0039	0.0409854
KITLG	ABRACL	0	M0039	0.0611106
KITLG	VIP	0	M0039	0.0274337
KITLG	LANCL3	0	M0039	0.060691
KITLG	SYTL5	0	M0039	0.0264758
KITLG	HTR2C	0	M0039	0.0211699
KITLG	MAL2	0	M0039	0.139088
KITLG	HTR3B	0	M0039	0.0109366
KITLG	TDO2	0	M0039	0.00261523
KITLG	MCHR2	0	M0039	0.0385029
KITLG	MEPE	0	M0039	0.0041029
KITLG	BMP3	0	M0039	0.0127542
KITLG	RAB3C	0	M0039	0.133285
KITLG	CLGN	0	M0039	0.0502053
KITLG	GPR26	0	M0039	0.00719946
KITLG	GJD2	0	M0039	0.0160499
KITLG	LRRC53	0	M0039	0.0132192
KITLG	NEUROD1	0	M0039	0.00388843
KITLG	SERPINI1	0	M0039	0.0936219
KITLG	EIF5A2	0	M0039	0.0806612
KITLG	SYNPR	0	M0039	0.0715996
KITLG	LRRC2	0	M0039	0.0160967
KITLG	FBXO40	0	M0039	0.0253718
KITLG	MAD2L1	0	M0039	0.0779979
KITLG	TMEM155	0	M0039	0.0534238
KITLG	NPY5R	0	M0039	0.0382347
KITLG	TMEM200A	0	M0039	0.0385681
KITLG	NEUROD6	0	M0039	0.0188129
KITLG	KCNV1	0	M0039	0.043228
KITLG	DYNLT3	0	M0039	0.120427
KITLG	OXGR1	0	M0039	0.0348008
KITLG	HPRT1	0	M0039	0.13852
KITLG	OTOGL	0	M0039	0.00553484
KITLG	CCDC68	0	M0039	0.00245419
KITLG	ENTPD3	0	M0039	0.0435634
KITLG	VSTM2A	0	M0039	0.0531328
KITLG	SDR16C5	0	M0039	0.0618126
KITLG	HS6ST2	0	M0039	0.0710821
KITLG	TMEM126A	0	M0039	0.0377038
KITLG	SOSTDC1	0	M0039	0.0400711
KITLG	EPHX4	0	M0039	0.0666597
KITLG	GPR22	0	M0039	0.102622
KITLG	FNDC9	0	M0039	0.00669094
KITLG	TMEM196	0	M0039	0.0835566
KITLG	USMG5	0	M0039	0.0436641
KITLG	FAM3C2	0	M0039	0.0717918
KITLG	NWD2	0	M0039	0.0362405
KITLG	GPR149	0	M0039	0.0058852
KITLG	PCSK1	0	M0039	0.0485012
KITLG	NUDT4P1	0	M0039	0.00223937
KITLG	SLC17A8	0	M0039	0.00890071
KITLG	AKAP5	0	M0039	0.067345
KITLG	C3orf80	0	M0039	0.0307903
KITLG	SERTM1	0	M0039	0.0580715
KITLG	RTKN2	0	M0039	0.0328509
KITLG	KCNB2	0	M0039	0.00699068
KITLG	PCP4	0	M0039	0.00434688
KITLG	FAM19A1	0	M0039	0.070581
KITLG	FAM162B	0	M0039	0.00904547
KITLG	BEX5	0	M0039	0.0286353
KITLG	NPY2R	0	M0039	0.00481449
KITLG	KCNIP4	0	M0039	0.119438
KITLG	C7orf61	0	M0039	0.00299579
KITLG	LINC00643	0	M0039	0.0661293
KITLG	LIN28B	0	M0039	0.0067024
KITLG	CERKL	0	M0039	0.033417
KITLG	C2orf80	0	M0039	0.053241
KITLG	OSTN	0	M0039	0.00294934
KITLG	IL1RAPL2	0	M0039	0.000989338
KITLG	SPTSSB	0	M0039	0.0550927
KITLG	FAM3C	0	M0039	0.144469
KITLG	C1D	0	M0039	0.0695621
KITLG	KLHL14	0	M0039	0.000767067
KITLG	FAM19A2	0	M0039	0.0560398
KITLG	ASAH2B	0	M0039	0.077231
KITLG	MZT1	0	M0039	0.0838104
KITLG	CTXN3	0	M0039	0.0373271
KITLG	ENSG00000205562	0	M0039	0.0160003
KITLG	TRBC2	0	M0039	0.000527176
KITLG	ZRSR1	0	M0039	0.00215352
KITLG	KRT222	0	M0039	0.151782
KITLG	ENSG00000214265	0	M0039	0.0285867
KITLG	C10orf105	0	M0039	0.00299508
KITLG	LY86.AS1	0	M0039	0.0398355
KITLG	HTR5A.AS1	0	M0039	0.0431096
KITLG	ENSG00000223812	0	M0039	0.000721483
KITLG	INHBA.AS1	0	M0039	0.00655574
KITLG	VSTM2A.OT1	0	M0039	0.0345162
KITLG	ENSG00000228971	0	M0039	0.035839
KITLG	ENSG00000229425	0	M0039	0.0150135
KITLG	ENSG00000230852	0	M0039	0.00724945
KITLG	ENSG00000233508	0	M0039	0.0419433
KITLG	LINC00460	0	M0039	0.00230584
KITLG	SLC26A4.AS1	0	M0039	0.0706307
KITLG	CTXN2	0	M0039	0.0682184
KITLG	NSRP1P1	0	M0039	0.019775
KITLG	ANKRD34C	0	M0039	0.0537283
KITLG	LINC01361	0	M0039	0.00965729
KITLG	ENSG00000236841	0	M0039	0.00266837
KITLG	LINC01378	0	M0039	0.00771328
KITLG	PRKAG2.AS1	0	M0039	0.00716187
KITLG	ZNF702P	0	M0039	0.0425471
KITLG	ENSG00000246363	0	M0039	0.0567482
KITLG	ENSG00000248115	0	M0039	0.000413545
KITLG	PCP4L1	0	M0039	0.0145022
KITLG	ENSG00000249436	0	M0039	0.0243282
KITLG	LINC01511	0	M0039	0.00594887
KITLG	SMIM18	0	M0039	0.0258319
KITLG	ENSG00000254187	0	M0039	0.0191955
KITLG	LINC00507	0	M0039	0.0347712
KITLG	ENSG00000257501	0	M0039	0.00143125
KITLG	ENSG00000257522	0	M0039	0.0122331
KITLG	ENSG00000259834	0	M0039	0.0705005
KITLG	ENSG00000260401	0	M0039	0.0013921
KITLG	ENSG00000260412	0	M0039	0.0551345
KITLG	ENSG00000260838	0	M0039	0.0682207
KITLG	ENSG00000260878	0	M0039	0.0458993
KITLG	ENSG00000261037	0	M0039	0.0158199
KITLG	ENSG00000261292	0	M0039	0.0750451
KITLG	LINC01616	0	M0039	0.0384964
KITLG	ENSG00000261542	0	M0039	0.0551717
KITLG	ENSG00000261728	0	M0039	0.00489902
KITLG	MIR133A1HG	0	M0039	0.0104983
KITLG	ENSG00000265579	0	M0039	0.0841043
KITLG	ENSG00000267034	0	M0039	0.0155986
KITLG	ENSG00000267160	0	M0039	0.050342
KITLG	LINC01140	0	M0039	0.0204352
KITLG	SMIM17	0	M0039	0.0570003
KITLG	ENSG00000270111	0	M0039	0.00651821
KITLG	ENSG00000272321	0	M0039	0.00237606
KITLG	ENSG00000273301	0	M0039	0.0635007
KITLG	ENSG00000278727	0	M0039	0.0439444
KITLG	ENSG00000278962	0	M0039	0.0228968
KITLG	ENSG00000279013	0	M0039	0.0749506
KITLG	PWAR5	0	M0039	0.00187363
KITLG	ENSG00000279675	0	M0039	0.0546293
KITLG	ENSG00000279981	0	M0039	0.0193739
KITLG	ENSG00000280105	0	M0039	0.0189035
KITLG	LINC01202	0	M0039	0.0258485
KITLG	ENSG00000282033	0	M0039	0.0502251
KITLG	HSP90AB4P	0	M0039	0.0212244
KITLG	ENSG00000283025	0	M0039	0.00160266
KITLG	ENSG00000286069	0	M0039	0.00193503
KITLG	ENSG00000286084	0	M0039	0.0129911
KITLG	chr12.54950114.54950247.MIR1_Amn.MIR.SINE.372..	0	M0039	0.0305329
PTGER3	STYK1	0	M0039	0.00336185
PTGER3	PTPN3	0	M0039	0.000761418
PTGER3	SNX10	0	M0039	0.00392657
PTGER3	SMPX	0	M0039	4.89655e-06
PTGER3	SLC17A6	0	M0039	0.000196207
PTGER3	TMEM14A	0	M0039	0.000744925
PTGER3	PVALB	0	M0039	1.33683e-06
PTGER3	CDKN3	0	M0039	1.90214e-05
PTGER3	PFDN4	0	M0039	0.000422527
PTGER3	GLRA2	0	M0039	0.00210868
PTGER3	HTR2A	0	M0039	0.00402758
PTGER3	FGF9	0	M0039	0.00034336
PTGER3	OLFM4	0	M0039	1.80233e-05
PTGER3	CALB1	0	M0039	0.00275545
PTGER3	ESRP1	0	M0039	1.71646e-05
PTGER3	WNT2	0	M0039	0.000245813
PTGER3	PPP1R17	0	M0039	4.85418e-06
PTGER3	TSPAN13	0	M0039	0.0040399
PTGER3	TYRP1	0	M0039	0.000351366
PTGER3	SYT10	0	M0039	0.00247674
PTGER3	COX7A2	0	M0039	1.22875e-05
PTGER3	IMPG1	0	M0039	8.48066e-05
PTGER3	NME5	0	M0039	0.000942861
PTGER3	NPR3	0	M0039	3.5132e-05
PTGER3	ARL6	0	M0039	0.00315048
PTGER3	QPCT	0	M0039	0.000791616
PTGER3	ST6GALNAC5	0	M0039	0.003716
PTGER3	RGS4	0	M0039	0.00251675
PTGER3	NEK2	0	M0039	0.000186385
PTGER3	B4GALT6	0	M0039	0.003122
PTGER3	ELOVL4	0	M0039	0.00249564
PTGER3	OLFM3	0	M0039	0.00649627
PTGER3	GDA	0	M0039	0.0068922
PTGER3	PLS1	0	M0039	0.000133032
PTGER3	DAW1	0	M0039	6.40496e-05
PTGER3	EEF1E1	0	M0039	0.000213224
PTGER3	FLRT3	0	M0039	0.00169009
PTGER3	LAMP5	0	M0039	0.00014903
PTGER3	DACH2	0	M0039	0.00495761
PTGER3	RASL11B	0	M0039	0.000547842
PTGER3	MAS1	0	M0039	0.000201834
PTGER3	SYT4	0	M0039	0.00437351
PTGER3	DYDC2	0	M0039	2.47152e-05
PTGER3	CNTN6	0	M0039	4.4857e-05
PTGER3	ANO3	0	M0039	0.00451103
PTGER3	RFK	0	M0039	0.00278396
PTGER3	TESPA1	0	M0039	0.000643998
PTGER3	PKIB	0	M0039	7.47284e-05
PTGER3	GAD2	0	M0039	0.000378523
PTGER3	GGH	0	M0039	0.000334946
PTGER3	STAT4	0	M0039	0.00165032
PTGER3	TPH2	0	M0039	0.000657802
PTGER3	SLC27A2	0	M0039	0.000515794
PTGER3	ABCC12	0	M0039	4.31719e-05
PTGER3	CASQ1	0	M0039	0.000428602
PTGER3	NXPH2	0	M0039	0.000543615
PTGER3	GULP1	0	M0039	0.00214295
PTGER3	PTH2R	0	M0039	0.000728519
PTGER3	GLRA3	0	M0039	0.00833957
PTGER3	HAPLN1	0	M0039	0.000111914
PTGER3	ABRACL	0	M0039	0.000455103
PTGER3	VIP	0	M0039	0.000173564
PTGER3	LANCL3	0	M0039	0.000607855
PTGER3	SYTL5	0	M0039	0.000781563
PTGER3	HTR2C	0	M0039	0.000298072
PTGER3	MAL2	0	M0039	0.00487981
PTGER3	HTR3B	0	M0039	0.000352484
PTGER3	TDO2	0	M0039	2.45418e-06
PTGER3	MCHR2	0	M0039	0.00168456
PTGER3	MEPE	0	M0039	5.31033e-05
PTGER3	BMP3	0	M0039	0.000424658
PTGER3	RAB3C	0	M0039	0.00515968
PTGER3	CLGN	0	M0039	0.000202922
PTGER3	GPR26	0	M0039	8.0683e-05
PTGER3	GJD2	0	M0039	9.92282e-05
PTGER3	LRRC53	0	M0039	0.000198433
PTGER3	NEUROD1	0	M0039	0.000117884
PTGER3	SERPINI1	0	M0039	0.00232812
PTGER3	EIF5A2	0	M0039	0.00050534
PTGER3	SYNPR	0	M0039	0.00303691
PTGER3	LRRC2	0	M0039	0.00162589
PTGER3	FBXO40	0	M0039	0.000570692
PTGER3	MAD2L1	0	M0039	0.00075251
PTGER3	TMEM155	0	M0039	0.000825817
PTGER3	NPY5R	0	M0039	0.00191353
PTGER3	TMEM200A	0	M0039	0.000667378
PTGER3	NEUROD6	0	M0039	0.000322513
PTGER3	KCNV1	0	M0039	0.00199923
PTGER3	DYNLT3	0	M0039	0.00196853
PTGER3	OXGR1	0	M0039	7.21092e-05
PTGER3	HPRT1	0	M0039	0.00298231
PTGER3	OTOGL	0	M0039	0.000542982
PTGER3	CCDC68	0	M0039	0.000140087
PTGER3	ENTPD3	0	M0039	0.000647922
PTGER3	VSTM2A	0	M0039	0.00127126
PTGER3	SDR16C5	0	M0039	0.00169328
PTGER3	HS6ST2	0	M0039	0.000551991
PTGER3	TMEM126A	0	M0039	5.9795e-05
PTGER3	SOSTDC1	0	M0039	0.000100747
PTGER3	EPHX4	0	M0039	0.00154125
PTGER3	GPR22	0	M0039	0.00366943
PTGER3	FNDC9	0	M0039	9.68917e-05
PTGER3	TMEM196	0	M0039	0.00232226
PTGER3	USMG5	0	M0039	0.00010532
PTGER3	FAM3C2	0	M0039	0.000535002
PTGER3	NWD2	0	M0039	0.00319409
PTGER3	GPR149	0	M0039	3.86177e-05
PTGER3	PCSK1	0	M0039	0.000298167
PTGER3	NUDT4P1	0	M0039	7.52453e-06
PTGER3	SLC17A8	0	M0039	4.16707e-05
PTGER3	AKAP5	0	M0039	0.00448102
PTGER3	C3orf80	0	M0039	0.000855529
PTGER3	SERTM1	0	M0039	0.00196565
PTGER3	RTKN2	0	M0039	0.0001796
PTGER3	KCNB2	0	M0039	0.000421345
PTGER3	PCP4	0	M0039	1.53039e-06
PTGER3	FAM19A1	0	M0039	0.00365232
PTGER3	FAM162B	0	M0039	7.92142e-05
PTGER3	BEX5	0	M0039	0.000314104
PTGER3	NPY2R	0	M0039	3.31487e-05
PTGER3	KCNIP4	0	M0039	0.00386514
PTGER3	C7orf61	0	M0039	8.64251e-06
PTGER3	LINC00643	0	M0039	0.00200945
PTGER3	LIN28B	0	M0039	2.51201e-05
PTGER3	CERKL	0	M0039	0.000155994
PTGER3	C2orf80	0	M0039	0.00204213
PTGER3	OSTN	0	M0039	3.08868e-06
PTGER3	IL1RAPL2	0	M0039	2.58264e-05
PTGER3	SPTSSB	0	M0039	0.000328666
PTGER3	FAM3C	0	M0039	0.0021668
PTGER3	C1D	0	M0039	0.00024576
PTGER3	KLHL14	0	M0039	8.48866e-06
PTGER3	FAM19A2	0	M0039	0.00167939
PTGER3	ASAH2B	0	M0039	0.000789959
PTGER3	MZT1	0	M0039	0.00139718
PTGER3	CTXN3	0	M0039	0.000682286
PTGER3	ENSG00000205562	0	M0039	0.000412437
PTGER3	TRBC2	0	M0039	1.42816e-07
PTGER3	ZRSR1	0	M0039	4.04515e-06
PTGER3	KRT222	0	M0039	0.00392272
PTGER3	ENSG00000214265	0	M0039	5.49672e-05
PTGER3	C10orf105	0	M0039	1.59256e-05
PTGER3	LY86.AS1	0	M0039	0.00179553
PTGER3	HTR5A.AS1	0	M0039	0.000369184
PTGER3	ENSG00000223812	0	M0039	2.4873e-05
PTGER3	INHBA.AS1	0	M0039	7.45731e-05
PTGER3	VSTM2A.OT1	0	M0039	0.000338515
PTGER3	ENSG00000228971	0	M0039	0.00188136
PTGER3	ENSG00000229425	0	M0039	0.000890924
PTGER3	ENSG00000230852	0	M0039	6.37334e-05
PTGER3	ENSG00000233508	0	M0039	0.00394223
PTGER3	LINC00460	0	M0039	2.66985e-05
PTGER3	SLC26A4.AS1	0	M0039	0.00801958
PTGER3	CTXN2	0	M0039	0.000926481
PTGER3	NSRP1P1	0	M0039	2.04919e-05
PTGER3	ANKRD34C	0	M0039	0.00030944
PTGER3	LINC01361	0	M0039	2.75499e-05
PTGER3	ENSG00000236841	0	M0039	8.00739e-06
PTGER3	LINC01378	0	M0039	9.32702e-05
PTGER3	PRKAG2.AS1	0	M0039	2.51289e-05
PTGER3	ZNF702P	0	M0039	0.000469753
PTGER3	ENSG00000246363	0	M0039	0.000752852
PTGER3	ENSG00000248115	0	M0039	1.01148e-05
PTGER3	PCP4L1	0	M0039	5.30291e-05
PTGER3	ENSG00000249436	0	M0039	0.000462981
PTGER3	LINC01511	0	M0039	6.88105e-05
PTGER3	SMIM18	0	M0039	5.83508e-05
PTGER3	ENSG00000254187	0	M0039	0.00016745
PTGER3	LINC00507	0	M0039	0.00071363
PTGER3	ENSG00000257501	0	M0039	3.61434e-06
PTGER3	ENSG00000257522	0	M0039	0.000260451
PTGER3	ENSG00000259834	0	M0039	0.00538585
PTGER3	ENSG00000260401	0	M0039	6.49855e-06
PTGER3	ENSG00000260412	0	M0039	0.00252399
PTGER3	ENSG00000260838	0	M0039	0.00245611
PTGER3	ENSG00000260878	0	M0039	0.000498807
PTGER3	ENSG00000261037	0	M0039	0.000456133
PTGER3	ENSG00000261292	0	M0039	0.00155091
PTGER3	LINC01616	0	M0039	0.00260595
PTGER3	ENSG00000261542	0	M0039	0.000231586
PTGER3	ENSG00000261728	0	M0039	3.41613e-05
PTGER3	MIR133A1HG	0	M0039	6.81205e-06
PTGER3	ENSG00000265579	0	M0039	0.00218899
PTGER3	ENSG00000267034	0	M0039	0.000903425
PTGER3	ENSG00000267160	0	M0039	0.000343569
PTGER3	LINC01140	0	M0039	0.0013315
PTGER3	SMIM17	0	M0039	0.00184026
PTGER3	ENSG00000270111	0	M0039	2.91377e-05
PTGER3	ENSG00000272321	0	M0039	3.66943e-05
PTGER3	ENSG00000273301	0	M0039	0.00277008
PTGER3	ENSG00000278727	0	M0039	0.00107756
PTGER3	ENSG00000278962	0	M0039	7.02275e-05
PTGER3	ENSG00000279013	0	M0039	0.000869013
PTGER3	PWAR5	0	M0039	3.09674e-06
PTGER3	ENSG00000279675	0	M0039	0.00125097
PTGER3	ENSG00000279981	0	M0039	4.45229e-05
PTGER3	ENSG00000280105	0	M0039	0.000128074
PTGER3	LINC01202	0	M0039	0.000289572
PTGER3	ENSG00000282033	0	M0039	0.00023463
PTGER3	HSP90AB4P	0	M0039	5.53741e-05
PTGER3	ENSG00000283025	0	M0039	4.52425e-06
PTGER3	ENSG00000286069	0	M0039	2.32883e-05
PTGER3	ENSG00000286084	0	M0039	0.000160935
PTGER3	chr12.54950114.54950247.MIR1_Amn.MIR.SINE.372..	0	M0039	0.000583845
STYK1	PTPN3	0	M0039	0.065621
STYK1	SNX10	0	M0039	0.080425
STYK1	SMPX	0	M0039	0.002169
STYK1	SLC17A6	0	M0039	0.0221112
STYK1	TMEM14A	0	M0039	0.0220699
STYK1	PVALB	0	M0039	0.00168456
STYK1	CDKN3	0	M0039	0.00511746
STYK1	PFDN4	0	M0039	0.00900649
STYK1	GLRA2	0	M0039	0.0407748
STYK1	HTR2A	0	M0039	0.113537
STYK1	FGF9	0	M0039	0.0218384
STYK1	OLFM4	0	M0039	0.00335603
STYK1	CALB1	0	M0039	0.0582055
STYK1	ESRP1	0	M0039	0.0040893
STYK1	WNT2	0	M0039	0.028026
STYK1	PPP1R17	0	M0039	0.000767817
STYK1	TSPAN13	0	M0039	0.101382
STYK1	TYRP1	0	M0039	0.0297165
STYK1	SYT10	0	M0039	0.048519
STYK1	COX7A2	0	M0039	0.00154279
STYK1	IMPG1	0	M0039	0.0130399
STYK1	NME5	0	M0039	0.0264737
STYK1	NPR3	0	M0039	0.00730117
STYK1	ARL6	0	M0039	0.0597778
STYK1	QPCT	0	M0039	0.0337239
STYK1	ST6GALNAC5	0	M0039	0.0768651
STYK1	RGS4	0	M0039	0.097383
STYK1	NEK2	0	M0039	0.0112432
STYK1	B4GALT6	0	M0039	0.0858882
STYK1	ELOVL4	0	M0039	0.0736212
STYK1	OLFM3	0	M0039	0.150878
STYK1	GDA	0	M0039	0.121253
STYK1	PLS1	0	M0039	0.0095505
STYK1	DAW1	0	M0039	0.00774226
STYK1	EEF1E1	0	M0039	0.00666707
STYK1	FLRT3	0	M0039	0.0471692
STYK1	LAMP5	0	M0039	0.0295592
STYK1	DACH2	0	M0039	0.0982077
STYK1	RASL11B	0	M0039	0.0464366
STYK1	MAS1	0	M0039	0.0330519
STYK1	SYT4	0	M0039	0.112259
STYK1	DYDC2	0	M0039	0.00203856
STYK1	CNTN6	0	M0039	0.00359843
STYK1	ANO3	0	M0039	0.0594649
STYK1	RFK	0	M0039	0.0667929
STYK1	TESPA1	0	M0039	0.0521812
STYK1	PKIB	0	M0039	0.00822897
STYK1	GAD2	0	M0039	0.0212191
STYK1	GGH	0	M0039	0.0111939
STYK1	STAT4	0	M0039	0.0744531
STYK1	TPH2	0	M0039	0.0333095
STYK1	SLC27A2	0	M0039	0.0454557
STYK1	ABCC12	0	M0039	0.0148355
STYK1	CASQ1	0	M0039	0.0385283
STYK1	NXPH2	0	M0039	0.0222408
STYK1	GULP1	0	M0039	0.0534811
STYK1	PTH2R	0	M0039	0.0616141
STYK1	GLRA3	0	M0039	0.0911631
STYK1	HAPLN1	0	M0039	0.0113145
STYK1	ABRACL	0	M0039	0.0242871
STYK1	VIP	0	M0039	0.0171286
STYK1	LANCL3	0	M0039	0.022116
STYK1	SYTL5	0	M0039	0.036554
STYK1	HTR2C	0	M0039	0.0230804
STYK1	MAL2	0	M0039	0.134127
STYK1	HTR3B	0	M0039	0.0435094
STYK1	TDO2	0	M0039	0.000549552
STYK1	MCHR2	0	M0039	0.0678895
STYK1	MEPE	0	M0039	0.00382691
STYK1	BMP3	0	M0039	0.0111288
STYK1	RAB3C	0	M0039	0.114251
STYK1	CLGN	0	M0039	0.0193272
STYK1	GPR26	0	M0039	0.0156737
STYK1	GJD2	0	M0039	0.0156061
STYK1	LRRC53	0	M0039	0.0182808
STYK1	NEUROD1	0	M0039	0.0220843
STYK1	SERPINI1	0	M0039	0.0568097
STYK1	EIF5A2	0	M0039	0.0164579
STYK1	SYNPR	0	M0039	0.0558107
STYK1	LRRC2	0	M0039	0.0534684
STYK1	FBXO40	0	M0039	0.0526511
STYK1	MAD2L1	0	M0039	0.0239579
STYK1	TMEM155	0	M0039	0.0391848
STYK1	NPY5R	0	M0039	0.0564396
STYK1	TMEM200A	0	M0039	0.0187323
STYK1	NEUROD6	0	M0039	0.0289017
STYK1	KCNV1	0	M0039	0.0755003
STYK1	DYNLT3	0	M0039	0.0400691
STYK1	OXGR1	0	M0039	0.0150202
STYK1	HPRT1	0	M0039	0.0952207
STYK1	OTOGL	0	M0039	0.0185565
STYK1	CCDC68	0	M0039	0.00398693
STYK1	ENTPD3	0	M0039	0.0383191
STYK1	VSTM2A	0	M0039	0.0684496
STYK1	SDR16C5	0	M0039	0.0660807
STYK1	HS6ST2	0	M0039	0.0263642
STYK1	TMEM126A	0	M0039	0.00294752
STYK1	SOSTDC1	0	M0039	0.0141863
STYK1	EPHX4	0	M0039	0.0679576
STYK1	GPR22	0	M0039	0.0850369
STYK1	FNDC9	0	M0039	0.0250109
STYK1	TMEM196	0	M0039	0.0305877
STYK1	USMG5	0	M0039	0.00569825
STYK1	FAM3C2	0	M0039	0.019137
STYK1	NWD2	0	M0039	0.0754826
STYK1	GPR149	0	M0039	0.00719764
STYK1	PCSK1	0	M0039	0.025289
STYK1	NUDT4P1	0	M0039	0.00189391
STYK1	SLC17A8	0	M0039	0.00385169
STYK1	AKAP5	0	M0039	0.111142
STYK1	C3orf80	0	M0039	0.0465642
STYK1	SERTM1	0	M0039	0.0544304
STYK1	RTKN2	0	M0039	0.0200253
STYK1	KCNB2	0	M0039	0.0520728
STYK1	PCP4	0	M0039	0.00127323
STYK1	FAM19A1	0	M0039	0.113826
STYK1	FAM162B	0	M0039	0.0264217
STYK1	BEX5	0	M0039	0.0265076
STYK1	NPY2R	0	M0039	0.00322287
STYK1	KCNIP4	0	M0039	0.116929
STYK1	C7orf61	0	M0039	0.00190504
STYK1	LINC00643	0	M0039	0.0351998
STYK1	LIN28B	0	M0039	0.00419005
STYK1	CERKL	0	M0039	0.021777
STYK1	C2orf80	0	M0039	0.0655841
STYK1	OSTN	0	M0039	0.000833489
STYK1	IL1RAPL2	0	M0039	0.00823539
STYK1	SPTSSB	0	M0039	0.026493
STYK1	FAM3C	0	M0039	0.0620274
STYK1	C1D	0	M0039	0.00975214
STYK1	KLHL14	0	M0039	0.00256752
STYK1	FAM19A2	0	M0039	0.0821658
STYK1	ASAH2B	0	M0039	0.0246231
STYK1	MZT1	0	M0039	0.0210114
STYK1	CTXN3	0	M0039	0.0332152
STYK1	ENSG00000205562	0	M0039	0.0554635
STYK1	TRBC2	0	M0039	0.000455154
STYK1	ZRSR1	0	M0039	0.00114653
STYK1	KRT222	0	M0039	0.109188
STYK1	ENSG00000214265	0	M0039	0.00560707
STYK1	C10orf105	0	M0039	0.00555057
STYK1	LY86.AS1	0	M0039	0.0623995
STYK1	HTR5A.AS1	0	M0039	0.0362903
STYK1	ENSG00000223812	0	M0039	0.00799383
STYK1	INHBA.AS1	0	M0039	0.010852
STYK1	VSTM2A.OT1	0	M0039	0.0221595
STYK1	ENSG00000228971	0	M0039	0.0251789
STYK1	ENSG00000229425	0	M0039	0.0384676
STYK1	ENSG00000230852	0	M0039	0.00559678
STYK1	ENSG00000233508	0	M0039	0.0738985
STYK1	LINC00460	0	M0039	0.00326056
STYK1	SLC26A4.AS1	0	M0039	0.0962118
STYK1	CTXN2	0	M0039	0.0285874
STYK1	NSRP1P1	0	M0039	0.00273375
STYK1	ANKRD34C	0	M0039	0.0246127
STYK1	LINC01361	0	M0039	0.0104359
STYK1	ENSG00000236841	0	M0039	0.00195076
STYK1	LINC01378	0	M0039	0.011033
STYK1	PRKAG2.AS1	0	M0039	0.011214
STYK1	ZNF702P	0	M0039	0.0340834
STYK1	ENSG00000246363	0	M0039	0.0298822
STYK1	ENSG00000248115	0	M0039	0.00270109
STYK1	PCP4L1	0	M0039	0.0116079
STYK1	ENSG00000249436	0	M0039	0.0300323
STYK1	LINC01511	0	M0039	0.0212218
STYK1	SMIM18	0	M0039	0.00837511
STYK1	ENSG00000254187	0	M0039	0.0181247
STYK1	LINC00507	0	M0039	0.0528457
STYK1	ENSG00000257501	0	M0039	0.00163265
STYK1	ENSG00000257522	0	M0039	0.0130724
STYK1	ENSG00000259834	0	M0039	0.047608
STYK1	ENSG00000260401	0	M0039	0.002239
STYK1	ENSG00000260412	0	M0039	0.0605912
STYK1	ENSG00000260838	0	M0039	0.04314
STYK1	ENSG00000260878	0	M0039	0.0157569
STYK1	ENSG00000261037	0	M0039	0.0246737
STYK1	ENSG00000261292	0	M0039	0.023358
STYK1	LINC01616	0	M0039	0.0279207
STYK1	ENSG00000261542	0	M0039	0.00910184
STYK1	ENSG00000261728	0	M0039	0.00221234
STYK1	MIR133A1HG	0	M0039	0.00234005
STYK1	ENSG00000265579	0	M0039	0.0454654
STYK1	ENSG00000267034	0	M0039	0.0323542
STYK1	ENSG00000267160	0	M0039	0.00757903
STYK1	LINC01140	0	M0039	0.0361065
STYK1	SMIM17	0	M0039	0.0496667
STYK1	ENSG00000270111	0	M0039	0.00616086
STYK1	ENSG00000272321	0	M0039	0.0158215
STYK1	ENSG00000273301	0	M0039	0.0268828
STYK1	ENSG00000278727	0	M0039	0.0474381
STYK1	ENSG00000278962	0	M0039	0.0187954
STYK1	ENSG00000279013	0	M0039	0.0231477
STYK1	PWAR5	0	M0039	0.000882068
STYK1	ENSG00000279675	0	M0039	0.0131891
STYK1	ENSG00000279981	0	M0039	0.00563282
STYK1	ENSG00000280105	0	M0039	0.00964082
STYK1	LINC01202	0	M0039	0.0286347
STYK1	ENSG00000282033	0	M0039	0.0225755
STYK1	HSP90AB4P	0	M0039	0.00556132
STYK1	ENSG00000283025	0	M0039	0.00155826
STYK1	ENSG00000286069	0	M0039	0.00244724
STYK1	ENSG00000286084	0	M0039	0.0333858
STYK1	chr12.54950114.54950247.MIR1_Amn.MIR.SINE.372..	0	M0039	0.0372639
PTPN3	SNX10	0	M0039	0.0639905
PTPN3	SMPX	0	M0039	0.00230635
PTPN3	SLC17A6	0	M0039	0.0137351
PTPN3	TMEM14A	0	M0039	0.0176271
PTPN3	PVALB	0	M0039	0.00140033
PTPN3	CDKN3	0	M0039	0.00267154
PTPN3	PFDN4	0	M0039	0.00677384
PTPN3	GLRA2	0	M0039	0.0136502
PTPN3	HTR2A	0	M0039	0.114152
PTPN3	FGF9	0	M0039	0.0188879
PTPN3	OLFM4	0	M0039	0.00124332
PTPN3	CALB1	0	M0039	0.0329193
PTPN3	ESRP1	0	M0039	0.00236349
PTPN3	WNT2	0	M0039	0.00984311
PTPN3	PPP1R17	0	M0039	0.000367655
PTPN3	TSPAN13	0	M0039	0.0854017
PTPN3	TYRP1	0	M0039	0.0271388
PTPN3	SYT10	0	M0039	0.0186796
PTPN3	COX7A2	0	M0039	0.00077177
PTPN3	IMPG1	0	M0039	0.00481831
PTPN3	NME5	0	M0039	0.0175682
PTPN3	NPR3	0	M0039	0.00321373
PTPN3	ARL6	0	M0039	0.0430129
PTPN3	QPCT	0	M0039	0.0249746
PTPN3	ST6GALNAC5	0	M0039	0.0549731
PTPN3	RGS4	0	M0039	0.0960429
PTPN3	NEK2	0	M0039	0.00277461
PTPN3	B4GALT6	0	M0039	0.0738947
PTPN3	ELOVL4	0	M0039	0.0651307
PTPN3	OLFM3	0	M0039	0.128044
PTPN3	GDA	0	M0039	0.0913902
PTPN3	PLS1	0	M0039	0.00540279
PTPN3	DAW1	0	M0039	0.00300048
PTPN3	EEF1E1	0	M0039	0.00450528
PTPN3	FLRT3	0	M0039	0.0445446
PTPN3	LAMP5	0	M0039	0.0145219
PTPN3	DACH2	0	M0039	0.0670256
PTPN3	RASL11B	0	M0039	0.0338091
PTPN3	MAS1	0	M0039	0.0221446
PTPN3	SYT4	0	M0039	0.0974949
PTPN3	DYDC2	0	M0039	0.000682629
PTPN3	CNTN6	0	M0039	0.00135827
PTPN3	ANO3	0	M0039	0.0267492
PTPN3	RFK	0	M0039	0.0522705
PTPN3	TESPA1	0	M0039	0.0479248
PTPN3	PKIB	0	M0039	0.00383251
PTPN3	GAD2	0	M0039	0.0157859
PTPN3	GGH	0	M0039	0.00794303
PTPN3	STAT4	0	M0039	0.0780907
PTPN3	TPH2	0	M0039	0.0183779
PTPN3	SLC27A2	0	M0039	0.0209979
PTPN3	ABCC12	0	M0039	0.0153564
PTPN3	CASQ1	0	M0039	0.0200671
PTPN3	NXPH2	0	M0039	0.0151676
PTPN3	GULP1	0	M0039	0.0278929
PTPN3	PTH2R	0	M0039	0.0424035
PTPN3	GLRA3	0	M0039	0.0590374
PTPN3	HAPLN1	0	M0039	0.00485385
PTPN3	ABRACL	0	M0039	0.017263
PTPN3	VIP	0	M0039	0.00782895
PTPN3	LANCL3	0	M0039	0.0120187
PTPN3	SYTL5	0	M0039	0.0125724
PTPN3	HTR2C	0	M0039	0.0103476
PTPN3	MAL2	0	M0039	0.111641
PTPN3	HTR3B	0	M0039	0.0353186
PTPN3	TDO2	0	M0039	0.00033704
PTPN3	MCHR2	0	M0039	0.0421685
PTPN3	MEPE	0	M0039	0.00179781
PTPN3	BMP3	0	M0039	0.00406462
PTPN3	RAB3C	0	M0039	0.0937233
PTPN3	CLGN	0	M0039	0.0111538
PTPN3	GPR26	0	M0039	0.00742468
PTPN3	GJD2	0	M0039	0.00881386
PTPN3	LRRC53	0	M0039	0.00937393
PTPN3	NEUROD1	0	M0039	0.00842422
PTPN3	SERPINI1	0	M0039	0.0450778
PTPN3	EIF5A2	0	M0039	0.014811
PTPN3	SYNPR	0	M0039	0.0448795
PTPN3	LRRC2	0	M0039	0.0159444
PTPN3	FBXO40	0	M0039	0.0348233
PTPN3	MAD2L1	0	M0039	0.0196489
PTPN3	TMEM155	0	M0039	0.0385564
PTPN3	NPY5R	0	M0039	0.0193678
PTPN3	TMEM200A	0	M0039	0.00582602
PTPN3	NEUROD6	0	M0039	0.0216852
PTPN3	KCNV1	0	M0039	0.0838557
PTPN3	DYNLT3	0	M0039	0.0312
PTPN3	OXGR1	0	M0039	0.00865873
PTPN3	HPRT1	0	M0039	0.0804403
PTPN3	OTOGL	0	M0039	0.0103892
PTPN3	CCDC68	0	M0039	0.00191474
PTPN3	ENTPD3	0	M0039	0.0315327
PTPN3	VSTM2A	0	M0039	0.0658765
PTPN3	SDR16C5	0	M0039	0.0661154
PTPN3	HS6ST2	0	M0039	0.023186
PTPN3	TMEM126A	0	M0039	0.00129382
PTPN3	SOSTDC1	0	M0039	0.00806206
PTPN3	EPHX4	0	M0039	0.0641561
PTPN3	GPR22	0	M0039	0.0728794
PTPN3	FNDC9	0	M0039	0.0168998
PTPN3	TMEM196	0	M0039	0.0165543
PTPN3	USMG5	0	M0039	0.00338333
PTPN3	FAM3C2	0	M0039	0.0161047
PTPN3	NWD2	0	M0039	0.0692937
PTPN3	GPR149	0	M0039	0.00268548
PTPN3	PCSK1	0	M0039	0.0202976
PTPN3	NUDT4P1	0	M0039	0.00103421
PTPN3	SLC17A8	0	M0039	0.00169009
PTPN3	AKAP5	0	M0039	0.0850618
PTPN3	C3orf80	0	M0039	0.0498571
PTPN3	SERTM1	0	M0039	0.0467303
PTPN3	RTKN2	0	M0039	0.0145392
PTPN3	KCNB2	0	M0039	0.0698407
PTPN3	PCP4	0	M0039	0.000751336
PTPN3	FAM19A1	0	M0039	0.103261
PTPN3	FAM162B	0	M0039	0.0439421
PTPN3	BEX5	0	M0039	0.0225044
PTPN3	NPY2R	0	M0039	0.00152896
PTPN3	KCNIP4	0	M0039	0.0983788
PTPN3	C7orf61	0	M0039	0.000693857
PTPN3	LINC00643	0	M0039	0.0200306
PTPN3	LIN28B	0	M0039	0.00311852
PTPN3	CERKL	0	M0039	0.00969334
PTPN3	C2orf80	0	M0039	0.0494184
PTPN3	OSTN	0	M0039	0.000469314
PTPN3	IL1RAPL2	0	M0039	0.023468
PTPN3	SPTSSB	0	M0039	0.0284601
PTPN3	FAM3C	0	M0039	0.0522896
PTPN3	C1D	0	M0039	0.00438331
PTPN3	KLHL14	0	M0039	0.0035362
PTPN3	FAM19A2	0	M0039	0.0790741
PTPN3	ASAH2B	0	M0039	0.02204
PTPN3	MZT1	0	M0039	0.0147592
PTPN3	CTXN3	0	M0039	0.0137442
PTPN3	ENSG00000205562	0	M0039	0.0257627
PTPN3	TRBC2	0	M0039	0.000347126
PTPN3	ZRSR1	0	M0039	0.000533449
[truncated: 20,366 more rows]
