# Supplementary material for: Molecular subtypes of ALS are associated with differences in patient prognosis
Source: Nat Commun. 2023 Jan 6;14:95. doi: 10.1038/s41467-022-35494-w (PMC9822908; doi:10.1038/s41467-022-35494-w)
Supplement: Supplementary file 17 — Source Data [file 41467_2022_35494_MOESM17_ESM.xlsx]

## Sheet: Figure 1A
Gene	NMF3_CGND.HRA.00806	NMF2_CGND.HRA.00815	NMF2_CGND.HRA.00823	NMF3_CGND.HRA.00830	NMF3_CGND.HRA.00839	NMF3_CGND.HRA.00849	NMF2_CGND.HRA.00855	NMF3_CGND.HRA.00866	NMF3_CGND.HRA.00876	NMF2_CGND.HRA.00883	NMF2_CGND.HRA.00891	NMF3_CGND.HRA.00897	NMF3_CGND.HRA.00903	NMF3_CGND.HRA.00909	NMF3_CGND.HRA.00916	NMF2_CGND.HRA.00934	NMF2_CGND.HRA.00943	NMF3_CGND.HRA.00948	NMF2_CGND.HRA.00955	NMF1_CGND.HRA.00961	NMF3_CGND.HRA.00968	NMF2_CGND.HRA.00975	NMF3_CGND.HRA.00993	NMF3_CGND.HRA.00115	NMF1_CGND.HRA.01663	NMF1_CGND.HRA.01668	NMF1_CGND.HRA.01678	NMF1_CGND.HRA.01685	NMF1_CGND.HRA.01689	NMF1_CGND.HRA.01694	NMF1_CGND.HRA.01699	NMF1_CGND.HRA.01709	NMF1_CGND.HRA.01714	NMF1_CGND.HRA.01719	NMF1_CGND.HRA.01724	NMF3_CGND.HRA.01731	NMF3_CGND.HRA.01735	NMF1_CGND.HRA.01739	NMF1_CGND.HRA.01770	NMF1_CGND.HRA.01775	NMF2_CGND.HRA.01780	NMF1_CGND.HRA.01800	NMF1_CGND.HRA.01803	NMF2_CGND.HRA.01808	NMF3_CGND.HRA.01795	NMF2_CGND.HRA.01813	NMF2_CGND.HRA.01818	NMF2_CGND.HRA.01822	NMF1_CGND.HRA.01827
GSTM1	2.67952	2.67952	2.67952	7.9103	2.67952	8.14591	2.67952	3.31119	2.67952	2.67952	8.84602	3.06936	2.67952	2.67952	8.86166	2.67952	2.67952	9.33505	9.3562	2.67952	8.93698	2.67952	2.67952	7.92413	2.67952	2.67952	9.81687	2.67952	2.67952	8.14241	2.67952	8.88684	2.67952	9.72278	2.67952	7.39569	7.77425	8.25894	2.67952	9.46815	8.72562	2.67952	2.67952	8.55205	2.67952	7.96653	2.67952	7.40474	8.48074
FAM220A	2.67952	2.67952	3.50355	8.45495	7.34566	3.99528	4.2508	3.56597	2.67952	7.42202	7.27142	3.82248	5.45353	3.72496	6.94142	6.80288	7.9852	4.11123	8.16666	6.38852	3.61201	8.50657	8.25756	2.67952	6.2147	7.74519	6.86951	8.79938	8.72438	8.29044	7.52127	6.80901	6.15442	8.43546	3.50655	2.67952	7.30028	2.67952	2.67952	9.09572	2.67952	2.67952	3.83937	2.67952	8.82141	6.31125	3.4981	3.25291	3.18595
ENSG00000280893	7.2595	2.67952	5.35041	7.02388	6.857	3.7122	6.73759	5.09042	8.35226	7.50619	6.11856	7.91512	6.48418	6.46733	4.98709	4.75246	4.15494	8.41249	6.75173	6.27717	6.09641	5.63279	6.78432	2.67952	2.67952	3.73082	2.67952	2.67952	5.20275	5.06709	2.67952	2.67952	5.80484	3.53439	2.67952	5.6624	7.19272	6.57024	4.6133	2.67952	4.71453	6.54899	2.67952	2.67952	2.67952	5.53433	2.67952	2.67952	4.93608
ENSG00000285238	2.67952	5.27771	5.89155	4.25268	6.55428	2.67952	5.50567	2.67952	5.6432	2.67952	3.71273	4.44298	5.86817	3.58967	4.01187	4.1432	2.67952	3.95897	4.29565	4.55019	5.30314	2.67952	6.87985	5.55902	2.67952	4.26367	4.88201	4.98883	2.67952	2.67952	5.65093	2.67952	5.27506	4.19289	4.27393	6.38157	2.67952	4.12939	5.31454	2.67952	2.67952	2.67952	4.54114	5.72045	5.26071	2.67952	2.67952	2.67952	2.67952
ENSG00000268173	4.79516	2.67952	5.09422	2.67952	5.35597	5.2915	4.92201	4.78372	2.67952	5.0576	2.67952	4.9437	8.6567	4.18326	4.8228	5.03442	4.65108	2.67952	3.85058	4.68037	5.00535	4.70457	5.09499	2.67952	5.86925	5.75498	6.20011	4.65898	5.96382	2.67952	4.53084	4.47896	5.80484	5.66112	6.59646	2.67952	4.54206	4.54628	5.09989	6.05916	2.67952	2.67952	6.26554	5.617	2.67952	2.67952	6.11725	2.67952	4.89618
ENSG00000283088	2.67952	2.67952	4.94522	4.49482	2.67952	2.67952	4.63082	2.67952	4.39877	5.53059	3.93242	5.25138	2.67952	4.9162	4.5724	2.67952	2.67952	4.36443	4.85203	2.67952	3.88631	2.67952	3.26633	2.67952	2.67952	2.67952	2.67952	2.67952	2.67952	4.78319	2.67952	2.67952	3.19996	2.67952	4.49379	7.05988	5.79189	4.28541	5.15682	2.67952	5.76411	2.67952	2.67952	3.89076	2.67952	4.7424	4.57281	4.32105	4.14305
S100A9	6.95897	7.27898	8.4147	7.8125	7.78796	7.37113	4.75528	7.50023	7.3491	6.1166	7.51295	5.23291	6.15908	7.13125	8.08203	8.27754	4.92548	5.82211	3.60752	6.19096	6.75793	7.74261	6.55526	5.67288	5.86925	4.48241	9.03797	7.49671	7.43278	8.46028	9.13183	8.76689	9.36078	6.94105	5.29169	6.19646	7.58884	4.35614	7.31557	7.92672	4.10894	4.63801	7.27577	4.67635	5.83221	4.11501	4.2587	3.93056	9.43184
CARTPT	8.20988	7.92484	8.2766	4.49482	6.16969	7.95323	9.19423	7.00613	4.50412	5.60151	8.91221	6.12187	6.63835	6.24999	7.05561	9.23781	8.28321	6.17748	7.09434	6.75864	7.29858	8.40547	7.76016	9.26665	9.932	8.21473	8.13597	8.33243	8.94827	8.69755	9.26211	7.89287	8.40088	8.44188	8.90489	7.05988	8.9486	8.4046	9.79638	9.28456	8.99232	9.01214	6.69043	7.68159	7.15999	8.18712	8.18081	8.45982	7.35136
MYH11	5.81347	6.74959	7.06434	7.33725	8.06432	7.51332	9.11738	7.66913	8.55085	8.05786	7.22249	9.41959	6.55783	8.05977	9.43517	7.11358	7.5514	7.85887	7.52126	8.75089	8.88477	6.21916	6.57172	6.52805	9.45003	10.1795	8.45631	10.3873	12.0288	10.5522	9.44131	11.2219	11.227	10.8206	11.304	9.11636	7.42432	11.1246	12.3464	9.72883	8.11535	12.2673	11.8989	8.1993	9.15378	9.60942	11.6876	10.381	11.4814
CCDC103	4.67721	6.95276	5.96861	5.78484	2.67952	3.99528	6.50672	6.58485	2.67952	6.09242	6.64642	6.19843	3.95966	5.63698	3.68763	4.36541	4.09137	5.02568	5.0209	6.12806	5.63199	5.533	3.95843	5.06476	6.17585	6.11063	6.57961	5.53086	7.02214	5.18918	5.67038	4.24445	4.67426	5.08719	5.67105	2.67952	6.50054	6.39952	4.32984	5.50867	4.23393	5.85512	3.83937	7.40389	3.56556	5.32862	5.29675	5.48242	4.93608
ENSG00000248710	3.25332	2.67952	2.67952	5.36552	3.83976	3.7122	2.67952	2.67952	7.72323	4.4035	4.65791	2.67952	3.78485	2.67952	3.58473	2.67952	3.9517	4.15755	4.00828	3.60833	3.67403	3.57235	5.1412	5.61711	3.86432	4.13667	3.88183	4.48659	4.2324	5.591	4.33436	2.67952	3.92245	5.01747	2.67952	7.92638	5.60607	6.30584	2.67952	2.67952	4.23393	2.67952	5.60482	4.4391	4.61063	4.02868	5.82206	4.73626	5.86709
NOTCH3	10.1355	10.1923	9.74809	9.62766	11.5016	11.1072	10.4725	10.0238	11.5046	9.94505	9.48447	10.3981	9.59625	9.62822	10.1868	9.77254	10.1192	11.3524	9.49843	10.6592	10.4412	9.68781	10.7457	8.98175	10.1357	10.3667	10.327	10.0031	11.2529	10.3832	10.3003	10.6869	10.3736	10.5013	10.8542	9.93315	10.0956	10.3799	10.6284	9.95797	9.45179	10.87	9.71303	9.60274	10.7453	10.1881	10.8076	10.329	10.9746
TGFB2-OT1	2.67952	2.67952	4.77727	2.67952	6.16969	5.24759	5.43607	4.63752	2.67952	2.67952	4.267	2.67952	2.67952	2.67952	4.20165	5.09288	2.67952	2.67952	3.60752	3.25436	2.67952	2.67952	2.67952	2.67952	5.933	4.86701	5.9269	3.84313	2.67952	6.38973	4.66001	2.67952	5.27506	2.67952	3.83414	2.67952	2.67952	5.68877	3.79202	4.64887	5.12204	5.9392	5.06297	5.68681	2.67952	4.83723	4.42596	2.67952	6.13855
TNFRSF6B	8.64326	7.0266	8.1183	7.2402	9.23581	9.11347	7.78856	7.86734	8.3393	5.60151	6.36211	6.65658	7.7267	6.41851	8.29909	6.21461	5.87282	6.80333	5.12753	6.60866	6.98742	7.11688	7.6792	6.05366	5.21588	5.03984	8.23337	8.02153	6.82781	8.27275	8.61416	7.16158	8.85937	7.68379	5.88251	7.55738	8.49301	4.21008	6.63095	7.56949	4.10894	5.15778	7.35503	4.81291	7.37785	4.33992	4.70416	5.22297	7.486
MYL9	7.72676	7.1307	7.16512	6.98843	8.2691	7.62613	8.12829	7.77986	8.3587	7.40263	7.17869	8.63892	7.84637	7.40784	8.22088	6.57399	7.46445	8.14973	7.47189	8.50835	8.4737	7.12065	7.42299	5.49839	9.23869	9.61512	8.49766	9.2611	10.7553	9.32469	8.83804	10.0408	10.1828	9.88823	10.4523	6.72683	7.48634	9.36597	10.0149	9.39799	7.76318	10.8576	10.3861	7.73124	7.16837	8.07644	9.91595	8.64494	9.53782
CPAMD8	7.49155	5.73166	6.9307	7.12527	7.01203	6.91807	6.57202	6.97777	8.77915	6.71467	6.58047	7.29062	5.97193	7.72814	6.01397	5.9014	6.80815	7.46634	7.39156	7.44613	6.26306	6.17616	7.08838	7.83068	8.94967	7.68659	7.72346	8.68683	9.28111	7.5478	6.47331	8.00321	9.10661	8.54391	8.48441	8.85795	6.54509	7.89841	7.53926	6.15696	6.47155	7.87453	8.76973	6.51339	6.94273	7.48791	8.39577	6.89611	7.6267
HLA-DRB5	5.22445	7.16379	2.67952	3.9448	3.63503	3.99528	5.5392	3.91488	5.24912	4.95056	4.267	4.82303	3.43445	3.48507	7.60989	7.6315	6.95865	3.95897	6.63166	5.15831	4.76203	4.80692	4.89232	5.36853	9.17331	8.27229	9.00305	4.21048	5.12439	4.67294	4.77723	8.27712	5.13938	5.12074	6.63901	6.03985	4.40888	4.28541	4.43185	5.7802	6.71678	4.40432	8.85115	4.4391	2.67952	4.40615	4.76508	3.48526	5.34025
ENSG00000260515	5.89134	4.17936	5.83774	5.40268	2.67952	4.83278	2.67952	6.09522	2.67952	5.79493	5.99091	6.04094	5.40436	6.02645	5.80028	5.85276	2.67952	5.82211	6.15419	5.92064	5.48384	5.1814	5.63213	2.67952	2.67952	2.67952	2.67952	2.67952	2.67952	2.67952	2.67952	2.67952	5.02786	2.67952	2.67952	6.17153	6.08287	5.58511	5.50004	2.67952	5.1793	2.67952	2.67952	2.67952	2.67952	5.04802	2.67952	2.67952	5.67495
ACTA2	6.54683	6.09701	6.11117	5.32733	6.33617	6.83368	7.82904	6.64027	6.66574	6.82097	6.9002	7.79482	6.83779	6.70956	7.64557	6.67924	6.76018	6.45339	6.52237	8.32262	7.63985	6.4885	5.83864	6.21142	8.59759	9.08145	8.34566	8.72633	10.656	8.72708	8.46045	9.8486	9.4009	9.76819	10.1971	6.76051	6.88223	9.56163	10.0857	9.60759	7.70773	10.8142	10.1491	7.1717	7.55429	8.17428	10.1054	8.76204	9.44015
ENSG00000285839	4.54718	4.17936	2.67952	2.67952	4.85191	2.67952	2.67952	2.67952	4.50412	3.52911	4.45363	2.67952	5.04913	4.28481	3.82235	4.63627	5.30999	5.7308	4.29565	5.32034	5.37547	4.91997	5.35123	5.55902	5.56043	6.01782	5.58771	4.71156	5.22789	5.40469	5.32085	5.54445	5.1746	5.74785	5.08582	2.67952	5.1767	5.44363	6.22812	6.29209	4.54418	2.67952	5.3761	5.15365	5.6504	2.67952	5.25622	2.67952	4.52299
IGF2	7.76134	7.0266	7.35718	8.23109	8.70169	8.41573	8.34838	8.17217	8.90322	9.15943	6.71893	9.48169	7.80294	7.86137	8.2193	7.44661	7.86902	9.39181	8.53148	9.22018	8.33551	7.03547	8.25248	7.69141	12.4141	11.1028	9.94771	11.1729	12.8895	11.9917	9.32082	10.7791	12.4924	9.32974	12.5796	8.65426	8.21505	10.755	10.4472	9.42013	8.44408	11.2522	11.9257	9.02288	8.06509	10.038	9.38912	9.82642	10.416
COL1A2	7.7817	7.1307	6.63476	6.98843	8.71677	8.169	8.37139	7.53951	8.90322	8.10657	6.76073	8.02875	7.33228	7.38271	7.2099	6.51832	7.26678	7.84359	7.15125	8.75204	7.32736	7.21168	7.84359	6.92942	10.6703	9.31682	8.71015	9.77726	11.519	10.5803	8.0497	9.64184	11.037	9.00929	11.3489	7.29606	7.63063	9.13277	9.35992	9.55742	7.33316	10.4827	10.6362	7.89264	8.0103	8.58974	8.69401	9.12473	10.0883
COL1A1	5.86586	5.50577	4.89159	4.87118	5.7235	5.63407	6.84702	5.03449	5.80499	6.56527	4.57123	6.78573	5.95516	5.44275	5.83406	5.39882	5.35871	5.46432	6.08237	7.62016	5.00535	4.80692	5.49879	5.64528	8.92663	7.55079	6.27572	8.30057	10.1977	9.36489	6.24836	8.00745	10.1649	8.07954	9.65863	5.86374	6.37445	7.43853	8.47926	8.22956	4.93396	9.24497	8.54175	6.2191	6.38887	6.71905	7.05803	7.20832	8.2806
chr18|76992147|76992483|MER1B:hAT-Charlie:DNA|141|-	5.86586	5.63929	5.18509	6.19322	5.24647	6.29476	5.4713	4.71271	8.01178	4.70618	5.27958	5.1366	4.7798	6.42346	5.52752	4.8927	5.74289	5.32717	5.71413	5.34557	5.11208	5.81322	6.46995	7.06918	3.68855	4.66782	4.20494	4.54675	4.43244	4.88477	4.61841	4.72023	3.70436	5.18543	3.73799	7.33004	6.77428	5.71352	4.32984	5.17057	5.64936	4.31524	6.97807	5.84747	7.54146	6.8863	8.36828	7.26723	6.18711
ADAM1A	4.73754	4.72243	3.50355	4.49482	2.67952	3.7122	2.67952	5.86492	4.99925	2.67952	3.4865	6.01996	5.21695	5.55704	4.31237	3.97781	2.67952	5.19476	2.67952	3.55015	4.40366	2.67952	5.42698	4.55025	3.58557	2.67952	2.67952	2.67952	2.67952	5.56163	2.67952	2.67952	2.67952	2.67952	2.67952	5.51002	2.67952	2.67952	4.97824	2.67952	3.33948	2.67952	3.42468	2.67952	5.16059	4.33992	3.26217	4.79386	2.67952
ACTG2	3.48583	3.6857	3.2661	2.67952	2.67952	3.52852	4.75528	4.63752	3.36209	3.71291	3.54933	5.48679	3.56885	3.29179	5.57852	3.73571	2.67952	2.67952	3.14948	5.41859	4.06064	3.57235	2.67952	3.76563	5.58061	5.52515	5.56351	6.04113	8.12434	5.591	6.24836	7.00887	6.72755	6.7151	6.12765	3.91428	3.98916	5.68877	8.40169	7.53379	3.80392	6.80762	7.2005	3.29833	4.44152	4.7424	6.64843	4.849	6.83971
TAGLN	8.35273	7.44959	8.28656	8.35201	8.32919	8.65931	9.32017	8.34275	8.45797	8.07019	9.31541	9.676	8.99085	8.20435	9.40775	8.30461	8.92944	8.06003	7.84363	9.82824	9.87627	8.97659	7.70174	8.00656	9.6426	10.2196	10.4455	10.1655	11.7618	10.4228	10.0226	10.8338	11.3472	10.8063	10.8252	8.71545	8.94309	9.59973	11.172	10.655	8.01995	11.2461	11.3582	8.03118	8.22599	8.55715	10.5208	9.00313	10.4024
chr18|76982063|76982196|MIRb:MIR:SINE|271|-	5.9889	5.10135	4.65184	5.86603	4.00819	5.33405	4.75528	4.71271	7.22758	3.86483	4.69912	4.44298	4.83827	5.96629	5.10529	4.4625	5.33457	4.43794	5.12753	4.70082	5.16243	5.84116	6.06616	7.04855	3.46731	4.7102	4.88201	4.04267	3.9189	5.37105	5.01554	4.17764	3.81967	5.49502	3.63032	7.11293	6.34111	5.66356	5.15682	4.96364	6.03093	4.56491	6.81923	5.72045	6.69823	6.79953	8.09395	7.12583	6.6912
SST	6.44797	5.43386	6.82504	7.77837	3.83976	5.00378	7.76789	5.62697	7.21342	8.79732	6.54366	6.52946	9.92613	5.5842	6.96046	7.54581	8.33459	5.30902	9.24562	9.87912	8.4865	8.48195	5.66356	8.76535	7.33433	9.59005	8.45308	9.59398	9.33123	5.40469	8.36674	7.50576	7.66588	8.61951	9.50385	7.33004	8.74823	8.59382	8.40169	8.8314	8.56337	7.69478	8.61754	9.0295	7.99157	8.47578	8.42275	8.37767	7.88722
C1QTNF3-AMACR	4.23653	3.834	2.67952	4.25268	2.67952	3.99528	4.33704	5.8333	5.41036	4.56403	4.3772	4.77145	5.08124	4.63976	4.11087	4.25966	4.52235	5.11287	2.67952	3.97218	3.61201	4.54588	2.67952	4.48525	2.67952	2.67952	4.92174	4.60411	3.98942	4.18471	2.67952	3.94869	4.01568	4.9439	3.73799	5.83213	4.1762	4.04231	2.67952	2.67952	5.12204	2.67952	4.65312	2.67952	4.1711	4.19503	4.76508	2.67952	4.57609
MUSTN1	4.4767	4.59018	4.1744	5.57482	6.62016	4.40239	5.3246	5.2935	7.04771	5.37682	4.83376	5.80341	4.27057	6.0133	4.69409	4.57392	5.06622	7.4901	5.94313	5.02264	6.27052	4.33542	6.24165	4.41661	6.8198	7.02032	4.99778	6.24047	7.15555	5.99247	5.5703	6.72882	6.23796	6.68282	8.01043	5.24446	5.01186	6.86052	6.50888	6.35513	6.20246	8.04688	6.83038	6.14726	5.35398	6.23032	7.14716	6.32146	6.52547
ADAMTS14	7.655	6.76406	6.01775	7.16813	5.24647	6.8481	6.23118	6.64027	9.65215	4.70618	5.60456	6.04094	7.18677	7.43986	7.05561	5.59051	6.62542	5.11287	8.01034	6.75404	7.35557	6.40425	6.52174	8.19643	5.49806	6.41901	5.9269	7.2181	5.72445	5.67556	5.85134	6.43201	4.77206	7.12825	4.33283	7.86594	7.82311	7.20017	5.36331	4.90647	5.87017	4.56491	8.37706	6.90911	8.01495	6.65866	8.47524	6.32146	6.3941
CRH	4.90327	4.36101	5.42614	5.99175	4.92632	4.40239	6.50672	4.28068	5.41036	5.73338	5.63526	5.1952	6.60668	5.18105	4.85735	5.8278	6.32863	4.85784	7.25873	5.46521	6.4323	5.62204	4.43723	7.04855	7.21242	7.20584	5.68051	7.29298	7.21177	4.61403	5.41686	6.41927	5.48427	6.95911	7.8617	6.79342	6.92772	7.07378	7.03592	5.65103	6.42625	6.39972	6.09017	7.05944	5.601	6.99763	6.50369	6.94509	4.89618
LTF	7.76134	4.36101	3.2661	6.06214	5.12739	5.2915	3.81665	3.31119	5.19085	4.21807	5.3805	4.44298	3.73564	3.9133	3.52795	5.38735	5.13845	3.95897	3.76105	4.94086	3.73188	5.97311	3.83047	3.76563	3.94141	4.43136	4.70977	4.54675	4.71876	4.48716	5.36969	4.10659	4.01568	4.86599	4.00185	3.31087	6.30697	4.85701	3.33227	5.7171	4.63223	4.11344	3.20932	3.73581	4.89319	3.83097	4.06283	5.00177	8.33508
IKBKGP1	5.51737	3.50645	3.95796	2.67952	4.00819	5.00378	5.28534	4.78372	4.28325	2.67952	2.67952	5.80341	4.7393	4.04179	2.67952	4.67619	3.59317	3.0768	4.81549	4.74077	5.81813	4.27645	4.65251	5.89956	5.58061	5.75498	6.087	5.61238	6.07661	5.43754	6.33542	5.63651	6.18843	6.08303	5.69165	2.67952	4.96728	5.28599	2.67952	6.0076	4.79186	5.20475	4.41802	5.42543	5.69811	5.19556	5.03313	5.00177	4.81254
FOXC2	3.48583	3.50645	4.35555	4.49482	5.59679	5.00378	4.86876	4.05104	4.99925	4.77172	4.29554	5.21419	4.56309	4.76083	5.10529	4.11209	4.87504	5.39745	4.59359	4.29697	5.12907	3.92352	4.99751	5.33406	9.20717	7.52314	6.087	6.93592	9.68731	6.95493	5.48471	7.59872	9.74635	5.76872	8.19582	5.98355	4.71839	7.14736	6.32798	5.30731	4.86484	7.47081	7.62813	5.58074	5.57563	6.67094	5.95263	6.01056	6.21859
ENSG00000228999	4.23653	3.6857	4.35555	5.54206	3.83976	3.28412	4.2508	3.56597	2.67952	5.70156	4.07884	3.06936	4.79958	2.67952	4.61428	4.63627	4.80461	4.66521	4.07893	3.55015	3.78623	4.27645	5.63213	4.41661	3.58557	4.06728	3.67027	4.48659	3.76069	5.26485	5.21761	4.30759	4.01568	4.49664	3.63032	3.75661	4.33635	5.41352	3.33227	4.49746	3.96775	2.67952	3.94373	5.04946	3.91432	4.7424	3.94981	5.13879	4.67599
ENSG00000272821	4.61388	5.358	5.42614	3.49476	7.02827	3.52852	4.63082	5.66354	7.01541	5.49372	4.8519	6.1702	5.83181	5.32897	4.76921	5.35236	4.12362	7.16045	4.14525	4.85369	5.9361	4.74649	6.46995	5.58837	4.46256	4.66782	4.20494	4.42333	2.67952	5.06709	5.24416	4.6292	4.94799	3.53439	3.92149	6.22096	6.47005	3.21096	4.43185	3.53482	3.96775	2.67952	3.72224	3.73581	5.35398	3.41912	2.67952	3.48526	5.15323
ENSG00000228998	4.61388	2.67952	3.50355	4.49482	4.28136	3.28412	2.67952	2.67952	4.77531	4.70618	2.67952	4.74487	4.53922	4.76083	3.73479	4.41493	4.4763	4.63517	4.00828	3.89342	4.86895	3.6875	4.43723	4.67089	4.50834	3.9931	2.67952	2.67952	4.6434	2.67952	2.67952	3.65167	3.92245	3.87202	3.92149	4.97515	4.87333	2.67952	3.33227	2.67952	3.33948	2.67952	2.67952	2.67952	4.61063	4.33992	3.67567	2.67952	3.18595
SFRP2	5.9889	6.4242	6.28138	6.0156	6.13995	6.09071	6.6943	6.56588	6.86034	6.80626	5.63526	6.03049	5.23122	7.26385	5.37385	5.67728	6.11548	6.02193	6.4616	5.60672	5.70055	5.72591	6.24165	6.64287	10.6257	8.48485	7.02592	8.94041	10.2641	7.93304	6.72384	8.44914	10.2886	8.06296	8.24468	7.21349	5.76681	8.34731	7.6296	6.95143	7.41628	8.85695	8.53497	7.54943	7.34129	7.18882	7.03486	7.4478	7.05456
NDUFA4L2	8.41918	8.15587	7.88904	7.2402	8.81341	8.35664	7.94406	8.01393	8.606	7.58571	7.69842	8.5493	7.74855	7.24165	7.62188	7.31659	7.68789	8.58776	6.98506	8.20656	8.43791	7.44562	7.9972	6.55763	9.02753	8.31481	8.21059	8.49609	9.06288	8.34649	8.30377	8.69246	10.0155	8.00775	8.27188	7.6044	8.2601	7.81632	8.08459	8.19572	7.3085	8.29847	8.11126	7.59484	7.4135	7.40232	7.31999	7.11517	8.16904
GPR4	7.92889	7.03855	7.86929	8.08798	8.89076	7.84269	7.83568	8.50522	7.97033	5.93796	6.97702	7.42727	7.3578	6.43333	8.41381	7.71012	6.65436	7.73843	5.2533	6.55143	6.67621	7.15409	7.42299	5.8761	6.88519	6.19774	8.11158	8.72333	8.16598	7.46445	8.26021	8.47693	7.74175	7.89989	6.71057	7.62279	7.98753	5.61175	7.82914	6.96492	4.93396	5.99259	8.22099	5.78539	7.0281	5.29655	5.73748	5.58024	8.18495
GGT5	8.83067	8.20431	8.4899	8.30485	9.44333	9.7727	8.51882	8.25114	9.55742	7.25902	8.26788	8.52184	7.91024	7.6376	8.37752	7.37457	8.09971	8.1621	7.12308	9.21017	8.85917	8.64606	8.16872	6.95183	7.22508	7.82432	8.40037	7.65638	8.66755	7.92739	8.24433	8.13314	8.6989	8.21696	8.089	7.97726	8.86361	7.1915	9.03982	8.65591	6.89325	7.55234	7.98254	7.36246	7.77309	7.30347	7.76891	7.1364	8.66498
PTGER3	6.56266	6.31014	4.94522	6.29392	4.68895	5.79329	7.13267	4.38024	5.80499	7.1585	5.27958	4.5095	6.13699	4.76083	6.41998	6.80288	6.66861	5.06999	7.06502	8.44432	5.71166	7.35272	6.66673	6.61502	5.31652	6.62102	5.9269	8.60116	5.17713	5.50097	7.86674	5.22461	6.42046	5.52	8.20643	5.38364	7.72366	6.67368	6.92914	7.01763	5.93668	5.56767	5.68173	7.23048	7.50227	7.59464	6.53714	7.16767	7.39309
ENSG00000285565	5.48399	4.65803	4.07162	4.69684	5.87639	4.11179	5.4713	4.17175	5.87939	2.67952	4.20771	5.56199	12.8625	4.48548	5.00245	5.56035	4.18541	4.47308	4.11259	4.70082	6.45211	6.10147	8.08551	5.2624	7.09998	6.27982	6.89838	7.08393	7.24207	5.80603	7.17047	2.67952	6.25409	6.58136	5.20725	8.6453	6.04182	5.44363	5.26397	6.93782	5.12204	5.49487	2.67952	6.58741	7.0464	4.19503	2.67952	4.04209	4.57609
SBSPON	4.4767	3.834	3.50355	4.15934	3.63503	3.52852	3.49372	2.67952	4.39877	3.71291	3.41775	4.08623	3.43445	3.48507	3.82235	3.00445	3.64666	4.15755	3.9325	4.5951	3.73188	3.43745	3.26633	4.55025	5.04935	5.1636	5.26498	4.76207	5.4777	5.0238	5.01554	5.19425	5.42766	5.36288	4.91671	4.05039	4.25906	5.41352	5.15682	4.84671	4.54418	5.99259	6.12702	3.54819	4.44152	4.83723	6.04902	4.67596	5.34025
ENSG00000256966	3.25332	3.26819	2.67952	3.25976	2.67952	2.67952	2.67952	2.67952	3.36209	4.83409	3.85049	3.22919	5.51262	2.67952	3.13766	3.6386	3.33087	3.36339	3.01256	3.55015	3.73188	3.57235	2.67952	3.99528	5.21588	5.30392	2.67952	4.81068	5.01227	4.55222	4.03039	3.37331	3.19996	3.87202	3.35781	4.71182	3.22939	2.67952	5.26397	5.12175	2.67952	4.95157	4.70559	3.29833	4.61063	3.20533	4.34529	3.25291	3.39213
FREM3	6.57832	7.09683	7.5843	8.20049	7.63757	7.95986	7.93172	6.82691	5.35869	7.42202	7.69125	5.45552	7.4644	6.29944	7.03779	8.08455	7.79971	7.92426	7.04262	6.49733	7.77125	7.29063	7.27043	8.79037	8.55314	7.78762	6.48108	8.18753	7.8806	7.88142	8.97519	8.22707	8.02007	7.97268	10.2433	6.93283	8.35034	8.6549	8.47926	7.77452	8.86723	8.74977	7.52912	7.96358	8.76187	8.4006	8.27759	8.74144	7.08885
KLHDC7A	4.144	3.26819	2.67952	2.67952	3.36122	3.7122	3.49372	3.56597	2.67952	3.52911	3.25381	4.5095	2.67952	3.36281	3.00415	3.46729	4.15494	3.46679	3.9325	3.1499	3.29596	3.43745	3.50386	2.67952	6.06674	5.00703	4.27276	5.28658	7.67847	5.80603	4.03039	5.22461	7.2601	3.77301	7.25905	4.05039	2.67952	5.58511	4.09423	5.01845	3.60505	5.49487	6.42165	3.73581	3.40667	5.12381	3.4981	4.95278	5.47871
TINAGL1	8.07897	8.46062	7.9341	8.1101	9.5397	9.0277	8.70422	8.20916	9.21484	6.93352	7.92105	8.20715	7.6148	7.51579	8.6568	6.86092	7.90147	8.28256	6.42734	7.65257	8.59389	8.05894	8.14151	6.46698	8.01168	8.32764	9.11562	9.23395	9.06796	8.21833	7.87502	8.67657	7.96757	8.63079	8.5217	8.43788	8.12539	8.02075	8.55799	8.10747	6.94222	8.36009	8.49709	7.27584	8.0561	7.55553	8.14345	7.5222	7.68942
chr18|26854018|26854100|L2b:L2:LINE|293|-	6.63929	6.16437	7.00513	6.50999	6.72364	7.09757	7.21651	7.70412	4.85428	6.66658	7.09051	4.69	5.34033	5.40245	6.21876	6.58389	6.30443	5.63313	6.81482	6.88181	5.535	7.0592	6.37923	4.83279	6.22742	7.06708	7.28083	6.18882	6.2901	7.72099	7.30535	6.08942	6.4901	6.11581	6.2429	4.71182	4.87333	6.86052	7.46486	8.06436	7.5797	8.6628	7.308	7.54017	5.41281	7.41695	7.05803	6.07843	8.22012
COL3A1	5.14024	5.10135	4.1744	4.05745	4.85191	6.13865	6.4028	4.91507	5.305	6.43721	4.83376	5.9328	5.27317	4.84083	5.31454	4.20293	4.80461	5.39745	4.73918	6.65878	5.11208	4.80692	4.77797	5.02149	8.2837	7.24701	5.88872	7.35641	9.44093	8.44061	6.40603	7.4507	8.81686	7.89052	8.62285	5.08942	5.35802	7.44584	7.70539	7.89192	5.80036	8.75743	8.16497	5.617	6.20475	6.56959	7.31999	7.33304	8.14484
SLC22A8	3.25332	3.26819	3.50355	3.25976	3.83976	3.28412	4.69457	2.67952	3.84118	3.86483	3.25381	4.3726	3.43445	3.84236	3.13766	3.23997	3.47398	4.24481	3.14948	3.01286	3.47143	2.67952	3.26633	3.88714	7.88187	6.55681	5.65788	7.30106	8.2003	7.17129	5.65093	6.67632	7.50767	4.04455	9.38282	5.24446	2.67952	6.09765	4.77181	5.21769	3.33948	7.66251	7.85213	4.4391	4.09216	5.95551	3.26217	5.70081	6.70233
ITIH3	3.25332	3.26819	2.67952	3.25976	2.67952	3.52852	3.67041	3.75713	2.67952	2.67952	3.4865	4.13186	3.43445	3.11407	3.90252	3.4001	3.40625	3.0768	3.48655	4.29697	3.1841	3.26927	3.50386	3.23211	4.08011	4.26367	3.78208	4.28582	5.70695	5.1497	4.73933	4.96017	4.67426	4.9439	5.1479	3.56553	2.67952	4.54628	5.70167	5.0711	2.67952	5.60268	5.52341	3.54819	3.81215	3.93465	5.67812	4.79386	5.8869
chr2|44319280|44319536|L1ME4c:L1:LINE|256|+	8.37522	9.221	8.73505	8.63731	6.04677	8.38648	9.17605	9.08833	5.87939	8.77866	8.9081	7.71943	5.96357	8.1856	8.79338	8.77782	8.47049	5.7575	8.47279	8.64961	7.18128	8.50513	7.90313	7.90707	8.67337	8.78384	8.84443	8.61742	8.25178	8.52523	8.80594	8.81365	8.78413	8.27207	8.70992	7.1766	8.13509	8.81558	9.37449	9.39302	10.2118	9.31924	9.2222	9.83222	8.01495	9.75732	9.37998	9.85225	9.67505
ENSG00000280143	4.67721	4.78374	5.18509	5.32733	5.30231	6.11488	6.50672	5.2455	5.305	5.15672	5.91836	6.18908	4.7798	5.0419	6.26873	4.98884	6.19674	4.77878	4.81549	6.19778	6.63065	5.74579	4.58481	4.88256	5.979	6.26647	6.91731	6.81678	8.23983	6.21431	5.72716	6.83796	8.21689	7.58854	6.62849	5.29244	5.32363	5.80839	8.64712	6.824	4.10894	7.4801	8.32296	4.4391	5.85336	5.73726	6.97523	6.10035	7.19496
PVALB	6.53082	8.24089	7.50113	8.64868	4.50203	6.99776	7.09992	8.39719	4.99925	6.59984	7.01968	8.76915	7.28317	8.63792	7.98885	7.24066	7.90547	4.75131	5.71413	4.8716	7.0834	6.93211	7.13334	7.47677	7.79542	7.50063	8.52562	7.77712	7.82168	6.32213	7.34763	7.79317	8.07524	8.03349	6.80697	6.14615	6.91648	7.25942	5.70167	7.81225	8.0721	6.89371	7.62173	8.01791	6.67486	7.01698	6.90024	7.65304	7.00154
SLC13A4	3.48583	3.9623	3.95796	4.63305	4.39677	3.52852	5.80943	3.91488	4.0098	5.49372	3.4865	6.28867	3.73564	4.74422	4.01187	4.33985	4.15494	4.77878	4.40333	4.35207	4.517	4.00399	4.26909	4.34382	9.44057	8.85868	7.56475	9.08999	10.3233	9.09235	6.99902	9.03544	10.3882	5.72667	11.5326	6.72683	3.22939	7.96088	7.30342	7.38144	5.80036	9.53938	9.9709	6.90911	6.06727	7.71188	4.87894	7.88368	8.43491
SLC1A7	6.08016	4.72243	2.67952	5.11849	4.15317	7.09757	3.49372	5.62697	4.28325	5.73338	3.41775	5.5324	3.50468	4.04179	3.32476	5.12118	3.00727	6.08621	3.14948	3.66264	4.21045	6.0307	4.8364	4.61202	4.55248	3.50086	5.70278	2.67952	3.9189	4.48716	5.6112	3.65167	6.13711	5.15347	5.56325	5.62584	3.76047	3.94745	2.67952	4.64887	2.67952	4.11344	3.94373	3.29833	3.69754	5.80637	3.82262	4.79386	7.64982
ENSG00000276232	5.26467	5.87326	3.83004	5.60682	5.45738	4.56284	3.49372	5.47026	6.41585	5.76449	2.67952	6.74819	6.65392	4.28481	6.26258	5.94842	5.47346	5.49658	6.39814	6.30268	5.22677	5.75562	4.99751	5.06476	6.66076	7.14904	6.44231	6.91498	5.53865	2.67952	5.46246	6.25673	5.06608	6.77757	6.47243	2.67952	2.67952	4.65849	6.52997	7.78215	6.73544	5.67019	7.25112	7.18365	3.81215	3.93465	6.00165	5.75741	6.15492
DSP	7.21024	6.84799	6.95594	7.19946	8.17034	7.73847	7.76789	7.25081	8.27948	7.34283	6.62141	8.39845	6.59058	7.07897	7.16138	6.88509	6.75128	8.11706	7.4635	7.11832	6.91809	6.58999	7.04197	7.31354	11.3166	9.88839	9.17956	10.7956	11.7871	10.3904	8.56131	10.6426	11.9172	7.89521	11.0915	8.60429	7.02508	10.0158	9.34815	8.62234	8.04253	10.7214	11.0065	8.10206	8.42408	9.15993	7.58198	9.54283	9.44181
ADAM33	7.24	7.1307	7.21821	7.06983	8.81808	7.60087	7.53486	7.98578	8.53956	7.70129	6.46705	7.50044	7.31935	7.05688	6.78351	7.39712	6.59588	8.74565	6.44457	7.09671	7.30944	6.453	7.95407	6.84811	6.87717	6.14027	5.84947	6.40023	7.99168	7.22756	5.72716	7.20661	7.43917	6.14784	7.29268	8.37966	7.00401	6.93519	7.8035	5.7802	6.30629	7.76484	6.50772	6.45524	7.73979	7.19732	6.93823	6.96897	6.80916
PEAR1	6.75396	7.06215	6.74035	7.3559	8.2554	7.91276	6.93636	6.52718	8.30637	6.1166	6.50039	6.81021	6.25783	6.36795	7.22256	5.94842	6.45484	7.37993	5.71413	6.56201	6.95086	6.7592	7.08838	5.55902	6.978	6.76998	6.86951	7.65007	8.01641	7.29054	6.46232	7.30652	7.50767	6.69366	7.45588	6.94752	6.72356	6.33776	7.00621	6.45437	5.72689	7.21661	7.27577	6.04545	7.18498	6.56959	6.67869	6.39405	6.89893
ENSG00000283149	2.67952	4.27375	3.50355	3.25976	3.83976	3.28412	2.67952	5.19575	4.15493	3.86483	3.8068	2.67952	5.27317	2.67952	4.23035	4.28701	3.74452	3.0768	4.17697	4.23913	4.64544	3.78914	2.67952	3.88714	4.50834	4.62398	4.27276	4.12977	4.33666	4.34561	4.84985	4.96017	3.92245	4.59956	4.33283	3.56553	2.67952	4.60364	4.52591	4.90647	5.56727	3.28486	4.85126	4.74644	5.35398	4.11501	3.94981	4.47555	3.89052
OR2A1-AS1	3.48583	2.67952	3.68221	4.05745	3.36122	4.31339	3.25902	3.56597	4.60114	3.71291	3.54933	4.17569	4.27057	4.01113	4.17221	3.94137	3.64666	4.15755	4.11259	4.63846	4.01972	3.57235	4.17493	2.67952	2.67952	3.82638	3.88183	4.12977	4.95247	4.61403	4.03039	3.37331	4.2548	3.38085	4.9523	4.47131	2.67952	2.67952	3.79202	2.67952	2.67952	4.63801	4.28085	3.29833	2.67952	3.71462	3.67567	2.67952	4.14305
KRT8P13	5.41469	5.23572	4.07162	5.32733	3.63503	4.9492	4.49272	4.17175	6.51185	3.28454	4.90486	4.33579	4.99948	4.84083	4.20165	3.6386	4.74916	3.63801	4.61544	4.35207	4.517	4.56982	4.51323	6.19263	3.7806	3.91321	3.88183	4.12977	3.9189	4.67294	4.16203	3.85963	3.41165	4.90552	2.67952	7.04631	6.57404	5.53024	4.09423	3.53482	4.34657	3.99681	5.06297	4.67635	5.85336	5.5879	6.39835	5.70081	5.24995
SOX18	7.67691	6.95276	6.52076	7.12527	8.16302	8.05589	7.67472	6.60356	8.01993	7.21521	6.96118	7.37088	6.69464	7.18169	7.78858	6.51832	7.53597	8.93771	6.55446	6.9677	8.07448	6.86633	7.6563	4.97678	7.98217	7.26716	7.93287	7.99688	8.31579	7.08252	7.16372	8.19768	8.10647	8.5558	8.05417	7.49886	8.12539	6.81605	8.09167	7.94721	6.30629	7.6295	8.1781	6.26505	7.86861	6.71905	6.93823	6.62245	6.83971
ENSG00000274628	5.91637	6.54669	6.76914	7.48856	6.33617	7.39092	5.60393	6.24628	7.03165	7.22629	7.3	7.87226	5.82258	6.37309	7.49982	6.41672	6.0802	8.17192	6.11873	7.91758	7.29129	6.81609	7.66398	6.97389	4.71496	3.15795	4.27276	4.54675	3.98942	6.17647	4.27973	5.54445	4.77206	4.54917	5.02073	6.8096	6.99335	4.35614	5.81002	3.53482	4.99965	2.67952	4.03834	4.93648	7.24955	6.52965	5.84916	5.98719	5.53042
ENSG00000268518	5.3787	5.31844	4.99676	5.60682	4.28136	4.11179	4.49272	4.05104	6.53488	3.52911	4.42869	4.82303	6.19514	5.97988	5.0475	4.31373	4.98988	4.28606	4.81549	4.04534	5.73361	4.99028	5.04714	6.11489	3.46731	4.57855	4.27276	4.9465	3.56894	4.67294	4.48462	3.65167	3.41165	4.44177	2.67952	6.63898	6.27199	5.06911	3.95431	3.71977	4.10894	3.52955	6.05233	4.93648	5.26071	5.12381	6.16097	5.26318	4.21562
CTXN3	6.56266	7.85911	7.94043	7.44569	5.68253	7.58378	8.23753	7.50023	4.85428	6.04278	7.67195	5.11649	5.27317	5.23986	8.00724	8.00792	7.79108	5.23392	5.46327	5.24173	6.07092	7.33016	6.65132	7.15855	8.93435	8.28551	8.52562	8.1433	8.34675	7.31671	7.97081	7.60434	7.23606	7.89521	8.55529	6.54538	6.82326	7.30834	8.55288	7.5428	8.61449	7.58715	7.09359	8.03777	4.89319	7.12788	7.21056	7.62331	6.96507
chr15|25021991|25022161|MER58A:hAT-Charlie:DNA|251|-	7.09553	8.02414	7.63978	7.53838	6.57658	7.04853	7.27634	7.71273	5.50823	7.46004	7.72674	7.02411	5.92101	7.51579	7.53576	7.44661	7.5099	5.7575	7.52664	7.4631	6.09641	7.49861	7.09975	6.69701	7.36898	6.501	6.51883	6.79401	6.8981	7.39248	6.74211	7.13075	6.90088	6.66089	7.13104	6.31494	6.23612	7.48889	8.28308	8.07681	8.93315	8.20079	7.93694	8.1875	7.13456	8.54057	8.07706	8.7857	8.33508
KLF2	7.79511	7.44063	6.87884	8.22096	9.6406	8.96315	8.78526	7.3646	8.90322	8.04542	8.25498	8.11704	6.14439	8.66107	7.6918	6.40559	8.31666	10.2197	7.79986	7.92167	8.4313	6.85732	8.4021	7.00636	10.2391	9.01558	8.30681	9.89658	11.0104	9.37943	8.30683	9.66753	10.2993	9.4667	9.9742	8.98763	8.78568	7.50995	8.62779	8.53033	7.25787	9.09601	9.8559	7.66465	8.91133	7.54226	8.19131	7.55407	8.16904
ENSG00000262304	6.71203	6.6595	5.8649	7.00035	6.66246	7.08547	5.86301	6.48741	7.44913	7.39283	5.71396	7.27314	7.0796	6.64746	6.2564	6.455	6.77781	7.43403	6.39223	6.41797	6.9369	6.21916	7.54437	6.55763	4.89277	5.22148	4.92174	6.17118	4.78992	6.40614	4.73933	6.05676	5.61642	5.54454	5.60738	8.09382	7.06632	4.04231	5.87787	2.67952	4.86484	5.05864	5.86831	5.29628	6.38887	4.26974	6.55358	5.96343	4.81254
chr15|48879668|48879879|Tigger16a:TcMar-Tigger:DNA|222|+	6.39584	7.32844	7.13231	6.88938	5.64032	6.95847	6.93636	7.66913	5.35869	7.35297	7.15802	6.09206	4.81907	6.4864	7.01248	6.9965	7.05209	5.19476	6.74249	7.04874	5.7659	6.99091	6.52174	5.82799	7.33433	7.67658	7.54666	6.98697	6.9939	6.966	7.62801	7.15393	7.18674	7.10412	7.60245	5.19472	5.54809	7.09253	7.31557	7.71999	8.58403	8.08388	7.7736	8.55205	6.35979	8.09018	7.76891	7.91469	7.98589
LSR	6.56266	6.80664	5.99339	5.89209	8.11831	7.97304	6.61911	6.40437	8.18119	6.14037	6.18175	6.38175	5.04913	6.63471	5.496	5.86098	6.4981	7.76788	5.8935	6.65878	7.30583	6.715	7.04197	5.02149	7.26856	7.33237	6.82007	5.61238	7.28927	6.977	6.61897	6.51817	7.31467	6.60454	7.21764	6.60227	6.21785	7.22586	6.84769	7.09323	6.30629	7.32374	6.54889	7.09784	6.86233	6.81067	6.70834	6.81936	7.08885
chr15|24987476|24987621|MER5A:hAT-Charlie:DNA|252|-	7.24979	8.34056	7.80141	7.84585	6.57658	7.9861	7.68945	7.83614	6.62344	7.74812	7.90462	6.94344	5.34033	7.53416	7.5076	7.32837	7.30066	5.97739	7.54267	7.31823	6.20965	7.2152	7.45872	7.0589	7.02224	6.46644	6.59147	6.75916	6.50609	7.72099	6.51647	7.4937	7.17836	6.50948	7.09336	7.0048	7.0865	7.66189	8.05593	7.87062	8.95711	8.32961	7.95738	8.22839	6.84151	8.46528	7.78979	8.7029	8.30991
LINC01007	7.655	6.14227	7.7591	6.95208	6.36212	5.82307	8.51882	6.24628	4.50412	7.55969	8.27748	5.39078	6.93861	5.67109	7.15809	8.28813	7.75824	6.31766	6.17505	5.48794	7.20862	8.17373	6.81227	8.17283	8.45186	8.28551	8.10336	8.41658	8.33276	6.83918	8.22827	8.23433	7.88247	7.89989	9.1572	6.03985	8.37512	7.6302	8.32571	7.78215	8.03504	8.04061	7.36272	7.70663	7.37785	7.74701	7.78286	8.12017	7.49879
VCAM1	5.41469	5.14764	4.1744	5.11849	5.30231	6.90434	4.86876	4.85104	5.0662	5.79493	4.65791	5.32285	4.93025	4.85625	5.10529	4.4625	5.538	4.72325	6.36229	7.37615	5.77651	4.97305	3.95843	4.83279	7.92516	6.70239	6.95443	6.93592	8.34675	7.55514	6.15562	7.05065	8.47795	6.85682	8.13045	3.75661	4.82371	6.62289	7.06502	7.45009	6.09044	7.74186	8.36181	5.65234	7.01886	6.31125	6.09487	6.05617	7.25656
ENSG00000263020	5.14024	4.95206	5.66269	4.7576	6.04677	5.49217	5.86301	2.67952	6.78564	5.63566	4.7967	5.9879	5.09701	5.79207	5.20082	4.25966	5.59967	6.08621	5.69486	5.00668	6.39866	5.56706	6.19977	4.78105	4.31378	4.37805	4.05559	4.60411	4.78992	3.8885	4.81404	4.03059	4.72409	4.59956	4.80378	6.12031	5.57738	4.21008	4.8443	2.67952	4.44939	2.67952	4.8045	4.52333	6.23714	4.19503	5.37438	5.00177	2.67952
ENSG00000284779	4.54718	4.07629	5.56619	4.81563	5.12739	4.63588	3.94325	4.05104	5.50823	4.89362	4.20771	4.63267	4.65426	4.9162	4.07887	3.97781	4.3786	4.06286	4.23785	4.61697	4.66963	3.78914	4.8364	3.45636	5.13518	4.86701	4.79874	5.47372	5.75882	5.56163	5.21761	5.3938	5.33815	4.69466	5.56325	2.67952	4.47729	5.14533	3.5951	3.71977	3.80392	5.29409	4.85126	4.60217	4.55679	4.96769	5.29675	5.75741	5.36908
FAM65C	5.00317	6.91436	6.17741	5.66871	8.56401	7.17956	5.36277	5.66354	8.26584	5.60151	5.44001	6.05131	5.55815	6.03948	5.79171	5.67728	5.30999	7.20902	5.62526	5.29463	6.15416	4.88336	7.00615	5.10666	5.21588	5.59168	5.40873	4.21048	5.80885	6.0565	5.07644	5.54445	5.06608	4.90552	5.73195	7.30748	5.25215	5.78527	6.20202	5.01845	5.56727	5.70275	4.59838	5.87751	5.95462	5.95551	6.16097	6.01056	5.58028
SLC52A3	7.12774	6.96533	6.46898	7.20975	8.73168	8.67552	6.72331	7.88268	8.53389	6.18676	6.30659	6.49961	5.85917	6.94447	6.1801	6.64186	6.32863	7.86494	4.54871	5.75393	6.77373	6.58454	7.64084	5.64528	6.02355	6.81638	6.97264	7.50373	6.1428	7.55514	6.82155	7.00036	7.35242	7.308	6.14258	7.35226	7.39227	4.98829	6.20202	6.73228	5.12204	5.7657	6.71473	5.54351	6.35979	5.53433	5.12683	5.44822	6.71338
ENSG00000250135	2.67952	2.67952	3.68221	2.67952	2.67952	4.31339	3.67041	2.67952	4.28325	3.86483	2.67952	2.67952	5.40436	3.76577	3.23946	3.32534	3.59317	2.67952	2.67952	2.67952	4.62079	3.92352	2.67952	4.88256	4.9256	3.73082	4.27276	5.06966	4.6434	3.45727	4.38656	2.67952	5.02786	4.90552	2.67952	5.29244	3.62091	5.06911	4.77181	4.00468	2.67952	2.67952	4.35142	2.67952	5.44131	4.52862	4.2587	3.8051	4.40936
PTGDR2	5.00317	5.73166	5.49794	5.36552	7.66893	6.06611	5.24492	5.03449	8.02803	5.99134	5.77022	6.09206	4.07345	5.85257	5.31454	4.65638	5.46241	7.45431	5.65552	6.03197	6.45865	4.70457	6.94439	5.10666	5.99401	6.40691	5.03423	4.54675	5.68922	5.61976	4.61841	5.61406	4.18067	5.18543	6.68034	5.76668	4.92114	5.55794	5.15682	4.71826	5.72689	6.49483	4.35142	5.87751	5.78892	6.21356	6.50369	6.24498	4.62703
LINC00507	6.54683	8.01813	7.60834	7.00035	6.04677	6.8481	8.05057	7.72981	5.12996	6.86422	6.73765	7.173	6.21635	7.64396	6.28095	8.22656	7.23846	6.01093	5.97528	4.76029	6.79452	7.21872	6.45226	7.92978	9.44057	8.90222	7.6292	8.37129	8.48729	7.30804	8.1245	8.3084	7.52098	8.10405	9.63919	6.97644	7.63748	8.31181	8.82319	6.824	9.15997	8.53504	7.59588	8.78913	7.34867	8.37465	7.97137	8.21785	7.39309
chr4|143471397|143471734|Charlie15b:hAT-Charlie:DNA|252|-	4.95416	5.31844	5.22834	5.11849	4.92632	5.73175	5.36277	5.33986	4.77531	4.48639	4.95578	3.9887	3.26692	4.58412	4.65482	4.67619	4.35288	3.71179	4.35071	4.37869	3.78623	4.74649	3.68259	4.61202	4.41499	4.66782	4.70977	4.9465	3.9189	5.64794	4.70029	4.53109	4.45248	4.90552	4.21188	4.63665	4.60362	5.87556	4.91297	5.43162	6.22913	5.33666	5.70646	5.7533	3.91432	6.23032	6.64843	6.32146	6.15492
ENSG00000267740	3.80588	4.27375	4.43662	4.25268	3.36122	5.49217	4.81326	5.09042	3.63622	5.15672	5.6251	4.33579	5.06528	4.28481	5.46374	5.34049	5.27228	3.23961	4.61544	4.14647	5.24239	5.93911	4.43723	4.09323	6.87717	6.22563	6.49378	5.94034	5.99288	3.23276	6.26113	5.54445	5.86945	6.35388	5.73195	3.56553	4.33635	4.21008	5.41041	6.49221	5.56727	3.28486	5.91133	2.67952	4.80569	4.26974	4.57281	4.40078	4.67599
COL8A1	4.54718	5.05342	3.2661	4.25268	5.12739	5.56493	6.29072	5.2935	5.305	4.83409	4.7967	6.12187	4.83827	5.15679	4.87428	4.43895	4.52235	4.83202	5.70453	6.51377	5.00535	5.30887	4.07212	4.34382	6.52356	6.29305	6.74785	6.81678	7.61509	7.31671	5.68957	7.03409	7.3746	7.12825	6.72051	6.12031	4.60362	5.91863	6.7965	6.79407	4.99965	7.0518	7.37037	4.52333	5.26071	5.16016	6.93823	5.78487	7.2028
ADCYAP1	7.66234	6.7784	7.75193	8.04844	6.0143	6.97168	8.60676	6.94884	7.18468	8.1537	8.54988	7.73865	6.73911	7.39029	7.54082	7.9016	8.75188	6.7185	7.84578	9.53812	7.56635	8.47903	6.36037	9.10902	8.79499	8.73411	8.85181	9.03297	9.0251	7.03073	8.2507	8.38864	8.25323	8.66961	9.42582	7.63189	8.60896	8.86539	9.02881	8.10747	8.8201	8.65871	7.71476	8.25125	7.61678	8.38954	7.58994	8.49305	7.49879
ANPEP	5.51737	5.63929	4.99676	5.36552	6.78232	6.27348	5.72502	5.58942	6.80468	5.29299	5.27958	5.66089	5.3663	5.59313	5.72118	5.06397	5.59967	6.47746	4.67881	5.46521	6.04496	5.62204	6.28233	4.72715	7.00029	5.47896	5.88872	6.06046	6.4757	6.15717	4.95173	6.2423	6.66878	5.88781	5.75168	6.31494	5.68874	5.38273	5.50004	5.30731	4.63223	5.37795	5.68173	5.04946	5.29251	5.35995	5.44786	5.34021	5.55558
TUBB6	7.23015	6.92728	7.62414	7.67826	7.98351	7.69935	7.29574	6.99202	7.30973	6.27523	6.81903	7.48534	6.96378	6.3102	8.04868	6.55902	6.51925	7.1305	6.13302	7.39692	6.95548	7.30061	7.01819	6.24826	7.81648	6.98016	8.56206	8.52395	8.57073	7.80344	8.16893	7.91562	8.82493	7.62288	7.31902	6.70969	7.47108	6.48743	7.47573	7.28807	5.8357	7.38439	8.6335	5.68681	6.69823	5.93515	6.69359	5.98719	7.66125
CD248	6.68338	5.9771	5.09422	5.72798	6.13995	6.04108	7.05506	5.14411	6.11266	5.88248	6.10412	6.20772	5.83181	5.59313	7.027	5.16254	6.70594	6.87138	5.77954	7.15363	6.30729	5.84116	5.96953	5.14731	6.28935	6.14027	6.1687	7.53147	8.18169	6.71327	5.85134	7.37385	6.96083	7.45509	7.22462	6.12031	6.82326	6.04046	6.46576	6.39566	5.06224	6.61816	7.3473	4.99417	6.97175	5.68923	5.12683	5.93927	6.52547
ITGA10	6.16589	7.03855	6.57074	6.95208	7.19571	7.38105	6.63447	6.81091	7.9619	5.93796	6.33153	6.32323	6.31133	6.51917	6.33469	6.38307	6.31658	7.16045	5.60472	6.20457	6.84523	6.07045	7.01819	6.01132	7.02949	6.14027	6.20011	6.80544	7.57758	6.86309	5.6112	6.67632	7.10059	5.86865	6.58561	7.11293	6.30697	6.27319	7.3864	6.33443	5.93668	7.20545	7.09359	5.42543	6.56469	6.26324	6.11725	6.1432	6.97427
ENSG00000285578	5.81347	6.29021	6.50371	6.91479	5.06367	6.0156	6.58789	6.01319	5.12996	7.01249	6.33153	6.01996	6.06859	6.00668	6.59629	5.29197	7.21281	4.95634	2.67952	6.69285	6.76322	6.47086	6.66673	2.67952	5.76784	6.54582	5.82943	6.1169	5.72445	5.06709	2.67952	5.82382	5.64141	6.45948	6.75958	4.97515	5.66172	2.67952	5.50004	5.35001	5.87017	5.88371	6.34573	5.87751	7.65896	6.03416	5.37438	2.67952	5.15323
SLC6A13	6.26626	5.95185	6.50371	6.38796	7.70971	5.33405	6.48992	6.77837	7.63045	6.83553	6.161	6.92675	5.90361	6.73367	6.34054	7.01851	6.29218	7.37993	6.17505	5.66748	6.31453	5.57823	7.11103	5.85225	8.2345	6.96377	6.68291	7.68753	8.54183	7.73399	5.90137	7.59309	8.41876	6.11581	9.79254	7.16409	6.42305	7.61084	7.18916	6.33443	6.53691	8.74593	7.92141	6.62303	6.70977	7.58172	6.6175	7.3052	7.39993
INSRR	2.67952	3.26819	2.67952	3.67165	3.36122	2.67952	4.69457	3.75713	3.36209	3.52911	2.67952	3.62057	3.02021	3.63721	3.46658	3.13808	3.24479	3.36339	4.7779	4.88926	3.54491	3.16216	2.67952	3.23211	6.02355	4.86701	4.27276	5.1459	6.93571	5.85501	4.38656	5.49603	5.7138	4.12122	7.19647	4.05039	2.67952	4.76157	4.43185	4.32468	3.60505	6.77773	5.95307	3.73581	5.0144	4.88217	3.94981	5.13879	4.76861
TGFB1I1	5.94097	5.95185	5.66269	5.86603	6.92798	6.75936	6.43829	6.31619	6.82347	5.93796	5.50819	6.1702	5.71673	5.69614	6.56672	6.01613	5.91359	6.64258	5.26658	6.56201	6.06232	5.58932	6.30224	4.93051	6.46047	6.30616	6.84005	6.86126	7.58233	6.32213	6.3945	6.77946	6.76169	6.85682	7.18219	5.83213	6.0625	6.39952	6.77902	6.0076	5.06224	7.02663	7.04658	5.04946	5.78892	5.5879	6.50369	5.88966	6.77794
ENSG00000262877	6.9104	6.6595	7.5843	7.30882	7.56162	8.65931	6.86013	6.94884	8.11428	6.84994	7.54778	8.12679	7.37664	7.49014	6.95287	7.41104	7.42312	7.61782	6.92101	6.79044	7.79203	7.79295	7.54437	7.35611	5.13518	5.7159	5.98231	7.20092	5.85716	5.92541	5.50661	5.93612	6.39162	6.72571	5.69165	7.16409	7.65783	6.91425	6.66943	5.74901	5.60892	5.45698	6.99798	6.43531	7.42053	7.13674	7.3671	7.4478	6.51286
chr7|130518046|130518269|L1ME3Cz:L1:LINE|236|+	5.96514	6.96533	6.72573	6.31323	5.24647	6.69699	6.83379	6.71099	5.12996	6.68279	7.10859	5.81568	5.71673	6.42841	6.5517	6.72015	6.73332	5.5281	6.7049	7.17441	5.59641	6.78793	6.06616	6.52805	6.13591	5.38168	5.76753	5.91929	5.84124	6.35633	5.83425	5.91802	6.25409	5.72667	6.2429	5.79978	6.23612	6.58359	6.86435	6.73228	7.51654	7.22769	7.02734	7.18365	7.37785	7.83125	6.963	7.76619	7.35136
chr19|2715361|2715715|MLT1E1A:ERVL-MaLR:LTR|252|+	6.97086	7.92484	7.98394	7.86549	6.3876	7.02337	8.62219	7.52979	5.68543	7.43162	7.74532	7.13961	7.47319	7.59449	8.1214	8.17207	8.53004	5.94305	7.40038	6.83467	7.52349	8.05109	6.99401	8.30462	8.25315	8.41441	8.36985	8.16115	8.42534	6.77761	8.0497	8.00745	7.88762	8.1905	8.59081	6.5259	7.12604	7.46033	7.83758	8.38777	8.98845	8.26664	8.78695	9.24119	8.68528	8.86738	9.0019	9.11409	9.06159
chr19|56811359|56811474|L1ME4c:L1:LINE|239|-	5.64344	6.94007	6.68097	6.12919	5.12739	6.04108	6.75174	6.56588	5.0662	6.33815	6.59596	5.39078	5.32716	6.12136	6.69524	6.66998	6.82943	4.43794	7.10518	7.68669	5.347	6.65386	5.27106	6.15429	6.81141	7.10491	7.08567	6.82803	6.97236	6.37313	6.76908	6.79922	6.76169	6.61599	7.0857	4.37946	5.05501	6.62289	7.37484	7.74362	8.28907	7.73412	7.76202	7.92144	6.62694	7.7813	7.8573	8.0493	7.87746
SMOC2	6.65414	5.67077	6.01775	6.1722	7.0759	6.66476	6.50672	6.58485	8.01178	6.09242	6.22237	6.94344	6.251	6.26667	6.07154	5.69585	6.20984	6.32653	8.18038	8.44148	6.73659	5.50982	6.06616	6.3018	6.74249	7.1706	6.82007	6.72345	7.16191	6.45427	6.92106	6.89416	7.03706	7.22093	7.37031	5.0335	6.83525	6.04046	7.07936	7.16505	6.3311	7.38439	6.83038	5.84747	6.63907	6.73083	6.75168	5.88966	7.60319
chr2|206123472|206123715|MIRb:MIR:SINE|245|+	6.32324	6.83434	6.28138	6.69763	6.30974	6.47319	6.29072	6.64027	5.24912	6.3786	6.31287	5.91014	5.18795	6.27218	6.2502	6.33694	6.04402	5.43129	6.16813	6.13519	5.63199	6.13182	6.55526	5.8761	6.36029	6.19774	6.01807	6.07952	5.85716	6.65963	5.98101	6.48188	5.95123	6.14784	5.96903	6.24504	6.25417	6.47315	7.06502	6.77887	7.52726	7.17142	6.86334	7.44416	5.6504	7.41695	7.03486	7.43929	7.25656
ADCY4	7.14881	6.3298	6.53762	6.88938	6.87507	7.31006	6.9609	6.71099	7.55392	6.2094	6.30029	6.32323	6.60668	6.5284	7.16467	6.69757	6.76018	6.72521	5.46327	6.54077	6.95548	6.5345	7.40478	5.22511	5.67736	6.09558	5.9269	5.83179	6.8036	5.85501	6.44007	6.48188	6.85947	6.35388	6.59646	6.69233	7.44789	6.60991	7.36318	6.56501	6.03093	6.53117	5.80121	5.617	7.31135	6.4605	6.2846	6.529	6.55035
COL6A3	5.89134	5.67077	6.06523	5.40268	5.45738	5.2915	6.76574	6.54666	6.23052	6.29651	4.98866	7.00304	6.51864	5.93173	6.63479	5.63938	6.63513	5.19476	4.92219	6.35845	6.26306	5.96469	5.27106	5.89956	8.30173	7.23342	8.18355	8.66511	9.40261	8.48738	7.42865	8.16387	9.44518	7.09598	9.7545	6.4031	6.25417	7.07378	8.54259	8.25168	6.44908	8.84981	8.65556	6.43531	6.10291	7.0549	6.82112	7.33304	8.16503
NEUROD6	7.76816	7.53631	7.82895	8.53886	5.8397	7.09757	9.15499	7.15282	6.74678	8.99133	8.15261	7.81004	8.29708	7.22477	7.60989	7.80589	8.80855	7.66381	7.55326	5.76321	8.03799	8.28675	7.46752	8.89212	8.97235	9.48945	7.94213	8.7442	8.73931	7.80344	9.20091	9.16447	8.49153	8.77763	8.72967	7.8889	8.57728	9.31709	6.39854	8.54384	9.29457	6.86559	8.3111	9.70559	8.55102	9.66858	8.92223	9.58197	7.98135
C7orf55-LUC7L2	7.13831	5.73166	6.75482	6.36964	5.18823	6.41616	7.21651	6.48741	8.13693	5.9649	7.31564	8.17929	7.23922	7.49249	6.01397	5.74122	6.32863	8.25049	6.64661	6.50831	7.54508	6.07045	8.30246	8.33044	6.34871	6.26647	6.37524	6.83919	6.55534	6.48548	6.40603	6.15256	7.10059	6.76734	6.37495	7.12589	7.79277	6.97617	6.88082	4.84671	5.48003	6.9349	5.10156	5.58074	6.76614	6.8863	6.52051	5.81181	6.03613
HSPA7	5.14024	4.07629	4.07162	4.56585	5.30231	4.31339	5.93974	5.89585	5.87939	4.83409	3.8068	4.9437	6.59597	4.50585	4.63471	4.92553	4.49954	4.3259	5.00495	4.79846	4.69336	4.3063	3.68259	5.06476	5.85285	4.20195	4.75502	5.63853	6.03536	7.06203	4.77723	5.06553	5.53864	5.59235	5.54065	5.54971	4.96728	5.58511	5.91061	5.17057	4.54418	5.20475	5.57821	4.52333	5.85336	4.7424	5.17135	4.95278	5.4521
ENSG00000257894	3.25332	2.67952	2.67952	3.25976	2.67952	2.67952	3.25902	2.67952	3.36209	3.52911	3.01254	3.62057	3.16022	2.67952	3.46658	3.13808	3.24479	3.0768	3.34127	3.41845	2.67952	3.35896	3.26633	3.45636	4.95764	4.7102	4.99778	5.1459	6.27839	5.06709	3.87995	4.58111	6.15442	3.77301	6.03463	3.75661	2.67952	4.21008	4.52591	4.49746	2.67952	5.00618	6.28195	3.29833	3.19639	3.41912	3.26217	4.04209	4.72314
chr15|42743728|42743868|Penelope1_Vert:Penelope:LINE|290|+	5.05043	6.07383	5.96861	5.54206	5.76332	5.24759	5.50567	5.73393	4.77531	5.5665	5.56255	5.11649	4.89422	5.42275	5.93855	5.60042	5.90553	5.15444	5.22634	5.12932	5.00535	5.61122	5.53334	4.88256	5.67736	5.7159	5.68051	5.31959	5.22789	6.11775	5.34549	5.70177	5.51172	5.54454	5.37121	5.38364	4.92114	5.50197	6.12071	5.9541	7.47284	5.9392	6.21516	6.65779	5.81073	6.44626	6.04902	6.71018	6.33797
MUC4	2.67952	2.67952	2.67952	3.81807	4.15317	3.7122	3.67041	2.67952	3.63622	3.52911	2.67952	4.33579	3.26692	3.48507	3.13766	3.13808	2.67952	3.77989	3.14948	4.14647	2.67952	3.02159	3.68259	4.61202	6.2649	4.06728	4.61413	5.89792	7.14275	5.80603	4.16203	5.52045	6.46265	3.53439	4.14624	4.17105	3.45259	3.42696	5.58423	3.71977	2.67952	4.56491	6.16294	3.89076	3.56556	4.7424	3.4981	5.18153	4.14305
chrX|111223842|111223996|L1ME4c:L1:LINE|123|+	5.96514	5.54037	5.56619	5.78484	3.83976	5.37531	5.69572	5.8333	4.15493	6.04278	5.89333	5.09607	4.58651	5.40245	5.51709	5.70504	5.84777	4.24481	5.44016	5.83536	5.21097	5.72591	5.59997	5.33406	5.76784	5.45528	5.84947	5.6642	5.53865	5.61976	5.5703	5.6586	5.56505	5.15347	5.65015	5.24446	5.39157	5.68877	6.7965	6.29209	6.89325	6.49483	6.24895	6.58741	5.91499	7.06423	6.2846	6.94509	6.38027
OGN	4.144	4.07629	4.07162	4.41943	4.00819	3.52852	5.5392	4.85104	3.63622	5.88248	3.76097	5.66089	3.91877	4.63976	4.69409	3.90357	4.2997	4.60439	5.27973	5.49917	4.78413	3.92352	3.68259	4.34382	9.99519	8.61878	7.83694	9.22973	10.0327	9.40198	7.09441	8.76188	10.2301	6.4467	10.7032	4.97515	4.1762	8.11073	6.89711	7.31987	6.3311	8.87465	9.45914	6.86522	4.75964	7.34994	5.95263	7.64566	8.18099
KIAA0408	8.316	9.28743	9.18176	8.60263	7.09143	8.40118	8.85221	8.8161	6.80468	9.15654	8.91836	8.14611	7.3641	8.60574	8.33448	8.57296	8.20416	6.60669	8.41597	8.08217	7.32022	8.18812	8.28765	8.52564	8.10018	7.32598	7.70727	7.71801	7.23003	9.30742	7.79439	7.86975	8.19631	7.33588	7.96115	8.14557	8.45864	8.5971	7.97405	9.09572	10.3297	8.77261	8.51443	9.26384	7.16837	9.01867	8.41382	8.93524	8.65074
DNM1P47	5.83991	4.84229	4.51259	5.81243	5.45738	5.37531	5.4713	4.55757	7.68273	5.53059	5.12738	5.03289	5.99672	5.5842	4.90751	4.43895	4.85779	4.88317	6.29413	5.85284	6.43893	4.88336	5.18588	6.17359	4.78903	4.26367	3.88183	5.28658	5.22789	4.41846	4.27973	4.6292	4.62239	5.30625	5.37121	6.3375	5.54809	5.35123	4.6133	4.32468	5.33789	5.15778	6.24895	5.42543	6.66303	5.32862	7.06948	6.28373	4.85503
chr14|21209128|21209276|MER2:TcMar-Tigger:DNA|169|+	4.95416	6.24949	5.59911	5.50851	5.24647	5.4543	5.66579	5.92611	5.24912	5.70156	5.71396	4.21786	5.21695	5.45264	5.33857	5.62004	5.75193	5.13382	5.46327	5.77244	5.14585	5.61122	5.31173	5.2624	5.43275	5.59168	5.76753	5.85418	5.30065	5.75529	5.48471	5.28336	5.33815	5.33486	5.44639	4.78281	5.01186	5.85353	6.48749	6.35513	6.75385	6.79276	6.40679	6.8352	5.601	6.4605	6.2846	6.545	6.48731
GTF2IP13	7.20019	6.54669	6.76914	6.98843	6.857	7.39092	6.31002	6.24628	8.07571	6.66658	6.45577	7.28191	6.05293	7.58791	6.4089	6.08776	6.90355	7.41346	6.57023	6.42958	7.70978	6.12429	7.11103	7.06918	5.43275	5.27699	4.92174	5.58574	5.59703	5.80603	4.95173	5.28336	5.39847	5.46958	5.69165	7.27295	7.155	5.93968	5.26397	5.17057	5.48003	6.11787	6.14509	5.93574	7.37061	6.21356	6.6175	6.12193	5.47871
ENSG00000286235	4.73754	2.67952	2.67952	2.67952	2.67952	2.67952	2.67952	2.67952	2.67952	4.21807	4.65791	2.67952	5.51262	2.67952	4.5724	2.67952	4.60962	3.90283	2.67952	3.85158	4.34272	3.92352	2.67952	2.67952	2.67952	2.67952	2.67952	2.67952	2.67952	3.8885	2.67952	2.67952	2.67952	2.67952	2.67952	2.67952	2.67952	4.60364	2.67952	2.67952	2.67952	3.28486	2.67952	2.67952	2.67952	2.67952	2.67952	2.67952	2.67952
SIX2	2.67952	3.26819	3.50355	3.67165	3.63503	3.86403	3.67041	3.56597	3.63622	3.28454	3.01254	3.22919	3.83159	3.36281	3.39946	2.67952	3.00727	3.36339	3.01256	3.25436	3.38956	3.02159	2.67952	3.62545	6.98547	5.33033	4.79874	6.25727	7.02214	5.78089	4.33436	5.78431	7.32989	3.77301	5.71195	3.75661	3.22939	4.65849	4.21814	4.22779	2.67952	4.48724	6.10871	4.14333	3.69754	4.46892	3.67567	4.32105	4.4675
DUOX1	5.54998	4.07629	4.1744	4.92446	4.50203	4.31339	3.25902	4.78372	6.14306	4.31445	4.267	4.44298	4.83827	5.28514	4.33848	4.4625	4.18541	4.20203	5.42847	5.11459	4.01972	4.27645	4.35614	6.68366	4.20298	4.7102	4.51062	5.02986	5.43553	3.99675	4.03039	4.17764	4.39017	5.59235	4.91671	6.3597	6.0625	5.38273	3.5951	4.71826	4.10894	4.21881	6.09017	5.04946	4.55679	4.88217	6.79375	5.58024	5.34025
CASQ2	3.66091	4.36101	3.95796	3.49476	4.00819	4.11179	4.69457	4.63752	4.6912	4.31445	3.8068	4.71773	3.78485	4.44369	4.14196	4.11209	4.12362	4.43794	5.22634	4.55019	4.92914	4.07871	3.83047	3.99528	5.34057	5.63433	4.51062	5.47372	6.18108	5.591	4.57539	6.2423	5.84825	5.63857	6.37495	4.47131	3.76047	6.22277	5.77483	5.86983	5.52434	7.18285	6.61496	5.42543	5.08948	5.32862	6.66364	5.58024	5.8266
FCGR2B	5.00317	4.59018	3.83004	3.49476	4.28136	3.86403	4.49272	4.71271	5.12996	4.31445	4.42869	4.3726	4.38535	3.48507	3.90252	4.01301	4.21507	3.23961	4.4288	4.20908	3.83757	4.07871	4.77797	3.99528	5.80246	4.53141	5.38116	4.76207	7.00809	7.29932	5.36969	5.88109	6.63233	5.52	6.39995	4.37946	4.87333	4.71107	5.09989	6.05916	4.10894	4.21881	5.93235	5.15365	4.24483	4.26974	4.64019	5.37716	6.21859
TSNAX-DISC1	6.76767	5.27771	5.69342	2.67952	5.06367	3.52852	5.36277	4.71271	7.47308	3.52911	5.90172	5.37411	5.73658	5.90346	5.21394	5.0785	5.95322	5.84714	6.05259	5.93709	5.89787	6.37924	5.94431	6.28417	5.62012	5.07186	5.03423	5.10832	4.92153	4.78319	3.87995	4.17764	6.06566	6.35388	5.29169	6.84142	6.69751	4.35614	5.26397	5.68445	4.44939	5.99259	5.82394	5.93574	6.69823	4.96769	5.90184	4.73626	5.01246
chr14|62110149|62110334|MIRc:MIR:SINE|371|+	5.48399	6.11982	5.66269	5.89209	4.59897	5.90882	6.29072	6.0684	3.84118	6.04278	6.11856	5.07534	4.75971	5.46246	5.71211	6.14926	6.1499	3.71179	5.55201	5.87009	5.07744	6.36656	4.89232	5.2624	6.32526	6.00174	6.07008	6.09833	5.74174	6.03548	6.02672	5.93612	5.78263	5.72667	6.57469	4.47131	5.60607	6.18813	7.42055	6.86775	7.72645	7.34424	6.54889	6.86522	6.44531	7.20577	6.56983	7.17794	6.85972
chr16|9111744|9111980|L1ME4a:L1:LINE|244|-	6.05789	6.9778	6.3594	6.6829	5.18823	6.37683	6.19006	6.52718	4.85428	6.41794	6.50039	5.35724	5.09701	6.09042	6.34636	6.10856	6.15669	4.97986	6.36229	6.30268	5.87835	6.01448	5.91862	5.67288	6.57409	6.14027	5.98231	6.00167	6.07661	5.97047	6.02672	6.08942	6.15442	5.68331	6.36228	5.0335	5.39157	6.59681	6.61131	7.01763	7.73572	7.61271	7.01762	7.05944	6.48622	7.3423	7.11438	7.25758	6.84975
SAMD11	6.28551	5.63929	5.35041	5.54206	6.80136	5.33405	4.81326	5.73393	6.04984	5.60151	4.7967	5.23291	5.55815	4.84083	5.20082	5.06397	4.89207	5.13382	7.02369	7.4631	4.40366	5.533	5.59997	5.8761	6.17585	5.65517	6.03562	6.27389	7.28346	5.80603	5.76378	5.86226	6.73902	5.74785	5.79032	6.94752	5.79189	5.61175	5.87787	5.61678	4.44939	6.76255	6.67813	4.93648	5.32359	5.12381	6.32354	4.73626	6.47436
ENSG00000264324	6.16589	4.78374	5.31092	5.60682	6.70354	5.79329	5.60393	5.80095	6.99898	5.49372	6.022	5.89867	6.71457	5.05517	6.36369	5.97135	6.26107	5.82211	5.0209	5.35801	5.88814	6.30145	6.06616	5.8033	4.14325	4.20195	4.66285	5.1459	4.71876	4.88477	4.03039	4.96017	4.01568	5.08719	4.5904	6.31494	6.18057	5.10776	5.97389	4.41417	4.54418	4.56491	6.56235	4.67635	5.6504	4.40615	5.87575	5.22297	5.53042
ADH1B	6.36001	4.65803	5.27025	4.97568	6.04677	6.33639	5.36277	5.14411	4.92876	4.70618	5.22619	5.30533	6.00489	4.26025	4.84019	5.26705	5.32234	4.77878	4.3235	5.33301	6.12145	5.62204	5.38963	4.55025	4.9256	6.35742	6.63792	4.71156	6.95048	6.75222	5.34549	6.04014	6.70433	5.72667	5.86455	4.63665	4.71839	4.42289	7.52887	6.1089	4.71453	6.5666	6.43636	4.52333	4.31411	4.02868	5.21444	4.61265	7.15507
HIC1	7.28827	6.83434	7.63978	7.31836	8.89518	7.63445	7.2063	6.54666	8.70025	7.24819	7.18892	8.0183	5.55815	6.16949	5.92297	7.36888	6.64958	8.56558	6.60638	7.69149	7.64272	5.81322	9.13953	6.35339	7.31076	7.13448	6.20011	6.82803	7.78924	7.65419	8.08936	6.99181	8.53808	6.58136	8.12301	7.91896	7.12604	6.79328	6.97588	6.15696	6.47155	7.77996	6.5353	6.43531	7.73979	7.06423	7.11438	6.77938	7.37931
TRPV5	5.14024	4.27375	4.58415	5.20591	4.59897	5.0562	4.15756	4.05104	6.31292	3.52911	4.47806	4.60299	5.04913	5.19302	4.5724	4.25966	4.40378	4.20203	4.54871	4.40473	4.21045	4.63899	5.09499	5.92263	3.46731	4.20195	3.97237	4.48659	3.9189	4.26796	4.16203	3.76155	4.01568	4.3843	3.50655	5.24446	5.54809	5.21748	3.5951	3.87259	4.34657	2.67952	5.17556	4.25053	5.49661	4.64003	6.20339	5.13879	4.76861
CALB1	7.73374	7.9184	8.19434	7.38343	4.92632	7.39092	8.46422	7.60578	4.60114	8.17669	8.45859	6.89277	7.54157	6.96496	7.4815	9.1535	8.1512	6.5624	11.0603	11.117	7.48251	8.05305	7.51072	8.56242	8.67337	8.97334	8.68283	8.98368	8.77493	8.09285	9.51726	7.92462	7.64779	8.80529	10.029	7.11293	8.846	8.40834	8.88557	7.95397	9.48238	8.69901	7.35503	8.8008	7.535	8.29781	7.84405	8.32787	8.15295
chr12|101394834|101395068|MIRc:MIR:SINE|289|+	5.94097	5.9771	6.26118	6.36964	4.773	5.85224	6.32907	6.31619	4.99925	6.23169	6.21568	5.21419	5.23122	5.73691	6.14036	6.00877	6.12243	4.95634	6.17505	6.37657	5.50966	6.19064	5.42698	5.36853	6.02355	6.501	6.10372	6.20624	5.99288	6.37313	6.20935	5.98909	6.28582	6.04949	6.36228	5.24446	5.88798	6.38433	6.83083	7.42107	7.56937	7.0518	6.84145	7.37293	6.20475	7.09185	6.77986	7.42212	6.90857
chr5|142152915|142153329|Tigger8:TcMar-Tigger:DNA|284|-	6.99434	7.61809	7.61626	7.61776	5.59679	7.40071	7.50185	7.95707	5.6432	7.77097	8.03866	6.53683	6.00489	6.91318	7.75849	7.57082	7.79324	5.48054	7.37374	7.42895	6.44554	7.52439	6.65132	6.79949	7.88984	7.84679	7.70727	7.51072	7.41693	7.62658	7.84162	7.57031	7.8353	7.37	7.99827	5.92492	6.08287	7.67438	8.27067	8.63922	9.26288	8.48521	8.30314	8.85028	7.522	8.75979	8.21723	8.864	8.46779
SLC22A6	4.32213	2.67952	4.51259	4.7576	4.15317	3.7122	4.05577	4.17175	3.84118	5.10807	3.71273	5.09607	4.96531	4.9162	4.01187	3.78056	4.42844	5.99984	6.11153	5.96141	4.66963	3.73975	3.83047	4.72715	7.90171	6.73175	5.26498	7.16593	8.18169	7.40879	5.10588	6.72882	7.65384	5.27703	9.31746	4.37946	4.6623	6.51557	5.21145	5.58167	4.63223	7.48933	8.15173	5.25038	4.75964	5.99538	4.64019	5.96343	6.08826
CRIP1	5.183	4.65803	5.04638	4.92446	6.3876	4.77044	4.86876	5.14411	5.35869	5.15672	5.50819	5.80341	4.99948	5.42275	5.22693	4.31373	4.89207	5.70359	5.67533	5.55398	6.04496	4.07871	5.09499	4.26624	6.68852	6.93043	4.61413	6.13522	7.16191	6.80256	5.29576	7.06704	7.25213	6.79779	7.21062	5.19472	4.82371	6.41456	5.09989	5.61678	5.8357	8.02167	6.96801	5.50526	4.44152	5.47861	6.5859	5.41315	5.18624
LILRB3	5.41469	4.59018	4.99676	5.11849	4.99677	4.83278	4.69457	5.69918	5.41036	5.00516	4.7967	4.54145	4.51488	4.48548	4.8228	5.80238	4.42844	4.3259	3.4178	4.0094	4.66963	4.91997	5.09499	4.34382	4.08011	4.06728	5.94561	6.09833	5.15101	5.18918	5.34549	5.59124	5.99041	4.9439	4.21188	4.27994	5.42433	4.04231	5.81002	4.49746	3.60505	4.11344	5.31247	3.54819	3.91432	3.83097	4.16506	3.8051	6.26454
ENSG00000279803	5.9889	5.73166	5.31092	6.27434	5.80203	6.68097	5.4713	5.76784	7.68273	4.95056	4.86979	5.2696	5.84099	6.06518	5.58849	5.30426	5.84777	5.95459	5.67533	5.80874	5.09487	5.74579	6.45226	6.60089	4.08011	4.53141	5.40873	5.6894	4.2857	5.67556	4.98402	4.42451	4.2548	5.61565	4.44248	7.45847	6.57404	5.89726	4.8443	4.41417	4.93396	4.83506	6.23216	5.04946	6.40319	5.63948	6.77986	5.75741	5.67495
ENSG00000274272	7.34413	7.40419	7.18659	7.42817	8.85488	7.6834	7.41584	7.35362	9.41647	7.80089	6.74693	7.48534	7.88635	7.45922	7.33471	7.95953	6.78654	8.71744	7.0275	7.21842	7.19696	7.57186	8.22682	7.51484	6.53381	6.27982	7.13498	6.88299	6.7539	6.89822	6.76908	6.40641	6.06566	7.1907	6.81627	8.9261	7.69112	6.41456	7.02114	5.81072	5.64936	5.56767	7.09359	6.47488	6.95247	6.21356	7.72621	6.77938	7.1388
ENSG00000285952	4.73754	6.16437	6.04169	6.40604	6.41264	6.43543	5.28534	4.97612	7.50828	4.95056	5.49705	6.91551	6.35655	6.48165	6.34054	5.9014	5.40577	6.65669	6.27497	5.90399	6.78935	5.69555	7.73125	6.15429	4.67625	4.97339	4.70977	5.18246	4.98271	5.06709	4.81404	5.82382	4.90617	5.59235	4.72265	6.62074	6.12276	4.54628	5.70167	5.26324	5.1793	5.00618	6.37659	5.84747	6.73259	4.88217	5.0808	2.67952	5.62842
chr15|34978746|34979041|MER2B:TcMar-Tigger:DNA|184|-	5.94097	6.05026	5.91771	6.03906	5.91215	5.82307	6.14772	6.19769	5.0662	5.9649	6.02966	5.56199	4.93025	5.77653	5.75689	5.93292	5.78755	5.36276	6.14011	5.88714	5.33253	5.8226	5.89246	5.14731	5.88546	5.54769	6.10372	5.7624	5.63464	6.19551	5.86821	5.68035	5.7138	5.61565	6.05056	5.0335	5.66172	5.71352	6.57122	6.76351	6.89325	7.21661	6.07138	6.81995	5.81073	6.51608	6.46943	6.8454	6.97427
chr5|760200|760576|MLT1B:ERVL-MaLR:LTR|277|+	6.97086	6.11982	5.94339	5.86603	7.1068	5.66739	6.50672	5.62697	7.92766	6.16376	5.77022	6.86383	5.42916	6.88119	7.59779	4.94165	5.30999	7.02589	5.17076	5.89559	6.20965	5.26769	7.77441	6.3018	3.58557	3.62383	4.66285	4.28582	4.11764	5.37105	4.57539	5.1632	4.2548	4.26026	4.27393	6.65699	6.47005	4.54628	5.73873	4.57546	4.63223	5.53174	5.27951	5.25038	6.47271	6.68312	6.56983	6.6523	6.3941
ITPR3	7.94703	8.42473	8.09581	8.60263	8.98921	9.236	8.09549	8.25114	8.57317	7.24819	7.47726	7.84887	7.97345	7.46163	8.91327	7.72579	7.74265	8.01709	6.34402	7.58957	7.9506	7.68029	8.59089	6.6566	8.00436	7.33873	8.07841	8.39033	8.96832	8.08273	8.152	8.12535	8.72788	7.53543	7.63425	7.83475	8.37102	7.61732	7.94309	7.47853	6.57888	7.79492	8.22521	6.89463	8.46539	7.28764	7.15792	7.48961	7.84777
PCDHA14	5.41469	4.72243	5.31092	4.15934	4.92632	5.66739	4.97319	4.97612	5.84268	5.20368	4.97232	5.64719	6.11456	5.63698	5.31454	5.36412	5.38244	6.37009	5.70453	5.12932	6.07947	4.97305	5.78267	6.22996	4.08011	4.48241	3.88183	4.65898	4.60397	4.18471	4.0982	4.80521	4.62239	4.86599	4.88014	5.89466	5.45632	5.02931	4.97824	4.00468	4.23393	5.05864	5.02324	5.25038	5.91499	5.12381	5.76624	5.48242	4.76861
SCARA5	4.61388	4.17936	4.77727	4.49482	4.85191	3.7122	5.5392	4.28068	4.39877	6.3786	4.77777	4.74487	6.51864	4.04179	4.85735	5.63938	5.55886	4.66521	4.4288	4.61697	5.30314	5.56706	3.50386	5.89956	9.85985	7.70639	7.90002	8.12067	9.67738	7.44877	6.32331	8.09776	9.07989	5.39034	7.35766	6.03985	5.71525	7.37873	6.7069	5.9541	5.56727	6.60118	8.01215	6.37382	6.18828	6.51608	5.58406	6.79283	6.50015
LINC01088	5.58183	3.6857	3.83004	4.7576	5.50542	4.40239	4.63082	4.17175	6.11266	4.31445	4.61532	5.25138	4.49006	4.72739	4.11087	3.86428	4.76791	4.43794	6.22255	5.83536	4.433	4.3063	4.71677	4.55025	5.49806	5.03984	5.43576	5.73849	6.02134	6.09763	3.95794	5.36701	5.36864	5.59235	5.90024	5.95454	4.25906	4.65849	5.54277	5.12175	4.99965	6.14165	6.26554	5.10256	4.50051	5.19556	5.25622	4.73626	5.78492
CCL19	2.67952	2.67952	2.67952	2.67952	2.67952	4.21706	4.2508	2.67952	2.67952	3.71291	2.67952	3.22919	3.73564	2.98738	3.13766	3.32534	2.67952	2.67952	3.14948	3.89342	2.67952	3.83604	2.67952	2.67952	4.36546	5.22148	3.97237	4.65898	5.70695	4.34561	5.19053	4.80521	3.57156	2.67952	6.92332	2.67952	2.67952	4.12939	5.26397	5.47068	3.33948	5.63684	4.35142	3.89076	4.09216	4.26974	4.2587	3.25291	4.72314
WDR86-AS1	3.48583	3.6857	2.67952	3.49476	2.67952	2.67952	3.49372	3.31119	3.63622	2.67952	3.01254	3.62057	2.67952	2.98738	3.32476	3.13808	3.24479	3.0768	3.25385	3.34186	3.29596	3.26927	2.67952	3.62545	4.55248	4.20195	4.88201	4.60411	5.57784	4.83497	3.33422	4.53109	6.30143	3.17785	4.27393	3.31087	2.67952	4.04231	3.95431	3.53482	3.33948	4.11344	5.02324	2.67952	3.69754	3.58057	3.4981	3.8051	3.54801
chrX|103062725|103062791|L1M5:L1:LINE|234|+	6.36001	6.84799	7.00513	6.57531	4.59897	6.33639	7.16468	6.82691	5.0662	6.66658	7.12644	6.36527	6.24414	6.38331	7.17448	7.08953	7.3748	4.88317	6.95339	7.27722	6.53491	7.1687	5.63213	6.07437	7.46284	7.77362	7.71268	7.53832	7.51942	6.54592	7.51598	7.28569	6.89064	7.58854	7.82544	4.71182	5.45632	6.93519	7.79485	8.57049	8.01995	7.84609	8.37706	8.65418	7.09116	7.90048	7.81038	7.86475	8.16503
chr13|67010075|67010306|MIR:MIR:SINE|273|-	5.78653	5.23572	5.14042	4.97568	5.24647	5.2915	5.6352	5.38472	4.99925	5.0576	5.45161	4.82303	4.87583	5.26268	5.00245	5.04928	5.19358	5.43129	4.54871	4.65959	4.82723	5.46226	5.63213	5.02149	4.36546	3.73082	4.39759	4.48659	3.98942	5.99247	4.0982	4.47896	4.2548	4.78316	4.44248	5.92492	4.60362	5.47311	5.54277	5.7802	6.3311	5.85512	5.88998	5.617	6.0852	6.7541	7.10329	6.76581	6.4348
chr4|21342380|21342562|MIRb:MIR:SINE|311|-	5.14024	5.19239	5.14042	5.025	5.30231	5.10665	5.6352	5.51113	4.60114	5.669	5.57317	5.35724	4.43883	5.27396	5.00245	5.04928	4.94188	5.19476	4.73918	4.35207	4.54377	4.78709	5.38963	5.36853	4.50834	3.3531	3.67027	4.28582	3.84304	5.43754	3.70205	4.76342	4.45248	4.12122	4.38891	4.78281	5.01186	4.90224	5.94261	5.35001	6.30629	6.25492	4.98229	5.10256	5.6504	6.37283	5.73748	5.93927	5.78492
SLC17A6	7.01745	7.94399	8.34968	8.30963	5.4076	7.66727	7.91302	8.54915	5.55469	7.54208	7.92716	8.20944	7.42874	8.83769	8.44787	8.16388	7.63339	5.83468	8.95092	9.61977	7.50786	7.49571	6.68197	7.80019	8.66179	7.21969	7.65194	7.15704	8.13083	8.0878	7.93958	7.82236	7.39645	8.12814	8.11927	6.94752	6.85893	7.64296	7.66799	7.29875	8.38642	7.38439	7.62173	7.85582	8.19767	7.45994	6.75168	7.53823	7.82764
HSPA6	6.01227	5.05342	5.35041	5.43886	6.16969	5.2915	5.66579	6.04106	6.04984	5.37682	4.52552	6.43007	9.45951	4.74422	5.77441	6.44959	5.64906	5.7837	4.75868	5.25515	5.37547	5.46226	6.04261	5.43499	4.95764	5.83	5.65788	6.36968	5.93416	5.78089	6.24836	6.32672	5.64141	5.30625	5.39673	5.95454	5.66172	4.60364	6.25375	5.39142	4.44939	4.8946	5.93235	5.20287	5.05247	4.52862	5.37438	5.64182	6.53797
PCP4	6.76767	7.95661	8.0556	8.62967	5.4076	7.14499	7.55914	7.30883	6.36531	7.71707	7.4911	7.51166	8.02409	8.51162	8.61065	7.93279	8.16629	6.11729	12.1771	11.792	7.74485	7.97631	7.46752	7.941	8.39423	8.11461	8.95133	8.55128	8.26363	7.533	8.3311	8.39513	8.3496	8.58801	8.19582	6.903	7.60291	7.93518	7.00621	7.95397	8.60946	7.37445	8.26265	8.50052	7.34867	7.56213	7.13632	8.00389	7.60319
SERPINE1	5.00317	4.89832	5.78178	5.025	5.30231	4.89228	4.49272	3.75713	6.78564	5.00516	5.22619	5.35724	4.17634	4.30885	5.53787	4.04706	4.65108	4.15755	4.67881	5.17258	5.30314	5.71586	5.09499	4.61202	5.83625	4.82955	5.78847	8.40164	5.91909	5.97047	5.19053	5.28336	6.65674	7.01198	5.90024	7.67658	4.08671	3.72537	7.14896	6.03362	4.54418	5.73458	6.79666	4.14333	5.08948	4.79068	5.29675	3.66022	5.01246
FOXS1	4.04301	4.51845	4.07162	3.67165	4.773	4.9492	4.15756	4.38024	5.19085	4.31445	4.52552	4.84807	4.51488	4.50585	5.01764	4.08006	4.4763	4.97986	4.75868	5.00668	5.67807	4.44521	4.65251	3.62545	5.3642	5.43118	4.61413	3.94779	5.84124	4.83497	4.03039	4.92311	4.86298	4.9439	5.98572	4.27994	4.40888	5.61175	4.21814	5.61678	4.79186	5.45698	4.85126	4.81291	4.37952	4.7424	5.37438	5.04902	5.08469
chr20|45092738|45093020|L2b:L2:LINE|360|+	5.73103	7.44063	7.33813	6.65298	5.87639	5.85224	6.79335	6.91932	4.77531	6.16376	6.16795	6.50713	5.21695	6.82249	6.72675	6.47642	6.18351	5.19476	4.57135	3.89342	5.24239	5.93911	6.37923	5.82799	7.09998	6.67242	6.68291	5.87622	6.79543	6.37313	6.83011	6.62183	6.56943	6.36751	6.67012	5.33879	5.13735	6.001	6.97588	6.85331	7.2187	7.20545	7.07497	7.71488	6.03071	7.43142	7.22086	7.6308	7.17116
S100A4	4.04301	4.59018	3.68221	4.339	5.35597	4.9492	4.05577	4.63752	5.46016	4.21807	3.4865	4.03859	4.24001	4.2095	3.90252	4.20293	3.83281	4.0122	3.9325	4.76029	4.17485	3.63191	4.77797	3.88714	6.03809	5.95237	5.96408	4.71156	6.59355	6.82708	5.36969	5.70177	4.94799	5.36288	6.28382	4.17105	3.98916	5.25217	4.32984	5.26324	4.23393	7.22769	6.07138	4.87615	4.55679	4.64003	5.87575	5.09465	5.60456
KANK3	7.89192	7.42253	7.74471	7.63313	8.87293	8.14008	7.65233	7.3646	8.5842	7.12336	7.17869	8.10228	6.86923	7.26934	7.38063	7.28065	7.45354	8.22948	6.53315	7.20838	7.932	7.3269	8.27268	6.19263	7.42493	7.43092	7.30974	7.30106	8.15966	7.1997	7.75456	7.7833	7.89786	7.82813	7.70084	8.1328	8.52657	7.46753	8.05593	7.42107	6.69787	7.36445	7.36272	6.7732	7.50227	7.12788	7.38552	6.933	7.58531
ENSG00000263715	5.09609	5.76115	5.49794	6.03906	2.67952	6.50999	6.98502	5.47026	2.67952	5.45584	7.15454	5.60524	5.32716	5.74493	7.22571	6.71567	6.41588	4.47308	5.08286	6.40037	5.79748	7.28728	4.94596	5.2624	4.98892	5.79299	6.27572	5.98152	6.07661	4.09479	5.29576	5.36701	7.07371	5.18543	5.44639	2.67952	5.13735	4.76157	6.4213	4.78407	5.28705	6.11787	5.60482	5.99165	6.63907	5.19556	4.50158	6.01056	4.72314
ENSG00000271894	4.4767	5.23572	4.26852	3.67165	2.67952	3.7122	4.56369	4.97612	2.67952	3.86483	4.73905	3.69311	3.56885	3.84236	4.33848	4.39043	4.78639	3.46679	3.4178	3.76198	3.83757	4.47117	2.67952	4.09323	3.7806	4.32225	4.39759	2.67952	4.33666	3.76687	3.95794	4.10659	4.1013	4.54917	4.9523	2.67952	3.45259	4.54628	3.79202	4.32468	6.73544	5.00618	4.8964	4.0246	4.09216	4.46892	4.42596	4.54599	3.89052
ENSG00000261292	5.91637	7.30886	6.87884	6.9643	6.50861	6.35675	6.9609	7.39705	5.19085	7.13517	6.78793	5.72748	5.18795	6.44313	6.53142	7.1834	6.27981	5.27199	7.06131	6.79044	5.2882	6.2262	5.94431	6.52805	7.24388	6.29305	6.5312	6.50228	6.53584	7.10273	6.83862	6.72882	6.42046	6.2692	7.16049	5.58829	5.79189	7.03553	6.99112	5.89848	7.55895	7.59572	6.03303	6.86522	5.81073	6.83269	6.24457	6.63745	6.61073
chr9|19782704|19782952|MIRb:MIR:SINE|314|-	4.67721	4.89832	4.71609	4.7576	4.59897	4.77044	4.49272	4.05104	4.77531	4.11274	4.20771	4.25852	3.50468	4.50585	4.38902	4.23164	4.24398	4.20203	5.0209	4.88926	3.83757	4.49658	4.94596	4.34382	3.86432	3.62383	3.67027	3.59028	3.45275	4.34561	3.95794	3.85963	3.41165	4.19289	3.35781	5.08942	4.08671	4.90224	4.09423	4.22779	5.93668	3.99681	5.10156	5.04946	4.75964	5.73726	6.36143	5.61137	5.31081
HEYL	7.29773	6.61224	7.50967	7.26014	7.73955	6.91807	7.36165	7.07467	7.5651	6.9062	7.24226	7.78868	6.53557	6.35243	7.18746	7.22813	7.03754	8.09916	8.23068	8.28814	7.76338	6.893	7.57725	6.17359	6.48181	6.6418	7.33807	7.01676	8.07475	7.64045	6.62883	8.16766	7.10059	8.03774	7.15318	7.95567	6.91648	6.54317	8.11963	6.74798	6.17527	7.63782	7.17451	5.90692	7.85312	6.23032	6.39835	6.07843	7.66693
USHBP1	5.64344	6.16437	5.8649	5.2476	7.12201	6.75936	6.23118	5.76784	6.84202	5.29299	5.48583	5.66089	5.15831	5.4819	5.57852	5.45479	6.05133	5.95459	4.75868	5.70656	6.53491	5.87757	6.45226	4.26624	5.75021	6.03371	5.8091	4.85754	6.26659	5.40469	5.41686	4.99622	5.89035	5.72667	6.22899	6.094	5.97793	6.09765	5.45595	5.9811	5.1793	6.04404	5.24574	5.90692	5.93494	5.80637	6.18234	5.88966	5.62842
chr14|62104691|62104908|MIR:MIR:SINE|277|+	6.01227	6.51275	6.17741	5.9428	4.99677	6.0156	6.42066	6.29327	4.39877	5.9649	6.40971	5.60524	5.68642	5.85257	6.11323	6.31925	6.43827	5.00297	6.08237	6.00105	5.12907	6.32785	5.63213	6.24826	6.94772	6.48957	6.46827	6.25727	5.99288	6.54592	6.24836	6.40641	6.08386	6.49715	6.62849	5.38364	5.60607	6.35345	7.46486	7.10545	8.2508	7.40405	7.07497	7.45406	6.86233	7.25545	7.13632	7.5222	7.21061
chr4|21580197|21580406|MIRb:MIR:SINE|383|-	5.70244	5.87326	5.56619	5.28805	5.80203	5.73175	5.83647	5.69918	4.92876	5.73338	5.85924	5.28758	4.51488	5.61084	5.1607	5.35236	5.28497	5.4479	5.49721	5.0694	4.56997	5.533	5.89246	4.93051	5.51916	4.06728	3.97237	5.1459	4.05545	5.92541	4.27973	5.44586	5.36864	3.96191	4.88014	6.01198	5.28836	5.53024	6.68828	5.7171	7.2187	6.70017	5.17556	6.04545	5.99318	6.71905	6.34261	6.95708	6.18711
chr11|33673504|33673627|MIRc:MIR:SINE|193|+	5.94097	6.3298	6.19882	6.25449	4.85191	5.59993	6.6647	6.29327	4.77531	6.27523	6.29395	5.92152	5.58036	6.07786	6.21876	6.42225	6.34651	5.34508	5.85075	5.92889	5.57217	6.2262	5.94431	5.8761	6.59381	6.06498	6.42914	6.44486	6.063	6.51601	6.11394	6.55357	6.17153	5.99762	6.84379	5.42706	6.04182	6.54317	7.16248	7.24455	7.85111	7.37445	6.79666	7.71488	6.80969	7.56213	6.963	7.64566	7.25656
chr11|34098934|34099061|L2a:L2:LINE|98|+	4.79516	4.59018	5.66269	4.63305	4.00819	4.48525	5.16028	5.14411	4.50412	4.83409	5.03652	4.25852	4.46471	4.5456	5.10529	4.95757	4.8403	3.95897	4.81549	4.55019	4.56997	4.95559	4.35614	4.48525	4.59511	4.86701	4.75502	5.10832	4.43244	4.93276	5.13469	5.09888	4.94799	4.98119	5.02073	4.37946	4.33635	5.10776	5.58423	5.74901	5.9688	5.67019	5.63093	6.04545	5.05247	5.42056	5.48319	5.91468	5.55558
MFAP2	2.67952	2.67952	2.67952	2.67952	2.67952	2.67952	3.49372	3.31119	2.67952	3.71291	3.25381	3.62057	2.67952	3.21075	2.67952	3.00445	3.00727	3.71179	3.71281	3.7137	3.1841	3.02159	3.50386	2.67952	5.01947	4.48241	3.67027	4.21048	5.20275	4.72925	3.14443	4.58111	4.81831	3.38085	5.56325	3.56553	2.67952	3.42696	4.09423	3.71977	3.33948	4.56491	4.65312	3.29833	3.40667	3.20533	3.82262	3.8051	3.54801
MSX2	4.95416	4.27375	5.35041	4.92446	4.28136	4.9492	5.24492	5.86492	3.84118	4.89362	4.32339	4.54145	3.62819	4.23516	5.41953	5.22879	4.65108	3.90283	3.89239	4.0801	4.37358	5.10504	3.83047	4.61202	6.10864	5.90122	5.13798	6.35415	6.34724	4.93276	5.1629	5.19425	5.84825	5.44367	6.36228	4.71182	4.08671	5.28599	6.65032	5.74901	5.33789	7.87453	5.06297	4.14333	5.26071	4.96769	5.17135	4.90192	4.72314
chr11|66345711|66345954|MIRc:MIR:SINE|220|-	7.49155	8.52981	7.98394	7.5944	6.57658	7.26786	8.25248	8.25114	5.72643	8.1185	8.16474	7.02411	7.40751	7.44958	8.12981	8.23127	8.28782	6.50893	8.06866	8.45567	7.14939	8.3601	7.13334	7.65779	8.28067	8.64464	8.7917	8.39411	8.27246	7.88142	8.55617	8.13702	8.12837	8.02496	8.49887	6.5259	6.60241	7.77634	8.49001	9.51233	9.18047	8.94	9.11942	9.38243	8.49228	8.97739	8.99593	9.1353	9.21081
LIF	6.4308	3.26819	5.75294	5.07256	2.67952	4.40239	5.80943	4.55757	2.67952	3.86483	4.67869	4.66166	4.35768	3.36281	6.14706	5.37579	4.76791	3.63801	3.25385	3.66264	3.29596	3.73975	2.67952	4.26624	3.13809	3.3531	3.88183	4.48659	5.57784	3.99675	5.90137	4.76342	6.44873	4.49664	3.35781	3.91428	5.32363	3.21096	3.95431	4.1219	2.67952	3.28486	6.03303	2.67952	5.35398	3.58057	3.67567	3.66022	5.15323
DSC1	5.183	6.46029	4.83568	2.67952	2.67952	4.48525	4.63082	4.71271	4.15493	4.48639	4.92205	3.22919	4.30033	5.47222	4.33848	4.39043	4.82258	5.6186	3.54939	3.01286	3.97715	5.12066	4.35614	3.76563	4.8591	4.93887	4.20494	4.90277	3.12948	6.70005	5.50661	5.19425	5.33815	4.3843	6.0819	5.19472	3.22939	5.47311	4.8443	4.78407	4.23393	4.70711	3.72224	6.04545	5.12551	5.61393	4.42596	5.41315	5.62842
AOC3	5.51737	5.19239	5.69342	5.28805	5.91215	6.11488	5.88905	6.0684	5.84268	5.0576	5.09777	6.21694	5.5693	5.42275	6.41998	6.65129	5.02094	5.46432	5.31846	6.03197	5.49681	5.65402	5.56705	4.88256	5.979	5.79299	6.23083	6.22346	7.38471	6.01414	5.70849	6.80901	6.36218	6.68282	7.13104	5.69803	5.84075	6.88226	7.87088	6.0076	5.06224	7.69478	6.91663	4.87615	5.93494	5.85062	7.12539	6.28373	6.95581
chr8|28564771|28564985|MIRc:MIR:SINE|211|+	5.58183	6.38719	5.8649	5.60682	5.68253	5.79329	6.27115	5.76784	5.12996	5.82472	5.95913	5.15642	4.87583	5.30723	5.61801	5.8109	5.56918	4.43794	6.06756	5.40669	4.92914	5.72591	5.53334	5.58837	5.73235	5.40665	5.94561	5.47372	5.20275	5.80603	5.65093	6.02333	5.95123	5.12074	6.18644	5.42706	5.60607	5.76176	6.50888	6.77887	7.41628	6.79276	6.07138	6.69173	5.8742	6.62116	6.3042	6.92081	6.80916
ENSG00000249436	5.48399	5.54037	5.56619	5.11849	3.83976	5.66739	5.72502	5.51113	3.84118	5.85389	5.47452	4.89676	4.56309	5.27396	4.98709	5.73226	5.38244	4.54048	3.9325	3.80784	4.48964	5.30887	4.77797	4.93051	6.12234	6.29305	6.1687	6.09833	5.91909	5.87887	6.45124	6.25673	6.04722	5.30625	7.16776	5.29244	5.81653	6.32189	6.22812	6.08425	6.40305	6.43853	5.80121	6.81995	4.93484	5.97559	6.04902	6.429	6.10522
GLRA3	9.38346	9.21576	9.35972	8.90413	7.82554	8.12835	9.81728	9.25378	6.53488	9.86948	9.82546	8.11948	7.61215	7.90083	8.59857	9.50863	9.05455	8.14724	8.28881	9.3595	7.68777	9.05033	8.36024	9.25546	9.95211	9.51351	9.10537	9.49367	9.12102	10.0328	9.89009	9.63227	9.42055	9.28402	10.257	8.75762	9.10734	9.71741	9.74348	9.56406	10.322	9.66674	8.72871	9.80159	8.73679	9.72834	9.15719	9.85705	9.4134
ENSG00000279283	7.12774	6.79259	6.58702	6.91479	7.9918	6.54586	6.38472	7.45984	7.82907	6.59984	6.55955	7.47391	6.53557	7.16113	6.38647	6.87708	6.15669	7.83434	6.69055	7.30259	6.58955	6.81143	7.48496	5.75258	4.14325	4.26367	5.03423	5.35183	4.68164	5.33655	4.73933	4.99622	4.77206	4.3843	4.27393	6.94752	6.42305	4.85701	5.58423	4.41417	4.23393	4.56491	4.54114	4.4391	5.38371	5.44989	5.82206	5.54839	5.4521
TNFRSF12A	5.00317	4.51845	5.49794	5.63811	6.16969	5.56493	4.2508	6.17276	5.41036	4.95056	5.65535	4.98904	5.86817	3.76577	6.5865	6.20821	5.11003	5.21448	4.35071	5.60672	5.00535	5.4743	4.65251	4.34382	5.34057	4.7102	6.71574	6.93592	5.94907	5.80603	6.52705	6.38034	6.17153	6.35388	5.05367	4.91411	4.96728	4.28541	5.58423	5.17057	3.80392	4.77267	6.52157	4.4391	4.44152	4.33992	4.2587	4.32105	5.8266
chr6|68690583|68690783|MIRb:MIR:SINE|314|+	5.00317	5.50577	4.89159	4.87118	5.45738	4.89228	4.97319	4.71271	4.60114	5.4169	5.25315	4.60299	4.56309	5.20488	4.69409	4.82447	4.94188	5.27199	4.92219	4.77952	4.17485	4.88336	5.49879	4.72715	4.95764	3.91321	4.20494	4.48659	3.98942	5.61976	4.2224	4.76342	4.98852	3.96191	4.49379	4.91411	4.47729	5.44363	5.73873	5.84058	6.51546	6.04404	5.3761	5.50526	5.05247	6.41734	5.76624	6.30272	5.8266
chr15|25035823|25035937|L1ME3G:L1:LINE|241|+	6.78125	7.8456	7.51815	7.17865	7.39653	6.99776	7.28607	7.63327	6.87842	7.41236	7.71029	6.81627	4.67606	7.33109	7.36072	7.12038	7.12613	6.45339	7.18571	7.17441	5.62023	7.1975	7.28046	6.60089	7.32259	6.22563	6.60322	6.80544	6.50609	7.51051	6.548	7.18427	7.23606	6.47214	6.54141	6.58356	5.79189	7.33219	7.98929	7.67155	8.8923	8.00247	7.65341	8.13316	6.82037	8.45823	7.6822	8.54151	7.94443
CEP295NL	6.71203	6.16437	6.01775	6.03906	6.16969	6.31573	5.69572	6.26997	7.67243	6.59984	5.77022	5.81568	7.23578	5.62832	5.99176	6.17576	6.12243	6.95927	5.77954	6.18411	7.00089	5.8226	6.81227	6.49784	4.8591	4.20195	4.56345	5.35183	4.52119	5.64794	4.98402	4.6292	4.90617	4.82523	5.08582	7.1766	6.94993	5.80839	5.31454	4.41417	4.79186	5.29409	5.02324	4.67635	6.93292	5.35995	6.26473	5.72939	5.4521
ARHGEF5	5.54998	4.72243	4.26852	4.7576	5.59679	5.0562	4.69457	5.51113	7.18468	4.6371	5.12738	5.07534	4.9825	4.33242	5.80028	5.12118	5.13845	5.70359	6.60638	6.86485	5.40337	4.14858	5.38963	4.48525	4.98892	4.75122	5.68051	6.13522	6.31323	5.80603	4.73933	5.49603	6.17153	5.92537	6.17197	4.91411	5.54809	5.73785	5.58423	5.43162	4.54418	5.82594	6.29816	4.34857	5.35398	5.08645	4.64019	5.18153	4.21562
chr1|98036577|98036920|Tigger3a:TcMar-Tigger:DNA|188|+	4.32213	4.27375	4.65184	4.49482	4.00819	4.56284	4.63082	4.78372	4.39877	5.00516	5.3183	4.44298	4.03686	4.46476	4.25834	4.50828	4.71083	4.75131	4.69925	4.94086	4.01972	4.90179	4.26909	4.41661	4.67625	3.15795	3.88183	4.04267	4.05545	5.06709	4.03039	4.67553	4.32443	4.26026	4.44248	4.17105	4.87333	4.76157	5.58423	5.50867	6.09044	5.56767	4.8964	5.10256	5.54979	5.50675	5.29675	6.05617	5.47871
DRGX	5.51737	5.84606	6.30129	4.7576	4.68895	5.4543	4.86876	5.2455	3.36209	5.33555	5.60456	4.3726	4.63208	4.12884	5.37385	5.58053	5.56918	5.48054	4.59359	3.25436	4.54377	5.98148	5.46335	5.40216	6.27718	5.59168	6.03562	4.98883	6.336	5.591	5.6112	5.19425	6.15442	5.33486	6.06632	4.37946	5.01186	5.14533	5.91061	5.68445	5.52434	4.40432	4.65312	5.93574	4.93484	6.1267	4.2587	5.26318	5.31081
NDNF	5.3787	5.23572	5.35041	5.66871	5.35597	5.4543	6.14772	5.19575	4.99925	6.45622	5.84188	5.05428	4.43883	5.28514	4.97155	5.8109	6.09442	5.41447	6.1956	5.86149	5.68935	5.56706	5.38963	5.36853	8.20607	7.49495	7.09401	7.43195	8.11456	6.977	6.72384	7.12294	7.48066	6.40765	8.15257	5.42706	5.54809	6.47315	7.17588	6.15696	6.84255	8.63398	6.99798	6.28748	6.67486	6.17945	5.90184	6.72429	6.13855
C19orf33	3.48583	2.67952	3.2661	3.67165	4.59897	3.28412	3.67041	3.75713	3.36209	3.52911	3.60745	4.13186	3.87615	3.11407	4.07887	3.13808	3.64666	3.36339	3.34127	3.01286	4.48964	3.50795	2.67952	2.67952	6.87717	5.47896	4.51062	5.71416	6.61228	5.37105	4.03039	5.56804	6.6075	3.38085	3.83414	3.56553	3.22939	4.71107	3.5951	3.53482	3.96775	4.83506	4.70559	4.0246	3.40667	3.41912	2.67952	4.47555	3.79012
SOX17	5.70244	5.0037	5.53249	5.36552	7.01203	5.93628	6.23118	5.42815	7.03165	5.29299	5.68496	6.24427	4.6095	5.56615	5.22693	5.63938	5.82228	6.55489	5.34367	6.15636	5.84857	5.33566	5.96953	4.55025	6.56412	6.76998	6.0003	5.61238	6.42357	6.15717	6.02672	5.89967	6.73902	6.35388	7.03093	6.03985	6.23612	6.74663	5.91061	6.7164	5.38692	6.70017	5.65656	5.68681	5.44131	5.50675	5.97735	6.20513	6.00027
PGGHG	8.4235	7.82509	7.96545	7.57066	8.87741	8.42055	7.78171	8.0619	8.01178	6.73035	7.14407	7.10543	8.57213	7.74794	8.21456	8.21074	7.19654	7.46234	6.78812	7.97192	7.49207	8.11088	8.70676	7.43767	5.99401	6.14027	6.98166	6.92549	7.40091	6.30472	5.90137	7.07516	6.56943	6.29799	6.89729	7.83475	8.20126	6.45873	7.73282	6.54715	6.30629	7.14828	6.39177	5.7533	7.0464	6.60844	6.60179	6.69592	7.04586
DES	4.4767	4.36101	4.83568	4.25268	4.00819	4.40239	5.4713	4.28068	4.50412	4.21807	5.00481	6.69656	4.71857	4.10059	7.60748	5.51908	4.60962	4.3259	3.85058	6.03197	4.517	5.1361	3.95843	4.48525	5.26713	6.87892	6.82007	7.4466	9.02684	6.23286	7.87914	9.02711	9.17552	8.46098	7.76448	5.51002	5.25215	6.893	9.263	8.36258	4.44939	8.22308	9.09196	4.25053	5.16059	5.08645	7.81718	6.429	9.6609
chr14|62101015|62101231|Charlie15b:hAT-Charlie:DNA|211|+	5.61298	6.24949	6.17741	5.9428	4.39677	6.0156	6.16905	6.0684	4.50412	6.16376	6.26834	5.23291	5.08124	5.33971	5.89128	6.19532	5.97647	4.54048	5.56271	5.92889	5.36131	5.75562	5.35123	5.14731	6.12234	5.81162	5.56351	5.78592	5.82514	6.43841	5.91766	5.76412	5.39847	5.70516	6.38751	5.24446	5.45632	6.25658	6.77902	6.56501	7.65982	6.8369	6.33005	6.93764	6.23714	6.76559	6.32354	6.8836	6.85972
A4GALT	7.74069	6.54669	7.43992	6.8765	7.90669	7.10958	6.34786	6.19769	6.94855	5.93796	6.40971	6.46139	6.5523	5.21664	7.027	7.06859	6.47122	6.40399	5.33112	6.21133	5.78703	6.3213	6.75582	6.3018	7.15399	5.84815	7.55272	7.10256	7.50451	7.12265	7.26808	7.21398	8.00594	6.78772	6.79762	6.38157	7.09649	5.55794	7.44288	6.80911	5.43426	6.23298	6.62782	5.29628	5.95462	5.85062	5.61612	5.75741	7.39309
chr7|80217578|80217733|UCON55:TcMar-Tigger:DNA|312|+	5.91637	6.09701	5.8649	5.50851	4.15317	5.41537	6.08173	5.86492	5.0662	5.53059	5.70436	5.21419	5.3663	5.7687	5.99176	5.80238	5.73378	4.40175	5.27973	5.4537	5.33253	5.99808	5.75383	5.8033	6.34871	6.69247	6.6493	6.94628	6.16844	6.09763	6.68659	5.86226	5.76006	6.69366	6.42452	5.51002	5.51817	6.42943	5.94261	7.46911	7.71712	7.01388	7.52912	7.64752	7.19321	6.94809	7.97137	7.36035	7.53651
chrX|140774736|140774891|Tigger20a:TcMar-Tigger:DNA|286|+	5.75906	5.9771	5.69342	5.07256	4.15317	4.89228	5.43607	6.12154	5.0662	5.79493	5.85924	5.63334	4.41239	5.64559	5.66585	5.59051	5.33457	4.97986	5.53035	5.14389	4.78413	5.61122	5.91862	5.22511	4.55248	3.9931	3.88183	4.60411	4.17649	6.07721	4.43658	4.96017	4.98852	4.04455	4.44248	5.33879	5.54809	5.21748	5.81002	5.0711	6.49367	5.7657	4.98229	5.84747	6.26881	6.48856	5.73748	6.24498	6.12198
chr4|176329213|176329427|MIRc:MIR:SINE|322|-	5.81347	6.18613	5.78178	6.10719	5.24647	6.18503	6.32907	6.09522	5.24912	6.54766	6.04487	5.45552	4.56309	5.75289	6.08557	6.20821	6.07304	4.40175	6.1043	5.96943	5.07744	6.28132	5.53334	5.61711	6.2649	6.31915	6.10372	6.1169	5.97842	6.1376	6.35935	6.02333	6.08386	6.23982	6.38751	5.08942	5.48759	6.66115	6.76133	6.92408	7.85962	7.20545	6.92705	7.37293	5.95462	7.27164	7.18973	7.36035	7.33003
ENSG00000278872	5.73103	6.22868	5.78178	6.38796	8.3679	6.04108	5.6352	5.95574	7.54264	6.51178	5.99875	6.83429	5.32716	6.62615	5.86704	5.69585	5.33457	8.07057	4.63692	4.43021	6.58358	5.57823	6.57172	5.49839	3.94141	4.26367	4.27276	4.12977	3.67017	5.0238	4.16203	4.76342	4.5683	3.77301	4.21188	6.03985	5.48759	4.42289	4.52591	3.87259	4.23393	4.83506	4.2057	4.14333	5.44131	5.39059	5.29675	4.67596	5.04906
PDLIM1	5.96514	5.27771	5.31092	5.50851	5.76332	7.1909	5.50567	5.55083	5.50823	6.09242	5.08272	5.68791	6.15908	5.42275	6.40333	5.71417	5.18001	5.57409	4.85203	5.82654	5.33253	5.28156	5.86581	5.18677	6.38317	6.06498	7.70727	7.22662	7.72209	8.25032	7.5	7.22132	8.45387	6.54587	7.21062	5.33879	6.21785	5.14533	6.7965	7.45963	4.54418	6.53117	8.4145	5.25038	6.0852	5.32862	5.37438	5.37716	8.17702
chrX|74589722|74589950|MamSINE1:tRNA-RTE:SINE|303|+	5.3787	5.92613	5.78178	5.81243	5.50542	5.56493	6.23118	5.73393	4.15493	5.85389	6.11856	4.63267	5.31386	5.40245	5.99176	5.9251	6.19014	5.11287	5.73313	5.96141	5.44419	6.15416	5.49879	5.36853	6.08084	6.04944	6.31922	6.1169	5.99288	6.17647	6.11394	6.40641	5.86945	6.01512	6.03463	5.24446	5.01186	6.32189	7.07936	7.48789	7.5379	6.70017	6.89555	7.1475	6.45908	6.92779	6.73738	6.98076	6.85972
chr3|124452318|124452596|L2c:L2:LINE|310|-	6.65414	6.07383	6.48645	6.03906	5.91215	6.37683	6.27115	6.82691	5.6432	6.09242	6.38015	6.38175	5.86817	6.55121	6.4581	6.34862	6.14309	5.91967	5.21266	4.95763	5.85856	6.21916	6.5386	6.3364	4.50834	3.82638	4.51062	4.9465	4.2324	5.64794	4.43658	5.72286	4.86298	3.87202	4.9523	6.5259	6.39084	5.35123	7.18916	5.21769	6.03093	5.9392	5.73075	5.54351	6.9813	7.03606	6.36143	6.79283	6.66866
chr3|408347|408547|MIRc:MIR:SINE|342|+	7.49977	7.36682	7.43992	7.58653	6.57658	6.93166	7.62959	7.34255	6.01736	7.80089	7.68645	6.72905	6.40037	7.03445	6.97177	7.33131	7.2761	6.17748	7.09071	7.01457	6.44554	7.15409	7.52764	7.14889	8.02982	7.48352	7.33807	7.77712	7.21788	7.92173	7.53701	7.64849	7.46006	6.82761	7.79762	7.29606	7.79277	7.90901	8.68503	8.42719	9.23702	8.60033	7.90045	8.68388	7.82694	8.75405	8.15423	8.54943	8.27689
chr4|21708301|21708416|MER5A:hAT-Charlie:DNA|319|+	5.58183	5.43386	5.42614	5.2476	4.92632	4.77044	5.50567	4.91507	4.99925	5.37682	5.3805	5.05428	4.30033	5.30723	4.95583	5.12118	5.40577	4.9324	4.79683	4.90669	4.24497	5.25368	5.56705	5.14731	4.25971	3.15795	3.78208	4.35657	3.45275	5.26485	3.79523	4.6292	4.90617	3.53439	4.00185	4.91411	5.32363	4.81017	5.77483	4.64887	5.72689	5.67019	4.2057	4.87615	5.67446	6.0719	5.44786	5.61137	5.47871
chr6|116277660|116277934|AluSg:Alu:SINE|44|+	7.39791	7.85911	7.94673	7.50536	7.18126	7.01062	8.0042	7.42879	6.0816	7.42202	8.19545	7.48154	7.07576	7.68358	7.98514	8.3209	8.6494	7.33251	7.75701	7.65504	7.50472	8.23221	7.12223	7.13916	8.50209	8.91503	8.99863	8.40913	8.97194	7.94426	8.70978	8.43346	8.31182	8.55284	8.99331	7.07333	6.88223	7.34005	8.39598	9.03961	8.7116	8.9798	9.14414	9.32973	8.49561	8.62791	8.87744	8.90778	9.26044
MARCO	3.66091	4.51845	3.50355	3.67165	3.63503	4.63588	4.56369	5.33986	3.36209	4.77172	3.66172	3.69311	4.1431	3.11407	4.46105	4.78896	4.54475	3.77989	4.23785	4.5036	4.13808	4.5933	4.43723	3.76563	7.2868	7.26048	7.27351	4.12977	7.12334	7.81571	6.32331	6.12134	7.57305	5.63857	8.50747	4.27994	4.1762	5.21748	7.06502	7.52473	5.38692	6.49483	7.86842	4.74644	4.09216	5.23006	4.34529	5.13879	7.98135
ENSG00000267749	5.96514	5.84606	5.96861	6.23436	7.31953	6.11488	5.60393	5.38472	7.73318	5.73338	5.61487	5.99867	5.66585	6.23877	5.61801	5.64895	5.52745	6.86533	6.96138	7.40865	6.06232	5.19617	6.57172	5.96767	4.25971	4.43136	4.20494	5.02986	4.33666	4.72925	4.2224	4.03059	3.81967	4.59956	4.07646	6.42432	6.04182	5.14533	4.91297	3.87259	4.10894	3.86543	5.13907	4.81291	5.69811	4.58556	5.97735	5.09465	4.72314
ENSG00000251423	4.54718	3.6857	4.94522	4.63305	2.67952	5.10665	5.06999	3.75713	3.36209	5.10807	5.05209	2.67952	4.71857	3.11407	4.41351	4.20293	4.92548	4.20203	4.14525	4.0094	4.517	5.05705	3.50386	5.14731	4.55248	4.20195	4.20494	4.60411	4.52119	3.76687	4.0982	4.03059	4.90617	4.49664	5.05367	3.31087	4.87333	4.60364	5.04045	5.35001	5.38692	4.70711	4.2057	4.14333	4.09216	4.96769	4.50158	4.32105	5.04906
GATA2	6.10208	6.95276	6.06523	5.96749	7.73955	7.43924	6.67958	6.40437	7.15535	5.76449	5.89333	6.22611	5.886	5.94565	6.58158	6.14256	6.61073	6.31766	5.1565	6.00105	7.02746	6.77364	7.11103	4.78105	6.65139	6.51234	6.84994	5.89792	6.88277	5.87887	6.35935	6.46958	6.51704	6.23982	6.77873	6.88785	6.39084	6.30584	7.18916	6.65109	5.90382	6.87972	6.21516	5.81678	6.17161	6.60844	6.53714	6.10035	6.53797
chr3|172631518|172631624|MIR3:MIR:SINE|231|-	5.75906	6.00191	5.56619	5.47412	5.4076	5.10665	5.78185	5.92611	4.15493	5.33555	5.70436	5.25138	4.9825	5.61961	5.5984	5.76776	5.52745	5.06999	5.99108	5.71616	4.88932	5.57823	5.56705	5.64528	5.88546	5.56986	5.96408	5.6642	5.7757	5.87887	6.11394	5.91802	5.93123	5.21666	5.60738	5.08942	5.21495	5.55794	6.14834	6.95143	7.03541	6.68414	6.3142	6.51339	6.17161	6.4605	6.16097	6.49644	6.67997
chr2|38563158|38563317|L1M5:L1:LINE|248|+	3.80588	5.10135	4.58415	4.49482	4.28136	5.00378	4.2508	4.78372	4.0098	4.56403	4.67869	4.33579	3.91877	4.35552	4.31237	4.50828	4.4763	3.55708	4.57135	4.32484	3.88631	4.33542	4.35614	3.76563	4.55248	4.43136	4.45542	4.60411	4.52119	5.0238	4.48462	4.30759	4.1013	4.26026	3.83414	3.91428	4.25906	4.54628	5.31454	5.47068	5.87017	5.60268	4.65312	5.29628	4.50051	5.32862	4.9837	4.849	5.15323
chr21|34099753|34100051|MER124:DNA?:DNA?|239|+	4.73754	6.61224	5.59911	4.7576	6.57658	5.88081	5.4713	5.69918	4.92876	5.60151	5.09777	4.63267	4.89422	4.79342	5.03265	5.38735	4.80461	4.83202	5.19883	5.37034	4.48964	4.41869	6.06616	4.97678	5.34057	5.13371	4.9603	5.02986	4.92153	6.21431	5.10588	5.42008	4.5683	4.54917	5.39673	5.46916	4.40888	5.38273	6.0638	5.54565	6.63961	6.96171	4.98229	6.26505	5.26071	6.05316	5.92746	6.47987	6.67997
CFB	6.83431	6.46029	5.66269	5.7567	7.68946	7.77656	6.08173	6.64027	6.89627	5.93796	5.58371	6.04094	5.20253	5.93173	6.11323	6.36019	5.87282	6.55489	5.35611	6.42378	6.39866	6.32785	6.69704	5.69996	7.23764	6.11063	7.31687	6.18882	7.62891	7.42491	6.66759	6.271	8.19631	6.09952	6.74018	6.38157	6.55964	6.23978	7.09355	7.51561	5.56727	6.82233	6.77372	5.78539	6.86233	5.50675	6.11725	6.24498	7.47955
chr4|21500323|21500507|MIRb:MIR:SINE|326|+	4.85033	5.79002	5.18509	4.97568	4.85191	4.77044	5.50567	5.62697	4.28325	5.5665	5.58371	4.9437	3.68358	5.45264	5.03265	5.20268	5.2335	4.47308	4.75868	4.35207	3.83757	5.32233	5.22914	5.36853	4.8591	3.82638	3.88183	4.35657	3.98942	5.591	4.03039	4.72023	5.06608	3.87202	4.21188	5.33879	4.25906	5.21748	5.73873	5.01845	6.57888	5.96615	4.54114	4.93648	5.49661	6.27942	5.82206	6.35822	5.31081
CES1	5.09609	3.834	5.27025	4.25268	4.15317	3.52852	4.4174	3.91488	3.84118	5.10807	3.8068	4.7975	4.03686	4.2095	3.7796	4.75246	4.52235	3.84332	4.83389	4.83554	3.61201	5.1814	3.83047	3.45636	6.68852	5.1636	5.35302	5.1459	6.21836	7.19029	4.84985	6.36712	6.0096	5.05278	8.21696	4.05039	3.76047	6.25658	6.25375	5.9541	4.34657	8.0655	6.71473	5.15365	4.55679	4.58556	6.2846	4.61265	5.28072
chr4|157334489|157334624|L2c:L2:LINE|362|+	6.69777	6.38719	6.78332	6.63778	5.91215	6.39663	6.52333	7.0201	6.04984	6.79139	6.6062	6.44582	5.98025	6.76909	6.84221	7.15058	6.07304	5.94305	5.90189	5.80874	5.65522	6.92351	6.46995	6.6566	5.67736	4.57855	5.7247	6.06046	5.43553	7.16169	4.95173	6.22773	5.78263	5.30625	5.58549	7.0048	6.85893	6.62289	8.18725	6.27044	7.24493	7.41378	6.19797	6.7084	6.86233	7.54226	6.92568	7.18814	7.76019
CPZ	3.93141	2.67952	2.67952	4.15934	3.63503	3.86403	4.4174	2.67952	4.15493	4.56403	3.8923	4.60299	4.51488	3.72496	4.25834	3.82334	4.2997	4.3259	4.20782	4.20908	4.40366	4.33542	3.95843	3.88714	6.86912	6.15486	5.70278	6.69914	8.23382	7.41687	5.5909	6.48188	7.91812	4.86599	7.54783	4.05039	3.45259	5.55794	6.14834	5.74901	3.96775	6.63495	7.44471	4.93648	5.0144	5.42056	4.93236	5.91468	6.77794
ENSG00000272884	5.44977	4.27375	4.43662	5.28805	6.46143	5.15528	5.06999	5.8333	5.95006	5.15672	4.59347	5.1952	5.68642	4.84083	5.06218	5.74122	4.40378	6.26324	5.17076	4.81713	5.16243	4.66123	6.06616	5.33406	3.68855	4.06728	4.9603	5.71416	4.68164	5.1497	4.53084	4.72023	4.72409	4.86599	4.84252	5.98355	4.92114	2.67952	5.09989	4.1219	2.67952	5.15778	4.59838	2.67952	4.93484	4.02868	4.64019	4.73626	5.01246
RGL3	7.73374	7.00241	7.51815	7.2402	8.22057	6.74402	7.44219	7.55876	7.77231	7.31197	6.50039	7.37088	7.92524	7.17291	7.08366	7.67827	6.83365	7.88896	6.85396	6.7769	6.68738	6.93639	7.85703	6.7363	5.83625	5.61317	6.44231	6.62361	6.88277	6.0565	6.05639	6.10547	6.08386	6.32621	6.64946	7.22558	7.76802	6.23978	7.40926	6.37554	5.72689	6.37991	6.43636	5.7533	6.25306	5.78371	6.82112	6.49644	6.62251
KRT5	4.4019	5.358	5.94339	5.32733	3.36122	5.33405	5.66579	4.97612	3.36209	4.48639	4.7967	5.37411	4.93025	5.1321	5.18758	5.24167	5.72462	3.84332	4.83389	4.20908	4.40366	5.54445	4.58481	6.03265	5.85285	5.47896	5.9269	6.59753	6.25468	4.67294	5.1629	5.36701	5.36864	6.20982	5.54065	4.63665	4.54206	5.85353	4.09423	4.78407	5.76411	3.99681	5.65656	5.84747	4.89319	5.26371	5.55124	6.07843	4.34826
chr9|19550846|19551149|L1MA4A:L1:LINE|136|-	4.90327	4.44228	4.83568	4.81563	3.83976	5.00378	5.11589	4.17175	4.6912	4.21807	4.0441	4.69	4.38535	4.72739	4.891	4.4625	4.49954	4.50724	4.79683	4.88926	4.517	4.36383	4.99751	5.55902	3.58557	3.50086	3.54161	4.04267	3.76069	4.34561	3.47802	3.52528	3.70436	3.77301	3.16133	6.03985	4.87333	4.85701	4.52591	4.32468	4.79186	3.86543	5.65656	4.52333	5.52345	5.63948	6.09487	5.58024	5.69764
MIR24-2	7.55603	7.10821	7.31883	8.04844	8.61317	7.65913	7.26654	8.93491	7.89258	7.39283	6.80135	7.15401	8.15528	7.29382	8.19705	7.34297	7.70638	8.30728	6.67605	7.2836	7.32379	6.75436	7.72392	6.46698	5.60051	6.30616	7.16694	8.45326	6.92078	6.6867	6.87217	7.25028	6.22164	6.79779	6.27031	7.67658	7.5458	6.48743	7.22826	5.68445	5.33789	6.18805	7.15692	6.14726	7.50227	6.40266	6.55358	6.73826	7.05456
chr12|88199201|88199451|MIR:MIR:SINE|292|+	4.04301	4.36101	4.51259	3.81807	4.85191	3.86403	4.2508	4.63752	4.28325	4.70618	4.3506	3.62057	3.56885	4.01113	3.94028	4.01301	3.91363	4.20203	3.71281	4.04534	3.29596	4.07871	4.35614	3.45636	4.31378	4.32225	4.56345	4.04267	3.98942	4.78319	4.53084	4.30759	3.70436	3.53439	4.00185	4.27994	3.62091	3.94745	4.69502	4.41417	5.06224	4.21881	4.2057	4.81291	3.81215	4.19503	5.03313	4.79386	5.08469
chr8|100918736|100918836|L2c:L2:LINE|320|-	7.57948	7.81818	7.60834	7.65587	6.13995	7.43924	7.93172	7.9425	6.11266	8.36364	8.31836	7.02933	6.41265	7.53872	7.87727	7.88576	8.23471	6.08621	8.23725	8.20488	7.29129	7.97838	7.39559	7.46903	8.44377	8.38402	8.2595	8.51008	8.07475	7.71445	8.27904	8.21245	8.29255	7.89521	8.52735	6.44522	7.47108	8.00601	8.92571	9.32685	9.42341	9.09299	9.05925	9.28337	8.30017	9.22361	8.84789	9.28035	8.9887
OSR1	4.61388	4.36101	4.07162	4.339	5.50542	4.48525	4.92201	4.47213	4.99925	6.39841	4.8519	4.63267	4.67606	3.84236	4.48414	4.11209	4.09137	6.16763	4.47818	4.0801	5.12907	4.86466	5.38963	4.83279	7.40837	6.41901	5.94561	6.87217	8.68968	7.05167	5.19053	6.59943	8.04331	5.30625	8.10042	5.19472	4.96728	6.54317	5.36331	6.05916	4.79186	7.21661	7.15692	5.78539	5.35398	6.37283	4.87894	5.98719	6.30905
GATA6	2.67952	2.67952	3.50355	3.25976	3.36122	3.52852	3.25902	2.67952	2.67952	2.67952	3.01254	3.06936	3.02021	3.29179	3.32476	3.46729	3.00727	3.46679	2.67952	3.25436	3.38956	3.35896	2.67952	3.23211	3.7806	3.91321	3.67027	3.42717	4.47762	3.99675	4.0982	4.10659	4.94799	3.17785	4.91671	3.31087	3.45259	3.84282	4.32984	3.53482	3.33948	4.77267	4.2057	2.67952	4.00702	3.83097	4.57281	3.93056	4.06538
chrX|103377819|103378035|L1M5:L1:LINE|345|-	8.11149	8.7952	8.83003	8.37045	7.04432	8.25782	9.14167	8.84379	6.91391	8.7749	8.81998	8.20023	8.41408	8.1856	9.19649	8.93328	9.02634	7.07915	8.72634	8.98999	8.6042	8.97659	8.03318	8.14883	9.32198	9.72345	9.58127	9.46523	9.36736	8.40044	9.56789	9.14728	9.0618	9.15318	9.45872	6.4031	7.65108	8.75226	9.53358	10.4694	10.0853	9.75347	10.1809	10.5291	9.01927	9.66858	9.78697	9.81496	9.91444
SYT10	7.27875	6.73496	6.60311	6.40604	5.55186	6.06611	7.40695	6.58485	5.91517	7.31197	6.86658	5.9551	6.08408	5.65414	6.01397	6.57895	6.63996	5.89591	7.31272	8.28496	5.80784	7.29396	6.11211	7.57373	7.34597	7.01238	6.67179	7.34863	7.23003	7.68128	7.41735	6.92146	7.13568	6.72571	7.77403	5.95454	7.12604	6.30584	8.07033	6.51076	7.66953	7.61271	6.5353	7.18365	6.25306	7.49482	6.22413	7.43929	6.99251
chr15|52312366|52312657|AluSz6:Alu:SINE|96|-	7.14881	8.04202	7.82211	7.92285	7.19571	7.22439	7.66729	7.47005	6.51185	7.58571	7.75681	7.36264	7.65393	7.60973	7.89516	7.90357	7.92335	7.04743	7.59485	7.32753	7.42377	7.66492	7.37703	7.26072	8.01533	7.95003	7.89526	8.17879	7.95924	7.91604	8.07147	8.09776	7.8617	7.73702	7.96948	6.97644	6.83525	7.58462	8.22635	8.77906	9.29143	8.33474	8.73168	9.08779	8.30017	8.7454	8.6026	9.04014	8.91909
FGR	6.62429	6.44236	6.37826	7.02388	8.17762	7.69935	6.55597	6.4671	7.58722	5.93796	6.03729	6.39804	5.65544	6.3985	6.32882	6.23365	6.33462	6.7648	4.75868	5.65753	6.57157	5.91307	7.53603	5.18677	6.76003	6.26647	6.84005	6.74736	7.01513	7.09266	6.79556	7.09925	7.10059	6.4847	6.87079	6.85706	6.28959	6.28961	6.89711	6.27044	5.76411	6.47631	6.97807	5.46592	6.47271	5.50675	5.44786	5.61137	6.05372
LILRB5	4.32213	3.6857	3.50355	3.81807	2.67952	3.7122	4.92201	4.78372	5.24912	5.24906	3.71273	4.63267	4.99948	3.68219	4.84019	4.48561	4.4763	3.71179	4.07893	4.97418	4.80586	4.14858	5.1412	3.88714	5.75021	5.22148	5.23433	5.18246	7.38471	6.8749	5.86821	5.84317	6.36218	5.39034	5.79032	4.97515	4.92114	5.58511	5.50004	6.15696	4.79186	5.37795	6.21516	5.29628	4.75964	5.26371	5.44786	5.37716	5.8266
chr6|31544893|31545138|MIRb:MIR:SINE|290|-	7.86673	8.55493	8.41015	8.2561	6.857	7.20215	8.51469	8.56825	6.11266	8.42254	8.67136	7.65007	8.03005	7.86137	8.68791	8.55429	8.64343	7.05808	7.93142	7.74566	8.21186	8.58482	7.88355	8.0172	8.82229	9.05276	9.0228	9.01836	8.79752	7.99371	8.84858	8.52802	8.47795	8.59379	9.10713	6.99069	7.65783	8.43791	9.09718	9.98628	9.94258	9.50115	9.65948	10.126	8.88367	9.50565	9.16786	9.63874	9.59845
chr15|25027967|25028264|AluSq2:Alu:SINE|91|+	7.61017	8.42018	8.2766	7.79895	6.89292	8.24701	8.36682	8.01393	6.72695	7.51525	7.92513	7.88093	7.75096	8.48001	8.2871	8.24995	8.47049	7.13553	8.01226	7.9798	7.63411	8.14818	8.24738	8.22883	8.01168	7.52314	7.45264	7.9045	8.24881	8.03104	7.59831	7.65392	7.10945	7.79839	7.94856	7.93376	7.77425	7.98613	8.92966	8.54832	9.42341	8.7839	8.52131	9.0295	8.01495	9.28461	9.01673	9.49238	8.91909
chr8|118192750|118192931|ORSL-2a:hAT-Tip100:DNA|328|+	5.34173	5.76115	5.94339	5.63811	4.00819	5.52902	5.69572	5.62697	4.0098	5.49372	5.65535	5.42353	5.35338	5.80744	5.64691	5.7765	5.67788	4.24481	5.31846	5.25515	4.98671	5.94769	5.09499	4.83279	5.63946	5.65517	5.84947	5.7624	5.59703	6.0565	5.63121	5.52045	5.64141	5.12074	5.91776	5.08942	5.1767	5.50197	6.81376	6.39566	7.09434	6.60118	6.39177	6.30956	5.99318	6.67094	6.34261	7.00405	6.48731
chr5|131953331|131953625|AluJb:Alu:SINE|157|+	5.75906	6.59613	6.76914	6.63778	6.19883	6.89049	6.53974	6.88917	5.35869	6.3786	6.52758	6.1414	6.43689	7.06639	6.81735	6.18883	6.7646	6.46948	6.64661	6.08452	6.248	6.47676	7.01819	6.40319	7.03669	6.798	6.34751	6.73545	6.77897	6.65963	6.76015	6.76947	6.33213	6.54587	6.56368	6.38157	6.47005	6.69841	7.75082	7.37136	8.10823	7.94998	7.33171	7.85582	7.50227	7.74701	7.11438	7.58526	7.44691
ENSG00000248015	5.96514	5.31844	5.18509	5.43886	6.96219	6.20767	5.3246	5.8333	7.3361	5.49372	5.79752	6.09206	5.85011	5.90346	5.43072	5.76776	5.61964	6.85925	5.36844	5.4421	6.0096	5.52146	6.34126	6.68366	4.55248	4.97339	4.92174	5.28658	4.2324	6.01414	5.32085	4.88498	4.77206	6.11581	4.5904	6.79342	6.42305	5.66356	5.04045	5.01845	4.93396	4.31524	5.75464	5.34069	5.52345	5.32862	6.87435	5.48242	5.90644
RRAD	4.85033	4.78374	3.83004	5.20591	7.35854	4.9492	4.05577	4.91507	5.87939	5.0576	4.29554	5.15642	5.785	5.38185	4.36402	4.85903	4.87504	5.51243	4.92219	5.63743	5.00535	4.76695	5.81093	4.67089	5.47663	5.95237	5.98231	7.37949	5.20275	4.61403	4.91864	5.28336	4.90617	5.39034	6.01851	6.29202	4.77212	6.07884	5.73873	5.39142	5.23424	6.41926	5.86831	5.617	4.97522	5.00846	5.82206	5.34021	5.04906
chr8|81702186|81702445|MLT1I:ERVL-MaLR:LTR|378|+	5.30374	5.87326	5.7235	5.47412	4.68895	5.24759	5.69572	5.69918	4.28325	5.82472	5.70436	5.1366	5.39179	5.27396	5.57852	5.72325	5.72462	4.20203	5.46327	5.60672	5.31792	5.8226	5.1412	4.61202	5.81946	5.59168	6.27572	5.6894	5.53865	5.26485	5.50661	5.42008	5.45625	5.52	5.60738	4.37946	5.25215	5.44363	6.0045	7.11757	6.78999	6.45754	6.43636	6.51339	6.10291	5.80637	6.13928	6.56083	6.58689
ZCCHC12	8.28307	8.6079	8.48558	8.02535	6.70354	8.72697	9.23493	8.25704	7.19912	9.77662	9.18465	8.00514	9.2518	7.82455	8.40829	9.47396	9.07956	7.95017	9.74782	11.6216	8.71438	9.42314	8.42934	9.11398	9.6706	9.73914	9.42518	9.58575	9.69826	8.64695	9.87264	9.448	9.51499	9.07685	10.2182	8.01253	9.17944	8.67677	9.87021	9.86239	9.28513	9.37003	8.97407	9.43077	9.43417	8.96254	8.55868	9.02602	8.75031
CRABP1	5.51737	5.63929	5.91771	5.78484	4.00819	5.41537	6.01251	4.97612	4.28325	5.73338	4.8519	6.19843	6.5523	5.91058	5.87517	5.62004	5.48443	5.15444	7.81972	6.9677	6.00062	5.76539	5.46335	5.94533	8.90714	8.12199	7.78646	8.25142	9.58244	8.42467	7.27436	7.99895	9.7827	6.69366	10.3324	5.58829	5.1767	7.15629	6.35189	7.6299	5.52434	8.23957	9.23481	6.51339	5.29251	6.54309	5.03313	6.68153	8.02178
chr6|27357958|27358126|MIR3:MIR:SINE|303|-	4.67721	5.54037	5.69342	5.28805	3.83976	4.89228	5.43607	5.89585	4.28325	5.45584	5.56255	4.7975	4.17634	5.19302	5.54814	5.59051	5.3467	4.28606	4.83389	4.83554	4.69336	5.32233	5.18588	4.93051	5.56043	5.07186	5.6115	5.6894	5.27683	5.50097	5.65093	5.2543	5.24239	4.98119	5.79032	4.27994	4.87333	5.25217	6.35189	6.68412	6.69787	6.04404	5.8463	6.51339	5.54979	6.31125	5.58406	6.56083	5.96348
chr8|28569310|28569496|MIR3:MIR:SINE|315|+	5.09609	5.54037	5.56619	5.16291	5.06367	5.4543	5.75373	5.47026	4.15493	5.53059	5.6251	4.96657	4.6095	5.25132	5.17421	5.57048	5.09558	4.57284	5.29276	5.14389	4.62079	5.37487	5.22914	5.18677	5.58061	5.03984	5.26498	5.02986	5.17713	5.26485	5.29576	5.42008	5.51172	5.24718	5.31871	5.24446	5.35802	5.53024	6.3754	5.7802	6.55805	6.27653	6.05233	6.26505	5.69811	6.43187	5.64747	6.33996	6.15492
CNN2	6.12367	5.50577	5.94339	6.23436	6.92798	5.88081	5.93974	6.26997	6.94855	6.09242	5.70436	6.05131	5.6966	5.95945	6.47413	5.25442	6.20984	6.34411	5.60472	6.02431	6.31453	5.89543	6.11211	5.82799	6.95535	6.91347	8.52869	7.76549	8.14692	7.47223	6.91303	7.34729	7.6417	6.97695	8.21346	6.5646	6.16156	6.57024	6.59141	6.52907	5.80036	7.40405	7.9675	5.99165	6.13768	6.0719	6.73738	6.41163	6.61073
chr14|57204956|57205187|MIRb:MIR:SINE|272|+	3.48583	4.84229	4.51259	4.49482	4.15317	4.77044	4.56369	4.97612	4.0098	4.31445	4.83376	3.82248	3.56885	4.12884	4.48414	4.43895	4.4763	4.28606	4.35071	4.57285	3.88631	4.3063	4.07212	4.34382	4.25971	4.62398	4.84104	4.21048	4.38551	4.83497	4.0982	4.10659	4.67426	3.96191	4.84252	3.91428	3.88146	4.85701	5.09989	4.71826	5.60892	5.41803	4.70559	4.87615	4.50051	5.23006	5.03313	5.04902	5.18624
chr4|21597081|21597444|THE1B:ERVL-MaLR:LTR|145|+	6.66883	6.51275	6.2407	6.29392	6.36212	6.25188	6.57202	6.4671	6.3908	6.71467	6.56481	6.68997	5.75615	6.448	5.85065	6.09472	6.29218	6.58472	6.1259	5.80874	5.74446	6.3213	6.79837	6.15429	5.04935	3.50086	4.33683	5.1459	4.05545	6.35633	4.61841	5.61406	5.53864	4.26026	4.63603	6.69233	6.43889	5.53024	6.88082	5.12175	6.67872	6.96171	5.27951	6.09727	7.1767	7.34994	6.67869	7.11517	6.4348
ITIH2	4.144	4.27375	3.83004	4.339	3.83976	3.99528	5.57194	5.42815	3.36209	4.95056	3.41775	5.1366	4.63208	4.65778	4.90751	4.20293	3.87405	4.0122	5.92678	5.99321	4.80586	4.41869	3.68259	4.09323	7.37467	6.53475	5.13798	7.02655	7.24207	6.6867	5.1629	6.49408	6.7504	6.03241	7.18219	3.31087	3.88146	6.23978	5.97389	5.50867	5.12204	7.08874	6.4796	5.78539	5.52345	5.42056	6.46943	6.529	6.57481
chr9|85024426|85024610|MIRb:MIR:SINE|289|-	6.98265	7.44959	7.2593	7.12527	5.59679	6.8765	7.84886	6.93416	5.35869	7.11146	7.5766	6.88127	7.03676	7.06955	7.22886	7.54076	7.71781	6.08621	6.88788	6.28998	6.90858	7.49571	6.77014	7.65779	7.79117	7.7783	7.62346	7.83945	7.73917	7.44877	7.42301	7.8557	7.5984	7.57105	7.70084	6.94752	7.50144	7.79932	8.89773	8.45606	9.52842	8.53058	8.56857	8.75756	7.95335	8.6528	8.2923	9.08442	8.56521
ALX4	4.144	3.50645	3.50355	3.67165	4.59897	3.7122	3.49372	2.67952	4.6912	4.11274	3.66172	4.77145	3.62819	4.04179	3.46658	3.46729	3.91363	4.28606	4.35071	3.41845	4.40366	3.16216	3.50386	3.76563	6.58398	5.67571	4.9603	5.73849	7.76025	5.53164	4.95173	5.63651	7.00895	4.78316	7.13846	4.55673	3.62091	5.25217	5.09989	5.17057	3.33948	6.61816	6.24895	3.89076	4.44152	5.04802	4.93236	4.79386	5.50481
ACAP2-IT1	4.61388	5.60709	4.83568	5.07256	4.15317	4.70493	4.81326	5.2935	4.0098	5.53059	5.05209	4.03859	3.02021	4.30885	4.76921	4.9733	3.83281	2.67952	4.52564	4.74077	3.1841	4.7257	3.95843	4.67089	4.55248	4.06728	3.67027	3.72566	3.84304	5.53164	4.57539	4.47896	4.45248	3.87202	4.63603	4.55673	3.76047	5.06911	3.95431	3.53482	5.12204	4.48724	3.72224	3.73581	3.91432	5.00846	4.76508	4.47555	4.62703
chr16|9756601|9756675|MIRb:MIR:SINE|203|+	4.79516	5.47028	5.75294	5.32733	3.83976	5.37531	5.60393	5.76784	3.36209	5.00516	5.53019	4.89676	4.67606	5.28514	5.20082	5.47655	5.44003	3.90283	4.73918	3.97218	4.88932	5.57823	4.43723	5.18677	5.63946	5.50225	5.35302	5.71416	5.61596	5.30117	5.41686	5.22461	5.45625	5.27703	5.47056	4.37946	5.21495	5.58511	6.39854	5.74901	6.51546	5.99259	6.07138	6.30956	5.89474	5.93515	6.24457	6.66699	6.12198
chr7|141478488|141478813|MER33:hAT-Charlie:DNA|199|-	5.89134	6.40582	6.57074	6.12919	5.35597	6.06611	6.32907	6.42558	4.60114	6.31748	6.47825	6.03049	5.7464	6.2886	6.10637	6.61316	6.64478	5.11287	6.39814	6.16335	5.67807	6.19782	6.08932	6.46698	6.63245	6.48957	6.30487	6.41526	6.3584	6.09763	6.16925	6.34031	5.99041	6.01512	7.15318	5.46916	5.39157	6.32189	7.31557	6.35513	7.71712	7.51668	6.60199	7.44416	6.76614	7.50853	7.42167	7.39597	7.07181
FBLIM1	6.16589	5.47028	6.26118	6.33228	5.91215	6.50999	6.43829	6.14738	5.41036	4.6371	5.36828	5.92152	6.08408	5.05517	6.64426	5.73226	5.72462	5.11287	4.97246	5.84413	5.72267	5.79428	5.56705	5.2987	5.90149	5.84815	6.46827	6.81678	7.61046	6.56063	6.45124	6.88494	7.35985	6.77757	6.80697	5.79978	6.61639	5.44363	7.07936	6.86775	4.99965	7.39425	7.67209	4.74644	6.01207	5.19556	6.32354	5.67163	7.02829
chr5|95814114|95814267|Charlie29a:hAT-Charlie:DNA|268|+	5.54998	6.24949	6.34029	5.96749	4.85191	5.59993	6.10407	6.42558	4.28325	5.79493	5.70436	5.57656	5.58036	5.4819	6.46881	7.02939	5.86452	4.28606	5.39276	5.38256	5.19498	6.3213	5.42698	5.2624	5.979	6.25299	6.95443	6.25727	5.99288	6.01414	6.61897	6.25673	6.13711	5.63857	5.80925	4.78281	5.21495	5.89726	6.52997	7.45009	6.90976	6.04404	7.18323	7.27584	5.601	6.59561	6.22413	6.63745	7.53651
chr22|18993626|18993739|MIRb:MIR:SINE|240|-	5.30374	5.63929	5.46251	4.7576	4.92632	4.89228	5.5392	5.47026	4.15493	5.70156	5.48583	5.71441	4.83827	5.79978	4.41351	5.42148	5.20702	5.17475	5.34367	4.40473	5.45754	5.02408	5.72438	5.06476	5.90149	4.79097	4.56345	5.6894	4.92153	5.22754	5.13469	5.47118	5.36864	4.82523	5.56325	4.71182	5.1767	5.319	5.41041	5.47068	6.37947	6.31879	5.2111	7.29799	5.57563	6.24687	6.11725	7.01556	5.86709
PLN	2.67952	3.26819	3.68221	3.25976	3.63503	3.99528	4.4174	3.56597	3.84118	3.52911	3.4865	4.21786	3.02021	3.87847	4.76921	3.78056	3.53589	4.0122	4.00828	5.17258	3.83757	3.63191	3.26633	2.67952	5.75021	6.08036	5.03423	5.41412	6.60295	6.35633	5.24416	6.21301	6.39162	6.08303	7.35129	3.91428	3.45259	6.47315	6.52997	5.35001	5.56727	8.5918	6.54889	4.67635	3.91432	4.83723	6.91302	6.05617	5.80592
chr1|197157988|197158152|MamRep434:TcMar-Tigger:DNA|267|+	4.73754	5.43386	5.09422	4.81563	4.99677	5.00378	5.06999	5.14411	4.39877	4.95056	4.98866	4.17569	4.10883	4.71034	5.0767	5.0785	4.92548	4.28606	4.63692	5.18669	4.17485	5.12066	4.77797	4.26624	4.89277	4.57855	5.13798	4.90277	4.47762	5.50097	5.24416	5.19425	5.02786	4.648	4.84252	4.37946	4.1762	5.35123	5.41041	5.39142	6.17527	5.85512	5.52341	5.29628	4.24483	5.89352	5.61612	6.03355	5.86709
POM121L9P	5.9889	3.9623	4.83568	5.025	3.83976	5.59993	4.86876	5.19575	4.15493	3.71291	4.29554	4.98904	4.67606	4.15638	5.22693	4.31373	4.67131	4.60439	4.57135	6.34625	4.13808	5.21077	2.67952	4.93051	3.32537	3.9931	4.75502	3.94779	5.20275	3.8885	3.87995	3.52528	4.51175	4.54917	4.00185	4.37946	5.63417	3.72537	5.09989	5.17057	3.60505	4.40432	4.35142	2.67952	5.29251	3.83097	4.42596	4.61265	6.00027
ADAMTS9-AS1	3.80588	4.51845	3.68221	3.81807	3.83976	3.7122	4.92201	3.31119	3.36209	5.73338	4.20771	3.06936	3.87615	2.67952	3.46658	4.63627	4.42844	4.83202	3.71281	3.66264	4.01972	3.88075	4.26909	5.14731	5.04935	4.97339	4.27276	4.65898	4.75483	4.78319	5.10588	4.24445	4.45248	4.32392	6.12765	4.37946	3.98916	4.90224	4.09423	4.1219	4.54418	5.56767	4.35142	4.81291	4.00702	4.64003	4.06283	4.61265	4.14305
MLPH	4.04301	4.17936	4.1744	3.67165	4.68895	4.63588	4.63082	4.28068	5.0662	4.48639	3.71273	4.60299	4.24001	4.35552	4.25834	4.01301	4.09137	4.57284	3.9325	3.66264	4.433	3.92352	4.77797	4.09323	6.34871	5.19285	5.13798	5.63853	7.24207	5.43754	4.77723	6.08942	7.01838	4.78316	7.01489	4.55673	4.47729	5.61175	5.66361	5.0711	4.23393	6.11787	6.24895	4.67635	5.05247	5.63948	4.57281	5.09465	5.08469
CXCL1	4.67721	3.834	3.68221	5.20591	5.4076	5.24759	4.49272	3.31119	5.6432	3.52911	4.73905	3.62057	3.26692	3.63721	5.92297	3.58553	3.91363	4.69456	3.85058	4.63846	4.90938	3.57235	4.26909	3.76563	4.08011	4.06728	4.99778	6.36968	5.70695	4.61403	4.70029	5.28336	6.04722	5.18543	4.00185	4.63665	3.88146	3.21096	4.8443	5.0711	2.67952	3.28486	5.63093	2.67952	4.75964	3.71462	3.26217	3.48526	4.14305
ADAMTSL4	6.03527	5.31844	6.15567	5.60682	5.98106	5.85224	4.81326	5.86492	5.55469	5.45584	5.64534	5.72748	5.89484	5.41264	6.16698	6.66998	4.80461	6.11729	5.09791	5.59633	5.9361	6.07827	5.72438	5.40216	5.99401	4.93887	7.14304	6.63648	6.60295	5.64794	5.83425	5.954	7.31467	5.30625	4.88014	5.38364	6.88223	4.71107	6.0045	6.05916	3.80392	5.20475	5.68173	3.73581	5.08948	5.12381	4.64019	4.04209	6.21859
FER1L6	3.66091	3.50645	3.2661	4.05745	4.773	4.11179	5.24492	2.67952	2.67952	4.77172	3.66172	4.71773	3.99898	3.53914	3.23946	3.46729	3.78971	3.71179	4.17697	4.04534	4.31104	3.6875	3.68259	5.18677	7.23138	5.00703	5.3243	6.72345	6.42357	5.06709	4.43658	6.82837	7.3892	4.04455	6.09732	4.17105	4.60362	5.21748	6.7069	5.12175	3.96775	5.33666	5.06297	4.0246	5.16059	6.17945	3.94981	4.67596	5.90644
chr6|68696121|68696309|LTR81A:Gypsy:LTR|308|-	4.79516	5.358	4.99676	5.07256	4.59897	4.70493	5.11589	5.33986	4.15493	5.37682	5.27958	4.2978	4.20862	4.84083	4.59351	4.69569	4.92548	4.60439	4.37731	4.35207	3.97715	4.80692	4.77797	4.88256	4.31378	3.91321	3.67027	3.94779	3.31333	5.50097	3.79523	4.24445	4.51175	3.87202	3.83414	4.37946	4.25906	5.02931	5.09989	5.30731	6.11928	5.29409	4.70559	4.60217	4.37952	6.0719	5.37438	5.61137	5.28072
BDNF	6.03527	6.11982	6.15567	6.76909	4.68895	5.49217	7.49348	6.33875	6.0816	7.32233	6.82342	6.38992	6.85135	6.26113	6.19957	7.12714	7.02284	5.11287	6.66141	6.61376	6.82517	6.92351	6.26213	7.36448	6.80297	7.71129	7.44615	7.3091	6.95781	5.40469	6.84708	7.28569	6.79503	6.5578	7.67049	6.58356	7.14541	7.54437	7.45391	6.35513	7.55895	7.00101	6.09017	7.77923	7.11736	7.66367	6.86123	7.68217	6.3941
chr4|21812601|21812915|MamGypLTR1a:Gypsy:LTR|309|-	6.51463	6.44236	6.11117	5.99175	6.28281	5.90882	6.27115	6.31619	5.24912	6.6336	6.49489	5.94399	5.25933	6.33147	5.83406	6.038	6.12935	6.06511	5.91853	5.66748	5.50966	6.00631	6.24165	5.94533	5.81946	3.73082	4.39759	5.25275	4.52119	6.73935	4.27973	6.2423	5.59097	4.54917	5.34521	6.24504	6.08287	6.25658	7.21534	6.20345	7.6303	7.40405	5.63093	6.17161	6.73259	7.3269	6.6175	7.41345	6.73522
COL14A1	5.3787	5.14764	5.04638	4.97568	5.50542	5.98965	6.63447	6.65828	5.6432	5.76449	5.25315	5.99867	5.28687	6.12136	5.60824	5.42148	5.24655	6.35282	5.73313	7.41157	5.78703	5.34885	5.78267	5.8033	6.95535	6.86133	6.20011	7.22662	8.15648	7.43291	6.44007	7.20661	6.88032	7.07957	8.61491	5.83213	5.74127	7.22586	8.07033	7.6129	6.14755	8.78014	7.89516	5.29628	6.18828	6.41734	8.00151	6.99245	8.52827
chr5|137489774|137490129|L2c:L2:LINE|341|+	5.78653	5.10135	5.27025	5.54206	5.50542	5.76286	5.20326	5.09042	4.99925	5.5665	5.08272	5.50216	5.21695	5.2283	5.0767	4.98884	4.89207	5.60392	5.1565	5.25515	5.04188	5.21077	5.81093	5.85225	3.7806	3.50086	3.97237	4.42333	3.31333	4.55222	4.2224	4.17764	3.57156	3.53439	3.63032	6.03985	5.74127	4.90224	4.97824	4.71826	5.33789	5.37795	5.88998	4.99417	5.72137	6.21356	6.76584	6.46312	6.01831
chr22|41995604|41995899|L4_C_Mam:RTE-X:LINE|296|-	7.85397	8.64735	8.51129	8.47213	7.29292	8.25782	8.85221	8.7339	6.04984	8.8084	8.78115	8.05708	7.84412	8.02287	8.66029	8.71757	8.78267	7.00403	8.12472	8.00512	8.28329	8.51944	8.38828	8.0946	8.60728	8.69007	8.68006	8.51356	8.40676	7.80959	8.53805	8.42397	8.46079	8.10405	8.6899	6.8256	8.02977	8.22542	9.23132	9.53053	9.44051	9.41185	9.1352	9.67	8.86578	9.72247	9.1652	9.63874	9.43849
FZD10	4.32213	4.44228	4.35555	3.81807	5.55186	5.15528	4.33704	4.55757	5.68543	4.48639	4.29554	4.87264	3.87615	4.85625	4.5724	4.08006	5.0055	5.11287	4.73918	4.20908	5.60837	4.5933	4.99751	3.99528	4.20298	4.53141	4.45542	4.21048	5.74174	5.06709	4.81404	5.09888	4.5683	5.05278	5.49432	5.0335	4.33635	5.38273	4.8443	4.41417	4.34657	5.49487	4.8045	4.4391	5.22815	4.88217	5.03313	4.67596	5.69764
TMEM215	4.04301	4.36101	3.95796	3.81807	4.00819	4.11179	4.2508	3.91488	3.36209	4.89362	4.45363	4.60299	3.35626	4.44369	3.58473	3.82334	3.9884	4.0122	4.79683	7.29629	3.61201	4.61635	3.95843	3.99528	5.63946	5.10314	4.27276	4.54675	4.38551	4.34561	4.77723	4.53109	4.18067	4.04455	6.74018	4.17105	3.98916	4.60364	5.09989	5.58167	5.52434	4.95157	3.42468	4.25053	5.16059	4.58556	4.42596	4.67596	3.98164
chr4|185586261|185586440|MER135:DNA:DNA|301|+	4.61388	5.70155	4.71609	5.16291	5.4076	5.00378	5.3999	4.97612	5.12996	5.00516	5.51923	4.77145	4.49006	5.0813	5.11936	4.94165	5.11003	4.90801	5.76116	5.52136	4.69336	5.36192	4.35614	4.61202	5.51916	5.63433	5.35302	4.90277	5.22789	5.30117	5.13469	5.42008	5.33815	4.69466	5.77113	4.97515	4.6623	5.25217	5.87787	6.15696	6.57888	6.39972	6.16294	6.2191	5.91499	5.80637	5.87575	6.7521	5.94472
chr2|50878959|50879325|MLT2C2:ERVL:LTR|158|+	5.41469	5.47028	5.46251	5.07256	5.45738	5.63407	5.57194	5.2455	5.19085	5.60151	5.87638	5.34015	5.42916	5.63698	5.06218	5.37579	5.47346	6.38714	5.27973	5.02264	5.22677	5.56706	5.63213	5.58837	4.78903	3.9931	4.27276	4.42333	4.11764	5.61976	4.33436	5.13142	4.77206	4.49664	4.54303	5.51002	5.28836	5.71352	6.22812	5.65103	6.6593	6.37991	5.17556	4.93648	6.28438	6.79953	5.92746	6.62245	6.17111
MFAP4	5.09609	5.19239	5.49794	5.07256	5.45738	5.2915	5.5392	5.14411	5.68543	5.63566	5.14194	5.92152	5.48929	5.63698	5.78309	4.92553	5.74289	5.66174	6.1956	6.1209	5.77651	4.8457	4.94596	4.97678	7.83723	7.32598	6.41586	7.48257	8.78112	7.60552	6.66759	7.89745	8.49827	7.44872	9.21962	5.19472	5.21495	6.93519	7.36318	7.16505	5.9688	8.70298	8.54513	5.87751	5.41281	6.35768	7.33902	6.57649	7.04586
chr2|166038047|166038118|MamRTE1:RTE-BovB:LINE|254|-	5.26467	6.02629	5.49794	5.69866	4.68895	5.24759	5.78185	5.69918	4.15493	5.00516	5.53019	5.67446	5.23122	5.91058	5.97676	5.83617	5.71539	4.60439	5.17076	4.95763	4.96779	5.34885	5.38963	5.14731	6.02355	5.43118	5.76753	5.38333	5.74174	5.72921	5.29576	5.84317	5.95123	5.54454	5.49432	5.08942	5.1767	5.10776	6.27893	6.37554	6.73544	6.04404	6.3142	6.43531	6.10291	6.41734	5.84916	6.46312	6.59886
ENSG00000229657	6.05789	5.05342	5.75294	6.23436	5.87639	5.98965	5.36277	5.14411	6.99898	5.70156	5.45161	6.07183	6.06079	6.36795	5.62771	5.69585	5.08098	6.21623	5.49721	5.22818	6.81502	5.45011	6.588	6.19263	4.01305	4.20195	3.97237	4.60411	4.05545	4.83497	4.43658	4.30759	3.92245	4.54917	3.83414	6.70969	6.27199	5.02931	4.69502	4.22779	4.71453	4.56491	4.59838	3.89076	6.31503	5.16016	5.55124	5.04902	5.04906
ENSG00000240265	4.32213	4.44228	4.1744	4.81563	2.67952	4.56284	4.05577	3.31119	5.80499	3.99616	3.8068	3.9363	4.30033	4.23516	3.68763	3.58553	4.09137	3.46679	4.92219	5.21449	4.24497	3.83604	4.51323	4.93051	3.58557	3.50086	3.88183	4.48659	3.31333	4.18471	3.79523	2.67952	2.67952	4.648	3.16133	5.79978	4.92114	4.94596	3.5951	3.28867	4.23393	2.67952	4.94004	3.73581	4.71188	4.40615	5.73748	5.00177	4.4675
SLC5A5	2.67952	3.50645	3.2661	3.25976	2.67952	3.86403	4.63082	2.67952	3.36209	5.10807	3.25381	5.15642	3.68358	3.84236	3.68763	3.4001	3.59317	3.95897	3.14948	3.55015	3.93275	3.6875	3.50386	3.76563	8.02982	6.91347	5.53889	7.36414	8.23081	7.1423	5.24416	7.01732	8.25323	4.82523	9.93115	5.0335	3.45259	6.69841	5.36331	6.39566	3.96775	8.15516	7.88985	4.93648	4.97522	6.21356	4.2587	6.05617	6.75674
chr1|205001762|205001923|MamSINE1:tRNA-RTE:SINE|317|-	5.83991	5.27771	5.7235	5.63811	6.25537	6.11488	5.72502	5.69918	6.70683	6.16376	5.7235	5.82784	5.66585	5.95257	5.47458	5.58053	5.50611	6.31766	5.61503	5.34557	5.37547	5.50982	6.66673	5.98966	4.08011	3.9931	4.51062	4.48659	4.2857	5.10903	4.16203	4.80521	4.01568	4.59956	3.92149	6.70969	6.0625	4.98829	5.70167	4.90647	5.33789	4.63801	5.77812	4.67635	7.09116	6.1445	6.60179	6.32146	6.03613
chrX|101554375|101554585|Mam_R4:Dong-R4:LINE|291|-	4.4767	5.23572	4.65184	4.97568	4.15317	5.00378	5.20326	5.42815	4.39877	5.20368	5.30552	4.3726	3.78485	4.42225	5.01764	4.94165	4.95807	3.71179	4.71937	5.2816	4.40366	5.08923	4.77797	4.34382	5.29205	5.45528	5.53889	5.02986	5.25258	5.0238	5.39348	4.80521	5.30697	4.90552	5.05367	3.31087	4.25906	5.44363	5.81002	6.35513	6.11928	5.82594	5.77812	6.45524	4.89319	5.5879	5.64747	5.86418	6.03613
chr22|32512553|32512684|MER103C:hAT-Charlie:DNA|254|+	5.51737	6.22868	6.1336	5.47412	4.92632	5.76286	5.96442	6.48741	4.77531	5.4169	6.13285	5.79104	4.6095	5.96629	5.64691	5.94842	5.52745	5.27199	5.30567	4.95763	5.21097	5.85949	5.86581	4.93051	5.38743	5.33033	5.20297	4.90277	5.25258	5.80603	4.77723	5.03132	5.1746	4.90552	5.37121	5.29244	5.01186	5.10776	7.03592	6.08425	6.061	5.99259	5.49517	5.90692	5.83221	6.43187	5.84916	6.56083	6.33797
chr4|21436568|21436794|MIR:MIR:SINE|269|+	5.83991	5.95185	6.01775	6.23436	6.857	6.18503	6.23118	5.89585	6.01736	6.43721	5.99875	5.85185	5.08124	6.30483	5.85887	5.64895	6.09442	6.40399	5.66546	5.08464	5.09487	5.72591	6.39784	6.21142	5.04935	3.3531	4.13279	5.25275	4.2324	6.17647	4.38656	5.28336	5.13938	4.19289	4.9523	6.48613	5.86456	5.93968	6.76133	5.7171	7.1087	6.54899	5.24574	5.617	6.80969	7.0549	6.22413	7.32382	6.32358
ENSG00000260316	6.62429	6.59613	6.50371	6.60689	7.71972	6.71284	6.32907	6.90432	8.1444	6.54766	6.07481	7.10048	7.08725	6.54213	6.46347	6.89306	5.92957	8.19378	6.00671	6.00884	6.37116	6.10147	7.5691	6.17359	4.14325	3.3531	4.20494	4.90277	4.43244	4.67294	4.70029	5.13142	4.18067	4.19289	4.33283	6.72683	6.42305	4.98829	5.15682	4.1219	4.63223	4.95157	4.65312	4.67635	5.78892	5.35995	5.76624	5.00177	5.24995
ENSG00000279586	5.34173	5.60709	5.31092	5.40268	5.59679	5.0562	4.86876	4.78372	6.04984	5.20368	4.88745	5.03289	5.01623	5.5842	4.84019	4.8927	4.71083	5.91967	4.75868	4.92389	4.78413	4.91997	5.94431	6.09478	3.58557	3.82638	3.78208	3.84313	2.67952	4.61403	3.59779	4.03059	3.70436	3.77301	4.00185	5.6624	5.05501	4.65849	4.32984	3.28867	3.60505	4.63801	4.28085	4.34857	5.12551	5.53433	5.37438	5.30224	4.21562
chr14|62107151|62107446|AluJb:Alu:SINE|169|+	5.9889	6.29021	6.41524	6.21394	5.68253	6.33639	6.53974	6.19769	5.12996	6.18676	6.47266	5.82784	6.18082	6.24999	6.09947	6.55902	6.64478	5.67583	6.37434	6.4918	5.97333	6.55696	6.19977	6.58661	6.82814	6.62102	6.74785	6.66187	6.38046	6.73935	6.5058	6.53007	6.31686	6.4338	6.92332	5.89466	6.27199	6.48743	7.66799	7.45009	8.03504	7.60424	7.14804	7.56777	7.20953	7.58172	7.11438	7.53024	7.26408
chr12|48996101|48996278|MIR3:MIR:SINE|269|-	7.23015	7.0504	7.59236	7.30882	7.46961	7.23538	7.60649	7.03394	6.36531	8.1937	7.76821	6.75451	8.1333	7.15521	7.53068	8.19797	7.6237	7.32372	8.11046	8.36534	8.20025	7.62577	8.03318	7.26966	8.13746	7.91643	7.54058	7.65638	7.57758	6.79014	7.93167	7.58743	7.36724	7.29385	8.64641	6.42432	7.11626	6.95582	8.62291	8.1785	8.57374	9.40212	7.80214	8.98248	8.54461	8.49655	8.55868	8.59607	8.36681
chr3|115815061|115815380|MER44A:TcMar-Tigger:DNA|142|+	5.22445	4.51845	4.43662	4.7576	4.773	4.83278	4.63082	4.71271	4.39877	5.10807	4.88745	4.3726	4.7393	4.85625	4.48414	4.4625	4.90888	4.63517	4.71937	4.29697	4.73955	4.86466	4.77797	4.67089	4.20298	3.15795	3.54161	4.28582	3.84304	5.06709	3.33422	4.24445	4.18067	3.87202	3.73799	4.63665	4.54206	4.12939	4.97824	4.32468	5.12204	5.05864	5.3761	4.60217	5.49661	5.12381	4.82326	4.61265	5.24995
chr7|22318698|22318981|L2c:L2:LINE|340|+	4.54718	4.89832	5.53249	4.97568	4.99677	4.70493	5.20326	5.38472	4.99925	4.95056	4.83376	4.98904	4.49006	5.15679	4.5724	4.73381	4.94188	4.54048	4.83389	4.63846	4.64544	4.39157	5.22914	5.02149	3.58557	3.15795	3.18214	3.94779	3.76069	4.41846	3.47802	4.17764	3.81967	3.38085	3.63032	5.79978	5.13735	3.84282	5.73873	3.87259	4.23393	4.40432	3.94373	4.14333	5.35398	5.08645	4.82326	5.26318	4.89618
chr14|100849279|100849392|L1ME5:L1:LINE|274|+	8.35726	7.77606	7.91496	8.37502	7.33265	7.25712	8.1065	7.98578	7.61977	8.56875	8.06107	8.47489	7.4877	8.20578	7.61229	8.00242	7.3661	8.55624	8.43754	8.56312	7.58433	7.59907	8.7756	7.99044	6.03809	4.79097	5.23433	6.07952	5.79237	7.70788	5.27021	6.79922	6.37698	5.24718	5.90024	8.67641	8.65352	7.57799	9.12847	6.96492	8.1365	8.17815	6.10871	7.44416	8.82141	9.2111	8.0193	8.76544	8.11193
chr12|13550001|13550129|MIRc:MIR:SINE|324|+	5.86586	6.4242	5.81004	5.9428	5.18823	5.85224	6.76574	6.09522	5.19085	6.16376	6.35605	5.59097	6.02912	6.20455	6.00661	6.44417	6.46032	5.19476	6.69055	6.38256	5.97333	6.08604	5.83864	6.19263	6.52356	5.90122	6.01807	6.57096	6.0901	6.65963	6.42881	6.50618	6.11958	5.78928	6.54141	5.83213	6.18057	6.62289	7.82064	7.28807	8.01234	7.49851	6.88489	7.33058	7.56066	7.68194	7.3007	7.69652	7.29376
chr13|102357507|102357734|MIR:MIR:SINE|293|+	5.44977	5.76115	4.94522	5.32733	4.99677	4.83278	5.36277	5.09042	4.39877	5.9649	5.47452	5.48679	4.35768	5.28514	4.97155	5.26705	4.95807	5.21448	5.50835	5.24173	4.517	5.19617	5.42698	4.88256	4.50834	3.62383	3.88183	3.59028	3.84304	5.56163	4.16203	4.92311	4.39017	4.19289	4.44248	5.58829	4.33635	5.10776	5.31454	5.50867	5.60892	6.23298	4.8964	5.04946	4.93484	6.1267	5.48319	6.32146	5.86709
ENSG00000261325	3.66091	5.95185	5.7235	5.54206	4.68895	4.70493	5.83647	4.47213	4.15493	3.71291	3.4865	3.76008	4.99948	3.11407	5.64691	4.94165	4.76791	4.15755	4.35071	4.65959	4.24497	4.33542	4.8364	4.88256	6.46047	6.12553	5.76753	5.28658	6.21836	4.48716	5.63121	5.70177	3.41165	4.86599	5.77113	5.33879	3.88146	5.61175	4.91297	3.71977	5.33789	4.56491	5.17556	6.43531	4.66226	5.35995	5.0808	5.22297	4.72314
HIST1H1B	4.04301	4.51845	3.83004	3.81807	3.36122	5.49217	3.94325	6.40437	3.36209	3.52911	3.25381	3.54103	3.50468	3.58967	3.46658	4.50828	3.33087	3.23961	3.14948	4.37869	3.61201	3.63191	4.35614	4.55025	5.31652	4.20195	5.20297	5.10832	5.12439	4.88477	4.2224	4.53109	5.27506	4.26026	4.76385	4.37946	5.91101	4.12939	7.06502	6.45437	3.60505	4.83506	4.70559	3.54819	5.26071	4.11501	3.26217	3.48526	5.78492
chr13|66537443|66537692|L2a:L2:LINE|342|-	5.05043	5.27771	5.27025	5.16291	4.99677	4.89228	5.06999	4.91507	4.92876	5.00516	4.65791	4.96657	4.51488	5.00131	4.76921	4.65638	4.60962	4.90801	4.65804	4.14647	4.01972	4.47117	5.22914	4.88256	3.94141	3.91321	3.78208	4.76207	3.31333	5.33655	3.79523	4.47896	4.18067	4.54917	4.07646	5.24446	5.13735	5.319	4.21814	4.84671	5.43426	5.29409	5.34466	5.25038	5.46924	5.73726	6.00165	6.10035	5.67495
chrX|102657424|102657499|AmnSINE2:tRNA-Deu:SINE|370|-	5.61298	5.89994	5.83774	5.63811	4.59897	5.49217	5.93974	6.09522	4.60114	5.76449	6.10412	5.50216	5.45353	5.9731	6.23142	5.85276	6.34058	4.85784	5.73313	6.03197	5.87835	6.08604	5.31173	5.8033	5.9485	6.01782	6.03562	6.09833	5.94907	5.70264	5.76378	5.88109	5.93123	5.56865	6.43665	4.78281	5.13735	5.58511	6.50888	6.79407	7.29601	6.7317	7.11197	6.90911	6.60236	6.87574	6.69359	7.16767	6.92765
chr3|179902066|179902288|MIRb:MIR:SINE|355|-	4.79516	4.44228	3.95796	5.28805	4.00819	4.31339	4.69457	4.63752	5.35869	4.70618	4.88745	4.96657	4.41239	4.9875	4.48414	4.53055	4.78639	4.90801	4.35071	3.97218	5.02374	4.39157	5.42698	5.14731	3.94141	3.3531	3.38683	4.28582	3.67017	4.61403	3.95794	4.58111	3.70436	4.19289	3.63032	5.51002	5.05501	5.02931	4.77181	4.41417	5.33789	5.20475	5.43692	5.29628	5.83221	5.66458	6.18234	5.5158	5.4521
OR6W1P	4.4767	4.07629	3.83004	4.05745	3.63503	3.99528	3.94325	3.91488	4.77531	3.52911	4.1125	3.82248	4.24001	4.62149	4.14196	3.94137	3.9517	3.90283	3.76105	3.89342	3.93275	4.36383	3.68259	5.2987	3.58557	3.15795	3.54161	3.72566	3.12948	3.45727	3.14443	2.67952	2.67952	3.96191	2.67952	4.78281	5.39157	4.28541	3.5951	3.71977	3.33948	3.86543	3.94373	3.29833	4.09216	4.40615	5.44786	4.73626	4.67599
VIP	5.94097	6.34918	7.09873	6.9643	5.50542	5.96322	7.65983	6.48741	5.91517	7.07514	6.85805	6.08198	7.20798	5.8746	6.61085	7.28972	7.60657	6.09665	6.01446	5.60672	7.17337	6.80208	5.83864	6.8118	8.4247	8.35611	7.37956	7.8001	7.87675	6.48548	7.6619	7.46929	6.89064	7.73178	8.51887	6.29202	6.50054	7.46033	7.86262	7.35099	8.23127	7.95664	7.06557	7.89989	6.5519	7.40232	6.97523	7.54617	6.57481
UGT3A2	2.67952	3.26819	2.67952	3.25976	2.67952	3.28412	3.25902	3.91488	2.67952	3.28454	3.01254	3.22919	2.67952	3.11407	3.39946	3.13808	3.00727	2.67952	3.76105	3.93357	3.29596	3.43745	2.67952	3.23211	5.58061	4.20195	3.18214	4.35657	5.41394	4.26796	3.59779	4.36749	4.86298	3.17785	3.92149	2.67952	2.67952	4.04231	2.67952	3.53482	2.67952	3.28486	4.65312	2.67952	3.56556	3.71462	2.67952	3.8051	3.39213
FXYD5	6.39584	6.54669	6.32092	6.08484	6.857	7.09757	6.47291	6.52718	6.93133	6.39841	5.51923	6.2622	5.61304	5.79207	6.55672	6.0524	5.98414	6.63548	5.49721	6.17722	6.25555	6.16153	7.19824	5.22511	7.5307	6.62102	7.1023	6.80544	7.61509	7.06203	6.68659	6.91241	7.89275	6.49715	7.4259	6.29202	6.53039	6.36898	7.20231	6.92408	6.00021	6.21069	7.14804	5.65234	6.18828	5.82866	6.41645	5.61137	6.83971
chr1|244842569|244842704|L1ME2:L1:LINE|203|+	5.34173	5.10135	4.99676	5.025	4.92632	4.89228	4.75528	5.62697	4.50412	4.77172	5.15635	4.44298	3.99898	4.94518	4.90751	5.2158	4.76791	3.63801	4.4288	4.57285	4.06064	4.70457	5.04714	4.55025	4.25971	3.9931	4.20494	4.54675	3.98942	5.43754	4.0982	4.42451	4.32443	4.04455	4.21188	5.19472	4.71839	5.14533	6.55074	4.22779	5.76411	5.56767	5.49517	5.10256	4.80569	5.89352	5.67812	5.58024	5.69764
chr7|12234751|12234992|MIRc:MIR:SINE|386|-	6.22696	6.74959	6.69605	6.49318	5.98106	6.27348	6.6943	6.50743	4.99925	6.35852	6.50587	5.64719	5.79449	6.51917	6.317	6.5286	6.51399	5.74422	6.6216	6.37657	5.74446	6.59543	6.37923	6.09478	7.03669	6.85245	7.04324	6.94628	6.77897	6.86309	6.85549	6.86633	6.72755	6.79779	6.74992	6.19646	6.32414	6.893	7.76859	7.98072	8.52647	7.92979	7.75035	7.77923	7.15999	7.76426	7.51664	7.84557	7.72251
ENSG00000230715	5.83991	5.39645	5.31092	5.78484	6.89292	5.93628	5.96442	5.42815	7.12541	5.70156	5.73296	6.30606	5.80392	5.91058	5.0475	5.68659	5.50611	6.67759	5.38065	5.03841	6.41221	5.66452	6.68197	5.33406	4.41499	3.3531	4.05559	4.28582	4.6434	4.55222	4.48462	4.53109	4.45248	4.44177	4.21188	6.3375	5.99955	4.90224	4.21814	3.71977	4.23393	4.83506	4.35142	4.74644	5.16059	5.00846	5.0808	3.8051	4.52299
chr16|24218019|24218117|L2a:L2:LINE|245|-	6.16589	7.08536	6.50371	6.33228	5.50542	6.29476	7.23673	6.62204	4.15493	6.76119	6.70472	5.77855	6.17361	6.21031	6.60601	6.85685	7.17012	5.66174	7.6152	6.99132	6.6593	6.83456	6.39784	6.17359	7.2868	7.07473	6.70488	6.86126	6.9057	6.51601	6.80428	6.51817	6.56943	6.72571	7.51403	5.58829	6.02084	6.96603	7.79485	7.57828	8.15042	7.8955	7.29198	8.07027	7.29615	8.21664	7.72621	8.31863	7.73878
chr5|140128362|140128437|MER127:TcMar-Tigger:DNA|280|-	5.05043	5.9771	5.56619	5.60682	5.06367	5.4543	5.36277	5.58942	5.12996	5.29299	5.53019	4.84807	4.43883	5.15679	5.32661	5.30426	5.03621	4.88317	5.26658	5.4421	4.59564	4.74649	5.46335	4.88256	5.43275	5.03984	5.29496	5.28658	4.52119	5.64794	5.13469	5.13142	5.20892	5.15347	5.26412	4.63665	4.77212	5.53024	5.87787	5.92656	6.47155	5.99259	5.70646	6.28748	5.16059	6.21356	6.00165	6.20513	6.13855
LRRC2	7.89815	8.30645	8.50704	7.8326	7.0602	7.84269	8.67122	7.41829	6.44046	8.53801	7.97713	7.36264	7.77008	6.39345	7.54082	8.12054	8.21871	7.55913	6.75633	5.94524	7.04057	7.6675	7.83001	8.65729	8.69626	8.19735	8.10748	8.07901	8.16598	8.27275	8.88999	8.34908	8.01066	8.14004	9.06112	7.29606	7.66455	7.6929	8.46299	8.42232	8.36866	8.21198	7.60238	8.16961	7.9678	8.24557	7.39465	8.29527	6.99251
chr8|135528624|135528968|MLT1A1:ERVL-MaLR:LTR|166|-	5.64344	5.57413	5.22834	5.7567	4.59897	4.56284	5.20326	5.98475	5.305	5.49372	5.59418	5.42353	4.49006	5.5752	5.23979	5.26705	5.32234	5.25309	4.23785	4.11379	4.56997	5.23953	5.6943	5.33406	4.41499	3.62383	4.20494	4.04267	4.05545	5.40469	4.2224	5.03132	4.77206	3.87202	4.27393	5.62584	5.60607	5.18188	5.62449	5.0711	6.09044	4.70711	5.68173	4.81291	5.95462	6.34237	5.37438	6.16414	5.80592
chr6|96889945|96890143|MIRb:MIR:SINE|313|-	4.67721	5.79002	5.69342	5.57482	5.12739	5.10665	5.86301	5.62697	4.15493	5.45584	5.45161	4.82303	4.75971	5.33971	5.50658	5.51908	5.51682	4.06286	5.18487	5.2816	5.11208	5.57823	5.31173	5.10666	5.80246	5.86606	5.74628	5.94034	5.59703	5.30117	6.14186	5.59124	5.48427	5.63857	6.01851	4.97515	5.25215	5.78527	6.09254	6.31342	7.24493	6.11787	5.86831	7.23048	5.29251	6.4746	6.09487	6.46312	6.36631
chr2|77102784|77103005|MER58A:hAT-Charlie:DNA|304|+	4.73754	4.78374	5.09422	4.7576	4.59897	4.63588	5.24492	5.09042	4.0098	5.00516	4.98866	4.60299	4.35768	4.72739	4.46105	5.00421	4.95807	4.95634	4.54871	4.57285	3.93275	4.56982	5.27106	4.72715	4.41499	3.15795	3.38683	3.94779	4.11764	5.10903	3.70205	4.36749	4.1013	3.53439	4.49379	5.0335	4.54206	4.48614	5.91061	4.57546	5.38692	6.06908	4.75599	4.34857	5.38371	5.82866	5.0808	6.07843	5.24995
PODN	6.66883	6.72018	5.49794	6.57531	7.50481	7.16813	6.67958	6.22219	7.3361	6.35852	5.99091	6.84025	6.19514	6.36795	5.14706	6.03075	5.94538	7.48222	5.61503	6.40037	6.69293	5.69555	7.25017	6.17359	7.66217	6.87015	7.03461	7.15704	8.15011	7.28171	7.28683	7.19176	8.16274	6.60454	7.71082	7.21349	6.67098	6.54317	6.83083	6.99152	5.64936	7.13657	7.40802	6.04545	7.0281	6.51608	6.34261	6.24498	7.2864
ENSG00000285561	4.79516	6.09701	5.7235	5.16291	4.50203	5.20222	5.69572	5.73393	4.0098	4.56403	4.67869	4.71773	4.35768	6.30483	5.11936	5.12118	4.63052	4.43794	3.54939	3.41845	3.97715	4.33542	4.94596	4.61202	5.933	4.90343	5.03423	4.9465	4.95247	5.75529	5.5703	5.13142	4.72409	4.82523	4.98695	4.91411	4.33635	5.02931	3.79202	5.01845	5.80036	4.8946	5.02324	5.65234	4.1711	5.50675	5.03313	5.26318	5.21847
chrX|51902142|51902279|MER117:hAT-Charlie:DNA|285|-	5.44977	5.89994	6.11117	5.99175	5.50542	5.76286	6.38472	6.12154	4.39877	6.2094	6.39796	5.67446	5.61304	5.45264	6.31106	6.00136	6.34651	4.88317	5.99892	6.37657	5.82835	6.21208	5.09499	5.40216	6.06674	6.65208	6.7998	6.20624	6.57457	6.0565	6.61897	6.32672	6.31686	6.34011	6.63901	4.85011	4.92114	6.02087	7.02114	7.69598	7.29601	7.07653	7.38555	7.25334	6.67486	6.97802	7.23108	7.07175	6.89893
PTGER4	5.48399	3.834	3.50355	4.87118	5.12739	5.41537	4.69457	4.78372	4.85428	4.89362	4.61532	4.47669	4.35768	4.33242	5.26516	5.06397	5.2335	4.40175	4.81549	5.46521	5.37547	4.68308	3.83047	4.78105	6.03809	6.11063	5.35302	5.73849	6.7539	6.03548	6.08546	6.32672	6.70433	5.72667	7.20356	4.78281	5.09681	5.55794	5.97389	5.43162	4.54418	6.06908	5.80121	4.74644	5.0144	5.16016	5.67812	5.18153	6.05372
chr21|21538195|21538272|L3:CR1:LINE|278|-	4.90327	5.54037	4.94522	5.43886	4.39677	4.56284	5.60393	5.51113	4.6912	5.33555	5.58371	4.21786	4.56309	5.11958	5.22693	5.06397	5.33457	3.90283	5.06764	5.53232	4.86895	5.25368	4.35614	5.69996	5.58061	5.75498	5.38116	5.53086	5.15101	6.01414	5.67038	5.44586	5.73712	5.33486	5.80925	4.37946	4.6623	5.61175	5.81002	6.15696	6.73544	6.43853	6.5353	6.51339	5.6504	6.50239	6.07213	6.72429	6.99251
ENSG00000272512	5.26467	4.89832	5.91771	5.28805	7.18126	4.48525	5.72502	5.2935	6.60181	5.53059	6.13994	7.27753	6.63835	4.77723	4.67461	6.71567	4.80461	8.06794	5.78864	6.67835	5.99158	4.80692	5.75383	4.97678	3.86432	4.20195	4.75502	5.21806	5.49832	4.93276	4.33436	4.92311	5.02786	4.9439	5.02073	6.77706	4.6623	5.06911	5.26397	4.00468	4.10894	5.20475	3.83937	4.74644	6.25306	4.52862	4.42596	5.18153	4.81254
chr20|37523447|37523613|L2c:L2:LINE|256|+	6.05789	6.11982	5.94339	6.60689	5.06367	5.59993	6.34786	6.04106	5.68543	6.77637	5.99091	6.17967	6.13699	6.1754	6.05022	6.18231	6.47663	5.88387	7.84793	8.1657	6.30729	6.09378	6.43435	6.55763	7.26856	7.38863	6.44231	7.13911	6.97957	6.11775	6.62883	6.63289	6.83831	6.53385	8.22742	5.6624	5.97793	6.73473	6.99112	7.82706	7.45048	8.4336	7.88985	8.1636	7.7454	7.77564	7.64448	7.67494	7.41351
chr11|8982894|8983038|MIR3:MIR:SINE|276|+	4.95416	5.50577	5.75294	6.19322	4.773	5.15528	5.66579	5.58942	4.6912	5.79493	5.8065	5.54728	5.58036	5.44275	5.80881	5.56035	5.83933	4.69456	5.51939	5.99321	5.62023	5.86856	5.27106	5.22511	5.51916	5.84815	5.56351	5.63853	5.91909	5.06709	5.43985	5.6586	5.61642	5.39034	5.37121	4.97515	5.32363	5.85353	6.0638	6.27044	7.03541	6.90757	6.19797	6.7084	6.15474	6.7541	6.00165	6.81936	6.40779
chr13|35773606|35773823|UCON8:DNA:DNA|299|-	7.41539	7.82509	7.70068	8.15866	6.3876	7.02337	8.14974	7.66025	6.14306	7.62806	7.574	7.63305	7.41056	7.9219	7.7432	7.58316	8.01886	6.32653	7.24899	7.02223	7.2543	7.62313	7.28046	8.44913	7.96342	8.12934	8.09094	8.18316	8.28414	7.72099	7.89143	7.92462	7.91812	8.18668	7.68574	7.55738	7.74918	8.02075	8.3076	8.78665	9.08584	8.20639	8.94623	9.13769	8.81076	9.12255	8.65662	9.34092	8.92384
TDO2	4.90327	5.23572	3.95796	5.60682	3.36122	4.77044	4.63082	5.58942	3.84118	5.15672	5.45161	5.11649	4.58651	5.05517	6.16037	4.95757	5.33457	3.77989	4.23785	3.89342	5.2882	5.61122	5.35123	4.93051	3.94141	4.37805	4.70977	4.85754	4.75483	4.55222	5.21761	4.96017	5.61642	4.44177	3.63032	3.56553	4.6623	5.21748	3.5951	5.81072	5.06224	2.67952	4.75599	4.74644	4.50051	5.08645	4.76508	4.47555	4.85503
chr15|25162223|25162324|MER34-int:ERV1:LTR|317|+	4.85033	5.05342	5.18509	5.16291	5.98106	5.33405	5.24492	5.14411	4.92876	5.669	5.41651	5.21419	4.67606	5.56615	4.93992	5.29197	5.06622	5.02568	4.905	4.63846	4.24497	4.78709	5.1412	5.06476	4.78903	3.15795	3.78208	4.98883	3.9189	5.64794	4.03039	5.2543	4.86298	4.19289	4.38891	5.51002	5.01186	4.85701	6.3754	5.92656	5.90382	6.06908	5.2111	5.15365	5.54979	5.99538	5.48319	5.78487	5.8266
chr5|157394544|157394671|MER5A:hAT-Charlie:DNA|270|+	6.24674	6.74959	6.3594	6.5266	5.91215	6.04108	6.70888	6.64027	5.41036	6.45622	6.89604	6.39804	6.54674	6.43333	6.926	6.77727	7.04846	5.84714	6.79261	6.81714	6.30001	6.76403	6.39784	6.03265	6.978	6.82549	6.89838	6.72345	6.8036	6.45427	6.92106	6.79922	6.76169	6.60454	6.98226	5.73278	5.28836	6.42943	7.37484	7.95397	7.85962	7.36445	7.54272	7.63887	7.61678	7.51534	7.39465	7.95103	7.53651
ITGBL1	4.144	4.65803	3.83004	3.9448	4.39677	4.48525	4.81326	4.78372	5.305	5.10807	4.00818	4.54145	3.95966	4.30885	4.20165	4.31373	4.78639	4.36443	5.54122	5.69689	4.17485	3.92352	4.43723	4.67089	7.06517	5.90122	5.38116	6.95656	7.35174	6.01414	4.53084	6.72882	7.47382	5.99762	7.35129	4.55673	4.08671	6.18813	5.73873	5.58167	5.1793	6.7317	7.06557	4.74644	5.22815	5.68923	5.84916	5.70081	5.80592
C9orf139	5.91637	5.31844	4.99676	5.69866	5.24647	5.76286	4.97319	4.38024	6.25852	4.31445	5.21251	5.5324	4.1431	5.90346	4.65482	3.78056	5.20702	4.90801	4.86993	4.5036	6.41221	4.41869	5.04714	5.58837	3.86432	4.53141	4.33683	4.60411	3.98942	4.41846	3.95794	4.47896	4.1013	5.01747	4.14624	5.24446	5.88798	4.71107	3.5951	3.28867	3.80392	3.99681	5.24574	4.87615	5.26071	5.00846	6.04902	5.00177	3.98164
LINC01476	5.00317	4.07629	4.71609	4.87118	4.00819	4.89228	5.16028	4.55757	3.63622	5.33555	5.46311	4.33579	5.39179	3.97954	4.891	5.47655	5.24655	4.66521	4.73918	4.35207	5.36131	5.45011	4.8364	5.18677	5.76784	5.61317	5.23433	5.85418	5.17713	4.83497	5.90137	6.02333	5.42766	5.56865	6.63901	4.27994	5.28836	5.28599	5.73873	5.9541	5.8357	5.7657	5.02324	6.09727	5.44131	5.66458	5.44786	5.83824	4.62703
chr8|78604415|78604567|MIR3:MIR:SINE|318|-	5.58183	5.9771	5.7235	5.28805	4.50203	5.63407	5.98867	6.01319	4.60114	5.669	5.7235	4.96657	5.3663	4.93077	5.58849	5.9251	6.07304	4.83202	6.30677	6.24463	5.49681	5.93911	5.09499	5.22511	6.12234	5.79299	6.01807	5.6642	5.65307	5.83073	6.37116	6.05676	5.97096	5.72667	5.96903	5.14309	5.05501	5.96041	6.94489	7.56949	7.19198	6.97493	6.65319	6.86522	6.6147	6.62116	6.43433	6.66699	6.98342
chr12|46185953|46186190|Tigger16b:TcMar-Tigger:DNA|284|+	5.89134	6.62817	6.905	6.59119	5.50542	6.37683	6.82044	6.67607	5.80499	6.14037	6.54897	5.96612	5.99672	6.58696	6.5517	6.77727	7.09486	5.30902	6.50057	6.37657	6.16222	6.57357	6.32188	6.3192	6.86912	6.86133	7.14304	6.83919	6.91326	6.43841	6.83862	6.85694	6.39162	6.4467	6.80697	6.19646	6.02084	6.51557	7.61983	7.78215	8.23781	8.45729	7.67209	7.88535	7.19321	7.72955	7.57397	7.94504	7.59726
chr14|85568775|85568895|MIRb:MIR:SINE|350|+	4.4767	4.72243	4.51259	4.15934	5.55186	3.99528	4.86876	4.78372	3.63622	4.83409	4.61532	4.44298	4.32936	4.80942	3.94028	4.41493	4.18541	4.85784	4.07893	4.04534	3.97715	4.44521	5.35123	4.67089	3.58557	3.3531	3.38683	3.84313	3.12948	4.34561	3.59779	3.76155	3.70436	3.17785	3.35781	4.55673	4.1762	4.28541	4.69502	3.87259	4.54418	5.00618	3.72224	3.89076	4.24483	5.61393	5.17135	5.54839	5.21847
chr11|64321600|64321732|MIR:MIR:SINE|288|+	7.43267	8.31628	8.09581	7.81923	7.56162	7.52232	8.25743	8.19693	6.91391	7.91472	7.91696	7.71943	8.61239	7.74991	8.30505	8.26534	8.44046	7.38417	8.18888	8.3892	8.36006	8.42536	8.08551	7.69141	9.02934	9.09277	9.31384	9.11309	9.05949	7.97742	9.08624	8.8209	8.65734	8.78775	8.894	6.12031	7.01458	7.88236	8.88557	9.86239	9.49061	8.98632	9.60062	9.92395	8.60439	8.96005	9.04014	9.21463	9.33361
chr3|131001755|131001818|MamTip2:hAT-Tip100:DNA|286|+	4.32213	5.05342	4.51259	4.49482	4.68895	4.40239	4.15756	4.91507	4.39877	4.83409	4.69912	3.76008	3.50468	4.07159	4.41351	4.63627	4.2997	4.24481	4.40333	4.61697	3.54491	4.33542	3.68259	3.88714	4.31378	4.48241	4.51062	4.35657	4.17649	4.83497	4.84985	4.6292	4.45248	4.3843	4.49379	4.17105	3.45259	4.71107	4.32984	5.0711	5.76411	5.41803	4.8045	4.93648	4.09216	5.42056	5.33611	5.54839	5.58028
chr11|45243462|45243579|MER5A:hAT-Charlie:DNA|316|+	6.14494	6.73496	6.48645	6.23436	5.45738	6.50999	6.82044	6.48741	4.28325	6.2094	6.48382	6.05131	6.27813	6.26667	6.1801	6.59371	6.73332	5.46432	5.66546	5.7257	6.18613	6.57357	6.15661	6.54292	6.90896	6.6418	6.78956	6.80544	6.73695	6.32213	6.84708	6.61067	6.51704	6.3944	6.97399	6.06718	6.0625	6.62289	7.50785	7.5428	7.96584	7.57852	7.42281	7.63887	7.49563	7.44575	6.97523	7.86475	7.18707
ENSG00000229425	6.72614	7.79024	7.80141	7.5302	5.98106	7.41044	7.87486	7.60578	5.68543	7.07514	6.47266	6.43007	6.36921	5.36094	7.19391	7.42208	7.37191	6.46948	5.69486	5.0694	6.38498	7.32037	7.03013	7.5665	7.14068	6.70239	6.67179	6.93592	6.95781	7.40879	7.06573	6.93937	6.89064	6.61599	7.60245	7.05988	7.06632	7.12021	7.22826	6.45437	7.33316	7.02663	6.19797	7.46388	6.90309	7.30347	6.5859	7.41345	6.9371
GYPC	6.14494	5.50577	5.42614	5.99175	5.4076	5.76286	5.50567	5.86492	6.55754	6.27523	5.60456	6.38992	6.11456	5.67949	6.11323	5.31645	5.60969	5.91967	5.95124	5.86149	6.35721	5.533	5.94431	5.2624	7.53578	7.1848	6.99952	6.35415	7.82168	7.66101	6.88043	6.96583	7.51434	6.4467	7.83914	5.6624	5.01186	6.11622	6.35189	6.56501	5.9688	6.89371	7.30001	6.43531	5.22815	5.89352	6.13928	6.10035	6.50015
chr13|67093175|67093457|AluSq2:Alu:SINE|128|+	5.96514	5.47028	5.56619	5.99175	5.06367	5.24759	5.60393	5.2455	5.76626	5.4169	5.67516	5.56199	5.27317	5.72885	5.0475	5.1071	5.40577	5.48054	5.0209	4.63846	4.90938	5.60031	6.08932	5.2624	4.63633	4.26367	4.39759	4.42333	3.9189	5.56163	4.2224	4.99622	4.51175	4.49664	4.44248	6.31494	5.66172	5.47311	5.54277	5.43162	6.09044	5.41803	6.01346	5.78539	5.85336	6.40266	7.13632	6.81936	6.10522
chr13|67014384|67014507|L2:L2:LINE|425|+	5.48399	5.0037	4.99676	5.43886	5.35597	5.66739	5.43607	5.51113	5.305	5.4169	5.86784	5.37411	5.31386	5.65414	5.39688	5.13511	5.41728	5.5281	5.0209	5.08464	4.96779	5.66452	6.13453	5.89956	3.86432	3.3531	3.54161	4.48659	3.9189	5.56163	4.38656	4.72023	4.45248	4.69466	3.92149	5.76668	5.74127	5.85353	5.62449	4.78407	6.00021	5.7657	5.65656	4.81291	5.93494	6.77699	7.13632	6.81936	6.4348
chr3|124463468|124463676|MER3:hAT-Charlie:DNA|140|+	5.73103	5.54037	5.09422	5.20591	5.50542	5.00378	5.36277	5.76784	4.6912	5.15672	5.39261	5.28758	4.87583	5.47222	5.46374	5.35236	5.3467	5.27199	4.63692	4.61697	4.92914	5.30887	5.27106	5.22511	4.67625	3.73082	4.13279	4.76207	3.84304	5.30117	4.03039	5.13142	4.67426	4.49664	4.54303	5.58829	5.54809	5.38273	6.7965	5.21769	5.9688	5.88371	5.24574	5.10256	6.25306	6.4605	5.61612	6.59198	5.7636
KLHL14	5.05043	5.54037	5.7235	5.11849	4.28136	5.37531	6.21077	4.55757	4.0098	5.10807	5.56255	4.7975	5.89484	4.33242	5.09107	5.49798	6.0144	4.90801	4.61544	4.61697	4.96779	5.95621	4.58481	6.21142	6.2147	6.55681	5.68051	6.20624	6.19362	5.40469	5.86821	6.04014	5.78263	6.7151	5.69165	5.33879	6.35788	6.05978	4.97824	5.7171	6.85965	5.45698	6.10871	6.17161	5.46924	6.37283	6.09487	6.18479	5.71998
CYP4B1	4.32213	3.26819	4.1744	3.49476	4.50203	4.11179	4.33704	3.91488	4.99925	3.86483	4.3772	4.5095	3.16022	3.76577	2.67952	3.46729	4.05814	3.90283	3.25385	3.34186	4.21045	3.73975	3.68259	3.45636	5.47663	4.97339	4.84104	3.72566	5.30065	4.61403	3.14443	4.72023	4.67426	4.49664	5.05367	4.85011	3.98916	3.72537	4.21814	4.41417	2.67952	4.21881	4.41802	4.0246	2.67952	3.71462	4.42596	3.25291	3.89052
chr14|85582440|85582674|MIR:MIR:SINE|302|+	4.61388	5.0037	4.51259	4.339	5.30231	4.11179	4.49272	4.38024	4.50412	4.83409	4.77777	4.77145	4.03686	4.52588	4.33848	4.53055	4.4526	5.13382	4.23785	4.11379	3.97715	4.70457	4.71677	4.83279	4.46256	3.15795	4.05559	4.12977	3.67017	5.26485	3.59779	4.67553	4.51175	4.26026	4.14624	5.08942	4.60362	4.98829	5.09989	5.17057	5.93668	5.63684	4.03834	5.10256	5.32359	5.68923	5.37438	5.83824	5.36908
PENK	3.93141	5.67077	5.7235	5.54206	2.67952	5.24759	5.57194	5.51113	4.85428	5.99134	4.67869	6.70312	5.35338	7.55905	5.30236	6.16918	6.03667	4.20203	12.2967	12.0846	4.90938	5.30887	4.43723	6.86001	6.84467	6.73175	6.42914	6.55748	7.12984	5.75529	6.28633	5.56804	6.30143	6.49715	7.81622	5.24446	5.97793	6.02087	7.00621	5.86983	7.02029	6.61816	5.99362	6.26505	5.54979	5.68923	5.44786	6.28373	5.31081
chr2|40101766|40101958|MER5A:hAT-Charlie:DNA|207|-	6.03527	6.29021	6.1336	6.19322	4.00819	6.04108	5.86301	6.4671	4.39877	5.669	6.16795	5.91014	5.62376	6.36795	6.07154	6.03075	5.91359	4.85784	6.06009	5.80874	4.94861	5.9218	6.32188	6.28417	6.09481	5.69595	6.10372	6.20624	6.3584	6.77761	6.01165	6.35378	5.86945	6.20982	5.95215	6.46582	6.12276	6.38433	6.65032	6.80911	7.49486	6.60118	6.87415	7.1475	6.6147	7.22253	6.76584	7.4478	6.94648
chr10|11037047|11037403|THE1B:ERVL-MaLR:LTR|122|-	6.01227	5.89994	5.75294	5.9428	6.22738	5.49217	5.69572	5.62697	5.46016	6.23169	6.02966	6.03049	4.79958	6.14563	5.67523	5.90935	5.90553	6.21623	5.78864	5.84413	5.65522	6.13182	6.39784	6.07437	4.59511	3.50086	3.54161	3.94779	4.17649	5.83073	4.33436	4.67553	4.72409	3.87202	4.98695	5.95454	5.60607	5.10776	6.61131	5.01845	6.3311	6.82233	4.8045	5.58074	6.96214	7.19732	6.83462	7.02697	6.24939
chr3|35695768|35696006|MIR:MIR:SINE|338|-	5.54998	5.14764	4.89159	5.60682	5.45738	4.63588	5.6352	5.33986	4.85428	5.45584	5.54106	5.17595	4.85718	5.56615	4.98709	4.84186	5.4287	5.39745	5.17076	4.99053	4.78413	5.1814	5.63213	5.22511	4.50834	3.62383	4.05559	4.12977	3.84304	5.50097	4.16203	4.76342	4.32443	4.04455	4.38891	5.83213	5.01186	5.25217	6.0638	5.39142	5.60892	5.70275	4.65312	5.10256	5.95462	6.4605	5.90184	6.39405	5.74196
ENSG00000228971	6.87286	7.03855	6.15567	6.31323	5.24647	5.96322	7.15409	6.74508	5.305	7.36304	7.08322	5.96612	6.62787	5.10694	6.61085	6.83633	6.43827	5.46432	5.78864	5.02264	6.31453	6.86183	6.65132	6.69701	6.94005	7.07473	7.25133	7.37949	6.44465	7.64045	7.91571	7.18427	7.49422	6.68282	7.40146	6.26872	6.69751	7.25111	6.14834	7.28807	7.17843	6.89371	6.72672	7.34129	6.9813	6.91753	6.46943	7.24786	8.0697
chr5|44817550|44817906|MLT1A0:ERVL-MaLR:LTR|206|+	6.3045	6.57984	6.39687	6.45896	6.10956	6.06611	6.6647	6.93416	5.24912	6.54766	6.48382	5.92152	5.77545	6.53299	6.29909	6.48172	6.32262	5.63313	6.22255	6.07713	5.86849	6.24712	6.15661	6.15429	6.71576	6.19774	6.30487	6.29031	6.1167	7.06203	6.40603	6.39343	6.40611	6.14784	6.3366	6.29202	6.69751	6.66115	7.46486	7.11757	8.12948	7.46146	7.23444	7.58587	6.79893	7.53558	7.04649	7.32382	7.3584
chr21|21124867|21125188|MER63D:hAT-Blackjack:DNA|232|+	4.67721	4.51845	4.65184	4.41943	4.15317	5.10665	4.4174	4.17175	4.0098	5.15672	4.47806	4.2978	3.35626	4.5456	4.07887	4.23164	4.35288	4.0122	4.57135	4.55019	3.93275	4.78709	4.35614	4.34382	3.68855	3.91321	3.67027	4.12977	3.56894	5.30117	4.03039	4.17764	3.57156	4.3843	3.92149	5.0335	4.1762	5.14533	4.43185	5.01845	5.56727	5.49487	4.94004	4.4391	4.75964	5.5879	5.95263	5.5158	5.36908
chr11|30008564|30008741|MIRc:MIR:SINE|314|-	4.90327	4.44228	4.58415	4.41943	4.50203	4.63588	5.06999	4.85104	4.39877	4.70618	4.75855	4.08623	4.07345	4.35552	4.17221	4.73381	4.56675	4.54048	5.49721	5.52136	4.54377	4.54588	4.26909	4.97678	5.07857	4.06728	4.56345	4.42333	3.56894	4.48716	4.33436	4.72023	4.32443	4.3843	4.5904	4.27994	4.60362	4.60364	5.26397	5.30731	5.68866	5.41803	5.02324	5.29628	5.44131	4.96769	5.33611	5.34021	5.71998
ENSG00000266844	3.80588	3.26819	3.2661	4.25268	4.50203	3.99528	3.81665	2.67952	6.25852	3.52911	3.76097	4.25852	6.13699	4.12884	4.0459	3.90357	4.05814	4.95634	4.11259	4.0801	4.48964	3.73975	4.58481	4.55025	3.46731	4.48241	3.54161	4.48659	3.9189	4.09479	3.59779	3.65167	3.70436	4.82523	3.35781	5.19472	3.98916	4.42289	3.33227	4.22779	4.10894	3.52955	4.70559	4.34857	4.80569	3.20533	4.50158	3.66022	4.06538
EVA1B	5.48399	5.95185	5.69342	5.40268	7.48144	6.37683	5.02247	5.42815	7.17009	5.93796	5.21251	5.66089	6.36921	5.26268	5.65641	5.72325	4.78639	6.7713	5.17076	5.4421	5.72267	5.19617	6.06616	5.43499	6.73363	6.09558	6.54346	6.02154	6.70242	6.70005	6.26113	6.05676	6.66878	6.28367	6.90602	6.29202	5.63417	5.73785	5.77483	6.05916	5.68866	5.82594	6.01346	4.81291	5.83221	5.12381	5.17135	5.48242	5.96348
chr4|61384742|61385088|L1MB7:L1:LINE|195|+	4.90327	4.51845	4.77727	4.81563	4.59897	4.21706	4.56369	4.78372	4.6912	5.10807	4.8519	4.47669	4.10883	4.76083	4.36402	4.50828	4.42844	4.47308	4.67881	4.88926	4.46165	4.39157	5.31173	4.88256	3.94141	3.50086	3.78208	3.94779	3.31333	4.97906	3.79523	4.30759	4.01568	3.87202	3.83414	4.78281	4.77212	5.06911	4.97824	4.57546	5.56727	5.53174	4.41802	4.81291	4.89319	5.85062	5.12683	5.83824	5.53042
chr4|21569657|21569808|LTR33A:ERVL:LTR|267|-	5.91637	5.81832	5.69342	5.60682	5.55186	5.66739	6.19006	5.19575	5.55469	5.99134	5.8243	5.8399	5.20253	6.08415	5.53787	5.35236	5.76092	5.93141	5.36844	5.08464	5.11208	5.50982	6.36037	5.77817	4.50834	3.82638	3.88183	4.85754	4.05545	5.75529	4.16203	5.59124	4.62239	4.3843	4.68008	6.01198	6.30697	5.21748	6.27893	5.65103	6.47155	6.43853	5.24574	5.42543	6.60236	6.74251	5.84916	6.77938	6.3941
chr8|78604183|78604412|MIRb:MIR:SINE|297|-	5.67325	6.00191	5.96861	5.57482	4.68895	6.11488	6.12606	6.38283	4.99925	6.01729	5.92661	5.21419	5.6344	5.21664	5.64691	6.17576	6.27359	4.83202	6.61147	6.57251	5.72267	6.04674	5.72438	5.18677	6.25252	6.29305	6.40245	6.07952	6.04925	6.03548	6.51647	6.00631	5.99041	5.76872	6.59646	5.14309	5.05501	5.98085	6.65032	7.56949	7.47284	7.38439	6.9374	7.0464	6.76614	6.68312	6.34261	6.62245	7.30838
RASL11B	7.94101	8.04202	8.84021	7.62546	5.91215	8.17471	8.60676	8.28618	6.11266	7.29102	8.57993	7.50419	7.58811	7.41529	8.52264	8.71084	8.47723	5.88387	6.16813	6.2512	7.69882	8.60507	7.27043	8.19643	8.29574	8.41742	9.4383	8.88779	8.42798	7.80344	8.719	8.64152	8.61764	8.54093	8.05025	7.48887	7.70423	7.6302	9.03249	8.31083	7.72645	7.44258	8.62395	7.81803	7.91409	7.40965	7.32953	7.56193	8.30991
SIX1	3.66091	4.07629	4.1744	3.9448	4.39677	4.31339	4.15756	3.91488	4.15493	4.31445	3.71273	3.88104	3.68358	4.28481	3.90252	3.86428	3.9884	4.77878	3.54939	4.43021	3.97715	3.63191	3.95843	4.48525	7.93289	5.77411	5.03423	5.50258	7.8015	6.30472	4.2224	6.32672	8.22911	3.66205	5.47056	4.17105	3.98916	5.78527	4.77181	4.22779	4.10894	5.33666	5.91133	4.4391	4.24483	4.88217	3.82262	4.40078	4.57609
BMP5	2.67952	3.50645	3.2661	3.67165	3.36122	3.28412	3.94325	3.31119	2.67952	3.86483	3.41775	3.82248	3.62819	3.68219	3.23946	3.4001	3.74452	3.90283	3.48655	3.93357	3.47143	3.6875	2.67952	3.62545	8.13412	6.51234	5.13798	6.35415	8.60373	7.39248	5.19053	7.17675	8.09762	4.44177	7.65507	4.27994	3.45259	6.98623	5.70167	5.39142	5.38692	6.9213	7.2428	4.81291	4.66226	5.91449	4.2587	6.41163	6.27953
chr4|75047494|75047704|MER20:hAT-Charlie:DNA|176|+	6.68338	6.9778	6.81127	6.60689	6.07852	6.18503	6.98502	6.69363	4.77531	6.84994	7.13704	6.49205	6.15908	6.96834	6.5517	6.73354	7.18009	6.35282	6.58584	6.68803	6.2927	6.94916	6.95696	6.49784	6.59381	6.74141	7.14304	6.81678	6.77897	6.85119	7.09441	7.06704	7.21981	6.66089	6.48416	6.4031	6.61639	6.59681	7.64892	7.98733	8.26367	7.35438	7.308	7.53085	7.49563	7.7178	7.3671	7.81302	7.62086
RAB27B	9.32691	9.11804	9.21081	9.58883	6.80136	8.83554	9.99664	8.98907	6.91391	10.1907	9.84496	8.41247	9.16515	7.80199	9.52785	9.71151	9.80685	7.77112	9.13732	8.83797	9.12774	9.92754	8.58282	9.31702	9.66945	9.95605	10.0928	10.171	9.41062	9.83454	10.3003	10.0273	9.72064	9.67043	9.58738	8.65426	9.45203	10.2358	8.76686	10.114	10.57	8.679	9.57605	10.1968	9.28645	10.115	9.17581	10.0536	9.84733
chr20|36652130|36652423|AluSx1:Alu:SINE|106|+	6.84727	7.6573	7.66292	7.28954	6.62016	7.03601	7.74692	7.40771	5.80499	7.49708	7.4633	7.06025	6.93012	7.53188	7.72108	7.76748	7.78457	6.30873	7.29705	7.33984	6.98742	7.57186	6.98176	7.23357	8.19967	8.14393	8.11158	7.96674	8.16282	7.17129	8.10352	7.86508	7.74743	7.85726	7.88391	6.70969	7.47873	7.64296	8.30151	9.03643	8.79816	8.46666	8.81242	8.97906	8.08289	8.66509	8.38209	8.75862	8.7124
chr8|4812350|4812580|L1MA4A:L1:LINE|159|+	4.4767	4.84229	4.35555	4.49482	4.15317	4.40239	4.63082	4.28068	4.15493	4.48639	4.59347	4.2978	3.50468	4.5456	4.07887	4.39043	3.9884	3.90283	4.11259	4.14647	3.54491	4.18193	4.58481	3.99528	4.14325	3.3531	3.54161	3.59028	3.45275	4.67294	3.33422	3.37331	3.70436	3.38085	3.63032	3.75661	4.1762	4.28541	4.21814	3.28867	5.06224	4.8946	3.72224	4.0246	4.55679	5.16016	4.64019	4.849	4.52299
chr1|39681933|39682041|L2c:L2:LINE|370|+	6.3045	6.38719	6.45129	6.33228	6.70354	5.93628	6.67958	6.09522	5.305	6.86422	6.9532	5.9551	6.68961	5.91058	6.36369	6.75119	6.6967	7.0367	6.28777	6.77236	6.8201	6.67965	6.69704	5.94533	6.89315	7.11977	7.02592	6.75916	6.70242	6.65963	7.21685	6.78938	6.82761	6.64979	7.61313	5.83213	5.88798	6.23978	7.16248	8.1785	7.90962	8.17244	7.56289	8.05736	7.91409	7.58819	7.40371	7.78645	7.5913
chr2|70661824|70662049|MIRb:MIR:SINE|276|+	6.83431	7.30886	7.01717	7.13611	6.30974	6.47319	7.44219	7.10119	5.41036	6.94699	7.44636	6.80413	6.66933	6.90613	7.2099	7.28065	7.47257	5.90784	7.09071	7.10755	6.53491	7.24998	6.82605	7.29615	7.18674	7.21969	6.99062	6.99697	6.84373	7.34241	7.08014	7.16918	6.91105	6.5578	7.30591	6.094	6.53039	6.893	7.87088	7.84901	8.28276	8.13179	7.62173	8.3123	8.27328	8.34058	7.82394	8.76884	8.09097
ENSG00000261037	6.88548	6.72018	6.39687	6.19322	6.07852	5.85224	6.6647	6.48741	4.0098	7.03788	6.71893	5.77855	5.40436	6.32087	5.71211	6.77727	5.74289	6.39559	5.29276	5.11459	5.36131	6.34734	5.96953	5.92263	7.04387	6.45473	6.91731	6.36968	6.41292	6.81487	6.72384	6.91241	6.46265	6.2249	7.50832	5.98355	6.39084	6.25658	7.66799	6.35513	7.4617	7.49851	6.01346	6.14726	6.34502	6.37283	6.22413	6.47987	6.77794
PNOC	5.14024	5.27771	5.35041	5.72798	4.68895	4.56284	6.05903	5.33986	4.0098	5.82472	5.26643	5.17595	6.38175	4.84083	4.97155	6.06665	6.0802	4.75131	5.47467	5.62727	5.95484	5.90428	5.22914	6.3192	6.39447	6.73175	6.41586	6.80544	6.88277	5.1497	6.24836	5.954	6.10183	6.4467	7.10097	5.73278	6.08287	6.15263	6.35189	5.81072	6.30629	6.47631	5.77812	6.53225	6.38887	6.0904	5.84916	6.24498	5.4521
chr6|68728646|68728841|MIR:MIR:SINE|297|-	5.00317	5.31844	4.89159	4.41943	5.18823	4.63588	5.3246	5.09042	4.28325	5.33555	5.27958	4.66166	4.67606	5.18105	4.65482	4.87597	4.98988	5.19476	4.88758	4.77952	4.27847	5.26769	5.18588	4.78105	4.75253	3.73082	3.78208	4.28582	4.17649	5.56163	4.2224	4.8457	4.86298	4.44177	4.27393	5.29244	4.87333	5.18188	5.97389	5.61678	6.49367	6.14165	5.13907	5.50526	5.49661	5.97559	5.73748	6.20513	5.90644
chr3|85007279|85007481|MER58A:hAT-Charlie:DNA|237|-	5.00317	5.27771	4.71609	4.56585	5.50542	5.24759	4.86876	4.71271	4.39877	5.4169	5.29261	4.63267	4.71857	5.09418	4.80518	4.84186	5.11003	5.55893	5.08286	4.72095	4.86895	4.61635	5.63213	4.72715	4.71496	3.62383	3.78208	4.04267	4.11764	5.61976	3.33422	4.88498	4.2548	3.96191	4.38891	5.08942	4.54206	5.38273	5.73873	5.39142	6.061	5.45698	5.2111	5.617	5.22815	6.23032	5.84916	6.05617	5.60456
PKHD1L1	3.48583	3.26819	3.2661	2.67952	2.67952	3.7122	4.33704	3.91488	4.0098	3.99616	4.00818	4.13186	3.43445	3.21075	3.52795	3.4001	3.00727	2.67952	3.71281	4.26841	3.47143	3.50795	2.67952	3.45636	4.55248	4.20195	4.39759	4.76207	5.68922	5.46962	3.59779	4.67553	5.06608	3.53439	5.58549	4.47131	3.45259	3.84282	6.4213	4.96364	3.96775	5.45698	4.65312	3.54819	4.85017	5.08645	4.9837	3.48526	5.78492
KRT8P42	5.22445	4.95206	4.99676	5.32733	4.85191	5.37531	5.20326	4.38024	6.53488	4.70618	5.09777	5.09607	4.87583	5.33971	4.67461	4.55242	5.0055	5.36276	5.45176	5.68715	5.535	5.00729	5.66356	6.01132	3.86432	4.06728	3.78208	3.94779	3.76069	4.83497	4.48462	3.85963	3.70436	4.32392	3.63032	6.3597	6.10296	4.60364	4.43185	4.1219	3.80392	4.21881	5.24574	4.87615	5.22815	4.96769	5.76624	5.09465	4.81254
RBP4	8.12748	8.0829	8.2463	7.5944	6.72364	8.0309	8.48124	7.62417	6.64475	8.8084	8.82654	7.32072	8.30856	6.23877	7.83464	8.45981	8.54037	7.72515	8.89173	9.38567	7.98032	8.41315	7.97887	8.4012	9.13864	9.15528	8.58881	8.86891	8.97554	8.29483	9.21075	8.80149	8.93337	8.89226	9.32883	7.33004	8.21505	8.52315	8.95703	9.11696	8.51575	8.8062	8.20399	8.78522	8.51869	8.36338	8.03104	8.43438	7.93034
chr13|66985990|66986360|THE1C:ERVL-MaLR:LTR|101|-	5.44977	5.67077	5.8649	5.72798	4.85191	5.49217	5.88905	5.89585	5.0662	5.669	5.93481	5.30533	5.55815	5.81507	5.47458	5.34049	5.73378	5.0916	5.40477	5.11459	5.41712	5.72591	5.59997	6.07437	4.82454	4.26367	4.27276	5.06966	4.2857	5.75529	4.43658	5.22461	4.62239	5.36288	4.68008	5.79978	5.60607	5.89726	6.12071	5.61678	6.25532	6.23298	6.42165	5.617	6.82037	7.09185	7.41272	7.00405	6.96507
chr3|75958297|75958644|L2a:L2:LINE|313|-	4.54718	4.44228	3.95796	4.25268	3.63503	4.11179	3.94325	3.56597	4.15493	4.77172	4.3506	3.82248	3.16022	3.87847	3.97669	3.46729	4.05814	4.24481	3.9325	3.89342	3.67403	4.04201	4.89232	4.18307	3.86432	3.15795	3.38683	3.42717	3.67017	4.41846	3.59779	4.03059	4.1013	3.53439	3.83414	4.63665	4.1762	4.65849	3.5951	4.22779	3.96775	4.31524	3.94373	4.4391	5.12551	4.83723	4.34529	5.09465	4.52299
TRBC2	5.05043	6.3298	5.75294	5.81243	4.92632	5.49217	5.66579	6.01319	4.50412	5.76449	5.19868	6.25326	6.54674	6.79985	5.85065	5.8109	5.77873	4.43794	4.59359	4.47962	5.78703	5.90428	4.99751	5.8761	5.83625	6.55681	6.82007	6.25727	6.77897	4.88477	6.44007	5.72286	5.27506	6.4338	6.57469	5.42706	5.86456	5.68877	5.81002	6.03362	6.42625	5.63684	5.93235	6.88	5.97403	5.97559	5.48319	6.16414	5.39731
chr4|21570770|21571010|MIR:MIR:SINE|312|-	6.05789	5.9771	5.42614	5.54206	6.46143	4.89228	5.83647	5.42815	5.80499	5.669	5.96714	5.87546	5.21695	5.74493	5.32661	5.46571	5.64906	6.19699	5.30567	5.20066	4.98671	5.37487	6.13453	5.55902	5.10717	3.50086	3.67027	4.12977	3.84304	5.87887	3.95794	5.09888	4.98852	4.04455	4.14624	6.01198	5.13735	5.25217	6.4437	5.84058	6.82525	6.584	5.34466	5.42543	6.43141	6.65866	6.18234	6.59198	5.86709
chr18|57363754|57363888|MIR3:MIR:SINE|358|-	5.78653	6.36831	6.32092	6.06214	5.24647	5.90882	6.43829	6.33875	4.50412	6.27523	6.36815	6.20772	5.85011	6.2886	6.01397	6.14926	6.56572	5.06999	7.31583	7.22175	5.75522	6.28132	5.72438	6.26633	6.64195	6.19774	6.12025	6.66187	6.72839	6.21431	6.35935	5.98909	6.55651	6.2692	6.77873	5.69803	5.74127	6.39952	7.36318	7.30935	7.67918	7.6295	7.23444	7.59484	7.16837	7.47399	7.05803	7.83912	7.3584
chr1|235110540|235110668|MIR3:MIR:SINE|352|-	7.3802	7.93763	7.76624	7.70758	6.25537	8.0309	8.12829	7.92777	5.95006	7.61127	8.35661	7.49668	7.15071	7.92885	8.01089	8.23752	8.3842	6.37009	8.04074	8.06004	7.73146	8.28842	7.17693	8.04866	8.31658	8.39015	8.51945	8.37894	8.1533	7.82181	8.36967	8.09378	8.49827	8.21321	8.43113	6.3375	7.84102	8.19109	9.34223	9.42013	9.31634	9.11698	9.23062	9.33241	8.91382	9.19	8.96873	9.2851	9.05295
MZT1	7.49155	8.52134	8.07297	8.15866	6.99561	8.4955	8.21735	8.4184	6.31292	8.45581	8.44446	6.92675	6.48418	7.60322	8.00358	7.92312	7.74041	6.21623	8.43611	8.99194	7.14535	7.93635	6.74135	7.13916	8.27156	8.34352	8.1718	7.98189	7.78514	8.13753	8.52759	7.88827	8.15849	7.76803	8.56081	6.3375	6.73641	8.06881	7.67743	8.00046	8.67835	8.02167	7.56289	8.2959	6.70977	8.08104	7.50827	7.97476	7.65555
chr19|46427065|46427223|L2c:L2:LINE|284|+	5.26467	5.60709	5.78178	5.50851	4.39677	5.20222	6.03596	5.33986	4.0098	5.5665	5.92661	5.30533	5.51262	5.60201	5.93078	6.038	6.06584	4.75131	5.56271	5.4421	5.1788	6.03874	5.35123	6.13473	6.06674	6.22563	5.88872	6.04113	6.15568	5.0238	5.94969	6.08942	6.02854	5.82953	6.2429	4.71182	5.88798	5.87556	6.81376	6.76351	7.137	6.71602	6.5353	7.3198	6.53901	7.10998	6.48666	7.01556	6.57481
chr1|84645944|84646020|MamRTE1:RTE-BovB:LINE|373|+	4.95416	5.27771	5.35041	5.11849	4.85191	4.9492	4.92201	5.09042	3.36209	5.20368	5.23973	5.11649	4.38535	5.53863	5.06218	4.85903	5.03621	4.20203	4.83389	4.81713	4.433	5.02408	5.53334	4.78105	5.58061	5.10314	4.92174	4.9465	4.85738	5.30117	4.81404	5.09888	5.20892	4.98119	5.23598	5.42706	5.32363	5.18188	6.17543	5.81072	6.51546	5.91173	5.43692	6.19555	5.16059	5.87223	5.25622	5.98719	5.60456
chr2|209974570|209974803|MIR:MIR:SINE|234|-	4.85033	5.0037	4.89159	5.36552	4.59897	4.83278	4.97319	5.58942	4.6912	5.24906	5.02076	4.60299	4.20862	4.97354	5.06218	4.95757	5.28497	4.90801	4.93916	4.97418	4.54377	5.16647	4.8364	4.67089	4.08011	3.50086	3.78208	4.12977	4.11764	4.48716	3.59779	4.53109	3.92245	3.87202	4.07646	4.47131	4.87333	4.28541	5.41041	4.71826	4.99965	5.49487	4.8045	4.52333	5.62592	6.03416	4.9837	5.72939	5.39731
chr20|45094391|45094533|MIRb:MIR:SINE|242|+	6.14494	6.96533	6.83868	6.79671	6.10956	6.22994	6.32907	6.24628	4.77531	5.9649	5.86784	6.74819	5.32716	7.00837	6.317	6.12905	5.78755	5.70359	4.63692	3.85158	5.14585	5.66452	7.00615	6.21142	6.75129	6.40691	6.26091	5.98152	6.39136	6.35633	6.11394	6.19814	6.43466	5.82953	6.48416	6.38157	5.68874	5.93968	7.00621	6.35513	7.02029	6.97493	6.71473	7.09784	6.53901	7.0827	6.8075	7.24786	7.06321
RPL17-C18orf32	4.90327	5.95185	5.69342	6.36964	5.64032	4.48525	4.92201	6.0684	4.99925	4.6371	5.85058	5.37411	7.84862	5.41264	5.496	4.9733	6.03667	4.15755	5.78864	6.35236	7.23164	5.78472	5.35123	4.88256	7.00029	6.47805	7.48467	7.37949	6.92826	5.591	7.15693	6.77946	7.12699	6.79779	6.41229	3.56553	5.01186	6.02087	5.81002	7.62143	7.1087	6.11787	7.38555	7.08515	5.78892	5.71345	6.46943	6.33996	6.33797
ENSG00000285581	5.75906	4.78374	4.71609	5.025	5.98106	4.77044	4.92201	4.78372	6.25852	5.53059	5.08272	5.76596	4.71857	5.65414	4.55092	4.67619	4.54475	6.35282	4.85203	4.61697	5.62023	4.2458	5.75383	5.22511	3.32537	3.73082	2.67952	2.67952	3.31333	3.8885	3.59779	4.36749	3.57156	4.12122	4.14624	5.51002	5.28836	4.65849	3.95431	3.71977	3.80392	4.31524	3.72224	4.14333	5.08948	4.83723	5.0808	4.61265	3.98164
chrX|140781721|140781935|MER58A:hAT-Charlie:DNA|201|+	5.81347	6.02629	5.7235	5.43886	4.99677	5.4543	5.75373	5.98475	4.6912	5.60151	5.78848	5.37411	4.7393	5.67109	5.55834	5.36412	5.57942	4.9324	5.50835	5.29463	4.82723	5.08923	5.94431	5.82799	5.07857	3.9931	3.67027	4.60411	4.17649	5.94812	4.27973	5.44586	4.94799	4.04455	4.49379	5.62584	5.28836	5.25217	6.0045	5.43162	6.40305	6.09368	5.10156	5.65234	6.48622	6.70717	6.36143	6.79283	6.30905
chr1|204965807|204966058|MIRb:MIR:SINE|282|+	4.79516	4.95206	4.99676	5.11849	4.99677	5.0562	4.56369	4.55757	5.76626	4.48639	4.52552	4.63267	4.6095	4.77723	4.52906	4.61583	4.42844	4.63517	4.57135	4.35207	4.17485	4.39157	5.42698	4.83279	3.32537	3.50086	4.13279	4.21048	3.12948	4.55222	3.33422	4.17764	3.57156	3.87202	3.16133	5.51002	4.92114	4.76157	4.77181	3.71977	4.71453	4.48724	5.13907	4.4391	5.52345	5.87223	5.67812	5.34021	4.81254
TBX15	5.14024	4.95206	5.69342	5.96749	5.30231	5.98965	5.60393	5.8333	6.33936	4.56403	4.77777	5.11649	5.23122	4.69306	5.47458	4.85903	4.97407	5.41447	4.67881	4.72095	4.84826	5.07324	4.89232	4.67089	7.18025	5.95237	6.13658	6.97691	7.60581	6.53104	5.76378	6.18311	7.43213	5.39034	6.37495	4.97515	4.77212	5.44363	6.09254	4.96364	4.23393	5.99259	7.05611	5.20287	5.32359	5.04802	5.33611	5.70081	6.10522
chr21|40634798|40635090|L2a:L2:LINE|289|+	4.4019	5.14764	4.89159	5.28805	5.64032	5.15528	4.75528	5.47026	5.68543	5.15672	5.18472	5.51736	4.46471	5.36094	4.85735	4.31373	5.09558	5.70359	4.4288	4.61697	4.69336	4.91997	5.35123	4.97678	4.14325	3.15795	3.18214	3.72566	3.45275	4.78319	3.33422	3.52528	3.81967	3.77301	3.83414	5.46916	4.71839	4.65849	4.32984	4.00468	5.12204	5.29409	3.83937	4.25053	5.67446	5.71345	5.92746	5.91468	4.76861
chr3|85068838|85068983|LFSINE_Vert:tRNA:SINE|338|-	4.32213	5.05342	4.35555	4.25268	4.15317	4.83278	4.33704	3.91488	4.0098	4.48639	4.52552	4.08623	3.95966	4.52588	4.11087	4.36541	4.42844	4.11123	4.50214	4.0094	4.10005	4.2458	4.8364	4.41661	4.14325	3.50086	3.54161	3.21111	3.45275	4.83497	3.87995	4.03059	4.1013	4.04455	3.50655	4.97515	4.08671	4.42289	5.04045	4.32468	5.76411	4.83506	5.02324	4.93648	4.44152	5.53433	4.9837	5.44822	4.97482
chr9|76386869|76387001|FLAM_C:Alu:SINE|114|-	5.183	5.84606	5.81004	5.81243	5.12739	5.56493	5.4713	5.51113	4.0098	5.53059	5.51923	4.71773	5.27317	5.42275	5.38542	5.49798	5.81367	5.02568	6.03746	6.09918	5.11208	5.62204	5.18588	5.18677	5.96384	6.29305	5.96408	5.96108	6.00718	5.75529	6.08546	5.8042	5.7138	6.04949	6.22899	4.97515	5.81653	5.83114	6.22812	6.77887	6.87655	6.31879	6.52157	6.8352	6.22104	6.4605	6.26473	6.68153	6.53797
chr9|105551331|105551532|MIRc:MIR:SINE|293|+	4.54718	5.05342	4.71609	4.92446	4.59897	4.83278	4.97319	5.14411	4.28325	4.89362	4.93902	4.08623	3.91877	4.52588	4.7322	4.57392	4.60962	4.43794	4.88758	4.95763	4.10005	4.7257	4.71677	4.48525	5.10717	4.66782	5.03423	4.35657	4.17649	5.33655	4.77723	4.88498	4.67426	4.19289	4.27393	4.55673	4.82371	5.10776	5.54277	5.39142	6.22913	5.60268	5.13907	5.50526	5.16059	5.80637	5.03313	5.83824	5.4521
ENSG00000271959	5.86586	5.14764	5.69342	5.07256	5.12739	5.63407	5.60393	5.95574	4.92876	4.70618	4.83376	6.04094	4.20862	5.00131	5.32661	5.32852	5.61964	5.38021	4.14525	5.17258	5.02374	5.28156	4.51323	3.99528	3.32537	3.15795	3.97237	4.12977	5.01227	4.41846	4.33436	4.42451	4.39017	4.12122	3.35781	4.78281	6.55964	3.84282	5.81002	4.22779	2.67952	3.28486	4.48113	3.89076	5.41281	3.71462	3.4981	4.14302	5.42498
chr7|90236977|90237152|MLT1J1:ERVL-MaLR:LTR|214|+	5.78653	6.14227	5.63126	5.9428	4.50203	6.04108	5.4713	6.22219	4.50412	6.01729	6.22903	5.9328	5.37911	6.10907	5.73019	5.8278	5.91359	5.27199	5.54122	5.41859	5.59641	5.85949	5.86581	5.89956	6.20187	6.03371	6.05296	5.89792	6.03536	6.43841	6.27378	6.28514	6.15442	5.61565	6.01851	5.79978	5.86456	6.33776	6.94489	7.21102	7.69827	7.14828	6.34573	6.96561	6.6147	6.91753	6.50369	7.08273	6.70233
chr10|14299444|14299567|MIR:MIR:SINE|320|-	4.67721	4.89832	4.71609	4.7576	4.68895	4.70493	4.75528	4.47213	4.60114	4.6371	4.77777	4.96657	4.27057	5.0813	4.38902	4.39043	4.40378	5.23392	4.11259	4.14647	4.433	4.74649	5.31173	5.18677	3.68855	3.15795	3.18214	3.94779	3.12948	4.78319	3.59779	3.85963	3.92245	3.53439	3.63032	4.37946	4.92114	3.84282	4.32984	4.41417	4.71453	5.29409	4.03834	4.14333	5.44131	5.66458	4.76508	5.64182	5.21847
chr9|19784296|19784384|MamRep434:TcMar-Tigger:DNA|341|-	4.54718	4.59018	4.26852	3.81807	4.39677	4.31339	3.81665	3.91488	4.50412	3.71291	4.29554	3.9363	3.62819	4.23516	4.17221	4.08006	4.09137	3.84332	4.57135	4.17821	3.93275	3.92352	4.58481	4.55025	3.58557	3.73082	3.78208	3.21111	3.31333	4.09479	3.70205	3.85963	4.01568	3.96191	3.16133	4.91411	3.88146	4.76157	3.79202	4.41417	4.93396	4.11344	4.1252	4.52333	4.61063	5.35995	5.87575	5.37716	5.1194
chr4|21317675|21318020|THE1B:ERVL-MaLR:LTR|109|+	6.41343	6.11982	6.26118	6.15086	6.66246	6.20767	6.45571	6.4671	6.04984	6.65019	6.59082	6.53683	5.47747	6.56472	5.84238	5.9251	6.07304	6.84701	5.86801	5.60672	5.3895	5.78472	6.86659	5.89956	5.04935	3.73082	4.13279	5.31959	4.38551	6.23286	3.79523	5.61406	5.1746	4.12122	4.91671	6.50616	6.32414	5.66356	6.91321	5.7802	6.63961	6.98803	5.49517	5.29628	7.0002	7.34994	6.24457	7.26723	6.27953
chr3|85277169|85277309|MIRb:MIR:SINE|314|-	4.90327	4.78374	4.51259	4.339	4.00819	4.83278	4.92201	4.28068	3.63622	4.11274	4.7967	4.44298	4.10883	4.71034	4.20165	4.1432	4.73014	4.60439	4.4288	4.17821	3.73188	4.3063	4.8364	4.48525	4.36546	3.3531	3.78208	4.04267	3.56894	4.67294	3.95794	4.6292	3.92245	3.66205	3.92149	4.71182	4.60362	4.90224	4.91297	4.22779	5.93668	4.63801	5.10156	5.10256	4.89319	5.23006	5.21444	5.48242	4.89618
chrX|54815877|54816014|MER117:hAT-Charlie:DNA|248|-	5.48399	6.18613	6.11117	5.99175	5.30231	5.98965	6.08173	5.92611	5.50823	6.01729	6.2812	5.70122	5.80392	5.83019	6.16037	5.9251	6.42712	5.5281	5.76116	6.09187	6.03621	6.03874	5.89246	5.10666	6.69766	6.98016	6.74785	6.62361	7.077	6.0565	6.71462	6.43201	6.83831	6.77757	6.71057	5.19472	5.25215	5.76176	6.52997	7.33032	7.09434	7.18285	7.63449	7.63017	6.25306	7.01698	7.08084	6.95708	7.43364
chr18|9956101|9956262|MIR3:MIR:SINE|308|-	5.34173	5.67077	5.42614	5.40268	4.68895	5.4543	5.93974	5.89585	5.0662	5.88248	5.92661	4.84807	4.96531	5.50107	5.48533	5.53987	5.92957	4.54048	5.46327	5.61703	5.52239	5.19617	5.09499	5.46705	5.60051	5.77411	5.38116	5.83179	5.68922	5.56163	5.83425	5.70177	6.04722	5.59235	5.73195	4.85011	4.40888	5.6379	6.48749	6.6677	6.80773	6.53117	6.65319	6.86522	6.0852	6.52965	6.38001	6.81936	6.26454
chr19|34382377|34382566|MER105:hAT-Charlie:DNA|176|+	5.75906	6.05026	5.94339	6.06214	6.25537	6.11488	5.72502	5.76784	6.48845	5.91049	5.70436	6.07183	5.28687	5.8963	6.05736	5.76776	5.68735	6.1275	5.50835	5.95335	5.25783	5.97311	6.5386	5.52903	3.7806	3.3531	3.88183	4.21048	3.67017	4.93276	3.79523	4.42451	3.92245	3.96191	4.27393	6.29202	5.45632	4.94596	5.66361	4.32468	4.71453	5.00618	5.3761	5.42543	6.62694	6.32689	6.02553	5.98719	5.34025
RUNX3	5.22445	4.36101	4.94522	4.92446	5.94703	5.37531	3.94325	4.47213	6.04984	4.21807	4.73905	5.09607	4.30033	3.97954	5.10529	4.57392	4.42844	5.15444	4.40333	4.88926	4.54377	4.21432	4.58481	3.76563	4.67625	4.62398	5.56351	4.21048	5.30065	5.0238	5.1629	5.22461	4.98852	5.08719	5.05367	5.29244	4.1762	4.48614	5.09989	4.90647	3.96775	4.8946	5.27951	4.14333	4.93484	4.88217	4.16506	4.47555	5.01246
chr1|98023019|98023175|AluJo:Alu:SINE|205|+	5.00317	5.14764	4.58415	4.25268	4.68895	4.40239	4.49272	4.28068	3.84118	5.15672	5.29261	4.40831	4.43883	4.35552	4.33848	4.50828	4.49954	4.9324	4.65804	4.72095	4.21045	4.74649	4.07212	4.72715	4.08011	3.50086	3.54161	3.42717	3.76069	5.26485	3.95794	4.36749	4.1013	3.66205	4.21188	4.71182	4.6623	4.28541	5.45595	5.01845	5.23424	4.70711	4.35142	4.93648	5.57563	5.73726	4.87894	5.58024	5.15323
chr2|97161188|97161419|L2:L2:LINE|305|+	5.3787	5.63929	5.66269	5.47412	4.15317	5.24759	5.5392	5.73393	4.0098	5.60151	5.54106	5.34015	5.09701	5.68784	5.36219	5.64895	5.40577	4.60439	5.62526	5.25515	4.92914	5.413	5.38963	5.14731	4.95764	3.50086	4.27276	4.35657	4.05545	5.80603	4.2224	4.99622	5.1746	4.648	4.27393	5.69803	5.66172	5.28599	6.03446	5.39142	6.51546	6.09368	5.68173	5.50526	6.06727	6.54309	6.16097	6.47987	6.24939
LILRA6	4.144	3.834	4.1744	4.49482	4.39677	4.21706	3.81665	4.85104	4.6912	4.6371	4.3506	3.69311	3.87615	3.80485	4.38902	4.63627	3.64666	3.46679	3.01256	3.89342	4.06064	4.3063	4.26909	3.23211	3.68855	3.62383	4.61413	4.60411	4.60397	4.09479	5.04634	4.17764	5.56505	4.32392	4.00185	2.67952	3.76047	3.42696	3.95431	4.71826	3.33948	3.28486	4.1252	2.67952	3.81215	2.67952	3.82262	3.25291	5.18624
APOBR	5.70244	5.05342	5.14042	5.99175	5.30231	6.11488	4.56369	4.63752	6.62344	5.24906	5.15635	5.25138	4.81907	4.28481	5.30236	4.8927	5.03621	4.43794	4.63692	5.0694	5.64365	5.49808	5.63213	4.97678	5.41028	5.45528	5.26498	4.90277	5.12439	5.591	5.90137	6.04014	5.97096	5.39034	5.20725	5.62584	5.57738	4.81017	5.54277	5.30731	4.23393	5.05864	6.65319	4.99417	5.38371	4.11501	5.03313	4.14302	4.81254
chr13|66811921|66812122|L1PB1:L1:LINE|196|-	4.79516	4.36101	4.71609	5.11849	4.15317	4.40239	4.81326	4.85104	4.15493	4.6371	4.50202	4.08623	4.1431	4.60294	4.20165	4.4625	4.3786	4.40175	4.00828	4.11379	3.73188	4.78709	4.35614	4.48525	3.58557	3.73082	3.54161	3.72566	3.56894	3.99675	3.59779	4.10659	3.41165	3.17785	3.35781	4.78281	4.54206	4.35614	4.6133	4.41417	4.79186	4.63801	4.98229	4.14333	4.1711	5.61393	5.33611	5.70081	5.34025
chr1|204949621|204949775|MER5A1:hAT-Charlie:DNA|195|+	5.14024	4.51845	4.35555	4.81563	4.68895	5.20222	4.75528	4.28068	5.98411	4.48639	4.63679	5.17595	4.87583	5.27396	4.75084	4.53055	4.54475	5.11287	4.81549	4.72095	4.82723	4.7257	6.01867	4.48525	3.46731	3.62383	3.38683	3.72566	3.45275	4.41846	3.59779	4.10659	3.19996	3.77301	3.35781	5.98355	4.96728	4.21008	4.91297	3.28867	4.34657	3.28486	4.35142	4.4391	5.99318	5.93515	5.61612	5.26318	4.97482
chr10|11083685|11083899|MIR:MIR:SINE|330|+	5.44977	5.27771	5.22834	5.36552	6.55428	5.10665	5.16028	5.2455	5.80499	5.88248	5.83312	5.67446	5.01623	5.56615	5.03265	4.8927	5.28497	6.5167	5.66546	5.57532	5.3895	5.34885	6.62001	5.85225	4.14325	3.73082	3.88183	3.84313	3.67017	5.43754	4.27973	4.76342	4.51175	3.77301	3.92149	5.83213	5.81653	5.47311	5.81002	5.30731	6.17527	6.23298	4.85126	5.29628	6.76614	6.81067	6.07213	6.63745	5.84699
chr5|59579145|59579312|L2c:L2:LINE|325|+	4.61388	4.78374	4.1744	4.81563	4.68895	4.31339	4.49272	4.17175	3.63622	4.83409	4.67869	4.44298	3.91877	4.30885	4.20165	4.69569	4.3786	4.85784	4.04419	4.40473	4.37358	4.70457	4.65251	4.26624	3.32537	3.15795	3.18214	3.59028	3.31333	3.45727	3.59779	4.17764	3.57156	3.38085	4.07646	4.17105	4.54206	4.60364	5.04045	4.49746	4.63223	5.10912	3.58728	4.0246	4.93484	5.04802	4.93236	5.41315	4.85503
chr16|7293102|7293406|MER2:TcMar-Tigger:DNA|166|+	5.00317	5.39645	5.22834	5.32733	4.99677	4.77044	4.97319	5.47026	4.92876	5.20368	5.09777	5.07534	4.69749	5.20488	4.8228	5.06397	4.95807	5.29063	5.05224	5.0694	4.56997	4.78709	5.27106	4.88256	4.14325	3.15795	4.05559	4.12977	3.76069	5.0238	3.59779	4.6292	4.45248	3.53439	4.21188	4.85011	4.71839	5.41352	5.70167	4.90647	5.8357	5.53174	4.75599	4.34857	5.83221	5.89352	5.44786	6.26449	5.8266
chr14|85550824|85550925|L3b:CR1:LINE|333|+	4.4767	4.44228	4.65184	4.339	4.773	4.48525	4.33704	4.85104	4.28325	4.56403	4.3506	3.9887	3.62819	4.65778	4.0459	4.33985	3.91363	4.69456	4.35071	4.0801	4.10005	4.18193	4.35614	3.88714	4.01305	3.3531	3.38683	4.04267	3.45275	5.1497	3.59779	3.76155	3.81967	3.87202	3.50655	4.47131	4.33635	4.54628	4.77181	4.32468	5.60892	5.25015	3.42468	4.67635	4.09216	5.12381	5.21444	5.48242	4.97482
chr3|117553131|117553299|MIR3:MIR:SINE|284|+	5.05043	4.65803	5.09422	4.56585	5.76332	4.89228	4.86876	4.47213	4.39877	5.49372	5.09777	3.9363	4.85718	4.65778	5.00245	5.0785	5.08098	5.19476	4.54871	4.52711	4.69336	4.74649	5.27106	4.78105	3.86432	3.15795	3.67027	4.04267	3.84304	5.18918	3.70205	4.17764	3.57156	4.04455	4.00185	4.97515	4.40888	4.65849	5.04045	4.84671	5.43426	5.37795	4.28085	4.81291	4.89319	5.19556	4.9837	5.44822	5.31081
chr10|11025282|11025655|THE1D:ERVL-MaLR:LTR|168|+	5.61298	5.73166	5.8649	5.78484	5.76332	6.22994	5.72502	5.55083	4.60114	6.35852	5.94296	5.54728	4.99948	5.8963	5.496	5.48731	5.60969	6.14771	5.67533	5.92064	5.60837	5.88653	6.63575	6.03265	3.68855	3.62383	3.38683	4.21048	3.67017	5.92541	3.87995	4.36749	4.67426	4.04455	4.54303	5.46916	5.51817	5.21748	6.32798	5.12175	5.48003	6.18805	4.1252	4.74644	6.63907	7.10094	6.36143	6.8454	5.53042
chr3|116652799|116653163|THE1D:ERVL-MaLR:LTR|135|-	4.95416	5.43386	4.43662	5.11849	5.59679	5.20222	4.81326	5.19575	4.85428	5.29299	4.8519	4.13186	4.87583	4.84083	4.87428	5.0785	5.02094	5.39745	4.905	4.90669	4.56997	4.78709	5.49879	5.2987	3.58557	3.3531	3.54161	4.42333	3.76069	5.06709	3.79523	4.47896	3.92245	3.66205	3.63032	5.38364	4.25906	4.54628	4.8443	4.49746	5.23424	5.79614	4.8045	4.87615	5.62592	5.85062	5.37438	5.58024	5.39731
ENSG00000284703	4.61388	4.44228	4.89159	4.63305	4.28136	4.48525	4.92201	4.71271	4.60114	6.09242	5.15635	4.54145	4.38535	4.63976	4.14196	4.4625	5.29754	5.38021	4.17697	3.66264	4.73955	5.12066	4.8364	5.14731	5.41028	5.93553	3.88183	5.58574	4.6434	4.55222	5.24416	5.19425	5.10323	5.49502	6.63901	4.17105	4.82371	5.87556	4.43185	5.68445	5.8357	5.49487	4.85126	6.62303	5.52345	6.17945	5.61612	5.72939	3.89052
SAP25	5.30374	3.834	4.51259	4.92446	5.24647	4.40239	4.05577	5.33986	6.57984	5.53059	4.81536	5.51736	6.14439	5.27396	4.75084	5.16254	4.32659	6.66369	4.35071	4.63846	4.86895	5.16647	6.22086	5.2987	4.01305	4.32225	4.66285	4.9465	4.11764	5.06709	4.16203	4.36749	4.51175	5.05278	5.08582	6.5259	5.71525	4.76157	5.04045	3.71977	4.71453	4.56491	4.8045	4.60217	4.44152	4.52862	4.93236	3.8051	5.4521
ENSG00000229492	4.32213	4.36101	4.1744	4.63305	4.68895	4.31339	4.4174	4.55757	5.55469	3.86483	4.65791	4.66166	5.61304	4.8715	4.28567	4.11209	4.27218	5.29063	4.67881	4.37869	5.05978	4.04201	5.04714	5.06476	3.7806	3.82638	3.67027	4.48659	3.84304	4.34561	3.95794	3.76155	3.41165	4.26026	3.63032	5.86374	5.05501	4.90224	4.77181	3.28867	4.10894	4.40432	4.48113	4.34857	5.41281	4.79068	5.12683	4.32105	4.28383
chr15|65891440|65891604|MIR3:MIR:SINE|247|+	4.90327	5.43386	5.49794	5.2476	4.39677	5.37531	5.6352	4.71271	4.15493	5.00516	5.6251	4.5726	4.41239	5.02851	5.25254	5.0785	5.49531	4.3259	5.06764	5.40669	5.02374	5.37487	4.51323	4.48525	5.29205	5.35625	5.17086	5.06966	4.92153	4.72925	4.98402	5.1632	5.48427	4.9439	5.23598	4.17105	4.1762	5.14533	6.0045	6.1804	6.73544	6.01855	5.86831	6.14726	5.601	6.01491	5.95263	6.2252	5.69764
ARHGEF34P	4.85033	4.65803	5.09422	5.36552	4.85191	4.89228	4.75528	2.67952	5.6432	4.56403	4.1125	3.9887	4.7798	4.79342	4.85735	4.31373	4.56675	3.55708	5.09791	6.25774	5.00535	4.66123	5.1412	4.18307	4.59511	4.06728	4.9603	5.28658	5.75882	4.55222	4.2224	5.28336	4.94799	5.21666	5.56325	4.78281	5.21495	3.94745	4.77181	4.78407	3.60505	5.20475	4.54114	4.60217	4.85017	4.19503	4.34529	4.14302	4.72314
chr16|83811570|83811643|AmnSINE1:5S-Deu-L2:SINE|233|+	5.64344	5.54037	5.56619	5.43886	5.45738	5.4543	5.69572	6.17276	5.19085	5.70156	5.95107	5.34015	5.45353	5.54786	5.9692	6.04522	6.03667	5.27199	5.92678	6.09187	5.60837	5.84116	5.99431	4.93051	6.08084	6.65208	6.77924	6.30654	6.063	6.09763	6.23548	5.97165	5.91094	6.20982	6.58561	4.37946	5.21495	5.89726	6.52997	7.28807	7.28341	7.00101	7.01762	7.46388	5.44131	6.70717	6.88736	6.66699	7.01943
chr8|17232055|17232221|MIR3:MIR:SINE|303|+	4.85033	5.31844	5.14042	5.40268	4.15317	5.00378	5.28534	5.33986	3.36209	5.4169	5.35596	4.71773	4.96531	5.27396	5.22693	5.55015	5.33457	4.50724	5.12753	5.40669	5.1788	5.29528	4.94596	4.78105	5.80246	5.54769	5.43576	5.7624	5.30065	5.70264	5.29576	4.99622	5.42766	5.44367	5.56325	3.75661	5.35802	5.28599	6.03446	6.15696	7.1087	6.29781	6.21516	6.69173	5.8742	6.32689	5.79443	6.35822	6.12198
chr3|116712449|116712668|CR1-L3A_Croc:CR1:LINE|325|+	4.73754	4.59018	4.77727	4.63305	5.45738	4.89228	4.69457	4.85104	4.6912	4.70618	4.75855	4.2978	4.6095	4.72739	4.61428	4.75246	4.85779	4.50724	4.59359	4.47962	4.24497	4.99028	5.27106	4.34382	3.7806	3.15795	3.54161	4.12977	3.9189	4.61403	3.70205	4.17764	4.01568	3.87202	3.63032	4.55673	4.33635	4.54628	4.52591	4.41417	5.12204	5.10912	4.41802	4.52333	4.93484	5.29655	4.42596	5.26318	5.42498
C2CD4B	3.48583	3.834	4.43662	4.87118	5.24647	4.77044	3.94325	3.31119	4.60114	5.00516	3.8068	3.54103	3.91877	3.9133	4.46105	3.5287	4.3786	7.48222	4.20782	4.20908	4.54377	3.50795	4.51323	2.67952	3.32537	4.20195	3.78208	4.85754	4.92153	3.99675	5.65093	5.31182	4.94799	5.15347	4.54303	3.75661	4.77212	4.04231	3.95431	3.71977	3.60505	4.63801	4.70559	3.29833	5.62592	3.58057	4.16506	2.67952	3.67756
chr10|11125686|11125945|X2_LINE:CR1:LINE|389|-	4.79516	5.0037	4.77727	5.20591	3.83976	4.48525	5.20326	5.42815	4.0098	5.20368	4.97232	4.60299	3.83159	4.80942	4.78732	4.4625	4.73014	4.20203	4.81549	4.92389	4.31104	4.90179	4.94596	5.14731	4.01305	3.15795	3.67027	4.21048	3.31333	5.10903	3.14443	4.10659	4.2548	3.66205	3.73799	5.08942	4.54206	4.85701	5.62449	4.49746	5.52434	5.73458	4.35142	4.25053	5.35398	5.63948	5.33611	5.72939	5.01246
NPY2R	5.183	5.76115	5.46251	4.87118	4.28136	4.56284	5.96442	5.73393	4.28325	5.5665	5.40461	4.92044	5.1126	4.60294	6.41998	5.58053	5.29754	4.95634	5.19883	6.30898	4.84826	5.36192	5.04714	5.8033	5.86925	5.59168	5.68051	5.63853	6.50609	5.80603	6.29876	6.38034	5.59097	5.36288	5.51768	5.08942	6.87063	6.04046	5.31454	6.97828	5.9688	5.15778	7.40802	7.45406	5.8742	6.0719	5.03313	6.01056	5.84699
chr13|102028182|102028551|MLT1A0:ERVL-MaLR:LTR|231|+	4.90327	5.50577	4.83568	5.16291	4.68895	4.9492	4.97319	5.2935	4.28325	5.20368	5.11266	5.09607	4.51488	5.11958	4.84019	4.80684	5.0513	5.00297	5.1565	4.85369	4.73955	5.07324	5.6943	5.36853	4.67625	3.15795	3.78208	4.04267	3.9189	5.30117	3.79523	4.6292	4.1013	3.96191	4.33283	5.29244	4.96728	4.71107	5.21145	4.90647	5.80036	5.82594	4.98229	4.93648	5.52345	5.99538	5.0808	6.05617	5.55558
chr1|69981810|69982018|MIR:MIR:SINE|269|-	5.05043	4.65803	4.07162	5.025	4.28136	4.21706	4.81326	4.63752	3.63622	4.83409	4.90486	4.84807	4.56309	4.88657	4.71329	4.69569	4.94188	5.02568	5.12753	5.08464	4.517	4.86466	4.89232	4.48525	3.86432	3.15795	3.78208	4.28582	3.67017	4.72925	3.70205	4.76342	4.2548	4.19289	4.00185	5.24446	4.60362	4.65849	5.66361	4.64887	5.72689	4.83506	4.85126	4.60217	5.38371	5.39059	4.9837	5.37716	4.85503
chr2|114527646|114527989|Tigger3a:TcMar-Tigger:DNA|152|-	5.22445	4.95206	5.31092	5.07256	4.68895	4.77044	4.69457	4.97612	4.39877	5.4169	5.41651	4.74487	4.93025	5.16898	5.10529	4.59505	4.89207	4.60439	4.83389	3.80784	4.517	4.78709	4.94596	4.72715	4.20298	3.62383	3.88183	3.59028	3.67017	5.1497	3.79523	4.30759	3.70436	3.87202	3.83414	4.91411	4.82371	4.94596	5.58423	4.64887	4.86484	6.35983	4.75599	4.4391	5.44131	6.0719	5.61612	5.41315	5.80592
ENSG00000267412	5.183	4.95206	4.35555	5.025	5.87639	4.63588	4.56369	4.71271	6.41585	4.89362	4.77777	5.1366	4.30033	5.32897	4.87428	4.69569	4.60962	5.60392	6.11153	6.29634	5.04188	4.27645	5.89246	4.97678	2.67952	3.3531	3.88183	4.48659	3.67017	3.76687	3.87995	4.10659	3.81967	4.04455	3.83414	5.89466	5.01186	4.48614	3.5951	3.28867	3.60505	4.21881	4.28085	4.0246	4.75964	3.83097	4.93236	4.73626	4.4675
MMP9	4.04301	4.07629	3.2661	4.49482	6.72364	4.56284	2.67952	3.56597	6.36531	3.28454	4.71924	3.06936	3.56885	4.62149	3.13766	3.4001	3.24479	5.21448	3.54939	3.1499	5.05978	3.35896	3.95843	2.67952	3.46731	3.3531	4.05559	3.59028	4.17649	4.88477	5.5494	5.1632	6.56943	4.04455	3.50655	3.91428	3.88146	3.59003	3.33227	4.00468	2.67952	3.99681	3.42468	2.67952	3.40667	3.41912	2.67952	3.25291	3.89052
OSTN	4.73754	4.59018	4.65184	5.40268	4.00819	4.83278	5.06999	4.47213	4.50412	5.85389	4.8519	4.9437	5.12801	4.2095	4.78732	4.61583	4.80461	3.55708	4.3235	3.93357	4.62079	4.56982	4.07212	4.88256	4.41499	5.45528	5.40873	5.41412	4.38551	4.61403	4.66001	5.06553	5.33815	4.90552	5.47056	4.85011	4.92114	5.10776	4.43185	5.01845	6.17527	5.10912	4.94004	6.17161	4.89319	4.96769	5.25622	5.91468	4.57609
ENSG00000223930	4.04301	3.50645	4.43662	4.63305	2.67952	3.7122	5.83647	3.91488	3.36209	5.82472	4.47806	4.17569	4.7393	3.53914	3.86326	4.69569	4.3786	4.75131	4.45374	3.89342	4.517	4.2458	2.67952	5.43499	4.75253	5.1636	4.20494	5.35183	5.04119	4.41846	5.13469	5.22461	4.5683	4.90552	6.03463	4.85011	5.35802	5.44363	4.77181	3.71977	5.23424	4.56491	4.65312	4.99417	4.89319	5.23006	5.21444	4.95278	4.4675
MSANTD3-TMEFF1	7.79511	8.12824	8.29152	8.02535	6.13995	7.8921	8.58724	8.0278	7.2416	8.39339	8.30434	6.76081	7.69453	7.48543	8.20663	8.36013	7.88331	5.21448	8.14059	8.39215	7.14131	8.05305	6.17835	6.55763	7.66682	8.40233	8.63801	8.24306	7.37927	8.44456	8.52497	7.74315	7.73034	8.39631	7.79762	5.62584	4.87333	8.34731	7.57001	8.37775	9.15307	7.90243	8.39964	8.87256	6.6511	8.27394	7.8899	8.17752	8.54069
CALB2	7.44974	7.6339	7.79445	7.64833	7.29292	8.06207	8.45132	8.08199	6.31292	8.82305	8.29807	7.69995	8.14066	7.2666	7.79918	8.71421	8.57345	8.0414	10.7841	10.3629	8.51801	7.88644	6.79837	8.15366	9.72503	9.33758	8.52254	9.0036	9.16274	8.45244	8.9905	8.35242	7.91309	8.89226	9.97316	7.63189	7.58884	8.31978	9.59459	8.38777	8.27642	9.97638	7.8134	8.46675	9.09359	8.16132	7.96526	7.74564	7.6267
chr10|11030204|11030346|MIRb:MIR:SINE|371|-	4.85033	5.23572	5.27025	4.63305	4.773	5.00378	5.02247	4.91507	3.84118	5.10807	4.95578	4.63267	4.07345	5.02851	4.75084	4.78896	5.0055	5.02568	5.06764	4.74077	4.88932	4.9379	4.65251	4.48525	4.20298	3.50086	3.18214	3.94779	3.45275	4.55222	3.87995	4.03059	4.1013	3.38085	3.83414	4.71182	4.47729	5.06911	5.04045	4.57546	5.23424	5.7657	4.1252	4.93648	5.62592	6.03416	5.73748	5.88966	5.01246
chr8|4233375|4233725|MLT1A0:ERVL-MaLR:LTR|171|+	4.85033	5.27771	5.46251	5.36552	5.30231	4.83278	4.75528	5.09042	5.305	5.00516	5.63526	5.30533	4.38535	5.36094	4.55092	5.0785	4.94188	5.6186	4.69925	5.03841	4.21045	4.97305	5.38963	4.88256	3.7806	3.62383	3.88183	3.84313	3.12948	5.10903	3.95794	4.30759	4.01568	3.66205	3.63032	5.29244	5.32363	4.65849	5.58423	4.96364	5.60892	5.63684	4.35142	4.4391	5.601	6.19661	5.17135	5.96343	5.60456
FRZB	6.03527	5.84606	5.78178	5.81243	6.3876	6.25188	6.58789	6.52718	6.53488	6.43721	5.75171	6.22611	5.79449	6.38331	5.68454	6.15593	6.14309	7.08956	6.65156	6.59843	6.45865	5.413	5.89246	5.58837	9.03473	8.50758	7.70183	8.46409	9.84345	9.22474	7.23627	8.6524	9.18182	7.47403	10.1337	6.01198	5.99955	7.84421	7.46486	7.59569	7.43917	9.32182	9.53246	7.24196	6.45908	7.3269	7.61357	7.71778	8.14077
chr7|146414287|146414621|MER102c:hAT-Charlie:DNA|293|+	4.61388	5.358	4.77727	4.81563	4.92632	4.11179	5.02247	4.47213	4.99925	5.33555	5.08272	5.17595	5.01623	4.85625	4.48414	4.98884	4.80461	5.74422	4.50214	4.0094	4.433	4.78709	5.63213	5.49839	4.46256	3.15795	3.54161	3.59028	3.76069	5.43754	3.70205	4.58111	4.45248	3.87202	4.21188	5.46916	5.05501	4.90224	5.70167	4.57546	5.48003	5.67019	4.2057	4.81291	5.54979	5.87223	5.44786	6.01056	5.1194
chr2|7016797|7016993|LTR78:ERV1:LTR|297|-	4.67721	4.51845	4.83568	4.92446	4.50203	4.89228	4.56369	5.2935	4.99925	4.4035	4.8519	4.74487	4.67606	4.88657	4.63471	4.75246	4.3786	4.88317	4.50214	4.5951	4.48964	4.52148	5.46335	4.97678	3.58557	3.3531	3.38683	4.21048	3.31333	3.99675	3.87995	4.10659	3.41165	3.77301	3.63032	5.29244	4.54206	4.35614	5.41041	3.87259	4.44939	4.40432	5.17556	4.25053	5.62592	5.26371	5.21444	5.44822	5.4521
chr6|145885061|145885269|MIRc:MIR:SINE|327|+	4.4019	4.65803	4.65184	4.81563	4.59897	3.99528	4.15756	4.85104	4.15493	5.24906	4.69912	4.2978	4.30033	4.85625	4.61428	5.0194	4.73014	4.3259	4.45374	4.5951	3.88631	4.27645	4.35614	4.09323	4.71496	4.37805	4.45542	4.28582	4.17649	4.97906	4.33436	4.30759	4.18067	4.19289	4.49379	4.27994	4.33635	4.81017	5.66361	5.26324	6.09044	5.25015	5.31247	4.99417	4.61063	5.00846	5.37438	5.44822	5.21847
chr12|120642840|120642930|L2b:L2:LINE|367|-	5.86586	5.39645	5.56619	5.78484	5.50542	5.4543	5.69572	6.01319	5.305	5.73338	5.63526	6.00936	4.63208	6.28315	5.80881	5.9561	5.37063	5.64751	4.79683	4.04534	5.25783	5.75562	5.59997	5.77817	3.94141	3.91321	4.05559	4.54675	4.17649	4.93276	3.87995	5.13142	4.67426	3.38085	4.00185	5.76668	6.23612	4.54628	6.0638	3.71977	5.56727	4.63801	4.75599	5.15365	5.93494	5.97559	5.64747	6.30272	5.92571
chr1|39679048|39679132|L2b:L2:LINE|337|+	6.18654	5.92613	6.1336	6.08484	5.98106	6.0156	6.73759	6.33875	5.0662	6.93352	6.73765	6.09206	5.89484	5.67949	6.03583	6.81552	6.34058	6.05444	6.20238	6.6686	6.54724	6.20497	6.55526	6.3192	6.57409	6.76052	6.62644	6.27389	6.30171	6.40614	6.82155	6.48188	6.47644	6.2249	7.09336	5.46916	5.66172	6.22277	7.48651	7.60432	7.64021	7.98301	7.13012	7.66465	7.21763	7.4242	7.24124	7.58526	7.30109
chr2|16551719|16551867|MIRb:MIR:SINE|350|-	6.53082	6.24949	6.57074	6.0156	5.18823	6.16203	6.86013	5.8333	4.92876	6.66658	6.51133	6.06161	5.98025	6.37309	6.23771	6.49227	6.7646	5.49658	6.69055	6.41797	6.01852	6.41659	6.08932	5.94533	6.71576	6.83453	6.56766	6.47386	6.49603	6.48548	6.70534	6.72882	6.63233	6.19457	6.77873	5.58829	6.40704	6.47315	7.32762	7.72791	7.60015	7.52568	7.20906	7.67315	7.43448	7.65753	7.38552	7.75937	7.43364
ENSG00000267152	5.14024	5.57413	4.58415	5.20591	4.50203	5.10665	5.3999	5.38472	4.77531	5.63566	5.12738	4.47669	3.83159	4.46476	4.8228	4.77084	4.4763	4.15755	4.54871	5.20066	3.88631	4.61635	3.83047	4.48525	4.8591	4.62398	4.45542	4.12977	3.56894	5.56163	4.98402	4.30759	4.77206	4.54917	4.54303	4.17105	4.40888	5.02931	4.21814	4.32468	4.99965	5.00618	4.8045	4.81291	3.69754	5.12381	4.70416	5.22297	4.76861
chrX|129447597|129447769|MER104:TcMar-Tc2:DNA|186|+	4.04301	4.59018	4.71609	4.339	4.15317	4.21706	4.4174	4.71271	3.63622	4.48639	4.23774	3.62057	3.43445	4.07159	4.28567	4.50828	4.15494	3.63801	4.45374	4.11379	3.83757	4.33542	4.07212	4.34382	4.08011	3.50086	4.51062	4.04267	3.98942	4.55222	4.33436	4.53109	3.57156	4.26026	4.33283	3.31087	3.76047	4.28541	4.69502	4.1219	4.44939	4.8946	4.41802	4.87615	4.31411	5.12381	4.64019	4.849	5.21847
chr22|43506825|43506998|MER96B:hAT-Tip100:DNA|195|+	6.01227	6.26999	6.57074	6.74094	5.94703	6.09071	6.14772	6.29327	4.92876	6.41794	5.98303	6.1414	5.58036	6.26667	6.39211	6.60833	6.31658	5.89591	5.0209	4.29697	5.68935	6.30145	6.72673	6.3364	6.10864	6.25299	6.31922	6.04113	5.91909	6.23286	6.33542	6.2423	5.97096	5.86865	6.25667	6.03985	6.35788	6.20556	6.92914	6.45437	7.12292	6.80762	6.40679	7.35191	6.45908	7.50169	6.69359	7.06069	6.90857
chr2|77460300|77460435|MIRb:MIR:SINE|353|+	4.90327	4.59018	5.04638	4.41943	4.773	4.31339	4.69457	5.2935	4.60114	4.95056	5.09777	4.69	3.91877	4.90147	4.43752	4.92553	4.52235	5.11287	4.63692	4.47962	4.433	4.44521	5.46335	4.93051	3.86432	3.50086	3.67027	4.54675	3.84304	5.10903	3.59779	4.42451	3.81967	3.66205	3.83414	5.24446	5.13735	5.10776	6.30367	4.49746	5.72689	5.88371	4.8045	4.34857	5.29251	5.63948	5.44786	5.67163	5.1194
chr4|101342495|101342676|MamRep434:TcMar-Tigger:DNA|284|-	4.61388	5.0037	4.65184	4.25268	4.15317	4.77044	4.49272	4.55757	3.84118	4.70618	4.54859	4.13186	3.73564	4.71034	4.41351	4.67619	4.2997	4.11123	4.79683	5.0997	3.54491	4.49658	4.77797	4.48525	3.86432	3.15795	3.88183	4.12977	3.76069	4.83497	3.47802	4.17764	4.39017	3.38085	3.92149	4.17105	4.08671	5.06911	5.36331	4.49746	5.43426	5.20475	4.65312	4.93648	4.37952	5.53433	5.0808	5.04902	4.85503
TMEM30B	4.144	4.27375	4.1744	3.9448	4.773	4.56284	4.92201	3.91488	4.6912	4.4035	4.29554	4.47669	3.50468	4.23516	4.38902	3.78056	4.27218	5.48054	5.78864	5.79071	4.78413	4.14858	4.17493	4.41661	8.73214	7.05166	5.88872	6.98697	8.76454	6.33933	4.57539	7.62106	8.89046	4.54917	5.98572	5.0335	3.62091	6.36898	5.84436	5.0711	5.12204	6.25492	7.05611	4.87615	4.61063	5.66458	5.21444	5.88966	5.55558
chr6|68708138|68708428|ORSL:hAT-Tip100:DNA|242|-	5.89134	5.92613	5.75294	5.63811	4.85191	6.11488	5.91462	5.55083	5.12996	6.1166	6.3377	5.67446	5.501	5.99334	5.46374	5.57048	5.73378	5.63313	5.77954	5.7257	5.30314	5.96469	6.08932	5.8761	5.34057	4.06728	4.61413	4.60411	4.2324	6.6459	4.33436	5.13142	5.30697	4.69466	4.63603	6.19646	6.19933	5.80839	6.63095	6.33443	7.00501	6.71602	6.07138	6.14726	6.47271	7.26357	6.52051	7.01556	6.26454
chr17|60446109|60446219|MER131:DNA?:DNA?|224|-	5.05043	5.63929	4.99676	5.20591	4.68895	5.20222	5.5392	5.14411	4.28325	5.29299	5.15635	4.5095	5.27317	4.93077	5.36219	5.47655	5.30999	4.60439	5.51939	5.18669	4.96779	5.34885	5.09499	4.97678	5.56043	5.22148	5.68051	5.21806	5.22789	5.33655	5.39348	5.31182	5.42766	5.15347	4.9523	4.55673	4.92114	5.47311	5.36331	6.33443	6.49367	6.27653	5.99362	6.30956	5.26071	6.16208	6.2846	6.05617	6.23407
CD177	3.93141	4.78374	3.83004	4.69684	4.50203	4.70493	3.81665	3.56597	6.3908	3.71291	4.23774	4.25852	3.62819	5.20488	3.82235	4.78896	3.59317	4.47308	3.54939	3.25436	4.24497	3.63191	4.26909	4.09323	6.31339	5.07186	4.13279	6.98697	8.40943	6.21431	3.95794	7.96008	6.88032	3.38085	6.84379	5.0335	4.40888	6.36898	3.79202	4.00468	3.60505	4.95157	6.64056	4.34857	3.69754	4.26974	3.67567	3.48526	4.14305
chr3|35718485|35718675|MamSINE1:tRNA-RTE:SINE|372|+	4.73754	4.84229	4.65184	5.16291	4.39677	4.83278	4.69457	5.2455	3.84118	4.56403	5.11266	5.05428	4.58651	5.26268	4.67461	4.25966	4.89207	4.57284	4.97246	4.72095	4.73955	5.00729	4.8364	4.83279	4.36546	3.50086	3.97237	3.72566	3.76069	5.43754	4.0982	4.6292	4.51175	4.12122	4.07646	4.97515	5.32363	4.81017	5.62449	4.96364	5.33789	5.56767	5.06297	5.29628	5.52345	6.17945	5.41161	5.81181	5.34025
chr3|33867725|33867801|X6A_LINE:CR1:LINE|316|-	3.66091	4.78374	4.77727	4.339	4.00819	4.21706	4.2508	4.63752	4.15493	4.48639	4.71924	3.45231	3.68358	4.84083	4.5068	4.31373	4.49954	3.77989	4.3235	4.17821	3.97715	4.2458	4.07212	3.88714	4.41499	4.43136	4.05559	4.28582	4.38551	4.72925	4.53084	4.42451	4.2548	4.19289	4.54303	4.27994	4.25906	4.76157	4.8443	5.26324	5.8357	5.60268	5.55108	5.20287	4.71188	5.23006	5.44786	5.48242	4.97482
ODF3B	5.34173	4.59018	5.42614	4.97568	4.68895	6.20767	5.69572	6.76182	4.99925	5.4169	4.0441	5.56199	4.35768	4.18326	4.93992	6.25863	4.4526	4.0122	5.84205	5.4421	4.59564	4.8457	5.63213	5.02149	4.55248	4.48241	5.6115	5.28658	5.09722	4.67294	5.10588	5.06553	5.69008	4.69466	4.38891	4.71182	6.02084	4.65849	6.14834	5.43162	3.96775	4.95157	5.40685	3.89076	6.23714	4.64003	4.50158	4.40078	5.8869
PKN3	5.94097	6.49548	5.81004	6.12919	7.18126	7.04853	5.93974	6.14738	6.57984	5.29299	5.68496	6.112	5.24535	5.5842	6.32292	5.72325	5.67788	6.19699	4.37731	5.53232	6.01852	5.83191	6.37923	4.55025	5.90149	6.14027	6.15273	5.61238	6.52599	5.64794	5.93377	5.72286	5.99041	6.09952	5.82792	6.094	6.19933	5.89726	6.03446	5.92656	5.33789	5.82594	5.65656	4.93648	5.78892	5.16016	5.87575	5.34021	6.00027
chr13|66628526|66628665|AluJo:Alu:SINE|187|-	4.73754	4.36101	4.35555	4.49482	4.773	4.11179	4.15756	4.55757	4.60114	4.21807	4.57123	4.17569	3.68358	4.88657	4.23035	4.01301	4.21507	4.43794	4.4288	3.80784	3.88631	4.44521	4.94596	4.41661	3.86432	3.50086	3.38683	3.72566	3.31333	4.18471	4.03039	4.24445	3.19996	3.53439	3.50655	4.85011	4.54206	4.65849	3.95431	4.64887	4.86484	4.63801	4.48113	4.87615	4.44152	4.96769	5.70811	5.44822	4.93608
chr13|67200343|67200500|MamRep605:LTR?:LTR?|338|-	4.85033	5.0037	5.04638	4.97568	4.50203	4.40239	4.97319	5.03449	4.60114	5.29299	4.97232	4.40831	4.20862	5.00131	4.8228	4.39043	5.09558	4.36443	4.81549	4.29697	4.37358	5.07324	5.1412	4.67089	4.46256	4.32225	4.56345	3.42717	4.17649	5.30117	4.48462	5.13142	4.5683	4.69466	4.21188	4.71182	4.54206	5.41352	4.97824	5.65103	6.17527	5.37795	5.57821	5.78539	5.35398	6.44626	6.41645	6.10035	6.17111
chr3|116304116|116304230|L2c:L2:LINE|286|-	4.61388	4.89832	4.51259	4.81563	4.68895	4.40239	4.33704	4.28068	4.39877	4.11274	4.63679	3.82248	4.07345	4.56501	4.17221	4.11209	4.2997	4.43794	4.4288	4.14647	4.24497	4.27645	4.71677	4.55025	4.41499	3.3531	3.54161	3.59028	3.84304	4.34561	3.59779	3.94869	3.70436	3.53439	3.73799	4.47131	4.1762	4.42289	4.69502	4.78407	4.44939	5.15778	4.54114	4.25053	4.66226	5.44989	5.64747	5.09465	5.1194
chr12|54950114|54950247|MIR1_Amn:MIR:SINE|372|-	6.69777	7.23815	7.27942	7.3559	6.22738	6.99776	7.72564	7.53951	5.55469	6.59984	7.62256	7.42332	6.52995	7.16704	7.70088	7.82679	7.62612	6.03285	7.19589	6.28359	7.30944	7.54971	7.51072	7.45343	8.22509	7.79226	7.76577	7.55193	8.04416	6.94376	7.57817	7.73805	7.21161	7.54143	8.13786	7.05988	7.17398	6.90366	9.36284	8.0581	8.38642	7.99601	7.9162	8.51947	7.95335	8.19985	8.03104	8.1724	8.22012
HK3	5.64344	5.14764	4.43662	4.49482	5.59679	5.0562	3.81665	4.78372	6.01736	4.48639	4.59347	4.08623	4.32936	4.10059	4.14196	4.90922	4.02385	4.77878	4.00828	4.77952	4.76203	4.97305	5.09499	4.34382	4.01305	4.06728	5.51382	4.48659	4.78992	5.18918	5.04634	5.44586	5.7138	4.32392	4.27393	4.37946	5.48759	4.04231	4.52591	4.96364	2.67952	4.21881	4.2057	3.54819	4.80569	3.58057	3.94981	3.93056	5.71998
ENSG00000269242	5.44977	5.10135	4.94522	4.87118	2.67952	5.41537	4.86876	4.97612	6.48845	5.00516	4.77777	5.35724	4.58651	4.8715	5.47458	4.9733	4.65108	5.64751	4.83389	4.83554	5.1788	5.54445	5.42698	4.83279	5.45487	5.52515	5.3243	5.28658	5.20275	5.30117	5.29576	5.2543	5.59097	5.08719	5.39673	5.92492	5.01186	4.81017	5.15682	5.43162	4.86484	4.77267	5.70646	5.25038	5.22815	3.93465	5.17135	5.22297	4.76861
chr13|102384423|102384596|L2b:L2:LINE|429|+	5.34173	5.67077	5.42614	5.36552	5.30231	5.41537	5.16028	5.19575	4.92876	5.45584	5.50819	5.28758	5.04913	5.67949	5.09107	5.09288	4.95807	5.5436	5.62526	5.32034	4.88932	5.00729	6.26213	5.61711	4.25971	3.50086	3.88183	3.72566	4.2324	5.78089	4.16203	4.24445	4.81831	4.04455	4.33283	5.42706	5.54809	4.85701	6.27893	5.35001	5.87017	6.04404	4.41802	5.20287	5.91499	6.60844	5.95263	6.49644	5.94472
chr4|175787512|175787708|L2:L2:LINE|335|+	5.183	4.78374	4.99676	4.81563	5.50542	5.20222	5.11589	4.38024	4.92876	5.4169	5.59418	5.05428	4.93025	5.20488	4.98709	5.03442	4.78639	5.64751	5.08286	4.8716	4.82723	5.1361	5.56705	5.18677	4.41499	3.3531	3.78208	4.04267	4.11764	5.53164	4.2224	4.67553	4.39017	4.3843	4.14624	5.58829	5.05501	5.50197	5.87787	5.12175	6.25532	6.16504	4.94004	5.15365	6.06727	6.16208	5.82206	5.81181	5.86709
chr1|99922950|99923151|Tigger15a:TcMar-Tigger:DNA|286|+	5.00317	5.05342	4.71609	5.025	4.50203	5.10665	4.75528	4.97612	4.6912	4.89362	5.08272	4.17569	4.1431	4.90147	4.87428	4.69569	4.78639	4.43794	4.905	4.79846	4.59564	4.76695	4.71677	4.34382	4.78903	4.75122	4.84104	5.06966	4.52119	4.78319	4.53084	4.92311	4.86298	4.9439	4.49379	4.63665	3.98916	5.10776	6.20202	5.68445	6.53691	6.04404	5.65656	5.65234	4.89319	5.87223	5.12683	5.18153	5.55558
chr13|66953336|66953415|L2a:L2:LINE|279|+	4.85033	4.65803	3.95796	4.49482	4.99677	4.63588	4.63082	4.85104	4.6912	4.4035	4.42869	4.33579	4.07345	4.71034	4.33848	4.17346	4.49954	4.36443	4.11259	4.11379	4.27847	4.68308	4.89232	4.67089	3.86432	3.62383	3.54161	3.84313	3.45275	4.48716	3.59779	3.85963	3.41165	3.77301	3.63032	5.19472	4.47729	4.71107	4.8443	4.49746	5.1793	5.20475	4.8045	4.52333	4.85017	5.53433	5.70811	5.09465	4.93608
chr9|77419191|77419438|MER112:hAT-Charlie:DNA|244|+	5.00317	5.14764	5.27025	4.87118	4.39677	4.63588	4.97319	5.2455	4.28325	4.89362	4.83376	4.77145	4.56309	5.05517	4.85735	4.9733	4.71083	4.43794	5.06764	4.74077	4.37358	4.8457	5.53334	4.83279	4.63633	4.20195	4.33683	4.28582	3.98942	4.97906	4.0982	4.8457	4.72409	4.3843	4.38891	4.78281	4.6623	4.81017	5.45595	4.78407	6.20246	5.56767	5.2111	5.50526	5.26071	5.76068	5.17135	5.70081	5.8266
chr1|35714013|35714123|MIR3:MIR:SINE|198|-	5.34173	6.22868	6.06523	5.9428	5.35597	5.66739	5.96442	5.92611	4.50412	5.82472	5.92661	5.37411	5.53557	5.72885	6.02858	6.31925	5.84777	4.97986	5.77038	5.7257	5.535	5.81322	5.89246	5.64528	6.37177	6.54582	6.05296	6.24047	6.31323	5.87887	6.44007	5.98909	5.93123	5.76872	6.3366	5.29244	5.32363	5.96041	6.27893	6.93782	6.87655	6.45754	7.11197	7.13525	6.73259	6.59561	6.90024	6.56083	6.67997
chrX|46602445|46602619|MER5B:hAT-Charlie:DNA|301|+	5.183	5.73166	5.56619	5.54206	4.85191	5.63407	5.80943	5.58942	4.77531	5.99134	5.8243	5.28758	5.40436	5.5752	5.66585	5.78518	5.48443	5.04802	7.34355	7.44043	5.5475	5.58932	5.83864	5.75258	6.00885	6.03371	5.82943	5.78592	5.68922	5.26485	5.6112	5.98909	5.61642	5.52	6.06632	5.19472	5.1767	5.89726	6.66943	6.29209	6.84255	6.54899	6.21516	5.96397	6.82037	6.81067	6.16097	6.59198	6.4348
chrX|123478917|123478996|MIRc:MIR:SINE|246|-	4.67721	4.72243	4.43662	4.41943	4.15317	4.11179	4.63082	4.47213	4.60114	4.95056	4.42869	4.40831	3.62819	4.44369	3.86326	4.4625	4.21507	4.43794	4.67881	4.29697	4.21045	4.63899	4.43723	4.78105	4.31378	3.62383	3.88183	3.94779	3.56894	4.18471	4.03039	4.03059	3.57156	3.38085	3.92149	4.37946	4.6623	4.48614	4.52591	4.00468	5.23424	5.10912	4.65312	4.81291	5.05247	5.08645	4.76508	5.13879	4.76861
chr1|229321782|229322128|MER2:TcMar-Tigger:DNA|134|+	6.95897	7.37625	6.9684	6.8765	6.43724	7.25712	7.09992	7.00613	5.84268	7.34283	6.99268	6.28867	6.43087	6.98181	6.80053	7.0756	6.96251	6.16763	6.96535	6.86485	6.50363	6.92782	6.588	6.74916	7.27466	7.04389	7.12688	6.98697	6.56499	7.30804	7.06573	7.22132	7.13568	6.87597	7.18219	6.77706	6.85893	7.06431	8.37294	8.47968	8.69744	8.25046	7.98254	8.1208	7.80027	8.05325	7.6521	8.00964	8.0825
chr4|175797930|175798041|MER5A:hAT-Charlie:DNA|243|+	4.54718	4.07629	4.51259	4.25268	5.06367	4.63588	4.05577	4.28068	4.28325	4.95056	4.81536	4.40831	4.17634	4.76083	4.28567	4.67619	4.49954	4.75131	4.37731	4.40473	3.88631	4.18193	4.65251	4.55025	4.01305	3.3531	3.38683	3.84313	3.76069	4.55222	3.59779	4.03059	3.81967	3.53439	3.73799	3.91428	4.25906	4.60364	4.52591	4.41417	5.33789	5.63684	4.41802	4.93648	5.16059	5.73726	5.17135	5.34021	4.81254
ENSG00000259834	6.99434	8.03013	7.78745	7.42817	6.19883	7.58378	7.82237	7.64232	5.0662	8.10057	7.73374	6.36527	6.92157	6.40854	7.33471	7.91142	7.17677	6.05444	7.28121	7.59984	6.63065	7.37494	6.72673	7.14889	7.91738	7.62029	7.72346	7.37184	7.16191	8.20905	7.89143	7.45692	7.25213	7.06297	7.8795	6.96205	7.02508	7.92477	7.89535	7.57828	8.62948	7.98952	6.79666	7.87066	6.9131	8.05325	7.57397	7.92081	7.87746
chr10|87970504|87970627|UCON107:hAT-Tag1:DNA|238|-	3.66091	4.44228	4.07162	3.67165	3.63503	3.52852	3.67041	4.17175	3.84118	4.48639	4.3772	3.69311	3.02021	4.04179	3.94028	4.1432	3.69695	3.63801	4.11259	4.11379	3.1841	4.04201	4.35614	3.45636	4.36546	3.91321	4.27276	3.94779	4.11764	4.72925	4.27973	4.47896	3.81967	3.96191	3.73799	3.56553	3.45259	3.84282	4.6133	4.57546	5.12204	5.05864	4.1252	5.04946	3.81215	4.19503	4.06283	4.2355	4.67599
KCNJ13	3.25332	3.6857	3.68221	3.25976	4.15317	4.63588	3.81665	4.05104	2.67952	3.28454	3.25381	3.76008	3.26692	3.29179	3.52795	3.00445	3.74452	3.84332	3.66179	3.25436	4.34272	2.67952	2.67952	2.67952	6.16266	5.35625	4.20494	5.02986	6.15568	5.78089	4.16203	5.19425	5.30697	3.66205	7.70584	2.67952	2.67952	5.06911	3.79202	4.00468	4.23393	6.63495	5.63093	4.14333	3.91432	5.00846	3.82262	4.54599	4.67599
chr13|66491949|66492118|MLT1K:ERVL-MaLR:LTR|225|+	4.67721	4.95206	4.26852	4.87118	4.68895	4.63588	4.92201	4.78372	5.19085	4.89362	4.81536	4.60299	4.51488	5.38185	4.61428	4.59505	4.63052	4.72325	4.63692	4.20908	4.10005	4.80692	5.53334	5.40216	3.86432	3.82638	3.67027	4.48659	3.31333	4.48716	4.0982	4.03059	3.41165	4.26026	3.35781	5.19472	5.28836	5.44363	5.15682	4.41417	5.60892	4.8946	5.27951	5.34069	5.41281	6.03416	6.18234	5.78487	5.42498
ACP5	4.144	3.50645	3.83004	3.81807	3.63503	3.28412	3.81665	3.31119	4.50412	3.52911	3.71273	4.03859	4.07345	3.72496	3.94028	3.6386	4.05814	3.23961	4.14525	4.20908	3.73188	3.50795	4.07212	3.88714	4.75253	4.75122	4.51062	4.85754	5.59703	5.18918	4.16203	4.92311	4.81831	4.90552	5.65015	4.37946	3.88146	4.48614	4.32984	5.01845	3.80392	5.73458	5.02324	4.25053	4.1711	3.93465	4.57281	4.73626	4.62703
chr3|53668661|53668998|MER58B:hAT-Charlie:DNA|264|-	5.00317	4.51845	4.94522	4.15934	4.50203	4.9492	4.81326	4.85104	4.28325	5.00516	4.86979	4.33579	4.51488	4.74422	4.8228	4.41493	5.0055	4.3259	4.4288	4.26841	4.10005	4.8457	4.58481	4.78105	3.58557	3.50086	3.78208	4.21048	3.12948	4.34561	3.33422	4.30759	3.19996	3.96191	3.63032	4.85011	4.60362	4.12939	5.36331	3.87259	5.48003	5.37795	4.54114	4.4391	5.57563	5.39059	4.9837	5.34021	4.62703
chr2|69469481|69469579|MamSINE1:tRNA-RTE:SINE|385|-	5.54998	5.70155	5.66269	5.47412	5.18823	5.10665	5.36277	5.62697	4.50412	5.60151	5.65535	5.70122	5.24535	5.79978	5.20082	5.65846	5.35871	5.19476	5.0209	5.03841	4.82723	5.43785	5.22914	5.02149	4.95764	5.03984	5.38116	5.18246	5.0695	5.78089	5.01554	5.56804	5.27506	4.98119	4.84252	5.89466	5.91101	5.53024	6.52997	6.37554	6.75385	6.11787	5.86831	6.24226	6.03071	6.35768	5.90184	6.429	6.56263
PDGFD	5.89134	5.81832	5.56619	5.47412	5.24647	5.88081	5.75373	6.22219	4.39877	5.79493	5.53019	5.71441	6.31788	5.72074	5.09107	5.70504	5.35871	5.38021	6.48955	7.09308	5.71166	5.40041	5.56705	5.8761	8.59027	7.06708	6.20011	7.14811	8.34954	7.09266	6.55835	6.94824	7.73606	6.62734	7.83002	4.71182	5.66172	6.86052	7.16248	6.20345	6.94222	7.67064	6.70263	6.41511	6.3744	6.40266	5.90184	6.16414	5.90644
FNDC9	6.44797	7.62602	6.86558	6.4239	6.22738	8.05589	7.46806	7.2859	6.28598	6.96033	7.6074	7.11036	6.31133	6.72167	6.16037	6.5986	7.35149	6.14771	7.01221	8.12897	6.30001	6.69491	6.04261	6.99562	8.01168	7.57254	7.05183	7.20092	7.61046	7.44086	6.99141	7.57604	7.17836	7.67836	8.15257	6.58356	6.78668	7.25111	7.58011	7.14151	7.70773	7.1599	6.85244	7.63887	7.08232	7.66979	6.91302	7.60821	6.83971
chr12|77578313|77578540|LTR16C:ERVL:LTR|299|+	5.34173	4.59018	4.99676	4.87118	5.12739	4.31339	5.4713	4.91507	4.15493	4.95056	5.03652	4.89676	4.63208	5.16898	4.67461	4.67619	4.69122	5.38021	4.63692	4.61697	4.92914	4.86466	5.56705	4.55025	4.36546	3.91321	4.05559	3.42717	4.11764	4.83497	3.59779	4.53109	4.1013	4.04455	4.21188	4.91411	4.82371	4.65849	4.77181	4.71826	5.60892	5.15778	4.48113	5.15365	5.35398	5.87223	5.51763	5.37716	5.4521
ZNF702P	6.89799	7.55304	7.52659	7.39249	5.4076	6.90434	7.15409	8.1784	5.91517	7.34283	7.73374	7.57363	5.9467	7.52501	7.16795	6.92837	7.09837	6.7713	7.84793	6.90273	6.94622	5.95621	7.16616	6.37018	7.14068	6.6418	6.90788	6.95656	7.21177	8.25483	7.2992	7.00036	7.45313	7.34963	7.364	6.5259	6.89374	7.23433	7.31557	7.84901	7.39301	7.80972	7.52912	8.07669	7.16837	7.13674	6.67869	7.5222	7.47955
chr12|123964435|123964597|L2a:L2:LINE|283|-	5.09609	4.84229	4.43662	4.97568	4.28136	4.31339	4.49272	4.85104	4.50412	4.48639	4.83376	4.54145	3.50468	4.5456	4.41351	4.50828	4.52235	4.15755	4.07893	4.79846	4.01972	4.54588	4.65251	4.67089	3.46731	3.15795	4.05559	3.42717	3.84304	4.61403	3.79523	3.85963	4.1013	3.38085	3.73799	4.55673	3.62091	3.94745	4.8443	4.32468	4.34657	4.95157	4.2057	4.4391	5.19479	5.19556	5.25622	5.04902	5.04906
EGLN1P1	4.79516	4.78374	5.27025	4.87118	6.62016	4.48525	4.33704	5.03449	6.96556	5.29299	5.21251	6.16067	5.68642	5.42275	4.76921	4.92553	4.80461	6.31766	4.86993	4.8716	5.83849	4.95559	5.27106	5.2624	4.8591	4.06728	3.67027	4.42333	4.2324	5.61976	4.70029	5.09888	5.20892	4.98119	4.38891	7.35226	6.0625	5.319	5.26397	4.57546	5.23424	4.56491	4.8045	4.34857	5.49661	4.69224	4.9837	4.73626	5.04906
FOXD2	3.66091	3.26819	3.68221	3.81807	4.00819	4.11179	4.2508	3.56597	4.28325	4.4035	3.4865	3.88104	3.26692	3.68219	3.68763	3.58553	3.74452	4.24481	3.25385	3.93357	3.67403	3.92352	4.35614	3.76563	6.84467	5.52515	5.23433	6.30654	7.97014	5.94812	4.27973	6.16792	7.67782	3.96191	6.74992	4.27994	3.45259	5.41352	4.97824	4.84671	3.60505	5.7657	5.91133	4.25053	3.69754	4.33992	3.94981	4.849	4.72314
chr3|173835878|173836091|MIRc:MIR:SINE|315|-	4.67721	4.59018	4.26852	4.56585	4.28136	4.31339	4.49272	4.38024	4.15493	4.31445	4.3772	4.13186	3.83159	4.35552	4.07887	4.11209	4.02385	4.50724	4.71937	4.61697	4.10005	4.14858	4.77797	3.76563	4.20298	3.3531	3.54161	3.59028	3.45275	4.83497	3.95794	4.17764	3.57156	3.53439	3.50655	4.27994	4.77212	4.42289	4.09423	4.41417	5.06224	4.70711	4.41802	4.81291	4.71188	5.39059	5.03313	4.95278	4.67599
chr7|111123071|111123147|X9_LINE:L1:LINE|297|-	4.73754	4.84229	4.94522	4.339	3.36122	4.77044	4.81326	4.47213	4.15493	4.56403	4.71924	4.63267	4.56309	4.77723	4.46105	4.50828	4.97407	4.60439	4.75868	4.77952	4.31104	4.91997	5.18588	4.55025	4.75253	4.86701	4.66285	4.42333	4.38551	4.97906	4.66001	5.06553	4.90617	4.49664	4.38891	4.17105	4.96728	5.06911	4.32984	5.01845	5.93668	5.33666	5.34466	5.58074	5.29251	5.61393	5.25622	5.61137	5.34025
chr1|204982230|204982386|MIR3:MIR:SINE|289|-	5.34173	5.14764	4.83568	5.32733	4.773	5.15528	4.69457	5.2935	5.95006	5.29299	5.06749	5.07534	5.09701	5.40245	5.23979	5.06397	4.65108	5.57409	4.92219	4.70082	4.78413	4.90179	6.24165	5.02149	3.58557	3.62383	3.67027	3.84313	3.31333	4.26796	3.70205	3.94869	3.57156	3.77301	3.63032	5.92492	5.05501	4.42289	4.69502	4.57546	4.23393	4.31524	4.41802	4.14333	5.32359	5.04802	4.93236	5.13879	5.01246
chr6|68832632|68832783|MamSINE1:tRNA-RTE:SINE|351|+	4.54718	4.07629	4.71609	3.67165	4.59897	4.11179	4.33704	4.47213	3.36209	3.99616	4.67869	3.69311	4.24001	4.10059	4.17221	4.36541	3.91363	3.71179	4.07893	4.0801	3.54491	4.27645	4.07212	4.09323	4.25971	3.3531	3.67027	3.59028	3.45275	4.48716	3.47802	4.03059	4.1013	3.66205	3.83414	3.91428	3.88146	4.42289	4.77181	4.57546	5.60892	4.56491	4.65312	4.52333	4.24483	5.00846	4.93236	5.44822	4.85503
GRAPL	4.144	4.44228	4.58415	4.69684	4.50203	4.48525	4.33704	4.91507	5.6432	4.31445	4.1125	3.88104	4.43883	3.53914	4.55092	4.39043	4.52235	3.95897	3.85058	4.63846	4.56997	4.47117	4.77797	3.76563	4.08011	4.06728	3.38683	3.21111	4.17649	4.18471	3.70205	4.17764	3.70436	3.96191	4.27393	4.55673	4.08671	4.04231	4.77181	2.67952	3.33948	4.11344	3.72224	4.14333	5.49661	3.41912	4.06283	4.40078	3.98164
chr9|84760109|84760280|MIRb:MIR:SINE|352|+	4.4767	3.834	4.94522	4.56585	5.45738	4.40239	4.75528	4.63752	3.63622	4.89362	4.97232	4.3726	4.20862	4.48548	4.07887	4.01301	4.71083	4.60439	4.61544	4.37869	4.40366	4.7257	4.58481	4.48525	3.7806	3.15795	3.18214	3.84313	3.56894	4.67294	3.47802	4.24445	3.81967	4.12122	3.63032	4.05039	4.54206	4.54628	5.45595	4.32468	5.38692	5.67019	4.65312	4.74644	4.50051	5.63948	5.29675	5.58024	4.89618
TYRP1	4.04301	5.79002	5.27025	4.97568	4.00819	4.31339	5.4713	4.85104	3.63622	4.48639	5.11266	5.05428	5.15831	4.79342	5.09107	5.04928	5.49531	4.24481	4.83389	3.1499	4.80586	5.37487	4.35614	5.40216	4.8591	5.65517	5.35302	5.71416	5.51863	5.06709	5.93377	6.00631	5.86945	5.52	4.88014	4.37946	5.28836	5.35123	3.95431	5.74901	5.90382	3.99681	6.03303	6.12248	4.89319	5.76068	5.48319	5.58024	5.65187
chr10|66932891|66933081|MIRc:MIR:SINE|363|+	4.85033	4.65803	4.35555	4.49482	5.18823	4.21706	4.63082	4.38024	4.85428	4.83409	5.12738	4.71773	4.10883	4.95944	4.11087	4.75246	4.2997	5.13382	4.69925	4.5036	4.06064	4.47117	5.22914	4.83279	4.31378	3.73082	3.88183	4.12977	4.05545	4.97906	3.87995	3.76155	3.81967	4.44177	3.73799	5.62584	4.82371	4.94596	5.04045	4.71826	5.93668	5.10912	4.75599	4.93648	5.26071	5.71345	6.00165	5.75741	5.71998
chr6|68651672|68651794|Charlie15a:hAT-Charlie:DNA|277|-	4.85033	5.05342	5.04638	4.7576	5.30231	4.83278	4.49272	4.85104	4.85428	5.29299	5.12738	5.01115	4.32936	5.10694	4.71329	4.78896	4.89207	5.46432	4.54871	4.95763	4.46165	4.78709	5.27106	5.02149	4.25971	3.50086	4.20494	4.12977	3.9189	5.56163	3.79523	4.8457	4.67426	4.04455	4.54303	5.19472	5.13735	5.02931	5.77483	5.30731	5.64936	5.70275	4.85126	5.46592	5.74425	5.95551	5.58406	5.72939	5.58028
SLC16A12	4.90327	4.17936	4.35555	4.87118	4.50203	3.86403	4.75528	4.05104	4.92876	4.11274	4.00818	4.92044	4.67606	3.63721	4.23035	4.17346	4.54475	3.71179	4.54871	4.11379	4.64544	4.07871	3.83047	3.88714	6.76872	5.83	6.13658	6.02154	7.79742	7.75326	4.88469	6.35378	7.29928	4.82523	8.04632	4.05039	3.88146	5.47311	6.32798	6.1089	4.54418	6.74721	7.78508	4.67635	3.81215	4.96769	4.76508	5.5158	6.53797
chr20|44907296|44907477|FAM:Alu:SINE|155|+	7.94101	8.43829	8.24119	8.4891	6.62016	7.8921	8.54739	8.28618	6.68644	8.46518	8.55252	8.02353	8.08642	7.97831	8.41381	8.32971	8.53133	6.705	8.30611	8.1378	7.87715	8.46875	8.11378	8.21503	8.76931	8.97945	9.10742	8.97361	8.72224	8.37164	9.05016	8.68453	8.66635	8.6994	8.84052	7.56691	7.82911	8.47761	8.97244	9.86956	9.6263	9.15514	9.65323	9.92217	9.24159	9.43207	9.434	9.57616	9.58652
chr2|50874327|50874481|MIRb:MIR:SINE|281|-	4.67721	4.84229	4.83568	4.97568	4.59897	4.77044	4.63082	4.55757	4.6912	5.20368	4.83376	4.25852	4.27057	4.69306	4.33848	4.63627	4.49954	4.90801	4.65804	4.23913	4.10005	4.61635	5.42698	4.41661	4.31378	3.62383	3.38683	3.72566	3.31333	5.37105	3.70205	4.17764	4.18067	3.87202	4.27393	4.78281	4.77212	4.81017	5.15682	4.96364	5.33789	5.60268	4.2057	5.15365	5.05247	5.91449	5.55124	5.67163	5.08469
chr1|183250536|183250702|MIR3:MIR:SINE|317|+	7.39791	7.56133	7.51815	7.30882	5.64032	7.17956	7.55914	7.45984	5.35869	7.43162	7.92309	7.44689	6.99668	7.44716	7.43331	7.55336	7.8772	6.0757	7.52664	7.4347	7.00089	7.65459	7.16616	7.63031	7.54591	7.52314	7.52834	7.47545	7.46909	7.43291	7.40024	7.64305	7.7014	7.40333	7.38285	6.62074	7.51638	7.09253	8.45752	8.66005	8.40396	8.05932	8.1911	8.44213	8.15622	8.71617	7.89633	8.57294	8.21238
chr12|27801558|27801735|MER117:hAT-Charlie:DNA|318|-	5.61298	5.87326	5.99339	5.83948	5.06367	5.76286	6.29072	5.76784	4.60114	5.73338	6.09685	5.03289	5.64496	5.7687	5.94628	6.01613	6.0802	4.75131	5.88505	5.89559	5.74446	6.34087	5.31173	6.15429	5.96384	6.03371	6.31922	6.06046	6.20604	5.80603	6.02672	6.12134	5.84825	6.06636	6.01851	5.0335	5.25215	6.17049	6.76133	7.45009	7.56937	6.9349	6.81923	6.96561	6.86233	7.0735	7.12539	7.12583	6.95581
chr7|130917112|130917401|AluJo:Alu:SINE|166|-	5.94097	6.69016	5.96861	5.83948	6.53163	5.69994	5.66579	6.0684	5.95006	5.669	5.86784	5.8637	5.65544	6.10288	5.62771	5.78518	5.60969	6.26324	5.17076	5.62727	5.49681	5.74579	6.69704	5.46705	4.25971	3.73082	4.27276	4.35657	4.17649	5.64794	4.2224	5.06553	4.32443	4.32392	4.38891	6.29202	5.54809	5.25217	5.66361	5.35001	5.68866	6.01855	5.17556	5.38371	5.62592	6.81067	6.39835	6.429	6.12198
chr11|133150062|133150220|MIRb:MIR:SINE|304|-	5.183	5.43386	4.94522	4.7576	5.87639	5.0562	4.86876	5.47026	4.92876	5.37682	5.33097	5.56199	4.65426	5.5842	5.18758	4.87597	4.8403	5.71726	4.59359	4.5951	4.84826	4.8457	5.59997	4.55025	3.7806	3.50086	3.67027	3.72566	3.56894	4.72925	3.14443	4.03059	3.81967	3.53439	3.16133	5.6624	5.1767	4.65849	5.15682	4.00468	4.93396	5.37795	4.1252	4.34857	5.93494	6.01491	5.21444	5.61137	4.85503
FMOD	5.78653	5.81832	6.01775	5.40268	5.35597	5.00378	6.19006	6.01319	5.12996	5.0576	5.48583	6.4768	4.96531	5.39219	5.89128	5.59051	6.14309	5.4479	5.55201	6.40626	5.63199	5.64344	5.35123	5.02149	8.55564	7.58329	7.42649	8.37894	9.21248	8.50643	6.46232	8.15625	9.48136	6.63861	9.21437	5.6624	6.0625	7.13836	7.24106	7.62143	5.90382	7.82438	8.4365	5.90692	5.91499	6.34237	5.84916	6.96897	8.18099
P2RX1	4.04301	4.27375	3.83004	3.67165	4.773	4.40239	4.05577	3.56597	4.92876	4.4035	4.14515	4.03859	4.07345	4.40042	3.7796	3.68851	4.27218	3.46679	4.04419	3.7137	4.37358	3.6875	4.58481	3.88714	3.86432	4.20195	3.97237	4.12977	4.68164	4.67294	3.95794	4.24445	4.2548	4.59956	4.88014	3.56553	4.08671	3.59003	4.91297	3.53482	2.67952	4.11344	5.75464	4.14333	4.37952	3.93465	4.16506	3.93056	4.06538
PTPN7	4.67721	3.26819	3.68221	4.69684	2.67952	4.63588	3.49372	3.56597	4.28325	4.6371	3.71273	3.88104	3.87615	3.36281	4.01187	3.82334	3.47398	3.63801	9.17633	8.7895	3.61201	3.92352	3.68259	4.09323	4.20298	3.91321	4.99778	3.21111	4.05545	4.55222	4.73933	4.42451	4.45248	4.04455	4.9523	3.31087	4.25906	3.42696	4.09423	4.84671	3.33948	3.71344	5.34466	3.29833	4.97522	3.83097	3.94981	3.8051	5.60456
chr5|137477950|137478137|MIR1_Amn:MIR:SINE|327|+	5.00317	4.72243	4.35555	4.81563	4.00819	4.31339	4.15756	4.38024	4.28325	4.6371	4.3506	4.3726	4.85718	5.18105	4.20165	4.11209	4.69122	4.60439	4.4288	4.40473	4.24497	4.44521	4.43723	4.48525	3.46731	3.50086	3.54161	3.21111	3.12948	4.61403	3.59779	3.76155	3.70436	3.96191	3.35781	5.14309	4.60362	4.85701	4.52591	4.41417	4.63223	4.11344	5.10156	4.93648	4.71188	5.44989	5.97735	5.83824	5.28072
chr19|50313416|50313512|MER113A:hAT-Charlie:DNA|281|-	5.05043	5.70155	5.78178	6.27434	4.59897	5.37531	5.20326	5.86492	4.50412	5.33555	5.34352	6.00936	4.53922	6.40353	5.57852	5.45479	5.538	5.19476	4.88758	5.08464	4.64544	5.08923	5.81093	5.40216	5.71426	5.03984	5.17086	4.90277	5.63464	4.67294	4.95173	5.13142	5.36864	5.08719	5.49432	4.71182	4.96728	4.28541	6.03446	4.96364	5.80036	5.56767	5.57821	5.84747	6.01207	6.1267	6.04902	6.18479	5.67495
chr8|4353125|4353476|THE1B:ERVL-MaLR:LTR|128|+	5.22445	5.73166	5.3888	5.025	5.59679	5.00378	5.43607	5.33986	4.99925	5.99134	5.56255	5.28758	4.53922	5.72074	4.93992	4.98884	5.12431	5.77066	5.1128	4.81713	4.37358	5.29528	5.35123	5.2624	4.31378	3.15795	3.54161	4.35657	3.12948	5.10903	3.47802	4.58111	4.2548	3.87202	4.33283	5.6624	5.35802	4.98829	5.84436	4.90647	6.00021	5.96615	4.85126	4.93648	5.67446	6.1267	5.58406	6.57649	5.74196
chr1|241354542|241354707|OldhAT1:hAT-Ac:DNA|293|-	4.32213	4.59018	4.51259	4.25268	4.39677	4.11179	4.33704	4.17175	4.28325	4.21807	4.90486	4.17569	3.43445	4.40042	4.46105	4.17346	4.65108	4.15755	4.52564	4.47962	3.67403	4.14858	4.35614	3.88714	3.68855	3.3531	3.38683	3.84313	3.56894	4.09479	3.87995	4.30759	4.01568	3.96191	4.27393	4.27994	4.33635	4.12939	5.15682	4.84671	5.90382	5.37795	4.54114	4.25053	4.89319	5.50675	4.76508	5.34021	4.97482
chrX|17150666|17150837|MIR3:MIR:SINE|358|-	6.01227	6.4242	6.37826	5.99175	5.06367	5.85224	6.73759	5.98475	4.85428	6.09242	6.25536	5.72748	6.30475	6.07786	6.47413	6.49752	6.6874	5.19476	6.40403	6.08452	6.18613	6.43491	6.19977	6.3018	6.58398	6.52359	6.55561	6.78249	6.69366	6.46996	6.57885	6.53007	6.22164	6.34011	6.72051	6.094	5.76681	6.32189	7.54958	7.46911	8.14348	7.02663	7.31595	7.67315	6.97175	7.52212	7.29096	7.41345	7.3584
chr2|80044972|80045321|MLT1H1:ERVL-MaLR:LTR|267|-	5.41469	5.60709	5.35041	5.28805	6.48522	5.10665	5.69572	5.47026	4.92876	5.33555	5.22619	4.92044	4.91236	5.44275	4.65482	5.03442	5.09558	5.57409	5.39276	4.47962	4.59564	5.07324	6.01867	5.10666	4.14325	3.62383	3.54161	4.48659	3.98942	5.33655	3.87995	4.67553	4.18067	3.53439	4.54303	5.33879	4.47729	5.18188	4.91297	4.71826	5.68866	6.16504	4.03834	4.52333	5.95462	6.23032	5.51763	6.01056	5.80592
LAMP5	8.69781	9.22361	9.19239	9.21076	7.53916	9.19724	9.30112	10.2131	7.09483	10.0358	9.71326	9.76375	8.98473	9.28306	8.6684	9.19827	8.98344	8.27575	11.1196	10.9885	8.8896	8.92488	8.44278	9.07633	10.4225	9.90987	9.42518	9.64718	10.077	9.04103	9.87779	9.54599	9.61606	9.47299	10.6078	8.11993	8.51918	9.07514	10.4691	9.97469	9.49335	10.3636	8.5485	9.34839	10.0823	9.2048	8.63756	8.98281	8.84845
chr12|125656270|125656450|Plat_L3:CR1:LINE|354|-	5.67325	6.62817	6.48645	6.25449	5.8397	6.25188	6.29072	5.92611	5.87939	6.01729	6.49489	5.71441	5.89484	6.0588	5.89128	6.47642	6.30443	5.43129	5.92678	6.09918	5.74446	6.18342	6.13453	6.05366	6.25252	6.12553	6.087	6.04113	6.07661	6.40614	6.05639	6.271	5.86945	5.88781	6.62849	5.54971	5.76681	5.80839	6.96047	6.80911	6.94222	7.52568	6.83038	7.01997	7.22568	7.38011	6.64843	7.36035	6.86963
chr2|199926495|199926665|FAM:Alu:SINE|206|+	5.30374	5.19239	5.46251	5.07256	4.99677	5.0562	5.36277	5.33986	4.60114	5.10807	5.40461	4.71773	4.89422	4.80942	5.57852	5.46571	5.35871	4.85784	5.1128	5.25515	4.94861	5.56706	5.46335	4.72715	5.63946	5.30392	5.3243	5.63853	5.43553	5.40469	5.68957	5.36701	5.56505	5.36288	5.37121	4.85011	4.47729	5.10776	5.54277	5.92656	6.51546	6.01855	6.34573	6.07159	5.8742	5.91449	6.11725	5.88966	6.24939
chr13|66915981|66916068|MIR3:MIR:SINE|264|-	5.00317	3.9623	4.26852	4.15934	4.28136	3.86403	3.94325	3.31119	4.15493	3.52911	4.23774	4.40831	3.78485	4.48548	4.25834	4.08006	4.18541	4.11123	4.11259	3.66264	3.61201	4.3063	4.77797	4.26624	4.08011	3.3531	3.97237	3.59028	3.67017	4.41846	3.59779	4.10659	4.1013	3.87202	3.50655	4.85011	4.47729	4.12939	3.95431	4.41417	4.93396	4.95157	4.75599	4.34857	4.85017	5.04802	5.92746	5.44822	5.04906
chr2|148981816|148982036|MIRb:MIR:SINE|300|+	4.73754	4.51845	4.43662	4.81563	4.15317	3.7122	4.86876	5.09042	3.63622	4.6371	4.40322	4.40831	4.7393	4.44369	4.48414	4.90922	4.32659	4.15755	4.35071	4.14647	3.73188	4.21432	4.65251	4.55025	3.68855	3.3531	3.97237	3.72566	3.84304	4.78319	3.47802	4.42451	4.2548	3.38085	3.73799	4.37946	4.40888	4.35614	4.6133	3.53482	3.96775	4.31524	4.48113	4.67635	4.85017	5.35995	4.93236	5.30224	5.24995
chr16|6368792|6369033|L1ME3E:L1:LINE|234|+	4.90327	4.59018	4.35555	4.41943	4.59897	4.70493	4.86876	4.55757	4.0098	5.24906	4.45363	4.7975	4.27057	4.79342	4.52906	4.20293	4.58837	4.63517	4.73918	4.97418	4.48964	4.5933	4.99751	4.26624	3.94141	3.15795	3.18214	3.84313	3.67017	4.61403	3.59779	4.24445	4.32443	3.53439	3.63032	5.38364	5.01186	4.65849	5.77483	4.71826	5.06224	5.82594	4.41802	4.74644	5.05247	5.73726	4.9837	5.22297	4.4675
chr3|112361783|112361898|MIRc:MIR:SINE|297|+	5.58183	5.73166	5.89155	5.20591	3.36122	5.85224	6.12606	5.95574	4.15493	5.70156	5.98303	5.30533	5.90361	5.73691	5.82569	6.18231	6.36417	4.43794	6.18193	6.25774	5.64365	6.16153	5.46335	6.19263	6.09481	6.43102	6.59147	6.27389	6.15568	6.03548	6.22248	5.97165	5.78263	6.32621	6.14258	4.71182	5.84075	6.15263	6.91321	7.25555	6.98957	6.82233	6.81923	7.25334	6.44531	7.19732	7.04649	7.28634	7.08035
LRRN4CL	4.04301	3.834	3.83004	4.41943	4.39677	3.86403	4.56369	4.38024	4.6912	4.70618	4.50202	4.40831	4.41239	3.80485	4.38902	4.36541	4.67131	4.24481	4.23785	4.83554	5.02374	4.47117	3.68259	4.83279	7.29883	5.79299	5.6115	6.55748	7.26587	5.53164	4.70029	5.6586	7.35242	4.19289	6.42452	4.55673	4.6623	5.87556	5.26397	5.17057	4.34657	5.49487	6.18056	4.93648	5.35398	5.08645	4.50158	5.30224	5.04906
chr6|68649850|68650067|LTR33:ERVL:LTR|283|+	5.44977	5.95185	5.04638	5.20591	6.04677	4.70493	5.06999	5.69918	5.46016	5.76449	5.78848	5.60524	5.04913	5.61961	4.92381	5.29197	5.12431	6.01093	5.27973	5.22818	5.04188	5.28156	6.28233	5.64528	4.25971	4.26367	3.88183	4.42333	4.2324	5.56163	3.95794	5.06553	4.67426	4.26026	4.68008	5.92492	5.35802	5.14533	6.09254	5.35001	6.6593	5.85512	5.43692	5.68681	6.25306	6.56959	6.18234	6.429	6.08826
SERTM1	7.90435	7.85237	7.86264	8.00188	6.07852	6.97168	8.74707	7.54917	5.80499	9.02971	8.90087	7.66354	7.92737	7.14925	7.6918	8.67787	8.6601	6.94786	7.29389	6.94368	8.15487	8.7863	7.18763	8.42935	8.82852	9.01954	8.49766	8.858	8.72224	7.92173	8.84226	8.51616	8.34587	8.52891	9.45724	7.29606	8.59144	8.65804	8.78005	8.57049	8.87144	9.12883	7.62173	9.01622	8.14355	8.56373	8.47524	8.89541	8.22397
chr2|50899087|50899251|MER127:TcMar-Tigger:DNA|288|+	4.79516	5.27771	4.71609	4.69684	5.4076	4.31339	5.02247	4.85104	4.0098	5.24906	4.93902	4.54145	4.53922	4.69306	4.25834	4.82447	4.3786	5.19476	4.57135	4.29697	4.17485	4.68308	5.27106	4.34382	4.25971	3.50086	4.13279	4.48659	3.9189	5.06709	3.95794	4.36749	4.01568	4.12122	4.33283	5.08942	4.33635	5.14533	5.31454	5.26324	5.76411	5.7657	4.41802	5.25038	5.44131	5.85062	4.9837	5.30224	5.24995
chr3|85633458|85633629|MER5B:hAT-Charlie:DNA|278|+	4.32213	4.65803	3.95796	4.339	4.39677	4.63588	4.33704	4.91507	4.15493	4.56403	4.50202	4.40831	4.24001	4.5456	4.36402	3.94137	4.35288	4.24481	4.17697	3.89342	4.01972	4.00399	4.65251	4.26624	4.14325	3.3531	3.38683	4.04267	3.45275	5.18918	3.59779	4.42451	4.01568	4.3843	3.63032	4.05039	4.25906	4.65849	4.43185	4.22779	5.76411	5.20475	4.54114	4.93648	4.71188	5.61393	5.17135	5.09465	4.89618
chr18|21629396|21629777|MER57B2:ERV1:LTR|152|-	5.30374	5.67077	5.27025	5.40268	5.45738	5.96322	5.69572	5.2935	4.85428	5.5665	5.58371	4.98904	5.12801	5.49152	5.60824	5.4102	6.00689	5.38021	5.50835	5.64752	5.57217	5.5558	5.6943	4.93051	5.86925	6.09558	5.51382	5.98152	5.75882	5.94812	6.11394	5.70177	5.86945	5.88781	6.06632	4.71182	5.25215	5.61175	6.17543	7.03051	7.137	6.68414	6.52157	7.03325	6.13768	6.21356	6.41645	6.56083	6.35221
SLC6A20	4.95416	5.67077	5.04638	5.47412	5.18823	5.10665	6.01251	5.33986	5.12996	5.79493	5.06749	6.5731	5.15831	5.71259	5.32661	4.95757	5.39415	4.97986	5.1128	4.5036	5.58434	4.76695	5.59997	5.61711	8.76282	7.64615	7.04324	8.32056	9.67848	8.72057	6.08546	8.04095	9.49153	6.40765	10.1178	6.62074	5.45632	7.37873	7.03592	7.48789	5.48003	8.68704	8.92822	6.35272	5.78892	7.25545	6.24457	7.24786	7.39993
PTGDR	4.54718	4.65803	3.68221	3.9448	4.773	4.40239	4.97319	4.47213	4.6912	4.21807	4.75855	4.60299	3.99898	4.67554	3.7796	4.87597	3.9517	4.36443	4.75868	5.21449	4.13808	4.44521	3.95843	4.61202	7.19964	5.45528	4.75502	5.18246	7.4742	5.50097	4.27973	5.74364	6.82761	4.19289	5.49432	4.47131	4.1762	6.23978	5.15682	4.57546	4.44939	5.41803	5.60482	4.34857	4.61063	5.63948	3.82262	5.13879	5.21847
chr8|74442122|74442232|MamTip2:hAT-Tip100:DNA|283|-	4.32213	3.6857	3.68221	4.05745	4.15317	3.7122	3.67041	4.17175	3.63622	4.48639	4.17687	4.03859	3.99898	4.15638	4.17221	4.36541	4.02385	4.40175	4.17697	3.85158	3.1841	4.04201	4.07212	3.76563	3.68855	3.15795	3.54161	3.72566	3.56894	4.34561	3.79523	3.65167	3.57156	3.17785	3.63032	4.27994	3.98916	4.04231	4.52591	4.00468	4.99965	4.8946	4.54114	4.14333	4.24483	4.33992	4.76508	4.95278	4.4675
chr10|115747698|115748065|MLT1A0:ERVL-MaLR:LTR|224|-	4.61388	5.05342	4.89159	4.81563	4.773	4.31339	4.2508	4.78372	4.15493	4.89362	4.69912	4.66166	4.71857	4.90147	4.31237	4.61583	4.3786	4.15755	4.07893	4.26841	3.97715	4.56982	4.35614	4.78105	4.50834	3.15795	3.38683	4.04267	3.76069	4.88477	3.87995	4.36749	3.70436	3.96191	3.83414	4.63665	4.60362	4.35614	4.97824	4.57546	5.33789	5.10912	4.59838	4.93648	4.93484	5.32862	5.17135	5.34021	4.81254
chr6|89328333|89328482|Tigger16b:TcMar-Tigger:DNA|232|+	4.90327	5.31844	4.77727	4.87118	4.50203	4.77044	4.92201	5.33986	3.84118	4.11274	4.77777	4.3726	4.35768	4.82522	5.17421	4.9733	4.78639	4.06286	4.92219	4.85369	4.46165	5.16647	5.27106	4.48525	5.01947	5.22148	5.13798	5.10832	5.36974	4.78319	5.19053	5.22461	5.20892	5.18543	5.20725	4.05039	4.40888	5.28599	5.73873	5.58167	5.64936	5.70275	5.82394	5.7533	4.89319	5.78371	5.67812	5.72939	5.7636
chr5|11899659|11899883|MIRc:MIR:SINE|311|-	4.144	4.78374	4.71609	4.63305	4.59897	4.40239	4.15756	4.38024	4.15493	4.56403	4.65791	4.21786	3.99898	4.48548	4.20165	4.59505	4.40378	4.72325	4.63692	4.47962	4.10005	4.2458	4.99751	4.48525	4.08011	3.15795	3.54161	4.12977	3.45275	4.48716	3.70205	4.10659	4.2548	3.53439	4.27393	4.17105	3.98916	4.54628	5.26397	4.32468	5.06224	5.15778	4.35142	4.81291	5.19479	5.85062	4.9837	5.37716	4.97482
chr14|79010748|79010913|MIRb:MIR:SINE|342|-	4.79516	5.27771	4.58415	4.69684	5.35597	4.63588	5.16028	4.91507	4.92876	4.70618	5.08272	4.98904	4.53922	5.0813	4.71329	4.33985	4.74916	5.29063	4.81549	4.29697	4.78413	4.56982	5.22914	5.18677	4.01305	3.15795	3.88183	4.42333	4.11764	4.78319	3.70205	4.6292	4.2548	3.77301	3.92149	5.54971	5.13735	4.98829	5.09989	4.84671	5.52434	5.25015	4.35142	4.74644	5.52345	6.1267	5.41161	6.10035	5.1194
ENSG00000272010	3.66091	4.78374	4.07162	5.16291	4.28136	4.70493	4.86876	4.63752	4.28325	5.20368	4.52552	3.82248	3.02021	4.04179	4.5068	4.28701	3.74452	3.46679	4.40333	4.17821	3.38956	4.56982	3.83047	3.76563	3.68855	4.13667	3.97237	3.59028	3.45275	4.67294	4.2224	4.42451	3.81967	4.04455	4.80378	3.31087	2.67952	4.85701	3.5951	2.67952	4.71453	3.99681	4.03834	5.20287	2.67952	4.33992	3.4981	4.47555	4.67599
chr6|101529591|101529870|L2c:L2:LINE|355|-	4.23653	4.44228	3.95796	4.81563	4.28136	3.7122	4.05577	4.47213	4.28325	4.48639	4.71924	3.9887	3.91877	3.87847	4.07887	4.25966	3.91363	4.54048	4.17697	4.29697	4.10005	4.47117	3.95843	3.45636	3.94141	3.15795	3.38683	3.94779	3.56894	4.34561	3.33422	4.24445	3.81967	4.04455	3.92149	5.0335	3.98916	4.60364	5.26397	4.1219	5.23424	4.77267	3.72224	4.4391	4.71188	5.32862	4.64019	5.22297	4.06538
COL2A1	4.61388	3.834	4.43662	4.25268	4.15317	3.86403	3.94325	3.75713	4.0098	4.48639	4.267	3.9887	3.50468	3.36281	3.90252	3.73571	4.02385	4.47308	4.14525	4.47962	4.59564	4.07871	3.83047	3.99528	7.35752	5.56986	5.29496	6.9044	7.59646	5.10903	3.47802	6.35378	7.2759	3.66205	4.38891	4.27994	3.98916	5.47311	4.6133	3.53482	3.33948	3.99681	6.36124	3.73581	4.44152	3.71462	3.4981	5.09465	3.89052
chr8|4407018|4407190|MER58A:hAT-Charlie:DNA|215|+	4.95416	5.14764	4.83568	4.25268	5.30231	3.7122	4.4174	5.09042	4.85428	4.31445	5.09777	4.54145	4.24001	5.28514	4.46105	4.39043	4.8403	5.17475	4.57135	4.55019	4.37358	4.61635	5.53334	5.2987	3.7806	3.15795	3.78208	3.59028	3.31333	5.0238	3.70205	4.36749	4.01568	3.77301	4.14624	5.42706	4.71839	4.54628	5.31454	4.41417	5.52434	5.15778	4.54114	4.4391	5.57563	5.61393	4.76508	5.70081	5.01246
ENSG00000278962	5.64344	6.69016	6.41524	6.15086	4.68895	6.22994	6.53974	6.24628	4.85428	5.82472	6.34996	6.09206	5.6966	6.95816	5.94628	6.44417	6.69206	4.77878	5.49721	4.88926	5.52239	6.70499	5.35123	6.49784	7.38599	6.87892	6.76885	6.74736	6.76231	5.90233	5.88489	5.97165	6.23796	6.11581	6.50734	5.69803	5.95597	5.98085	7.54958	6.37554	6.89325	6.66793	5.97349	6.65779	6.45908	6.63377	6.39835	7.17794	5.78492
ASAH2	5.83991	5.84606	6.26118	6.08484	4.50203	6.22994	5.28534	5.89585	4.28325	5.45584	6.15401	5.09607	5.46555	5.4819	4.891	5.0194	5.37063	2.67952	5.47467	5.70656	5.73361	5.97311	3.68259	5.02149	4.98892	4.93887	3.67027	5.87622	5.70695	5.56163	5.99641	5.98909	5.61642	5.61565	5.91776	5.14309	6.34111	4.42289	5.26397	5.50867	6.61966	5.15778	5.55108	4.81291	5.72137	5.97559	4.82326	6.62245	5.80592
chr1|4787110|4787329|L2b:L2:LINE|333|-	5.67325	6.29021	6.08839	5.40268	4.92632	5.4543	5.80943	5.89585	4.92876	6.01729	5.74237	5.60524	4.83827	5.56615	5.44181	6.038	5.91359	4.77878	5.73313	5.66748	5.14585	5.83191	5.72438	5.2987	5.71426	5.43118	5.48828	5.10832	5.49832	5.40469	5.70849	5.76412	5.53864	5.52	6.25667	5.0335	5.13735	4.98829	6.27893	5.81072	6.40305	6.35983	5.80121	5.81678	6.1204	6.58266	6.67869	6.6073	6.3941
chr3|150628880|150629057|Tigger4a:TcMar-Tigger:DNA|109|-	5.14024	5.79002	5.99339	5.2476	4.92632	5.73175	5.11589	5.95574	4.6912	5.9649	5.57317	5.05428	5.30043	5.33971	5.73019	5.49798	5.82228	5.11287	5.8156	6.00884	5.41712	5.70574	5.35123	5.2987	6.10864	6.23937	5.63488	6.38503	5.55838	6.03548	6.09977	5.82382	5.84825	5.92537	6.18644	4.17105	5.39157	6.41456	6.14834	7.47853	7.56937	7.02663	7.05611	7.25334	5.89474	6.78831	6.83462	7.02697	6.67997
chr5|11389727|11390087|Tigger4b:TcMar-Tigger:DNA|170|+	4.32213	4.65803	4.26852	4.63305	4.28136	4.63588	4.56369	4.63752	4.28325	4.70618	4.93902	4.2978	4.53922	4.63976	4.31237	4.41493	4.56675	4.24481	4.75868	4.45517	4.24497	4.5933	4.8364	4.09323	4.25971	3.3531	3.54161	4.04267	3.76069	4.55222	3.70205	4.53109	3.57156	3.96191	3.92149	4.91411	4.96728	4.65849	5.15682	4.96364	5.12204	5.10912	4.48113	4.34857	5.41281	5.73726	4.70416	5.22297	5.15323
chr2|209684991|209685079|MIRb:MIR:SINE|268|-	4.67721	4.78374	4.99676	5.11849	4.50203	3.7122	4.97319	4.63752	4.6912	5.0576	5.30552	4.96657	4.93025	5.0419	4.5068	4.73381	5.03621	5.02568	5.1565	5.11459	4.86895	4.74649	4.77797	5.10666	4.25971	3.82638	3.97237	4.28582	3.84304	5.10903	4.0982	4.67553	4.18067	4.19289	4.44248	5.24446	4.87333	4.98829	5.58423	4.71826	6.00021	5.70275	4.8045	5.15365	6.25306	6.26324	5.12683	5.83824	5.42498
IGF2BP2	4.4767	4.36101	4.77727	3.9448	5.18823	5.37531	4.33704	3.91488	5.305	3.71291	4.32339	4.5095	5.06528	4.10059	4.65482	4.78896	4.35288	5.29063	5.66546	6.40037	4.31104	4.39157	4.35614	4.26624	4.71496	4.7102	5.48828	5.35183	5.72445	5.78089	5.01554	5.06553	5.7138	4.32392	5.56325	4.71182	4.54206	4.48614	5.04045	4.71826	3.96775	5.41803	5.31247	4.0246	4.71188	4.64003	4.76508	4.40078	5.34025
chr9|123119717|123119799|MIR:MIR:SINE|268|-	4.32213	4.72243	4.83568	5.36552	4.00819	4.70493	4.69457	4.97612	3.63622	4.56403	4.73905	4.40831	4.24001	5.09418	4.5068	4.41493	4.60962	4.11123	4.26711	3.85158	4.13808	4.00399	4.43723	4.83279	4.08011	4.13667	4.27276	3.84313	4.43244	4.61403	4.2224	4.58111	4.2548	3.96191	4.49379	4.55673	4.60362	4.35614	4.69502	4.78407	5.72689	4.56491	4.48113	4.4391	5.08948	5.50675	5.0808	5.70081	4.93608
CCL3	3.66091	3.834	3.50355	2.67952	3.63503	3.99528	2.67952	3.56597	2.67952	2.67952	3.34122	3.45231	2.67952	3.21075	4.43752	5.13511	4.27218	3.0768	3.25385	3.60833	3.1841	4.18193	3.26633	2.67952	5.24174	4.43136	3.54161	3.21111	3.84304	4.09479	4.0982	3.94869	5.48427	2.67952	5.58549	3.31087	3.22939	5.21748	5.77483	6.89619	4.10894	4.21881	6.10871	3.73581	3.40667	4.02868	3.94981	4.04209	5.53042
IGF1	6.37804	6.73496	6.71097	7.56266	5.30231	6.74402	7.59088	6.77837	5.19085	7.94852	7.00045	6.49961	7.6565	6.24439	6.68151	7.53822	7.7538	5.84714	7.4635	6.43535	7.35207	7.37809	5.99431	7.15855	8.14414	8.29534	7.53448	7.82831	8.39064	7.00948	7.5933	7.38695	7.56021	7.27956	8.65677	6.87254	7.12604	7.79932	7.85433	7.22228	8.48861	8.39486	7.4734	8.1756	7.522	7.89527	7.58994	7.94504	7.25656
chr5|81418515|81418848|Tigger3a:TcMar-Tigger:DNA|153|-	5.22445	5.54037	5.31092	4.69684	5.45738	5.4543	4.69457	5.38472	4.28325	5.5665	5.65535	4.69	4.27057	4.94518	5.18758	5.0785	5.29754	4.63517	5.47467	5.48794	4.69336	5.04067	5.31173	4.41661	5.38743	5.1636	4.9603	5.38333	5.01227	5.64794	4.98402	5.13142	5.27506	4.9439	5.42178	4.17105	4.1762	5.18188	6.03446	6.15696	6.40305	6.49483	6.07138	6.14726	5.44131	5.97559	5.92746	6.18479	5.86709
chr14|32831511|32831619|L2a:L2:LINE|287|-	4.95416	5.23572	5.14042	5.2476	4.39677	5.49217	5.02247	5.51113	4.39877	5.37682	5.15635	5.21419	5.23122	5.23986	5.11936	5.14889	5.19358	4.66521	5.0209	4.97418	4.98671	5.22523	5.46335	5.33406	5.29205	5.30392	4.88201	4.98883	5.0695	5.46962	5.24416	5.09888	5.1746	4.82523	4.80378	4.85011	5.54809	5.58511	6.17543	6.15696	6.61966	5.79614	6.07138	6.09727	5.91499	6.03416	5.67812	5.98719	6.12198
HSPB3	4.90327	4.36101	4.77727	5.54206	3.63503	5.33405	5.80943	5.19575	4.50412	5.79493	5.94296	5.2696	6.0994	4.33242	5.41953	6.04522	6.10849	4.95634	4.54871	3.93357	5.64365	5.9898	4.77797	5.82799	5.9485	6.23937	6.07008	6.48814	5.94907	4.26796	6.23548	6.18311	6.18843	6.06636	6.12765	5.69803	5.60607	5.73785	6.12071	5.35001	6.17527	5.25015	5.57821	5.99165	5.32359	5.35995	5.33611	5.5158	5.24995
chr11|33672154|33672567|MLT1M:ERVL-MaLR:LTR|278|-	7.72676	8.07134	7.80835	7.98402	7.1068	7.45812	8.11744	7.844	6.01736	8.0885	7.92716	7.82809	7.4644	8.04544	7.77361	8.16553	8.06433	7.24673	7.74321	7.35811	7.02746	7.96799	7.96652	8.16328	8.2345	7.96243	8.07841	7.83945	8.00586	7.9883	7.78124	7.96881	7.73606	7.63415	8.38828	7.85821	8.11071	7.71724	8.79746	8.6968	9.12867	8.71875	8.4365	8.95838	8.96751	9.22154	8.766	9.28035	8.89754
chrX|135963017|135963318|L1MB8:L1:LINE|139|+	5.58183	5.79002	5.63126	5.50851	4.773	5.66739	5.50567	5.62697	4.85428	5.37682	5.71396	5.15642	5.30043	5.28514	5.58849	5.69585	5.52745	5.23392	5.8156	6.06971	5.65522	5.94769	5.59997	5.14731	5.43275	6.21176	6.05296	6.18882	5.51863	5.53164	6.20935	5.78431	5.78263	5.88781	5.91776	4.71182	5.21495	5.6379	5.70167	6.77887	6.55805	6.68414	6.46533	6.85029	5.97403	6.50239	6.77986	6.90851	6.92765
SERPIND1	4.23653	4.72243	2.67952	3.49476	3.36122	3.99528	4.4174	3.91488	2.67952	3.28454	3.71273	4.44298	3.35626	3.97954	3.86326	3.6386	3.69695	3.90283	4.17697	4.74077	3.78623	3.73975	2.67952	3.76563	7.46284	6.44292	6.26091	6.87217	7.66958	7.17129	5.27021	6.49408	7.7014	4.04455	9.57242	4.97515	2.67952	6.05978	4.8443	4.78407	4.44939	7.76484	7.58277	4.67635	4.24483	5.82866	4.16506	5.34021	5.94472
GJB2	4.61388	4.84229	4.58415	5.025	5.8397	4.70493	5.20326	5.2455	4.28325	4.11274	4.42869	4.96657	4.67606	5.44275	4.36402	5.16254	4.49954	5.82211	5.14209	4.40473	5.50966	5.3877	4.65251	4.72715	8.12064	6.751	6.33344	6.62361	8.50487	7.60552	5.81696	7.59872	8.875	5.15347	8.66704	4.71182	4.25906	6.64851	5.54277	5.7802	5.43426	7.02663	7.39308	5.65234	4.66226	6.43187	4.87894	5.91468	6.15492
chr5|112846029|112846107|MIRb:MIR:SINE|320|-	4.4767	5.27771	4.65184	4.49482	4.28136	4.21706	4.4174	4.78372	4.15493	4.6371	4.57123	4.82303	4.53922	4.76083	4.84019	4.75246	4.35288	4.24481	4.47818	4.11379	4.71666	4.56982	4.99751	4.88256	4.31378	4.75122	4.13279	4.12977	4.38551	4.72925	4.57539	4.36749	4.32443	4.3843	4.07646	4.17105	3.88146	4.28541	4.43185	4.90647	5.80036	5.29409	5.24574	5.96397	4.93484	5.12381	4.70416	5.67163	5.28072
ENSG00000273301	7.40668	7.73266	7.09873	7.42817	6.66246	7.29963	7.62959	7.63327	5.55469	7.91472	7.51837	6.68336	6.68457	7.25833	6.88272	7.48396	7.54884	6.65669	7.66241	7.52907	6.83021	7.15775	6.8532	7.03812	7.76108	7.28704	7.34507	7.50373	6.78722	8.31658	7.52653	7.68074	7.33743	7.0878	7.71082	7.36324	7.155	7.55116	7.09355	7.52473	8.44408	7.90243	6.5889	7.68159	6.77715	7.82579	6.79375	7.93297	7.76019
PCSK1	10.0061	10.2395	10.6629	10.8074	6.72364	8.44911	11.134	10.0307	8.1444	9.91119	10.6484	10.6261	9.62539	10.7489	10.1175	10.1585	10.9434	8.00615	9.75757	9.47962	9.34531	10.5083	8.96437	10.5368	10.1867	10.8163	10.6525	10.7088	10.9037	9.63095	9.84659	10.7828	10.6715	10.6972	9.34971	9.87688	10.1929	10.5746	9.12157	10.3578	10.9037	8.21754	10.5071	10.9507	8.79465	10.9542	10.365	11.1554	10.3166
GABRA6	4.90327	4.07629	5.14042	4.69684	3.36122	4.31339	4.86876	5.03449	2.67952	4.6371	5.61487	5.1952	5.25933	4.84083	5.36219	4.87597	5.11003	3.46679	4.45374	4.68037	5.00535	5.33566	3.83047	4.34382	4.31378	4.37805	4.99778	4.21048	4.05545	4.26796	4.16203	4.58111	5.1746	4.26026	4.72265	3.31087	4.1762	3.94745	5.87787	4.90647	4.93396	4.21881	4.1252	4.4391	4.75964	3.93465	4.42596	4.849	4.72314
chr1|98004628|98004776|AluJr:Alu:SINE|189|-	4.54718	4.78374	4.35555	4.69684	3.63503	3.52852	4.63082	4.17175	4.28325	5.10807	5.22619	4.13186	4.32936	4.23516	4.07887	3.90357	4.4526	4.77878	4.23785	4.61697	4.01972	4.61635	4.89232	4.18307	4.01305	3.82638	3.38683	3.94779	3.31333	4.93276	3.70205	3.85963	3.92245	3.66205	4.00185	4.55673	4.54206	4.48614	5.21145	4.57546	4.99965	5.33666	4.54114	4.52333	5.19479	5.50675	5.25622	5.37716	4.4675
chr4|21343628|21343765|MER5A1:hAT-Charlie:DNA|256|-	5.22445	5.54037	5.42614	4.92446	5.91215	4.83278	5.3246	5.80095	5.55469	5.5665	5.61487	5.56199	4.99948	5.47222	5.01764	5.09288	5.08098	6.08621	5.31846	4.77952	5.07744	5.19617	6.11211	5.8033	5.04935	3.3531	3.54161	4.71156	4.11764	5.33655	4.0982	5.22461	4.98852	4.59956	4.33283	6.22096	5.39157	5.76176	6.72527	5.7171	6.35549	6.39972	4.85126	5.10256	6.18828	6.23032	5.64747	6.35822	6.03613
chr7|103101598|103101760|MIR:MIR:SINE|248|-	6.03527	6.07383	6.19882	5.69866	5.50542	5.4543	6.19006	6.0684	4.99925	5.53059	5.85924	5.67446	5.25933	5.80744	5.9616	6.12905	5.76092	5.17475	5.46327	5.30755	5.07744	5.9218	5.99431	5.82799	5.91733	5.98547	6.29037	5.6894	5.74174	6.35633	6.11394	5.91802	6.15442	6.04949	5.79032	5.54971	5.54809	6.35345	6.59141	6.68412	7.33316	6.25492	6.33005	6.78895	6.15474	6.8863	6.8075	7.15732	7.0371
chr10|69633231|69633457|MER113:hAT-Charlie:DNA|292|+	5.44977	5.43386	5.31092	5.20591	4.68895	5.24759	5.91462	5.47026	4.15493	5.4169	5.89333	5.2696	5.39179	5.01498	5.81727	5.67728	6.03667	4.66521	5.34367	5.69689	5.84857	6.03874	5.09499	5.8761	6.16266	6.40691	6.40245	6.43014	6.24268	5.26485	6.53756	6.04014	5.93123	5.86865	6.50734	4.91411	5.35802	5.319	6.09254	7.18822	6.84255	6.11787	6.50772	7.1475	6.58991	6.67094	6.41645	6.44616	6.48731
TAC1	5.26467	6.18613	6.11117	6.59119	3.36122	5.56493	6.75174	6.29327	4.99925	7.14688	6.61636	6.24427	7.30302	5.35037	6.26258	6.44959	6.69206	4.11123	10.1316	9.67174	6.53491	6.68476	5.49879	6.82401	6.79449	7.37632	7.11054	7.2181	7.01513	5.92541	6.93699	6.81872	7.04631	6.75705	7.28602	5.42706	6.5883	6.6861	6.39854	7.29875	7.12292	6.65153	6.83038	7.39364	6.03071	6.71905	6.64843	6.83244	6.65726
chr20|8459911|8460052|MamRTE1:RTE-BovB:LINE|365|+	4.23653	4.59018	4.83568	4.63305	4.59897	4.21706	4.49272	4.91507	4.15493	3.86483	4.50202	4.77145	4.32936	4.82522	4.23035	4.17346	4.4526	4.72325	4.93916	4.47962	3.73188	4.49658	4.17493	4.26624	3.94141	3.15795	3.67027	3.59028	3.67017	4.78319	3.33422	4.42451	4.01568	3.17785	3.50655	3.91428	4.40888	4.04231	5.50004	4.57546	5.76411	4.8946	4.41802	3.54819	4.24483	5.50675	4.87894	5.34021	4.57609
SMTNL2	2.67952	3.26819	3.95796	4.25268	5.12739	4.21706	4.69457	2.67952	4.15493	3.52911	4.0441	4.40831	3.56885	4.30885	4.11087	3.78056	4.3786	4.57284	3.25385	3.41845	3.67403	3.83604	3.50386	3.76563	5.45487	5.13371	4.56345	4.85754	5.91909	5.10903	4.0982	5.06553	6.15442	4.54917	6.61789	4.71182	4.6623	4.76157	4.8443	4.64887	3.80392	5.37795	5.2111	4.0246	3.56556	4.40615	3.4981	3.93056	4.52299
chr1|117526213|117526301|MIRb:MIR:SINE|313|-	4.61388	4.89832	4.43662	4.63305	3.63503	4.48525	4.49272	4.85104	4.77531	4.83409	5.09777	4.25852	4.1431	4.42225	4.5724	4.69569	4.4526	4.06286	4.61544	4.45517	4.01972	4.80692	4.26909	4.18307	5.24174	4.13667	4.39759	4.28582	4.78992	5.18918	4.66001	5.33969	4.81831	4.04455	4.44248	4.63665	4.25906	5.06911	5.45595	5.9811	6.11928	5.96615	5.24574	5.42543	4.50051	5.29655	5.48319	5.61137	5.53042
chr3|117695141|117695281|L2:L2:LINE|316|+	5.00317	5.39645	4.83568	5.36552	5.8397	5.41537	5.3999	5.42815	4.39877	5.24906	5.54106	4.3726	5.04913	4.69306	4.84019	5.16254	5.1663	5.32717	5.00495	4.83554	4.84826	4.68308	5.27106	4.26624	3.68855	3.3531	3.54161	4.21048	3.45275	5.1497	3.87995	4.47896	4.39017	3.66205	3.63032	5.14309	5.39157	4.81017	5.41041	4.49746	5.33789	5.73458	4.41802	5.20287	5.38371	5.97559	5.12683	5.34021	5.69764
KCNMB1	4.54718	4.17936	4.1744	3.81807	4.15317	4.31339	4.69457	4.47213	4.60114	4.31445	3.971	4.71773	4.07345	4.40042	4.87428	4.92553	4.82258	4.15755	4.67881	4.92389	5.14585	4.3063	4.26909	3.99528	5.18951	5.47896	4.66285	4.65898	5.79237	4.88477	4.43658	5.22461	5.80484	5.49502	5.71195	3.91428	4.92114	5.25217	5.97389	5.01845	3.96775	6.31879	5.95307	4.60217	4.97522	4.7424	5.67812	5.37716	5.84699
ENSG00000283886	6.39584	6.6595	6.65033	6.47618	5.12739	6.63178	6.63447	6.97777	5.55469	4.4035	6.71893	6.23522	5.1126	6.06518	6.6861	6.36019	6.66388	5.7308	6.68573	7.13608	6.37809	6.19064	5.09499	6.35339	6.54399	6.31915	7.23635	6.25727	7.12334	6.95493	7.05117	6.46958	6.42046	6.84715	6.80697	5.54971	6.5883	7.22586	6.17543	6.27044	7.69827	6.5666	7.10281	7.50253	6.1204	6.43187	6.6175	7.21831	6.89893
chr22|17885243|17885496|L1ME4a:L1:LINE|352|+	4.73754	4.59018	4.1744	4.7576	4.773	4.77044	3.67041	4.17175	4.77531	4.95056	4.54859	4.54145	3.73564	4.97354	4.31237	4.41493	4.27218	4.28606	4.35071	4.45517	4.01972	4.41869	4.89232	5.22511	3.68855	3.3531	3.38683	3.59028	3.12948	4.34561	3.59779	3.76155	3.81967	3.66205	3.92149	5.24446	4.54206	4.81017	4.97824	4.32468	4.71453	4.40432	4.41802	4.34857	5.52345	5.32862	5.58406	5.48242	4.67599
C2orf80	7.19006	7.14181	7.63978	7.2402	5.18823	6.94513	7.65233	7.9715	5.87939	7.87308	7.65486	6.91551	7.24265	6.99515	7.52047	7.90554	7.74041	5.88387	7.36776	7.59215	7.35906	7.50438	7.00615	7.00636	8.46258	8.19034	8.39701	7.97686	8.37707	7.88142	8.2218	7.99041	7.6233	8.05041	8.6516	6.42432	6.99335	7.84421	7.53926	8.48902	8.04253	8.07165	7.67827	7.91429	7.33386	7.31132	7.22086	7.69652	7.33003
SLC22A2	2.67952	2.67952	3.2661	2.67952	3.36122	2.67952	3.25902	2.67952	2.67952	3.86483	2.67952	3.69311	3.26692	3.11407	3.00415	2.67952	3.00727	3.0768	2.67952	3.25436	3.1841	2.67952	2.67952	3.23211	6.30142	4.79097	4.56345	5.55857	7.04983	6.09763	4.27973	4.92311	6.73902	3.96191	7.37659	3.91428	2.67952	4.76157	4.32984	4.96364	3.60505	5.70275	6.67813	4.34857	3.19639	4.69224	2.67952	4.32105	5.21847
chr7|130942710|130942786|L1MD:L1:LINE|240|-	4.95416	5.43386	5.18509	4.7576	6.04677	5.00378	4.86876	5.14411	4.6912	4.31445	5.27958	4.74487	4.1431	5.10694	4.69409	4.80684	4.58837	5.32717	4.75868	4.5951	4.34272	4.78709	5.78267	4.61202	4.01305	3.50086	3.97237	4.28582	3.45275	5.37105	3.87995	4.36749	4.01568	4.32392	4.07646	5.58829	4.60362	4.71107	4.8443	4.84671	5.43426	5.20475	4.94004	4.52333	4.97522	5.71345	5.44786	5.58024	5.65187
SLPI	3.25332	2.67952	2.67952	3.49476	3.63503	4.11179	3.81665	4.05104	3.63622	3.99616	3.54933	3.69311	3.16022	3.58967	3.63776	3.58553	3.33087	4.11123	3.14948	2.67952	3.61201	3.35896	3.26633	3.88714	9.29074	6.15486	7.66318	6.66187	8.90354	7.64045	5.07644	6.88494	8.84622	4.19289	5.91776	4.17105	3.76047	5.73785	5.77483	4.90647	4.79186	4.11344	7.46628	4.60217	4.1711	4.64003	3.26217	5.26318	4.89618
ANO3	9.14521	9.57001	9.37146	9.31912	7.44566	8.7804	9.70587	9.43117	7.25549	10.1286	9.58644	8.72007	8.80418	7.79058	9.22583	9.38943	9.24267	8.55998	13.0599	12.6447	8.62171	9.2573	8.70304	9.28437	9.67752	9.27603	9.16384	9.57247	9.21858	9.74758	9.73967	9.77838	9.51332	9.11753	10.0866	8.63176	9.28125	9.66368	9.50472	9.72291	9.93053	9.22855	9.22431	9.41315	9.00767	9.84362	9.31428	9.75972	9.63798
chr6|30724489|30724580|L2a:L2:LINE|198|+	6.86012	6.91436	6.79736	7.05848	5.59679	7.01062	7.15409	6.96338	5.80499	7.1585	6.93305	6.80413	6.81951	6.58254	7.46028	7.19954	7.12269	5.98866	6.90867	7.4347	6.50994	7.23617	6.65132	6.78707	7.09309	7.3639	7.76054	7.50373	7.58705	7.09266	7.6619	7.39345	7.32989	6.99457	7.16776	5.86374	6.88223	7.07378	7.83758	8.71283	7.71712	7.65433	8.32296	8.33387	7.73979	7.72369	7.58994	8.11484	8.09939
chr10|121742963|121743085|MER94:hAT-Blackjack:DNA|223|-	4.73754	4.78374	4.77727	5.07256	4.59897	5.2915	5.02247	4.55757	3.63622	4.6371	5.09777	4.69	4.30033	4.74422	4.69409	4.82447	4.63052	4.43794	4.63692	5.03841	4.21045	5.08923	4.65251	4.55025	4.95764	4.53141	5.10428	4.71156	5.04119	5.46962	5.24416	4.6292	4.62239	4.648	5.23598	4.91411	4.71839	5.06911	5.54277	5.92656	6.35549	5.29409	5.77812	5.81678	4.93484	5.78371	5.41161	6.01056	5.65187
chr6|147312427|147312669|MER20:hAT-Charlie:DNA|203|+	5.00317	4.84229	4.58415	4.49482	4.99677	4.89228	4.97319	5.51113	3.63622	4.77172	5.12738	4.7975	4.67606	4.63976	4.90751	4.85903	4.63052	4.43794	4.81549	4.81713	4.82723	5.00729	4.58481	5.02149	4.25971	3.62383	4.33683	4.76207	4.52119	5.18918	3.95794	4.53109	5.02786	4.26026	4.33283	4.47131	4.6623	4.71107	6.52997	5.47068	6.03093	5.67019	4.75599	4.81291	5.62592	5.53433	5.0808	5.5158	5.34025
CPXM1	4.144	3.50645	3.68221	3.81807	3.36122	4.31339	4.33704	4.78372	4.28325	4.95056	3.971	4.3726	4.75971	2.98738	4.38902	3.5287	4.4526	4.72325	4.20782	4.77952	5.00535	4.36383	4.26909	4.78105	6.46047	5.61317	4.9603	5.53086	6.36947	5.70264	5.01554	5.2543	6.68073	4.44177	7.91875	4.17105	3.76047	5.14533	5.15682	5.39142	4.93396	6.18805	6.3142	3.73581	4.93484	4.33992	3.4981	5.09465	5.4521
chr6|49430916|49431136|LTR86A1:ERVL:LTR|291|-	4.95416	5.05342	4.71609	4.97568	4.28136	5.52902	5.16028	4.97612	4.15493	4.21807	5.00481	4.5726	4.93025	4.65778	4.90751	4.69569	5.02094	4.3259	5.0209	4.63846	5.31792	4.54588	4.51323	4.34382	5.04935	5.22148	5.29496	5.38333	5.39202	4.83497	5.41686	4.88498	4.86298	5.08719	4.76385	4.05039	4.60362	5.10776	6.20202	6.22613	6.25532	6.11787	5.95307	6.04545	5.22815	5.76068	5.41161	5.78487	5.4521
CLIC6	3.25332	2.67952	2.67952	3.81807	3.63503	3.86403	3.67041	3.56597	4.0098	3.86483	3.14945	4.40831	3.83159	2.98738	3.52795	3.58553	3.33087	4.06286	5.00495	4.65959	3.88631	3.35896	3.26633	3.76563	6.37177	5.35625	4.92174	5.06966	6.81171	6.01414	3.95794	5.09888	6.84893	4.19289	6.53014	3.56553	3.45259	5.02931	4.6133	4.71826	3.80392	5.37795	5.80121	4.25053	4.00702	4.33992	3.67567	4.61265	5.18624
CNN1	5.64344	5.47028	5.81004	5.66871	5.45738	6.09071	6.23118	5.03449	5.6432	5.37682	5.45161	6.4768	5.84099	5.44275	6.47944	5.42148	6.19674	5.46432	4.65804	5.86149	6.27795	5.90428	4.71677	5.58837	6.63245	6.96377	6.62644	6.98697	8.49233	6.966	7.06573	7.98611	7.97726	7.55335	7.49106	5.42706	5.95597	7.03553	8.6897	7.35099	5.87017	7.62113	8.1997	5.78539	5.93494	6.17945	7.48283	6.24498	7.54887
chr3|35752606|35752728|MER5A1:hAT-Charlie:DNA|172|-	4.54718	4.59018	4.07162	3.9448	4.92632	3.99528	4.2508	4.05104	4.28325	4.48639	4.61532	4.40831	3.68358	4.72739	4.31237	4.04706	4.18541	4.36443	4.54871	4.04534	3.97715	4.3063	4.77797	4.09323	3.68855	3.3531	3.78208	3.72566	3.45275	4.09479	3.14443	4.17764	3.70436	3.38085	3.50655	4.47131	4.40888	3.94745	4.32984	3.28867	4.93396	4.70711	3.94373	4.52333	5.12551	4.92562	4.34529	5.34021	4.57609
LINC00643	7.60256	8.3309	7.94673	7.7003	6.94518	7.76145	8.29161	7.8596	7.3361	8.60734	8.36113	7.11036	6.79164	7.90612	7.56587	8.41497	7.71781	7.08437	8.79924	9.08615	7.338	7.7644	7.5609	8.06414	8.88937	8.30835	8.23337	8.17879	7.82569	8.44061	8.68646	8.18649	8.07974	7.82813	9.3703	7.0048	7.67124	8.47761	8.86508	8.07681	9.25646	9.37253	7.25112	8.48614	7.81633	8.24966	7.80355	8.45139	7.7865
COX4I2	4.144	3.834	3.83004	3.9448	4.39677	4.31339	4.05577	3.75713	4.28325	3.99616	3.8068	4.25852	3.43445	3.36281	4.0459	3.78056	4.09137	4.3259	4.00828	4.04534	4.24497	3.50795	4.17493	2.67952	4.36546	4.06728	3.54161	4.12977	4.68164	4.09479	4.0982	4.58111	3.57156	3.87202	4.49379	3.91428	3.62091	4.12939	3.5951	4.49746	3.33948	4.63801	4.35142	3.73581	4.50051	4.33992	4.06283	4.32105	3.89052
chr3|124721676|124721972|AluSq4:Alu:SINE|98|+	5.73103	6.36831	6.08839	5.66871	5.24647	5.24759	6.16905	5.66354	5.19085	5.5665	5.89333	5.72748	5.48929	6.15761	6.26258	6.05954	5.98414	5.11287	5.41667	5.21449	5.60837	5.89543	5.59997	5.2624	5.75021	5.65517	5.94561	4.9465	5.55838	5.70264	5.5494	5.52045	5.51172	5.21666	5.54065	5.14309	5.25215	5.35123	6.57122	6.13314	6.77204	6.14165	6.46533	6.19555	6.35979	6.5564	6.26473	6.59198	6.80916
NEUROD1	6.63929	6.91436	6.9307	6.38796	6.53163	6.91807	7.2063	6.85838	5.19085	7.08735	7.74301	7.07547	5.82258	6.96834	5.89927	6.98909	6.39313	6.36148	5.6455	5.02264	6.30001	6.33438	6.17835	6.92942	7.90564	7.05939	6.37524	6.00167	6.97236	7.20905	7.49464	6.91241	6.99945	6.89487	8.17796	6.19646	6.91648	6.57024	7.75973	6.52907	6.95818	8.03433	6.09017	6.58741	6.62694	6.70717	6.70834	6.529	6.24939
chr3|117455995|117456224|MIR:MIR:SINE|288|-	4.4767	4.72243	4.65184	4.7576	5.06367	4.83278	4.2508	4.47213	3.63622	4.6371	4.65791	4.03859	5.12801	4.33242	4.5068	4.78896	4.76791	5.19476	4.52564	4.35207	4.46165	4.76695	4.89232	4.41661	3.68855	3.3531	4.05559	4.12977	3.45275	3.8885	3.33422	3.76155	3.81967	3.87202	3.63032	4.63665	4.33635	3.84282	5.15682	4.57546	4.86484	4.95157	4.2057	4.4391	5.08948	5.39059	5.41161	5.04902	5.24995
chr8|63211720|63211856|UCON2:DNA?:DNA?|273|-	4.67721	5.23572	4.99676	5.07256	4.99677	4.11179	4.92201	4.97612	4.60114	5.20368	5.23973	4.44298	4.56309	5.0683	4.85735	5.1071	5.02094	4.43794	5.03666	5.29463	4.84826	5.10504	4.94596	4.26624	5.56043	5.19285	5.17086	5.31959	4.98271	5.30117	5.04634	5.06553	5.06608	5.01747	4.9523	4.37946	4.33635	5.38273	5.15682	6.13314	6.37947	5.91173	5.91133	6.39462	5.22815	5.87223	5.90184	5.78487	6.15492
chr12|98534892|98535122|Charlie10a:hAT-Charlie:DNA|272|-	4.04301	4.78374	4.1744	4.05745	3.83976	4.21706	4.15756	4.71271	4.0098	4.70618	4.00818	4.47669	3.68358	3.80485	4.31237	4.33985	3.87405	3.77989	3.66179	3.85158	3.67403	3.83604	4.8364	4.34382	4.63633	4.06728	4.27276	4.65898	4.17649	4.72925	4.57539	4.36749	3.92245	4.26026	4.21188	4.05039	4.47729	4.65849	5.15682	4.84671	5.48003	5.10912	4.54114	5.15365	3.81215	4.7424	4.64019	4.61265	5.21847
chr3|85122831|85122962|L2c:L2:LINE|372|+	4.54718	4.07629	4.07162	4.69684	4.00819	3.86403	3.94325	4.28068	3.36209	4.6371	4.23774	4.2978	3.43445	4.60294	4.17221	4.20293	4.18541	4.11123	4.3235	4.11379	4.48964	4.1142	4.77797	4.41661	4.14325	3.15795	3.38683	3.42717	3.76069	4.88477	3.59779	3.65167	3.70436	3.53439	3.63032	4.05039	4.1762	4.48614	4.43185	4.49746	4.54418	4.11344	3.94373	4.60217	4.24483	5.04802	4.16506	5.09465	4.72314
chr10|82549010|82549231|MIRb:MIR:SINE|341|+	5.14024	5.54037	4.51259	4.92446	4.50203	5.0562	4.92201	4.91507	4.28325	5.00516	4.92205	4.2978	4.85718	4.72739	4.61428	4.55242	4.87504	5.25309	4.61544	4.11379	4.48964	4.47117	5.09499	4.97678	4.14325	3.3531	3.54161	4.21048	3.67017	4.72925	3.59779	4.17764	3.70436	3.38085	3.73799	5.19472	4.6623	4.76157	5.36331	4.32468	5.60892	5.33666	4.41802	4.25053	5.54979	5.85062	5.12683	5.48242	5.08469
chr1|205006226|205006443|L2c:L2:LINE|350|-	5.73103	5.67077	5.31092	5.81243	5.30231	5.76286	5.11589	5.58942	5.50823	5.4169	5.19868	5.25138	4.46471	5.59313	5.23979	5.18943	5.0513	5.23392	4.86993	5.08464	4.62079	5.29528	5.46335	5.06476	3.46731	3.73082	4.05559	4.42333	3.31333	4.34561	3.95794	4.10659	3.57156	4.12122	3.83414	5.24446	5.01186	4.71107	4.77181	4.1219	5.1793	4.63801	5.34466	4.74644	5.93494	6.01491	5.55124	5.96343	5.39731
LINC01378	5.9889	5.57413	4.77727	4.97568	4.59897	6.31573	5.6352	6.52718	4.15493	5.53059	5.75171	5.57656	4.49006	4.84083	5.76568	6.3133	5.65873	4.66521	4.97246	4.5951	4.54377	6.47086	5.09499	5.18677	5.13518	5.22148	6.57961	6.13522	5.17713	5.61976	5.36969	5.82382	5.42766	5.01747	5.79032	5.73278	5.09681	5.319	7.29116	5.86983	5.9688	5.45698	5.10156	4.87615	5.44131	5.39059	4.82326	5.48242	5.31081
LINC01139	4.04301	4.27375	3.83004	2.67952	4.59897	4.11179	4.4174	3.75713	4.60114	4.21807	4.17687	4.08623	3.62819	3.94696	3.90252	4.08006	3.87405	4.69456	3.85058	4.04534	3.73188	3.96455	4.17493	3.99528	5.01947	4.57855	4.45542	4.90277	5.91909	5.30117	3.70205	4.47896	5.36864	3.87202	5.37121	3.91428	3.22939	4.94596	4.21814	4.78407	4.71453	5.00618	5.02324	4.4391	4.24483	4.69224	4.50158	4.849	4.85503
chr12|27799571|27799676|L2b:L2:LINE|245|-	5.51737	5.67077	5.56619	5.40268	4.50203	5.10665	5.3246	4.63752	4.39877	5.20368	5.53019	4.60299	4.89422	5.31814	5.38542	5.09288	5.47346	4.43794	5.29276	5.2816	4.46165	5.43785	4.94596	5.49839	5.16262	5.52515	5.70278	5.53086	5.20275	5.18918	5.21761	5.44586	5.06608	5.27703	5.20725	5.08942	5.05501	5.68877	6.22812	6.13314	6.82525	5.91173	5.91133	6.28748	6.17161	6.23032	6.13928	6.57649	5.982
KIAA1210	3.25332	2.67952	2.67952	2.67952	3.36122	3.28412	2.67952	3.31119	2.67952	3.28454	3.34122	3.35073	3.16022	3.29179	2.67952	3.00445	3.24479	3.63801	3.25385	2.67952	3.1841	3.26927	2.67952	2.67952	4.08011	3.91321	3.54161	4.04267	5.30065	4.34561	3.33422	4.03059	3.70436	3.66205	5.1779	2.67952	2.67952	3.42696	4.32984	4.1219	3.80392	4.70711	4.8045	3.29833	3.19639	4.26974	3.67567	3.93056	3.89052
chr2|141592215|141592569|MLT1A0:ERVL-MaLR:LTR|185|-	4.61388	4.65803	4.07162	4.25268	4.85191	4.11179	4.4174	4.63752	4.85428	4.83409	4.67869	3.82248	4.49006	4.37818	4.17221	4.1432	4.42844	4.88317	4.45374	4.0801	4.48964	4.76695	5.31173	3.62545	3.68855	3.15795	3.38683	3.59028	3.56894	4.61403	3.47802	3.85963	3.70436	3.66205	3.63032	5.33879	4.33635	4.54628	4.69502	4.49746	4.71453	4.83506	4.70559	4.25053	5.26071	5.76068	4.64019	5.13879	5.34025
DKK2	5.61298	5.27771	5.27025	4.56585	4.00819	5.20222	5.6352	4.38024	3.63622	4.56403	5.53019	4.9437	4.7393	5.10694	5.53787	5.26705	5.47346	3.95897	5.2533	5.20066	4.86895	5.58932	4.51323	5.2624	5.91733	6.61052	6.26091	6.18882	6.89046	6.35633	6.85549	6.07318	6.58223	6.17917	7.02293	4.78281	5.28836	6.17049	5.81002	6.56501	6.57888	6.35983	6.01346	6.30956	5.44131	5.91449	6.18234	6.26449	6.57481
KRT19	3.66091	4.27375	4.07162	3.81807	4.28136	4.31339	4.4174	3.75713	4.15493	3.52911	4.7967	4.77145	4.27057	4.9875	4.23035	4.08006	4.49954	5.00297	4.40333	4.26841	4.64544	3.78914	3.83047	3.62545	5.83625	5.54769	4.39759	5.31959	6.54562	6.56063	4.27973	5.954	7.09169	3.96191	6.44868	4.47131	3.98916	4.42289	4.43185	4.90647	4.63223	5.37795	5.95307	3.73581	3.56556	4.52862	4.64019	4.67596	4.67599
chr3|35730312|35730531|MER20:hAT-Charlie:DNA|232|+	5.05043	4.59018	5.09422	4.97568	4.85191	4.40239	5.11589	5.09042	4.85428	5.00516	5.05209	5.01115	4.27057	5.25132	4.98709	4.61583	4.85779	5.17475	4.88758	4.94086	4.71666	4.91997	4.94596	5.06476	4.67625	3.50086	4.20494	4.04267	3.98942	5.10903	3.47802	4.42451	4.72409	3.38085	3.63032	5.62584	4.77212	4.98829	5.70167	5.0711	5.9688	5.45698	4.98229	4.74644	5.81073	5.93515	5.29675	6.12193	5.58028
chr12|77578177|77578321|MER5A1:hAT-Charlie:DNA|215|+	5.09609	4.51845	4.89159	4.7576	5.30231	4.11179	4.75528	4.55757	4.15493	4.77172	4.63679	4.2978	4.43883	4.80942	4.48414	4.75246	4.4526	4.95634	4.40333	4.37869	4.40366	4.78709	4.99751	3.99528	4.08011	3.3531	3.97237	3.21111	4.05545	4.72925	3.70205	4.24445	3.81967	3.66205	3.83414	4.63665	4.33635	4.48614	4.8443	4.78407	5.1793	4.83506	4.1252	4.81291	5.16059	5.42056	5.03313	5.09465	5.34025
chr2|97579795|97579997|MIRb:MIR:SINE|286|-	4.4767	4.72243	4.71609	3.9448	3.83976	4.40239	4.15756	4.63752	4.39877	4.95056	4.71924	4.71773	4.03686	4.12884	4.14196	4.63627	4.54475	3.46679	4.26711	4.55019	3.93275	4.47117	4.26909	4.88256	4.41499	3.50086	3.18214	3.84313	3.31333	4.67294	3.33422	4.10659	4.01568	3.77301	3.92149	4.55673	4.60362	4.35614	5.21145	4.32468	5.48003	5.15778	4.98229	4.14333	5.08948	5.12381	5.29675	4.90192	5.18624
chr10|81919299|81919431|MIRb:MIR:SINE|302|+	5.05043	5.31844	5.09422	5.11849	5.35597	4.63588	4.92201	5.2455	4.92876	4.95056	4.88745	5.34015	4.89422	5.16898	4.59351	4.59505	4.98988	5.38021	4.63692	4.57285	4.76203	4.8457	5.35123	5.49839	4.14325	3.15795	3.54161	3.72566	3.12948	4.48716	3.59779	4.47896	3.70436	3.77301	4.00185	5.19472	4.87333	4.54628	5.36331	4.84671	5.38692	5.45698	4.41802	5.04946	5.54979	5.93515	5.03313	5.54839	5.15323
ENSG00000262903	4.61388	4.51845	4.58415	4.63305	5.30231	4.48525	4.05577	3.91488	5.76626	4.70618	4.50202	5.07534	4.9479	4.74422	4.25834	4.4625	4.52235	5.55893	3.97109	4.45517	3.97715	4.27645	5.04714	4.55025	3.32537	3.15795	3.67027	3.84313	3.9189	3.62654	4.0982	3.52528	3.57156	4.19289	3.83414	4.63665	4.92114	4.12939	4.32984	3.28867	3.60505	3.28486	3.42468	4.34857	3.81215	4.02868	4.34529	3.8051	4.14305
chr4|44692030|44692202|Charlie23a:hAT-Charlie:DNA|235|-	4.54718	4.17936	4.1744	3.81807	3.83976	3.28412	3.81665	4.05104	3.63622	4.31445	4.07884	3.88104	3.26692	4.04179	3.86326	3.97781	3.59317	3.55708	3.71281	3.85158	3.29596	4.18193	3.95843	4.18307	3.68855	3.3531	3.38683	3.42717	3.56894	4.18471	3.59779	4.30759	3.70436	3.96191	3.63032	3.91428	3.45259	3.84282	4.8443	4.1219	5.12204	4.11344	3.83937	4.14333	3.40667	4.40615	4.50158	4.61265	4.52299
CRYM	9.56459	9.88256	9.96045	9.87848	7.26581	9.49534	10.3745	10.0596	7.55392	10.6364	10.2852	10.0029	9.71684	9.16732	9.9753	10.0057	10.2544	8.92471	9.78138	10.3371	9.48814	10.1474	9.08633	10.2685	10.4889	11.0291	10.5067	10.9428	10.3589	9.75237	10.8773	10.8194	10.7812	10.7698	11.1347	8.9224	9.91173	10.2578	10.1599	10.76	10.3584	9.79496	10.2765	10.7667	10.3014	10.2383	9.91911	10.5484	9.98767
chr7|130886885|130887046|MIRb:MIR:SINE|333|+	5.22445	5.89994	5.42614	4.97568	5.80203	4.63588	4.92201	5.42815	4.77531	5.0576	4.75855	4.74487	4.10883	4.88657	4.59351	5.16254	4.74916	5.30902	4.4288	4.52711	3.93275	4.56982	5.04714	4.61202	3.68855	3.62383	3.67027	4.21048	3.45275	4.61403	3.79523	3.85963	3.19996	3.66205	3.92149	4.85011	3.62091	4.65849	4.69502	4.90647	4.99965	4.83506	4.35142	4.87615	4.55679	5.47861	5.12683	5.04902	5.21847
ANKRD34C	6.74012	7.89891	7.53498	6.95208	6.04677	6.74402	7.50185	7.26261	5.0662	7.07514	7.2258	7.67356	6.7488	7.90964	7.6526	7.86771	7.52299	6.11729	7.09434	7.17096	6.52248	7.4516	6.63575	7.32215	7.08616	7.21278	8.07	7.06506	7.28346	7.1423	7.28061	7.58174	7.45313	7.308	6.81627	6.69233	7.06632	7.40145	6.72527	7.19966	7.95794	6.14165	6.97807	7.3198	6.20475	7.34994	6.99938	7.56975	7.63251
GAD2	9.36785	10.2827	10.4401	10.8192	7.21	9.97937	10.9057	10.0747	7.53128	10.4754	10.4583	10.0252	11.2165	9.83617	10.0784	10.7971	11.0358	7.7016	12.1596	11.7706	10.6144	10.7844	9.25569	10.5451	11.0055	11.0505	11.0739	10.9337	11.106	9.62224	10.6509	10.5092	10.5215	10.6931	11.0891	9.491	10.4062	10.7185	10.8395	10.5226	11.2411	11.17	10.4288	10.9153	10.1692	10.8061	10.3557	10.923	10.3698
GNG13	5.89134	6.38719	5.63126	5.025	4.28136	6.09071	6.6943	6.81091	4.6912	5.63566	6.36815	6.25326	5.77545	5.81507	5.93078	6.14256	6.43271	5.7837	4.75868	3.80784	6.07092	6.37291	6.50469	5.69996	6.92459	6.1693	5.76753	6.41526	6.50609	5.56163	6.14186	6.38034	5.7138	6.3944	6.21495	5.38364	5.39157	5.76176	4.6133	6.15696	5.72689	5.33666	5.75464	6.3313	5.29251	5.82866	5.61612	5.88966	5.01246
SNX10	9.54291	10.2638	10.2824	10.2208	6.979	9.76515	10.4682	10.3818	7.12541	10.3292	10.1965	9.27801	9.05262	9.31923	10.3819	10.1593	10.1729	7.86494	9.52955	9.54212	9.21105	10.1684	9.03405	9.65336	10.2561	10.4895	10.4942	10.4729	9.97626	10.107	10.6322	10.343	10.1511	10.1211	10.321	8.89243	9.4617	10.4175	9.70709	10.4408	10.7827	9.82622	10.0251	10.7326	9.271	10.1634	9.65292	10.3898	10.1176
LINC01202	4.61388	4.84229	5.09422	4.05745	3.63503	4.63588	4.2508	4.47213	3.84118	4.56403	4.67869	4.17569	4.24001	4.10059	4.48414	4.59505	4.4526	3.71179	3.48655	3.01286	4.24497	4.00399	4.07212	4.61202	4.82454	5.07186	4.79874	5.06966	4.2857	4.48716	5.01554	5.03132	4.51175	4.78316	4.49379	4.05039	4.40888	4.60364	3.79202	4.41417	5.38692	3.52955	4.85126	5.34069	4.09216	4.7424	4.42596	4.95278	4.34826
NEK2	3.80588	4.36101	3.83004	3.9448	2.67952	4.31339	4.49272	4.91507	3.36209	3.99616	4.54859	3.82248	3.26692	3.63721	3.86326	4.78896	4.24398	3.55708	3.54939	4.0801	4.31104	4.27645	3.95843	4.09323	4.98892	5.19285	4.88201	4.42333	4.60397	4.83497	4.66001	4.47896	4.81831	4.32392	5.1779	4.05039	3.62091	4.60364	4.69502	4.64887	5.43426	5.37795	4.54114	4.34857	4.50051	4.52862	4.50158	5.04902	4.34826
ENSG00000259605	4.67721	4.07629	3.83004	4.41943	5.35597	4.48525	4.69457	4.63752	5.0662	4.48639	4.42869	4.82303	4.9825	4.71034	4.28567	4.23164	4.74916	5.25309	4.20782	4.5036	4.73955	3.96455	4.71677	4.18307	4.50834	4.62398	4.13279	5.10832	5.01227	3.99675	3.59779	4.47896	3.81967	4.54917	4.98695	5.08942	4.6623	4.12939	4.32984	3.28867	4.10894	4.70711	4.48113	4.0246	4.50051	4.02868	4.2587	3.8051	3.18595
STRA6	4.67721	3.50645	3.95796	4.05745	3.83976	4.11179	4.05577	3.91488	4.15493	4.77172	3.971	4.08623	4.41239	3.48507	3.63776	3.68851	4.12362	4.28606	4.35071	4.20908	4.66963	3.63191	4.07212	3.62545	6.02355	4.7102	4.56345	5.02986	6.23057	4.72925	4.27973	4.96017	6.59492	3.17785	6.03463	4.17105	3.88146	4.98829	4.21814	4.22779	3.80392	4.83506	5.88998	4.0246	5.08948	4.88217	3.94981	4.54599	3.98164
GPR22	8.93426	9.17315	8.98484	8.89461	7.29292	8.72308	9.38037	9.62832	7.03165	9.12143	9.39178	8.42042	8.05364	8.73036	9.0719	9.42685	8.93825	7.2327	7.79318	7.02986	7.97579	9.10729	8.16872	8.60535	9.75477	9.39051	9.88198	9.80307	9.13882	9.57972	9.59694	9.61431	9.38826	9.16293	9.53504	8.69389	8.72272	9.11915	9.89266	9.2299	9.89789	9.17242	8.8068	9.57584	7.94363	8.98966	8.71962	9.09798	9.42181
SOSTDC1	7.12774	6.74959	5.94339	6.90214	3.83976	6.0156	6.60358	6.54666	5.50823	6.89234	6.50587	6.79802	5.14324	6.98516	6.26873	6.46575	5.99176	4.97986	5.08286	5.08464	4.90938	6.61695	6.39784	6.22996	6.83643	6.54582	7.03461	6.47386	6.9057	6.38973	7.31146	6.81872	6.7504	6.95011	7.21062	5.76668	6.10296	6.28961	6.46576	6.88204	6.55805	5.79614	6.19797	6.9794	5.74425	6.29542	5.51763	6.24498	7.11404
chr12|79068732|79068841|AluJo:Alu:SINE|174|+	4.73754	5.14764	4.77727	4.97568	5.06367	4.56284	4.69457	4.85104	4.28325	4.77172	5.12738	5.1366	4.24001	5.1445	4.28567	4.61583	4.92548	5.0916	4.54871	4.47962	4.21045	4.61635	5.1412	5.14731	3.94141	3.3531	3.54161	3.84313	3.98942	5.33655	3.87995	4.42451	4.32443	3.53439	3.73799	5.83213	4.60362	4.71107	5.26397	4.90647	4.99965	4.8946	4.41802	4.81291	5.38371	5.71345	5.17135	5.64182	5.04906
chr2|50793908|50794126|MER20:hAT-Charlie:DNA|217|+	4.95416	5.27771	4.58415	4.97568	5.91215	4.83278	5.02247	4.47213	5.12996	5.20368	5.03652	4.77145	4.7798	5.0813	4.55092	4.80684	4.60962	5.98866	5.03666	4.52711	4.59564	4.9379	5.56705	4.67089	3.58557	3.73082	3.54161	3.72566	3.98942	5.22754	4.03039	4.47896	4.18067	3.77301	4.44248	5.42706	4.71839	5.25217	5.41041	5.30731	5.93668	5.82594	4.70559	5.10256	6.22104	5.71345	5.44786	5.72939	5.24995
CERKL	5.183	5.84606	5.56619	5.43886	4.50203	5.49217	5.98867	6.40437	4.0098	5.9649	5.93481	5.17595	4.43883	5.98663	5.37385	5.45479	5.76985	4.24481	4.92219	4.57285	4.92914	5.08923	4.99751	5.10666	6.55409	5.54769	4.88201	5.31959	5.53865	5.99247	5.5494	5.63651	5.27506	5.56865	6.14258	5.33879	5.01186	5.58511	6.25375	5.74901	6.22913	6.54899	5.3761	5.04946	5.52345	5.53433	5.37438	4.95278	5.36908
chr6|117561326|117561397|OldhAT1:hAT-Ac:DNA|282|+	4.73754	4.72243	4.71609	4.56585	4.15317	4.21706	4.86876	4.71271	3.63622	4.6371	5.02076	4.60299	4.63208	4.65778	4.5724	4.59505	4.4526	3.84332	4.47818	4.55019	4.21045	4.5933	4.8364	4.72715	4.63633	4.57855	4.79874	4.90277	4.71876	5.10903	4.48462	4.53109	5.1746	4.73967	4.91671	4.91411	5.21495	5.06911	5.73873	5.9811	6.57888	5.15778	5.60482	5.54351	4.89319	5.68923	5.61612	5.70081	5.55558
PTPRCAP	3.48583	4.07629	4.1744	3.9448	5.06367	4.11179	4.2508	4.91507	5.59965	4.56403	3.85049	4.40831	4.24001	4.58412	4.25834	3.86428	4.4763	4.36443	4.20782	4.52711	4.46165	4.14858	4.51323	5.10666	4.55248	5.03984	4.66285	4.12977	4.47762	4.67294	4.48462	4.30759	4.81831	4.3843	5.31871	4.71182	4.71839	4.42289	4.69502	4.57546	2.67952	4.95157	5.13907	4.0246	5.0144	3.83097	4.70416	4.04209	3.98164
chrX|10235000|10235355|MLT1J:ERVL-MaLR:LTR|298|-	6.54683	7.17465	7.24914	7.18909	5.59679	7.03601	7.15409	7.16544	6.41585	7.11146	7.12644	6.81627	6.52431	7.04411	7.10092	7.033	7.23528	5.64751	7.37673	6.98349	6.42564	7.03147	6.95696	7.25173	7.20604	7.38249	7.19045	7.23508	7.29507	6.977	7.40596	7.22132	7.11824	7.13621	7.23157	6.70969	7.09649	7.38634	8.19384	8.21837	8.45534	7.90932	8.20826	8.1515	8.26551	8.30568	8.34496	8.54548	8.37376
chr3|150460922|150461027|L1ME3G:L1:LINE|171|+	4.54718	4.51845	4.35555	4.7576	4.59897	4.70493	5.06999	5.14411	4.0098	5.00516	4.52552	4.33579	4.24001	4.35552	4.52906	5.0194	4.8403	3.90283	4.29565	4.0801	4.10005	4.8457	4.8364	4.26624	4.75253	4.43136	4.84104	4.85754	4.52119	4.83497	4.38656	4.67553	4.45248	4.32392	4.07646	4.27994	4.77212	4.60364	5.77483	5.21769	5.72689	5.33666	4.28085	5.38371	4.66226	5.19556	5.12683	5.72939	5.34025
chr2|141711189|141711486|MLT1O:ERVL-MaLR:LTR|276|+	4.85033	4.51845	4.71609	5.16291	5.4076	4.70493	4.69457	4.91507	5.35869	4.77172	4.73905	5.07534	5.27317	4.88657	4.33848	4.85903	4.87504	5.51243	5.00495	4.68037	4.71666	4.7257	5.56705	4.83279	4.01305	3.15795	3.38683	4.28582	3.84304	5.56163	3.70205	4.10659	3.92245	3.53439	3.50655	5.79978	5.25215	5.14533	5.15682	4.49746	5.52434	5.20475	4.8045	4.87615	5.74425	5.85062	5.73748	5.72939	5.60456
JAML	4.4019	4.27375	3.2661	3.25976	4.773	4.11179	3.67041	3.56597	4.60114	4.31445	4.8519	4.25852	4.63208	4.50585	3.46658	4.1432	4.02385	4.63517	3.71281	4.14647	4.66963	3.92352	4.35614	3.76563	5.01947	4.7102	4.27276	4.54675	5.68922	6.15717	4.81404	5.06553	6.02854	4.90552	5.88251	4.47131	3.45259	4.12939	4.97824	4.84671	3.60505	4.63801	4.48113	3.89076	4.1711	4.02868	4.2587	4.61265	4.4675
chr5|11554392|11554635|MIRb:MIR:SINE|322|+	4.73754	4.51845	4.26852	4.49482	4.59897	4.83278	4.97319	4.85104	3.84118	4.56403	4.52552	4.25852	4.53922	4.69306	3.73479	4.36541	4.52235	4.11123	4.7779	4.40473	4.27847	4.2458	4.8364	4.41661	4.08011	3.73082	3.78208	3.84313	3.76069	4.88477	3.70205	4.24445	3.81967	4.19289	3.35781	4.85011	4.25906	4.90224	5.36331	4.84671	5.80036	5.15778	4.70559	5.10256	5.32359	5.5879	5.33611	5.30224	4.97482
ENSG00000231013	3.48583	5.14764	4.65184	4.41943	4.39677	3.99528	4.33704	4.55757	3.36209	3.99616	3.85049	5.28758	2.67952	4.79342	4.46105	4.67619	4.63052	4.60439	3.60752	2.67952	3.54491	4.27645	4.8364	4.48525	4.9256	4.7102	4.27276	4.48659	4.78992	3.99675	4.33436	5.1632	4.01568	4.59956	5.08582	4.17105	4.33635	3.94745	4.43185	4.57546	5.06224	3.86543	4.03834	4.67635	4.50051	4.58556	4.87894	4.2355	4.14305
FAM19A1	7.42406	8.16133	7.92137	7.57066	6.16969	6.77454	8.22242	8.25704	6.36531	8.32814	8.20889	7.90381	7.00882	8.16218	7.74101	8.16717	8.02255	6.92476	6.75633	6.60866	7.01866	8.03723	7.11103	7.88399	8.50986	8.17622	8.16391	8.53083	8.11456	8.20439	8.42426	8.42397	7.98688	8.09592	8.81994	7.51863	7.41637	8.13802	8.13341	8.1669	8.76687	7.94998	7.87381	8.1636	8.02419	8.26185	7.60573	8.48482	7.62086
chr1|171700737|171700843|L2b:L2:LINE|286|-	4.61388	4.36101	4.35555	4.15934	4.92632	4.48525	4.69457	5.03449	3.36209	4.48639	4.47806	3.9363	4.79958	4.42225	4.41351	4.67619	4.56675	4.06286	4.14525	4.5951	4.80586	4.91997	4.26909	3.88714	4.9256	5.19285	5.46227	5.1459	4.75483	4.83497	5.04634	4.80521	4.62239	4.54917	4.76385	4.27994	3.88146	4.60364	5.62449	5.89848	5.87017	5.73458	5.73075	6.01881	5.19479	4.92562	5.17135	5.67163	5.24995
chr10|14102244|14102461|AluSz:Alu:SINE|138|+	4.90327	5.10135	4.99676	4.87118	5.7235	4.11179	4.75528	4.78372	5.24912	5.33555	5.09777	5.07534	4.63208	5.01498	4.5724	4.73381	4.67131	5.82211	4.47818	4.65959	4.90938	4.76695	5.22914	4.61202	3.68855	3.15795	3.54161	3.59028	3.45275	4.55222	3.79523	4.53109	3.41165	3.38085	3.63032	4.63665	5.05501	4.48614	4.32984	4.71826	4.79186	4.95157	3.72224	4.4391	5.05247	5.71345	4.50158	5.41315	5.1194
chr3|68196775|68197037|MLT1K:ERVL-MaLR:LTR|323|-	3.66091	4.44228	4.71609	4.15934	4.50203	4.31339	4.49272	4.47213	4.6912	4.95056	4.3506	4.25852	3.95966	4.63976	3.94028	4.28701	3.83281	4.63517	3.89239	3.48726	3.38956	4.21432	4.07212	4.93051	3.7806	3.15795	3.18214	3.21111	3.45275	4.61403	3.79523	3.76155	4.01568	3.53439	3.73799	4.85011	4.33635	3.72537	4.97824	4.71826	4.63223	4.11344	4.03834	3.89076	4.80569	4.88217	4.87894	5.83824	4.14305
TNFSF15	3.25332	3.50645	3.68221	3.9448	2.67952	3.86403	2.67952	3.31119	2.67952	3.99616	3.34122	3.35073	3.43445	2.98738	4.36402	3.78056	3.91363	3.0768	4.00828	4.0094	3.93275	3.50795	3.68259	3.62545	3.94141	4.93887	4.20494	3.59028	4.78992	4.18471	4.66001	3.65167	3.41165	3.66205	4.91671	3.31087	3.22939	4.21008	4.09423	4.32468	5.12204	3.71344	4.03834	3.89076	4.37952	3.93465	3.82262	4.40078	4.72314
chr2|76984567|76984821|MLT1J:ERVL-MaLR:LTR|328|+	4.73754	4.89832	5.18509	4.339	4.85191	4.11179	4.63082	4.38024	3.63622	4.83409	4.92205	4.25852	4.03686	4.50585	4.14196	4.61583	4.67131	4.80567	4.35071	4.0801	3.93275	4.61635	4.77797	4.55025	4.25971	3.3531	3.88183	3.94779	3.56894	5.0238	3.87995	4.53109	4.18067	3.77301	4.21188	4.55673	4.1762	4.21008	5.91061	4.64887	5.56727	5.67019	4.28085	4.60217	5.12551	5.5879	4.9837	5.13879	4.81254
GPX8	4.23653	3.50645	3.50355	3.25976	3.63503	3.52852	4.05577	2.67952	3.63622	4.21807	3.66172	4.08623	3.62819	3.80485	3.46658	3.73571	3.24479	4.11123	4.35071	4.43021	3.97715	3.73975	3.26633	3.23211	5.71426	5.24952	4.99778	4.9465	5.97842	5.591	4.33436	4.8457	6.04722	4.26026	6.38751	3.31087	3.88146	4.42289	4.8443	4.84671	4.10894	5.41803	5.10156	4.67635	3.91432	4.02868	4.42596	4.47555	5.21847
chr16|7335378|7335500|L3:CR1:LINE|246|+	4.32213	4.44228	4.26852	4.15934	4.59897	4.31339	4.33704	4.28068	4.60114	4.4035	4.59347	4.84807	3.68358	4.62149	4.07887	4.1432	4.18541	4.83202	4.54871	4.40473	3.93275	4.49658	4.99751	4.41661	3.58557	3.3531	3.38683	3.94779	3.45275	4.41846	3.14443	4.24445	4.2548	3.17785	3.63032	4.47131	3.88146	4.42289	4.52591	4.22779	4.63223	4.70711	3.72224	4.34857	5.26071	5.00846	4.76508	5.13879	4.76861
chr7|141280292|141280651|THE1B:ERVL-MaLR:LTR|143|+	4.4019	5.14764	5.04638	4.81563	4.92632	4.9492	5.43607	4.47213	5.12996	4.70618	5.26643	5.15642	4.75971	5.32897	4.61428	4.55242	4.65108	4.95634	4.85203	4.97418	4.66963	4.78709	5.35123	5.02149	3.86432	3.15795	3.67027	3.72566	3.12948	4.78319	3.79523	4.03059	3.70436	3.38085	3.92149	5.46916	4.71839	4.48614	5.21145	3.87259	4.93396	5.10912	4.1252	4.25053	5.32359	5.97559	5.03313	5.61137	4.89618
chr3|35763881|35764012|AluJb:Alu:SINE|114|+	5.183	4.89832	4.26852	4.63305	4.39677	5.15528	4.63082	4.38024	3.63622	3.86483	4.63679	4.92044	4.20862	4.93077	4.41351	4.55242	4.60962	4.3259	5.00495	4.23913	4.54377	4.56982	5.09499	4.78105	4.01305	3.73082	3.88183	4.12977	3.31333	4.67294	3.70205	4.17764	3.92245	3.77301	3.73799	5.29244	4.60362	4.71107	5.15682	3.53482	4.86484	4.83506	4.1252	4.34857	5.0144	5.39059	4.82326	5.54839	4.67599
chr4|24081793|24082025|MIRc:MIR:SINE|320|+	3.93141	4.44228	4.1744	4.97568	3.83976	4.63588	4.4174	4.17175	4.0098	4.21807	4.29554	4.69	3.91877	4.69306	4.41351	4.33985	4.3786	4.15755	4.3235	3.60833	3.83757	4.27645	4.51323	4.09323	4.14325	3.15795	3.18214	3.59028	3.31333	4.18471	3.14443	4.24445	3.81967	3.53439	3.50655	4.71182	4.25906	3.84282	4.77181	3.87259	4.86484	5.05864	4.1252	4.0246	4.71188	5.32862	4.9837	4.95278	4.57609
DSG2	4.32213	3.9623	4.07162	4.25268	3.63503	3.52852	4.33704	3.91488	4.0098	4.70618	4.17687	4.5095	3.56885	4.12884	4.31237	4.1432	4.12362	4.24481	5.61503	5.62727	3.61201	4.21432	3.83047	4.26624	6.79449	5.98547	5.20297	6.5843	7.4742	6.51601	5.07644	6.36712	7.51434	4.59956	7.6078	4.47131	4.1762	5.93968	4.97824	5.50867	4.54418	6.23298	6.84145	4.67635	4.31411	5.5879	4.16506	5.22297	5.69764
ENSG00000279013	5.48399	5.14764	5.7235	5.89209	4.39677	5.10665	6.08173	6.22219	4.50412	5.29299	5.71396	4.98904	4.58651	5.0813	5.11936	5.86916	5.48443	3.90283	5.09791	4.95763	4.40366	4.82645	4.65251	5.06476	5.38743	5.22148	5.70278	5.61238	5.3471	5.26485	5.27021	5.36701	5.66596	5.41726	5.05367	4.71182	5.35802	5.61175	6.0045	5.61678	6.20246	5.00618	5.49517	5.58074	4.61063	5.47861	5.41161	5.5158	5.36908
HIST2H3C	3.80588	4.59018	3.83004	3.81807	3.63503	5.37531	2.67952	6.50743	4.0098	3.52911	3.54933	3.69311	3.35626	3.21075	3.7796	4.95757	3.33087	3.55708	3.34127	4.40473	3.29596	4.21432	4.07212	4.41661	4.20298	4.13667	3.88183	4.35657	5.0695	4.09479	3.79523	4.03059	4.67426	4.04455	4.38891	3.56553	5.71525	3.94745	4.91297	6.0076	3.60505	4.21881	4.41802	3.54819	4.50051	3.20533	4.16506	3.8051	5.08469
HIST2H3A	3.80588	4.59018	3.83004	3.81807	3.63503	5.37531	2.67952	6.50743	4.0098	3.52911	3.54933	3.69311	3.35626	3.21075	3.7796	4.95757	3.33087	3.55708	3.34127	4.40473	3.29596	4.21432	4.07212	4.41661	4.20298	4.13667	3.88183	4.35657	5.0695	4.09479	3.79523	4.03059	4.67426	4.04455	4.38891	3.56553	5.71525	3.94745	4.91297	6.0076	3.60505	4.21881	4.41802	3.54819	4.50051	3.20533	4.16506	3.8051	5.08469
RTP1	5.54998	6.05026	5.96861	5.43886	4.85191	5.73175	6.03596	5.14411	4.15493	5.669	5.57317	4.89676	4.53922	3.87847	5.496	5.7765	5.48443	5.51243	4.93916	5.77244	4.46165	5.43785	5.22914	5.98966	6.57409	6.72203	5.3243	5.87622	6.21836	5.75529	6.14186	5.954	6.17153	6.28367	6.73038	5.42706	5.71525	6.09765	5.58423	5.86983	6.17527	5.05864	5.34466	6.09727	4.93484	5.82866	6.07213	6.41163	5.62842
chr8|4821881|4821985|MIRc:MIR:SINE|327|+	4.73754	4.51845	4.35555	4.25268	4.28136	4.11179	4.75528	4.38024	4.6912	4.6371	4.42869	4.03859	3.62819	4.60294	4.0459	4.11209	4.52235	4.47308	4.20782	4.11379	4.01972	4.07871	4.8364	4.09323	4.14325	3.62383	3.38683	3.94779	3.45275	4.83497	3.33422	4.36749	3.81967	3.53439	3.92149	4.78281	4.54206	4.71107	5.21145	4.22779	5.38692	5.05864	4.1252	4.52333	4.55679	5.26371	4.50158	5.44822	4.76861
ENSG00000279821	4.04301	4.36101	3.83004	3.9448	5.55186	4.21706	3.49372	4.05104	4.60114	4.31445	3.8068	4.13186	4.43883	4.23516	4.36402	4.87597	3.83281	5.93141	4.29565	4.72095	3.73188	3.6875	4.99751	3.23211	3.58557	3.15795	3.67027	4.28582	3.9189	3.99675	3.47802	3.94869	3.57156	3.38085	4.00185	4.47131	3.76047	3.59003	4.09423	3.28867	3.60505	3.86543	3.42468	3.54819	4.31411	3.20533	3.4981	3.25291	4.52299
TMEM196	7.60256	7.98154	7.57619	7.20975	7.13705	7.24629	8.13905	7.65131	6.25852	7.99455	8.02921	6.79189	6.35017	6.27218	7.323	7.83507	7.39204	6.64258	7.91716	8.22159	6.27795	7.33016	6.8532	7.33923	8.26545	7.87331	7.63492	7.96674	7.76859	8.16177	8.1989	7.62658	7.91812	7.67836	8.63599	6.79342	6.97181	7.91428	7.95089	7.96071	8.17788	8.12589	7.10281	8.12699	6.88286	7.79814	7.31037	7.83912	7.86269
ENSG00000279041	4.67721	4.17936	4.77727	4.49482	5.24647	4.56284	3.94325	4.97612	5.12996	3.71291	4.3772	4.71773	4.89422	4.63976	4.25834	4.63627	4.15494	5.11287	4.14525	4.26841	4.433	4.00399	4.65251	4.26624	3.58557	3.73082	4.20494	4.21048	4.60397	4.26796	3.47802	4.24445	3.19996	3.66205	3.63032	5.08942	4.40888	4.90224	4.52591	4.1219	3.80392	4.77267	4.28085	3.29833	4.55679	4.58556	4.82326	4.40078	4.76861
ENSG00000268670	5.05043	5.31844	5.42614	5.20591	6.979	4.9492	4.15756	4.97612	6.68644	5.10807	4.50202	5.74042	4.69749	5.16898	4.67461	5.0194	4.65108	6.64258	4.86993	5.03841	5.09487	4.78709	6.11211	5.14731	4.08011	3.62383	4.05559	4.04267	4.11764	4.26796	4.16203	4.17764	3.70436	4.04455	3.63032	5.51002	4.96728	4.48614	4.32984	3.71977	2.67952	3.86543	4.03834	4.34857	4.44152	4.46892	5.0808	4.14302	4.62703
MAL2	9.50874	9.57615	9.90335	9.72578	7.86217	9.14872	10.2792	9.6709	7.3361	9.93498	9.98334	9.28129	9.01106	9.48051	9.55747	10.0719	10.1088	8.17437	9.671	9.36026	9.20719	9.89116	8.42032	9.8873	10.5754	10.4614	10.0876	10.4349	10.2809	9.90799	10.4886	10.0735	10.2661	9.9582	10.7138	8.78643	9.36402	10.1413	10.2947	10.1245	10.7058	10.1708	9.74716	10.4022	9.64355	10.1753	9.73591	10.4354	9.87332
GABRA1	11.348	12.0006	12.0429	11.8739	9.61402	10.9906	12.0203	11.7353	9.30425	11.6311	11.8985	11.4304	11.0222	11.7829	11.7433	11.8273	12.0493	9.72753	10.9047	10.0585	10.5373	11.8047	10.7358	11.6464	12.4565	12.3185	12.239	12.105	12.081	11.9792	12.3276	12.2008	11.9354	12.1	12.2247	11.0367	11.2517	11.9437	11.3201	12.0136	12.7064	11.6164	11.8536	12.4079	11.1881	11.9941	11.7119	12.2488	11.8392
CCL5	3.80588	2.67952	3.2661	3.25976	3.83976	3.86403	3.67041	2.67952	3.36209	3.52911	2.67952	3.22919	4.03686	3.29179	3.52795	3.78056	3.47398	4.47308	3.80687	3.85158	3.29596	3.16216	3.68259	2.67952	5.56043	4.90343	4.84104	3.72566	4.47762	5.10903	4.16203	4.96017	4.51175	4.59956	6.41229	2.67952	3.76047	4.28541	4.52591	4.49746	4.10894	5.37795	5.10156	4.87615	4.09216	3.83097	4.06283	3.66022	4.34826
SLC26A7	3.66091	3.9623	3.2661	3.67165	3.36122	3.52852	4.33704	3.56597	4.85428	3.28454	3.85049	3.76008	3.68358	3.68219	3.68763	4.08006	3.47398	4.0122	3.80687	3.55015	3.38956	3.96455	4.17493	4.09323	7.50497	6.01782	3.88183	6.83919	7.92607	7.11272	3.59779	6.81872	7.46696	3.77301	4.72265	4.37946	3.62091	6.20556	4.43185	4.64887	4.79186	4.11344	6.83038	4.87615	4.37952	4.64003	4.06283	5.75741	4.14305
chr4|47433154|47433223|MIRc:MIR:SINE|273|+	4.95416	4.65803	4.51259	4.56585	4.59897	4.21706	5.3999	5.19575	3.84118	5.15672	5.18472	4.2978	5.46555	4.48548	4.33848	5.03442	4.89207	4.72325	5.08286	5.12932	4.84826	5.00729	5.35123	4.93051	4.89277	4.90343	4.75502	5.02986	4.95247	4.61403	5.13469	5.1632	4.67426	4.90552	4.80378	4.55673	4.77212	5.41352	6.17543	5.68445	5.60892	6.04404	5.2111	5.46592	5.26071	5.87223	5.41161	5.83824	5.47871
PTGFR	3.93141	4.59018	4.77727	4.56585	4.28136	4.11179	5.36277	4.28068	4.39877	5.63566	4.65791	4.82303	4.67606	4.35552	4.43752	5.34049	5.03621	3.95897	4.69925	6.82594	4.92914	4.7257	3.83047	4.88256	6.76872	6.26647	6.01807	6.24047	6.91326	6.70005	5.52817	5.93612	6.33213	5.12074	8.1887	4.37946	4.1762	5.71352	5.58423	5.58167	5.76411	7.29243	6.14509	5.29628	4.75964	5.68923	4.50158	5.83824	6.21859
ENSG00000265579	7.49977	7.93125	7.97164	7.61776	5.45738	7.1909	7.65983	7.68673	6.14306	8.07019	7.84773	7.09551	6.61201	7.48306	7.63614	7.32544	7.88736	5.38021	8.07051	7.78668	6.81502	7.54971	7.19824	7.4056	7.90957	7.92912	7.67433	7.85049	7.39553	7.77228	7.72738	8.07773	7.51434	7.56518	7.72072	7.2013	7.55307	8.03534	7.68681	7.95397	8.81574	7.88855	7.67827	8.53818	7.08232	8.13505	7.17921	8.19278	7.86763
INMT	4.67721	3.9623	3.68221	3.9448	4.28136	4.48525	3.67041	3.56597	4.28325	3.52911	4.0441	4.08623	3.68358	3.9133	4.14196	3.82334	4.24398	4.36443	3.76105	4.55019	3.61201	3.88075	3.50386	3.62545	5.76784	5.95237	5.35302	4.71156	7.21788	5.94812	4.66001	5.97165	5.78263	5.39034	6.61789	4.85011	3.98916	4.48614	5.84436	4.71826	4.23393	6.47631	6.64056	4.0246	4.09216	4.40615	5.0808	4.79386	5.94472
LILRB2	4.90327	4.44228	4.35555	4.339	5.06367	4.89228	4.56369	5.55083	5.19085	4.77172	5.17061	3.69311	4.46471	4.35552	4.8228	5.6679	3.83281	3.90283	4.11259	4.74077	5.00535	4.47117	4.71677	4.09323	4.71496	4.7102	5.38116	4.76207	5.27683	5.26485	5.48471	5.63651	5.80484	5.08719	5.31871	4.37946	5.21495	4.21008	5.58423	5.30731	3.33948	4.40432	5.46636	4.87615	4.85017	4.40615	4.57281	4.14302	5.18624
PPP1R17	3.93141	4.36101	3.68221	4.81563	3.36122	4.21706	4.63082	4.28068	3.84118	5.15672	4.00818	4.13186	4.35768	3.53914	4.20165	3.82334	4.58837	3.46679	4.75868	5.62727	4.27847	3.73975	4.43723	4.34382	4.55248	4.53141	4.39759	4.35657	3.98942	4.26796	4.88469	4.24445	3.81967	4.73967	3.83414	3.75661	3.22939	4.54628	3.33227	3.87259	3.80392	4.11344	4.03834	4.93648	4.66226	4.26974	3.82262	4.14302	3.39213
chr8|106326575|106326876|L2a:L2:LINE|244|-	4.54718	4.72243	4.35555	4.15934	4.39677	4.40239	4.81326	4.47213	3.84118	4.70618	4.65791	4.5095	4.17634	4.35552	4.28567	4.23164	4.3786	4.24481	3.80687	3.85158	4.48964	4.2458	4.94596	4.41661	3.46731	3.50086	3.54161	3.59028	3.56894	4.48716	3.59779	4.03059	3.57156	3.17785	3.16133	4.47131	4.60362	4.12939	4.52591	4.00468	4.79186	4.95157	4.48113	4.0246	4.66226	5.08645	4.82326	5.5158	4.34826
RHEBP1	4.54718	4.89832	4.83568	4.69684	4.85191	4.56284	4.75528	5.19575	3.84118	5.10807	4.14515	2.67952	4.79958	4.18326	4.84019	5.09288	3.53589	4.43794	4.79683	4.5951	4.21045	4.74649	5.09499	2.67952	5.24174	4.93887	5.17086	5.10832	4.68164	4.41846	4.38656	4.80521	4.90617	4.26026	4.98695	4.17105	4.33635	4.98829	4.09423	2.67952	4.44939	4.95157	4.48113	5.72045	4.44152	4.7424	4.42596	4.79386	4.85503
chr3|117249084|117249202|MIR3:MIR:SINE|314|+	4.79516	4.65803	4.77727	4.49482	5.12739	4.11179	4.69457	4.91507	4.77531	4.70618	4.61532	3.9887	5.1126	4.30885	4.41351	4.31373	4.67131	5.06999	4.67881	4.37869	4.34272	4.49658	5.63213	4.41661	3.13809	3.3531	3.54161	4.12977	3.45275	4.93276	3.70205	3.94869	3.70436	3.17785	3.63032	5.33879	4.47729	4.28541	3.79202	4.64887	4.79186	4.8946	4.35142	4.34857	4.89319	5.29655	4.76508	4.79386	5.15323
chr2|231072200|231072280|L3:CR1:LINE|266|-	4.85033	5.54037	5.14042	5.40268	5.18823	4.63588	5.3246	5.03449	4.28325	5.00516	5.42831	4.92044	5.28687	5.26268	5.31454	5.18943	5.28497	4.69456	5.19883	5.18669	5.02374	5.40041	4.71677	5.14731	5.38743	5.35625	5.38116	5.6642	5.4777	5.30117	5.43985	5.13142	5.33815	5.05278	5.31871	4.71182	4.47729	5.38273	6.22812	6.47341	6.47155	6.11787	6.37659	6.43531	5.78892	5.89352	6.07213	5.98719	6.33797
USMG5	8.26873	8.97961	9.06801	8.82613	7.96679	8.5046	8.97745	8.93858	7.437	8.71334	8.83848	8.37818	9.15155	8.49063	9.27598	8.98252	9.10762	7.56287	8.90625	9.02657	9.05873	8.98897	8.1848	8.05384	9.72725	9.98569	10.0666	9.71822	9.54045	9.00666	9.82647	9.47581	9.37733	9.5961	9.61019	6.85706	7.45566	8.7044	8.42428	9.56406	9.38566	8.80251	9.17063	9.92395	8.24588	8.47926	8.55462	8.85444	8.95895
SYTL5	6.72614	6.73496	6.79736	7.03551	6.04677	6.8765	7.25667	7.03394	6.80468	7.48791	6.94517	6.59443	8.23997	6.32087	7.12136	7.54581	7.54371	6.14771	9.9016	9.62229	7.77648	7.48408	7.06536	7.35611	7.86983	8.08845	7.8857	7.736	7.95194	7.21833	8.09646	7.22132	6.95101	7.37673	8.35052	6.74377	6.87063	7.54437	8.26442	7.53379	8.23127	7.96328	6.89555	7.69833	7.92401	7.52886	7.3007	7.3052	7.38622
chr5|177306847|177306946|L2a:L2:LINE|162|+	4.73754	4.78374	5.27025	4.69684	5.45738	3.99528	5.02247	4.63752	4.39877	4.83409	4.86979	4.71773	4.51488	4.69306	5.39688	5.36412	5.09558	4.69456	4.88758	4.88926	4.88932	4.8457	4.8364	4.88256	5.47663	5.63433	5.74628	5.63853	5.57784	4.48716	5.83425	5.56804	5.24239	5.66112	5.34521	3.91428	4.40888	5.10776	5.58423	5.92656	5.52434	5.33666	6.07138	6.64052	5.35398	5.44989	5.64747	5.64182	6.00027
CASQ1	7.27875	7.31868	7.44883	6.81032	6.07852	6.63178	7.53486	6.64027	5.91517	6.96033	7.6524	6.63616	7.47319	6.73765	7.37497	7.27761	7.5308	6.37864	6.1043	5.52136	7.11678	6.90179	6.62001	6.86001	7.83723	8.07709	7.39986	7.28485	7.24806	7.38425	7.84583	7.52957	7.36724	7.68379	7.8116	5.89466	6.74914	6.52943	7.16248	7.52473	7.60015	7.6461	7.308	7.92144	6.89301	7.72369	6.36143	7.31454	7.00154
HAPLN1	5.58183	6.11982	5.89155	6.45896	5.35597	5.96322	6.60358	6.0684	4.92876	6.47498	6.04487	5.66089	6.48418	5.93871	5.71211	5.9251	6.13623	5.27199	6.47285	5.86149	5.99158	6.13182	5.56705	6.19263	6.76003	6.99636	6.51883	6.69914	6.94311	6.07721	6.28633	6.46958	6.36218	6.19457	7.58628	5.14309	5.86456	6.74663	6.22812	6.33443	7.24493	7.13657	6.3142	6.47488	5.89474	6.48856	6.11725	6.62245	5.90644
DACH2	7.98263	8.25117	8.33055	8.3239	6.46143	8.04968	8.65256	8.23927	6.57984	8.77113	8.66893	7.61583	7.67438	7.46881	8.2674	8.24995	8.65892	6.81595	8.55667	8.96838	7.52349	8.76365	7.5609	8.22424	8.95347	8.82288	8.60345	8.90378	8.65411	8.68423	8.82742	8.6605	8.64827	8.5676	9.47636	6.99069	7.84102	8.65175	8.62779	8.91001	9.14614	8.88167	8.44376	9.00282	8.34144	8.7425	8.23763	8.74489	8.30628
ENSG00000280105	5.81347	6.18613	6.34029	6.1722	4.15317	6.16203	5.88905	6.01319	4.0098	5.5665	6.3377	5.35724	4.20862	6.09042	5.90722	5.9014	6.06584	4.36443	4.23785	3.93357	5.36131	5.83191	4.51323	5.36853	5.56043	4.48241	4.84104	5.38333	4.47762	5.85501	4.73933	5.19425	5.78263	5.15347	5.08582	4.63665	5.57738	5.80839	6.32798	4.84671	6.25532	5.9392	5.24574	5.46592	5.49661	5.95551	4.9837	5.98719	5.4521
CD28	2.67952	2.67952	2.67952	3.67165	3.36122	2.67952	3.67041	2.67952	3.63622	3.86483	3.34122	2.67952	3.26692	2.67952	3.00415	3.13808	3.14204	2.67952	3.4178	3.41845	3.1841	3.35896	3.50386	3.23211	4.20298	4.32225	3.38683	3.94779	5.04119	4.48716	3.59779	3.52528	4.32443	4.19289	6.01851	2.67952	3.45259	4.21008	3.5951	4.32468	3.96775	4.11344	4.54114	3.73581	3.40667	3.71462	3.82262	4.04209	4.52299
TMEM200A	5.78653	6.05026	5.78178	6.38796	4.85191	5.88081	6.10407	6.19769	5.12996	7.11146	7.48281	5.66089	5.93819	5.83769	5.94628	6.4	6.34058	5.4479	6.07498	6.80385	5.95484	6.10912	5.83864	6.46698	6.85286	6.68248	6.37524	6.86126	6.4757	6.37313	7.06573	6.82837	6.47644	6.73623	7.92733	5.69803	6.28959	6.75844	6.81376	6.70035	7.1087	6.76255	6.03303	7.15966	6.88286	6.51608	6.20339	7.0383	6.33797
ENSG00000260838	5.9889	6.44236	6.37826	5.96749	4.59897	5.56493	6.77961	6.24628	3.84118	6.61682	6.31912	5.11649	5.21695	5.75289	6.24397	6.34862	5.91359	4.72325	5.77038	5.39468	5.21097	5.85949	5.09499	6.13473	5.91733	5.7159	5.63488	6.30654	5.74174	6.46996	6.071	6.51817	6.15442	6.13191	5.71195	5.95454	5.81653	6.41456	4.97824	5.9811	6.87655	5.41803	5.68173	6.28748	5.26071	6.96811	6.02553	6.68153	6.4613
LY86-AS1	7.11708	7.41339	7.60037	7.02388	6.25537	7.4201	7.67472	7.52979	6.41585	7.95519	7.76138	7.12506	7.83734	6.91318	7.08713	7.86973	7.49668	6.93635	6.27497	5.70656	7.82265	7.37809	6.95696	7.58093	8.1574	8.05024	7.39986	8.14778	7.78514	7.533	7.80742	7.9111	7.92815	7.86684	8.20643	6.84142	7.09649	7.37873	7.91942	7.91983	8.35669	7.80234	7.52912	8.25691	7.54789	7.71188	7.43941	7.81302	7.32285
F10	3.48583	4.27375	3.50355	3.67165	5.30231	3.86403	3.49372	4.17175	4.39877	4.31445	3.4865	4.03859	3.91877	3.9133	3.7796	3.5287	4.21507	4.28606	3.97109	4.20908	3.54491	3.6875	4.43723	4.18307	5.99401	5.03984	4.13279	5.18246	6.07661	5.40469	4.48462	5.19425	5.42766	4.69466	6.43665	4.05039	3.98916	4.04231	5.36331	4.41417	4.23393	5.33666	5.63093	4.0246	3.81215	4.46892	3.94981	4.54599	4.72314
PRF1	3.93141	3.6857	3.2661	3.25976	6.07852	5.00378	3.49372	3.56597	4.50412	3.99616	3.60745	3.69311	3.91877	4.26025	4.11087	3.90357	3.91363	5.11287	4.14525	4.26841	3.73188	3.43745	4.99751	3.23211	5.53995	5.03984	4.51062	3.59028	5.09722	4.78319	4.81404	5.52045	4.62239	4.44177	5.82792	3.91428	3.76047	4.60364	4.69502	5.17057	3.60505	5.67019	5.06297	4.4391	4.50051	4.46892	4.16506	4.14302	4.93608
ENSG00000216285	3.93141	4.27375	4.26852	4.81563	4.39677	4.31339	3.94325	4.55757	4.6912	5.29299	4.57123	4.77145	4.91236	4.04179	5.00245	4.59505	4.63052	5.0916	5.09791	4.47962	4.64544	4.49658	4.58481	5.2624	4.89277	5.13371	4.51062	5.31959	5.04119	4.26796	4.91864	4.42451	5.10323	5.15347	5.37121	2.67952	4.33635	4.12939	5.73873	5.26324	4.71453	4.77267	5.24574	5.46592	4.44152	4.69224	4.50158	4.95278	3.79012
chr19|29615400|29615473|L1ME4c:L1:LINE|275|+	4.4019	4.95206	4.77727	4.56585	4.28136	4.56284	4.97319	4.71271	4.15493	4.31445	4.77777	4.25852	4.7393	4.72739	4.8228	4.8927	4.78639	4.20203	4.75868	4.76029	4.517	4.76695	5.04714	4.18307	5.29205	5.03984	5.17086	4.85754	5.12439	4.83497	5.21761	5.13142	4.94799	5.08719	5.02073	4.63665	4.40888	4.81017	4.91297	6.29209	6.11928	5.56767	5.99362	5.96397	5.16059	5.00846	5.17135	5.44822	5.50481
ENSG00000254187	5.00317	6.14227	4.77727	4.7576	4.00819	5.37531	4.63082	4.85104	3.84118	4.83409	4.3506	4.63267	4.30033	4.80942	4.90751	5.09288	4.24398	4.36443	3.80687	3.41845	4.17485	4.56982	4.99751	4.61202	6.08084	5.30392	4.79874	5.10832	5.01227	5.61976	6.08546	5.1632	4.51175	4.90552	5.62893	4.55673	4.6623	5.06911	4.77181	4.84671	5.72689	5.05864	4.65312	5.29628	4.55679	4.64003	4.82326	4.90192	5.18624
OLFM3	9.52291	9.71444	9.51812	9.56302	7.23818	8.89211	9.92538	9.81977	7.61977	9.68139	10.1069	9.36914	9.0389	9.1892	9.67367	9.85569	9.75068	8.36834	8.93686	8.4753	8.84433	9.65451	8.87142	9.76485	10.1615	9.85444	9.95115	10.1091	9.77579	9.99954	10.2206	10.1722	9.95797	9.82087	10.1075	8.62722	9.48275	10.0146	9.41734	10.0059	10.4471	9.49887	9.56611	10.2977	9.05804	9.974	9.60663	10.2703	9.81192
chr7|134290416|134290501|L2c:L2:LINE|171|-	4.61388	5.0037	4.43662	4.41943	3.83976	4.56284	4.75528	4.55757	4.15493	4.21807	4.54859	4.21786	4.20862	4.84083	4.31237	4.31373	4.63052	4.15755	4.67881	4.52711	4.62079	4.82645	4.8364	4.34382	4.89277	4.43136	4.51062	4.35657	4.52119	4.48716	4.57539	4.30759	4.90617	4.49664	5.08582	4.17105	4.33635	5.06911	5.77483	5.17057	6.00021	5.60268	5.40685	5.25038	5.32359	5.29655	5.0808	5.58024	5.15323
chr13|107426068|107426261|L2b:L2:LINE|322|+	4.95416	4.78374	4.83568	4.97568	5.18823	4.11179	5.02247	4.47213	4.85428	4.95056	4.81536	5.07534	4.87583	4.8715	4.65482	4.53055	4.60962	5.32717	4.57135	4.35207	4.80586	4.27645	5.59997	4.88256	4.25971	3.15795	3.38683	4.35657	3.56894	5.37105	3.87995	4.6292	4.51175	3.53439	4.00185	4.91411	4.47729	4.76157	5.15682	4.49746	5.43426	5.00618	4.03834	4.93648	5.44131	6.0719	5.21444	5.54839	4.89618
chr1|71539018|71539237|MIR:MIR:SINE|307|+	3.93141	4.44228	3.83004	3.67165	3.63503	3.52852	3.67041	3.75713	3.63622	4.21807	4.3506	3.69311	3.35626	4.30885	3.73479	4.04706	3.78971	4.0122	3.48655	3.7137	3.73188	4.1142	4.43723	3.76563	4.08011	3.3531	3.54161	3.72566	3.56894	4.41846	3.47802	4.03059	3.19996	3.87202	3.73799	3.91428	3.98916	3.72537	4.32984	4.57546	5.12204	4.77267	3.72224	4.25053	3.81215	4.52862	4.34529	4.67596	3.98164
WFIKKN2	4.4767	5.54037	4.35555	4.87118	5.12739	5.0562	4.63082	4.63752	5.19085	4.11274	4.20771	4.82303	3.95966	4.50585	4.43752	4.63627	4.60962	4.54048	4.23785	4.5951	5.11208	4.49658	3.68259	4.26624	6.76872	5.73558	5.35302	6.06046	7.04296	6.56063	5.07644	6.5881	6.02854	4.73967	8.69242	4.78281	3.88146	5.35123	5.36331	5.12175	4.10894	6.86559	6.77372	4.14333	4.31411	5.12381	5.0808	4.95278	4.97482
CKS2	4.04301	4.78374	4.35555	4.7576	4.39677	4.11179	4.33704	4.63752	3.36209	4.31445	3.8068	4.5726	4.9825	4.63976	4.43752	5.62974	4.71083	3.95897	4.61544	4.47962	4.37358	5.12066	4.65251	4.61202	4.95764	5.10314	6.05296	5.25275	4.75483	4.88477	5.81696	4.6292	4.81831	4.648	4.63603	4.17105	4.25906	4.60364	4.43185	5.21769	5.06224	4.63801	4.98229	5.29628	4.24483	4.02868	4.50158	4.40078	5.31081
FAM3C2	6.26626	6.80664	7.24914	7.18909	5.24647	7.02337	7.45949	7.14008	4.50412	6.84994	7.13704	6.70964	6.67443	7.14627	6.95287	7.13723	7.23846	5.0916	6.72851	6.72142	6.2927	7.40301	6.24165	6.6566	7.2868	7.38249	7.2288	7.26845	7.39013	6.6867	7.56287	7.32705	7.3892	6.84715	7.4259	4.71182	6.65753	6.52943	7.03592	6.824	6.6593	6.66793	6.85244	7.11042	6.26881	6.94809	6.11725	7.16767	6.8296
KCNIP4	9.15824	9.45688	9.52654	9.15868	7.40897	8.9365	9.61434	9.63059	7.80097	9.356	9.78117	9.03041	8.80997	9.27286	9.3215	9.67569	9.39275	7.79674	8.83327	9.01608	8.75593	9.34742	8.61086	8.94879	9.72614	9.55774	9.68266	9.57247	9.59656	9.30089	9.82113	9.61986	9.43819	9.71087	9.89991	8.53323	9.18645	9.49639	9.99239	9.86239	10.0979	9.5125	9.44835	9.92395	8.85546	9.23602	8.56273	9.43369	9.33717
TDRD10	4.73754	4.36101	4.89159	3.9448	5.45738	4.40239	4.63082	4.85104	5.12996	4.11274	4.32339	4.44298	4.63208	4.30885	4.25834	4.82447	4.3786	4.95634	4.20782	4.43021	4.92914	4.18193	4.65251	3.76563	4.25971	4.37805	4.39759	3.84313	5.01227	4.41846	4.38656	4.10659	4.39017	4.59956	4.27393	4.37946	4.47729	4.48614	4.6133	4.32468	3.80392	4.56491	4.2057	3.54819	4.1711	4.69224	4.06283	4.04209	4.72314
NXPH2	5.83991	6.49548	6.17741	6.76909	4.15317	6.22994	6.6647	6.22219	4.39877	6.83553	6.51133	5.57656	6.72444	5.83019	6.24397	6.70211	6.92347	4.80567	6.44457	5.67735	6.44554	6.447	5.56705	6.79949	7.32847	7.81524	7.31687	7.26845	7.44845	6.25116	7.30535	6.96583	6.6075	7.02918	7.9901	6.01198	6.53039	7.03553	6.83083	6.76351	8.11535	7.2496	6.79666	7.60376	6.25306	6.98786	6.60179	7.21831	6.94648
ENSG00000260412	8.13804	8.21486	8.34968	8.03116	6.89292	7.75383	8.54739	8.70398	6.62344	8.46984	8.25983	8.1628	7.51063	8.69307	7.70088	8.59017	8.03904	7.49402	7.04638	7.32753	7.10435	7.99691	7.53603	8.21503	8.64542	7.50063	8.00968	8.49257	7.99168	8.46807	8.08223	8.43031	7.5984	7.75777	8.50174	7.91151	8.24673	7.9961	8.42428	7.73579	8.67354	8.57457	7.62813	8.23987	7.81633	8.49655	7.95297	8.41716	8.05246
LBX2-AS1	3.66091	4.07629	3.95796	4.25268	4.92632	4.48525	3.25902	4.55757	4.99925	3.52911	3.54933	3.54103	4.51488	3.84236	4.36402	4.39043	4.02385	3.84332	3.66179	3.66264	3.93275	4.5933	4.43723	4.26624	4.08011	3.73082	4.61413	4.12977	4.05545	4.18471	3.79523	3.52528	3.70436	3.77301	4.14624	5.24446	3.45259	3.21096	4.43185	3.87259	3.96775	3.86543	3.58728	2.67952	3.69754	3.58057	4.64019	4.04209	4.52299
DSG3	2.67952	3.834	3.68221	3.9448	2.67952	3.7122	3.81665	3.56597	3.63622	2.67952	3.14945	3.45231	3.50468	3.53914	3.82235	4.17346	3.40625	3.0768	3.01256	2.67952	3.38956	3.16216	3.50386	3.76563	3.46731	3.9931	2.67952	3.94779	3.76069	2.67952	4.16203	4.03059	2.67952	3.53439	4.38891	3.31087	3.76047	4.12939	3.95431	3.28867	4.34657	3.71344	3.20932	3.89076	2.67952	4.02868	3.94981	4.14302	2.67952
RNF103-CHMP3	4.04301	4.17936	5.46251	4.25268	4.39677	4.9492	5.02247	4.38024	2.67952	5.10807	5.71396	4.82303	5.01623	4.63976	4.87428	4.92553	5.46241	3.95897	5.00495	5.51031	5.36131	5.43785	4.17493	5.64528	5.13518	4.90343	4.92174	5.02986	5.17713	4.41846	5.21761	5.36701	5.27506	4.54917	5.49432	2.67952	4.60362	5.21748	5.77483	4.64887	4.54418	5.00618	4.98229	4.34857	6.25306	5.00846	3.94981	5.58024	4.14305
BEX5	8.19983	8.42473	8.74953	9.08524	6.22738	8.18608	9.22991	8.72541	6.55754	8.75212	9.17012	8.55111	9.0768	8.62192	9.16654	8.77996	9.27705	6.7648	8.87075	8.9005	8.64616	8.9141	8.0153	9.00063	9.68669	9.67658	9.37656	9.66136	9.59656	8.48738	9.40035	9.42915	9.22513	9.52077	9.71419	7.3188	8.32088	9.07749	8.83167	9.39551	9.46299	8.64227	9.19665	9.45311	8.61054	9.16426	8.65662	9.29926	8.63924
STYK1	6.9104	7.6339	7.27942	6.78297	5.55186	7.40071	7.79539	7.38632	5.19085	7.36304	7.73374	6.90986	6.63835	7.08522	7.43875	7.1769	7.3661	6.7185	7.42077	7.51014	7.07069	7.3269	6.89299	7.67133	8.05838	7.57254	6.88882	7.4611	7.39553	7.66101	7.67619	7.8744	7.71304	7.29385	8.47859	7.07333	7.13576	6.59681	7.78615	7.63833	7.79013	7.43304	7.13012	7.35191	7.95335	7.71188	7.28115	7.93297	7.35136
RXFP3	3.93141	4.17936	3.95796	3.9448	4.28136	4.48525	4.05577	3.91488	3.36209	4.21807	4.3506	4.2978	4.32936	4.28481	3.90252	4.48561	4.49954	3.90283	4.59359	5.29463	4.34272	4.52148	4.26909	5.22511	5.01947	5.19285	4.79874	4.81068	6.00718	4.34561	5.76378	4.67553	4.51175	4.90552	5.98572	4.17105	4.96728	4.65849	5.94261	4.71826	4.10894	5.41803	4.59838	4.34857	4.50051	4.88217	4.06283	4.849	4.28383
chr2|230037266|230037348|MIRb:MIR:SINE|243|-	4.67721	4.51845	4.51259	4.41943	3.36122	4.31339	4.69457	4.28068	3.63622	4.48639	4.54859	4.03859	4.1431	4.37818	4.55092	4.20293	4.60962	4.0122	4.67881	4.5036	4.62079	4.5933	4.77797	4.18307	4.82454	4.57855	4.13279	4.48659	4.2857	4.48716	4.0982	4.42451	4.77206	4.32392	4.38891	3.31087	4.40888	4.85701	4.91297	5.54565	5.33789	5.56767	4.70559	5.25038	5.08948	5.29655	4.9837	5.22297	4.97482
EPHX4	7.30713	7.64175	7.95924	7.56266	6.10956	7.29963	7.6821	7.89787	5.91517	7.22629	7.84127	7.32072	6.64875	7.57909	7.84695	7.73024	7.5514	6.19699	7.3313	7.22175	6.59549	7.60713	6.74135	7.07939	8.10703	7.89934	7.85664	7.4466	7.82569	7.533	8.02388	7.77834	7.90295	7.61721	7.92733	6.69233	6.93887	7.174	7.72374	7.58701	7.60015	7.36445	7.27577	7.69833	6.83098	7.34994	7.09211	7.1469	7.56721
NMU	3.66091	3.50645	3.95796	3.67165	2.67952	3.28412	4.2508	3.75713	3.36209	4.31445	3.71273	3.62057	4.58651	3.63721	3.68763	4.01301	4.42844	3.36339	4.11259	4.40473	4.21045	4.41869	3.26633	4.78105	4.14325	5.03984	4.20494	4.60411	4.6434	3.23276	4.43658	4.17764	3.92245	4.49664	4.14624	4.27994	4.82371	4.42289	3.79202	4.41417	4.79186	3.71344	4.48113	4.99417	4.09216	4.26974	4.70416	4.54599	3.79012
HS6ST2	7.46661	7.89235	8.09014	8.43757	5.64032	7.14499	7.91928	7.9498	6.23052	7.98807	7.82826	7.96492	7.62271	8.26469	8.05045	7.78894	7.87516	6.52442	8.83001	9.55404	7.29494	7.80001	7.29041	7.81247	8.59515	8.31158	7.98751	8.28844	8.21564	7.93866	8.057	8.04921	8.09317	8.05041	8.43715	7.12589	7.46339	8.07353	7.63929	7.79728	8.52647	7.71064	7.78508	8.16961	7.8583	7.89004	7.62136	8.20286	7.72251
chr17|58345196|58345319|MIRc:MIR:SINE|325|-	4.79516	5.358	5.18509	4.56585	4.68895	5.10665	5.3999	4.97612	4.28325	5.10807	5.47452	4.87264	4.87583	4.9162	5.17421	5.18943	5.47346	4.60439	5.09791	4.99053	4.96779	5.34885	5.22914	4.78105	5.3642	5.73558	5.78847	5.50258	5.61596	5.1497	5.52817	5.52045	5.24239	5.41726	5.58549	4.37946	4.47729	5.28599	5.84436	6.27044	5.87017	5.67019	5.95307	6.09727	5.49661	5.80637	6.00165	5.98719	6.10522
IMPG1	3.80588	5.47028	4.1744	4.49482	3.83976	4.40239	3.94325	4.71271	3.36209	4.21807	4.07884	4.3726	4.07345	4.62149	4.5068	4.53055	4.05814	4.43794	5.66546	5.7816	3.83757	4.2458	3.95843	4.78105	5.01947	5.33033	4.51062	4.85754	4.60397	5.06709	4.98402	4.67553	4.45248	4.73967	5.11721	4.37946	3.88146	4.54628	4.43185	4.78407	5.38692	5.37795	4.1252	5.04946	4.09216	4.46892	3.82262	4.40078	4.21562
ENSG00000269318	4.73754	4.59018	4.58415	5.025	5.87639	4.77044	4.15756	4.97612	5.19085	4.56403	4.57123	5.15642	4.71857	4.82522	4.25834	4.85903	4.18541	5.79662	4.37731	4.65959	4.76203	4.54588	4.8364	4.78105	3.68855	3.82638	3.97237	3.94779	3.56894	4.41846	4.03039	3.85963	4.1013	4.32392	3.92149	5.33879	5.13735	4.35614	3.95431	3.28867	3.33948	3.28486	4.1252	3.54819	4.89319	4.19503	4.57281	4.2355	4.76861
PCP4L1	7.28827	8.49563	7.92775	8.41554	6.3876	7.67535	8.04485	7.70412	6.62344	7.74812	8.03677	8.20715	8.61768	8.05024	8.49684	8.76489	8.71359	6.86533	10.4846	10.6659	8.53196	8.38687	7.61732	8.27832	8.70079	9.23576	9.06149	8.96856	8.86712	7.68798	8.83168	8.77935	8.51831	8.6994	9.21262	7.09985	8.27334	8.46689	8.40737	8.64759	8.5318	8.53949	8.25854	8.77737	7.64104	8.23325	7.82394	8.34163	8.16102
WNK4	3.66091	3.26819	3.50355	3.81807	3.63503	3.28412	4.2508	3.31119	3.84118	3.28454	3.41775	3.76008	3.26692	3.80485	3.39946	3.5287	3.33087	3.63801	3.48655	3.80784	3.73188	3.63191	3.95843	3.99528	5.49806	4.97339	3.88183	4.21048	6.1167	5.0238	3.87995	4.88498	5.42766	3.66205	6.50734	3.91428	3.45259	4.98829	4.09423	3.87259	3.33948	6.01855	4.8045	4.0246	4.00702	4.52862	4.34529	4.14302	4.21562
chr11|8105552|8105631|MIRc:MIR:SINE|291|+	5.05043	5.23572	5.09422	5.11849	5.4076	4.63588	5.06999	5.2935	4.39877	5.76449	5.51923	4.89676	4.75971	5.31814	5.22693	5.55015	5.24655	4.63517	5.1128	5.2816	5.24239	5.33566	5.04714	4.83279	5.43275	5.38168	5.35302	5.18246	4.92153	5.06709	5.10588	5.3938	5.42766	4.90552	5.1779	4.63665	4.87333	5.18188	6.30367	6.20345	5.87017	5.99259	6.03303	5.96397	6.06727	6.0719	5.48319	6.18479	6.03613
PRRX2	3.25332	3.6857	3.83004	2.67952	4.15317	3.28412	3.49372	3.31119	4.0098	4.11274	2.67952	3.69311	4.27057	3.42666	4.11087	3.94137	3.87405	3.84332	3.66179	3.97218	4.06064	3.26927	3.50386	3.23211	5.78526	4.32225	4.20494	4.81068	5.93416	4.18471	4.16203	4.8457	6.28582	4.19289	4.21188	3.31087	4.1762	3.94745	4.21814	3.87259	3.80392	4.31524	4.65312	3.73581	4.24483	3.20533	3.82262	2.67952	3.67756
LINC00460	3.66091	4.27375	4.51259	4.56585	3.83976	3.52852	5.06999	3.75713	3.84118	4.48639	4.40322	4.03859	5.09701	3.42666	4.0459	4.85903	5.03621	4.20203	5.55201	5.59633	4.86895	4.21432	4.07212	4.26624	4.78903	5.10314	4.13279	4.90277	4.75483	4.41846	5.29576	4.8457	4.45248	4.648	4.91671	3.91428	4.25906	4.35614	4.21814	4.57546	5.33789	4.31524	4.8964	5.54351	4.75964	4.96769	4.57281	5.26318	5.01246
chr8|10881700|10881887|MIRb:MIR:SINE|274|-	4.79516	4.59018	4.89159	4.63305	4.39677	4.83278	4.4174	4.28068	4.15493	4.11274	4.92205	4.5095	3.87615	4.50585	4.76921	4.71489	4.67131	4.15755	4.65804	4.63846	3.83757	4.21432	4.35614	4.55025	4.14325	3.3531	3.78208	3.59028	4.17649	4.26796	3.87995	4.6292	4.1013	3.77301	4.14624	4.47131	4.47729	4.04231	5.31454	4.57546	5.23424	5.05864	4.35142	4.34857	4.66226	5.08645	4.50158	5.48242	5.21847
HPRT1	8.90982	9.4591	9.48823	9.33329	7.04432	8.91277	9.62204	9.30307	6.99898	9.71907	9.70202	8.85672	8.69595	8.96575	9.60351	9.42685	9.47987	6.91892	9.16775	9.08706	8.76778	9.50948	8.27769	9.09151	9.92233	10.0187	9.88198	9.77582	9.6324	9.32469	9.95396	9.84386	9.94322	9.73329	9.88568	7.69407	8.80404	9.6931	9.43692	9.94954	9.98592	9.38493	9.45914	10.0035	8.63488	9.40852	9.05171	9.49032	9.33361
chr5|71566571|71566678|MER58B:hAT-Charlie:DNA|215|-	4.61388	4.51845	4.77727	4.81563	3.83976	4.21706	5.20326	4.55757	4.39877	4.83409	4.65791	4.2978	4.30033	5.01498	4.69409	4.92553	4.74916	3.95897	4.81549	4.43021	4.59564	4.8457	4.89232	4.55025	5.04935	5.00703	4.39759	4.65898	4.68164	4.97906	4.57539	4.72023	4.5683	4.59956	4.76385	4.17105	4.33635	5.14533	5.77483	5.50867	5.8357	5.88371	5.65656	5.72045	6.01207	5.68923	5.84916	5.72939	5.53042
MCHR2	7.16958	6.95276	7.73747	7.21997	5.94703	6.41616	7.45949	7.0201	4.99925	7.22629	7.6074	6.9379	6.98032	7.2992	7.16467	7.53314	7.3949	6.27245	5.65552	5.41859	6.60141	7.22223	6.5386	7.27854	7.46817	7.52872	7.15902	7.53147	7.3738	7.16169	7.66668	7.69133	7.87731	7.1907	7.92305	6.31494	7.44007	7.18278	7.39788	7.22228	7.85962	7.27117	7.65341	7.53085	7.54146	7.50853	7.31999	7.88994	7.46659
LINC00488	3.25332	3.9623	3.2661	3.25976	3.63503	4.40239	4.4174	3.75713	3.84118	4.77172	3.85049	3.22919	3.73564	3.21075	3.58473	4.04706	3.83281	3.84332	3.89239	4.68037	3.83757	3.73975	3.68259	4.26624	3.94141	4.32225	2.67952	3.59028	3.76069	4.09479	4.61841	3.76155	4.1013	3.53439	5.75168	3.31087	4.1762	4.35614	3.79202	3.87259	4.44939	4.70711	3.72224	3.73581	4.93484	4.58556	3.94981	3.8051	3.67756
ESM1	3.25332	3.50645	3.2661	3.67165	3.63503	2.67952	3.25902	2.67952	3.36209	3.71291	3.14945	3.62057	3.56885	3.53914	3.32476	3.46729	3.47398	2.67952	3.34127	4.40473	3.29596	3.35896	3.50386	3.23211	4.50834	4.13667	4.20494	4.48659	5.15101	3.8885	4.03039	4.17764	4.51175	4.32392	4.49379	2.67952	3.45259	4.04231	4.09423	4.71826	3.80392	4.40432	4.85126	3.29833	3.19639	3.58057	3.82262	3.93056	4.52299
LINC01511	4.61388	5.27771	5.14042	4.339	4.68895	4.9492	4.92201	5.03449	2.67952	4.83409	5.35596	5.17595	4.53922	4.97354	4.46105	4.8927	4.90888	4.95634	4.40333	3.80784	5.09487	4.76695	4.07212	5.18677	5.67736	5.61317	5.26498	4.81068	5.0695	5.06709	5.68957	5.2543	5.45625	5.72667	6.15735	4.37946	5.09681	4.94596	4.97824	5.39142	5.76411	5.56767	4.35142	5.38371	5.05247	5.35995	5.25622	5.41315	4.72314
ENSG00000267077	4.73754	4.17936	3.68221	4.81563	4.59897	4.70493	3.81665	4.63752	5.35869	3.71291	3.60745	4.54145	4.03686	4.56501	4.07887	3.97781	4.09137	4.43794	3.89239	4.26841	4.59564	4.00399	4.99751	3.45636	3.13809	3.73082	3.38683	3.59028	3.98942	3.62654	3.47802	3.76155	3.70436	3.53439	3.35781	3.75661	4.08671	3.59003	3.79202	2.67952	3.80392	3.28486	4.03834	2.67952	4.1711	3.58057	3.26217	3.48526	3.39213
GJD2	5.81347	6.22868	6.15567	5.89209	5.35597	5.90882	5.50567	5.2935	3.84118	6.41794	6.52758	5.77855	6.11456	5.85257	5.68454	6.17576	6.56572	5.38021	6.40403	6.21133	6.1048	6.34734	5.72438	6.24826	6.67933	6.9472	6.27572	6.07952	6.69366	6.11775	6.75116	6.43201	6.47644	6.4467	6.99049	5.08942	6.12276	6.52943	5.31454	6.33443	7.3085	6.66793	5.91133	6.3313	5.74425	6.37283	6.32354	6.33996	6.01831
MAD2L1	6.24674	6.47799	6.50371	6.29392	4.28136	6.45444	6.45571	6.67607	4.39877	6.29651	6.671	6.08198	5.9467	6.45286	6.57169	6.52347	6.67333	5.5436	6.40989	6.6489	5.80784	6.68476	5.6943	5.8033	6.9929	6.95551	7.50979	6.89373	6.92078	6.33933	6.95275	6.75942	7.22796	6.75705	6.77873	5.33879	6.1423	6.45873	6.74341	7.31987	7.19198	6.79276	6.77372	6.88	6.1204	6.32689	6.22413	6.63745	6.55035
ENSG00000275286	3.80588	4.44228	2.67952	3.67165	3.36122	3.28412	3.81665	3.75713	2.67952	3.99616	4.00818	3.45231	2.67952	3.42666	3.32476	3.58553	3.14204	3.0768	3.01256	2.67952	3.03722	3.02159	3.50386	2.67952	3.13809	3.50086	3.18214	3.21111	2.67952	3.62654	3.70205	3.52528	3.70436	2.67952	3.35781	3.31087	3.22939	3.42696	2.67952	3.71977	2.67952	2.67952	2.67952	3.54819	2.67952	3.58057	2.67952	3.25291	3.18595
ENSG00000283178	3.66091	2.67952	3.2661	2.67952	2.67952	2.67952	3.25902	3.75713	3.36209	3.28454	3.25381	3.06936	3.50468	3.42666	3.46658	3.82334	3.14204	3.36339	3.01256	3.1499	3.47143	3.16216	2.67952	3.23211	4.31378	4.13667	3.38683	3.84313	4.2324	3.45727	4.03039	3.65167	4.01568	4.12122	4.54303	3.31087	3.22939	3.72537	4.43185	4.49746	4.54418	4.21881	3.42468	3.89076	3.56556	3.58057	3.4981	3.48526	2.67952
HTR2C	6.41343	6.52982	5.83774	6.40604	4.85191	6.27348	6.64966	5.86492	6.01736	6.76119	6.85377	5.64719	7.44371	5.65414	5.74805	6.07372	7.23846	5.58909	10.476	10.8507	7.36947	6.35378	5.27106	6.79949	6.57409	6.87015	7.2288	7.3091	6.54562	6.85119	7.1364	7.01732	7.32989	6.35388	6.72051	6.44522	6.50054	6.33776	6.3754	6.92408	7.40469	7.11285	6.88489	6.8352	8.04705	7.19732	6.60179	7.37827	7.12234
ENSG00000246363	5.3787	4.84229	5.35041	5.43886	4.15317	4.89228	6.12606	5.03449	3.84118	5.99134	5.86784	4.7975	5.15831	4.80942	5.50658	5.8278	5.79631	4.11123	4.35071	4.14647	5.43072	5.77509	4.35614	5.58837	5.96384	5.69595	5.94561	6.1169	5.85716	5.37105	6.11394	5.93612	5.84825	5.96196	5.69165	5.19472	5.66172	5.6379	5.04045	6.03362	5.76411	5.15778	5.52341	6.14726	5.26071	5.42056	5.25622	5.88966	5.69764
SPTSSB	7.75449	8.3309	8.46819	8.01952	5.98106	7.29963	7.98044	8.14697	5.87939	7.52425	8.16474	8.46146	7.09866	8.83214	8.32131	8.04763	8.15625	6.91307	6.6216	6.37657	7.34505	8.05894	7.38634	8.05384	8.0933	7.78762	8.3246	8.07901	7.91107	7.80959	7.97851	8.4208	8.04792	8.13212	7.35129	7.16409	8.06066	7.84972	6.94489	7.47853	8.3202	6.45754	7.52228	8.09576	7.00956	7.82579	7.71169	7.93902	7.7865
WNT16	4.61388	5.10135	4.94522	5.50851	4.15317	4.56284	4.97319	3.91488	4.15493	5.15672	5.15635	3.76008	6.20931	4.37818	4.78732	4.90922	5.13845	4.20203	6.56499	4.5036	5.40337	5.43785	4.17493	5.36853	5.96384	5.73558	5.63488	5.71416	6.1167	5.75529	5.24416	5.56804	6.84893	4.86599	4.98695	4.27994	5.28836	5.14533	4.32984	4.84671	4.99965	5.15778	5.8463	5.54351	4.85017	4.96769	4.76508	5.18153	5.60456
TMEM14A	7.89815	8.53824	8.12386	8.2758	6.57658	7.99904	8.32028	8.31475	6.60181	8.23262	8.36564	8.06978	8.03005	7.94781	8.19223	8.2422	8.04086	6.83467	8.02942	8.25281	7.43042	8.04516	7.61732	8.16806	8.72548	8.99361	8.89292	8.59461	8.59672	8.62968	9.15918	8.56877	8.46768	8.78017	8.71736	7.09985	7.66455	8.65804	7.68681	8.98454	8.83742	8.09601	8.1781	8.86146	7.54146	8.23737	7.94058	8.50124	8.4249
TRPA1	3.25332	3.26819	3.50355	3.25976	3.36122	3.52852	4.15756	3.31119	2.67952	3.52911	4.14515	3.35073	3.35626	3.21075	3.52795	4.55242	4.02385	2.67952	2.67952	3.7137	3.1841	3.73975	3.26633	4.26624	4.31378	4.37805	4.20494	3.59028	4.60397	3.99675	4.03039	3.94869	3.81967	3.66205	4.5904	3.75661	3.88146	4.12939	5.04045	4.00468	4.86484	4.40432	3.42468	4.81291	4.09216	4.02868	3.94981	3.66022	3.54801
PFDN4	7.06259	7.73999	7.49255	7.28954	5.98106	7.56649	7.81567	7.68673	6.33936	7.54208	7.4492	6.95994	7.52477	7.02147	7.62188	7.2155	7.62855	5.99984	7.13723	7.26758	7.20086	7.35592	6.74135	6.68366	8.06543	8.2421	8.24463	8.3126	7.82168	7.69464	8.30989	7.79317	7.91812	7.9947	7.87063	6.12031	6.71059	7.58462	7.18916	8.01347	8.23127	7.50762	7.76782	8.24557	6.70977	7.4386	7.22086	7.43929	7.3654
ENSG00000234111	3.93141	3.834	4.65184	4.56585	3.36122	3.7122	4.2508	3.75713	3.36209	4.48639	3.971	4.08623	4.27057	3.80485	4.41351	4.48561	4.58837	3.63801	3.89239	3.25436	4.34272	3.92352	4.17493	3.99528	5.16262	4.7102	4.51062	5.06966	4.71876	4.09479	4.73933	4.76342	4.5683	4.69466	5.42178	4.05039	3.76047	4.42289	4.32984	4.32468	4.23393	4.70711	3.42468	4.60217	4.09216	4.02868	4.2587	4.61265	4.4675
WNT2	5.30374	5.54037	5.63126	4.97568	5.12739	5.24759	5.3246	5.42815	4.15493	5.33555	5.49705	5.21419	4.7798	5.40245	5.29007	5.72325	5.20702	5.48054	5.80667	4.85369	4.34272	5.22523	5.59997	5.75258	6.27718	5.91848	5.68051	5.91929	6.0901	5.83073	6.04163	5.68035	5.39847	5.78928	6.86185	5.19472	5.51817	5.76176	6.4213	5.65103	5.72689	6.65153	4.94004	5.93574	5.32359	5.61393	5.03313	5.41315	5.34025
AKAIN1	4.04301	3.834	4.43662	3.67165	3.83976	3.86403	4.33704	3.56597	3.84118	3.99616	3.76097	4.03859	4.79958	4.01113	4.20165	4.20293	4.12362	3.46679	4.00828	3.48726	3.88631	3.92352	4.26909	4.18307	4.41499	4.32225	4.27276	4.12977	4.2324	3.62654	4.38656	3.94869	4.18067	4.54917	4.07646	2.67952	3.88146	3.72537	4.6133	4.00468	4.79186	4.31524	3.83937	4.60217	4.00702	3.58057	3.82262	3.8051	3.98164
SERINC2	4.61388	3.6857	3.95796	4.339	4.28136	5.0562	4.05577	3.91488	4.39877	4.31445	4.3772	4.44298	4.07345	4.15638	3.97669	4.23164	4.15494	4.11123	4.14525	4.43021	4.46165	4.74649	4.51323	3.76563	4.71496	3.82638	5.06971	4.28582	4.6434	4.48716	4.33436	4.36749	5.27506	4.04455	4.00185	4.37946	3.62091	4.28541	4.43185	4.71826	3.80392	3.86543	4.98229	4.25053	4.09216	3.58057	4.2587	3.66022	4.14305
TP63	4.04301	3.26819	3.2661	3.49476	4.00819	3.7122	3.49372	3.31119	4.0098	3.52911	3.71273	3.54103	3.50468	3.53914	3.46658	3.5287	3.40625	3.77989	3.97109	3.85158	3.83757	3.43745	3.95843	3.62545	5.24174	4.37805	4.05559	4.60411	5.91909	4.72925	3.95794	4.76342	5.51172	3.77301	4.84252	4.05039	3.62091	4.54628	3.33227	3.71977	3.60505	4.48724	4.75599	3.89076	3.69754	4.19503	3.82262	4.32105	4.76861
TSPAN13	9.32921	9.84233	9.68926	9.47419	7.49317	9.30012	9.92538	9.48493	7.51983	9.75578	9.86737	9.01342	8.82375	9.35838	9.63695	9.65306	9.57841	8.07057	9.6885	9.4273	8.48171	9.37834	8.87472	9.50067	10.2585	10.2282	10.0281	9.74804	9.69607	9.98468	10.2903	10.1956	9.77994	9.72146	10.2956	8.68954	9.14624	9.84564	9.263	9.71696	10.1731	9.85681	9.3494	9.96253	8.94091	9.7298	9.52601	9.90413	9.72757
CALCR	3.25332	3.50645	3.50355	3.49476	3.36122	3.86403	3.67041	4.28068	2.67952	3.99616	3.4865	3.06936	4.10883	3.58967	3.13766	3.6386	3.59317	3.0768	5.0209	5.92064	3.29596	3.50795	2.67952	3.62545	4.46256	4.13667	4.05559	3.21111	3.84304	3.99675	4.33436	3.76155	3.19996	3.53439	4.84252	3.31087	2.67952	3.72537	3.95431	2.67952	4.71453	4.11344	3.42468	3.29833	4.00702	3.71462	3.26217	3.25291	3.89052
ENSG00000260157	4.144	3.6857	4.1744	3.67165	3.63503	3.99528	3.94325	4.38024	2.67952	2.67952	3.76097	3.82248	3.02021	4.07159	3.68763	4.31373	3.69695	3.0768	3.34127	3.01286	3.47143	3.57235	3.26633	3.76563	4.67625	3.73082	3.54161	3.42717	4.38551	3.8885	4.16203	4.03059	3.57156	3.77301	4.63603	3.56553	3.45259	3.72537	4.32984	3.53482	4.54418	4.70711	3.42468	3.73581	3.40667	3.83097	3.82262	2.67952	3.39213
GLRA2	5.81347	6.22868	6.11117	6.29392	5.30231	5.59993	6.45571	6.12154	5.55469	6.89234	6.48936	5.64719	7.26305	5.25132	6.16698	6.78586	6.7646	5.5436	7.08341	8.7053	6.66496	6.70499	5.83864	6.55763	6.95535	7.43092	6.95443	7.04593	6.4757	6.37313	7.22983	6.31299	6.31686	6.64979	7.25223	6.22096	6.23612	6.63576	6.27893	6.7164	6.94222	7.14828	6.24895	7.08515	7.06447	6.4746	6.32354	6.68153	6.83971
CTXN2	5.75906	7.00241	6.50371	5.69866	5.30231	6.29476	6.55597	6.29327	5.12996	6.14037	6.21568	6.25326	6.15175	6.3628	6.30509	6.75994	6.32863	5.39745	6.08237	6.4582	5.85856	6.31471	5.38963	6.19263	6.81141	6.63145	7.19045	6.45943	6.67597	6.53104	6.63862	6.45717	6.43466	6.47214	6.62849	5.86374	5.91101	6.07884	6.09254	6.58264	6.97396	5.63684	6.18056	7.07235	6.01207	6.27942	6.22413	6.49644	6.59886
OXGR1	4.67721	5.19239	5.18509	4.56585	2.67952	3.7122	5.16028	5.14411	2.67952	4.89362	4.59347	4.63267	3.91877	5.45264	4.69409	4.9733	4.94188	4.06286	3.66179	4.26841	3.67403	4.82645	4.65251	4.97678	5.18951	4.75122	5.03423	4.60411	5.3471	5.18918	4.84985	4.8457	4.98852	4.49664	5.39673	4.17105	4.40888	4.90224	5.31454	4.64887	5.28705	5.41803	5.13907	4.87615	4.37952	4.58556	4.50158	5.37716	4.62703
KRT222	8.27831	8.81266	8.68699	8.79235	6.87507	8.13423	8.76803	8.76734	6.84202	8.55566	8.67015	8.26791	7.90592	8.53801	8.75255	8.54675	8.54807	7.1305	8.67883	8.6247	8.15887	8.53641	7.70174	8.39713	9.02211	8.9424	9.03797	9.01346	8.59672	8.69091	9.08267	8.89373	8.85413	8.81521	8.84957	7.85821	8.20126	8.80993	8.09167	8.99442	9.42627	8.36009	8.51787	9.30264	7.963	8.85134	8.28741	8.92005	8.61302
CLGN	6.37804	7.33813	6.58702	6.23436	4.59897	7.22439	6.64966	6.33875	6.17281	6.2094	6.59596	6.72261	5.42916	6.51453	6.6861	5.86098	6.91553	5.38021	6.591	6.49733	5.9455	6.7495	6.39784	5.36853	7.0792	6.58928	6.88882	6.22346	6.62155	6.70005	6.61897	6.84748	6.86994	6.77757	6.83467	5.58829	5.54809	6.74663	6.27893	6.6677	7.36937	6.21069	6.43636	6.75727	5.52345	6.54309	6.13928	6.41163	6.08826
EEF1E1	6.71203	7.28901	7.11001	7.02388	5.50542	7.06095	6.88599	6.74508	5.68543	6.59984	7.07221	6.4768	6.51296	6.69736	7.33763	6.78157	6.97783	5.74422	6.92917	7.3337	6.68181	6.94066	6.11211	6.54292	7.59062	7.79226	7.50979	7.66266	7.41693	6.85119	7.73195	7.12294	7.44617	7.32201	7.51972	5.86374	6.43889	7.05478	6.25375	7.51561	7.76318	7.28184	7.19189	7.51203	6.29979	6.93798	6.95067	7.0383	6.87946
S1PR4	3.80588	3.6857	3.2661	3.25976	4.99677	3.99528	3.25902	3.75713	4.85428	3.71291	3.85049	3.76008	3.87615	3.84236	3.23946	3.46729	3.33087	4.11123	3.14948	3.25436	3.93275	3.57235	4.17493	3.62545	4.31378	3.62383	3.54161	4.21048	4.17649	4.41846	4.2224	4.30759	4.39017	3.96191	4.33283	4.05039	3.22939	3.59003	3.33227	3.87259	2.67952	4.31524	3.83937	2.67952	3.19639	3.41912	3.4981	2.67952	3.39213
ARL6	8.01737	8.74152	8.66043	8.49331	6.66246	8.44439	8.59117	8.4341	6.86034	8.69355	8.80458	7.74817	7.25967	8.13838	8.58272	8.70408	8.45419	6.8894	8.6045	8.8358	7.57836	8.37591	7.58535	8.22883	9.12184	8.61878	8.64652	8.65254	8.34117	8.8395	8.83168	8.52506	8.65734	8.66413	9.10335	7.3188	7.71074	8.7669	8.83167	8.75216	9.34689	8.90253	8.15616	8.83523	7.88393	8.5238	8.43163	8.82211	8.33864
EGFL6	3.66091	4.07629	3.83004	4.25268	3.36122	3.99528	3.94325	3.56597	3.84118	4.6371	4.45363	4.17569	5.20253	3.80485	4.0459	4.04706	4.49954	4.06286	5.33112	4.52711	4.66963	4.44521	4.26909	4.97678	5.96384	5.03984	4.61413	5.35183	6.81171	5.53164	4.53084	5.19425	5.42766	4.78316	5.49432	3.91428	4.47729	4.76157	5.04045	4.90647	4.23393	5.20475	4.94004	4.67635	5.35398	4.26974	3.82262	4.67596	4.81254
RHEBL1	5.30374	5.39645	5.7235	5.28805	4.50203	5.4543	5.75373	5.51113	4.0098	5.9649	5.6947	5.54728	5.65544	5.49152	5.98428	6.038	6.26107	5.0916	5.03666	4.43021	5.55989	6.45898	4.94596	5.8033	6.02355	6.44292	5.90794	6.27389	5.96382	5.37105	6.12797	5.954	6.10183	5.90672	5.96903	4.97515	5.60607	5.98085	5.73873	6.85331	6.061	4.95157	5.55108	6.19555	5.62592	6.0904	5.29675	6.24498	5.60456
GGH	6.12367	6.9778	6.43338	6.45896	5.4076	6.86237	6.92394	6.90432	5.305	6.77637	6.671	6.28867	6.75363	6.30483	6.96046	7.04019	6.83786	5.97739	7.05759	6.87758	5.85856	6.91486	6.22086	6.09478	7.60521	7.44277	7.47832	7.17476	7.19327	7.05167	7.35357	7.01732	7.11824	7.18304	7.364	5.51002	5.60607	6.893	6.48749	7.47853	7.54847	6.82233	7.05611	7.46388	5.93494	6.65866	6.34261	6.73826	7.10569
SYT4	11.1013	11.4076	11.1874	11.3419	8.45438	10.7716	11.5292	10.8905	8.91637	11.4401	11.6674	10.7039	10.5017	10.9446	11.5338	11.2577	11.4945	9.49414	11.1621	11.3214	10.3124	11.3427	10.4873	11.194	11.7013	11.8644	11.6841	11.7486	11.413	11.6652	11.8079	11.9358	11.7469	11.5472	11.5103	10.1949	10.9579	11.7322	10.7395	11.7406	12.0798	11.0103	11.5486	11.9595	10.8646	11.6053	11.187	11.8148	11.5869
TPH2	4.54718	4.65803	5.49794	4.97568	2.67952	4.9492	4.97319	4.97612	3.63622	5.37682	5.36828	4.66166	4.89422	4.76083	5.00245	5.16254	5.06622	4.11123	4.7779	4.20908	4.59564	5.26769	4.58481	4.88256	4.9256	5.33033	4.56345	5.21806	4.88985	4.93276	4.91864	5.36701	4.77206	5.39034	4.84252	4.47131	4.77212	4.94596	4.43185	5.65103	4.71453	3.71344	4.8045	4.93648	4.80569	4.83723	4.70416	4.73626	4.76861
PKIB	5.09609	5.43386	5.42614	5.16291	4.773	5.2915	6.12606	5.51113	4.50412	5.37682	5.55185	5.1952	6.0994	5.31814	5.65641	5.74122	5.95322	4.54048	5.72366	6.61376	5.9455	5.96469	5.42698	5.43499	6.00885	6.44292	6.77924	6.04113	6.1167	5.56163	6.37116	5.88109	5.7138	5.76872	6.39995	5.24446	5.09681	5.55794	5.70167	5.65103	6.35549	5.56767	5.3761	6.07159	5.78892	5.71345	5.33611	5.86418	5.86709
ASAH2B	7.01745	7.77606	7.86929	7.49699	5.24647	7.40071	8.0732	7.12724	5.80499	7.34283	7.58178	7.56648	7.09866	7.90964	7.81389	7.46807	8.13764	6.46146	7.66729	7.66485	7.15342	7.70304	6.68197	7.19655	7.77835	7.85569	7.66876	7.57876	7.61046	7.39248	7.69033	7.79807	7.84592	7.63975	7.6078	6.5646	7.00401	7.7112	7.53926	8.03277	7.9737	7.50762	7.50848	7.79487	6.77715	7.74701	7.52498	7.69652	7.3654
[truncated: 206 more columns]

## Sheet: Figure 1B
Sample	PC1	PC2
NMF3_CGND.HRA.00806	-9.79082	-11.7356
NMF2_CGND.HRA.00815	-2.25391	-6.15805
NMF2_CGND.HRA.00823	-3.99134	-7.05042
NMF3_CGND.HRA.00830	-6.55395	-8.37634
NMF3_CGND.HRA.00839	-21.662	-19.9763
NMF3_CGND.HRA.00849	-12.3189	-8.90053
NMF2_CGND.HRA.00855	-7.08615	1.13044
NMF3_CGND.HRA.00866	-5.49897	-6.03538
NMF3_CGND.HRA.00876	-27.6597	-25.1677
NMF2_CGND.HRA.00883	-5.85393	-2.12313
NMF2_CGND.HRA.00891	-2.01744	-5.0011
NMF3_CGND.HRA.00897	-15.936	-7.98952
NMF3_CGND.HRA.00903	-14.3757	-10.6561
NMF3_CGND.HRA.00909	-7.70432	-10.7257
NMF3_CGND.HRA.00916	-8.82715	-4.87447
NMF2_CGND.HRA.00934	-5.03579	-3.84482
NMF2_CGND.HRA.00943	-5.47245	-2.54664
NMF3_CGND.HRA.00948	-20.0816	-17.5241
NMF2_CGND.HRA.00955	-7.48502	-3.18095
NMF1_CGND.HRA.00961	-13.2214	-2.09043
NMF3_CGND.HRA.00968	-16.5648	-8.32818
NMF2_CGND.HRA.00975	-5.15363	-5.08764
NMF3_CGND.HRA.00993	-10.3757	-14.9124
NMF3_CGND.HRA.00115	-6.64952	-7.82386
NMF1_CGND.HRA.01663	-20.8841	22.6498
NMF1_CGND.HRA.01668	-20.2022	16.8554
NMF1_CGND.HRA.01678	-17.9279	11.1757
NMF1_CGND.HRA.01685	-20.9724	14.6298
NMF1_CGND.HRA.01689	-32.4993	24.4708
NMF1_CGND.HRA.01694	-18.1532	11.2682
NMF1_CGND.HRA.01699	-14.4887	9.13753
NMF1_CGND.HRA.01709	-19.9883	15.1799
NMF1_CGND.HRA.01714	-27.8781	19.9767
NMF1_CGND.HRA.01719	-18.2465	6.16775
NMF1_CGND.HRA.01724	-25.0322	26.1199
NMF3_CGND.HRA.01731	-17.284	-15.0271
NMF3_CGND.HRA.01735	-12.3464	-10.669
NMF1_CGND.HRA.01739	-13.3269	8.84805
NMF1_CGND.HRA.01770	-10.275	11.4167
NMF1_CGND.HRA.01775	-7.81156	15.0866
NMF2_CGND.HRA.01780	9.53749	10.3821
NMF1_CGND.HRA.01800	-11.7445	19.3846
NMF1_CGND.HRA.01803	-19.1163	16.3693
NMF2_CGND.HRA.01808	1.86938	9.94243
NMF3_CGND.HRA.01795	-7.18079	-2.50503
NMF2_CGND.HRA.01813	0.688115	8.1422
NMF2_CGND.HRA.01818	-5.23517	1.50908
NMF2_CGND.HRA.01822	0.275996	10.2328
NMF1_CGND.HRA.01827	-9.51761	10.1604
NMF3_CGND.HRA.01832	-12.402	3.78182
NMF1_CGND.HRA.01837	-12.478	14.5222
NMF2_CGND.HRA.01848	-3.79157	5.52737
NMF2_CGND.HRA.01840	-4.34269	0.931482
NMF2_CGND.HRA.01844	-1.93626	2.15574
NMF1_CGND.HRA.01853	-10.0752	24.7415
NMF2_CGND.HRA.01858	3.07579	1.78076
NMF1_CGND.HRA.01863	-23.2668	34.9471
NMF2_CGND.HRA.01868	3.89525	-1.431
NMF1_CGND.HRA.01873	-31.6733	28.0492
NMF3_CGND.HRA.01878	-3.81813	-2.4614
NMF2_CGND.HRA.01883	-0.711196	8.41283
NMF1_CGND.HRA.01888	-18.2025	22.8483
NMF1_CGND.HRA.01893	-7.60852	6.19772
NMF1_CGND.HRA.01898	-0.449697	11.0759
NMF2_CGND.HRA.01903	-4.23423	10.9787
NMF1_CGND.HRA.01913	-36.4698	32.1884
NMF1_CGND.HRA.01918	-49.2342	22.5241
NMF2_CGND.HRA.01272	9.1619	-1.62382
NMF2_CGND.HRA.01308	12.7229	-0.766921
NMF2_CGND.HRA.01324	12.52	-0.739547
NMF2_CGND.HRA.01412	2.69983	-5.21568
NMF2_CGND.HRA.01420	5.84282	-1.84103
NMF2_CGND.HRA.01433	9.94805	-0.153377
NMF2_CGND.HRA.01441	8.98269	3.80489
NMF3_CGND.HRA.01448	1.44879	-7.88717
NMF3_CGND.HRA.01472	-15.0589	-18.4104
NMF2_CGND.HRA.01423	10.4104	-6.67777
NMF2_CGND.HRA.01456	17.2271	-1.3611
NMF2_CGND.HRA.01464	18.0775	6.01724
NMF2_CGND.HRA.01479	7.98266	-3.96672
NMF2_CGND.HRA.01485	-2.21821	16.5921
NMF2_CGND.HRA.01497	11.6321	-3.07624
NMF2_CGND.HRA.01509	8.07305	0.267299
NMF2_CGND.HRA.01515	18.1512	2.29282
NMF2_CGND.HRA.01521	13.1838	8.87116
NMF2_CGND.HRA.01543	12.6096	-2.35969
NMF3_CGND.HRA.01491	-3.81041	-18.4919
NMF2_CGND.HRA.01503	17.0783	5.39255
NMF3_CGND.HRA.01549	4.05877	-12.4272
NMF2_CGND.HRA.01555	12.0365	4.95622
NMF2_CGND.HRA.01560	21.3475	7.54362
NMF2_CGND.HRA.01566	13.7518	6.41587
NMF2_CGND.HRA.01572	7.34793	15.5183
NMF2_CGND.HRA.01578	6.44655	4.24201
NMF2_CGND.HRA.01584	15.6201	9.18899
NMF3_CGND.HRA.01590	-1.43536	-19.9422
NMF2_CGND.HRA.01596	8.01724	-5.88458
NMF2_CGND.HRA.01607	1.59999	-5.31934
NMF2_CGND.HRA.01614	11.6218	-4.46721
NMF2_CGND.HRA.01620	20.7008	8.79028
NMF2_CGND.HRA.01623	20.0932	8.16287
NMF2_CGND.HRA.01626	15.0653	8.63449
NMF2_CGND.HRA.01633	12.3472	2.64947
NMF2_CGND.HRA.01643	16.0718	4.88789
NMF2_CGND.HRA.01649	17.4206	3.11309
NMF2_CGND.HRA.01662	6.71071	-2.24406
NMF2_CGND.HRA.01981	19.475	2.73577
NMF2_CGND.HRA.02161	18.8806	5.33858
NMF2_CGND.HRA.02168	12.2611	2.01174
NMF2_CGND.HRA.00462	-0.553702	-7.238
NMF2_CGND.HRA.00483	3.51088	0.547143
NMF2_CGND.HRA.00489	4.68346	-1.36729
NMF2_CGND.HRA.00628	-1.60463	-8.05046
NMF3_CGND.HRA.00678	-32.3816	-25.3738
NMF1_CGND.HRA.00748	-5.0206	-4.33164
NMF2_CGND.HRA.00733	2.67475	-4.63096
NMF2_CGND.HRA.01175	10.6622	-0.586461
NMF2_CGND.HRA.01280	9.44764	-0.891398
NMF2_CGND.HRA.01305	14.3886	0.970209
NMF2_CGND.HRA.01321	11.6703	2.69904
NMF2_CGND.HRA.01375	10.3428	-2.06353
NMF2_CGND.HRA.01387	15.9356	5.42418
NMF3_CGND.HRA.01403	-15.1308	-23.9376
NMF2_CGND.HRA.01384	0.366289	7.52012
NMF2_CGND.HRA.01399	10.4607	-3.973
NMF2_CGND.HRA.01407	5.87368	-13.4782
NMF2_CGND.HRA.01415	16.9666	3.48658
NMF2_CGND.HRA.01425	11.185	-5.04061
NMF2_CGND.HRA.01429	14.2236	3.93407
NMF2_CGND.HRA.01438	12.251	4.59786
NMF2_CGND.HRA.01445	13.1185	9.23524
NMF2_CGND.HRA.01453	11.1122	-8.98937
NMF2_CGND.HRA.01461	6.51055	-5.89668
NMF2_CGND.HRA.01476	12.9284	-0.866563
NMF3_CGND.HRA.01469	-3.39751	-7.16401
NMF2_CGND.HRA.01482	11.2049	1.47805
NMF3_CGND.HRA.01488	-15.9686	-25.0663
NMF2_CGND.HRA.01494	21.026	3.25999
NMF2_CGND.HRA.01500	8.59672	-5.30859
NMF3_CGND.HRA.01506	-0.556986	-5.15061
NMF3_CGND.HRA.01512	9.18201	-10.29
NMF2_CGND.HRA.01518	14.5496	-3.88791
NMF2_CGND.HRA.01524	20.3482	5.12811
NMF2_CGND.HRA.01528	17.1285	4.0585
NMF2_CGND.HRA.01532	22.0756	10.4736
NMF2_CGND.HRA.01536	17.2238	1.53951
NMF2_CGND.HRA.01563	15.344	3.14854
NMF3_CGND.HRA.01581	-3.02232	-7.89761
NMF2_CGND.HRA.01593	9.12346	0.00466786
NMF2_CGND.HRA.01540	13.1527	-1.62091
NMF3_CGND.HRA.01546	-1.74474	-17.6416
NMF2_CGND.HRA.01552	10.0437	0.348171
NMF2_CGND.HRA.01569	13.9257	0.84998
NMF2_CGND.HRA.01575	6.89911	-5.42127
NMF2_CGND.HRA.01587	7.36213	-7.31944
NMF2_CGND.HRA.01609	5.20402	-2.87206
NMF2_CGND.HRA.01628	-2.13777	16.2283
NMF2_CGND.HRA.01635	13.5397	-1.25612
NMF2_CGND.HRA.01640	9.15566	-3.33574
NMF3_CGND.HRA.01646	2.27481	-8.98394
NMF2_CGND.HRA.01659	7.90269	0.369787
NMF2_CGND.HRA.01984	19.1637	2.65067
NMF1_CGND.HRA.00257.2	-8.05739	-11.1589
NMF2_CGND.HRA.00461	-1.01197	-7.00053
NMF2_CGND.HRA.00482	-1.89484	-4.21115
NMF2_CGND.HRA.00488	-1.89983	-4.58493
NMF3_CGND.HRA.00627	-10.7537	-15.5168
NMF3_CGND.HRA.00677	-34.4695	-22.5781
NMF1_CGND.HRA.00747	-4.33253	-3.77599
NMF2_CGND.HRA.00732	4.96662	-2.80015
NMF2_CGND.HRA.01174	8.40883	-4.73784
NMF2_CGND.HRA.01279	9.60173	-0.997604
NMF2_CGND.HRA.01304	13.7129	-0.96882
NMF2_CGND.HRA.01320	7.47609	-2.60243
NMF2_CGND.HRA.01374	10.5925	-6.87995
NMF2_CGND.HRA.01386	10.455	0.51209
NMF2_CGND.HRA.01390	10.6611	-0.354722
NMF2_CGND.HRA.01394	16.661	2.29621
NMF2_CGND.HRA.01398	14.6352	-1.5214
NMF2_CGND.HRA.01414	15.5638	3.95396
NMF3_CGND.HRA.01424	-1.56258	-16.3786
NMF2_CGND.HRA.01428	13.6576	2.51725
NMF2_CGND.HRA.01437	10.7466	3.7619
NMF2_CGND.HRA.01452	10.281	-10.0979
NMF1_CGND.HRA.01468	-3.90261	-7.81369
NMF2_CGND.HRA.01475	15.1026	0.045973
NMF2_CGND.HRA.01481	9.65475	6.07586
NMF3_CGND.HRA.01487	-21.2567	-26.8586
NMF2_CGND.HRA.01493	11.7055	-6.24043
NMF2_CGND.HRA.01499	16.3447	4.75541
NMF3_CGND.HRA.01505	-11.9272	6.04896
NMF3_CGND.HRA.01511	1.6813	-16.1747
NMF3_CGND.HRA.01517	1.45362	-12.2204
NMF2_CGND.HRA.01527	20.7814	8.82612
NMF2_CGND.HRA.01531	20.2235	4.39513
NMF2_CGND.HRA.01535	10.0716	-5.91046
NMF2_CGND.HRA.01539	15.9067	-0.12029
NMF2_CGND.HRA.01562	14.8511	0.765311
NMF2_CGND.HRA.01551	15.1539	2.72893
NMF2_CGND.HRA.01568	13.1958	0.356385
NMF3_CGND.HRA.01574	1.15997	-13.095
NMF2_CGND.HRA.01580	10.1508	-1.25878
NMF2_CGND.HRA.01592	10.46	-2.50961
NMF2_CGND.HRA.01608	5.75836	-2.72346
NMF2_CGND.HRA.01629	15.8087	5.13761
NMF2_CGND.HRA.01636	14.8561	2.22769
NMF2_CGND.HRA.01639	12.1052	0.220117
NMF2_CGND.HRA.01658	6.21854	-5.21213
NMF3_CGND.HRA.01983	-3.01607	-17.7619
NMF2_CGND.HRA.02157	3.22775	-8.16059
NMF3_CGND.HRA.00147	-12.6332	-23.7902
NMF1_CGND.HRA.01664	-13.8903	-0.218055
NMF1_CGND.HRA.01669	-12.9087	2.95068
NMF1_CGND.HRA.01674	-2.03092	4.24997
NMF1_CGND.HRA.01679	-20.9632	9.81081
NMF1_CGND.HRA.01686	-13.9653	6.86639
NMF1_CGND.HRA.01690	-14.5174	0.00895463
NMF3_CGND.HRA.01695	-16.3828	-5.3429
NMF1_CGND.HRA.01700	-6.58511	2.2507
NMF1_CGND.HRA.01710	-10.7933	-2.70454
NMF1_CGND.HRA.01715	-23.999	6.70197
NMF1_CGND.HRA.01720	-7.42696	6.80057
NMF2_CGND.HRA.01728	-6.69339	-2.37211
NMF3_CGND.HRA.01732	-42.7396	-32.8365
NMF3_CGND.HRA.01736	-14.6951	-11.353
NMF1_CGND.HRA.01740	-11.1517	5.54744
NMF1_CGND.HRA.01746	-15.8465	-4.03012
NMF3_CGND.HRA.01766	-7.16352	-6.53043
NMF1_CGND.HRA.01776	-8.46671	14.0961
NMF1_CGND.HRA.01801	-6.14977	6.28623
NMF1_CGND.HRA.01804	-1.4717	2.08671
NMF1_CGND.HRA.01809	-3.45419	1.48761
NMF2_CGND.HRA.01791	1.04819	-1.44073
NMF2_CGND.HRA.01796	-1.55029	-3.24172
NMF2_CGND.HRA.01814	2.46477	-2.77653
NMF2_CGND.HRA.01819	-3.43495	2.08698
NMF2_CGND.HRA.01823	1.45654	7.38328
NMF3_CGND.HRA.01828	-12.0878	-3.13778
NMF3_CGND.HRA.01833	-37.2814	6.29136
NMF2_CGND.HRA.01838	2.20057	-1.81301
NMF2_CGND.HRA.01849	-0.362174	-2.11939
NMF2_CGND.HRA.01845	3.7211	4.31988
NMF2_CGND.HRA.01854	3.18824	2.35165
NMF3_CGND.HRA.01859	-13.07	-13.9971
NMF2_CGND.HRA.01864	-4.27482	3.943
NMF2_CGND.HRA.01869	-3.04608	5.29647
NMF2_CGND.HRA.01874	2.412	-0.409946
NMF2_CGND.HRA.01879	4.32702	2.15652
NMF1_CGND.HRA.01889	-7.87594	3.14116
NMF2_CGND.HRA.01894	-2.53918	0.838384
NMF1_CGND.HRA.01899	-5.55521	6.19648
NMF2_CGND.HRA.01904	1.31324	6.10772
NMF2_CGND.HRA.01914	-0.0175725	2.4022
NMF1_CGND.HRA.01919	-5.91923	5.68038
NMF2_CGND.HRA.01557	15.3134	7.08755

## Sheet: Figure 1C
Sample	PC1	PC2	CD28
NMF3_CGND.HRA.00806	-9.79082	-11.7356	2.67952
NMF2_CGND.HRA.00815	-2.25391	-6.15805	2.67952
NMF2_CGND.HRA.00823	-3.99134	-7.05042	2.67952
NMF3_CGND.HRA.00830	-6.55395	-8.37634	3.67165
NMF3_CGND.HRA.00839	-21.662	-19.9763	3.36122
NMF3_CGND.HRA.00849	-12.3189	-8.90053	2.67952
NMF2_CGND.HRA.00855	-7.08615	1.13044	3.67041
NMF3_CGND.HRA.00866	-5.49897	-6.03538	2.67952
NMF3_CGND.HRA.00876	-27.6597	-25.1677	3.63622
NMF2_CGND.HRA.00883	-5.85393	-2.12313	3.86483
NMF2_CGND.HRA.00891	-2.01744	-5.0011	3.34122
NMF3_CGND.HRA.00897	-15.936	-7.98952	2.67952
NMF3_CGND.HRA.00903	-14.3757	-10.6561	3.26692
NMF3_CGND.HRA.00909	-7.70432	-10.7257	2.67952
NMF3_CGND.HRA.00916	-8.82715	-4.87447	3.00415
NMF2_CGND.HRA.00934	-5.03579	-3.84482	3.13808
NMF2_CGND.HRA.00943	-5.47245	-2.54664	3.14204
NMF3_CGND.HRA.00948	-20.0816	-17.5241	2.67952
NMF2_CGND.HRA.00955	-7.48502	-3.18095	3.4178
NMF1_CGND.HRA.00961	-13.2214	-2.09043	3.41845
NMF3_CGND.HRA.00968	-16.5648	-8.32818	3.1841
NMF2_CGND.HRA.00975	-5.15363	-5.08764	3.35896
NMF3_CGND.HRA.00993	-10.3757	-14.9124	3.50386
NMF3_CGND.HRA.00115	-6.64952	-7.82386	3.23211
NMF1_CGND.HRA.01663	-20.8841	22.6498	4.20298
NMF1_CGND.HRA.01668	-20.2022	16.8554	4.32225
NMF1_CGND.HRA.01678	-17.9279	11.1757	3.38683
NMF1_CGND.HRA.01685	-20.9724	14.6298	3.94779
NMF1_CGND.HRA.01689	-32.4993	24.4708	5.04119
NMF1_CGND.HRA.01694	-18.1532	11.2682	4.48716
NMF1_CGND.HRA.01699	-14.4887	9.13753	3.59779
NMF1_CGND.HRA.01709	-19.9883	15.1799	3.52528
NMF1_CGND.HRA.01714	-27.8781	19.9767	4.32443
NMF1_CGND.HRA.01719	-18.2465	6.16775	4.19289
NMF1_CGND.HRA.01724	-25.0322	26.1199	6.01851
NMF3_CGND.HRA.01731	-17.284	-15.0271	2.67952
NMF3_CGND.HRA.01735	-12.3464	-10.669	3.45259
NMF1_CGND.HRA.01739	-13.3269	8.84805	4.21008
NMF1_CGND.HRA.01770	-10.275	11.4167	3.5951
NMF1_CGND.HRA.01775	-7.81156	15.0866	4.32468
NMF2_CGND.HRA.01780	9.53749	10.3821	3.96775
NMF1_CGND.HRA.01800	-11.7445	19.3846	4.11344
NMF1_CGND.HRA.01803	-19.1163	16.3693	4.54114
NMF2_CGND.HRA.01808	1.86938	9.94243	3.73581
NMF3_CGND.HRA.01795	-7.18079	-2.50503	3.40667
NMF2_CGND.HRA.01813	0.688115	8.1422	3.71462
NMF2_CGND.HRA.01818	-5.23517	1.50908	3.82262
NMF2_CGND.HRA.01822	0.275996	10.2328	4.04209
NMF1_CGND.HRA.01827	-9.51761	10.1604	4.52299
NMF3_CGND.HRA.01832	-12.402	3.78182	4.14297
NMF1_CGND.HRA.01837	-12.478	14.5222	4.06616
NMF2_CGND.HRA.01848	-3.79157	5.52737	3.52201
NMF2_CGND.HRA.01840	-4.34269	0.931482	2.67952
NMF2_CGND.HRA.01844	-1.93626	2.15574	3.78802
NMF1_CGND.HRA.01853	-10.0752	24.7415	5.01679
NMF2_CGND.HRA.01858	3.07579	1.78076	3.56922
NMF1_CGND.HRA.01863	-23.2668	34.9471	6.01935
NMF2_CGND.HRA.01868	3.89525	-1.431	2.67952
NMF1_CGND.HRA.01873	-31.6733	28.0492	6.38574
NMF3_CGND.HRA.01878	-3.81813	-2.4614	3.45872
NMF2_CGND.HRA.01883	-0.711196	8.41283	2.67952
NMF1_CGND.HRA.01888	-18.2025	22.8483	4.86947
NMF1_CGND.HRA.01893	-7.60852	6.19772	3.71401
NMF1_CGND.HRA.01898	-0.449697	11.0759	4.33424
NMF2_CGND.HRA.01903	-4.23423	10.9787	3.95508
NMF1_CGND.HRA.01913	-36.4698	32.1884	6.5418
NMF1_CGND.HRA.01918	-49.2342	22.5241	6.42221
NMF2_CGND.HRA.01272	9.1619	-1.62382	3.38807
NMF2_CGND.HRA.01308	12.7229	-0.766921	2.67952
NMF2_CGND.HRA.01324	12.52	-0.739547	3.14433
NMF2_CGND.HRA.01412	2.69983	-5.21568	2.67952
NMF2_CGND.HRA.01420	5.84282	-1.84103	2.67952
NMF2_CGND.HRA.01433	9.94805	-0.153377	2.67952
NMF2_CGND.HRA.01441	8.98269	3.80489	3.39892
NMF3_CGND.HRA.01448	1.44879	-7.88717	3.45473
NMF3_CGND.HRA.01472	-15.0589	-18.4104	3.58561
NMF2_CGND.HRA.01423	10.4104	-6.67777	2.67952
NMF2_CGND.HRA.01456	17.2271	-1.3611	3.8115
NMF2_CGND.HRA.01464	18.0775	6.01724	3.58822
NMF2_CGND.HRA.01479	7.98266	-3.96672	2.67952
NMF2_CGND.HRA.01485	-2.21821	16.5921	3.91317
NMF2_CGND.HRA.01497	11.6321	-3.07624	3.27932
NMF2_CGND.HRA.01509	8.07305	0.267299	3.94521
NMF2_CGND.HRA.01515	18.1512	2.29282	3.34239
NMF2_CGND.HRA.01521	13.1838	8.87116	3.45362
NMF2_CGND.HRA.01543	12.6096	-2.35969	3.357
NMF3_CGND.HRA.01491	-3.81041	-18.4919	3.96598
NMF2_CGND.HRA.01503	17.0783	5.39255	2.67952
NMF3_CGND.HRA.01549	4.05877	-12.4272	2.67952
NMF2_CGND.HRA.01555	12.0365	4.95622	3.34534
NMF2_CGND.HRA.01560	21.3475	7.54362	3.69903
NMF2_CGND.HRA.01566	13.7518	6.41587	3.33933
NMF2_CGND.HRA.01572	7.34793	15.5183	3.79389
NMF2_CGND.HRA.01578	6.44655	4.24201	2.67952
NMF2_CGND.HRA.01584	15.6201	9.18899	3.59447
NMF3_CGND.HRA.01590	-1.43536	-19.9422	2.67952
NMF2_CGND.HRA.01596	8.01724	-5.88458	3.28661
NMF2_CGND.HRA.01607	1.59999	-5.31934	2.67952
NMF2_CGND.HRA.01614	11.6218	-4.46721	3.63989
NMF2_CGND.HRA.01620	20.7008	8.79028	3.49771
NMF2_CGND.HRA.01623	20.0932	8.16287	3.50599
NMF2_CGND.HRA.01626	15.0653	8.63449	3.81946
NMF2_CGND.HRA.01633	12.3472	2.64947	2.67952
NMF2_CGND.HRA.01643	16.0718	4.88789	3.506
NMF2_CGND.HRA.01649	17.4206	3.11309	3.27919
NMF2_CGND.HRA.01662	6.71071	-2.24406	3.30019
NMF2_CGND.HRA.01981	19.475	2.73577	2.67952
NMF2_CGND.HRA.02161	18.8806	5.33858	3.25202
NMF2_CGND.HRA.02168	12.2611	2.01174	3.47182
NMF2_CGND.HRA.00462	-0.553702	-7.238	3.61357
NMF2_CGND.HRA.00483	3.51088	0.547143	3.64497
NMF2_CGND.HRA.00489	4.68346	-1.36729	2.67952
NMF2_CGND.HRA.00628	-1.60463	-8.05046	3.27025
NMF3_CGND.HRA.00678	-32.3816	-25.3738	2.67952
NMF1_CGND.HRA.00748	-5.0206	-4.33164	3.22098
NMF2_CGND.HRA.00733	2.67475	-4.63096	2.67952
NMF2_CGND.HRA.01175	10.6622	-0.586461	3.75719
NMF2_CGND.HRA.01280	9.44764	-0.891398	3.31836
NMF2_CGND.HRA.01305	14.3886	0.970209	3.71922
NMF2_CGND.HRA.01321	11.6703	2.69904	3.25906
NMF2_CGND.HRA.01375	10.3428	-2.06353	2.67952
NMF2_CGND.HRA.01387	15.9356	5.42418	3.6535
NMF3_CGND.HRA.01403	-15.1308	-23.9376	3.54982
NMF2_CGND.HRA.01384	0.366289	7.52012	4.24257
NMF2_CGND.HRA.01399	10.4607	-3.973	3.38115
NMF2_CGND.HRA.01407	5.87368	-13.4782	2.67952
NMF2_CGND.HRA.01415	16.9666	3.48658	2.67952
NMF2_CGND.HRA.01425	11.185	-5.04061	2.67952
NMF2_CGND.HRA.01429	14.2236	3.93407	3.27429
NMF2_CGND.HRA.01438	12.251	4.59786	2.67952
NMF2_CGND.HRA.01445	13.1185	9.23524	2.67952
NMF2_CGND.HRA.01453	11.1122	-8.98937	3.54843
NMF2_CGND.HRA.01461	6.51055	-5.89668	3.99172
NMF2_CGND.HRA.01476	12.9284	-0.866563	3.32488
NMF3_CGND.HRA.01469	-3.39751	-7.16401	3.34904
NMF2_CGND.HRA.01482	11.2049	1.47805	3.71015
NMF3_CGND.HRA.01488	-15.9686	-25.0663	3.53298
NMF2_CGND.HRA.01494	21.026	3.25999	2.67952
NMF2_CGND.HRA.01500	8.59672	-5.30859	3.7646
NMF3_CGND.HRA.01506	-0.556986	-5.15061	3.76753
NMF3_CGND.HRA.01512	9.18201	-10.29	2.67952
NMF2_CGND.HRA.01518	14.5496	-3.88791	2.67952
NMF2_CGND.HRA.01524	20.3482	5.12811	2.67952
NMF2_CGND.HRA.01528	17.1285	4.0585	3.34122
NMF2_CGND.HRA.01532	22.0756	10.4736	3.82234
NMF2_CGND.HRA.01536	17.2238	1.53951	3.31088
NMF2_CGND.HRA.01563	15.344	3.14854	3.62526
NMF3_CGND.HRA.01581	-3.02232	-7.89761	3.67292
NMF2_CGND.HRA.01593	9.12346	0.00466786	3.42229
NMF2_CGND.HRA.01540	13.1527	-1.62091	2.67952
NMF3_CGND.HRA.01546	-1.74474	-17.6416	2.67952
NMF2_CGND.HRA.01552	10.0437	0.348171	2.67952
NMF2_CGND.HRA.01569	13.9257	0.84998	2.67952
NMF2_CGND.HRA.01575	6.89911	-5.42127	2.67952
NMF2_CGND.HRA.01587	7.36213	-7.31944	2.67952
NMF2_CGND.HRA.01609	5.20402	-2.87206	3.2202
NMF2_CGND.HRA.01628	-2.13777	16.2283	3.71294
NMF2_CGND.HRA.01635	13.5397	-1.25612	2.67952
NMF2_CGND.HRA.01640	9.15566	-3.33574	3.27621
NMF3_CGND.HRA.01646	2.27481	-8.98394	2.67952
NMF2_CGND.HRA.01659	7.90269	0.369787	3.8764
NMF2_CGND.HRA.01984	19.1637	2.65067	3.25888
NMF1_CGND.HRA.00257.2	-8.05739	-11.1589	3.16045
NMF2_CGND.HRA.00461	-1.01197	-7.00053	2.67952
NMF2_CGND.HRA.00482	-1.89484	-4.21115	3.57354
NMF2_CGND.HRA.00488	-1.89983	-4.58493	3.70003
NMF3_CGND.HRA.00627	-10.7537	-15.5168	3.27506
NMF3_CGND.HRA.00677	-34.4695	-22.5781	3.31464
NMF1_CGND.HRA.00747	-4.33253	-3.77599	3.43452
NMF2_CGND.HRA.00732	4.96662	-2.80015	2.67952
NMF2_CGND.HRA.01174	8.40883	-4.73784	3.41754
NMF2_CGND.HRA.01279	9.60173	-0.997604	3.11664
NMF2_CGND.HRA.01304	13.7129	-0.96882	3.23941
NMF2_CGND.HRA.01320	7.47609	-2.60243	2.67952
NMF2_CGND.HRA.01374	10.5925	-6.87995	3.70122
NMF2_CGND.HRA.01386	10.455	0.51209	3.24086
NMF2_CGND.HRA.01390	10.6611	-0.354722	2.67952
NMF2_CGND.HRA.01394	16.661	2.29621	3.83602
NMF2_CGND.HRA.01398	14.6352	-1.5214	3.70538
NMF2_CGND.HRA.01414	15.5638	3.95396	4.00563
NMF3_CGND.HRA.01424	-1.56258	-16.3786	3.40443
NMF2_CGND.HRA.01428	13.6576	2.51725	2.67952
NMF2_CGND.HRA.01437	10.7466	3.7619	3.30234
NMF2_CGND.HRA.01452	10.281	-10.0979	3.37661
NMF1_CGND.HRA.01468	-3.90261	-7.81369	4.27986
NMF2_CGND.HRA.01475	15.1026	0.045973	3.30637
NMF2_CGND.HRA.01481	9.65475	6.07586	3.78228
NMF3_CGND.HRA.01487	-21.2567	-26.8586	3.81136
NMF2_CGND.HRA.01493	11.7055	-6.24043	2.67952
NMF2_CGND.HRA.01499	16.3447	4.75541	3.49524
NMF3_CGND.HRA.01505	-11.9272	6.04896	4.64363
NMF3_CGND.HRA.01511	1.6813	-16.1747	2.67952
NMF3_CGND.HRA.01517	1.45362	-12.2204	3.72427
NMF2_CGND.HRA.01527	20.7814	8.82612	3.36467
NMF2_CGND.HRA.01531	20.2235	4.39513	3.95065
NMF2_CGND.HRA.01535	10.0716	-5.91046	2.67952
NMF2_CGND.HRA.01539	15.9067	-0.12029	3.32365
NMF2_CGND.HRA.01562	14.8511	0.765311	3.35912
NMF2_CGND.HRA.01551	15.1539	2.72893	3.80898
NMF2_CGND.HRA.01568	13.1958	0.356385	2.67952
NMF3_CGND.HRA.01574	1.15997	-13.095	2.67952
NMF2_CGND.HRA.01580	10.1508	-1.25878	3.626
NMF2_CGND.HRA.01592	10.46	-2.50961	2.67952
NMF2_CGND.HRA.01608	5.75836	-2.72346	3.19038
NMF2_CGND.HRA.01629	15.8087	5.13761	3.59843
NMF2_CGND.HRA.01636	14.8561	2.22769	3.25723
NMF2_CGND.HRA.01639	12.1052	0.220117	2.67952
NMF2_CGND.HRA.01658	6.21854	-5.21213	3.54444
NMF3_CGND.HRA.01983	-3.01607	-17.7619	2.67952
NMF2_CGND.HRA.02157	3.22775	-8.16059	3.71984
NMF3_CGND.HRA.00147	-12.6332	-23.7902	2.67952
NMF1_CGND.HRA.01664	-13.8903	-0.218055	3.76964
NMF1_CGND.HRA.01669	-12.9087	2.95068	3.70478
NMF1_CGND.HRA.01674	-2.03092	4.24997	4.07762
NMF1_CGND.HRA.01679	-20.9632	9.81081	3.38624
NMF1_CGND.HRA.01686	-13.9653	6.86639	3.79517
NMF1_CGND.HRA.01690	-14.5174	0.00895463	3.70551
NMF3_CGND.HRA.01695	-16.3828	-5.3429	2.67952
NMF1_CGND.HRA.01700	-6.58511	2.2507	3.50899
NMF1_CGND.HRA.01710	-10.7933	-2.70454	3.94143
NMF1_CGND.HRA.01715	-23.999	6.70197	4.09691
NMF1_CGND.HRA.01720	-7.42696	6.80057	3.8138
NMF2_CGND.HRA.01728	-6.69339	-2.37211	3.84028
NMF3_CGND.HRA.01732	-42.7396	-32.8365	3.33766
NMF3_CGND.HRA.01736	-14.6951	-11.353	2.67952
NMF1_CGND.HRA.01740	-11.1517	5.54744	4.11924
NMF1_CGND.HRA.01746	-15.8465	-4.03012	3.22296
NMF3_CGND.HRA.01766	-7.16352	-6.53043	4.0094
NMF1_CGND.HRA.01776	-8.46671	14.0961	4.1226
NMF1_CGND.HRA.01801	-6.14977	6.28623	3.50602
NMF1_CGND.HRA.01804	-1.4717	2.08671	4.2112
NMF1_CGND.HRA.01809	-3.45419	1.48761	3.90198
NMF2_CGND.HRA.01791	1.04819	-1.44073	3.56181
NMF2_CGND.HRA.01796	-1.55029	-3.24172	3.4844
NMF2_CGND.HRA.01814	2.46477	-2.77653	3.85757
NMF2_CGND.HRA.01819	-3.43495	2.08698	3.60888
NMF2_CGND.HRA.01823	1.45654	7.38328	3.43596
NMF3_CGND.HRA.01828	-12.0878	-3.13778	2.67952
NMF3_CGND.HRA.01833	-37.2814	6.29136	4.58702
NMF2_CGND.HRA.01838	2.20057	-1.81301	2.67952
NMF2_CGND.HRA.01849	-0.362174	-2.11939	3.72074
NMF2_CGND.HRA.01845	3.7211	4.31988	4.01189
NMF2_CGND.HRA.01854	3.18824	2.35165	2.67952
NMF3_CGND.HRA.01859	-13.07	-13.9971	2.67952
NMF2_CGND.HRA.01864	-4.27482	3.943	3.60182
NMF2_CGND.HRA.01869	-3.04608	5.29647	4.5638
NMF2_CGND.HRA.01874	2.412	-0.409946	3.57285
NMF2_CGND.HRA.01879	4.32702	2.15652	3.51173
NMF1_CGND.HRA.01889	-7.87594	3.14116	4.05062
NMF2_CGND.HRA.01894	-2.53918	0.838384	3.45399
NMF1_CGND.HRA.01899	-5.55521	6.19648	4.57745
NMF2_CGND.HRA.01904	1.31324	6.10772	3.68295
NMF2_CGND.HRA.01914	-0.0175725	2.4022	4.06197
NMF1_CGND.HRA.01919	-5.91923	5.68038	4.26968
NMF2_CGND.HRA.01557	15.3134	7.08755	3.48536

## Sheet: Figure 1D
Sample	PC1	PC2	ANO3
NMF3_CGND.HRA.00806	-9.79082	-11.7356	9.14521
NMF2_CGND.HRA.00815	-2.25391	-6.15805	9.57001
NMF2_CGND.HRA.00823	-3.99134	-7.05042	9.37146
NMF3_CGND.HRA.00830	-6.55395	-8.37634	9.31912
NMF3_CGND.HRA.00839	-21.662	-19.9763	7.44566
NMF3_CGND.HRA.00849	-12.3189	-8.90053	8.7804
NMF2_CGND.HRA.00855	-7.08615	1.13044	9.70587
NMF3_CGND.HRA.00866	-5.49897	-6.03538	9.43117
NMF3_CGND.HRA.00876	-27.6597	-25.1677	7.25549
NMF2_CGND.HRA.00883	-5.85393	-2.12313	10.1286
NMF2_CGND.HRA.00891	-2.01744	-5.0011	9.58644
NMF3_CGND.HRA.00897	-15.936	-7.98952	8.72007
NMF3_CGND.HRA.00903	-14.3757	-10.6561	8.80418
NMF3_CGND.HRA.00909	-7.70432	-10.7257	7.79058
NMF3_CGND.HRA.00916	-8.82715	-4.87447	9.22583
NMF2_CGND.HRA.00934	-5.03579	-3.84482	9.38943
NMF2_CGND.HRA.00943	-5.47245	-2.54664	9.24267
NMF3_CGND.HRA.00948	-20.0816	-17.5241	8.55998
NMF2_CGND.HRA.00955	-7.48502	-3.18095	13.0599
NMF1_CGND.HRA.00961	-13.2214	-2.09043	12.6447
NMF3_CGND.HRA.00968	-16.5648	-8.32818	8.62171
NMF2_CGND.HRA.00975	-5.15363	-5.08764	9.2573
NMF3_CGND.HRA.00993	-10.3757	-14.9124	8.70304
NMF3_CGND.HRA.00115	-6.64952	-7.82386	9.28437
NMF1_CGND.HRA.01663	-20.8841	22.6498	9.67752
NMF1_CGND.HRA.01668	-20.2022	16.8554	9.27603
NMF1_CGND.HRA.01678	-17.9279	11.1757	9.16384
NMF1_CGND.HRA.01685	-20.9724	14.6298	9.57247
NMF1_CGND.HRA.01689	-32.4993	24.4708	9.21858
NMF1_CGND.HRA.01694	-18.1532	11.2682	9.74758
NMF1_CGND.HRA.01699	-14.4887	9.13753	9.73967
NMF1_CGND.HRA.01709	-19.9883	15.1799	9.77838
NMF1_CGND.HRA.01714	-27.8781	19.9767	9.51332
NMF1_CGND.HRA.01719	-18.2465	6.16775	9.11753
NMF1_CGND.HRA.01724	-25.0322	26.1199	10.0866
NMF3_CGND.HRA.01731	-17.284	-15.0271	8.63176
NMF3_CGND.HRA.01735	-12.3464	-10.669	9.28125
NMF1_CGND.HRA.01739	-13.3269	8.84805	9.66368
NMF1_CGND.HRA.01770	-10.275	11.4167	9.50472
NMF1_CGND.HRA.01775	-7.81156	15.0866	9.72291
NMF2_CGND.HRA.01780	9.53749	10.3821	9.93053
NMF1_CGND.HRA.01800	-11.7445	19.3846	9.22855
NMF1_CGND.HRA.01803	-19.1163	16.3693	9.22431
NMF2_CGND.HRA.01808	1.86938	9.94243	9.41315
NMF3_CGND.HRA.01795	-7.18079	-2.50503	9.00767
NMF2_CGND.HRA.01813	0.688115	8.1422	9.84362
NMF2_CGND.HRA.01818	-5.23517	1.50908	9.31428
NMF2_CGND.HRA.01822	0.275996	10.2328	9.75972
NMF1_CGND.HRA.01827	-9.51761	10.1604	9.63798
NMF3_CGND.HRA.01832	-12.402	3.78182	9.17924
NMF1_CGND.HRA.01837	-12.478	14.5222	9.00918
NMF2_CGND.HRA.01848	-3.79157	5.52737	9.68867
NMF2_CGND.HRA.01840	-4.34269	0.931482	9.15003
NMF2_CGND.HRA.01844	-1.93626	2.15574	9.21294
NMF1_CGND.HRA.01853	-10.0752	24.7415	10.1563
NMF2_CGND.HRA.01858	3.07579	1.78076	9.76528
NMF1_CGND.HRA.01863	-23.2668	34.9471	9.58231
NMF2_CGND.HRA.01868	3.89525	-1.431	9.75713
NMF1_CGND.HRA.01873	-31.6733	28.0492	8.37643
NMF3_CGND.HRA.01878	-3.81813	-2.4614	9.17384
NMF2_CGND.HRA.01883	-0.711196	8.41283	9.6997
NMF1_CGND.HRA.01888	-18.2025	22.8483	9.45908
NMF1_CGND.HRA.01893	-7.60852	6.19772	9.14163
NMF1_CGND.HRA.01898	-0.449697	11.0759	9.41068
NMF2_CGND.HRA.01903	-4.23423	10.9787	9.50094
NMF1_CGND.HRA.01913	-36.4698	32.1884	8.4419
NMF1_CGND.HRA.01918	-49.2342	22.5241	6.27857
NMF2_CGND.HRA.01272	9.1619	-1.62382	9.8017
NMF2_CGND.HRA.01308	12.7229	-0.766921	9.91881
NMF2_CGND.HRA.01324	12.52	-0.739547	8.53225
NMF2_CGND.HRA.01412	2.69983	-5.21568	9.31044
NMF2_CGND.HRA.01420	5.84282	-1.84103	9.45432
NMF2_CGND.HRA.01433	9.94805	-0.153377	9.71883
NMF2_CGND.HRA.01441	8.98269	3.80489	9.76453
NMF3_CGND.HRA.01448	1.44879	-7.88717	9.1349
NMF3_CGND.HRA.01472	-15.0589	-18.4104	7.16074
NMF2_CGND.HRA.01423	10.4104	-6.67777	9.31766
NMF2_CGND.HRA.01456	17.2271	-1.3611	10.1657
NMF2_CGND.HRA.01464	18.0775	6.01724	10.5184
NMF2_CGND.HRA.01479	7.98266	-3.96672	9.04685
NMF2_CGND.HRA.01485	-2.21821	16.5921	9.78946
NMF2_CGND.HRA.01497	11.6321	-3.07624	9.71926
NMF2_CGND.HRA.01509	8.07305	0.267299	10.2357
NMF2_CGND.HRA.01515	18.1512	2.29282	10.4372
NMF2_CGND.HRA.01521	13.1838	8.87116	10.1816
NMF2_CGND.HRA.01543	12.6096	-2.35969	9.84435
NMF3_CGND.HRA.01491	-3.81041	-18.4919	8.28501
NMF2_CGND.HRA.01503	17.0783	5.39255	10.2607
NMF3_CGND.HRA.01549	4.05877	-12.4272	9.00619
NMF2_CGND.HRA.01555	12.0365	4.95622	10.1073
NMF2_CGND.HRA.01560	21.3475	7.54362	10.3541
NMF2_CGND.HRA.01566	13.7518	6.41587	9.75423
NMF2_CGND.HRA.01572	7.34793	15.5183	10.2766
NMF2_CGND.HRA.01578	6.44655	4.24201	9.65731
NMF2_CGND.HRA.01584	15.6201	9.18899	10.5138
NMF3_CGND.HRA.01590	-1.43536	-19.9422	8.48893
NMF2_CGND.HRA.01596	8.01724	-5.88458	9.3404
NMF2_CGND.HRA.01607	1.59999	-5.31934	8.51454
NMF2_CGND.HRA.01614	11.6218	-4.46721	9.45219
NMF2_CGND.HRA.01620	20.7008	8.79028	10.2591
NMF2_CGND.HRA.01623	20.0932	8.16287	10.2405
NMF2_CGND.HRA.01626	15.0653	8.63449	10.0319
NMF2_CGND.HRA.01633	12.3472	2.64947	9.67194
NMF2_CGND.HRA.01643	16.0718	4.88789	9.90394
NMF2_CGND.HRA.01649	17.4206	3.11309	10.0941
NMF2_CGND.HRA.01662	6.71071	-2.24406	9.49822
NMF2_CGND.HRA.01981	19.475	2.73577	10.3795
NMF2_CGND.HRA.02161	18.8806	5.33858	9.58711
NMF2_CGND.HRA.02168	12.2611	2.01174	9.71922
NMF2_CGND.HRA.00462	-0.553702	-7.238	8.73498
NMF2_CGND.HRA.00483	3.51088	0.547143	9.93739
NMF2_CGND.HRA.00489	4.68346	-1.36729	9.50755
NMF2_CGND.HRA.00628	-1.60463	-8.05046	9.60853
NMF3_CGND.HRA.00678	-32.3816	-25.3738	7.22834
NMF1_CGND.HRA.00748	-5.0206	-4.33164	9.89803
NMF2_CGND.HRA.00733	2.67475	-4.63096	9.36313
NMF2_CGND.HRA.01175	10.6622	-0.586461	9.92367
NMF2_CGND.HRA.01280	9.44764	-0.891398	9.66773
NMF2_CGND.HRA.01305	14.3886	0.970209	9.92584
NMF2_CGND.HRA.01321	11.6703	2.69904	9.64887
NMF2_CGND.HRA.01375	10.3428	-2.06353	9.73375
NMF2_CGND.HRA.01387	15.9356	5.42418	10.3413
NMF3_CGND.HRA.01403	-15.1308	-23.9376	6.79392
NMF2_CGND.HRA.01384	0.366289	7.52012	9.76528
NMF2_CGND.HRA.01399	10.4607	-3.973	9.7579
NMF2_CGND.HRA.01407	5.87368	-13.4782	9.37328
NMF2_CGND.HRA.01415	16.9666	3.48658	8.68831
NMF2_CGND.HRA.01425	11.185	-5.04061	9.70482
NMF2_CGND.HRA.01429	14.2236	3.93407	10.0967
NMF2_CGND.HRA.01438	12.251	4.59786	9.70688
NMF2_CGND.HRA.01445	13.1185	9.23524	9.88757
NMF2_CGND.HRA.01453	11.1122	-8.98937	9.25052
NMF2_CGND.HRA.01461	6.51055	-5.89668	9.64173
NMF2_CGND.HRA.01476	12.9284	-0.866563	9.65333
NMF3_CGND.HRA.01469	-3.39751	-7.16401	7.86524
NMF2_CGND.HRA.01482	11.2049	1.47805	9.95042
NMF3_CGND.HRA.01488	-15.9686	-25.0663	5.9759
NMF2_CGND.HRA.01494	21.026	3.25999	9.99915
NMF2_CGND.HRA.01500	8.59672	-5.30859	9.52538
NMF3_CGND.HRA.01506	-0.556986	-5.15061	9.09666
NMF3_CGND.HRA.01512	9.18201	-10.29	8.60343
NMF2_CGND.HRA.01518	14.5496	-3.88791	9.98657
NMF2_CGND.HRA.01524	20.3482	5.12811	10.1675
NMF2_CGND.HRA.01528	17.1285	4.0585	10.1688
NMF2_CGND.HRA.01532	22.0756	10.4736	10.3522
NMF2_CGND.HRA.01536	17.2238	1.53951	9.94965
NMF2_CGND.HRA.01563	15.344	3.14854	10.1919
NMF3_CGND.HRA.01581	-3.02232	-7.89761	9.19908
NMF2_CGND.HRA.01593	9.12346	0.00466786	9.95146
NMF2_CGND.HRA.01540	13.1527	-1.62091	9.97416
NMF3_CGND.HRA.01546	-1.74474	-17.6416	8.79754
NMF2_CGND.HRA.01552	10.0437	0.348171	9.77362
NMF2_CGND.HRA.01569	13.9257	0.84998	9.48665
NMF2_CGND.HRA.01575	6.89911	-5.42127	9.68978
NMF2_CGND.HRA.01587	7.36213	-7.31944	9.41994
NMF2_CGND.HRA.01609	5.20402	-2.87206	8.95724
NMF2_CGND.HRA.01628	-2.13777	16.2283	10.0547
NMF2_CGND.HRA.01635	13.5397	-1.25612	9.54491
NMF2_CGND.HRA.01640	9.15566	-3.33574	9.04278
NMF3_CGND.HRA.01646	2.27481	-8.98394	8.94614
NMF2_CGND.HRA.01659	7.90269	0.369787	9.70851
NMF2_CGND.HRA.01984	19.1637	2.65067	10.525
NMF1_CGND.HRA.00257.2	-8.05739	-11.1589	8.73185
NMF2_CGND.HRA.00461	-1.01197	-7.00053	9.52548
NMF2_CGND.HRA.00482	-1.89484	-4.21115	9.37831
NMF2_CGND.HRA.00488	-1.89983	-4.58493	8.85533
NMF3_CGND.HRA.00627	-10.7537	-15.5168	8.95913
NMF3_CGND.HRA.00677	-34.4695	-22.5781	7.41187
NMF1_CGND.HRA.00747	-4.33253	-3.77599	9.24736
NMF2_CGND.HRA.00732	4.96662	-2.80015	9.80266
NMF2_CGND.HRA.01174	8.40883	-4.73784	9.33311
NMF2_CGND.HRA.01279	9.60173	-0.997604	9.82972
NMF2_CGND.HRA.01304	13.7129	-0.96882	10.2322
NMF2_CGND.HRA.01320	7.47609	-2.60243	8.77952
NMF2_CGND.HRA.01374	10.5925	-6.87995	9.73537
NMF2_CGND.HRA.01386	10.455	0.51209	9.86279
NMF2_CGND.HRA.01390	10.6611	-0.354722	10.2928
NMF2_CGND.HRA.01394	16.661	2.29621	10.2121
NMF2_CGND.HRA.01398	14.6352	-1.5214	9.79022
NMF2_CGND.HRA.01414	15.5638	3.95396	10.3248
NMF3_CGND.HRA.01424	-1.56258	-16.3786	8.45662
NMF2_CGND.HRA.01428	13.6576	2.51725	9.80223
NMF2_CGND.HRA.01437	10.7466	3.7619	9.77505
NMF2_CGND.HRA.01452	10.281	-10.0979	9.24314
NMF1_CGND.HRA.01468	-3.90261	-7.81369	8.02969
NMF2_CGND.HRA.01475	15.1026	0.045973	9.05646
NMF2_CGND.HRA.01481	9.65475	6.07586	10.0892
NMF3_CGND.HRA.01487	-21.2567	-26.8586	5.62429
NMF2_CGND.HRA.01493	11.7055	-6.24043	9.92844
NMF2_CGND.HRA.01499	16.3447	4.75541	10.0285
NMF3_CGND.HRA.01505	-11.9272	6.04896	9.60102
NMF3_CGND.HRA.01511	1.6813	-16.1747	8.09661
NMF3_CGND.HRA.01517	1.45362	-12.2204	8.91045
NMF2_CGND.HRA.01527	20.7814	8.82612	10.6543
NMF2_CGND.HRA.01531	20.2235	4.39513	9.49869
NMF2_CGND.HRA.01535	10.0716	-5.91046	9.26444
NMF2_CGND.HRA.01539	15.9067	-0.12029	10.2329
NMF2_CGND.HRA.01562	14.8511	0.765311	9.47899
NMF2_CGND.HRA.01551	15.1539	2.72893	9.97784
NMF2_CGND.HRA.01568	13.1958	0.356385	9.00378
NMF3_CGND.HRA.01574	1.15997	-13.095	8.88559
NMF2_CGND.HRA.01580	10.1508	-1.25878	10.1053
NMF2_CGND.HRA.01592	10.46	-2.50961	9.75462
NMF2_CGND.HRA.01608	5.75836	-2.72346	8.97208
NMF2_CGND.HRA.01629	15.8087	5.13761	9.76384
NMF2_CGND.HRA.01636	14.8561	2.22769	10.0068
NMF2_CGND.HRA.01639	12.1052	0.220117	9.55939
NMF2_CGND.HRA.01658	6.21854	-5.21213	9.50315
NMF3_CGND.HRA.01983	-3.01607	-17.7619	8.6446
NMF2_CGND.HRA.02157	3.22775	-8.16059	9.06565
NMF3_CGND.HRA.00147	-12.6332	-23.7902	8.58604
NMF1_CGND.HRA.01664	-13.8903	-0.218055	8.71162
NMF1_CGND.HRA.01669	-12.9087	2.95068	8.76755
NMF1_CGND.HRA.01674	-2.03092	4.24997	9.54439
NMF1_CGND.HRA.01679	-20.9632	9.81081	8.60109
NMF1_CGND.HRA.01686	-13.9653	6.86639	8.99072
NMF1_CGND.HRA.01690	-14.5174	0.00895463	9.19094
NMF3_CGND.HRA.01695	-16.3828	-5.3429	8.72546
NMF1_CGND.HRA.01700	-6.58511	2.2507	9.31453
NMF1_CGND.HRA.01710	-10.7933	-2.70454	9.17173
NMF1_CGND.HRA.01715	-23.999	6.70197	9.00383
NMF1_CGND.HRA.01720	-7.42696	6.80057	9.30162
NMF2_CGND.HRA.01728	-6.69339	-2.37211	8.2567
NMF3_CGND.HRA.01732	-42.7396	-32.8365	5.56111
NMF3_CGND.HRA.01736	-14.6951	-11.353	9.23253
NMF1_CGND.HRA.01740	-11.1517	5.54744	9.0324
NMF1_CGND.HRA.01746	-15.8465	-4.03012	9.35689
NMF3_CGND.HRA.01766	-7.16352	-6.53043	7.83745
NMF1_CGND.HRA.01776	-8.46671	14.0961	9.63668
NMF1_CGND.HRA.01801	-6.14977	6.28623	9.13883
NMF1_CGND.HRA.01804	-1.4717	2.08671	9.03683
NMF1_CGND.HRA.01809	-3.45419	1.48761	9.18232
NMF2_CGND.HRA.01791	1.04819	-1.44073	9.7601
NMF2_CGND.HRA.01796	-1.55029	-3.24172	8.66024
NMF2_CGND.HRA.01814	2.46477	-2.77653	9.69984
NMF2_CGND.HRA.01819	-3.43495	2.08698	9.42208
NMF2_CGND.HRA.01823	1.45654	7.38328	9.94387
NMF3_CGND.HRA.01828	-12.0878	-3.13778	8.83712
NMF3_CGND.HRA.01833	-37.2814	6.29136	7.94603
NMF2_CGND.HRA.01838	2.20057	-1.81301	9.03565
NMF2_CGND.HRA.01849	-0.362174	-2.11939	9.0954
NMF2_CGND.HRA.01845	3.7211	4.31988	9.16063
NMF2_CGND.HRA.01854	3.18824	2.35165	8.64138
NMF3_CGND.HRA.01859	-13.07	-13.9971	8.45609
NMF2_CGND.HRA.01864	-4.27482	3.943	9.05499
NMF2_CGND.HRA.01869	-3.04608	5.29647	9.17101
NMF2_CGND.HRA.01874	2.412	-0.409946	9.30455
NMF2_CGND.HRA.01879	4.32702	2.15652	9.05561
NMF1_CGND.HRA.01889	-7.87594	3.14116	8.94902
NMF2_CGND.HRA.01894	-2.53918	0.838384	8.69645
NMF1_CGND.HRA.01899	-5.55521	6.19648	9.23189
NMF2_CGND.HRA.01904	1.31324	6.10772	8.82877
NMF2_CGND.HRA.01914	-0.0175725	2.4022	9.44151
NMF1_CGND.HRA.01919	-5.91923	5.68038	9.03077
NMF2_CGND.HRA.01557	15.3134	7.08755	10.2195

## Sheet: Figure 1E
Sample	PC1	PC2	chr5|760200|760576|MLT1B:ERVL-MaLR:LTR|277|+
NMF3_CGND.HRA.00806	-9.79082	-11.7356	6.97086
NMF2_CGND.HRA.00815	-2.25391	-6.15805	6.11982
NMF2_CGND.HRA.00823	-3.99134	-7.05042	5.94339
NMF3_CGND.HRA.00830	-6.55395	-8.37634	5.86603
NMF3_CGND.HRA.00839	-21.662	-19.9763	7.1068
NMF3_CGND.HRA.00849	-12.3189	-8.90053	5.66739
NMF2_CGND.HRA.00855	-7.08615	1.13044	6.50672
NMF3_CGND.HRA.00866	-5.49897	-6.03538	5.62697
NMF3_CGND.HRA.00876	-27.6597	-25.1677	7.92766
NMF2_CGND.HRA.00883	-5.85393	-2.12313	6.16376
NMF2_CGND.HRA.00891	-2.01744	-5.0011	5.77022
NMF3_CGND.HRA.00897	-15.936	-7.98952	6.86383
NMF3_CGND.HRA.00903	-14.3757	-10.6561	5.42916
NMF3_CGND.HRA.00909	-7.70432	-10.7257	6.88119
NMF3_CGND.HRA.00916	-8.82715	-4.87447	7.59779
NMF2_CGND.HRA.00934	-5.03579	-3.84482	4.94165
NMF2_CGND.HRA.00943	-5.47245	-2.54664	5.30999
NMF3_CGND.HRA.00948	-20.0816	-17.5241	7.02589
NMF2_CGND.HRA.00955	-7.48502	-3.18095	5.17076
NMF1_CGND.HRA.00961	-13.2214	-2.09043	5.89559
NMF3_CGND.HRA.00968	-16.5648	-8.32818	6.20965
NMF2_CGND.HRA.00975	-5.15363	-5.08764	5.26769
NMF3_CGND.HRA.00993	-10.3757	-14.9124	7.77441
NMF3_CGND.HRA.00115	-6.64952	-7.82386	6.3018
NMF1_CGND.HRA.01663	-20.8841	22.6498	3.58557
NMF1_CGND.HRA.01668	-20.2022	16.8554	3.62383
NMF1_CGND.HRA.01678	-17.9279	11.1757	4.66285
NMF1_CGND.HRA.01685	-20.9724	14.6298	4.28582
NMF1_CGND.HRA.01689	-32.4993	24.4708	4.11764
NMF1_CGND.HRA.01694	-18.1532	11.2682	5.37105
NMF1_CGND.HRA.01699	-14.4887	9.13753	4.57539
NMF1_CGND.HRA.01709	-19.9883	15.1799	5.1632
NMF1_CGND.HRA.01714	-27.8781	19.9767	4.2548
NMF1_CGND.HRA.01719	-18.2465	6.16775	4.26026
NMF1_CGND.HRA.01724	-25.0322	26.1199	4.27393
NMF3_CGND.HRA.01731	-17.284	-15.0271	6.65699
NMF3_CGND.HRA.01735	-12.3464	-10.669	6.47005
NMF1_CGND.HRA.01739	-13.3269	8.84805	4.54628
NMF1_CGND.HRA.01770	-10.275	11.4167	5.73873
NMF1_CGND.HRA.01775	-7.81156	15.0866	4.57546
NMF2_CGND.HRA.01780	9.53749	10.3821	4.63223
NMF1_CGND.HRA.01800	-11.7445	19.3846	5.53174
NMF1_CGND.HRA.01803	-19.1163	16.3693	5.27951
NMF2_CGND.HRA.01808	1.86938	9.94243	5.25038
NMF3_CGND.HRA.01795	-7.18079	-2.50503	6.47271
NMF2_CGND.HRA.01813	0.688115	8.1422	6.68312
NMF2_CGND.HRA.01818	-5.23517	1.50908	6.56983
NMF2_CGND.HRA.01822	0.275996	10.2328	6.6523
NMF1_CGND.HRA.01827	-9.51761	10.1604	6.3941
NMF3_CGND.HRA.01832	-12.402	3.78182	6.79608
NMF1_CGND.HRA.01837	-12.478	14.5222	4.57711
NMF2_CGND.HRA.01848	-3.79157	5.52737	6.69265
NMF2_CGND.HRA.01840	-4.34269	0.931482	6.76583
NMF2_CGND.HRA.01844	-1.93626	2.15574	6.5698
NMF1_CGND.HRA.01853	-10.0752	24.7415	5.14382
NMF2_CGND.HRA.01858	3.07579	1.78076	6.27918
NMF1_CGND.HRA.01863	-23.2668	34.9471	4.57877
NMF2_CGND.HRA.01868	3.89525	-1.431	6.39875
NMF1_CGND.HRA.01873	-31.6733	28.0492	5.70262
NMF3_CGND.HRA.01878	-3.81813	-2.4614	6.98197
NMF2_CGND.HRA.01883	-0.711196	8.41283	6.37684
NMF1_CGND.HRA.01888	-18.2025	22.8483	5.708
NMF1_CGND.HRA.01893	-7.60852	6.19772	6.04035
NMF1_CGND.HRA.01898	-0.449697	11.0759	5.64487
NMF2_CGND.HRA.01903	-4.23423	10.9787	5.53479
NMF1_CGND.HRA.01913	-36.4698	32.1884	5.72261
NMF1_CGND.HRA.01918	-49.2342	22.5241	5.1659
NMF2_CGND.HRA.01272	9.1619	-1.62382	6.23517
NMF2_CGND.HRA.01308	12.7229	-0.766921	5.98242
NMF2_CGND.HRA.01324	12.52	-0.739547	6.20885
NMF2_CGND.HRA.01412	2.69983	-5.21568	6.56991
NMF2_CGND.HRA.01420	5.84282	-1.84103	6.70152
NMF2_CGND.HRA.01433	9.94805	-0.153377	5.99505
NMF2_CGND.HRA.01441	8.98269	3.80489	6.45888
NMF3_CGND.HRA.01448	1.44879	-7.88717	6.36486
NMF3_CGND.HRA.01472	-15.0589	-18.4104	5.88558
NMF2_CGND.HRA.01423	10.4104	-6.67777	6.21226
NMF2_CGND.HRA.01456	17.2271	-1.3611	5.66514
NMF2_CGND.HRA.01464	18.0775	6.01724	3.94501
NMF2_CGND.HRA.01479	7.98266	-3.96672	6.061
NMF2_CGND.HRA.01485	-2.21821	16.5921	5.66026
NMF2_CGND.HRA.01497	11.6321	-3.07624	5.97061
NMF2_CGND.HRA.01509	8.07305	0.267299	6.201
NMF2_CGND.HRA.01515	18.1512	2.29282	5.88053
NMF2_CGND.HRA.01521	13.1838	8.87116	5.09951
NMF2_CGND.HRA.01543	12.6096	-2.35969	5.78756
NMF3_CGND.HRA.01491	-3.81041	-18.4919	8.18961
NMF2_CGND.HRA.01503	17.0783	5.39255	4.96196
NMF3_CGND.HRA.01549	4.05877	-12.4272	7.47003
NMF2_CGND.HRA.01555	12.0365	4.95622	5.62888
NMF2_CGND.HRA.01560	21.3475	7.54362	6.17528
NMF2_CGND.HRA.01566	13.7518	6.41587	6.06046
NMF2_CGND.HRA.01572	7.34793	15.5183	5.16035
NMF2_CGND.HRA.01578	6.44655	4.24201	6.80694
NMF2_CGND.HRA.01584	15.6201	9.18899	5.09848
NMF3_CGND.HRA.01590	-1.43536	-19.9422	7.50499
NMF2_CGND.HRA.01596	8.01724	-5.88458	6.82989
NMF2_CGND.HRA.01607	1.59999	-5.31934	6.66511
NMF2_CGND.HRA.01614	11.6218	-4.46721	7.20963
NMF2_CGND.HRA.01620	20.7008	8.79028	5.84804
NMF2_CGND.HRA.01623	20.0932	8.16287	5.23455
NMF2_CGND.HRA.01626	15.0653	8.63449	5.9458
NMF2_CGND.HRA.01633	12.3472	2.64947	6.07793
NMF2_CGND.HRA.01643	16.0718	4.88789	5.73041
NMF2_CGND.HRA.01649	17.4206	3.11309	5.3167
NMF2_CGND.HRA.01662	6.71071	-2.24406	6.10455
NMF2_CGND.HRA.01981	19.475	2.73577	6.03465
NMF2_CGND.HRA.02161	18.8806	5.33858	5.21975
NMF2_CGND.HRA.02168	12.2611	2.01174	5.34085
NMF2_CGND.HRA.00462	-0.553702	-7.238	5.27159
NMF2_CGND.HRA.00483	3.51088	0.547143	5.37861
NMF2_CGND.HRA.00489	4.68346	-1.36729	5.34615
NMF2_CGND.HRA.00628	-1.60463	-8.05046	6.48686
NMF3_CGND.HRA.00678	-32.3816	-25.3738	7.06876
NMF1_CGND.HRA.00748	-5.0206	-4.33164	6.44646
NMF2_CGND.HRA.00733	2.67475	-4.63096	6.61273
NMF2_CGND.HRA.01175	10.6622	-0.586461	6.2701
NMF2_CGND.HRA.01280	9.44764	-0.891398	6.87239
NMF2_CGND.HRA.01305	14.3886	0.970209	5.83933
NMF2_CGND.HRA.01321	11.6703	2.69904	5.50584
NMF2_CGND.HRA.01375	10.3428	-2.06353	6.99377
NMF2_CGND.HRA.01387	15.9356	5.42418	5.84768
NMF3_CGND.HRA.01403	-15.1308	-23.9376	7.15259
NMF2_CGND.HRA.01384	0.366289	7.52012	7.16696
NMF2_CGND.HRA.01399	10.4607	-3.973	6.05053
NMF2_CGND.HRA.01407	5.87368	-13.4782	6.35869
NMF2_CGND.HRA.01415	16.9666	3.48658	5.58175
NMF2_CGND.HRA.01425	11.185	-5.04061	6.05362
NMF2_CGND.HRA.01429	14.2236	3.93407	5.16861
NMF2_CGND.HRA.01438	12.251	4.59786	5.87374
NMF2_CGND.HRA.01445	13.1185	9.23524	5.30304
NMF2_CGND.HRA.01453	11.1122	-8.98937	6.74188
NMF2_CGND.HRA.01461	6.51055	-5.89668	5.37932
NMF2_CGND.HRA.01476	12.9284	-0.866563	6.39257
NMF3_CGND.HRA.01469	-3.39751	-7.16401	6.06571
NMF2_CGND.HRA.01482	11.2049	1.47805	6.28967
NMF3_CGND.HRA.01488	-15.9686	-25.0663	7.50048
NMF2_CGND.HRA.01494	21.026	3.25999	5.43616
NMF2_CGND.HRA.01500	8.59672	-5.30859	5.15859
NMF3_CGND.HRA.01506	-0.556986	-5.15061	6.92282
NMF3_CGND.HRA.01512	9.18201	-10.29	7.24929
NMF2_CGND.HRA.01518	14.5496	-3.88791	5.17702
NMF2_CGND.HRA.01524	20.3482	5.12811	6.12735
NMF2_CGND.HRA.01528	17.1285	4.0585	6.15401
NMF2_CGND.HRA.01532	22.0756	10.4736	5.26934
NMF2_CGND.HRA.01536	17.2238	1.53951	5.79982
NMF2_CGND.HRA.01563	15.344	3.14854	6.63544
NMF3_CGND.HRA.01581	-3.02232	-7.89761	5.89517
NMF2_CGND.HRA.01593	9.12346	0.00466786	7.27517
NMF2_CGND.HRA.01540	13.1527	-1.62091	6.35671
NMF3_CGND.HRA.01546	-1.74474	-17.6416	8.01556
NMF2_CGND.HRA.01552	10.0437	0.348171	6.42761
NMF2_CGND.HRA.01569	13.9257	0.84998	5.94141
NMF2_CGND.HRA.01575	6.89911	-5.42127	6.59196
NMF2_CGND.HRA.01587	7.36213	-7.31944	6.95736
NMF2_CGND.HRA.01609	5.20402	-2.87206	6.38075
NMF2_CGND.HRA.01628	-2.13777	16.2283	6.11666
NMF2_CGND.HRA.01635	13.5397	-1.25612	5.27041
NMF2_CGND.HRA.01640	9.15566	-3.33574	5.82149
NMF3_CGND.HRA.01646	2.27481	-8.98394	5.98164
NMF2_CGND.HRA.01659	7.90269	0.369787	6.11696
NMF2_CGND.HRA.01984	19.1637	2.65067	6.32848
NMF1_CGND.HRA.00257.2	-8.05739	-11.1589	4.80046
NMF2_CGND.HRA.00461	-1.01197	-7.00053	5.52362
NMF2_CGND.HRA.00482	-1.89484	-4.21115	5.34296
NMF2_CGND.HRA.00488	-1.89983	-4.58493	5.41245
NMF3_CGND.HRA.00627	-10.7537	-15.5168	6.77973
NMF3_CGND.HRA.00677	-34.4695	-22.5781	7.11576
NMF1_CGND.HRA.00747	-4.33253	-3.77599	6.17743
NMF2_CGND.HRA.00732	4.96662	-2.80015	6.64851
NMF2_CGND.HRA.01174	8.40883	-4.73784	6.96242
NMF2_CGND.HRA.01279	9.60173	-0.997604	6.42324
NMF2_CGND.HRA.01304	13.7129	-0.96882	6.26235
NMF2_CGND.HRA.01320	7.47609	-2.60243	5.70278
NMF2_CGND.HRA.01374	10.5925	-6.87995	7.41886
NMF2_CGND.HRA.01386	10.455	0.51209	6.00515
NMF2_CGND.HRA.01390	10.6611	-0.354722	5.22692
NMF2_CGND.HRA.01394	16.661	2.29621	5.67489
NMF2_CGND.HRA.01398	14.6352	-1.5214	5.54976
NMF2_CGND.HRA.01414	15.5638	3.95396	6.25033
NMF3_CGND.HRA.01424	-1.56258	-16.3786	6.56941
NMF2_CGND.HRA.01428	13.6576	2.51725	5.59745
NMF2_CGND.HRA.01437	10.7466	3.7619	5.92223
NMF2_CGND.HRA.01452	10.281	-10.0979	6.80184
NMF1_CGND.HRA.01468	-3.90261	-7.81369	5.54959
NMF2_CGND.HRA.01475	15.1026	0.045973	6.25099
NMF2_CGND.HRA.01481	9.65475	6.07586	6.35263
NMF3_CGND.HRA.01487	-21.2567	-26.8586	7.654
NMF2_CGND.HRA.01493	11.7055	-6.24043	6.67114
NMF2_CGND.HRA.01499	16.3447	4.75541	5.40396
NMF3_CGND.HRA.01505	-11.9272	6.04896	6.771
NMF3_CGND.HRA.01511	1.6813	-16.1747	6.82029
NMF3_CGND.HRA.01517	1.45362	-12.2204	6.36626
NMF2_CGND.HRA.01527	20.7814	8.82612	5.69407
NMF2_CGND.HRA.01531	20.2235	4.39513	5.95428
NMF2_CGND.HRA.01535	10.0716	-5.91046	5.76964
NMF2_CGND.HRA.01539	15.9067	-0.12029	5.97263
NMF2_CGND.HRA.01562	14.8511	0.765311	6.59057
NMF2_CGND.HRA.01551	15.1539	2.72893	6.06025
NMF2_CGND.HRA.01568	13.1958	0.356385	6.13872
NMF3_CGND.HRA.01574	1.15997	-13.095	7.39328
NMF2_CGND.HRA.01580	10.1508	-1.25878	5.61844
NMF2_CGND.HRA.01592	10.46	-2.50961	6.56422
NMF2_CGND.HRA.01608	5.75836	-2.72346	6.62112
NMF2_CGND.HRA.01629	15.8087	5.13761	6.27976
NMF2_CGND.HRA.01636	14.8561	2.22769	5.71794
NMF2_CGND.HRA.01639	12.1052	0.220117	5.39622
NMF2_CGND.HRA.01658	6.21854	-5.21213	6.06098
NMF3_CGND.HRA.01983	-3.01607	-17.7619	8.03858
NMF2_CGND.HRA.02157	3.22775	-8.16059	6.19905
NMF3_CGND.HRA.00147	-12.6332	-23.7902	6.92135
NMF1_CGND.HRA.01664	-13.8903	-0.218055	4.61853
NMF1_CGND.HRA.01669	-12.9087	2.95068	4.03389
NMF1_CGND.HRA.01674	-2.03092	4.24997	4.22898
NMF1_CGND.HRA.01679	-20.9632	9.81081	4.33556
NMF1_CGND.HRA.01686	-13.9653	6.86639	4.41674
NMF1_CGND.HRA.01690	-14.5174	0.00895463	3.88394
NMF3_CGND.HRA.01695	-16.3828	-5.3429	5.87574
NMF1_CGND.HRA.01700	-6.58511	2.2507	4.59546
NMF1_CGND.HRA.01710	-10.7933	-2.70454	6.03234
NMF1_CGND.HRA.01715	-23.999	6.70197	4.09691
NMF1_CGND.HRA.01720	-7.42696	6.80057	4.68998
NMF2_CGND.HRA.01728	-6.69339	-2.37211	4.54249
NMF3_CGND.HRA.01732	-42.7396	-32.8365	8.21695
NMF3_CGND.HRA.01736	-14.6951	-11.353	6.3339
NMF1_CGND.HRA.01740	-11.1517	5.54744	3.93842
NMF1_CGND.HRA.01746	-15.8465	-4.03012	4.85137
NMF3_CGND.HRA.01766	-7.16352	-6.53043	5.64249
NMF1_CGND.HRA.01776	-8.46671	14.0961	5.01947
NMF1_CGND.HRA.01801	-6.14977	6.28623	5.66957
NMF1_CGND.HRA.01804	-1.4717	2.08671	4.42413
NMF1_CGND.HRA.01809	-3.45419	1.48761	5.213
NMF2_CGND.HRA.01791	1.04819	-1.44073	5.88458
NMF2_CGND.HRA.01796	-1.55029	-3.24172	5.60894
NMF2_CGND.HRA.01814	2.46477	-2.77653	6.70752
NMF2_CGND.HRA.01819	-3.43495	2.08698	5.65892
NMF2_CGND.HRA.01823	1.45654	7.38328	6.96702
NMF3_CGND.HRA.01828	-12.0878	-3.13778	6.65074
NMF3_CGND.HRA.01833	-37.2814	6.29136	6.38785
NMF2_CGND.HRA.01838	2.20057	-1.81301	4.5288
NMF2_CGND.HRA.01849	-0.362174	-2.11939	6.98082
NMF2_CGND.HRA.01845	3.7211	4.31988	5.63464
NMF2_CGND.HRA.01854	3.18824	2.35165	5.68638
NMF3_CGND.HRA.01859	-13.07	-13.9971	6.46668
NMF2_CGND.HRA.01864	-4.27482	3.943	5.44194
NMF2_CGND.HRA.01869	-3.04608	5.29647	5.9399
NMF2_CGND.HRA.01874	2.412	-0.409946	6.56026
NMF2_CGND.HRA.01879	4.32702	2.15652	5.76627
NMF1_CGND.HRA.01889	-7.87594	3.14116	5.40348
NMF2_CGND.HRA.01894	-2.53918	0.838384	6.25868
NMF1_CGND.HRA.01899	-5.55521	6.19648	6.18329
NMF2_CGND.HRA.01904	1.31324	6.10772	4.91474
NMF2_CGND.HRA.01914	-0.0175725	2.4022	6.04106
NMF1_CGND.HRA.01919	-5.91923	5.68038	5.56796
NMF2_CGND.HRA.01557	15.3134	7.08755	4.90215

## Sheet: Figure 1F
Gene	NMF2_CGND.HRA.00013	NMF2_CGND.HRA.00015	NMF2_CGND.HRA.00017	NMF2_CGND.HRA.00018	NMF2_CGND.HRA.00019	NMF2_CGND.HRA.00022	NMF2_CGND.HRA.00209	NMF2_CGND.HRA.00210	NMF2_CGND.HRA.00211	NMF2_CGND.HRA.00213	NMF2_CGND.HRA.00214	NMF2_CGND.HRA.00014.2	NMF3_CGND.HRA.00016	NMF2_CGND.HRA.00020.2	NMF3_CGND.HRA.00023	NMF3_CGND.HRA.00024	NMF2_CGND.HRA.00026	NMF3_CGND.HRA.00129	NMF2_CGND.HRA.00139	NMF2_CGND.HRA.00148	NMF1_CGND.HRA.00160	NMF2_CGND.HRA.00308	NMF2_CGND.HRA.00316	NMF3_CGND.HRA.00323	NMF3_CGND.HRA.00330	NMF2_CGND.HRA.00338	NMF3_CGND.HRA.00346	NMF1_CGND.HRA.00385	NMF2_CGND.HRA.00354	NMF1_CGND.HRA.00369	NMF2_CGND.HRA.00391	NMF2_CGND.HRA.00397	NMF3_CGND.HRA.00756	NMF3_CGND.HRA.00773	NMF3_CGND.HRA.00783	NMF3_CGND.HRA.00925	NMF2_CGND.HRA.00377	NMF2_CGND.HRA.00421	NMF2_CGND.HRA.00427	NMF2_CGND.HRA.00433	NMF2_CGND.HRA.00439	NMF2_CGND.HRA.00241	NMF3_CGND.HRA.00245	NMF2_CGND.HRA.00246	NMF2_CGND.HRA.00247	NMF2_CGND.HRA.00248	NMF3_CGND.HRA.00526	NMF2_CGND.HRA.00553	NMF1_CGND.HRA.00559
SLC2A3P1	2.38496	3.02835	2.38496	6.33821	2.38496	6.43543	5.89352	2.38496	2.38496	2.38496	2.38496	2.38496	2.38496	3.34294	7.20494	5.50961	6.80969	2.38496	2.38496	4.90752	5.0034	2.38496	5.30434	5.28414	6.48664	2.38496	2.38496	6.15096	4.62568	6.94309	2.38496	7.30955	5.6195	2.38496	2.38496	2.38496	6.6173	7.01645	2.38496	2.38496	5.62188	2.38496	2.38496	2.38496	2.38496	2.38496	7.43158	3.45522	7.61122
NPIPA8	3.32909	2.38496	8.07555	3.50232	5.50298	5.22909	2.38496	4.32065	2.38496	3.25192	2.38496	7.35856	5.12863	3.34294	4.36684	4.36077	2.38496	7.79764	3.09329	5.58511	7.43684	3.18254	5.7876	10.109	9.30956	6.86089	3.69089	6.4951	2.38496	4.34986	3.92593	3.10878	5.66282	6.06776	8.92799	6.03631	2.38496	2.38496	3.27607	3.83191	3.60088	6.19781	2.38496	4.63667	2.38496	5.39124	9.48214	3.45522	6.58894
SERPINA3	11.2424	7.77074	8.11654	12.827	10.2683	12.9379	6.67953	8.12366	11.6125	10.5344	7.2983	9.83246	9.80449	7.93341	7.93917	12.0454	7.84716	6.55676	8.02706	5.30043	10.308	6.97352	11.0817	5.74869	9.69229	10.2055	8.13229	9.80092	5.52231	12.5816	12.0626	7.49294	9.0634	11.3211	6.83183	3.85569	9.31744	8.09579	10.5455	9.526	6.13069	13.0053	6.01877	7.83093	7.686	9.39282	11.4094	7.25443	12.5509
ENSG00000280893	4.37293	4.37501	2.38496	5.10222	2.38496	2.38496	2.38496	4.15672	3.32708	5.07069	4.98196	2.38496	4.27777	5.30815	3.8371	2.38496	2.38496	4.33219	2.38496	6.70168	5.41699	4.09019	4.16888	6.61215	6.52951	2.38496	2.38496	2.38496	2.98047	6.47764	3.82046	2.38496	4.59309	2.38496	2.99612	2.38496	2.38496	2.38496	4.42765	5.3843	5.0547	2.38496	6.5565	5.02503	2.38496	2.38496	8.37739	2.38496	2.38496
HSFX2	6.57216	2.38496	2.38496	5.17125	5.50298	2.38496	5.52747	3.96708	5.34141	3.68487	5.64198	6.30616	6.21965	5.62384	3.73685	4.2487	2.38496	6.07694	2.38496	2.38496	2.38496	2.38496	4.9187	2.38496	2.38496	5.14607	2.38496	5.22325	6.04438	6.76368	2.38496	5.48365	6.06813	7.08194	2.38496	2.38496	2.38496	5.32307	2.38496	5.14439	2.38496	2.38496	2.38496	5.30221	2.38496	6.42565	2.38496	2.38496	6.19275
CARTPT	8.49339	7.0059	8.64732	6.24692	8.73661	10.1172	7.26397	10.3745	8.89651	8.19396	8.13743	8.42491	6.65949	8.4297	9.17184	9.0585	9.60276	8.10044	8.06564	10.1558	4.80402	8.0497	7.40457	6.52875	7.6466	6.93572	4.52364	8.08981	7.93683	6.3005	9.24153	5.89884	4.72562	6.67151	8.00433	4.69807	8.09998	7.70338	6.01198	8.98784	5.76059	9.33911	4.54032	7.88963	7.90781	8.78549	5.75459	8.1092	7.87403
CHI3L2	7.18462	4.37501	4.304	7.54283	6.93842	9.2184	4.09539	4.65655	8.33396	6.21376	5.45464	5.50288	8.69857	4.89909	4.09324	7.44754	8.44405	3.50591	4.5902	3.73817	5.86165	4.23435	6.32148	4.97705	3.61664	6.1027	4.1779	5.79972	3.40253	9.22921	8.51499	5.46153	5.12337	5.25747	4.0351	3.33848	5.11053	6.78359	6.28497	7.477	4.45913	8.15372	3.70213	4.41397	4.12375	4.44865	5.27377	3.86739	9.01958
ADAM1A	2.38496	2.38496	4.63786	4.23882	2.38496	3.38375	2.38496	3.85924	2.38496	2.38496	2.38496	2.38496	5.22245	2.38496	5.69607	4.55907	2.38496	4.4915	2.38496	2.38496	4.40616	2.38496	2.38496	6.74122	5.9037	5.18829	5.99633	5.46399	3.55235	6.07639	4.91262	4.67172	2.38496	4.99597	3.42855	4.0989	2.38496	3.56119	2.38496	2.38496	5.36691	4.57375	2.38496	2.38496	2.38496	3.05555	3.89812	4.40563	4.93448
HLA-DRB5	9.12667	3.64226	2.38496	7.24664	7.79032	4.79168	3.18518	6.09841	3.58782	4.6381	4.47447	3.85589	3.32586	2.38496	2.95359	3.13106	4.30139	2.38496	3.09329	2.38496	7.87729	6.3015	7.94905	3.55872	2.38496	3.02026	6.98901	7.11807	6.17701	2.38496	6.20326	3.26698	3.93888	7.26776	3.42855	3.54283	4.55517	4.00792	2.38496	4.52114	5.86254	2.38496	3.97333	3.87392	3.9114	4.52676	4.14699	2.38496	5.31457
MUC5B	4.37293	4.0135	6.75924	2.38496	5.4379	3.87428	4.23989	3.26017	2.38496	4.3294	2.38496	2.38496	6.34803	2.38496	6.26066	2.38496	5.69422	4.93309	2.38496	4.05017	2.94701	5.32406	3.38055	5.35135	5.19624	3.46859	3.3236	3.83294	4.243	2.38496	5.64743	2.38496	4.33709	4.43175	5.61172	5.71465	2.38496	2.38496	2.38496	3.05352	2.38496	4.39392	5.63074	4.71615	3.78833	6.6072	3.08619	4.93628	2.38496
HAMP	7.81952	3.28761	3.25181	3.50232	7.30565	7.29488	4.95413	6.0558	7.65167	6.34661	4.16455	5.01267	5.35227	5.99481	4.36684	3.98817	4.3599	3.04283	6.01395	3.73817	7.05611	3.73434	6.77909	5.47678	5.34986	5.86686	3.52504	6.11151	2.98047	4.6281	5.61995	4.01262	4.95681	7.0951	4.83386	4.0989	6.436	6.35141	5.89128	7.14542	3.96183	6.66127	3.97333	4.08203	5.22926	6.05173	6.16456	4.25122	8.18331
ENSG00000285897	2.38496	2.38496	3.84586	2.38496	4.46131	3.96812	3.93096	5.37509	4.11557	3.76848	4.47447	4.23736	2.38496	4.6368	2.38496	4.36077	2.38496	2.38496	2.38496	2.38496	2.38496	3.83443	4.37702	2.38496	2.38496	4.0946	2.38496	4.2879	2.38496	2.38496	3.92593	2.38496	5.02588	4.99597	4.2083	2.38496	2.38496	5.06514	5.01018	2.38496	2.38496	4.80434	2.38496	2.38496	4.66714	2.38496	4.35319	2.38496	2.38496
CD44	10.612	9.55022	8.6543	11.5985	10.391	11.4981	7.56988	8.84333	10.1554	9.9617	8.66079	9.70871	9.74188	9.06599	6.02464	10.3109	8.42819	7.26611	8.76899	6.1597	10.0712	7.77005	9.57883	6.69098	8.89725	8.9031	8.95723	10.4364	6.97468	10.9458	9.22132	8.94365	8.22918	9.81092	6.67909	5.98299	9.23044	8.78911	10.0051	9.4829	7.89828	11.5872	7.03921	8.22206	7.87533	10.0647	9.17802	7.97756	11.212
ENSG00000271894	7.33734	8.23773	8.0546	7.43705	8.19184	8.64486	7.42504	8.52793	8.58295	8.2595	8.18783	7.97692	4.52817	8.11848	2.38496	2.38496	7.42313	7.40442	7.7192	6.69183	3.72204	4.09019	6.72705	2.38496	4.89481	6.0808	2.38496	6.73405	7.29839	3.27489	7.98607	5.86574	6.05201	7.17164	7.45033	7.5797	5.61484	7.18983	7.10623	6.66579	5.83773	7.08307	3.70213	6.53149	5.7486	6.79849	3.89812	7.02892	5.45499
CP	8.74278	7.72823	6.69288	9.75371	9.39475	10.9688	6.11695	7.19987	8.67273	9.54009	6.55811	8.74977	8.72235	8.10602	5.91015	9.76538	7.01924	5.08553	6.45709	4.50191	9.56119	6.03795	7.05702	7.12839	5.34986	7.27032	7.87506	9.04937	7.07483	10.3256	8.80783	5.56879	7.81511	8.41546	7.80995	4.82854	7.75269	7.43917	7.43287	8.62854	6.30317	8.42698	5.88179	7.86894	9.2299	9.49514	9.99041	7.88261	9.57421
AQP1	10.945	10.8084	7.59945	11.5737	8.11692	12.5469	6.55822	7.13004	10.7748	8.77051	9.15958	10.447	10.8393	10.6612	7.90493	10.7768	7.17192	8.80019	10.6913	6.80573	11.5034	8.57155	9.20788	8.58778	9.81395	10.4734	10.4256	11.3013	8.34206	13.3792	10.5102	9.77765	9.16747	7.8674	7.36122	6.13733	11.3576	10.0606	11.4441	11.0249	8.83924	10.9544	8.53425	9.8053	9.34821	9.78547	11.456	9.30888	12.6868
GJB1	6.24341	8.16524	4.63786	6.93291	6.50804	6.97411	6.7697	5.96656	7.17869	5.77222	7.02615	7.40971	6.69205	8.82508	5.38726	5.0206	5.32946	5.30722	8.10657	5.16223	8.90221	7.10824	6.51828	7.90952	6.78073	7.78338	7.69534	9.63617	6.39476	7.50449	6.18473	8.94954	5.43156	6.09434	5.79769	5.95556	8.75406	7.39264	8.27927	7.72312	7.9566	5.50684	5.44764	7.47333	6.67394	5.54317	6.28644	6.56079	9.18754
CCDC103	3.46902	4.88712	5.66436	4.48546	5.86549	3.53106	3.73862	3.26017	6.36502	6.28775	3.86598	3.00698	6.05365	3.54815	5.64908	2.38496	6.1794	3.3076	5.79599	3.64389	5.3892	6.41704	3.91747	5.21353	3.40036	3.62712	2.38496	3.83294	2.38496	4.85765	4.76641	3.61431	4.01515	4.43175	6.43041	6.48223	4.49649	5.82633	3.27607	4.31655	3.44539	4.93862	6.04466	6.46668	4.66714	2.38496	4.53041	2.38496	3.45431
KLK6	6.54847	8.78562	5.74578	8.47627	6.87911	7.42463	7.30972	5.9894	7.4313	6.17528	7.42145	8.48174	7.42121	9.45289	6.5419	5.87149	6.31028	6.25538	8.71267	5.24679	9.27369	7.51611	5.68143	8.33381	7.22023	8.25634	8.28314	10.0942	6.49959	7.77847	6.57411	9.2348	5.29986	6.72335	6.26103	6.20866	9.13785	7.75945	8.26003	7.53149	8.30524	6.34621	6.3853	8.13464	7.59315	6.40617	6.52281	7.34631	9.4599
ENSG00000248710	2.38496	7.05264	2.38496	6.6063	2.38496	6.7	5.1036	2.38496	2.38496	2.38496	3.74605	5.88978	6.956	5.82142	4.53898	3.83237	3.87537	4.33219	5.95501	5.66849	7.72677	2.38496	2.38496	8.71238	6.52951	4.91302	8.14402	6.90476	5.52231	8.48824	7.76183	5.99374	2.38496	2.38496	4.61818	4.55339	6.73061	6.85406	6.80765	5.32286	6.285	5.27684	2.38496	5.46784	3.9114	5.26537	4.35319	4.40563	6.9584
GPIHBP1	5.50423	6.6431	4.37807	8.23737	5.40419	7.79011	5.1036	5.37509	6.77388	5.56833	6.67609	6.61372	5.83672	7.8159	5.23537	5.0206	5.15195	4.04716	7.52644	4.40327	9.16287	5.46652	5.56662	8.17874	6.39684	6.66945	6.61969	8.84325	6.78656	8.13508	6.69659	6.70276	6.52981	5.43613	5.0625	4.94749	8.18178	6.12248	7.33508	5.65661	8.11863	6.03218	5.36715	6.54201	6.23437	5.71258	6.8881	6.99523	9.03893
FPR1	7.81458	4.98947	4.63786	5.89195	7.75781	8.41087	5.36131	6.31241	8.77001	7.32724	5.69927	5.96053	6.87329	6.3537	5.57552	5.90654	7.28196	3.81012	6.25263	4.87206	7.49584	4.6872	7.88729	5.13912	5.08348	7.63429	5.64322	7.28626	5.0484	5.88797	5.91902	5.70643	5.29986	6.98626	4.88277	3.54283	7.62199	7.10575	6.48115	7.73478	4.06017	8.06407	4.3783	5.17055	6.44454	6.67384	7.56231	5.35298	8.12757
APLNR	10.8013	8.95486	7.10358	10.1274	10.5313	11.8236	8.35271	10.4356	10.9067	9.79072	9.41994	9.34518	9.11861	9.23282	6.27611	9.5541	9.33509	7.04217	8.25657	8.35793	9.48565	8.31011	9.80644	8.03541	8.22968	9.48697	7.82492	9.59231	8.00435	11.8098	10.0446	9.43277	9.80477	10.0457	7.24826	6.88102	9.94228	9.20245	9.86886	10.4931	9.52058	11.9965	9.66049	9.22325	8.95639	10.0923	9.44354	7.69274	11.4685
HAGLR	4.84881	7.64688	4.22527	7.29287	4.76527	6.23289	5.0309	5.4434	6.01439	5.07069	6.17237	7.12343	5.94932	7.65411	4.64225	4.64793	4.66403	4.56433	7.06836	5.21918	8.7437	6.1758	4.27729	7.33856	5.83668	6.24727	7.00198	8.4059	5.94147	7.18635	5.94132	7.77543	4.88405	4.74348	5.79769	5.34096	7.25269	6.39941	7.35336	6.82719	7.76753	5.22592	5.73017	6.6626	6.10521	5.68029	5.53464	6.19495	8.3297
IL1B	5.19956	3.48198	3.00245	2.38496	7.46729	3.87428	5.8105	6.01188	5.81033	6.55051	4.07319	5.2978	5.83672	5.435	3.18409	3.42897	3.3222	3.50591	6.71769	4.29637	5.27213	3.62375	5.85421	4.17534	5.02343	7.24113	3.69089	5.96414	3.55235	3.27489	4.34548	4.2545	4.72562	5.43613	3.83181	3.54283	6.57745	7.52076	5.86586	6.28617	3.25708	6.00261	3.535	4.75418	5.71935	6.26178	3.57729	3.74737	6.15249
DNAH17	6.08735	7.28561	4.9514	7.68822	6.00592	7.17848	5.8105	5.4434	7.05878	5.42132	6.54266	7.38436	6.84463	8.65593	5.80715	4.55907	5.58282	5.1328	7.72797	5.96015	9.59003	6.38902	6.34473	9.20289	7.0689	7.434	7.16071	9.27921	6.77469	8.69164	6.58825	8.33324	5.96855	6.14606	5.79769	6.34144	8.25919	6.89919	8.13361	7.18564	8.29171	5.27684	5.23697	6.63339	6.49688	5.54317	6.69086	6.52971	9.57989
ENSG00000273259	5.06982	2.38496	4.05078	6.21514	4.81852	6.73579	2.38496	3.85924	6.14634	5.01247	2.38496	4.39091	4.6717	3.34294	3.73685	5.41481	3.4612	3.3076	3.76293	3.12688	5.07565	3.92617	5.39733	4.17534	4.31156	3.62712	2.38496	4.78478	3.22137	7.16586	5.98489	3.3984	4.08675	5.70268	3.24304	2.38496	4.6652	3.22787	4.8604	4.31655	3.60088	6.83844	3.33193	3.94754	3.29288	4.97311	6.52281	3.26528	6.49568
chr11|67425186|67425325|MIRc:MIR:SINE|364|-	6.34332	7.6005	4.304	6.6063	6.02804	7.00374	6.08206	5.89575	7.13192	5.73727	6.75862	7.70408	6.19708	8.39939	4.73804	4.36077	4.83368	4.87824	7.44362	5.80352	8.46427	6.76081	5.9486	8.72489	6.67021	7.27032	6.70155	8.87289	6.48507	7.89501	6.29245	8.48695	5.98564	5.63153	6.1094	6.59279	8.23385	7.20787	8.25032	7.32074	7.49578	5.46376	5.63074	7.35922	6.89783	4.97311	6.16456	6.00407	9.36012
SST	6.35704	6.31853	5.35298	6.55654	6.00592	5.47798	8.49797	5.87135	6.9461	7.14087	7.71073	5.88978	5.17633	7.12157	5.35818	5.08428	8.19701	5.42504	7.11597	8.53042	6.08426	7.14213	7.91076	6.37795	6.91598	5.14607	4.44561	7.0365	7.23055	4.42525	4.86562	5.72504	7.54992	4.93711	6.02709	7.61498	8.08115	5.21835	6.89769	7.06145	5.18016	5.74082	5.93818	7.74724	8.29433	4.67022	4.14699	5.11831	7.01543
SERPINA1	8.88869	5.99738	5.60736	7.21498	8.28604	8.41454	5.0309	5.94335	8.44005	7.466	5.55142	7.0284	7.48753	7.14615	6.19711	6.00677	6.23905	4.76137	5.81271	5.64811	8.049	5.80238	9.16949	5.64613	5.24936	6.76836	6.94939	7.7688	5.16445	6.79072	6.90279	6.06826	6.11542	8.54086	5.36395	4.47458	6.90161	4.84591	6.3412	8.12257	5.09781	8.81295	4.54032	6.41033	6.71867	7.77011	7.94798	5.2406	9.50035
RGS1	9.43118	7.13093	6.19432	7.2309	9.29861	10.0597	6.0463	7.87829	8.27067	8.98863	8.43738	6.79161	6.17416	8.32071	6.0786	6.24398	10.3523	3.9348	6.07055	5.13286	9.8163	6.01974	7.90298	6.09777	7.09762	7.83635	9.56414	7.1475	7.32302	5.78348	6.48624	6.97377	6.33092	6.70627	6.3312	5.20619	7.49256	4.84591	7.54049	7.53594	5.46802	8.10614	7.47759	5.55438	6.31441	8.93185	8.09473	7.58374	9.06344
chr7|30923921|30924027|MamTip2:hAT-Tip100:DNA|324|+	7.19988	7.40741	4.14117	7.79909	5.01276	8.86506	4.23989	4.3952	6.81397	5.42132	5.72707	7.21256	7.21294	7.01885	4.91122	7.29827	4.03497	5.56815	7.07526	4.05017	8.0793	4.98604	5.52617	5.59191	6.46471	6.71268	6.73302	7.8184	4.87661	9.98079	6.82143	6.23267	5.57482	4.43175	4.2083	3.71095	7.56212	6.46101	7.95371	7.27355	5.43512	6.99614	5.14287	6.11806	5.56322	6.44488	7.81717	5.88581	8.81026
FREM3	7.40474	7.34311	8.56457	7.30796	9.00105	7.97084	10.0074	8.35529	7.88565	9.06217	8.63921	7.22214	6.75504	7.31818	8.60787	7.38721	9.0831	7.97294	7.52644	9.20128	5.49721	7.78621	5.48453	6.85963	7.68493	5.86686	5.07395	7.92978	6.47041	6.79072	8.30057	5.9151	8.27132	5.15873	8.60737	9.16365	7.59569	7.74717	8.3896	8.77678	5.73392	8.37058	9.30378	8.33195	8.98102	8.91821	5.22513	7.67159	6.39592
CNGB1	7.25207	6.82923	7.7698	5.80894	7.5832	7.53015	8.19927	8.30643	7.14768	8.29566	8.07452	6.82972	7.63691	7.20581	9.10664	7.31132	8.04312	7.46889	6.73524	8.1076	5.07565	6.91589	4.46949	7.81903	7.87927	5.58386	4.44561	7.06763	5.73506	7.59918	7.26978	4.1396	7.81985	4.01813	7.76646	7.77947	6.94396	6.70949	6.57781	7.47237	6.56628	8.3238	9.41148	7.73814	8.83668	8.37041	7.24049	7.09401	7.0042
TNC	8.43338	8.11114	5.04162	7.76672	7.75781	8.25552	7.20063	7.58984	6.90029	8.24108	7.52708	8.01594	9.08231	9.13199	4.73804	8.30394	7.51009	5.22275	8.71708	6.24316	8.71366	7.72048	8.85966	7.38663	7.91196	8.75627	7.23945	8.96658	6.52818	9.10034	6.48624	9.29463	7.36109	6.83748	5.49329	5.54018	8.43628	8.84486	9.22071	8.82117	6.24796	8.19978	7.13822	8.26386	7.4939	6.81334	8.17233	6.07058	9.94041
HLA-DQA1	6.47494	3.90302	3.00245	4.78494	6.86695	7.52335	2.38496	4.53242	3.96566	3.59388	4.16455	3.25808	5.26708	6.9646	4.95126	2.38496	3.95794	3.04283	5.36664	3.82472	7.00283	4.77955	7.30174	4.17534	4.67554	6.36051	5.6094	5.55571	4.67978	4.49644	4.60227	3.79147	3.44754	5.39356	2.38496	4.82854	6.13974	4.32876	3.46816	4.59469	4.81609	6.78755	4.46185	3.61754	5.3876	5.43079	6.58104	4.16619	6.81153
PPP1R14A	5.91208	7.9417	5.12627	7.79909	6.61383	7.46067	7.27938	6.59068	7.68443	6.05318	7.17367	7.82201	7.03421	8.86258	5.13557	4.73118	5.98385	4.93309	8.23519	6.60006	9.18493	7.36653	6.4977	8.64814	6.74483	7.60406	7.57045	9.67706	7.06512	8.56059	6.86848	9.21863	6.35734	6.29085	6.43041	6.62782	9.20893	7.60479	8.97157	8.21975	9.11998	6.36951	5.96555	7.05636	6.73327	5.46926	7.14095	6.17496	9.83997
SLAMF8	6.53647	3.78052	4.14117	4.87147	5.53442	6.37611	2.38496	4.3952	5.7282	3.84604	3.45415	4.06195	7.3104	4.48323	3.92898	5.0206	4.30139	4.4915	4.21846	2.91243	7.03857	4.23435	5.2047	4.00466	3.61664	4.80737	3.83374	5.18519	2.98047	4.7478	4.91262	3.26698	3.67277	6.3581	3.71427	2.38496	4.37045	3.69163	4.1862	4.62998	3.73517	6.03218	2.38496	3.26936	5.27056	4.91772	6.94826	3.26528	5.85881
OR7E125P	4.63224	3.02835	2.38496	4.48546	2.38496	2.38496	2.38496	4.15672	4.479	2.38496	2.38496	4.91902	5.22245	2.38496	5.60047	5.31312	3.7862	3.9348	2.38496	5.3265	4.66849	4.42332	2.38496	7.63234	5.99866	4.96292	4.79627	2.38496	4.243	4.68929	4.41464	3.51254	5.09164	5.20898	4.28648	2.38496	2.38496	3.91212	3.46816	3.52355	2.38496	5.06083	5.04189	2.38496	5.05049	2.38496	4.95233	4.25122	5.52025
TMEM125	4.80821	6.94527	3.72734	6.00802	5.86549	6.50629	6.24855	5.37509	6.09828	5.28173	6.04619	6.76564	5.64906	7.92634	4.53898	4.46373	5.08734	3.50591	7.40584	4.67925	7.33281	5.62034	4.63671	6.90439	5.02343	5.84097	6.36201	8.68853	6.1588	6.83036	6.02716	7.9423	5.09164	4.43175	5.25843	4.76489	7.91035	6.69675	7.37141	6.81258	7.00325	4.80434	4.75097	6.11806	5.42453	4.52676	5.01139	5.38852	7.98656
TMEM88B	4.80821	5.89794	3.43907	6.00802	4.59144	5.61371	4.23989	4.15672	5.34141	4.42539	4.98196	6.30616	5.07921	6.89378	4.2376	3.83237	3.87537	4.41432	6.17742	4.17947	7.54011	5.84446	4.98088	7.27185	5.76633	5.86686	6.3211	7.53657	5.4637	6.91879	5.0446	6.61632	4.49669	4.59684	4.49554	4.76489	6.96468	5.8726	6.76727	5.81273	6.95823	4.18441	4.93288	5.37561	5.14277	4.79966	5.41027	5.03031	8.02035
OR7A5	3.46902	4.8329	3.43907	7.83075	4.70982	7.03278	3.50302	3.96708	5.36897	3.38126	4.47447	5.88978	4.97471	4.30891	4.48412	4.12547	3.15458	4.87824	5.19693	3.28882	7.03857	3.83443	3.59304	3.80453	2.38496	3.99462	5.21702	4.73202	4.16621	7.0021	6.27505	3.10878	3.1446	4.74348	4.2083	3.33848	5.44631	2.38496	6.03494	3.20023	5.29519	3.10262	2.38496	4.79115	4.12375	4.18063	4.25437	4.88671	6.2319
chr18|76992147|76992483|MER1B:hAT-Charlie:DNA|141|-	4.96378	5.17372	4.37807	5.62673	4.528	4.5895	3.73862	4.3952	4.6281	4.3294	4.47447	6.52353	5.71442	6.83449	5.47106	4.64793	3.15458	5.03658	5.74458	4.90752	8.08785	5.57091	5.09733	9.1849	5.53148	6.1027	6.49664	7.35514	5.12684	8.32245	6.30964	6.28352	5.45647	5.66755	5.10397	6.0099	4.81483	5.56912	6.92241	5.42381	6.02503	4.06457	5.19072	4.92968	5.00192	5.07757	6.11274	5.67335	8.34756
PNMA5	7.24473	7.08672	7.06216	6.08045	7.25059	7.46777	8.36719	8.46052	6.92795	8.09484	7.55809	6.75247	7.51504	7.05824	8.17909	7.08687	8.58798	7.41381	7.08213	7.93513	5.95867	5.80238	4.27729	6.4094	7.61717	5.55217	3.96014	7.81229	5.4637	6.54278	6.82143	4.54701	6.5064	4.13535	7.61355	8.00226	7.15696	6.72211	7.05127	7.67956	5.1396	8.03532	8.37609	8.03044	8.43913	7.93506	6.91849	6.852	6.30713
FCGR1A	8.44623	6.56455	5.24425	5.72077	8.52499	6.85988	6.4532	6.93318	8.4779	7.73107	6.19236	6.84219	8.21943	7.19407	6.56721	5.97414	6.65447	4.87824	7.68356	6.05573	8.07501	5.86504	8.42162	6.47032	5.19624	7.63429	5.97003	7.93541	5.43344	5.641	6.69659	5.66845	6.47057	7.37952	6.20604	4.47458	7.6089	7.71603	6.69733	7.9633	5.62188	7.53743	5.52376	6.25253	7.18996	7.1302	6.637	4.60711	8.18331
ADAMTS14	4.80821	5.51601	4.22527	5.17125	3.73672	4.41443	2.38496	2.38496	5.7069	3.68487	4.24951	6.19349	5.80712	6.55104	4.30388	3.42897	4.24002	4.04716	5.9246	4.54855	7.98183	5.78087	5.8213	7.50749	6.22471	7.02979	5.74008	6.91621	5.30543	7.09175	4.41464	5.54798	5.18473	5.15873	5.01973	5.57684	6.55026	4.52474	6.65367	5.04571	5.46802	3.60423	4.46185	4.14395	4.53387	3.5269	5.64889	5.58466	8.10675
TRPV6	4.67846	4.71744	3.25181	4.87147	3.85595	5.00793	3.50302	3.60508	5.19478	3.76848	4.16455	4.31648	4.6019	6.43593	3.8371	3.83237	3.95794	3.50591	5.74458	4.35095	6.66821	4.1644	5.52617	7.12839	5.48823	5.10252	4.96957	6.26316	4.7818	6.76368	4.41464	5.29608	4.88405	5.30432	5.01973	5.05687	5.44631	5.06514	5.55122	4.48275	5.18016	4.39392	4.08796	3.87392	3.9114	3.32516	3.7498	3.97573	7.53533
TUBBP10	3.79609	2.38496	3.72734	2.38496	3.96359	3.53106	2.38496	2.38496	2.38496	2.38496	3.6108	3.85589	3.83709	2.38496	4.01399	2.38496	2.38496	4.33219	3.24829	3.53992	4.34663	2.38496	2.38496	5.88983	5.57344	3.62712	4.36254	2.38496	2.38496	4.42525	2.38496	3.51254	3.56668	3.88785	3.93798	3.33848	4.15411	2.38496	2.38496	2.38496	3.25708	5.17305	2.38496	3.11075	2.38496	3.96261	4.44486	4.33079	3.74625
SLC45A3	6.42373	7.49456	4.51445	7.51711	5.62474	6.37611	5.76709	5.14743	6.72214	5.25704	6.32494	7.69724	7.19035	8.27136	5.719	5.41481	5.18316	5.49842	7.29206	4.79822	9.07109	6.93536	6.36761	8.20577	6.68923	7.38148	7.56173	8.85221	6.10274	8.21198	6.42451	7.79738	6.09983	6.70627	6.02709	5.34096	8.01821	6.68391	7.24981	6.53827	7.00325	5.46376	5.52376	6.99651	6.51391	5.83486	6.75966	6.65019	9.19249
PWAR5	10.9569	10.6169	10.5176	10.1316	11.0363	9.85843	10.5594	10.9746	10.8881	11.0437	11.0107	10.5493	8.41699	10.7439	8.53938	7.82935	10.7176	10.7323	10.6405	9.61905	9.01398	7.32289	9.98651	2.38496	10.3553	9.35031	2.38496	8.91907	8.13522	2.38496	8.5113	2.38496	9.20055	10.4388	10.3194	10.8597	8.51554	6.39941	9.30758	10.2725	8.49819	10.3201	7.67176	10.6966	10.4178	9.47897	2.38496	10.5506	9.76559
ENSG00000256500	5.16825	2.38496	5.24425	5.52598	4.528	5.61371	5.17266	4.82334	2.38496	4.6381	5.80734	2.38496	2.38496	5.39398	2.38496	2.38496	3.87537	4.04716	2.38496	4.54855	5.17737	4.77955	5.25542	2.38496	4.50629	2.38496	2.38496	4.49707	2.38496	2.38496	2.38496	3.87012	4.88405	2.38496	4.78311	2.38496	4.15411	4.25607	4.69191	5.12038	5.43512	4.48695	4.54032	2.38496	5.05049	4.73651	4.35319	2.38496	5.42118
ENSG00000263715	6.56037	3.48198	2.38496	3.73779	4.65195	6.23289	5.62825	5.89575	6.1305	6.09505	6.23151	4.52792	4.80119	5.435	2.38496	3.83237	5.24354	3.66929	4.87929	5.35208	3.82135	5.02382	6.94008	2.38496	5.9037	6.0808	2.38496	3.71533	4.96521	4.18402	2.38496	4.30818	6.22004	5.63153	4.61818	4.69807	5.32154	5.35629	5.05667	4.85378	3.73517	6.32252	5.09331	5.22472	6.10521	3.05555	3.57729	3.86739	3.01164
ENSG00000286269	5.23018	5.44686	7.13388	4.59302	6.75259	6.37611	7.46601	8.01174	5.7282	7.41757	6.93453	6.17381	6.30651	6.47533	7.76466	6.39916	6.67616	6.73241	6.44646	7.22261	4.40616	5.16535	3.38055	7.20191	6.6314	3.8852	3.52504	6.22673	4.51031	5.88797	6.83334	3.3984	5.78532	3.36035	6.75749	6.64503	6.436	6.31849	6.72571	6.39829	5.0547	6.99614	7.95563	7.36515	7.60112	6.91318	5.01139	6.44892	5.52025
PRIMA1	5.87428	7.64688	5.20603	7.85148	5.84067	7.05182	6.0463	5.68761	6.88155	5.77222	6.1521	7.73114	6.96934	8.08712	5.57552	6.06987	5.38393	5.63459	7.29206	4.7201	9.02069	6.81439	5.91783	8.24973	6.79835	7.10734	7.53523	8.4848	5.89813	8.58392	6.53085	7.35171	5.82391	6.44311	5.36395	5.61258	7.72869	6.59062	7.68458	6.38845	7.02525	6.45911	5.82308	6.80036	6.27495	6.14892	6.90338	6.63568	9.19987
chr10|124605271|124605664|L2b:L2:LINE|350|-	5.06982	7.24596	4.14117	7.49091	4.76527	5.93628	4.87278	4.46564	6.11448	4.59824	5.38619	6.44378	6.28528	6.77266	5.76376	5.76085	4.7085	5.1328	6.31241	5.60643	8.37287	5.6681	6.00822	7.99466	6.05862	6.16646	7.43369	8.42203	6.47041	7.77847	6.18473	7.36353	5.02588	4.93711	4.83386	5.15819	7.6089	6.93213	7.24002	6.34841	8.36243	4.48695	4.98847	6.04575	5.77727	5.83486	6.46212	6.02658	8.96281
NIPAL4	4.80821	6.74631	3.59373	6.11533	4.91911	5.76103	5.47424	4.87463	5.54806	4.6381	5.61243	6.69857	5.31033	7.36078	4.36684	3.98817	4.30139	4.24433	6.84433	4.7201	7.54632	5.75902	5.2047	7.57818	5.44361	6.05855	5.91594	7.7369	5.4637	6.83036	5.72681	6.87803	4.54578	4.59684	4.5583	4.94749	6.869	5.38875	6.18606	5.79787	6.86371	4.18441	4.87492	5.93793	5.14277	4.52676	4.68636	5.42317	7.79164
HLA-DRA	10.629	8.56194	7.56283	7.91194	9.74244	10.7264	7.39706	7.82251	10.4869	8.87972	8.84793	7.23165	10.0324	8.48367	7.55348	6.85689	9.30068	7.2867	8.01994	8.36104	9.5065	6.74985	10.3025	6.37795	5.96771	8.99037	8.93715	8.9938	8.10714	7.32215	8.14236	9.0571	7.86643	8.78348	7.47371	6.72808	9.09393	7.97472	7.69178	9.68055	7.64517	10.0792	7.1141	8.07085	8.10561	8.57989	9.4357	6.78783	10.2841
LTF	3.59033	4.4511	3.25181	6.65438	3.25811	3.38375	3.73862	3.26017	6.65747	3.76848	3.6108	5.62464	6.10308	4.56227	2.38496	6.1303	3.15458	3.3076	3.48908	3.28882	6.88014	4.1644	3.91747	3.55872	4.75268	4.75127	3.05442	4.20967	2.98047	3.99201	7.12241	4.07781	4.15429	3.0811	4.12481	3.33848	4.37045	2.98516	3.99401	5.28035	3.73517	5.00109	4.08796	3.51553	3.03216	3.32516	6.21456	3.612	5.97904
C10orf105	6.11996	6.84259	4.85478	7.06317	5.62474	7.57028	5.1036	6.75895	7.24612	5.0989	6.0895	6.97276	7.3819	6.12473	6.33632	8.79177	4.79324	5.17851	5.45509	5.66849	7.65383	4.48055	5.91783	6.61215	6.57114	6.18709	7.93707	6.59835	6.98501	9.40322	8.57285	5.62943	6.70443	5.77043	5.96207	4.39065	7.905	5.82633	6.24622	6.37854	6.95823	6.41501	5.6978	5.61597	6.74773	7.44789	9.68986	8.31863	6.02442
CD22	7.00507	8.03182	6.32303	8.88082	5.93744	6.79353	5.0309	5.50854	6.5065	5.52787	6.47912	8.55545	8.38754	8.67292	7.34297	6.7838	5.856	7.91464	8.13982	7.40213	10.2868	7.50314	7.66605	10.9848	8.68209	8.20692	9.43643	9.54155	7.141	10.5515	8.4236	7.60173	6.99215	7.76416	6.9366	7.1811	7.68571	7.54932	8.42889	7.19693	9.35271	5.62868	6.50168	7.05636	6.59616	7.3083	8.19109	7.6429	10.1709
EVI2A	8.81139	11.0191	7.64221	10.0262	8.42503	10.1801	8.72856	8.30191	9.45368	7.83712	9.27829	10.2449	9.30864	10.8973	7.7482	7.51675	8.15909	7.95376	11.0475	7.42605	10.5704	8.91285	8.65258	9.20289	8.07955	9.35031	10.2082	11.8091	8.99826	9.14284	8.93736	10.6232	6.97523	7.94934	7.53425	7.34771	10.613	9.79912	10.5083	9.75394	10.2167	7.87422	7.72047	9.30405	8.6573	8.50885	8.21574	9.16505	10.2286
TMEM235	5.47912	7.46896	4.22527	6.89342	5.50298	5.87307	5.76709	5.01781	6.37848	4.92021	6.06801	7.13361	6.70806	7.42242	4.99016	5.55472	4.57033	5.22275	7.26216	5.13286	9.05158	6.3015	5.7876	7.37078	6.19833	6.62488	7.37514	8.61327	6.28164	8.70943	6.68348	6.81047	5.52867	5.39356	5.55375	6.11274	7.5689	6.56281	6.94672	6.56469	7.0788	4.48695	5.6978	6.14599	6.03596	5.3086	6.69086	5.45699	8.68599
ENSG00000250072	4.25245	5.92346	3.43907	5.17125	4.23743	5.2956	4.23989	4.32065	4.53062	4.22548	3.86598	6.17381	5.17633	6.62294	4.01399	4.55907	3.87537	4.4915	6.35851	3.64389	7.23614	4.58794	3.76753	7.88742	5.57344	5.30774	5.83073	6.95003	5.2715	6.97879	5.98489	5.8489	4.15429	4.13535	3.93798	4.55339	5.96483	5.32307	6.03494	5.46223	5.18016	4.29355	3.97333	4.31285	4.02238	4.44865	4.75794	5.70172	6.84968
DMBT1	4.37293	5.37413	2.38496	5.29978	4.70982	4.13572	3.73862	3.96708	4.53062	4.11199	4.54146	5.22215	3.83709	6.19735	3.73685	3.83237	3.68901	4.24433	5.1709	3.97983	6.30645	4.48055	4.63671	6.0182	4.41263	5.98966	4.91423	7.18583	4.73177	4.85765	4.48024	6.23267	3.1446	4.24218	4.2083	4.3008	6.02555	4.98163	5.41682	5.07105	5.33151	3.78012	3.70213	5.1979	4.30413	3.69299	4.14699	3.612	6.49568
DSC1	5.28946	6.78837	5.84752	4.59302	5.86549	6.03577	4.48663	5.54001	5.396	6.01004	4.07319	6.42729	6.48457	4.10634	7.66878	7.33706	6.36481	6.6866	6.33564	4.54855	4.80402	5.62034	3.76753	3.80453	4.59364	4.96292	5.07395	5.06428	6.37914	3.88275	6.78511	4.1984	3.1446	5.86634	6.12926	5.10846	2.97599	5.48183	4.1862	5.44315	3.44539	4.57375	4.54032	6.80036	4.84489	7.00654	5.36624	4.88671	2.38496
IP6K3	5.79551	7.31465	5.38742	7.86174	5.01276	6.52005	5.47424	5.26591	5.47409	4.3783	5.69927	6.82972	6.956	7.95441	5.60047	4.73118	4.98434	4.98581	7.14249	4.17947	7.87235	6.1758	5.88638	7.49293	6.68923	7.46798	7.12561	8.68185	5.57859	6.99049	5.47386	6.79307	4.27909	5.92685	5.0625	4.204	7.905	6.00302	7.52445	6.01877	6.58122	4.39392	5.28173	5.96958	5.88646	5.92011	5.61183	6.70684	8.32521
ENSG00000260515	2.38496	2.38496	5.77191	2.38496	2.38496	2.38496	2.38496	5.22753	5.22537	5.07069	4.77973	5.36955	6.17416	5.16858	6.52908	6.99277	5.27277	6.65523	5.36664	2.38496	6.56157	2.38496	4.37702	7.01055	6.17146	2.38496	6.19085	2.38496	2.38496	6.00862	5.64743	5.393	5.64133	5.92685	2.38496	5.68144	5.18449	2.38496	4.3522	5.04571	5.09781	5.41932	5.85274	2.38496	5.27056	2.38496	2.38496	5.42317	5.52025
CCR1	7.94702	5.41097	4.9514	5.10222	7.60531	5.82931	5.23843	6.25715	7.71118	6.84762	5.72707	5.88978	7.56854	6.12473	5.02798	4.55907	4.03497	4.82107	6.94572	5.76624	7.4234	5.09641	6.61696	4.57988	3.94645	6.87363	5.80116	7.25055	5.3709	4.49644	6.51613	6.12519	5.91602	7.23246	5.39743	4.55339	6.32796	7.04684	5.6442	7.47237	4.81609	7.25514	5.36715	5.87243	5.91249	7.142	5.68501	4.78177	7.62592
PIRT	5.89331	6.6122	5.0846	6.72362	7.30565	6.94384	5.57876	5.63041	6.01439	6.77249	5.42083	7.59786	6.02827	5.55132	4.86996	7.2851	5.32946	5.46221	5.38928	4.6371	6.96618	4.48055	4.85355	4.57988	7.00966	6.74079	4.59725	6.69467	4.67978	7.7852	5.3783	5.97836	5.76562	5.92685	5.32966	4.94749	5.81217	6.28479	7.44144	6.30722	4.76288	8.93076	5.28173	5.57521	4.38539	6.10115	5.68501	4.16619	8.10675
chr11|111909864|111910071|MER5B:hAT-Charlie:DNA|138|-	5.45355	6.15627	7.26741	8.30655	3.96359	5.2956	3.50302	4.15672	4.36913	3.91851	4.16455	6.15386	7.09629	4.89909	6.16424	8.44074	6.52892	7.49566	4.84639	3.28882	7.5213	3.49941	5.35161	5.06048	4.82562	5.10252	7.73468	6.09137	4.87661	6.84333	5.89637	4.98823	3.67277	5.30432	3.71427	3.71095	5.41614	5.77849	5.45165	4.82401	4.38886	5.81093	4.81437	4.14395	4.30413	5.86385	8.24597	5.07502	5.80771
CTXN3	8.4139	7.37102	8.74531	9.22844	8.74658	9.14062	9.53285	9.3055	8.55075	8.68678	8.78712	7.64129	6.67586	7.18224	8.57092	6.87459	9.06681	7.93433	7.81701	8.66953	6.27675	7.57309	6.70928	5.06048	6.32559	6.46545	5.50277	7.67092	7.36317	5.34141	7.88117	6.42604	8.50412	5.70268	8.58251	8.36013	8.0476	7.90463	7.70607	8.525	6.22907	8.23812	6.48292	8.01168	7.81494	8.31942	5.45296	8.18576	7.04859
ENSG00000283462	4.67846	5.17372	3.25181	5.52598	4.81852	5.91552	5.1036	4.2414	5.42252	4.17005	5.1161	5.68179	4.36682	7.0321	3.62608	3.98817	3.95794	3.66929	6.76116	4.2393	6.36407	4.09019	4.7851	6.4094	5.30051	6.05855	4.73318	6.75971	5.73506	5.81033	4.86562	5.9628	3.85715	3.36035	3.71427	4.204	6.93349	4.93788	6.22645	5.68924	6.08936	4.48695	4.19253	4.41397	4.72905	3.96261	4.35319	4.93628	6.42995
CCNE2	5.57698	7.79153	5.35298	6.14938	6.13374	6.89195	6.08206	5.37509	6.73263	5.52787	6.30673	7.15376	6.12717	8.32071	4.99016	5.46301	5.21368	5.26563	7.62839	6.13076	7.29639	6.22424	5.30434	6.90439	5.83668	6.83505	6.98901	8.73768	6.79833	7.0021	6.61611	7.66039	5.09164	5.9849	5.69444	6.1615	7.905	6.74702	7.71317	6.97883	8.16883	5.62868	5.40797	6.49945	5.96317	5.39124	5.45296	6.41529	8.0642
NGFR	5.26014	6.56455	5.20603	7.98879	4.65195	6.54718	6.67953	5.37509	5.1635	3.98663	4.93416	6.19349	5.77689	6.49464	5.82835	5.87149	4.9111	5.08553	6.2888	4.11656	7.94469	5.80238	5.35161	5.35135	6.17146	6.37854	7.01483	7.86635	4.73177	6.69376	6.14694	8.13039	4.63876	5.43613	4.49554	4.62771	6.13974	5.06514	5.5188	4.07192	6.19053	5.54863	5.23697	5.59574	5.62776	5.57872	6.79286	6.62101	7.81749
PCDHA14	2.38496	2.38496	2.38496	4.23882	2.38496	2.38496	2.38496	2.38496	2.38496	2.38496	2.38496	2.38496	4.9193	2.38496	4.78346	2.38496	2.38496	2.38496	2.38496	3.73817	3.48904	3.35585	2.38496	6.05854	5.65378	3.02026	3.83374	2.38496	2.38496	5.18443	2.38496	2.38496	3.44754	2.38496	2.38496	2.38496	3.67264	2.38496	2.38496	2.38496	3.96183	4.06457	2.38496	2.38496	2.38496	2.38496	4.95233	4.78177	5.27714
chr18|76982063|76982196|MIRb:MIR:SINE|271|-	5.66849	6.48146	4.51445	6.42403	5.14222	5.26274	4.48663	4.15672	5.36897	4.88802	4.77973	6.82972	6.00244	7.38162	5.16964	4.64793	3.7862	6.07694	6.68195	4.45354	8.06207	4.98604	5.39733	9.07682	6.14408	5.96593	7.08962	7.65736	6.00411	8.07047	6.88001	6.08271	5.09164	5.80312	5.18335	5.25258	5.74136	6.23271	6.83396	5.72114	5.5316	4.73182	4.93288	5.05539	4.38539	4.79966	5.78813	5.78356	7.85543
TP53TG5	4.58435	4.77641	3.00245	4.59302	4.15289	5.41979	4.36925	3.4491	5.36897	3.84604	4.24951	4.96665	4.52817	6.07417	3.50153	2.38496	3.4612	3.04283	5.99944	4.35095	5.64511	4.90718	4.85355	6.52875	5.96771	5.26905	4.44561	6.3672	4.08426	5.83669	4.1946	5.68757	3.85715	4.13535	3.24304	3.85569	6.7899	5.45148	6.07977	5.01989	5.81248	4.06457	3.33193	4.01672	3.9114	3.5269	3.7498	4.07477	6.87456
NAPSB	5.77512	4.37501	3.25181	4.69244	5.4379	5.89446	3.50302	4.53242	7.61815	4.6768	2.38496	4.91902	4.6019	5.30815	4.42682	3.13106	4.3599	2.38496	3.98035	4.2393	6.03178	3.62375	7.24126	4.7931	3.79409	3.8852	4.1779	5.33154	2.98047	4.85765	2.38496	4.74877	4.08675	6.85307	4.83386	3.06522	5.148	4.00792	4.75046	3.68921	4.23542	7.02571	3.70213	4.36441	3.29288	4.97311	4.89058	3.26528	7.29872
CRH	4.11899	4.4511	3.84586	3.73779	4.59144	3.96812	6.91503	4.06569	4.53062	5.399	5.8833	4.65187	3.32586	5.16858	3.50153	3.6507	6.31028	3.81012	4.87929	6.96942	3.99666	5.78087	5.04034	5.35135	4.67554	3.27643	4.074	5.29637	5.43344	4.09187	3.57221	5.21868	6.44617	3.88785	5.18335	6.52004	5.83501	4.00792	6.05753	4.55844	4.96421	4.18441	6.91901	6.37543	6.85842	4.18063	3.08619	3.74737	3.74625
PTGER3	8.08483	6.93283	7.85707	7.33766	6.79173	7.66598	8.47809	7.25713	7.55458	8.33672	8.20751	7.30553	7.15579	6.9646	6.85084	6.00677	8.06379	8.61333	7.35575	6.30917	5.92065	6.6354	4.46949	5.06048	6.93202	6.0808	6.3211	8.20149	6.34737	5.00734	7.57617	5.01924	7.21026	5.10659	7.01311	6.57494	6.45079	7.44678	8.24544	7.70743	3.00626	8.06407	8.40617	7.06367	6.88482	6.59004	5.22513	7.55323	6.94672
PTPRH	5.10341	6.11265	4.37807	6.78967	4.39099	5.85136	5.30122	4.32065	5.57187	4.92021	5.72707	5.62464	5.07921	6.45576	4.42682	5.20342	4.4694	4.87824	6.32408	5.35208	7.15709	5.3828	6.14719	7.18388	6.14408	6.56322	6.0475	6.70792	4.67978	7.08084	4.76641	6.78429	5.70484	4.74348	5.01973	5.7471	7.0544	5.54062	6.14449	6.0935	6.52049	5.17305	5.04189	6.13209	5.27056	4.44865	4.75794	5.70172	7.81749
SERPINA5	4.76634	4.37501	4.80375	5.85105	3.96359	7.31864	2.38496	3.4491	4.36913	3.59388	3.26439	5.26049	4.6717	3.9907	3.18409	4.36077	4.3599	4.14975	3.37712	2.38496	6.04949	4.09019	4.71297	2.38496	3.1102	4.18687	4.27363	5.33154	3.22137	5.09873	4.81693	2.38496	3.76892	5.25747	2.38496	2.38496	5.03237	3.56119	3.27607	4.01643	4.58916	4.57375	2.38496	4.46167	2.38496	3.83604	5.27377	5.42317	6.27001
CALB1	9.1005	8.53754	9.52964	8.90084	9.48885	9.20785	10.0729	9.32792	8.87539	9.32084	8.97963	8.69932	7.81714	9.16238	9.39435	8.01615	9.98724	9.17041	8.75189	10.0929	6.39203	8.23367	8.09961	7.28882	6.83295	7.89994	5.85971	9.01256	9.0235	6.14108	9.77883	7.7621	8.21125	9.06645	9.07524	8.91763	8.6072	8.14338	8.97452	9.2565	7.45589	8.7212	8.86537	8.59638	9.30984	9.65172	5.32077	9.1319	7.61122
AIF1	7.96051	5.94853	5.12627	5.41744	7.79032	8.36599	5.47424	6.01188	8.38466	7.23707	6.21207	5.4378	6.84463	6.04821	5.84925	4.2487	7.36431	4.76137	6.22799	6.44448	6.81978	5.32406	7.60979	5.06048	5.30051	6.14552	5.99633	7.06763	6.08355	5.3038	6.97978	7.16839	5.98564	7.32472	5.6674	5.64743	6.55026	6.476	5.55122	7.66745	5.56234	7.68357	5.40797	5.65558	5.96317	6.19514	6.42018	3.86739	8.50696
MUC20P1	5.4275	4.37501	5.12627	4.59302	5.36965	4.96734	2.38496	5.57079	5.54806	4.6381	4.83319	5.53432	6.64292	5.35173	4.91122	6.27104	4.41582	5.92674	5.57811	6.20204	6.01385	5.41126	3.09579	7.89851	6.96358	3.76394	7.25035	4.2879	4.3153	4.9094	4.48024	3.94359	6.0357	6.92858	6.59615	7.05824	3.89041	5.56912	3.62664	3.20023	6.69549	6.19781	6.81804	4.41397	4.02238	5.26537	7.02008	6.15469	6.47953
USH1C	6.27267	6.33757	4.75071	5.62673	6.30627	6.07369	6.15101	6.40001	5.86895	5.18023	6.23151	5.53432	5.61521	6.49464	4.53898	5.7987	5.77742	3.66929	5.72702	5.27387	7.55867	4.6872	5.35161	6.05854	5.30051	5.96593	6.2134	7.25055	6.41021	7.41187	6.54542	7.06353	5.45647	5.55659	5.2214	5.00327	7.26943	5.93931	6.60864	5.95335	6.47318	8.29378	5.44764	6.27797	5.68947	4.97311	6.13888	5.35298	7.95196
DNAH17-AS1	3.1603	2.38496	2.38496	3.50232	3.60229	3.65854	3.18518	2.38496	3.69559	2.89047	4.32903	3.60224	3.05606	4.77435	2.95359	3.13106	2.93235	3.04283	4.74255	3.42325	5.49721	3.49941	3.91747	4.69076	4.75268	4.18687	3.69089	5.43204	3.99624	4.56392	3.23597	4.95651	3.44754	3.88785	4.0351	3.98367	5.072	3.56119	4.63067	4.31655	4.81609	3.38994	3.06047	3.40111	4.30413	3.05555	3.36735	3.01219	6.11107
TNFRSF25	8.19928	6.80212	7.99539	6.97135	7.47531	6.07369	6.00961	7.41642	6.77388	7.19298	6.6035	7.18346	7.83907	5.91076	9.424	8.16002	7.44221	7.6306	6.44646	6.67194	8.34107	7.12529	6.67306	8.93866	7.86265	7.00684	8.49947	4.88448	6.10274	8.25622	6.67026	5.50542	8.38763	9.39613	8.73207	7.95488	5.64106	5.59705	4.96206	5.62321	6.55118	7.08307	8.45973	6.20025	7.43268	7.63478	8.56169	7.49019	6.47953
ENSG00000274080	5.5289	3.90302	4.9514	4.69244	4.91911	4.05488	3.73862	4.71449	4.6281	4.88802	4.32903	4.70973	5.61521	3.71696	6.22924	5.97414	5.05386	5.26563	3.98035	4.7201	6.33555	4.98604	4.85355	6.76569	5.57344	4.91302	6.07241	3.71533	3.90102	6.11984	3.23597	3.3984	6.13085	6.09434	6.43041	6.18527	2.38496	2.98516	3.46816	4.01643	4.58916	4.57375	6.75698	3.26936	4.72905	4.73651	6.90338	4.98411	4.54175
MSR1	8.73234	6.13463	6.07395	7.14947	7.68357	9.37189	5.8105	6.19967	7.70054	6.65653	6.1521	5.2978	7.48753	6.3954	5.92988	6.15958	7.70698	4.98581	5.84559	6.49068	8.34819	5.75902	7.69338	5.21353	6.2506	7.32697	6.98901	7.08802	5.55073	5.37804	6.48624	5.93118	6.05201	7.88265	5.0625	4.62771	6.35967	5.42047	5.38111	6.59919	5.88692	7.65551	5.48622	6.00054	5.96317	6.87124	7.8879	5.27908	6.6479
ENSG00000256443	7.02235	6.39324	6.39168	6.9133	6.59919	4.92551	6.18427	6.17998	6.26712	6.41419	6.26962	7.06077	7.75697	6.53248	8.38118	7.79263	6.88609	7.0662	5.9246	6.91971	8.41081	6.78248	6.14719	9.03222	8.5637	6.59438	8.04112	4.12613	5.6059	8.1192	5.64743	4.98823	7.69637	8.20722	7.86989	7.68304	4.71697	4.93788	4.56644	5.8564	6.22907	6.82168	8.53878	5.35157	6.70392	6.07666	8.14692	6.9254	6.54306
ENSG00000285051	5.81562	7.20519	5.38742	6.85282	4.81852	6.82709	4.48663	4.97174	5.86895	4.42539	5.27679	7.53015	5.97613	7.42242	4.09324	5.25935	4.75154	4.24433	7.53647	4.59357	8.27528	5.43917	4.71297	7.23731	5.57344	6.37854	5.8881	7.35514	6.51395	7.38553	5.50431	5.6095	4.44566	4.67219	4.28648	4.39065	7.36598	6.064	6.63881	5.82744	6.55118	5.11808	4.19253	4.92968	4.02238	5.3086	5.88426	5.31652	7.61122
TNRC6C-AS1	6.07076	6.58061	5.24425	7.02714	5.40419	5.61371	4.78622	5.26591	5.52383	4.7144	5.58226	7.11317	6.90139	6.72447	6.26066	5.25935	5.12002	6.02861	6.3698	5.10285	8.79154	6.01974	5.35161	8.06524	6.17146	6.54738	7.79546	7.46827	5.49331	8.09775	6.50126	6.39172	5.68398	6.70627	6.12926	5.54018	6.55026	5.84965	6.46438	5.81273	6.00292	4.93862	6.25861	6.26531	6.39021	6.05173	6.50287	6.76134	8.08563
PVALB	6.96987	6.19859	7.20219	7.76672	7.88971	6.53368	7.46601	6.75895	7.57802	7.24326	6.79817	6.62821	4.86154	6.6053	6.27611	5.14513	7.23895	5.92674	6.63597	6.87694	5.5731	7.80218	8.92641	4.8882	5.93606	8.59662	5.50277	6.13137	8.15363	5.7282	7.29581	9.01279	8.41921	8.83923	7.81606	7.72401	6.93349	6.25028	6.39529	6.89811	9.34182	6.43723	4.3783	7.35327	6.31441	6.17222	4.14699	6.3633	6.92307
ACTG1P4	4.63224	4.4511	3.84586	2.38496	3.25811	3.53106	2.38496	4.53242	3.15864	2.38496	3.26439	3.73666	4.97471	2.38496	4.59163	3.98817	4.17545	2.38496	3.76293	5.16223	5.1104	4.73417	4.9187	7.50749	7.55643	4.49965	5.94324	3.58278	2.38496	5.93747	2.38496	2.38496	5.68398	5.34965	5.18335	4.82854	2.38496	4.17887	3.02	2.38496	5.81248	5.62868	5.6978	4.36441	2.38496	2.38496	5.75459	2.38496	5.95579
ENSG00000283486	5.00005	6.09033	5.45385	7.09831	4.91911	5.1946	5.41891	5.37509	5.19478	4.6381	5.15806	7.48318	6.70806	5.99481	6.61653	6.15958	5.3014	6.12368	6.22799	5.60643	7.93998	5.73683	5.56662	7.90952	7.35715	6.53136	7.62171	6.73405	5.00744	8.52487	6.25744	6.19331	7.28765	6.29085	6.63822	7.16927	5.32154	5.84965	6.18606	5.53606	7.54225	5.46376	6.93287	5.27686	5.93806	5.39124	6.05896	6.56079	8.38693
FCER1G	7.79964	5.33629	4.51445	5.47276	7.07152	7.55703	4.59423	5.71536	7.82818	6.47872	5.35067	5.50288	6.80053	5.39398	5.29813	4.64793	6.729	4.56433	5.45509	5.191	7.03857	5.02382	7.50055	3.55872	4.31156	6.34225	5.80116	6.54026	5.12684	5.3038	5.47386	6.06826	5.02588	7.20844	5.36395	4.47458	6.3439	5.35629	4.69191	6.68197	5.1396	7.33991	5.14287	5.67497	5.85994	6.26178	6.33242	4.40563	7.51176
chr5|760200|760576|MLT1B:ERVL-MaLR:LTR|277|+	5.69047	5.58192	4.90395	6.04469	5.88988	4.35035	5.1036	4.59595	4.88377	5.70143	4.32903	5.26049	6.46584	5.35173	6.94064	5.68197	4.10726	5.42504	4.81266	4.11656	6.72419	5.32406	4.9187	8.06524	6.44244	4.63145	6.56824	4.43108	4.92163	7.01362	4.81693	4.30818	5.76562	7.36872	6.14885	5.95556	3.98508	5.06514	3.99401	4.31655	4.86729	5.22592	6.77249	4.25907	5.27056	5.35053	6.58104	6.93728	6.04658
LINC00507	7.9334	7.62388	8.80921	7.45071	8.71983	8.52752	9.43315	8.4966	7.74263	8.03549	8.65004	8.0699	7.25707	7.60181	8.3007	7.13171	9.33849	8.42667	7.84147	9.49889	5.75752	8.28381	8.001	6.66518	6.91598	7.45109	6.53289	8.58131	9.26279	5.37804	8.41967	9.4116	7.88464	8.17663	8.15646	8.52213	6.64327	8.05157	7.46685	7.89916	7.28422	8.44894	8.20984	8.84114	7.75191	9.03025	6.0861	7.35518	6.57381
ENSG00000238217	2.93647	4.59101	2.38496	4.48546	3.25811	3.87428	3.18518	3.60508	3.88275	3.49364	3.86598	5.22215	3.52775	5.72607	3.18409	2.38496	2.93235	2.38496	5.08974	3.73817	6.10133	3.62375	2.38496	5.41547	4.08087	4.49965	4.27363	5.18519	5.4637	5.44854	4.60227	5.10827	3.44754	3.56894	3.42855	3.71095	5.072	5.06514	5.14518	4.76241	4.15096	3.10262	3.535	3.51553	3.64939	2.38496	2.38496	3.26528	5.35102
IFI30	6.92463	4.20753	4.85478	4.69244	6.52364	6.84904	4.36925	5.30326	6.76368	5.75485	4.60518	4.65187	6.21965	5.01332	4.78346	5.08428	5.73643	4.14975	5.03284	4.35095	6.98462	4.09019	6.06544	4.45874	4.08087	5.84097	5.57475	5.7746	4.16621	4.68929	5.08591	5.01924	4.84616	6.3581	4.49554	3.71095	5.18449	5.32307	5.18739	5.99296	4.23542	6.90361	4.3783	4.79115	5.52981	5.74415	5.85294	4.25122	7.02657
HLA-DQA2	2.38496	3.90302	2.38496	2.38496	3.44663	4.74394	3.50302	3.60508	4.18401	4.75096	3.97423	3.44659	3.83709	2.38496	2.38496	3.42897	4.4694	2.38496	3.48908	3.53992	2.38496	3.62375	3.09579	3.55872	2.38496	3.76394	3.05442	3.93918	3.22137	3.01914	2.38496	3.87012	4.49669	2.38496	2.38496	3.71095	2.38496	2.38496	3.27607	4.55844	2.38496	3.38994	2.38496	4.08203	3.03216	3.69299	2.38496	2.38496	3.74625
SMIM5	5.13621	6.09033	3.25181	5.97037	4.70982	5.1946	4.36925	4.06569	4.88377	4.3294	4.77973	5.62464	5.39299	6.07417	4.69101	3.98817	4.57033	4.93309	5.03284	4.94207	7.18126	5.23103	5.25542	7.32217	6.11616	6.36051	6.07241	7.08802	5.20106	7.02504	6.00618	6.35655	5.18473	5.47744	4.78311	5.00327	6.27904	4.79747	6.20639	5.23649	5.70673	4.18441	4.54032	5.44535	4.66714	4.67022	4.44486	5.03031	7.71116
ENSG00000262304	5.5289	3.64226	4.37807	4.36813	4.06202	4.47546	4.09539	4.2414	4.8444	3.91851	3.6108	5.2978	4.80119	4.56227	6.18077	5.83556	3.58172	2.38496	4.97348	2.38496	5.80009	2.38496	2.38496	7.28882	6.17146	4.75127	6.02214	2.38496	3.90102	6.95509	4.27232	4.1396	5.72539	5.15873	5.25843	5.20619	3.67264	2.38496	2.38496	4.36018	5.01021	5.11808	6.16745	4.50767	4.95156	5.35053	5.27377	4.40563	6.19275
ENSG00000279042	5.40096	5.33629	6.73306	5.29978	5.62474	4.83778	6.27964	6.4169	4.58026	5.70143	5.78108	5.4378	6.26374	5.55132	6.85084	6.34928	6.19455	6.70204	5.95501	6.65177	5.07565	7.09099	3.59304	6.78976	6.74483	5.10252	3.52504	5.5258	4.56926	7.23633	6.00618	3.26698	6.09983	2.38496	6.08927	6.67882	5.38531	6.02364	5.5829	5.46223	4.81609	6.03218	7.56021	5.59574	6.0825	7.49464	7.20396	4.98411	6.54306
HOXD1	3.79609	5.48187	3.25181	3.73779	4.06202	4.21148	3.93096	3.73978	3.96566	3.68487	4.07319	5.14213	3.83709	5.21668	3.18409	3.13106	2.38496	3.3076	5.00348	3.28882	5.92065	4.23435	3.09579	5.35135	4.08087	3.46859	4.27363	6.05021	4.243	4.7478	3.92593	5.86574	3.1446	3.56894	3.83181	3.33848	4.71697	4.32876	4.4989	4.79356	4.64963	3.93121	3.535	4.75418	4.30413	3.32516	3.89812	4.07477	5.90813
LRRC63	4.0463	5.08468	3.84586	6.00802	3.44663	5.22909	4.09539	3.73978	4.67426	3.91851	4.07319	5.84057	4.36682	5.62384	3.8371	4.73118	3.68901	4.41432	5.57811	3.97983	7.25903	4.01106	3.91747	6.96902	5.24936	5.41776	5.70853	6.55501	5.52231	6.51058	5.56332	5.10827	3.31018	4.34052	3.71427	4.0989	5.28852	4.84591	5.75936	4.76241	5.33151	3.78012	4.08796	3.79509	4.30413	3.96261	4.61069	5.45699	5.55178
FGF17	7.46282	5.99738	6.67923	6.14938	6.53907	5.12294	5.47424	5.96656	6.08189	6.18822	5.64198	6.04971	7.60313	5.62384	8.58643	8.10867	6.57586	6.8889	5.41156	6.20204	7.67099	5.98262	6.00822	8.34196	7.79417	6.69841	7.88209	4.49707	4.92163	8.39019	5.89637	4.74877	7.66509	8.63837	7.70854	7.216	5.11053	4.64066	4.63067	5.01989	6.15092	6.78755	7.75205	5.22472	6.73327	7.0697	8.69911	6.90135	6.0684
CR1	7.57238	5.25738	4.9514	5.97037	5.59527	6.89195	4.48663	4.82334	6.7009	4.3783	5.61243	6.89105	5.58052	5.8816	4.91122	5.46301	4.9111	4.04716	4.66856	3.53992	6.49871	4.82345	4.27729	6.47032	4.31156	4.86123	6.0969	5.43204	5.00744	7.77847	4.86562	5.41622	4.01515	5.63153	4.67546	4.47458	6.82433	5.65131	7.905	6.38845	4.64963	5.41932	4.19253	5.14265	5.83291	4.44865	7.12801	5.35298	6.79858
LINC01007	7.50027	6.99398	6.97556	6.3674	8.34413	7.32647	8.84177	8.36833	7.74263	8.23798	8.031	7.23165	7.2679	7.80052	8.26258	6.10041	8.95399	7.70893	7.23778	8.73076	5.93979	7.77005	5.2047	6.63891	6.27604	6.39635	4.59725	6.80971	6.94322	6.57427	7.30438	5.8489	7.78633	4.24218	7.68204	8.45561	8.00329	7.43917	7.69895	7.99595	5.88692	8.19978	7.88618	7.69176	8.29433	7.0697	6.59994	6.60619	7.32602
ALOX5AP	6.77967	5.79101	5.45385	5.47276	6.67095	6.88134	4.36925	5.9894	7.65718	6.40314	5.61243	5.01267	6.48457	5.47485	5.67277	4.2487	6.36481	4.56433	5.65453	5.191	7.81175	4.53535	6.6359	4.17534	4.41263	6.12427	6.83806	6.4951	5.98353	4.9094	5.67439	6.35655	4.95681	7.65294	4.42958	4.3008	6.24547	5.14387	4.69191	6.0935	5.2579	6.14471	4.61433	5.22472	5.80536	6.6409	6.42018	4.60711	6.89902
ENSG00000283239	4.42912	2.38496	4.51445	5.10222	2.38496	5.97692	4.36925	2.38496	4.479	4.6381	3.86598	3.85589	5.02796	2.38496	3.50153	5.31312	4.10726	4.56433	4.5492	3.73817	5.41699	3.83443	5.88638	6.83672	7.27154	2.38496	4.66696	4.2879	3.90102	7.6736	6.39262	2.38496	4.63876	2.38496	3.71427	5.86994	4.49649	2.38496	5.70296	3.60982	4.58916	3.78012	5.82308	2.38496	2.38496	5.12697	6.56189	4.07477	5.52025
ENSG00000281969	5.81562	6.99398	5.31767	6.74598	5.73682	5.73752	4.69369	5.4434	5.36897	5.42132	5.75434	7.12343	6.72389	7.2964	6.00618	6.37444	4.4694	6.00382	6.79501	5.60643	8.6998	5.64442	5.35161	8.25836	5.24936	5.91726	7.9438	7.91846	6.23028	8.85397	7.6317	6.55566	6.29034	6.72335	6.36504	5.80985	5.98536	6.12248	6.79432	6.4839	6.33882	5.00109	5.91027	5.93793	5.49559	5.6134	6.50287	6.70684	7.98656
[truncated: 505 more rows]
[truncated: 147 more columns]

## Sheet: Figure 1G
Sample	PC1	PC2
NMF2_CGND.HRA.00013	-8.04526	3.07704
NMF2_CGND.HRA.00015	-3.81789	2.71235
NMF2_CGND.HRA.00017	-17.0136	-10.2472
NMF2_CGND.HRA.00018	3.47586	2.35447
NMF2_CGND.HRA.00019	-15.4005	3.90406
NMF2_CGND.HRA.00022	-7.44085	16.1723
NMF2_CGND.HRA.00209	-24.9962	2.45332
[truncated: 189 more rows]

## Sheet: Figure 1H
Sample	PC1	PC2	CD22
[truncated: 196 more rows]

[truncated: 67 more sheets: Figure 1I, Figure 1J, Figure 2A, Figure 2B, Figure 2C, Figure 2D, Figure 2E, Figure 2F, Figure 2G, Figure 2H, Figure 2I, Figure 2J, Figure 2K, Figure 3A, Figure 3B, Figure 3C, Figure 3D, Figure 4A, Figure 4B, Figure 4C …]
